# Supplementary material for: An improved FOX optimization algorithm using adaptive exploration and exploitation for global optimization
Source: PLoS One. 2025 Sep 18;20(9):e0331965. doi: 10.1371/journal.pone.0331965 (PMC12445531; doi:10.1371/journal.pone.0331965)
Supplement: S2 File — This compressed file contains all the results of the conducted experiments. Each main directory within the archive includes three subdirectories: Analysis, best_fit, and convergence. The best_fit and convergence folders contain the raw experimental data obtained from 30 independent runs. The Analysis folder includes tables and figures derived from these raw results. These files can be used to reproduce and further analyze the results presented in the manuscript. (ZIP) [file pone.0331965.s002.zip › cec2017/convergence/NRO/C17F25.csv]

trial_1	trial_2	trial_3	trial_4	trial_5	trial_6	trial_7	trial_8	trial_9	trial_10	trial_11	trial_12	trial_13	trial_14	trial_15	trial_16	trial_17	trial_18	trial_19	trial_20	trial_21	trial_22	trial_23	trial_24	trial_25	trial_26	trial_27	trial_28	trial_29	trial_30
11307.084186762851	18156.073175714933	26590.620847942202	11105.630473127798	18388.16644163386	31431.71547322076	24016.622006691116	22198.105189777674	29203.94080792015	33915.337461701405	19413.305729045278	23624.918392438325	16635.811583134513	26132.577014244504	18756.847115244887	24400.909623090916	28547.003734554022	27976.467885963575	32498.09106871853	17129.380067472714	11306.98706850703	33346.50638670186	33468.709761622624	24171.85162554132	39011.135615089996	32819.39183338707	39409.01553886052	19726.8513807399	35517.96296045424	30826.52449212275
10508.968003178734	18156.073175714933	24821.457218036394	9600.876066000681	10866.628301359278	14234.1197711837	12150.404814448657	16454.212998415067	29203.94080792015	32021.86704769569	19413.305729045278	20706.602793643695	16635.811583134513	21699.99775438158	16109.737123759398	18662.05546999636	17713.06042616305	26291.7705423431	23675.99069985823	17129.380067472714	11306.98706850703	18425.950646304365	16896.377048704482	18488.212246601353	24032.718726692503	31261.975960022603	24266.948803905198	19726.8513807399	16148.908844265912	15362.15870269053
10508.968003178734	17387.25866643268	24821.457218036394	9600.876066000681	10866.628301359278	14234.1197711837	12150.404814448657	11159.778511948125	19021.347580790076	20062.600470449448	14513.94191793761	20706.602793643695	15745.928188955846	19987.525585633648	16109.737123759398	15046.62785259255	11961.360625059937	24945.202356016554	22749.11447263236	15945.952374194565	11306.98706850703	15102.033980751628	16896.377048704482	17243.855326571305	24032.718726692503	16169.517657974226	19959.031272039687	19726.8513807399	14389.023693845598	15362.15870269053
10508.968003178734	17387.25866643268	13572.482735307178	9600.876066000681	10866.628301359278	14234.1197711837	12150.404814448657	11085.060223905988	16960.232929262507	11825.11970068723	14513.94191793761	11667.825831100115	15583.795703701997	14228.26744761768	16109.737123759398	13723.405553974622	11895.934526857207	21570.205003387993	15249.902243858885	15945.952374194565	11306.98706850703	15098.601407882708	16896.377048704482	17243.855326571305	10298.96543107686	16169.517657974226	17493.019525165982	19726.8513807399	14234.853283726323	14933.571074475532
10508.968003178734	14104.093489807281	13572.482735307178	9600.876066000681	10866.628301359278	9132.300809502678	12150.404814448657	9623.705474954519	16048.669947902245	11825.11970068723	14504.223496255947	11667.825831100115	15257.706744453855	12174.166408983689	16109.737123759398	13723.405553974622	10741.49293897515	19035.325016023064	14926.926982931502	15945.952374194565	11306.98706850703	13648.069886555571	16896.377048704482	17243.855326571305	10298.96543107686	12467.73624736722	8514.338960041048	17181.012159952268	14234.853283726323	13051.590557907857
10508.968003178734	14104.093489807281	13572.482735307178	8109.966133027838	10866.628301359278	9132.300809502678	11947.205178473176	9623.705474954519	10915.60190469824	11825.11970068723	13839.347689520744	11411.65781945548	14104.211675898927	10134.38646391316	13557.514154294375	13723.405553974622	10741.49293897515	15029.016035058943	12257.722346882141	15945.952374194565	11306.98706850703	11906.480880078723	15322.915965947403	17243.855326571305	10298.96543107686	12049.525412752137	8514.338960041048	17181.012159952268	10449.044104613857	13051.590557907857
10508.968003178734	14104.093489807281	13572.482735307178	8109.966133027838	10866.628301359278	9132.300809502678	11947.205178473176	7914.171276381068	10915.60190469824	11825.11970068723	9913.166770805256	11411.65781945548	13006.425601716212	10134.38646391316	11269.194218785216	13723.405553974622	10326.570718804018	12138.094952116076	9773.623524899962	14584.001326938096	11306.98706850703	11906.480880078723	15322.915965947403	10265.354998973111	9068.247945058953	9845.03861670224	8514.338960041048	14827.382510663105	10449.044104613857	11760.993790916224
10318.50730828967	14077.344367799487	13572.482735307178	7536.613655290575	9969.532799432725	9132.300809502678	11947.205178473176	7423.311200223057	9247.796993553759	11825.11970068723	9913.166770805256	7577.4285129755035	12797.097973206486	9207.47189940935	11269.194218785216	10792.75596488833	9464.385125445175	8262.480721026506	9328.077177624704	14584.001326938096	9738.696063879961	11906.480880078723	10453.819476879431	10265.354998973111	9068.247945058953	9845.03861670224	8514.338960041048	14827.382510663105	8292.715706017607	11760.993790916224
9140.843589651739	13706.422802004412	9952.582671020991	5976.849963486053	8078.127673848827	8762.626793703777	10515.958180880996	7423.311200223057	9247.796993553759	10776.76733100266	8083.4296050642215	7577.4285129755035	9424.318513179722	9207.47189940935	11269.194218785216	5760.332249692534	9326.655016228635	7688.105605910444	9328.077177624704	13265.368654256394	9738.696063879961	11579.558618375688	10453.819476879431	9218.59400835079	9068.247945058953	9845.03861670224	8514.338960041048	13417.961787467728	8292.715706017607	9799.667755159862
9140.843589651739	8602.383736847058	9952.582671020991	5976.849963486053	8078.127673848827	8762.626793703777	10515.958180880996	7423.311200223057	9247.796993553759	10776.76733100266	8083.4296050642215	7382.198141955766	9424.318513179722	9207.47189940935	11269.194218785216	5760.332249692534	6957.817315080602	7688.105605910444	8362.501129398795	10522.842348904183	8939.20398941809	11579.558618375688	7691.623580945217	9218.59400835079	9068.247945058953	9845.03861670224	8514.338960041048	13417.961787467728	8292.715706017607	9799.667755159862
7945.957468189532	8602.383736847058	9407.29892908288	5949.392579570035	7173.200702200024	7583.999198067184	9427.118482356536	7423.311200223057	9247.796993553759	10122.817827805837	8083.4296050642215	7314.979053226611	9424.318513179722	9207.47189940935	9503.155068705819	5760.332249692534	6957.817315080602	7688.105605910444	8362.501129398795	10522.842348904183	8051.282277865629	9628.432586611405	7691.623580945217	9218.59400835079	9068.247945058953	9845.03861670224	8514.338960041048	11128.17779599008	8292.715706017607	9799.667755159862
7945.957468189532	8602.383736847058	9263.158415497293	5949.392579570035	7173.200702200024	7583.999198067184	9427.118482356536	7423.311200223057	9247.796993553759	8869.159105702758	7675.972179275732	7314.979053226611	8162.010369283098	8944.217849252542	9503.155068705819	5760.332249692534	6938.325082065969	7688.105605910444	8362.501129398795	10519.0672234568	8051.282277865629	9628.432586611405	7691.623580945217	9218.59400835079	8040.250447469504	9845.03861670224	8114.23681935668	10711.812500063328	8133.24326401191	9799.667755159862
7945.957468189532	8602.383736847058	9263.158415497293	5949.392579570035	7173.200702200024	7583.999198067184	9427.118482356536	7423.311200223057	9247.796993553759	8869.159105702758	6551.977409742245	7314.979053226611	8162.010369283098	8944.217849252542	8444.201958290058	5760.332249692534	6938.325082065969	7688.105605910444	6721.101576437917	10137.430860492552	8051.282277865629	8421.996146907779	7085.701945543682	9218.59400835079	7661.150443973576	9845.03861670224	8114.23681935668	10711.812500063328	8133.24326401191	9799.667755159862
7945.957468189532	8602.383736847058	9263.158415497293	5949.392579570035	6678.700698381246	7583.999198067184	8127.199258780485	7423.311200223057	9247.796993553759	8869.159105702758	6551.977409742245	7314.979053226611	8162.010369283098	7432.767211474794	8444.201958290058	5760.332249692534	6282.1348189054115	7688.105605910444	6080.93290865413	10137.430860492552	8051.282277865629	8421.996146907779	6881.9904521115695	9218.59400835079	7661.150443973576	9252.104819711942	7358.3346664508435	10711.812500063328	8133.24326401191	9799.667755159862
7945.957468189532	7568.265030493608	7798.751939146181	5949.392579570035	6572.97020821384	7583.657684179026	8127.199258780485	7423.311200223057	9247.796993553759	7920.402668768519	6505.879615067228	7314.979053226611	8162.010369283098	7432.767211474794	8314.040857536573	5616.643848948755	6282.1348189054115	7688.105605910444	6080.93290865413	10137.430860492552	8051.282277865629	8421.996146907779	6881.9904521115695	9218.59400835079	7661.150443973576	9252.104819711942	7358.3346664508435	10711.812500063328	6819.6015678996955	9799.667755159862
6789.012063955609	5917.554340058125	7798.751939146181	5949.392579570035	6572.97020821384	7035.680784827428	8127.199258780485	7423.311200223057	9228.736560882095	7147.313041951818	6505.879615067228	7279.195367946793	8162.010369283098	7432.767211474794	8314.040857536573	5616.643848948755	6282.1348189054115	7677.5736907005885	6080.93290865413	9323.511042117525	7965.045833048561	8421.996146907779	6298.68885985433	9218.59400835079	7661.150443973576	7947.883514803187	6209.253192859352	8425.808205736048	6819.6015678996955	8025.2096566629725
6789.012063955609	5809.852626787438	7692.739304985298	5949.392579570035	6572.97020821384	7035.680784827428	8127.199258780485	7423.311200223057	9228.736560882095	7078.4945705636765	6505.879615067228	7279.195367946793	7525.686368172116	7432.767211474794	8314.040857536573	5616.643848948755	6079.366904546195	7264.692610570578	6080.93290865413	9323.511042117525	7965.045833048561	8421.996146907779	6163.188502549578	8811.628521575665	6936.162266159335	7947.883514803187	6209.253192859352	8425.808205736048	6819.6015678996955	8025.2096566629725
6779.792159158712	5809.852626787438	7049.569448015021	5949.392579570035	6572.97020821384	7035.680784827428	8127.199258780485	7423.311200223057	7569.527906383058	6815.959582744887	6505.879615067228	7279.195367946793	7525.686368172116	7328.7503771529955	7429.7745496361495	5616.643848948755	6079.366904546195	7264.692610570578	6080.93290865413	8156.6987631870015	7965.045833048561	8421.996146907779	6163.188502549578	8811.628521575665	6936.162266159335	7947.883514803187	6209.253192859352	8425.808205736048	6819.6015678996955	7973.463558309598
6779.792159158712	5809.852626787438	7049.569448015021	5949.392579570035	6572.97020821384	7035.680784827428	8046.945497844419	7276.336672105733	7569.527906383058	6815.959582744887	6505.879615067228	6299.331738562964	7525.686368172116	7209.720612158182	5942.165968260085	5616.643848948755	6079.366904546195	7264.692610570578	6080.93290865413	7125.752293668647	7965.045833048561	8421.996146907779	6163.188502549578	7281.751279423683	6936.162266159335	7830.848430381713	6209.253192859352	7408.023049261453	6819.6015678996955	6872.107824233665
6020.202675098373	5809.852626787438	7049.569448015021	5634.305103407298	6572.97020821384	7035.680784827428	7397.420924064693	6931.768176764042	7569.527906383058	6815.959582744887	5825.338490679427	5843.506914559666	7408.466960384646	7209.720612158182	5942.165968260085	5616.643848948755	6079.366904546195	7261.722011462802	6080.93290865413	6599.873380342233	7965.045833048561	7249.158880531465	6163.188502549578	7281.751279423683	6936.162266159335	7830.848430381713	6199.18485300282	7408.023049261453	6819.6015678996955	6872.107824233665
6020.202675098373	5809.852626787438	7049.569448015021	5503.151788815469	6133.317071865966	6576.35563408149	7168.971893038684	6931.768176764042	7156.25364422621	6815.959582744887	5696.070014800573	5843.506914559666	7408.466960384646	7091.839586736313	5942.165968260085	5616.643848948755	6079.366904546195	6884.330457442257	5975.851241750774	6291.305443297217	7965.045833048561	7249.158880531465	6163.188502549578	7004.944207757389	6503.004958902479	7564.920667927207	6114.0194929574045	7408.023049261453	6819.6015678996955	6340.580092316572
6020.202675098373	5809.852626787438	6276.912468558848	5503.151788815469	6133.317071865966	6576.35563408149	7168.971893038684	6931.768176764042	7156.25364422621	6815.959582744887	5271.037836921345	5843.506914559666	7408.466960384646	6541.381836892955	5942.165968260085	5616.643848948755	5598.959709921239	6884.330457442257	5975.851241750774	6291.305443297217	7901.7383846568355	7249.158880531465	6163.188502549578	6992.063940919495	6503.004958902479	7564.920667927207	6114.0194929574045	7408.023049261453	6344.167173429181	6340.580092316572
6020.202675098373	5733.763671455409	6276.912468558848	5503.151788815469	6133.317071865966	6576.35563408149	6238.108716861103	6794.129799801122	7156.25364422621	6815.959582744887	5271.037836921345	5843.506914559666	6782.002433900554	6541.381836892955	5942.165968260085	5616.643848948755	5598.959709921239	6755.140723463903	5975.851241750774	5437.073355169997	7791.327682751592	7249.158880531465	5751.444126808308	6992.063940919495	6503.004958902479	6350.888266222675	5950.878198500413	7408.023049261453	6116.645316875703	6340.580092316572
5540.874759159804	5733.763671455409	6276.912468558848	5503.151788815469	6070.88181466628	6576.35563408149	6238.108716861103	6290.292531347381	7156.25364422621	6815.959582744887	5234.113045013805	5843.506914559666	6782.002433900554	6541.381836892955	5725.652725014558	5616.643848948755	5598.959709921239	6755.140723463903	5975.851241750774	5437.073355169997	7258.5866412775795	7249.158880531465	5751.444126808308	6992.063940919495	6417.635464079531	6283.093921310567	5950.878198500413	6348.187567670399	6028.94153358425	5412.345062835111
5540.874759159804	5733.763671455409	6276.912468558848	5356.611499005017	5406.066849280385	6099.011449386742	6238.108716861103	6231.266918434093	7156.25364422621	6456.868195008223	5234.113045013805	5843.506914559666	6383.570378084527	6464.406065713316	5488.016203957235	5616.643848948755	5598.959709921239	6412.579240046612	5791.08977930828	5397.019897843264	7258.5866412775795	7104.3169600969195	5710.808045598562	6204.858903000493	6417.635464079531	6283.093921310567	5723.134747275453	6348.187567670399	6028.94153358425	5412.345062835111
5440.862673622991	5733.763671455409	5737.249563091964	5321.434770008914	5406.066849280385	5741.691419359119	6238.108716861103	6231.266918434093	7137.099661080595	6397.912111251744	5234.113045013805	5843.506914559666	6383.570378084527	6464.406065713316	5488.016203957235	5616.643848948755	5598.959709921239	6412.579240046612	5720.12999013499	5397.019897843264	7159.956110319851	7104.3169600969195	5710.808045598562	6204.858903000493	6417.635464079531	6089.37004316391	5453.373706316132	6348.187567670399	6028.94153358425	5318.649417339131
5440.862673622991	5733.763671455409	5737.249563091964	5321.434770008914	5406.066849280385	5741.691419359119	6182.428563876311	5112.547712226236	6279.168962935528	6397.912111251744	5142.6858305495925	5843.506914559666	6349.557856650206	6464.406065713316	5488.016203957235	5616.643848948755	5598.959709921239	6412.579240046612	5720.12999013499	5397.019897843264	7159.956110319851	7104.3169600969195	5710.808045598562	6204.858903000493	6417.635464079531	5819.418626935614	5453.373706316132	6089.2589032147025	5691.045576248545	5318.649417339131
5034.591216955667	5295.242838214166	5737.249563091964	5321.434770008914	5406.066849280385	5741.691419359119	6182.428563876311	5112.547712226236	6279.168962935528	5756.049239427693	5142.6858305495925	5843.506914559666	6349.557856650206	6446.208715823277	5488.016203957235	5616.643848948755	5598.959709921239	6073.771787501794	5688.989425096201	5397.019897843264	6430.154082296597	7104.3169600969195	5522.70386703968	6204.858903000493	6114.043880847115	5693.159457350321	5453.373706316132	6043.882099645278	5400.1506954211945	5318.649417339131
5034.591216955667	5295.242838214166	5737.249563091964	5321.434770008914	5406.066849280385	5235.523381742047	6059.9749496461045	5112.547712226236	5815.759369680829	5701.389374870535	5142.6858305495925	5843.506914559666	6213.187280508416	6446.208715823277	5488.016203957235	5616.643848948755	5598.959709921239	6073.771787501794	5688.989425096201	5397.019897843264	6367.354775263099	7104.3169600969195	5522.70386703968	6204.858903000493	6114.043880847115	5693.159457350321	5453.373706316132	6043.882099645278	5400.1506954211945	5318.649417339131
5034.591216955667	5295.242838214166	5737.249563091964	5321.434770008914	5406.066849280385	5173.1368420758645	5832.104755853074	5076.517017840943	5811.8272962591	5701.389374870535	5142.6858305495925	4959.42700928128	6213.187280508416	6446.208715823277	5488.016203957235	5298.792632342541	5543.069373177937	6073.771787501794	5688.989425096201	5397.019897843264	6250.050475804002	6762.289398984471	5522.70386703968	6204.858903000493	6114.043880847115	5561.776153242501	5145.585986445796	6043.882099645278	5400.1506954211945	5318.649417339131
5034.591216955667	5295.242838214166	5737.249563091964	5321.434770008914	5406.066849280385	5173.1368420758645	5832.104755853074	5076.517017840943	5811.8272962591	5701.389374870535	5142.6858305495925	4959.42700928128	6213.187280508416	6197.4076627533395	5303.38515603105	5298.792632342541	5543.069373177937	6073.771787501794	5597.7056070365215	5397.019897843264	6068.97700710501	6762.289398984471	5522.70386703968	6204.858903000493	6114.043880847115	5561.776153242501	5145.585986445796	6043.882099645278	5400.1506954211945	5318.649417339131
5034.591216955667	5198.791547417394	5737.249563091964	5321.434770008914	4790.264221212585	5173.1368420758645	5832.104755853074	5076.517017840943	5637.804534258452	5701.389374870535	5142.6858305495925	4959.42700928128	6213.187280508416	6020.771647231901	5303.38515603105	4938.18620018555	5498.406902604687	6073.771787501794	5597.7056070365215	5397.019897843264	6068.97700710501	6631.440137635905	5522.70386703968	6204.858903000493	6077.868819962658	5561.776153242501	5145.585986445796	6043.882099645278	5400.1506954211945	5318.649417339131
5011.326744913191	4981.079307400681	5737.249563091964	5321.434770008914	4753.235616167194	5173.1368420758645	5610.794818431594	5076.517017840943	5067.893453718505	5675.192412663753	5142.6858305495925	4959.42700928128	5814.2894766844	5994.617969262129	4988.308029233642	4938.18620018555	5498.406902604687	5943.0080744148945	5597.7056070365215	5397.019897843264	6068.97700710501	6333.4187756791525	5522.70386703968	6148.928594581409	6077.868819962658	5561.776153242501	5145.585986445796	6043.882099645278	5400.1506954211945	5318.649417339131
5011.326744913191	4942.003115414619	5713.214711191823	5321.434770008914	4753.235616167194	5173.1368420758645	5610.794818431594	5076.517017840943	4956.137234513939	5675.192412663753	5003.442610471553	4959.42700928128	5814.2894766844	5812.38552643818	4988.308029233642	4938.18620018555	5498.406902604687	5943.0080744148945	5597.7056070365215	5397.019897843264	5930.692583588536	5872.565924436951	5496.988173083679	5938.341697920358	5775.800575215162	5561.776153242501	5129.303917845042	5925.810169202898	5400.1506954211945	5318.649417339131
5011.326744913191	4763.620781112992	5621.863084373113	5321.434770008914	4753.235616167194	5079.602577041269	5596.9705453981205	5076.517017840943	4801.67969465277	5675.192412663753	5003.442610471553	4959.42700928128	5814.2894766844	5571.366749170149	4988.308029233642	4938.18620018555	5498.406902604687	5943.0080744148945	5597.7056070365215	5397.019897843264	5818.813087617013	5872.565924436951	5275.063718822552	5938.341697920358	5775.800575215162	5561.776153242501	5129.303917845042	5925.810169202898	5384.493244426791	5318.649417339131
5006.16062037941	4763.620781112992	5621.863084373113	5321.434770008914	4753.235616167194	5079.602577041269	5596.9705453981205	5022.166266549926	4801.67969465277	5513.988050151873	5003.442610471553	4959.42700928128	5814.2894766844	5571.366749170149	4895.5213714617275	4938.18620018555	5480.283307829623	5943.0080744148945	5528.3612620846925	5397.019897843264	5818.813087617013	5872.565924436951	5015.316896559736	5938.341697920358	5775.800575215162	5561.776153242501	5129.303917845042	5800.41826549601	5384.493244426791	5318.649417339131
5006.16062037941	4763.620781112992	5621.863084373113	5321.434770008914	4753.235616167194	5032.504813806465	5596.9705453981205	5015.260097677729	4801.67969465277	5513.988050151873	5003.442610471553	4959.42700928128	5471.4445513331975	5441.835989944888	4895.5213714617275	4938.18620018555	5480.283307829623	5943.0080744148945	5528.3612620846925	5397.019897843264	5688.261512770721	5872.565924436951	4978.255657589063	5839.37538560685	5597.212027848081	5561.776153242501	4997.982792838684	5800.41826549601	5384.493244426791	5318.649417339131
5006.16062037941	4725.81326963528	5493.618696454649	5321.434770008914	4753.235616167194	5032.504813806465	5596.9705453981205	5015.260097677729	4801.67969465277	5123.59592941126	5003.442610471553	4896.529877303218	5471.4445513331975	5441.835989944888	4826.42006167335	4938.18620018555	5243.41581537757	5943.0080744148945	5492.0439053331465	5397.019897843264	5688.261512770721	5872.565924436951	4978.255657589063	5839.37538560685	5577.931205805766	5561.776153242501	4997.982792838684	5800.41826549601	5384.493244426791	5318.649417339131
5006.16062037941	4725.81326963528	5493.618696454649	5321.434770008914	4753.235616167194	4999.289039836129	5596.9705453981205	5015.260097677729	4801.67969465277	4934.021920375117	5003.442610471553	4896.529877303218	5471.4445513331975	5441.835989944888	4646.9421017302375	4938.18620018555	5243.41581537757	5943.0080744148945	5217.61853104046	5397.019897843264	4839.819080695993	5872.565924436951	4978.255657589063	5747.97242878441	5273.552853828451	5556.409497079527	4997.982792838684	5800.41826549601	5039.985217826041	5318.649417339131
5006.16062037941	4725.81326963528	5328.5626767936665	5321.434770008914	4753.235616167194	4999.289039836129	5465.116927422319	5015.260097677729	4801.67969465277	4934.021920375117	5003.442610471553	4896.529877303218	5471.4445513331975	5441.835989944888	4564.473371030603	4938.18620018555	5243.41581537757	5833.061752753538	5217.61853104046	5397.019897843264	4839.819080695993	5872.565924436951	4978.255657589063	5747.97242878441	5273.552853828451	5556.409497079527	4997.982792838684	5751.963581006664	5039.985217826041	5318.649417339131
5006.16062037941	4725.81326963528	5180.2274448956105	4610.200440800449	4753.235616167194	4999.289039836129	5403.377379960017	5015.260097677729	4801.67969465277	4934.021920375117	5003.442610471553	4896.529877303218	5471.4445513331975	5441.835989944888	4564.473371030603	4938.18620018555	5243.41581537757	5769.21092020367	5217.61853104046	5397.019897843264	4839.819080695993	5790.871790901718	4978.255657589063	5747.97242878441	5273.552853828451	5556.409497079527	4997.982792838684	5751.963581006664	5039.985217826041	5318.649417339131
5006.16062037941	4725.81326963528	5167.179692740446	4610.200440800449	4753.235616167194	4931.497888048718	5233.861940025253	5015.260097677729	4801.67969465277	4932.0844760763885	5003.442610471553	4896.529877303218	5120.201543330886	5145.844158120698	4561.584675798818	4938.18620018555	5220.901727672829	5769.21092020367	5217.61853104046	5172.762542474475	4839.819080695993	5790.871790901718	4603.135014456731	5747.97242878441	5273.552853828451	5556.409497079527	4997.982792838684	5503.965423745365	5039.985217826041	5121.310233589655
4905.379726538731	4725.81326963528	5167.179692740446	4610.200440800449	4753.235616167194	4931.497888048718	5213.2120048939105	5015.260097677729	4801.67969465277	4932.0844760763885	4958.838846329679	4896.529877303218	5120.201543330886	5145.844158120698	4519.046494836795	4938.18620018555	5220.901727672829	5646.037414543095	5217.61853104046	5172.762542474475	4839.819080695993	5257.695899041841	4582.404355730261	5747.97242878441	5273.552853828451	4961.692632293337	4997.982792838684	5497.427375234365	5039.985217826041	5121.310233589655
4905.379726538731	4725.81326963528	5005.174548358014	4610.200440800449	4753.235616167194	4931.497888048718	5075.220690856546	5015.260097677729	4801.67969465277	4932.0844760763885	4871.317049164794	4884.666273536219	5040.30221429325	5145.844158120698	4519.046494836795	4938.18620018555	5220.901727672829	5646.037414543095	5217.61853104046	5172.762542474475	4782.5290210303165	5257.695899041841	4582.404355730261	5568.1401401170915	5220.0997064107205	4961.692632293337	4980.88535482507	5497.427375234365	5039.985217826041	5121.310233589655
4821.8453355580095	4725.538662915971	5005.174548358014	4596.611705143498	4753.235616167194	4931.497888048718	4983.344618074176	4997.471712380779	4801.67969465277	4651.255029414843	4596.97252851275	4793.445305081212	5040.30221429325	5145.844158120698	4519.046494836795	4820.257854174362	5134.874209716787	5646.037414543095	4876.7523559265555	5172.762542474475	4782.5290210303165	5257.695899041841	4582.404355730261	5509.265670570447	5220.0997064107205	4961.692632293337	4877.21533722873	5497.427375234365	5039.985217826041	5110.334592814408
4597.858157940874	4695.173354525432	4875.630191028622	4514.4595526411595	4753.235616167194	4931.497888048718	4983.344618074176	4997.471712380779	4801.67969465277	4594.643024458868	4596.97252851275	4697.308624934654	4965.648553863035	5145.844158120698	4487.265385571517	4748.5749924270785	5134.874209716787	5485.172350458118	4876.7523559265555	5172.762542474475	4782.5290210303165	5183.965289802267	4582.404355730261	5508.855548813992	5220.0997064107205	4961.692632293337	4686.216120891229	5497.427375234365	5039.985217826041	5110.334592814408
4597.858157940874	4640.699003020621	4875.630191028622	4514.4595526411595	4753.235616167194	4931.497888048718	4983.344618074176	4997.471712380779	4801.67969465277	4594.643024458868	4580.2529762645645	4697.308624934654	4965.648553863035	5134.691137642991	4379.522984396048	4748.5749924270785	5134.874209716787	5420.48606722081	4876.7523559265555	5065.386876200813	4782.5290210303165	5183.965289802267	4544.20330961434	5455.434140420648	5210.492256080706	4857.991501633589	4686.216120891229	5202.848228643888	4962.167793191364	5038.964801185884
4597.858157940874	4627.219779473956	4875.630191028622	4514.4595526411595	4753.235616167194	4856.714641624278	4983.344618074176	4997.471712380779	4801.67969465277	4594.643024458868	4580.2529762645645	4592.606110185096	4965.648553863035	5069.544426837461	4379.522984396048	4748.5749924270785	5134.874209716787	5420.48606722081	4876.7523559265555	5065.386876200813	4782.5290210303165	5183.965289802267	4544.20330961434	5395.103851216134	5204.301487474887	4857.991501633589	4686.216120891229	5202.848228643888	4962.167793191364	5038.964801185884
4597.858157940874	4611.064227036435	4875.630191028622	4514.4595526411595	4753.235616167194	4856.714641624278	4970.328465193914	4988.076641418943	4761.560447019916	4594.643024458868	4449.648563948486	4592.606110185096	4962.651415317201	5061.327404625408	4379.522984396048	4748.5749924270785	5134.874209716787	5420.48606722081	4611.619524778821	5065.386876200813	4782.5290210303165	5129.514674746853	4534.2110828144505	5395.103851216134	5204.301487474887	4857.991501633589	4611.187848749787	5186.936562445728	4962.167793191364	4670.162882999426
4597.858157940874	4611.064227036435	4875.630191028622	4514.4595526411595	4753.235616167194	4807.651048234233	4955.852568257303	4607.848384504929	4740.403031653433	4594.643024458868	4438.743814995199	4592.606110185096	4945.070047603678	5032.457014753234	4379.522984396048	4748.5749924270785	5134.874209716787	5306.121103982344	4611.619524778821	5065.386876200813	4782.5290210303165	5129.514674746853	4534.2110828144505	5265.807242236311	5204.301487474887	4846.250072341871	4611.187848749787	5128.650627685103	4962.167793191364	4670.162882999426
4597.858157940874	4611.064227036435	4818.791954762779	4514.4595526411595	4550.9033288290775	4807.651048234233	4955.852568257303	4607.848384504929	4740.403031653433	4594.643024458868	4438.743814995199	4592.606110185096	4945.070047603678	4884.891512742706	4379.522984396048	4748.5749924270785	5134.874209716787	5259.226155764146	4598.017211231312	5065.386876200813	4759.649351281621	5024.774424554569	4456.812043641166	5150.970482440198	5204.301487474887	4845.2027393532535	4611.187848749787	5010.72579677835	4962.167793191364	4670.162882999426
4597.858157940874	4578.777171198479	4760.434516804962	4514.4595526411595	4550.9033288290775	4807.651048234233	4800.9562818830045	4607.848384504929	4740.403031653433	4594.643024458868	4361.9431952413515	4587.579256195203	4945.070047603678	4884.891512742706	4323.823734693974	4748.5749924270785	4991.1175047153065	5191.821779921967	4598.017211231312	5065.386876200813	4759.649351281621	5024.774424554569	4456.812043641166	5106.729383391899	5204.301487474887	4845.2027393532535	4611.187848749787	5002.411705244476	4962.167793191364	4670.162882999426
4597.858157940874	4578.777171198479	4760.434516804962	4514.4595526411595	4550.9033288290775	4796.275597554228	4800.9562818830045	4551.942406226137	4724.243787515583	4594.643024458868	4361.9431952413515	4587.579256195203	4667.942879088333	4884.891512742706	4323.823734693974	4748.5749924270785	4786.621976942475	5191.821779921967	4598.017211231312	5065.386876200813	4745.10772290905	5024.774424554569	4456.812043641166	5106.729383391899	5204.301487474887	4812.265992214502	4611.187848749787	4934.367492093293	4962.167793191364	4670.162882999426
4597.858157940874	4578.777171198479	4760.434516804962	4514.4595526411595	4550.9033288290775	4796.275597554228	4730.339311749918	4551.942406226137	4724.243787515583	4594.643024458868	4361.9431952413515	4587.579256195203	4667.942879088333	4842.837131778051	4323.823734693974	4669.588587468288	4786.621976942475	5191.821779921967	4598.017211231312	5065.386876200813	4665.6178128772735	4995.859579343396	4456.812043641166	5084.495655150687	5204.301487474887	4812.265992214502	4586.499325183109	4934.367492093293	4962.167793191364	4670.162882999426
4597.858157940874	4578.777171198479	4760.434516804962	4509.205357275121	4550.9033288290775	4796.275597554228	4718.7926654288	4551.942406226137	4614.7901179583005	4592.1185640844815	4361.9431952413515	4555.0274376988245	4667.942879088333	4842.837131778051	4323.823734693974	4669.588587468288	4703.607356023402	4912.696432441015	4585.126851355096	5065.386876200813	4507.782014517311	4980.623956173006	4456.812043641166	4959.31151345883	5139.86784811241	4812.265992214502	4547.207477677808	4934.367492093293	4962.167793191364	4670.162882999426
4578.611818164642	4564.693923054179	4760.434516804962	4509.205357275121	4550.9033288290775	4734.066801301661	4718.7926654288	4551.942406226137	4614.7901179583005	4592.1185640844815	4305.8056294232665	4555.0274376988245	4656.489790455331	4672.929856989806	4323.823734693974	4669.588587468288	4703.607356023402	4912.696432441015	4561.330283594337	5065.386876200813	4507.782014517311	4980.623956173006	4456.812043641166	4928.057508372405	5139.86784811241	4744.037313085106	4531.893061991492	4934.367492093293	4917.794267392843	4670.162882999426
4578.611818164642	4564.693923054179	4760.434516804962	4509.205357275121	4550.9033288290775	4734.066801301661	4718.7926654288	4507.522960082239	4566.289124104475	4592.1185640844815	4305.8056294232665	4509.658282577452	4656.489790455331	4672.929856989806	4323.823734693974	4669.588587468288	4703.607356023402	4912.696432441015	4561.330283594337	5065.386876200813	4507.782014517311	4980.623956173006	4415.199662230727	4928.057508372405	5139.86784811241	4744.037313085106	4520.319439490255	4713.9058762089035	4917.794267392843	4582.7371956025745
4578.611818164642	4546.8453033796795	4760.434516804962	4509.205357275121	4543.902036212743	4734.066801301661	4673.676560006379	4507.522960082239	4566.289124104475	4592.1185640844815	4305.8056294232665	4509.658282577452	4656.489790455331	4672.929856989806	4323.823734693974	4600.004001445806	4703.607356023402	4379.559267522001	4481.665304167462	5065.386876200813	4442.27623700745	4980.623956173006	4335.696119424878	4928.057508372405	5139.86784811241	4701.693548466437	4461.905162689289	4586.486000513495	4722.915998295685	4582.7371956025745
4578.611818164642	4546.8453033796795	4723.895530042461	4430.370713078828	4543.902036212743	4649.128765038849	4673.676560006379	4474.651321710179	4566.289124104475	4592.1185640844815	4281.240428695714	4284.233991844402	4656.489790455331	4672.929856989806	4323.823734693974	4600.004001445806	4703.607356023402	4209.310723197355	4481.665304167462	5065.386876200813	4442.27623700745	4937.938469906425	4335.696119424878	4928.057508372405	5139.86784811241	4701.693548466437	4461.905162689289	4586.486000513495	4707.316602510148	4582.7371956025745
4578.611818164642	4541.924752059659	4723.895530042461	4430.370713078828	4413.790407864233	4649.128765038849	4673.676560006379	4462.8321631961	4566.289124104475	4592.1185640844815	4281.240428695714	4284.233991844402	4656.489790455331	4672.929856989806	4323.823734693974	4564.786066708686	4703.607356023402	4103.200423033939	4382.653309063608	5045.248205934966	4442.27623700745	4937.938469906425	4335.696119424878	4724.817152303469	5095.650572390827	4650.871730995933	4461.905162689289	4586.486000513495	4462.018041753675	4579.296449216661
4437.378975486745	4425.506701193426	4723.895530042461	4062.9517017729418	4413.790407864233	4409.451454427616	4614.78250429617	4462.8321631961	4524.001437628782	4592.1185640844815	4263.310587251574	4284.233991844402	4644.900441283067	4672.929856989806	4323.823734693974	4564.786066708686	4686.885321051497	4103.200423033939	4382.653309063608	4719.640412927003	4442.27623700745	4929.397759687825	4335.696119424878	4724.817152303469	5095.650572390827	4650.871730995933	4461.905162689289	4586.486000513495	4462.018041753675	4579.296449216661
4437.378975486745	4425.506701193426	4723.895530042461	4062.9517017729418	4413.790407864233	4366.207858637208	4454.529196685614	4443.351721126793	4524.001437628782	4592.1185640844815	4227.460792481788	4284.233991844402	4644.900441283067	4672.929856989806	4323.823734693974	4564.786066708686	4623.909859532206	4091.693544675859	4326.199778624883	4719.640412927003	4442.27623700745	4929.397759687825	4335.696119424878	4724.817152303469	5095.650572390827	4650.871730995933	4423.079978371521	4586.486000513495	4462.018041753675	4550.840655237933
4437.378975486745	4419.624306904909	4715.07679417953	4052.9137828337134	4413.790407864233	4366.207858637208	4449.621160654459	4432.807758286841	4524.001437628782	4592.1185640844815	4201.350704703466	4284.233991844402	4644.900441283067	4672.929856989806	4323.823734693974	4564.786066708686	4623.909859532206	4091.693544675859	4326.199778624883	4719.640412927003	4381.660560366746	4929.397759687825	4335.696119424878	4506.883896940936	4895.53828791293	4621.222175562225	4281.465615302674	4528.297028234727	4462.018041753675	4550.840655237933
4380.624597212578	4419.624306904909	4715.07679417953	4009.438217526956	4413.790407864233	4318.410992200255	4276.388859117149	4432.807758286841	4452.033269754155	4592.1185640844815	4201.350704703466	4284.233991844402	4609.384390071032	4672.929856989806	4304.272454788627	4564.786066708686	4519.097306696019	4091.693544675859	4326.199778624883	4651.179678554597	4381.660560366746	4905.660277412346	4335.696119424878	4408.196195053102	4895.53828791293	4621.222175562225	4281.465615302674	4512.996667103947	4462.018041753675	4550.840655237933
4357.484644185648	4419.624306904909	4621.870818194979	4009.438217526956	4413.790407864233	4318.410992200255	4276.388859117149	4349.9511169897705	4452.033269754155	4592.1185640844815	4124.047869207451	4239.413657818531	4609.384390071032	4672.929856989806	4151.513780151866	4519.028636171122	4438.668530283144	4091.693544675859	4326.199778624883	4651.179678554597	4381.660560366746	4905.660277412346	4277.946624766978	4408.196195053102	4754.5700844963385	4621.222175562225	4281.465615302674	4512.996667103947	4462.018041753675	4357.31113759407
4339.004207279704	4213.637290236719	4552.144783055796	4009.438217526956	4413.790407864233	4288.5142080306505	4263.417773315128	4314.006019007365	4452.033269754155	4592.1185640844815	4124.047869207451	4239.413657818531	4609.384390071032	4665.9687859326	4151.513780151866	4519.028636171122	4438.668530283144	4091.693544675859	4326.199778624883	4644.0251043550925	4381.660560366746	4860.616811403186	4277.946624766978	4408.196195053102	4754.5700844963385	4621.222175562225	4281.465615302674	4512.996667103947	4462.018041753675	4357.31113759407
4339.004207279704	4182.954992182911	4552.144783055796	4009.438217526956	4413.790407864233	4288.5142080306505	4263.417773315128	4314.006019007365	4452.033269754155	4592.1185640844815	4124.047869207451	4226.983560418781	4564.926474442758	4631.403556502837	4151.513780151866	4519.028636171122	4438.668530283144	4091.693544675859	4326.199778624883	4644.0251043550925	4381.660560366746	4811.986139476103	4239.445968637915	4408.196195053102	4754.5700844963385	4621.222175562225	4281.465615302674	4512.996667103947	4462.018041753675	4232.890189974433
4339.004207279704	4182.954992182911	4379.1219056479285	4009.438217526956	4389.225797113242	4285.706280746519	4263.417773315128	4314.006019007365	4149.958966998229	4464.336472028526	4099.834256998453	4226.983560418781	4564.926474442758	4503.931824278953	4139.779378678011	4519.028636171122	4368.007930297843	4088.9558676026645	4326.199778624883	4644.0251043550925	4381.660560366746	4723.043127703464	4239.445968637915	4408.196195053102	4754.5700844963385	4621.222175562225	4264.582396119737	4464.905180398941	4454.096929999563	4232.890189974433
4339.004207279704	4182.954992182911	4379.1219056479285	4009.438217526956	4389.225797113242	4285.706280746519	4263.417773315128	4314.006019007365	4149.958966998229	4432.771719686137	4070.568591942003	4226.983560418781	4564.926474442758	4503.931824278953	4139.779378678011	4519.028636171122	4368.007930297843	4088.9558676026645	4326.199778624883	4624.463919969923	4381.660560366746	4723.043127703464	4239.445968637915	4408.196195053102	4754.5700844963385	4496.615168378065	4264.582396119737	4464.905180398941	4454.096929999563	4232.890189974433
4339.004207279704	4182.954992182911	4379.1219056479285	4009.438217526956	4359.484223666804	4285.706280746519	4263.417773315128	4314.006019007365	4149.958966998229	4432.771719686137	4070.568591942003	4226.983560418781	4564.926474442758	4503.931824278953	4139.779378678011	4519.028636171122	4368.007930297843	4088.9558676026645	4326.199778624883	4624.463919969923	4381.660560366746	4723.043127703464	4217.793465567301	4408.196195053102	4754.5700844963385	4463.237127139579	4264.582396119737	4464.905180398941	4454.096929999563	4232.890189974433
4339.004207279704	4182.954992182911	4186.287373217488	4009.438217526956	4359.484223666804	4285.706280746519	4250.577173453083	4314.006019007365	4149.958966998229	4403.752838188341	4065.998857065734	4152.109093279582	4535.105597235291	4503.931824278953	4139.779378678011	4510.410618502417	4368.007930297843	4088.9558676026645	4326.199778624883	4579.413155638708	4381.660560366746	4723.043127703464	4189.360693254046	4408.196195053102	4754.5700844963385	4461.173035275795	4200.539953790237	4443.252718568049	4454.096929999563	4232.890189974433
4339.004207279704	4182.954992182911	4186.287373217488	4000.51355362167	4347.20877710709	4285.706280746519	4250.577173453083	4314.006019007365	4149.958966998229	4331.75533898142	4065.998857065734	4126.818499107957	4535.105597235291	4503.931824278953	4139.779378678011	4510.410618502417	4368.007930297843	4088.9558676026645	4326.199778624883	4579.413155638708	4381.660560366746	4475.942218783883	4189.360693254046	4408.196195053102	4684.112483418032	4461.173035275795	4200.539953790237	4443.252718568049	4435.11555469632	4216.85513387205
4339.004207279704	4137.9672915361825	4169.192312652111	3997.745600570898	4347.20877710709	4285.706280746519	4250.577173453083	4314.006019007365	4137.707252827158	4331.75533898142	4065.998857065734	4126.818499107957	4535.105597235291	4483.878489242399	4139.779378678011	4204.263520601181	4368.007930297843	4088.9558676026645	4326.199778624883	4579.413155638708	4381.660560366746	4475.942218783883	4189.360693254046	4408.196195053102	4684.112483418032	4461.173035275795	4200.539953790237	4443.252718568049	4435.11555469632	4216.85513387205
4324.91270244642	4137.9672915361825	4169.192312652111	3997.745600570898	4347.20877710709	4274.772796526764	4250.577173453083	4314.006019007365	4137.707252827158	4331.75533898142	4065.998857065734	4126.818499107957	4535.105597235291	4395.165830944366	4139.779378678011	4204.263520601181	4302.836412090086	4088.9558676026645	4326.199778624883	4554.421059725131	4381.660560366746	4475.942218783883	4146.39284754386	4408.196195053102	4684.112483418032	4461.173035275795	4200.539953790237	4426.673929120793	4435.11555469632	4216.85513387205
4324.91270244642	4137.9672915361825	4169.192312652111	3997.745600570898	4347.20877710709	4274.772796526764	4250.577173453083	4301.2438862696945	4127.5889197190645	4313.952872957576	4065.998857065734	4126.818499107957	4526.518029918101	4395.165830944366	4139.779378678011	4204.263520601181	4236.412111783031	4088.9558676026645	4326.199778624883	4554.421059725131	4298.622653875402	4475.942218783883	4109.700098632565	4399.962620192433	4684.112483418032	4461.173035275795	4200.539953790237	4426.673929120793	4426.890611245824	4197.403195705253
4324.91270244642	4137.9672915361825	4169.192312652111	3997.745600570898	4330.492155256612	4274.772796526764	4250.577173453083	4243.346321882031	4127.5889197190645	4197.976816254667	4051.803064734197	4126.818499107957	4526.518029918101	4351.9376073705	4090.4922420591492	4204.263520601181	4236.412111783031	4088.9558676026645	3989.247385333376	4526.607191378411	4298.622653875402	4475.942218783883	4100.482584082687	4399.962620192433	4684.112483418032	4461.173035275795	4200.539953790237	4426.673929120793	4426.890611245824	4197.403195705253
4324.91270244642	4137.9672915361825	4169.192312652111	3997.745600570898	4330.492155256612	4274.772796526764	4250.577173453083	4243.346321882031	4127.5889197190645	4197.976816254667	4051.803064734197	4126.818499107957	4526.518029918101	4174.671364706491	4090.4922420591492	4204.263520601181	4206.191452823389	4081.954158615321	3989.247385333376	4526.607191378411	4296.423737508975	4475.942218783883	4085.2745946277405	4399.962620192433	4653.604631432069	4461.173035275795	4200.539953790237	4426.673929120793	4426.890611245824	4197.403195705253
4316.529077872264	4137.9672915361825	4169.192312652111	3997.745600570898	4330.492155256612	4272.151035144137	4250.577173453083	4226.720509857516	4127.5889197190645	4197.976816254667	4016.69693802882	4103.415524983104	4525.129331102891	4174.671364706491	4090.4922420591492	4204.263520601181	4206.191452823389	4044.008767289709	3989.247385333376	4526.607191378411	4296.423737508975	4475.942218783883	4085.2745946277405	4350.459551154854	4633.404263472477	4461.173035275795	4200.539953790237	4303.961262117691	4426.890611245824	4137.0046561470745
4316.529077872264	4137.9672915361825	4169.192312652111	3997.745600570898	4330.492155256612	4272.151035144137	4243.300539268289	4226.720509857516	4127.5889197190645	4197.976816254667	4016.4074257795583	4095.185350971507	4372.607919298856	4174.671364706491	4090.4922420591492	4204.263520601181	4206.191452823389	4044.008767289709	3989.247385333376	4526.607191378411	4296.423737508975	4475.942218783883	4072.626478439376	4347.766825506012	4633.404263472477	4461.173035275795	4200.539953790237	4303.961262117691	4426.890611245824	4137.0046561470745
4316.529077872264	4133.064018778888	4169.192312652111	3997.745600570898	4320.839710809007	4272.151035144137	4243.300539268289	4206.08939359816	4122.648155028928	4197.976816254667	4016.4074257795583	4026.9057729896995	4369.328583806904	4124.697571605712	4090.4922420591492	4204.263520601181	4206.191452823389	4044.008767289709	3977.974007558869	4363.4647865111	4296.423737508975	4416.767704982365	4072.626478439376	4347.766825506012	4633.404263472477	4296.983475730792	4200.539953790237	4303.961262117691	4426.890611245824	4026.048485328556
4294.678293847217	3962.1643299874722	4133.438354294029	3997.745600570898	4312.769676228443	4272.151035144137	4243.300539268289	4206.08939359816	4108.017195079779	4197.976816254667	4016.4074257795583	4010.0507652895812	4369.328583806904	4124.697571605712	4066.122978016767	4204.263520601181	4206.191452823389	4044.008767289709	3977.974007558869	4363.4647865111	4200.871532845763	4416.767704982365	3921.452476253079	4347.766825506012	4633.404263472477	4266.813779843454	4200.539953790237	4303.961262117691	4426.890611245824	4026.048485328556
4294.678293847217	3946.786682056196	4119.497585841624	3997.745600570898	4271.9868448817215	4272.151035144137	4243.300539268289	4206.08939359816	4105.543686267485	4197.976816254667	4013.815299899201	4006.7273545496564	4369.328583806904	4124.697571605712	4066.122978016767	4196.308504159431	4206.191452823389	4044.008767289709	3977.974007558869	4347.271544980373	4200.871532845763	4416.767704982365	3921.452476253079	4290.357520721468	4617.680692207841	4251.597214503188	4200.539953790237	4303.961262117691	4373.911010830748	4026.048485328556
4294.678293847217	3928.4653329300745	4119.497585841624	3979.771274042868	4271.9868448817215	4267.560494365158	4243.300539268289	4172.6716335573865	4105.543686267485	4197.976816254667	4004.0821704934415	4006.7273545496564	4369.328583806904	4124.697571605712	4066.122978016767	4196.308504159431	4206.191452823389	3990.9027084452628	3977.974007558869	4347.271544980373	4200.871532845763	4416.767704982365	3921.452476253079	4283.739300974702	4617.680692207841	4251.597214503188	4176.294271250099	4303.961262117691	4211.711727948392	4010.520089383449
4185.963296065625	3928.4653329300745	4119.497585841624	3976.6588628671325	4271.9868448817215	4207.417521034614	4238.996360468614	4138.39625478965	4105.543686267485	4197.976816254667	3993.415817967311	4006.7273545496564	4318.730830060101	4124.697571605712	4066.122978016767	4196.308504159431	4132.6110061540385	3990.9027084452628	3977.974007558869	4347.271544980373	4200.871532845763	4416.767704982365	3920.7579792903916	4283.739300974702	4617.680692207841	4249.646402299453	4176.294271250099	4303.961262117691	4211.711727948392	4003.3048473274266
4185.963296065625	3928.4653329300745	4119.497585841624	3976.6588628671325	4271.9868448817215	4181.961742338564	4148.799556007675	4138.39625478965	4105.543686267485	4197.976816254667	3993.415817967311	4006.7273545496564	4318.730830060101	4124.697571605712	3897.377632861463	4196.308504159431	4086.5558004442146	3990.9027084452628	3977.974007558869	4347.271544980373	4200.871532845763	4416.767704982365	3920.7579792903916	4283.739300974702	4601.202547630342	4229.519695881432	4126.5649344054655	4272.767767484794	4211.711727948392	4003.3048473274266
4166.315476252977	3928.4653329300745	4119.497585841624	3907.724937258625	4259.506784163399	4181.961742338564	4148.799556007675	4138.39625478965	4104.140100073104	4145.728894822862	3993.415817967311	3971.6165771435226	4318.730830060101	4124.697571605712	3858.274951227704	4196.308504159431	4086.5558004442146	3990.9027084452628	3977.974007558869	4274.8590886746915	4200.871532845763	4403.605408515079	3913.3702040464887	4283.739300974702	4601.202547630342	4192.55790499017	4126.5649344054655	4272.767767484794	4194.277156498941	4003.3048473274266
4163.134293923667	3928.4653329300745	3811.535661060714	3901.7068923172665	4259.072733584515	4181.961742338564	4148.799556007675	4136.241907958779	4104.140100073104	4133.613391657286	3993.415817967311	3961.626399427041	4318.730830060101	4124.697571605712	3858.274951227704	4196.308504159431	4086.5558004442146	3990.9027084452628	3958.4224186318293	4274.8590886746915	4200.437121275636	4105.994971636968	3905.2289544453192	4283.739300974702	4601.202547630342	4192.55790499017	4100.272991514146	4231.204562007609	4181.495528885485	4003.3048473274266
4161.971707353227	3928.4653329300745	3791.454725637062	3901.7068923172665	4259.072733584515	4181.961742338564	4148.799556007675	4136.241907958779	4104.140100073104	4125.461838167608	3993.415817967311	3961.5564646237663	4318.730830060101	4078.075264966651	3848.301954474912	4185.059463119384	4086.5558004442146	3990.9027084452628	3958.4224186318293	4274.8590886746915	4200.437121275636	4105.994971636968	3905.2289544453192	4250.601475498985	4601.202547630342	4192.55790499017	4035.559102573052	4231.204562007609	4177.795217834868	3996.5945757077625
4161.971707353227	3928.4653329300745	3791.454725637062	3900.4101323795876	4259.072733584515	4060.7218384263733	4148.799556007675	4136.241907958779	4104.140100073104	4125.461838167608	3993.415817967311	3950.356414749075	4318.730830060101	4078.075264966651	3848.301954474912	4141.62030481829	4086.5558004442146	3978.025998583818	3958.4224186318293	4274.8590886746915	4200.437121275636	4105.994971636968	3905.2289544453192	4245.133698222532	4601.202547630342	4192.55790499017	3993.4011288602906	4217.005275006	4177.795217834868	3995.4741119663067
4152.284992907067	3928.4653329300745	3791.454725637062	3900.4101323795876	4259.072733584515	4060.7218384263733	4148.799556007675	4136.241907958779	4104.140100073104	4123.860964155799	3914.143494217964	3933.3758963410173	4318.730830060101	4078.075264966651	3848.301954474912	4141.62030481829	4086.5558004442146	3978.025998583818	3904.2882490399306	4257.898268685867	4200.437121275636	4105.994971636968	3877.4856241360267	4196.743727884835	4538.499192407877	4055.1986751461873	3993.4011288602906	4217.005275006	4177.795217834868	3995.4741119663067
4152.284992907067	3928.4653329300745	3791.454725637062	3900.4101323795876	4259.072733584515	4060.7218384263733	4148.799556007675	4136.241907958779	4080.3250920619957	4123.860964155799	3914.143494217964	3916.433976068184	4318.730830060101	4078.075264966651	3848.301954474912	4141.62030481829	4063.6470422895736	3978.025998583818	3889.823115753339	4252.030873637294	4200.437121275636	4105.994971636968	3836.2360965439693	4196.743727884835	4502.354999450952	4055.1986751461873	3967.875041644662	4208.913386107601	4146.532329704735	3981.391278395293
4152.284992907067	3928.4653329300745	3791.454725637062	3900.4101323795876	4195.946466280622	4060.7218384263733	4148.799556007675	4135.309612037965	4068.3519492251994	4123.860964155799	3847.9187404846007	3916.433976068184	4318.730830060101	4078.075264966651	3838.5878866886324	4141.62030481829	4030.6722425539815	3978.025998583818	3889.823115753339	4209.155765487218	4200.437121275636	4105.994971636968	3819.373581288475	4196.743727884835	4502.354999450952	4055.1986751461873	3967.875041644662	4208.913386107601	4146.532329704735	3981.391278395293
4152.284992907067	3884.2669205401253	3791.454725637062	3900.4101323795876	4195.946466280622	4060.7218384263733	4111.3193654121	4135.309612037965	4068.3519492251994	4123.860964155799	3824.7139739389618	3916.433976068184	4318.730830060101	4078.075264966651	3828.5947511165596	4141.62030481829	4020.1460523542155	3978.025998583818	3889.823115753339	4209.155765487218	4200.437121275636	4105.994971636968	3819.373581288475	4196.743727884835	4502.354999450952	4055.1986751461873	3967.875041644662	4208.913386107601	4113.436578968791	3981.391278395293
4142.8536985991595	3884.2669205401253	3782.454243585872	3900.4101323795876	4155.345807867308	4054.142553856078	4111.3193654121	3998.361723656777	4068.3519492251994	4123.860964155799	3824.7139739389618	3916.433976068184	4318.730830060101	4070.407206835316	3828.5947511165596	4089.6181315425883	4020.1460523542155	3978.025998583818	3861.3668476067282	4209.155765487218	4200.437121275636	4105.994971636968	3819.373581288475	4196.743727884835	4502.354999450952	4038.0033627270013	3960.648661406708	4208.913386107601	3955.1874196683702	3981.391278395293
4142.8536985991595	3884.2669205401253	3782.454243585872	3900.4101323795876	4085.7693723823154	4054.142553856078	4111.3193654121	3998.361723656777	4055.5476582719793	4123.860964155799	3824.7139739389618	3916.433976068184	4318.730830060101	4066.225994111569	3823.8019621814647	4089.6181315425883	4020.1460523542155	3948.8437705795945	3848.311223548061	4194.102531745748	4200.437121275636	4105.994971636968	3819.373581288475	4196.743727884835	4486.737081755406	4038.0033627270013	3960.648661406708	4208.913386107601	3955.1874196683702	3838.0911522774313
4142.8536985991595	3884.2669205401253	3782.454243585872	3900.4101323795876	4085.7693723823154	4054.142553856078	4111.3193654121	3998.361723656777	4055.5476582719793	4123.860964155799	3824.7139739389618	3916.433976068184	4318.730830060101	4066.225994111569	3823.8019621814647	4089.6181315425883	4009.6313491218593	3948.8437705795945	3848.311223548061	4194.102531745748	4200.437121275636	4105.994971636968	3819.373581288475	4175.103986834736	4486.737081755406	4022.995754152114	3960.648661406708	4208.913386107601	3955.1874196683702	3838.0911522774313
4142.8536985991595	3884.2669205401253	3782.454243585872	3900.4101323795876	4085.7693723823154	4054.142553856078	4111.3193654121	3960.5196159041625	3964.831643669247	4123.860964155799	3790.250467261817	3916.433976068184	4318.730830060101	4051.5407622446032	3823.8019621814647	4089.6181315425883	4009.6313491218593	3937.4410368621325	3848.311223548061	4194.102531745748	4200.437121275636	4105.994971636968	3819.373581288475	4159.324724142256	4484.968921165393	4017.6447577868757	3942.8011507152373	4202.924653686934	3955.1874196683702	3838.0911522774313
4114.964828767616	3884.2669205401253	3782.454243585872	3900.4101323795876	4085.7693723823154	4054.142553856078	4111.3193654121	3960.5196159041625	3964.831643669247	4123.860964155799	3782.245336285004	3916.433976068184	4318.730830060101	3944.254514124218	3823.8019621814647	4053.264593870057	4009.6313491218593	3937.4410368621325	3848.311223548061	4194.102531745748	4200.437121275636	4105.994971636968	3819.373581288475	4157.398662849453	4484.968921165393	4017.6447577868757	3908.058173988791	4202.924653686934	3955.1874196683702	3831.6607609609237
4107.477089984279	3884.2669205401253	3782.454243585872	3874.145031695608	4085.7693723823154	4054.142553856078	4098.738385362307	3960.5196159041625	3953.6528570518626	4123.860964155799	3771.7608510576197	3909.6413961154753	4318.730830060101	3940.3724980780944	3823.8019621814647	4015.218074584779	4009.6313491218593	3937.4410368621325	3839.9297015807592	4185.155360315241	4200.437121275636	4105.994971636968	3810.1253876343444	4157.398662849453	4480.603622936247	4017.6447577868757	3908.058173988791	4202.924653686934	3941.0437428011946	3813.4802787776853
4107.477089984279	3881.5978816076213	3774.2391137482246	3874.145031695608	4085.7693723823154	4054.142553856078	4098.738385362307	3960.5196159041625	3953.6528570518626	4114.659653024222	3771.7608510576197	3909.6413961154753	4318.730830060101	3940.3724980780944	3799.777826884526	4015.218074584779	3957.304428200624	3937.4410368621325	3839.9297015807592	4185.155360315241	4200.437121275636	4105.994971636968	3810.1253876343444	4156.077277780383	4432.001375852866	4017.6447577868757	3908.058173988791	3865.513358784084	3937.4451690942806	3813.4802787776853
4107.477089984279	3881.5978816076213	3774.2391137482246	3874.145031695608	4085.7693723823154	4053.0226842058555	3982.2596573856763	3938.7199135852957	3952.497349105559	4114.659653024222	3771.7608510576197	3909.6413961154753	4318.730830060101	3940.3724980780944	3799.777826884526	4015.218074584779	3957.304428200624	3937.4410368621325	3839.9297015807592	4185.155360315241	4200.437121275636	4105.994971636968	3810.1253876343444	4156.077277780383	4432.001375852866	4002.5210562436214	3908.058173988791	3865.513358784084	3937.4451690942806	3813.4802787776853
4107.477089984279	3881.5978816076213	3749.4030090637466	3874.145031695608	4066.077492506568	4053.0226842058555	3982.2596573856763	3938.7199135852957	3929.341741210143	4114.659653024222	3771.7608510576197	3898.5665185429843	4318.730830060101	3913.8647289500386	3777.557096175132	4015.218074584779	3912.2265654808125	3937.4410368621325	3839.9297015807592	4104.197315715956	4197.490231665439	4105.994971636968	3810.1253876343444	4156.077277780383	4432.001375852866	4002.5210562436214	3892.129674856368	3865.513358784084	3937.4451690942806	3813.4802787776853
4084.917963410666	3881.5978816076213	3749.4030090637466	3873.941531450003	4066.077492506568	4053.0226842058555	3982.2596573856763	3934.137226138908	3929.341741210143	4114.659653024222	3771.7608510576197	3898.5665185429843	4308.749082788134	3888.1107233847106	3777.557096175132	4015.218074584779	3907.052633390257	3937.4410368621325	3828.9074689914723	4104.197315715956	4161.751976189282	4102.941360784747	3810.1253876343444	4156.077277780383	4432.001375852866	4002.5210562436214	3889.4551936573293	3865.513358784084	3937.4451690942806	3813.4802787776853
4084.917963410666	3881.5978816076213	3749.4030090637466	3873.941531450003	4060.9467877544967	4053.0226842058555	3982.2596573856763	3934.137226138908	3929.341741210143	4056.138124801705	3763.8758581781817	3898.5665185429843	4256.946090956596	3864.7074226931154	3743.139228229727	4015.218074584779	3907.052633390257	3935.105865165113	3828.9074689914723	4104.197315715956	4161.751976189282	4102.941360784747	3810.1253876343444	4139.904229677924	4418.325285853119	3934.5604825583396	3889.4551936573293	3865.513358784084	3937.4451690942806	3813.4802787776853
4071.9276005295296	3863.366033385586	3749.4030090637466	3856.4127543772934	4029.3862004917223	4045.7935416272694	3982.2596573856763	3925.60929305245	3913.974098047517	4056.138124801705	3711.7231267803563	3898.5665185429843	4256.946090956596	3864.7074226931154	3743.139228229727	4013.620131834954	3872.624425245082	3935.105865165113	3828.9074689914723	4071.9277707547817	4161.751976189282	4102.941360784747	3805.4348681613537	4126.177220983573	4418.325285853119	3919.6049329828647	3889.4551936573293	3865.513358784084	3937.4451690942806	3813.4802787776853
4071.9276005295296	3863.366033385586	3749.4030090637466	3856.4127543772934	4029.3862004917223	4015.928640443488	3982.2596573856763	3925.60929305245	3913.974098047517	4056.138124801705	3671.734413861359	3898.5665185429843	4256.946090956596	3864.7074226931154	3743.139228229727	4013.620131834954	3872.624425245082	3935.105865165113	3828.9074689914723	4071.9277707547817	4161.751976189282	4098.310905114076	3805.4348681613537	4126.177220983573	4365.828076084854	3919.6049329828647	3889.4551936573293	3856.9041459241316	3937.4451690942806	3799.817857570016
4067.4235711617566	3863.366033385586	3732.0072686974763	3856.4127543772934	3984.0245858308926	3954.2358716556555	3964.86837011412	3925.60929305245	3913.974098047517	4056.138124801705	3671.734413861359	3898.5665185429843	4254.163423458374	3837.0574988199332	3743.139228229727	4013.620131834954	3858.3309885939293	3935.105865165113	3823.68352855175	4071.9277707547817	4147.719851500808	4098.310905114076	3805.4348681613537	4126.177220983573	4365.828076084854	3919.6049329828647	3889.4551936573293	3856.9041459241316	3936.7189833789735	3799.817857570016
4048.9394624588967	3863.366033385586	3732.0072686974763	3856.4127543772934	3949.877815316221	3954.2358716556555	3964.86837011412	3925.60929305245	3892.7883622182	4056.138124801705	3671.734413861359	3861.3408421855356	4080.333576463391	3837.0574988199332	3743.139228229727	4013.620131834954	3858.3309885939293	3929.8122534644317	3817.4392520626416	4065.3440669842066	4147.719851500808	4098.310905114076	3805.4348681613537	4126.177220983573	4365.828076084854	3919.6049329828647	3889.4551936573293	3856.9041459241316	3936.7189833789735	3799.817857570016
4048.9394624588967	3863.366033385586	3732.0072686974763	3856.4127543772934	3949.877815316221	3861.2143500309435	3964.86837011412	3914.145702869655	3892.7883622182	4056.138124801705	3659.589355224637	3835.6868807242945	4080.333576463391	3837.0574988199332	3743.139228229727	4000.3415620887463	3858.3309885939293	3910.2836836993492	3761.0063809480957	4065.3440669842066	4147.719851500808	4098.310905114076	3805.4348681613537	4126.177220983573	4365.828076084854	3919.6049329828647	3889.4551936573293	3856.9041459241316	3936.7189833789735	3752.7592945395654
4048.9394624588967	3863.366033385586	3732.0072686974763	3847.7057638560877	3946.702852491407	3843.4116196156165	3964.86837011412	3914.145702869655	3886.381112240013	4056.138124801705	3653.6022666058675	3824.2733371914655	4080.333576463391	3816.8279026816913	3743.139228229727	3980.9464994996015	3858.3309885939293	3910.2836836993492	3761.0063809480957	4065.3440669842066	4091.343943321022	4098.310905114076	3805.4348681613537	4126.177220983573	4365.828076084854	3919.6049329828647	3879.252750469898	3856.9041459241316	3936.7189833789735	3752.7592945395654
4048.9394624588967	3855.889983543215	3732.0072686974763	3847.7057638560877	3946.702852491407	3824.6378928173726	3964.86837011412	3874.771057162699	3886.381112240013	4056.138124801705	3650.4941837297793	3824.2733371914655	4080.333576463391	3816.8279026816913	3743.139228229727	3954.864707314039	3858.3309885939293	3895.5178328656816	3761.0063809480957	4061.289778361815	4091.343943321022	4071.633623809743	3805.4348681613537	4126.177220983573	4335.18086115725	3919.6049329828647	3870.4321190960923	3856.9041459241316	3936.7189833789735	3752.7592945395654
4048.9394624588967	3855.889983543215	3732.0072686974763	3847.7057638560877	3901.103603477167	3824.6378928173726	3964.86837011412	3874.771057162699	3886.381112240013	4056.138124801705	3650.4941837297793	3824.2733371914655	4080.333576463391	3816.8279026816913	3743.139228229727	3954.864707314039	3858.3309885939293	3895.5178328656816	3761.0063809480957	4061.289778361815	4091.343943321022	4071.633623809743	3805.4348681613537	4099.768531733255	4335.18086115725	3919.6049329828647	3863.3706936109593	3855.3334096085036	3936.7189833789735	3752.7592945395654
4048.9394624588967	3855.889983543215	3730.9986595417013	3847.7057638560877	3901.103603477167	3824.6378928173726	3964.86837011412	3874.771057162699	3886.381112240013	4051.4184148981612	3650.4941837297793	3817.881055891014	4080.333576463391	3816.8279026816913	3743.139228229727	3954.864707314039	3858.3309885939293	3895.5178328656816	3761.0063809480957	4061.289778361815	4091.343943321022	4071.633623809743	3805.4348681613537	4099.768531733255	4335.18086115725	3919.6049329828647	3863.3706936109593	3855.3334096085036	3936.7189833789735	3752.7592945395654
4048.9394624588967	3855.889983543215	3730.9986595417013	3847.7057638560877	3901.103603477167	3824.6378928173726	3964.86837011412	3872.308551066769	3886.381112240013	4051.4184148981612	3650.4941837297793	3817.5888691279592	4078.843034788205	3816.8279026816913	3716.7417748587795	3954.864707314039	3858.3309885939293	3895.5178328656816	3761.0063809480957	4061.289778361815	4056.9100467318376	4071.633623809743	3805.4348681613537	4099.768531733255	4335.18086115725	3901.1503878108597	3863.3706936109593	3855.3334096085036	3936.7189833789735	3715.5977022157635
4040.1121737655526	3855.889983543215	3722.173767755402	3847.7057638560877	3901.103603477167	3824.6378928173726	3929.0166426462606	3872.308551066769	3881.4847990303606	4051.4184148981612	3650.4941837297793	3817.5888691279592	4078.843034788205	3816.8279026816913	3716.7417748587795	3954.864707314039	3851.4175131224833	3894.0602483548946	3756.045358455016	4061.289778361815	4023.441474657089	4071.633623809743	3805.416157508536	4079.014875222794	4335.18086115725	3901.1503878108597	3863.3706936109593	3855.3334096085036	3936.7189833789735	3713.0278607629098
4040.1121737655526	3841.7013240465494	3722.173767755402	3847.7057638560877	3896.7439912553573	3818.950265646547	3929.0166426462606	3872.308551066769	3881.4847990303606	4051.4184148981612	3650.4941837297793	3807.0349537851516	4078.843034788205	3814.386277397318	3716.7417748587795	3954.864707314039	3851.4175131224833	3894.0602483548946	3756.045358455016	4038.1838730501704	4023.441474657089	4071.633623809743	3779.7566330385334	4079.014875222794	4334.455759546123	3881.716459107676	3853.825027464208	3855.3334096085036	3936.7189833789735	3711.8777481340708
4040.1121737655526	3841.7013240465494	3722.173767755402	3847.7057638560877	3896.7439912553573	3799.091288284806	3929.0166426462606	3872.308551066769	3881.4847990303606	4051.4184148981612	3643.8951999544515	3807.0349537851516	4078.843034788205	3797.5695437039662	3716.7417748587795	3954.864707314039	3851.4175131224833	3894.0602483548946	3756.045358455016	4038.1838730501704	4015.45130237661	3952.5130231638373	3779.7566330385334	4079.014875222794	4191.428597342384	3880.882132195499	3853.825027464208	3855.3334096085036	3924.64437246988	3711.8777481340708
4040.1121737655526	3841.7013240465494	3722.173767755402	3847.7057638560877	3864.9910086077375	3799.091288284806	3929.0166426462606	3872.308551066769	3881.4847990303606	4051.4184148981612	3643.8951999544515	3807.0349537851516	4078.843034788205	3797.5695437039662	3716.7417748587795	3954.864707314039	3851.4175131224833	3892.964050496974	3756.045358455016	4022.519426513306	4015.45130237661	3952.5130231638373	3779.7566330385334	4076.221690159206	4191.428597342384	3880.882132195499	3853.825027464208	3855.3334096085036	3924.64437246988	3711.8777481340708
4040.1121737655526	3841.7013240465494	3705.351551535161	3837.0058510062563	3850.1638924802874	3799.091288284806	3929.0166426462606	3816.125214203219	3881.4847990303606	4051.4184148981612	3643.8951999544515	3807.0349537851516	4078.843034788205	3797.5695437039662	3692.6816039601517	3954.864707314039	3851.4175131224833	3890.6165605857022	3745.2194138527884	4010.9870841922557	3939.43536261185	3952.5130231638373	3752.3357519621786	4076.221690159206	4182.640234337949	3880.882132195499	3835.147214285294	3855.3334096085036	3924.64437246988	3695.463938081785
4040.1121737655526	3841.7013240465494	3705.351551535161	3837.0058510062563	3850.1638924802874	3799.091288284806	3929.0166426462606	3816.125214203219	3881.4847990303606	4051.4184148981612	3643.8951999544515	3807.0349537851516	4078.843034788205	3797.5695437039662	3688.921905459857	3909.77028785988	3851.4175131224833	3890.6165605857022	3712.3160921448634	4010.9870841922557	3933.588601342338	3952.5130231638373	3752.3357519621786	4076.221690159206	4182.640234337949	3880.882132195499	3835.147214285294	3855.3334096085036	3924.64437246988	3690.5583679927213
4020.1828623311617	3838.1069643587784	3701.389623277345	3837.0058510062563	3847.129840565467	3760.69594166057	3929.0166426462606	3816.125214203219	3881.4847990303606	4051.4184148981612	3643.8951999544515	3807.0349537851516	4078.843034788205	3797.5695437039662	3688.921905459857	3909.77028785988	3841.0037483078827	3878.8756504860403	3694.1220142149577	4010.9870841922557	3932.482700001229	3952.5130231638373	3752.3357519621786	4076.221690159206	4182.640234337949	3815.128783431093	3835.147214285294	3853.1156626593997	3924.64437246988	3690.5583679927213
4010.638892187196	3838.1069643587784	3701.389623277345	3837.0058510062563	3847.129840565467	3760.69594166057	3929.0166426462606	3806.584505711719	3877.5891044994896	4051.4184148981612	3636.022417424269	3807.0349537851516	4078.843034788205	3797.5695437039662	3688.921905459857	3909.77028785988	3839.6478730812473	3872.7532145197965	3687.097095825201	4008.0684113387806	3932.482700001229	3952.5130231638373	3752.3357519621786	4076.221690159206	4182.640234337949	3813.0317756633976	3835.147214285294	3853.1156626593997	3923.8581678303735	3690.5583679927213
4010.638892187196	3832.6825291494815	3669.440457381942	3826.817810892161	3827.3157838354427	3760.69594166057	3879.5736418520673	3806.584505711719	3861.224601403902	4051.4184148981612	3636.022417424269	3734.2411321875143	4078.843034788205	3797.5695437039662	3685.2923871822413	3909.77028785988	3839.6478730812473	3872.7532145197965	3684.8771658011437	4004.283083393794	3912.4102024475346	3943.7357164496534	3752.3357519621786	4075.0621722044107	4182.640234337949	3807.910705724819	3835.147214285294	3849.8106143238247	3923.8581678303735	3667.380207583663
4010.638892187196	3812.550433524456	3669.440457381942	3826.817810892161	3827.3157838354427	3753.4504683637756	3820.7896661013947	3806.584505711719	3852.150369059209	4051.4184148981612	3636.022417424269	3734.2411321875143	4072.3614915793955	3797.5695437039662	3685.2923871822413	3903.436254526777	3831.5651540214785	3872.7532145197965	3680.7059202967093	4004.283083393794	3912.4102024475346	3943.7357164496534	3725.353602119003	4075.0621722044107	4182.640234337949	3807.910705724819	3835.147214285294	3849.8106143238247	3923.8581678303735	3667.380207583663
4010.638892187196	3797.988639905413	3669.440457381942	3819.0188570688997	3827.3157838354427	3753.4504683637756	3820.7896661013947	3806.584505711719	3819.95778200761	4051.4184148981612	3636.022417424269	3734.2411321875143	4072.3614915793955	3765.4776696658214	3685.2923871822413	3878.458693601595	3831.5651540214785	3872.7532145197965	3680.7059202967093	4004.283083393794	3912.4102024475346	3943.7357164496534	3725.353602119003	4075.0621722044107	4182.640234337949	3807.910705724819	3835.147214285294	3829.8942603650926	3914.3218047405726	3663.5257673496862
4001.9079155865757	3797.988639905413	3669.440457381942	3780.9013210307016	3819.379985248346	3693.214618696872	3820.7896661013947	3806.584505711719	3819.95778200761	4051.4184148981612	3636.022417424269	3734.2411321875143	4066.408754771597	3765.4776696658214	3685.2923871822413	3878.458693601595	3831.5651540214785	3872.7532145197965	3680.7059202967093	4004.283083393794	3912.4102024475346	3943.7357164496534	3725.353602119003	4070.5738496400973	4162.434991667753	3805.1547375176897	3835.147214285294	3829.8942603650926	3912.9830684898843	3658.331798896405
4001.9079155865757	3756.4229431860954	3667.9004600571734	3780.9013210307016	3819.379985248346	3693.214618696872	3820.7896661013947	3806.584505711719	3819.95778200761	4051.4184148981612	3636.022417424269	3734.2411321875143	4019.7220511349155	3765.4776696658214	3685.2923871822413	3878.458693601595	3831.295704985312	3872.7532145197965	3680.7059202967093	3990.158656880305	3912.4102024475346	3819.797452530246	3720.6822554693663	4069.051087073354	4129.633663575745	3805.1547375176897	3835.147214285294	3829.8942603650926	3912.9830684898843	3658.331798896405
3945.345068101724	3754.0081639612135	3652.30738707077	3780.9013210307016	3819.379985248346	3693.214618696872	3820.7896661013947	3778.5914956001498	3819.95778200761	4049.089509250064	3600.3343069076896	3734.2411321875143	4019.7220511349155	3765.4776696658214	3685.2923871822413	3878.458693601595	3821.4077950520905	3872.7532145197965	3679.9889799353195	3990.158656880305	3912.4102024475346	3819.797452530246	3648.70537813078	4002.401003199786	4129.633663575745	3805.1547375176897	3835.147214285294	3819.6820028851134	3912.9830684898843	3650.67555388841
3852.279720791277	3754.0081639612135	3652.30738707077	3780.9013210307016	3806.6810249552445	3684.225218428723	3820.7896661013947	3778.5914956001498	3819.95778200761	4049.089509250064	3600.3343069076896	3734.2411321875143	4018.9881036230927	3765.4776696658214	3685.2923871822413	3878.458693601595	3821.4077950520905	3828.041032508486	3679.9889799353195	3939.5572391184755	3904.559697869914	3819.797452530246	3648.70537813078	3881.057998915094	4118.87483606565	3805.1547375176897	3835.147214285294	3819.6820028851134	3912.9830684898843	3615.6948656545496
3852.279720791277	3743.2883289799424	3646.898009751176	3780.9013210307016	3753.4762322956512	3684.225218428723	3800.706999413005	3773.499965859298	3819.95778200761	4049.089509250064	3600.3343069076896	3734.2411321875143	3880.1234627827575	3765.4776696658214	3685.2923871822413	3878.458693601595	3821.4077950520905	3826.8665719785895	3679.9889799353195	3939.5572391184755	3879.703976457852	3819.797452530246	3648.70537813078	3881.057998915094	4118.87483606565	3805.1547375176897	3835.147214285294	3819.6820028851134	3900.4560604584985	3615.6948656545496
3852.153156310589	3743.2883289799424	3644.3557863852393	3780.9013210307016	3753.4762322956512	3684.225218428723	3768.0258369757275	3773.499965859298	3819.95778200761	4016.249337591623	3592.7108824087236	3727.1839951983247	3873.37638370397	3765.4776696658214	3685.2923871822413	3878.458693601595	3820.0271944403903	3826.8665719785895	3666.9148850293977	3939.5572391184755	3874.4988945029386	3819.797452530246	3648.70537813078	3875.2505157113546	4118.87483606565	3771.99234611827	3835.147214285294	3819.6820028851134	3900.4560604584985	3615.6948656545496
3852.153156310589	3740.136592073347	3644.3557863852393	3780.9013210307016	3753.4762322956512	3684.225218428723	3768.0258369757275	3773.499965859298	3819.95778200761	4016.249337591623	3592.7108824087236	3727.1839951983247	3873.37638370397	3765.4776696658214	3683.932736423477	3878.458693601595	3778.849341168966	3826.8665719785895	3666.9148850293977	3939.5572391184755	3874.4988945029386	3811.2811030740486	3648.70537813078	3875.2505157113546	4117.867768322307	3771.99234611827	3835.147214285294	3819.6820028851134	3836.404601798372	3615.6948656545496
3852.153156310589	3740.136592073347	3644.3557863852393	3775.4765679258594	3753.4762322956512	3678.1527826541997	3768.0258369757275	3773.499965859298	3819.95778200761	4016.249337591623	3592.7108824087236	3724.145558286822	3777.7550519839083	3762.721788754906	3683.932736423477	3878.458693601595	3773.2663422802852	3826.8665719785895	3666.9148850293977	3939.5572391184755	3872.3413361462567	3811.2811030740486	3633.6922749067035	3875.2505157113546	4117.867768322307	3771.99234611827	3835.147214285294	3819.6820028851134	3836.404601798372	3615.6948656545496
3852.153156310589	3738.0358534135894	3644.3557863852393	3775.4765679258594	3740.2096393372103	3649.9807753111863	3768.0258369757275	3773.499965859298	3819.4425793820183	4016.249337591623	3586.680709312758	3715.0662228432457	3777.7550519839083	3746.2576231630565	3683.932736423477	3878.458693601595	3773.2663422802852	3814.155013974981	3666.9148850293977	3939.5572391184755	3872.3413361462567	3811.2811030740486	3632.4658169408294	3810.689187787537	4117.867768322307	3771.99234611827	3821.347898753639	3811.631156369481	3836.404601798372	3613.7631419327136
3852.153156310589	3738.0358534135894	3644.3557863852393	3775.4765679258594	3740.2096393372103	3649.9807753111863	3768.0258369757275	3773.499965859298	3796.5258820531617	4016.249337591623	3586.680709312758	3715.0662228432457	3777.7550519839083	3746.2576231630565	3681.1273992920515	3871.382402643604	3773.2663422802852	3814.155013974981	3666.9148850293977	3939.5572391184755	3872.3413361462567	3783.317122591008	3632.4658169408294	3810.689187787537	4117.867768322307	3771.99234611827	3819.4262039851524	3801.090727293722	3836.404601798372	3613.174810986019
3852.153156310589	3736.1730648485964	3644.3557863852393	3775.4765679258594	3740.2096393372103	3647.208045587702	3768.0258369757275	3773.499965859298	3796.5258820531617	4016.249337591623	3585.068525813711	3709.5865629615646	3777.7550519839083	3746.2576231630565	3681.1273992920515	3871.382402643604	3760.5017858029587	3814.155013974981	3666.9148850293977	3939.5572391184755	3858.3422483688655	3783.317122591008	3630.560315275809	3810.689187787537	4117.867768322307	3771.99234611827	3819.4262039851524	3795.561669945388	3836.404601798372	3613.174810986019
3852.153156310589	3736.1730648485964	3644.3557863852393	3775.4765679258594	3740.2096393372103	3647.208045587702	3768.0258369757275	3773.499965859298	3796.5258820531617	4016.249337591623	3585.068525813711	3709.5865629615646	3763.190224150245	3745.9170013484963	3650.478584775	3871.382402643604	3760.5017858029587	3814.155013974981	3666.9148850293977	3939.5572391184755	3858.3422483688655	3783.317122591008	3616.996168038265	3810.689187787537	4117.867768322307	3771.99234611827	3819.4262039851524	3795.561669945388	3836.404601798372	3613.174810986019
3848.5124309366092	3728.8761243094623	3644.3557863852393	3775.4765679258594	3740.2096393372103	3647.208045587702	3768.0258369757275	3773.499965859298	3782.8316702782195	4016.249337591623	3579.0756040071146	3704.5294772545076	3763.190224150245	3745.9170013484963	3650.478584775	3843.068801075263	3760.5017858029587	3814.155013974981	3666.9148850293977	3939.5572391184755	3858.3422483688655	3783.317122591008	3616.4354140015057	3810.689187787537	3941.9622755319815	3759.6481419726797	3819.4262039851524	3795.561669945388	3828.629123299861	3612.042766753357
3848.5124309366092	3728.8761243094623	3644.3557863852393	3775.4765679258594	3740.2096393372103	3647.208045587702	3768.0258369757275	3772.6381192930244	3780.3150779276416	3979.161918508616	3556.906194325071	3698.2468995040817	3763.190224150245	3745.9170013484963	3650.478584775	3840.830189716112	3760.5017858029587	3814.155013974981	3666.9148850293977	3939.5572391184755	3858.3422483688655	3783.317122591008	3616.4354140015057	3810.689187787537	3941.9622755319815	3759.6481419726797	3819.4262039851524	3795.561669945388	3828.629123299861	3588.403903958546
3848.5124309366092	3728.8761243094623	3643.1896755147827	3775.4765679258594	3740.2096393372103	3647.208045587702	3768.0258369757275	3772.6381192930244	3774.760522726896	3963.325336475171	3556.906194325071	3698.2468995040817	3763.190224150245	3745.9170013484963	3650.478584775	3839.9111538097004	3760.5017858029587	3814.155013974981	3653.148093313448	3939.5572391184755	3858.3422483688655	3783.317122591008	3616.4354140015057	3810.689187787537	3941.9622755319815	3759.6481419726797	3819.4262039851524	3792.7928190365838	3828.629123299861	3588.2515132749395
3848.5124309366092	3724.5102963885984	3643.1896755147827	3775.4765679258594	3740.2096393372103	3647.208045587702	3768.0258369757275	3772.6381192930244	3774.760522726896	3963.325336475171	3556.906194325071	3698.2468995040817	3763.190224150245	3745.9170013484963	3650.478584775	3831.4830424204474	3760.5017858029587	3814.155013974981	3653.148093313448	3939.5572391184755	3858.3422483688655	3783.317122591008	3616.4354140015057	3810.689187787537	3941.9622755319815	3759.6481419726797	3819.4262039851524	3782.517477990482	3826.0864561392727	3583.2265990174074
3848.5124309366092	3724.5102963885984	3626.2857709292084	3775.4765679258594	3740.2096393372103	3647.208045587702	3768.0258369757275	3772.6381192930244	3774.760522726896	3951.374279414375	3556.906194325071	3698.2468995040817	3763.190224150245	3745.9170013484963	3650.478584775	3831.4830424204474	3760.5017858029587	3814.155013974981	3639.2853800048633	3939.5572391184755	3858.3422483688655	3783.317122591008	3613.2504569126695	3802.2179013926443	3941.9622755319815	3759.6481419726797	3812.9740302292125	3782.517477990482	3826.0864561392727	3577.81337307332
3848.5124309366092	3721.860981928758	3623.113024057985	3775.4765679258594	3633.364532590441	3647.208045587702	3768.0258369757275	3772.6381192930244	3774.760522726896	3951.374279414375	3556.906194325071	3698.2468995040817	3763.190224150245	3745.9170013484963	3650.478584775	3826.922963117813	3759.2458436992565	3814.155013974981	3639.2853800048633	3939.5572391184755	3857.5930567416935	3783.317122591008	3613.2504569126695	3802.2179013926443	3941.9622755319815	3759.6481419726797	3797.2613854651827	3782.517477990482	3826.0864561392727	3577.81337307332
3747.0238032297216	3721.860981928758	3621.7593855442083	3775.4765679258594	3633.364532590441	3647.208045587702	3768.0258369757275	3772.6381192930244	3774.760522726896	3951.374279414375	3556.906194325071	3694.5337255151762	3763.190224150245	3745.9170013484963	3629.713479364882	3826.922963117813	3759.2458436992565	3806.471139719294	3639.2853800048633	3939.5572391184755	3809.180923273694	3783.317122591008	3613.2504569126695	3802.2179013926443	3900.4401001571227	3759.6481419726797	3793.9162396485353	3782.517477990482	3826.0864561392727	3577.2825246315565
3740.0898515609906	3711.815731285005	3621.7593855442083	3771.7195758127673	3633.364532590441	3647.208045587702	3768.0258369757275	3716.2610578884096	3764.177060157348	3951.374279414375	3542.4203993955343	3694.5337255151762	3763.190224150245	3732.650720862703	3629.713479364882	3826.922963117813	3759.2458436992565	3806.471139719294	3639.2853800048633	3939.5572391184755	3809.180923273694	3783.317122591008	3612.184504675965	3802.2179013926443	3900.4401001571227	3759.6481419726797	3793.9162396485353	3782.517477990482	3820.3962012467855	3574.44205105127
3740.0898515609906	3711.815731285005	3621.7593855442083	3723.53936711901	3633.364532590441	3647.208045587702	3768.0258369757275	3715.8714823901087	3764.177060157348	3951.374279414375	3542.4203993955343	3694.5337255151762	3754.422313571742	3732.650720862703	3629.713479364882	3826.922963117813	3759.2458436992565	3789.8901555177463	3636.233310614469	3939.5572391184755	3809.180923273694	3783.317122591008	3612.184504675965	3802.2179013926443	3900.4401001571227	3759.6481419726797	3793.9162396485353	3782.517477990482	3816.4882140953514	3569.952938099514
3740.0898515609906	3711.815731285005	3619.594496134434	3723.53936711901	3633.364532590441	3647.208045587702	3766.838265383878	3715.8714823901087	3702.7922359862414	3948.965702451499	3541.4353784685436	3693.839042048542	3750.006681621535	3732.650720862703	3629.713479364882	3822.224835070666	3759.2458436992565	3789.8901555177463	3594.7443416480473	3905.0116319662075	3807.1668511498033	3783.317122591008	3612.184504675965	3802.2179013926443	3900.4401001571227	3756.854231095865	3793.9162396485353	3782.517477990482	3816.4882140953514	3569.952938099514
3731.92968121407	3706.172378747184	3608.552174930187	3705.849549217972	3633.364532590441	3647.208045587702	3766.838265383878	3715.8714823901087	3673.822399978826	3948.965702451499	3541.4353784685436	3693.839042048542	3750.006681621535	3729.595036451804	3629.713479364882	3819.2225279623935	3759.2458436992565	3789.8901555177463	3587.8333785466116	3905.0116319662075	3807.1668511498033	3783.317122591008	3607.5329274775168	3802.2179013926443	3900.4401001571227	3756.854231095865	3784.5826921488097	3782.517477990482	3816.4882140953514	3569.952938099514
3731.92968121407	3703.6579760255117	3606.589670575938	3705.849549217972	3633.364532590441	3598.461912822526	3766.838265383878	3715.1656568798508	3673.822399978826	3936.0985208262073	3541.4353784685436	3692.4033884790133	3750.006681621535	3729.4766116023284	3621.6133089747273	3743.1324503163314	3733.061999814765	3789.8901555177463	3587.8333785466116	3905.0116319662075	3807.1668511498033	3783.317122591008	3607.5329274775168	3802.2179013926443	3899.65994285352	3756.854231095865	3784.5826921488097	3757.135455071054	3816.4882140953514	3565.987475468699
3731.92968121407	3703.6579760255117	3606.589670575938	3682.246208711926	3633.364532590441	3598.461912822526	3766.838265383878	3715.1656568798508	3673.822399978826	3936.0985208262073	3541.4353784685436	3642.2519995597186	3750.006681621535	3709.8392816221804	3621.6133089747273	3723.8106944999026	3733.061999814765	3789.8901555177463	3587.8333785466116	3901.388120930459	3794.6318854094225	3783.317122591008	3607.5329274775168	3802.2179013926443	3861.1113103528482	3756.854231095865	3784.5826921488097	3752.2293762744684	3799.328913960495	3565.987475468699
3731.92968121407	3700.309423579726	3606.589670575938	3682.246208711926	3633.364532590441	3598.461912822526	3752.270748834798	3715.03577696869	3653.289649795748	3924.7396437084544	3533.0859692747226	3633.048279437977	3750.006681621535	3709.8392816221804	3621.6133089747273	3713.532230085369	3733.061999814765	3789.8901555177463	3587.8333785466116	3901.388120930459	3794.6318854094225	3783.317122591008	3607.5329274775168	3802.2179013926443	3861.1113103528482	3756.854231095865	3762.6698344720053	3752.2293762744684	3799.328913960495	3561.0576592600246
3731.92968121407	3699.3585292850676	3603.5691348864866	3682.246208711926	3633.364532590441	3598.461912822526	3752.270748834798	3715.03577696869	3651.6638966250803	3899.0055892060163	3533.0859692747226	3633.048279437977	3750.006681621535	3709.8392816221804	3621.6133089747273	3710.455669456022	3720.8047480560112	3622.457083794674	3585.580271756704	3901.388120930459	3743.74340355762	3783.317122591008	3607.018343829368	3802.2179013926443	3861.1113103528482	3756.854231095865	3753.4344987562126	3752.2293762744684	3792.124436022101	3561.0576592600246
3731.92968121407	3699.3585292850676	3603.5691348864866	3682.246208711926	3633.364532590441	3598.461912822526	3745.370802696666	3706.455212024662	3651.6638966250803	3886.2512351761084	3533.0859692747226	3625.8913590647185	3750.006681621535	3680.575718236307	3621.6133089747273	3710.455669456022	3720.8047480560112	3622.457083794674	3585.580271756704	3901.388120930459	3743.74340355762	3744.1949261766235	3607.018343829368	3802.2179013926443	3861.1113103528482	3756.854231095865	3753.4344987562126	3752.2293762744684	3792.124436022101	3560.73010366333
3731.92968121407	3699.3585292850676	3603.5691348864866	3682.246208711926	3633.364532590441	3598.461912822526	3742.1472176074467	3706.455212024662	3651.6638966250803	3886.2512351761084	3531.8220645278984	3625.8913590647185	3750.006681621535	3680.575718236307	3620.202729338365	3707.6630936961756	3718.033459580236	3622.457083794674	3585.580271756704	3901.388120930459	3743.74340355762	3730.6834471227385	3607.018343829368	3743.1184196875934	3861.1113103528482	3756.854231095865	3743.932700574248	3738.8465758963453	3792.124436022101	3557.1112712409276
3731.92968121407	3699.3585292850676	3603.5691348864866	3682.246208711926	3628.7750558004755	3598.461912822526	3742.1472176074467	3706.455212024662	3651.6638966250803	3871.9730707174713	3531.8220645278984	3622.6562095135378	3736.712606195434	3680.575718236307	3620.202729338365	3703.8000490156996	3700.3686552080553	3622.457083794674	3585.580271756704	3901.388120930459	3699.71556693642	3730.6834471227385	3607.018343829368	3743.1184196875934	3861.1113103528482	3756.854231095865	3741.035252542176	3738.8465758963453	3792.09094941399	3557.1112712409276
3726.2441705598053	3697.8861480146766	3603.5691348864866	3682.246208711926	3628.7750558004755	3596.191997827623	3742.1472176074467	3706.455212024662	3651.6638966250803	3871.9730707174713	3531.8220645278984	3621.297063617345	3736.712606195434	3680.575718236307	3620.202729338365	3692.688474165615	3691.7137962376933	3622.457083794674	3584.623164941206	3901.388120930459	3699.71556693642	3730.6834471227385	3607.018343829368	3743.1184196875934	3861.1113103528482	3756.854231095865	3741.035252542176	3738.8465758963453	3786.4109197136754	3548.135622689876
3726.2441705598053	3697.8861480146766	3599.895618610921	3682.246208711926	3628.7750558004755	3596.191997827623	3742.1472176074467	3706.455212024662	3651.6638966250803	3871.9730707174713	3527.918633777982	3621.297063617345	3736.712606195434	3680.575718236307	3620.202729338365	3690.195683440929	3691.7137962376933	3622.457083794674	3584.623164941206	3901.388120930459	3699.71556693642	3730.6834471227385	3607.018343829368	3740.297561538848	3861.1113103528482	3756.854231095865	3731.004489992621	3738.8465758963453	3784.5361240240027	3548.135622689876
3726.2441705598053	3697.8861480146766	3594.621253924503	3682.246208711926	3628.7750558004755	3589.634592547794	3742.1472176074467	3706.455212024662	3627.4662376212837	3871.9730707174713	3527.918633777982	3621.297063617345	3736.712606195434	3680.575718236307	3620.202729338365	3685.376777588812	3672.3584569415343	3622.457083794674	3584.623164941206	3901.388120930459	3690.944704922359	3724.361392497218	3602.3015230798733	3740.297561538848	3858.930402027022	3756.854231095865	3731.004489992621	3738.8465758963453	3784.5361240240027	3548.135622689876
3722.5697452927106	3697.8861480146766	3594.621253924503	3682.246208711926	3628.7750558004755	3589.634592547794	3742.1472176074467	3696.706766739992	3627.4662376212837	3871.9730707174713	3527.918633777982	3616.551808408148	3734.8506264042962	3680.575718236307	3620.202729338365	3640.4823496194476	3671.345901210386	3622.457083794674	3584.623164941206	3901.388120930459	3636.783494804332	3711.738243669678	3599.2249356757793	3740.297561538848	3849.6295303763486	3756.854231095865	3731.004489992621	3738.8465758963453	3784.5361240240027	3544.2253303352622
3722.5697452927106	3670.407227369724	3594.621253924503	3682.246208711926	3628.7750558004755	3589.634592547794	3742.1472176074467	3696.706766739992	3617.2184020180293	3871.9730707174713	3527.918633777982	3616.551808408148	3734.8506264042962	3622.6165866035667	3620.202729338365	3640.4823496194476	3661.790133274799	3622.457083794674	3584.623164941206	3901.388120930459	3625.662490848057	3711.738243669678	3599.2249356757793	3740.297561538848	3849.6295303763486	3756.854231095865	3731.004489992621	3738.8465758963453	3784.5361240240027	3540.782111591643
3722.5697452927106	3670.407227369724	3594.621253924503	3682.246208711926	3628.7750558004755	3589.634592547794	3742.1472176074467	3696.706766739992	3617.2184020180293	3871.9730707174713	3527.918633777982	3616.551808408148	3730.227431587356	3622.6165866035667	3618.8838707224363	3640.4823496194476	3652.102899034875	3622.457083794674	3584.623164941206	3901.388120930459	3551.3689821734342	3711.738243669678	3595.507825366063	3740.297561538848	3849.6295303763486	3751.493828900588	3731.004489992621	3738.8465758963453	3752.401813335239	3530.8552691182226
3722.5697452927106	3670.407227369724	3594.621253924503	3682.246208711926	3628.7750558004755	3589.634592547794	3742.1472176074467	3696.706766739992	3617.2184020180293	3823.6610830657664	3527.918633777982	3616.0171991159586	3730.227431587356	3580.3061385090114	3616.7115289217445	3640.4823496194476	3651.144052973807	3622.457083794674	3584.179295619477	3901.388120930459	3551.3689821734342	3664.3034380113554	3595.507825366063	3740.297561538848	3831.8892539173676	3747.475211262982	3731.004489992621	3725.3295201923547	3733.4931516875577	3526.17998190405
3722.5697452927106	3658.589908806717	3591.505675163655	3682.246208711926	3628.7750558004755	3589.634592547794	3742.1472176074467	3688.2566464862734	3617.2184020180293	3823.6610830657664	3527.918633777982	3616.0171991159586	3726.4910904114895	3580.241912170517	3616.7115289217445	3640.4823496194476	3651.144052973807	3622.457083794674	3584.179295619477	3901.388120930459	3548.7363565642913	3663.9870030981524	3595.507825366063	3740.1397867934556	3818.273381210267	3747.475211262982	3731.004489992621	3725.3295201923547	3713.1155316249033	3526.17998190405
3717.8643185316396	3658.589908806717	3589.2576523439557	3682.246208711926	3628.7750558004755	3589.634592547794	3742.1472176074467	3688.2566464862734	3617.2184020180293	3822.9144961789734	3527.918633777982	3616.0171991159586	3720.6109368759044	3580.241912170517	3616.7115289217445	3635.686240619338	3651.144052973807	3622.457083794674	3584.179295619477	3901.388120930459	3543.3586433114215	3663.9870030981524	3595.507825366063	3740.1397867934556	3818.273381210267	3738.8032827813313	3727.8054488308535	3725.3295201923547	3657.233166581974	3520.7673754750776
3717.8643185316396	3658.589908806717	3581.9822935291313	3682.246208711926	3628.7750558004755	3589.634592547794	3742.1472176074467	3688.2566464862734	3606.599459434202	3822.9144961789734	3527.391300237324	3616.0171991159586	3720.6109368759044	3580.241912170517	3616.7115289217445	3635.686240619338	3651.144052973807	3622.457083794674	3583.220666770356	3901.388120930459	3543.3586433114215	3629.2646935253256	3595.507825366063	3740.1397867934556	3816.392913940826	3738.8032827813313	3727.8054488308535	3725.3295201923547	3657.233166581974	3520.4849852132716
3717.8643185316396	3658.589908806717	3579.0392819728468	3633.558949739562	3628.7750558004755	3589.634592547794	3742.1472176074467	3684.662462851533	3606.599459434202	3807.1924152769852	3524.9603608160014	3613.233316515196	3720.6109368759044	3580.241912170517	3605.4984545629104	3635.094855928155	3651.144052973807	3608.534938912749	3583.220666770356	3896.0201156936887	3531.12431429954	3625.251036815673	3595.507825366063	3740.1397867934556	3816.392913940826	3738.8032827813313	3727.8054488308535	3725.3295201923547	3657.233166581974	3517.2036099676916
3712.636956417333	3658.589908806717	3575.0095803735644	3588.5144301994806	3628.7750558004755	3589.634592547794	3734.4086829782414	3684.662462851533	3606.599459434202	3788.9175525054548	3524.9603608160014	3613.233316515196	3677.100639912421	3580.241912170517	3600.9265338087134	3632.6170339130167	3648.442510375766	3608.534938912749	3581.397334358863	3896.0201156936887	3531.12431429954	3625.251036815673	3591.506155325067	3736.849248429985	3816.392913940826	3738.8032827813313	3719.0755993069406	3725.3295201923547	3657.233166581974	3517.2036099676916
3712.636956417333	3658.589908806717	3546.631995059279	3588.0033620728495	3626.1878052748716	3589.634592547794	3734.4086829782414	3684.662462851533	3603.70267399167	3767.3540740691856	3524.9603608160014	3613.233316515196	3677.100639912421	3580.241912170517	3600.9265338087134	3632.6170339130167	3648.442510375766	3608.534938912749	3580.9359168923334	3896.0201156936887	3531.12431429954	3625.251036815673	3591.506155325067	3732.925600989132	3816.392913940826	3738.8032827813313	3698.3784126016153	3725.3295201923547	3657.233166581974	3517.2036099676916
3712.636956417333	3655.3856628971776	3537.774706738167	3587.7389666399195	3626.1878052748716	3577.658820869753	3724.920586798001	3684.662462851533	3603.70267399167	3767.3540740691856	3523.379564821034	3613.233316515196	3671.096367357587	3580.241912170517	3600.9265338087134	3630.9940726091527	3646.4871169396197	3608.534938912749	3572.613509025596	3896.0201156936887	3522.6536799219684	3625.251036815673	3591.506155325067	3732.007910038071	3816.392913940826	3735.714287803544	3698.3784126016153	3725.3295201923547	3657.233166581974	3517.2036099676916
3712.636956417333	3653.681778858384	3537.774706738167	3587.7389666399195	3626.1878052748716	3577.658820869753	3717.6844422289596	3684.662462851533	3603.70267399167	3767.3540740691856	3520.777764309549	3613.233316515196	3671.096367357587	3570.506851630539	3600.9265338087134	3630.9940726091527	3646.4871169396197	3606.294354708627	3572.613509025596	3896.0201156936887	3496.0405527622634	3625.251036815673	3591.506155325067	3717.743580329895	3816.392913940826	3686.260758445378	3698.3784126016153	3725.3295201923547	3657.233166581974	3508.524108373361
3711.28171269007	3634.8559399166616	3537.774706738167	3587.7389666399195	3626.1878052748716	3577.658820869753	3717.6844422289596	3684.662462851533	3603.70267399167	3764.9158536811265	3511.1208662091144	3613.233316515196	3661.349719158506	3570.506851630539	3600.9265338087134	3630.9940726091527	3646.4871169396197	3606.294354708627	3572.613509025596	3896.0201156936887	3496.0405527622634	3625.251036815673	3588.7989464638936	3717.743580329895	3816.392913940826	3686.260758445378	3698.3784126016153	3725.3295201923547	3657.233166581974	3508.524108373361
3711.28171269007	3622.4055874104765	3537.774706738167	3585.7276016059323	3626.1878052748716	3577.658820869753	3712.827075579771	3681.8545737022973	3603.70267399167	3744.3757192848243	3511.1208662091144	3613.233316515196	3661.349719158506	3570.506851630539	3600.9265338087134	3630.9940726091527	3646.4871169396197	3606.294354708627	3572.613509025596	3896.0201156936887	3496.0405527622634	3622.508647002398	3588.7989464638936	3717.743580329895	3816.392913940826	3684.0290574282562	3698.3784126016153	3704.175509269544	3657.233166581974	3480.803691812085
3705.571884539235	3622.4055874104765	3537.774706738167	3585.7276016059323	3626.1878052748716	3577.658820869753	3712.827075579771	3681.8545737022973	3603.70267399167	3731.188809177952	3508.558694277518	3613.233316515196	3661.349719158506	3563.3281012795205	3600.9265338087134	3630.097497723418	3646.4871169396197	3606.294354708627	3571.7025542250367	3894.4909369341385	3496.0405527622634	3622.508647002398	3588.7989464638936	3717.743580329895	3816.392913940826	3684.0290574282562	3698.3784126016153	3622.5956330298404	3657.233166581974	3480.803691812085
3700.5876828954215	3622.4055874104765	3537.774706738167	3585.7276016059323	3626.1878052748716	3546.121891946078	3712.827075579771	3660.1097502879693	3603.70267399167	3722.446260329324	3508.558694277518	3613.233316515196	3661.349719158506	3563.3281012795205	3600.306272083312	3630.097497723418	3643.24654103758	3606.294354708627	3571.7025542250367	3894.4909369341385	3488.9725804382833	3622.508647002398	3588.7989464638936	3717.743580329895	3816.392913940826	3684.0290574282562	3698.3784126016153	3622.5956330298404	3657.233166581974	3478.831872137151
3700.5876828954215	3622.4055874104765	3535.6624079582707	3583.845575638513	3618.5775301140657	3546.121891946078	3712.2147326651493	3660.1097502879693	3592.213491337823	3722.446260329324	3508.558694277518	3613.233316515196	3661.349719158506	3559.577903251018	3600.306272083312	3620.3110773281333	3643.24654103758	3606.294354708627	3568.34518049665	3894.4909369341385	3488.9725804382833	3618.782689247647	3588.7989464638936	3717.743580329895	3807.9581776074065	3679.4207983613696	3691.539937193391	3622.5956330298404	3657.233166581974	3478.831872137151
3700.5876828954215	3622.4055874104765	3535.6624079582707	3583.845575638513	3618.5775301140657	3546.121891946078	3706.0461569996214	3660.1097502879693	3592.213491337823	3692.3176307196236	3508.558694277518	3613.233316515196	3657.6759510600023	3559.084290383763	3600.306272083312	3605.6569925503954	3643.24654103758	3595.343232877001	3568.34518049665	3894.4909369341385	3488.9725804382833	3618.782689247647	3588.7989464638936	3717.743580329895	3807.9581776074065	3673.1107252777783	3691.539937193391	3611.953036706602	3657.233166581974	3475.504164055348
3700.5876828954215	3608.848876817144	3535.6624079582707	3577.1668092305817	3617.400613459154	3546.121891946078	3706.0461569996214	3660.1097502879693	3592.213491337823	3692.3176307196236	3508.558694277518	3613.233316515196	3657.6759510600023	3559.084290383763	3600.306272083312	3603.92184098952	3637.7917558474683	3595.343232877001	3568.34518049665	3894.4909369341385	3488.9725804382833	3618.782689247647	3586.7199787948734	3717.743580329895	3772.0569351246368	3646.0242383099226	3691.539937193391	3611.953036706602	3657.233166581974	3475.504164055348
3700.5876828954215	3605.1215277957917	3535.6624079582707	3577.1668092305817	3612.5827331612672	3546.121891946078	3706.0461569996214	3660.1097502879693	3592.213491337823	3692.3176307196236	3508.558694277518	3613.233316515196	3657.6759510600023	3559.084290383763	3600.306272083312	3583.0655916175792	3635.5513682349483	3577.073139844847	3564.8949437520278	3888.606091422424	3488.9725804382833	3616.046117413399	3568.1408854102165	3717.743580329895	3772.0569351246368	3646.0242383099226	3681.9218133568315	3611.953036706602	3653.0486335694723	3475.504164055348
3700.5876828954215	3605.1215277957917	3535.6624079582707	3573.9614551536674	3601.7304285573546	3542.7264091641528	3697.683663658845	3657.740526788229	3592.213491337823	3692.3176307196236	3508.558694277518	3612.3565914330024	3657.6759510600023	3556.4187478962926	3600.306272083312	3581.339488123782	3635.5513682349483	3577.073139844847	3562.346374313696	3888.606091422424	3488.9725804382833	3616.046117413399	3568.1408854102165	3717.743580329895	3772.0569351246368	3646.0242383099226	3681.9218133568315	3611.953036706602	3652.1137420426467	3475.504164055348
3674.019029187379	3603.385034330954	3531.4777151730227	3573.9614551536674	3601.7304285573546	3542.7264091641528	3697.683663658845	3657.740526788229	3592.213491337823	3692.3176307196236	3508.558694277518	3610.2142265990924	3643.864171358143	3556.4187478962926	3597.843300343971	3581.339488123782	3635.5513682349483	3577.073139844847	3562.346374313696	3888.606091422424	3476.426152219719	3616.046117413399	3565.5721430909794	3717.743580329895	3772.0569351246368	3646.0242383099226	3681.9218133568315	3611.953036706602	3634.4967992323	3475.504164055348
3674.019029187379	3603.385034330954	3531.4777151730227	3573.9614551536674	3597.046476919434	3542.7264091641528	3697.683663658845	3657.740526788229	3592.213491337823	3692.3176307196236	3506.8059802192265	3610.2142265990924	3643.864171358143	3556.4187478962926	3597.843300343971	3581.339488123782	3633.899821681809	3566.805424829141	3562.346374313696	3888.606091422424	3476.426152219719	3616.046117413399	3565.5721430909794	3717.743580329895	3772.0569351246368	3646.0242383099226	3661.446314072293	3611.953036706602	3634.4967992323	3475.504164055348
3674.019029187379	3603.385034330954	3528.990169394059	3573.9614551536674	3597.046476919434	3542.7264091641528	3697.683663658845	3657.740526788229	3592.213491337823	3692.3176307196236	3506.8059802192265	3610.2142265990924	3643.864171358143	3556.4187478962926	3590.3161951421484	3581.339488123782	3633.387862666148	3562.7150823032325	3561.7152499205367	3888.606091422424	3476.426152219719	3616.046117413399	3565.5721430909794	3717.743580329895	3772.0569351246368	3644.399545257126	3661.446314072293	3605.945538424182	3634.4967992323	3475.504164055348
3674.019029187379	3603.385034330954	3528.990169394059	3573.9614551536674	3597.046476919434	3542.7264091641528	3697.683663658845	3657.740526788229	3592.213491337823	3686.3934986994245	3506.8059802192265	3610.2142265990924	3643.864171358143	3556.4187478962926	3590.3161951421484	3578.9366234474946	3633.387862666148	3562.7150823032325	3561.7152499205367	3888.606091422424	3476.426152219719	3616.046117413399	3565.5721430909794	3717.743580329895	3772.0569351246368	3623.222780604726	3661.446314072293	3605.894692260141	3634.4967992323	3475.504164055348
3674.019029187379	3601.227420182785	3528.063138952974	3573.9614551536674	3592.634402006179	3542.7264091641528	3697.683663658845	3653.7639174033347	3592.213491337823	3672.449266746439	3506.8059802192265	3591.180601754311	3643.864171358143	3550.664536811143	3553.006160824275	3572.7086777014665	3633.387862666148	3562.7150823032325	3561.7152499205367	3888.606091422424	3476.2193709111725	3616.046117413399	3565.5721430909794	3706.639739529056	3772.0569351246368	3623.222780604726	3661.446314072293	3605.894692260141	3627.5025649911267	3475.504164055348
3674.019029187379	3596.7475369822937	3528.063138952974	3573.9614551536674	3574.784038466889	3488.9778566059395	3687.736703753998	3653.7639174033347	3592.213491337823	3672.449266746439	3505.075809651515	3591.180601754311	3643.864171358143	3550.664536811143	3549.352992193012	3571.1320520136933	3633.387862666148	3562.7150823032325	3561.7152499205367	3888.606091422424	3476.2193709111725	3616.046117413399	3565.5721430909794	3706.639739529056	3769.544543890356	3623.222780604726	3661.3632495003008	3605.894692260141	3627.5025649911267	3474.1330902498544
3674.019029187379	3596.7475369822937	3526.1112029362985	3573.9614551536674	3574.784038466889	3488.9778566059395	3687.736703753998	3653.7639174033347	3592.213491337823	3672.449266746439	3505.075809651515	3586.493646353578	3635.6451616101604	3550.664536811143	3549.352992193012	3571.1320520136933	3623.837584889389	3562.7150823032325	3561.7152499205367	3888.606091422424	3476.2193709111725	3612.263691919806	3554.556398727311	3702.8617569831763	3769.544543890356	3623.222780604726	3661.3632495003008	3591.535204173558	3627.5025649911267	3474.1330902498544
3674.019029187379	3596.7475369822937	3508.4393152136913	3573.9614551536674	3574.784038466889	3488.9778566059395	3682.865145866531	3653.7639174033347	3592.213491337823	3672.449266746439	3505.075809651515	3586.2481492887982	3635.6451616101604	3543.9724770210682	3546.9283091916814	3568.6582248066766	3623.837584889389	3562.7150823032325	3544.2785599265053	3863.473335833314	3476.2193709111725	3612.263691919806	3553.5827998043724	3702.8617569831763	3769.544543890356	3623.222780604726	3661.3632495003008	3591.535204173558	3627.5025649911267	3473.1079228167378
3674.019029187379	3596.7475369822937	3508.4393152136913	3573.9614551536674	3573.979177725718	3488.9778566059395	3682.865145866531	3652.025270151291	3592.213491337823	3672.449266746439	3505.075809651515	3586.2481492887982	3634.223187762831	3543.9724770210682	3546.9283091916814	3566.27043899251	3623.837584889389	3562.7150823032325	3542.8717728944575	3863.473335833314	3465.3063377578146	3609.93645674642	3550.4630610686786	3702.8617569831763	3761.3755458445535	3623.222780604726	3661.3632495003008	3591.535204173558	3627.5025649911267	3473.1079228167378
3674.019029187379	3596.7475369822937	3508.4393152136913	3573.9614551536674	3573.979177725718	3484.6204053304	3682.865145866531	3652.025270151291	3592.213491337823	3672.449266746439	3503.3917214923067	3586.2481492887982	3634.223187762831	3543.3271949494447	3541.590013095273	3556.3704246770785	3620.7868438351397	3562.7150823032325	3542.8717728944575	3863.473335833314	3460.656814233447	3609.93645674642	3550.4630610686786	3701.8728877939875	3761.3755458445535	3623.222780604726	3654.253934948394	3591.535204173558	3627.5025649911267	3472.389163985773
3674.019029187379	3596.7475369822937	3508.4393152136913	3573.005999671601	3573.979177725718	3484.6204053304	3682.865145866531	3651.5031248713985	3592.213491337823	3672.449266746439	3488.1904148913563	3586.1472056246685	3631.9685687968818	3542.435678915651	3534.657846414739	3556.3704246770785	3617.5524417714996	3562.7150823032325	3542.8717728944575	3863.473335833314	3460.656814233447	3598.2765767375176	3550.4630610686786	3701.8728877939875	3761.3755458445535	3621.298839043342	3654.253934948394	3591.535204173558	3627.5025649911267	3472.0735753320855
3674.019029187379	3596.7475369822937	3508.4393152136913	3570.6134218716024	3573.979177725718	3484.6204053304	3682.533981401146	3651.5031248713985	3592.213491337823	3672.449266746439	3488.1904148913563	3569.3632036718736	3631.9685687968818	3542.435678915651	3534.657846414739	3556.3704246770785	3617.5524417714996	3562.7150823032325	3537.0927745016224	3863.473335833314	3460.656814233447	3598.2765767375176	3550.4630610686786	3695.7485243480673	3761.3755458445535	3618.906991010136	3654.253934948394	3591.535204173558	3620.4685280851445	3472.0735753320855
3674.019029187379	3596.7475369822937	3508.4393152136913	3570.6134218716024	3569.0910795897944	3484.2352007889044	3682.533981401146	3651.5031248713985	3591.062334306811	3672.449266746439	3488.1904148913563	3566.7391252949747	3631.9685687968818	3538.0673820384973	3534.657846414739	3556.3704246770785	3617.5524417714996	3562.7150823032325	3537.0927745016224	3863.473335833314	3460.656814233447	3598.2765767375176	3550.4630610686786	3695.7485243480673	3756.048544061986	3618.906991010136	3649.713849391239	3589.7282713302293	3620.4685280851445	3472.0735753320855
3674.019029187379	3596.7475369822937	3506.8647401588396	3570.6134218716024	3569.0910795897944	3484.2352007889044	3682.533981401146	3651.5031248713985	3590.38876564316	3672.449266746439	3488.1904148913563	3565.937529519497	3605.6138574603497	3538.0673820384973	3534.657846414739	3547.905361391181	3617.5524417714996	3562.7150823032325	3530.1500682304177	3863.473335833314	3460.656814233447	3598.0195632460136	3550.4630610686786	3693.5888121890057	3756.048544061986	3614.929146276229	3649.713849391239	3589.7282713302293	3620.4685280851445	3472.0735753320855
3674.019029187379	3589.201623564034	3506.8647401588396	3570.6134218716024	3569.0910795897944	3484.2352007889044	3682.533981401146	3651.5031248713985	3590.38876564316	3672.449266746439	3488.1904148913563	3565.937529519497	3605.6138574603497	3529.274792469256	3534.657846414739	3547.905361391181	3597.1411178818526	3562.7150823032325	3530.1500682304177	3863.473335833314	3460.656814233447	3598.0195632460136	3550.4630610686786	3693.5888121890057	3756.048544061986	3614.929146276229	3649.713849391239	3589.7282713302293	3615.7591475335557	3472.0735753320855
3674.019029187379	3589.201623564034	3506.8647401588396	3568.5540623219185	3569.0910795897944	3476.92662329859	3682.533981401146	3651.5031248713985	3588.86140217323	3672.449266746439	3488.1904148913563	3565.937529519497	3603.9658746739033	3529.274792469256	3534.657846414739	3547.905361391181	3595.6275637419976	3562.7150823032325	3530.1500682304177	3863.473335833314	3460.656814233447	3598.0195632460136	3550.4630610686786	3693.5888121890057	3756.048544061986	3603.433798656729	3649.713849391239	3584.846368808833	3615.7591475335557	3472.0735753320855
3674.019029187379	3588.4578864280857	3506.8647401588396	3568.5540623219185	3569.0910795897944	3476.734390061967	3679.5256757076922	3649.722516250894	3588.86140217323	3672.449266746439	3486.5619122490643	3565.937529519497	3603.9658746739033	3529.274792469256	3531.3171769701257	3547.905361391181	3595.6275637419976	3562.7150823032325	3530.1500682304177	3863.473335833314	3460.656814233447	3598.0195632460136	3550.4630610686786	3693.5888121890057	3756.048544061986	3603.433798656729	3649.713849391239	3584.846368808833	3615.7591475335557	3471.8072563714386
3674.019029187379	3588.4578864280857	3506.8647401588396	3568.5540623219185	3569.0910795897944	3476.734390061967	3674.2176171904684	3584.562599003046	3584.9397715499895	3672.449266746439	3486.5619122490643	3565.937529519497	3603.9658746739033	3516.499919912467	3531.3171769701257	3547.905361391181	3595.6275637419976	3556.5488804149127	3530.1500682304177	3863.473335833314	3460.656814233447	3598.0195632460136	3550.4630610686786	3685.910947258299	3756.048544061986	3603.433798656729	3649.713849391239	3584.846368808833	3615.7591475335557	3471.8072563714386
3674.019029187379	3588.4578864280857	3505.641292672712	3568.5540623219185	3569.0910795897944	3475.5970086636153	3670.0269035336314	3584.562599003046	3584.9397715499895	3672.449266746439	3486.009157869779	3565.937529519497	3596.0939617317226	3516.499919912467	3531.3171769701257	3547.905361391181	3595.6275637419976	3556.5488804149127	3530.1500682304177	3863.473335833314	3460.656814233447	3596.7597688572873	3550.4630610686786	3674.3687645591103	3746.380069573702	3603.433798656729	3646.770878693439	3584.846368808833	3609.5062811668404	3461.3744485913116
3674.019029187379	3585.075748952575	3503.0909375678766	3568.5540623219185	3569.0910795897944	3475.5970086636153	3670.0269035336314	3580.1987199806827	3583.3519935587638	3672.449266746439	3486.009157869779	3565.937529519497	3596.0939617317226	3516.499919912467	3531.3171769701257	3539.083648530218	3595.6275637419976	3556.5488804149127	3530.1500682304177	3863.473335833314	3455.057706063229	3596.7597688572873	3550.4630610686786	3669.7035697306046	3746.380069573702	3600.823397041412	3635.9106898557975	3584.271416500219	3609.5062811668404	3461.3744485913116
3674.019029187379	3585.075748952575	3502.609694978044	3568.412578374481	3569.0910795897944	3472.526974472122	3667.754266233025	3574.1005563307635	3583.3519935587638	3672.449266746439	3483.481108797226	3565.937529519497	3596.0939617317226	3516.499919912467	3530.300142608773	3536.4518333104384	3595.6275637419976	3556.5488804149127	3530.1500682304177	3863.473335833314	3453.85217016177	3593.8002735631403	3550.4630610686786	3669.7035697306046	3746.380069573702	3600.823397041412	3635.9106898557975	3583.534097096417	3594.2948923140552	3461.3744485913116
3672.92152866975	3585.075748952575	3502.609694978044	3568.412578374481	3569.0910795897944	3472.35509693726	3667.754266233025	3574.1005563307635	3578.7832667518883	3671.685698617242	3483.481108797226	3565.937529519497	3596.0939617317226	3516.499919912467	3530.300142608773	3532.3514261624546	3595.6275637419976	3556.5488804149127	3530.1500682304177	3863.473335833314	3449.8462570028696	3593.8002735631403	3550.4630610686786	3669.7035697306046	3739.904535490934	3599.335619994271	3635.9106898557975	3583.534097096417	3594.2948923140552	3461.3744485913116
3662.1077084997773	3585.075748952575	3502.609694978044	3565.111192034481	3569.0910795897944	3472.35509693726	3641.7692264445586	3574.1005563307635	3576.06961603788	3671.0575646643933	3460.713843768252	3565.937529519497	3596.0939617317226	3513.8480361381444	3530.300142608773	3532.3514261624546	3595.6275637419976	3556.5488804149127	3528.9094324067755	3854.061072527654	3449.8462570028696	3593.633132691175	3550.4630610686786	3669.7035697306046	3736.8877735257383	3599.335619994271	3635.9106898557975	3583.534097096417	3594.2948923140552	3443.2992682333215
3662.1077084997773	3569.648128827749	3502.609694978044	3564.5938489061505	3569.0910795897944	3472.35509693726	3639.714931136419	3567.7351289492963	3576.06961603788	3671.05088431339	3460.713843768252	3565.937529519497	3596.0939617317226	3512.649008053672	3530.300142608773	3530.4439010868355	3595.6275637419976	3556.5488804149127	3505.935139671168	3854.061072527654	3449.8462570028696	3593.633132691175	3543.978832378931	3669.7035697306046	3736.8877735257383	3599.335619994271	3633.661104169266	3581.6213054497302	3594.2948923140552	3442.623262752854
3662.1077084997773	3569.648128827749	3499.8968861481785	3564.5938489061505	3569.0910795897944	3472.35509693726	3639.714931136419	3567.7351289492963	3576.06961603788	3671.05088431339	3460.58826244352	3565.937529519497	3596.0939617317226	3512.649008053672	3524.697345884099	3530.4439010868355	3595.6275637419976	3555.4704282453395	3505.935139671168	3854.061072527654	3449.8462570028696	3593.633132691175	3506.549574902074	3669.7035697306046	3736.8877735257383	3598.969035234558	3632.7409635944978	3571.0727589310895	3576.6555238687733	3442.623262752854
3662.1077084997773	3569.648128827749	3499.8968861481785	3564.5938489061505	3569.0910795897944	3472.35509693726	3639.714931136419	3564.970732839394	3576.06961603788	3670.88005370457	3460.58826244352	3565.937529519497	3596.0939617317226	3512.649008053672	3522.1591763923234	3526.8386764869833	3595.6275637419976	3555.4704282453395	3486.7420016483934	3852.9921195590505	3449.8462570028696	3589.8105040984	3506.549574902074	3656.221682184202	3736.8877735257383	3597.2687079288635	3632.7409635944978	3571.0727589310895	3573.936453924226	3442.623262752854
3662.1077084997773	3569.648128827749	3499.8968861481785	3564.5938489061505	3569.0910795897944	3472.35509693726	3638.4907866312496	3560.813122497155	3576.06961603788	3670.88005370457	3455.452186477396	3565.937529519497	3596.0939617317226	3512.649008053672	3522.1591763923234	3522.082923437825	3595.6275637419976	3555.4704282453395	3486.7420016483934	3852.9921195590505	3449.8462570028696	3589.8105040984	3506.549574902074	3653.4648120448483	3736.8877735257383	3597.2687079288635	3632.7409635944978	3571.0727589310895	3573.936453924226	3441.487780588731
3662.1077084997773	3569.648128827749	3499.8968861481785	3562.3221018370414	3569.0910795897944	3472.23306681328	3638.4907866312496	3554.15184824842	3575.326400699361	3667.9954238526516	3455.452186477396	3564.27110896834	3596.0939617317226	3512.649008053672	3519.2691260070146	3519.771355710034	3595.6275637419976	3555.4704282453395	3486.7420016483934	3852.9921195590505	3449.8462570028696	3588.9206371809632	3506.1005706893843	3653.400801060981	3736.8527500333166	3586.3829235738704	3632.7409635944978	3571.0727589310895	3573.936453924226	3441.487780588731
3662.1077084997773	3569.648128827749	3498.9348701064264	3562.3221018370414	3565.128932858186	3471.931360675769	3638.4907866312496	3554.15184824842	3575.326400699361	3667.9954238526516	3455.452186477396	3541.242931530116	3586.2528092788707	3509.096002523006	3519.2691260070146	3515.3518831231268	3578.0475320183414	3555.4704282453395	3486.7420016483934	3843.953581669458	3449.8462570028696	3588.9206371809632	3503.53250581045	3653.400801060981	3735.939045493037	3585.3622774757573	3632.7409635944978	3571.0727589310895	3570.5812465977992	3441.487780588731
3662.1077084997773	3569.648128827749	3498.9348701064264	3562.3221018370414	3565.128932858186	3471.931360675769	3638.4907866312496	3554.15184824842	3575.326400699361	3667.9954238526516	3455.452186477396	3541.242931530116	3585.4359507401523	3509.096002523006	3519.2691260070146	3515.3518831231268	3578.0475320183414	3554.0724696602065	3485.673103345464	3843.953581669458	3446.4514695990683	3588.9206371809632	3488.417263937929	3653.400801060981	3735.939045493037	3585.3622774757573	3632.7409635944978	3571.0727589310895	3570.5812465977992	3441.487780588731
3662.1077084997773	3569.066621910304	3498.9348701064264	3560.4767890731746	3565.128932858186	3471.931360675769	3633.318437119844	3554.15184824842	3549.476193573899	3664.264867418755	3452.577413933011	3541.242931530116	3585.4359507401523	3509.096002523006	3519.2691260070146	3515.3518831231268	3578.0475320183414	3554.0724696602065	3485.673103345464	3843.953581669458	3446.4514695990683	3585.339677539665	3488.417263937929	3653.400801060981	3735.939045493037	3585.3622774757573	3630.563271385779	3569.0498680912287	3566.9125413032016	3441.487780588731
3659.708009256003	3569.066621910304	3498.9348701064264	3560.4767890731746	3565.128932858186	3471.931360675769	3633.318437119844	3554.15184824842	3549.476193573899	3664.264867418755	3452.577413933011	3539.962181895313	3582.8322243861235	3509.096002523006	3519.2691260070146	3515.3518831231268	3578.0475320183414	3551.6323650283834	3485.673103345464	3815.478678842711	3446.4514695990683	3585.339677539665	3488.417263937929	3653.400801060981	3735.939045493037	3585.0739748231	3630.563271385779	3569.0498680912287	3566.9125413032016	3440.8681078350455
3656.2002212314355	3569.066621910304	3498.9348701064264	3555.8099213754267	3565.128932858186	3471.931360675769	3610.494961853772	3554.15184824842	3547.874999077133	3664.264867418755	3452.577413933011	3539.962181895313	3582.8322243861235	3507.916721454559	3519.2691260070146	3513.676295112637	3578.0475320183414	3551.6323650283834	3485.673103345464	3815.478678842711	3446.4514695990683	3578.5631701160037	3488.278214150726	3641.6662123388624	3726.2981268206922	3583.9592406595248	3630.563271385779	3569.0498680912287	3565.3868333447735	3440.8681078350455
3644.184295135099	3569.066621910304	3498.9348701064264	3554.2850990970737	3565.128932858186	3470.442381662563	3610.494961853772	3554.15184824842	3547.874999077133	3664.264867418755	3452.577413933011	3539.962181895313	3577.806244167299	3507.916721454559	3519.2691260070146	3513.676295112637	3578.0475320183414	3551.6323650283834	3485.673103345464	3798.162023334955	3446.4514695990683	3578.5631701160037	3488.278214150726	3613.3327218434524	3690.8397647237484	3583.9592406595248	3619.1687451424123	3569.0498680912287	3565.3868333447735	3440.8681078350455
3644.184295135099	3569.066621910304	3498.9348701064264	3546.6624133746463	3565.128932858186	3470.442381662563	3610.2434887170357	3554.15184824842	3547.874999077133	3654.739869247805	3452.577413933011	3539.962181895313	3574.699033986355	3507.916721454559	3519.2691260070146	3513.676295112637	3571.701360623557	3548.383305799037	3485.673103345464	3784.249022789145	3446.4514695990683	3578.447757684664	3488.278214150726	3613.3327218434524	3690.8397647237484	3583.9592406595248	3619.1687451424123	3569.0498680912287	3565.3868333447735	3440.8681078350455
3634.1708517117686	3569.066621910304	3498.9348701064264	3546.5243619420644	3565.128932858186	3468.9841896368894	3609.417473511109	3554.15184824842	3547.874999077133	3654.739869247805	3452.577413933011	3535.2613783676834	3574.699033986355	3507.916721454559	3519.2691260070146	3513.676295112637	3571.701360623557	3548.383305799037	3483.1906384585127	3778.0029027393202	3436.6925624709497	3578.447757684664	3488.278214150726	3613.3327218434524	3690.8397647237484	3583.9592406595248	3619.1687451424123	3567.8540273608014	3563.2212849531816	3440.8681078350455
3634.1708517117686	3569.066621910304	3498.8098612913413	3546.455940418835	3565.128932858186	3468.9841896368894	3609.417473511109	3554.15184824842	3545.753458447527	3654.739869247805	3452.577413933011	3534.951309721927	3574.699033986355	3494.8668015994017	3519.2691260070146	3513.3332836348636	3571.701360623557	3548.383305799037	3481.893943220158	3778.0029027393202	3436.6925624709497	3578.447757684664	3488.278214150726	3613.3327218434524	3690.8397647237484	3583.9592406595248	3612.03436146881	3567.8540273608014	3563.2212849531816	3440.8681078350455
3634.1708517117686	3566.9257319159337	3497.0215872693216	3546.455940418835	3565.128932858186	3468.9841896368894	3609.417473511109	3554.15184824842	3514.2179796909177	3654.739869247805	3451.8778074690917	3534.750757340278	3572.160564963145	3494.8668015994017	3518.8983220378336	3513.3332836348636	3570.662897231685	3548.383305799037	3481.893943220158	3756.4162681626367	3436.6925624709497	3578.447757684664	3488.278214150726	3613.3327218434524	3690.8397647237484	3583.9592406595248	3606.6855855004783	3567.8540273608014	3559.4970712184677	3440.8681078350455
3634.1708517117686	3566.9257319159337	3497.0215872693216	3546.455940418835	3565.128932858186	3468.9841896368894	3609.417473511109	3554.15184824842	3514.2179796909177	3654.739869247805	3451.8778074690917	3534.750757340278	3572.160564963145	3452.3350778836707	3518.8983220378336	3513.3332836348636	3563.4095926818873	3545.586731753304	3479.1788129650654	3756.4162681626367	3436.6925624709497	3578.447757684664	3488.1364255265285	3612.242865675644	3690.8397647237484	3581.660699797016	3605.6775268447864	3567.8540273608014	3559.4970712184677	3440.8681078350455
3634.1708517117686	3566.9257319159337	3497.0215872693216	3546.455940418835	3565.128932858186	3468.9811129340983	3609.417473511109	3554.15184824842	3514.2179796909177	3654.739869247805	3451.8778074690917	3532.557244973784	3572.160564963145	3452.3350778836707	3518.8983220378336	3513.3332836348636	3563.4095926818873	3535.543372717141	3479.1788129650654	3752.2612835336768	3436.651645586694	3578.447757684664	3488.1364255265285	3612.242865675644	3690.8397647237484	3581.1087838419103	3605.6775268447864	3567.8540273608014	3559.4970712184677	3440.8681078350455
3630.0570963232612	3566.9257319159337	3497.0215872693216	3546.455940418835	3565.0796653284306	3466.2680090665226	3608.9833092394274	3554.15184824842	3514.2179796909177	3654.739869247805	3449.843222224346	3532.557244973784	3572.160564963145	3452.3350778836707	3518.8983220378336	3513.3332836348636	3563.4095926818873	3535.543372717141	3479.1788129650654	3752.2612835336768	3436.651645586694	3578.447757684664	3488.1364255265285	3611.8518684982337	3690.8397647237484	3577.8734314531785	3605.6775268447864	3547.9342739121225	3558.8056256848076	3426.917182451439
3629.7590927078336	3562.2591616393865	3495.8430833678885	3546.455940418835	3565.0796653284306	3466.2680090665226	3608.9833092394274	3553.2521465981254	3514.2179796909177	3654.739869247805	3449.843222224346	3529.7856624066035	3572.160564963145	3452.3350778836707	3518.8983220378336	3513.3332836348636	3563.4095926818873	3535.543372717141	3479.114132176913	3741.229716819238	3436.651645586694	3578.447757684664	3488.1364255265285	3611.8518684982337	3690.8397647237484	3577.8734314531785	3605.6775268447864	3547.9342739121225	3558.8056256848076	3426.917182451439
3629.7590927078336	3562.2591616393865	3495.8430833678885	3546.455940418835	3565.0796653284306	3466.2680090665226	3603.695635458499	3553.2521465981254	3514.2179796909177	3654.739869247805	3449.843222224346	3529.7856624066035	3513.0527360285214	3452.3350778836707	3518.8983220378336	3513.3332836348636	3563.4095926818873	3535.543372717141	3479.114132176913	3741.229716819238	3436.651645586694	3577.201288035607	3488.1364255265285	3609.4980064296733	3690.8397647237484	3577.8734314531785	3595.63731733923	3547.9342739121225	3558.8056256848076	3426.917182451439
3600.6129718950524	3562.2591616393865	3495.8430833678885	3545.7449282033667	3565.0796653284306	3466.2680090665226	3603.695635458499	3553.2521465981254	3507.5656544275216	3654.739869247805	3449.843222224346	3529.7856624066035	3513.0527360285214	3452.3350778836707	3518.8983220378336	3510.4394472399426	3560.7686678710197	3533.728843611982	3479.114132176913	3741.229716819238	3436.651645586694	3577.201288035607	3488.1364255265285	3558.7901212577553	3690.8397647237484	3577.8734314531785	3595.63731733923	3547.9342739121225	3558.8056256848076	3426.917182451439
3597.6179522671564	3562.2591616393865	3483.5308964585156	3545.7449282033667	3565.0796653284306	3466.2680090665226	3602.672910863933	3553.2521465981254	3506.8110346766925	3643.6601366154005	3449.843222224346	3529.7856624066035	3513.0527360285214	3452.3350778836707	3518.8983220378336	3488.7613292697506	3558.442769029876	3533.728843611982	3479.114132176913	3741.229716819238	3435.57217304921	3577.201288035607	3488.1364255265285	3557.662959915673	3690.8397647237484	3577.8734314531785	3595.63731733923	3547.9342739121225	3558.8056256848076	3426.917182451439
3597.6179522671564	3562.2591616393865	3482.6697758224277	3545.7449282033667	3565.0796653284306	3461.256084232404	3602.672910863933	3553.2521465981254	3506.8110346766925	3643.6601366154005	3449.843222224346	3529.7856624066035	3513.0527360285214	3452.3350778836707	3513.687936656357	3488.7613292697506	3558.442769029876	3533.728843611982	3478.6663337969326	3728.7167386743276	3435.57217304921	3576.7513626286536	3487.629691568525	3557.662959915673	3690.8397647237484	3577.8734314531785	3595.63731733923	3547.9342739121225	3558.8056256848076	3426.917182451439
3597.6179522671564	3562.2591616393865	3481.1684722764103	3545.7449282033667	3565.0796653284306	3461.256084232404	3602.5679067669826	3545.042699020353	3506.8110346766925	3636.135078969003	3449.843222224346	3529.7856624066035	3513.0527360285214	3452.3350778836707	3512.0016043815253	3487.780129131582	3558.442769029876	3533.728843611982	3478.6663337969326	3725.6157988458795	3435.57217304921	3555.8547483854227	3487.629691568525	3557.662959915673	3683.2394494112314	3572.838086838826	3595.63731733923	3547.9342739121225	3558.8056256848076	3426.917182451439
3597.6179522671564	3562.2591616393865	3481.1684722764103	3545.7449282033667	3565.0796653284306	3461.256084232404	3602.5679067669826	3545.042699020353	3506.8110346766925	3636.135078969003	3449.843222224346	3529.7856624066035	3499.4149886998152	3452.3350778836707	3512.0016043815253	3478.7063976844884	3558.442769029876	3533.728843611982	3478.6663337969326	3725.6157988458795	3435.57217304921	3554.0777609420684	3481.5471404779455	3557.662959915673	3656.4844997066284	3572.838086838826	3595.63731733923	3547.9342739121225	3558.8056256848076	3425.149200487005
3597.6179522671564	3562.2591616393865	3480.9619212590706	3545.7449282033667	3560.745321450496	3461.256084232404	3599.722179023468	3545.042699020353	3500.553132629797	3624.7285590971305	3448.765173003541	3529.7856624066035	3499.4149886998152	3450.9031051939005	3512.0016043815253	3477.2848325661475	3556.9366449084973	3533.728843611982	3478.6663337969326	3725.6157988458795	3435.57217304921	3554.0777609420684	3481.5471404779455	3523.5058852085067	3654.2419526886997	3546.640066695385	3595.63731733923	3547.823256113279	3558.8056256848076	3418.485820398991
3597.6179522671564	3562.2591616393865	3451.3829150310157	3545.7449282033667	3560.745321450496	3458.836347024733	3598.2346033368804	3545.042699020353	3495.8644985329515	3624.7285590971305	3448.765173003541	3529.7856624066035	3499.4149886998152	3450.9031051939005	3512.0016043815253	3477.2848325661475	3555.3379900223185	3533.728843611982	3478.6663337969326	3725.1258036551944	3435.57217304921	3552.7961610937114	3481.5471404779455	3522.6454037909434	3654.2419526886997	3546.640066695385	3595.63731733923	3544.11506161749	3557.6371687405795	3418.485820398991
3597.6179522671564	3556.349570076012	3451.3829150310157	3545.7449282033667	3560.745321450496	3458.200764682178	3598.2346033368804	3545.042699020353	3495.8644985329515	3610.3093610598144	3448.765173003541	3526.3626314028816	3499.4149886998152	3450.9031051939005	3509.4287697528944	3477.2848325661475	3554.1962173522033	3533.728843611982	3478.6663337969326	3719.7046089161227	3435.57217304921	3552.7961610937114	3481.5471404779455	3522.289188187902	3654.2419526886997	3541.8465865852622	3595.63731733923	3544.11506161749	3557.6371687405795	3418.485820398991
3597.6179522671564	3556.349570076012	3451.3829150310157	3545.7449282033667	3560.745321450496	3458.200764682178	3598.2346033368804	3545.042699020353	3467.9014091354006	3610.3093610598144	3446.7981816203596	3504.741168369863	3489.4259391761116	3450.9031051939005	3508.9056540280376	3477.1872033030713	3554.1962173522033	3533.728843611982	3478.6663337969326	3719.7046089161227	3435.271865617824	3552.7961610937114	3481.5471404779455	3522.289188187902	3654.2419526886997	3541.8465865852622	3594.121212166801	3544.11506161749	3556.2409463285358	3418.485820398991
3597.6179522671564	3556.349570076012	3444.8159999739123	3542.2622154866913	3560.745321450496	3458.200764682178	3592.3163501960635	3545.042699020353	3467.9014091354006	3607.330107097218	3446.7981816203596	3504.161093429318	3489.4259391761116	3450.9031051939005	3507.4468511679506	3477.1872033030713	3554.1962173522033	3533.728843611982	3478.6663337969326	3716.637873112739	3435.271865617824	3552.7961610937114	3481.5471404779455	3522.289188187902	3654.2419526886997	3541.8465865852622	3590.8273989567924	3544.11506161749	3552.0810826089128	3418.485820398991
3597.6179522671564	3556.349570076012	3444.8159999739123	3542.2622154866913	3560.745321450496	3458.200764682178	3592.3163501960635	3536.8831057481348	3467.9014091354006	3607.330107097218	3446.7981816203596	3502.8393681520743	3485.5200534961978	3450.9031051939005	3507.4468511679506	3477.1872033030713	3530.943405314544	3533.728843611982	3478.6663337969326	3703.405387557469	3435.271865617824	3552.7961610937114	3481.5471404779455	3522.289188187902	3654.2419526886997	3541.8465865852622	3590.8273989567924	3544.11506161749	3552.0810826089128	3418.485820398991
3597.6179522671564	3556.349570076012	3444.8159999739123	3532.8051783307965	3560.745321450496	3458.093735052952	3590.2022843094537	3536.8831057481348	3461.3996289989627	3607.330107097218	3446.7981816203596	3502.8393681520743	3485.5200534961978	3450.9031051939005	3507.4468511679506	3477.1872033030713	3530.863858834605	3533.728843611982	3477.3850278654727	3628.6108317637713	3435.271865617824	3552.7961610937114	3479.0010841389853	3522.289188187902	3654.2419526886997	3541.8465865852622	3590.8273989567924	3544.11506161749	3552.0810826089128	3418.485820398991
3597.6179522671564	3556.349570076012	3442.273536600432	3532.8051783307965	3560.745321450496	3458.093735052952	3531.5935628392	3534.2102307716705	3460.062106973475	3607.330107097218	3446.7981816203596	3502.8393681520743	3485.5200534961978	3450.9031051939005	3507.4468511679506	3469.6734778000164	3523.0286470733026	3533.728843611982	3477.3850278654727	3628.6108317637713	3435.271865617824	3552.7961610937114	3479.0010841389853	3522.2496755310044	3654.2419526886997	3541.8465865852622	3590.8273989567924	3544.11506161749	3552.0810826089128	3418.485820398991
3593.475206537401	3556.349570076012	3442.273536600432	3529.8137720468258	3556.163987221523	3458.093735052952	3531.5935628392	3534.2102307716705	3460.062106973475	3607.330107097218	3446.7981816203596	3502.8393681520743	3484.25792957433	3450.9031051939005	3507.4468511679506	3469.6734778000164	3522.8793762642945	3531.5176529131186	3477.3850278654727	3628.6108317637713	3435.271865617824	3552.7961610937114	3479.0010841389853	3522.2496755310044	3654.2419526886997	3541.8465865852622	3586.4907218006756	3544.11506161749	3552.0810826089128	3418.485820398991
3593.475206537401	3556.349570076012	3442.273536600432	3529.8137720468258	3556.163987221523	3458.093735052952	3531.5935628392	3534.2102307716705	3460.062106973475	3607.330107097218	3446.7981816203596	3502.8393681520743	3484.25792957433	3450.9031051939005	3507.4468511679506	3469.6734778000164	3522.414927794892	3530.01719697004	3473.435196010777	3628.6108317637713	3434.8520236773243	3552.7961610937114	3478.02150111471	3520.177217787328	3654.2419526886997	3541.8465865852622	3585.898619775099	3544.11506161749	3550.339504678211	3418.485820398991
3593.475206537401	3556.349570076012	3442.273536600432	3529.8137720468258	3556.163987221523	3458.093735052952	3529.989957758458	3534.2102307716705	3460.062106973475	3607.330107097218	3446.5242390832095	3502.8393681520743	3477.839022690305	3450.9031051939005	3507.4468511679506	3465.9934370187343	3522.414927794892	3530.01719697004	3473.435196010777	3628.6108317637713	3434.8520236773243	3552.7961610937114	3478.02150111471	3520.177217787328	3654.2419526886997	3541.8465865852622	3585.898619775099	3544.11506161749	3548.270259801245	3415.9479522570323
3593.475206537401	3556.349570076012	3442.273536600432	3529.8137720468258	3556.163987221523	3458.093735052952	3529.989957758458	3528.773449736359	3460.062106973475	3607.330107097218	3446.5242390832095	3502.8393681520743	3477.839022690305	3443.234823467513	3473.169601002794	3465.9934370187343	3522.414927794892	3530.01719697004	3472.2240250097084	3624.150101983305	3434.8520236773243	3552.7961610937114	3478.02150111471	3519.484441822775	3654.2419526886997	3541.8465865852622	3585.2690795542167	3544.11506161749	3548.270259801245	3415.9479522570323
3593.475206537401	3555.31876674858	3442.273536600432	3529.8137720468258	3556.163987221523	3458.093735052952	3529.3696995473465	3528.773449736359	3460.062106973475	3607.330107097218	3446.5242390832095	3502.839129619006	3477.839022690305	3443.234823467513	3473.169601002794	3465.4111329755415	3522.414927794892	3527.083537378295	3453.729953074136	3624.150101983305	3434.8520236773243	3552.7961610937114	3478.02150111471	3518.197862249799	3654.2419526886997	3527.1672935267484	3585.2690795542167	3544.11506161749	3548.270259801245	3415.9479522570323
3593.475206537401	3555.31876674858	3442.273536600432	3529.8137720468258	3556.163987221523	3458.093735052952	3528.999315922383	3526.6930122251883	3460.062106973475	3597.3938280753955	3443.815518629798	3502.4972069941637	3477.839022690305	3442.891606006194	3471.4710986677555	3465.4111329755415	3522.414927794892	3496.655043567243	3453.729953074136	3623.925873468442	3434.8520236773243	3552.7961610937114	3478.02150111471	3518.197862249799	3654.2419526886997	3523.9938239341336	3585.2690795542167	3544.11506161749	3548.270259801245	3415.9479522570323
3593.475206537401	3555.02251795745	3442.273536600432	3529.8137720468258	3556.163987221523	3458.093735052952	3528.999315922383	3526.6930122251883	3456.348759391921	3590.491090668297	3443.815518629798	3502.4972069941637	3477.839022690305	3442.891606006194	3471.4710986677555	3465.4111329755415	3503.7255984912954	3496.179911918791	3437.139775011972	3618.180391959909	3433.520484227071	3529.5537360015874	3476.685782388116	3518.197862249799	3654.2419526886997	3523.9938239341336	3585.2690795542167	3544.11506161749	3548.270259801245	3415.9479522570323
3590.920268024477	3555.02251795745	3441.1902021289216	3529.8137720468258	3548.0381460566477	3458.093735052952	3526.80290650924	3525.491613122241	3456.348759391921	3590.491090668297	3443.815518629798	3502.4972069941637	3471.946221210189	3435.2299085877244	3471.4710986677555	3465.4111329755415	3497.711410869464	3496.179911918791	3433.428081004419	3618.180391959909	3433.520484227071	3465.5139793821572	3476.685782388116	3518.197862249799	3651.088300008588	3523.816039758558	3585.2690795542167	3544.11506161749	3547.4875510844313	3414.646826915011
3589.1463641864148	3555.02251795745	3441.1902021289216	3529.066253333163	3548.0381460566477	3455.6576252788363	3526.80290650924	3517.6200880569727	3455.8736169289655	3588.149976993325	3443.815518629798	3502.4972069941637	3471.946221210189	3432.959761672866	3471.4710986677555	3465.4111329755415	3497.711410869464	3496.179911918791	3433.428081004419	3618.180391959909	3433.520484227071	3465.5139793821572	3476.685782388116	3518.197862249799	3642.6748084860847	3517.164933321693	3585.2690795542167	3544.11506161749	3547.4875510844313	3414.646826915011
3573.5235897656703	3553.5546943500667	3441.1902021289216	3529.066253333163	3543.9253297612026	3454.205406437385	3526.5251569938223	3517.5058524869764	3455.8736169289655	3583.097925001626	3443.3471311960066	3501.9165510566277	3471.946221210189	3430.295075742487	3471.4710986677555	3463.427537612295	3495.0763800862874	3496.179911918791	3430.389149401075	3618.180391959909	3433.520484227071	3465.5139793821572	3476.685782388116	3518.034171246505	3642.6748084860847	3517.164933321693	3576.7385926828665	3542.462547329184	3547.4875510844313	3401.5682068492724
3571.6230268607883	3553.5546943500667	3441.1902021289216	3529.066253333163	3543.9253297612026	3454.205406437385	3525.123603978849	3517.5058524869764	3455.8736169289655	3583.097925001626	3443.3471311960066	3501.9165510566277	3471.946221210189	3429.320540224123	3471.4710986677555	3463.427537612295	3495.0763800862874	3495.5057644822637	3430.389149401075	3618.180391959909	3433.520484227071	3465.5139793821572	3476.685782388116	3518.034171246505	3641.5823342368913	3517.164933321693	3576.7385926828665	3542.462547329184	3547.4875510844313	3401.5682068492724
3571.6230268607883	3553.5546943500667	3441.1902021289216	3529.066253333163	3543.9253297612026	3454.205406437385	3525.123603978849	3517.5058524869764	3455.592369896073	3583.097925001626	3443.3471311960066	3501.9165510566277	3471.946221210189	3429.320540224123	3471.4710986677555	3463.427537612295	3494.869359554919	3494.397842693714	3430.389149401075	3618.180391959909	3433.520484227071	3460.5867064548274	3476.4578004151454	3518.034171246505	3641.5823342368913	3515.6847653970217	3576.568942535122	3538.273315285067	3547.4875510844313	3400.7496018496613
3571.6230268607883	3553.5546943500667	3439.747050683366	3526.8473402567206	3543.9253297612026	3454.205406437385	3525.123603978849	3517.5058524869764	3455.46580225817	3583.097925001626	3443.3471311960066	3500.5677972631406	3441.557797918412	3429.320540224123	3471.4710986677555	3463.427537612295	3494.7041133612106	3490.2159755775197	3430.389149401075	3615.0814670366462	3433.520484227071	3460.0407473431414	3476.4578004151454	3516.4821788134595	3641.5823342368913	3514.917793955235	3576.568942535122	3538.273315285067	3546.063712471316	3400.7496018496613
3571.6230268607883	3553.5546943500667	3439.703202350535	3526.8322057870378	3543.9253297612026	3454.1703732697715	3525.123603978849	3517.5058524869764	3455.46580225817	3583.097925001626	3443.3471311960066	3500.0743023312307	3441.557797918412	3429.320540224123	3469.32266021932	3463.427537612295	3493.1231778551446	3488.8458273758465	3430.389149401075	3615.0814670366462	3433.520484227071	3460.0407473431414	3473.1472057165965	3516.4821788134595	3641.5823342368913	3514.917793955235	3576.568942535122	3538.273315285067	3546.063712471316	3400.7496018496613
3571.6230268607883	3552.027545357005	3438.3689176354283	3526.8322057870378	3543.9253297612026	3454.1703732697715	3525.123603978849	3515.1399145322866	3455.46580225817	3583.097925001626	3443.3471311960066	3500.0743023312307	3441.557797918412	3429.320540224123	3469.32266021932	3463.427537612295	3493.1231778551446	3488.8458273758465	3430.389149401075	3615.0814670366462	3433.520484227071	3460.0407473431414	3473.1472057165965	3516.0057551948594	3638.525765803397	3514.838513916905	3576.568942535122	3536.3041332495095	3546.063712471316	3400.7496018496613
3571.6230268607883	3552.027545357005	3438.3689176354283	3526.8322057870378	3543.670589770094	3454.1703732697715	3525.123603978849	3515.1399145322866	3455.46580225817	3583.097925001626	3443.3471311960066	3500.0743023312307	3441.557797918412	3429.320540224123	3469.32266021932	3463.427537612295	3492.339523594257	3488.8458273758465	3430.389149401075	3615.0814670366462	3433.520484227071	3460.0407473431414	3472.7924809343785	3507.851563018452	3638.525765803397	3514.838513916905	3576.568942535122	3531.2968766351823	3545.1239552511124	3400.7496018496613
3571.6230268607883	3552.027545357005	3438.3689176354283	3526.8322057870378	3543.670589770094	3450.7875345707344	3525.123603978849	3512.885236245528	3454.8954408445193	3583.097925001626	3443.3471311960066	3500.0743023312307	3441.557797918412	3429.320540224123	3469.32266021932	3463.2319427498933	3490.4801527908194	3488.8458273758465	3430.389149401075	3615.0814670366462	3433.520484227071	3460.0407473431414	3472.7924809343785	3507.851563018452	3638.525765803397	3514.838513916905	3576.568942535122	3531.2968766351823	3545.1239552511124	3400.7496018496613
3571.6230268607883	3535.9375790939175	3438.240564639351	3521.610935727964	3543.670589770094	3450.7875345707344	3525.123603978849	3512.885236245528	3454.8954408445193	3580.7177650726026	3443.3471311960066	3500.0743023312307	3441.557797918412	3429.320540224123	3468.0695456200324	3462.803795126302	3490.4801527908194	3488.8458273758465	3430.389149401075	3615.0814670366462	3433.520484227071	3458.788701663754	3472.7924809343785	3507.342047359655	3586.1849715941685	3514.838513916905	3573.9192727717664	3531.2968766351823	3545.1239552511124	3400.7496018496613
3571.6230268607883	3535.9375790939175	3437.99615578106	3521.610935727964	3543.670589770094	3450.0125602348576	3525.123603978849	3512.885236245528	3454.8954408445193	3580.7177650726026	3443.3471311960066	3500.0743023312307	3440.668493367043	3429.320540224123	3468.0695456200324	3462.803795126302	3490.4801527908194	3486.255701647265	3430.389149401075	3615.0814670366462	3433.520484227071	3456.9689758725704	3472.7924809343785	3507.342047359655	3586.1849715941685	3512.2425625958285	3573.9192727717664	3531.2968766351823	3545.1239552511124	3400.7496018496613
3571.6230268607883	3534.5953900839368	3437.99615578106	3521.610935727964	3542.3613008270213	3450.0125602348576	3524.705441457725	3511.034508884723	3454.8954408445193	3580.7177650726026	3442.98193103865	3500.0743023312307	3439.4881729610015	3429.320540224123	3468.0695456200324	3462.803795126302	3490.4801527908194	3471.257781518645	3430.389149401075	3615.0814670366462	3432.83947218422	3455.1042876732417	3472.5918450251697	3469.3085242586603	3586.1849715941685	3510.3005237136676	3573.9192727717664	3531.2968766351823	3545.1239552511124	3400.7496018496613
3567.7350804495104	3534.5953900839368	3437.99615578106	3521.610935727964	3542.3613008270213	3450.0125602348576	3524.705441457725	3511.034508884723	3454.8954408445193	3580.7177650726026	3442.98193103865	3500.0743023312307	3437.3198935764335	3429.320540224123	3468.0695456200324	3462.803795126302	3490.4801527908194	3471.257781518645	3430.1194860607843	3615.0814670366462	3428.4178967485677	3455.1042876732417	3470.7575238701124	3468.2210195520474	3586.1849715941685	3510.3005237136676	3573.9192727717664	3531.2968766351823	3545.1239552511124	3400.7496018496613
3567.7350804495104	3534.5953900839368	3437.99615578106	3521.610935727964	3541.4253471124894	3448.271822199361	3523.8734896003352	3503.835559471245	3452.921097229412	3580.7177650726026	3442.98193103865	3500.0743023312307	3428.2266787658	3429.320540224123	3468.0695456200324	3462.803795126302	3490.4801527908194	3471.257781518645	3430.1194860607843	3615.0814670366462	3428.4178967485677	3455.1042876732417	3462.1337772474512	3468.210191290446	3586.1849715941685	3510.3005237136676	3573.9192727717664	3531.2968766351823	3545.1239552511124	3400.7496018496613
3567.7350804495104	3534.5953900839368	3437.99615578106	3521.610935727964	3541.4253471124894	3447.6326036635114	3523.8734896003352	3503.835559471245	3452.921097229412	3580.7177650726026	3442.98193103865	3499.4554475941013	3428.2266787658	3428.4888971916857	3468.0695456200324	3459.3588079391347	3490.4801527908194	3471.257781518645	3428.7262773815605	3613.202500995311	3428.4178967485677	3455.1042876732417	3458.4836756904488	3468.032762525924	3586.1849715941685	3510.3005237136676	3573.9192727717664	3531.2968766351823	3545.1239552511124	3400.7496018496613
3567.7350804495104	3495.01887014056	3421.466525095893	3521.610935727964	3541.4253471124894	3447.6326036635114	3523.8734896003352	3501.703908422418	3452.921097229412	3580.7177650726026	3439.6447552694353	3494.3679377784106	3428.2266787658	3428.4888971916857	3468.0695456200324	3459.285453378514	3490.4801527908194	3470.7176969886305	3428.7262773815605	3613.202500995311	3428.4178967485677	3455.1042876732417	3458.4836756904488	3466.993987789162	3586.1849715941685	3510.3005237136676	3573.9192727717664	3531.2968766351823	3541.180930504539	3400.7496018496613
3567.7350804495104	3489.5335950658755	3421.466525095893	3521.610935727964	3541.4253471124894	3447.6326036635114	3523.8734896003352	3501.703908422418	3452.921097229412	3576.0703383365253	3439.6447552694353	3494.3679377784106	3428.2266787658	3427.6982628931855	3468.0695456200324	3457.5076638752034	3490.4801527908194	3470.7176969886305	3428.7262773815605	3613.202500995311	3428.4178967485677	3455.1042876732417	3454.1866112657985	3466.993987789162	3586.1849715941685	3505.380873964025	3573.9192727717664	3517.8829336523345	3541.180930504539	3400.175151531007
3567.7350804495104	3489.5335950658755	3421.466525095893	3520.1858610622166	3541.4253471124894	3447.6326036635114	3523.8734896003352	3501.703908422418	3452.921097229412	3576.0703383365253	3439.6447552694353	3493.6897644297724	3428.2266787658	3427.0304259537606	3468.0695456200324	3457.5076638752034	3490.4801527908194	3470.7176969886305	3427.967441277053	3613.202500995311	3428.4178967485677	3455.1042876732417	3454.1866112657985	3466.649333100448	3579.180656119636	3505.380873964025	3573.9192727717664	3517.8829336523345	3541.180930504539	3400.175151531007
3567.7350804495104	3487.8139381836713	3421.466525095893	3519.988308209965	3534.8253126862282	3447.4716337277064	3523.114688445298	3501.703908422418	3452.921097229412	3576.0703383365253	3439.6447552694353	3493.6897644297724	3428.2266787658	3427.0304259537606	3468.0695456200324	3452.9067161646262	3490.4801527908194	3470.7176969886305	3427.967441277053	3613.202500995311	3428.4178967485677	3455.1042876732417	3454.1866112657985	3466.649333100448	3575.316135036609	3505.380873964025	3573.9192727717664	3517.8829336523345	3540.7887164883223	3400.175151531007
3567.7350804495104	3487.8139381836713	3420.919943900213	3519.988308209965	3534.8253126862282	3447.4716337277064	3523.114688445298	3501.703908422418	3452.070750854526	3576.0703383365253	3437.4533459492463	3493.6897644297724	3428.2266787658	3427.0304259537606	3468.0695456200324	3449.7667608505158	3489.8756552132036	3470.7176969886305	3427.967441277053	3613.202500995311	3428.4178967485677	3455.1042876732417	3454.1866112657985	3466.649333100448	3575.316135036609	3505.380873964025	3573.9192727717664	3517.8829336523345	3539.0470843774083	3396.8210950900943
3567.7350804495104	3487.8139381836713	3418.7529617068776	3519.988308209965	3534.8253126862282	3446.5817283676697	3523.114688445298	3501.703908422418	3452.070750854526	3567.1869150259936	3433.7499610099617	3493.6897644297724	3428.2266787658	3423.49112080787	3468.0695456200324	3449.7667608505158	3485.327183164947	3469.5253396996595	3421.1685187224234	3613.202500995311	3428.4178967485677	3455.1042876732417	3448.156163048481	3453.1916427481015	3555.8205792210056	3505.380873964025	3573.9192727717664	3517.8829336523345	3533.863673821673	3392.7763939576525
3567.7350804495104	3487.8139381836713	3418.73102110764	3519.988308209965	3532.9430352728805	3446.5817283676697	3523.114688445298	3501.703908422418	3452.070750854526	3567.1869150259936	3426.403557867964	3493.6897644297724	3428.2266787658	3423.49112080787	3468.0695456200324	3449.7667608505158	3467.842330328561	3458.072295138435	3421.1685187224234	3613.202500995311	3428.4178967485677	3455.1042876732417	3448.156163048481	3453.1916427481015	3555.334372814273	3505.380873964025	3573.9192727717664	3517.8829336523345	3533.863673821673	3391.4569789192105
3567.7350804495104	3485.268650072394	3417.5743746288017	3519.988308209965	3532.555952183716	3446.5817283676697	3523.114688445298	3501.672933502154	3431.2510220445506	3534.8885314437366	3426.403557867964	3492.5241484662224	3428.2266787658	3408.6158826167066	3466.3250749831413	3449.3388438293223	3467.842330328561	3457.4609127887325	3421.1685187224234	3613.202500995311	3428.4178967485677	3455.1042876732417	3448.156163048481	3453.1916427481015	3555.334372814273	3505.380873964025	3572.1683297575055	3515.1085669256295	3533.863673821673	3391.4569789192105
3567.7350804495104	3485.268650072394	3417.5743746288017	3501.612584901559	3532.555952183716	3436.6178345109765	3523.114688445298	3501.672933502154	3431.2510220445506	3479.3445064428633	3425.965803183583	3492.5241484662224	3428.2266787658	3408.6158826167066	3466.3250749831413	3446.9299507580754	3464.8903071914137	3450.1379931049387	3421.1685187224234	3611.341473697831	3425.3149711158253	3455.1042876732417	3448.156163048481	3453.1916427481015	3555.334372814273	3505.380873964025	3572.1683297575055	3480.2953827135343	3533.863673821673	3391.4569789192105
3567.7350804495104	3483.188374790348	3412.171394687421	3501.612584901559	3532.555952183716	3436.6178345109765	3521.646032497222	3500.8115939402346	3429.3496297069123	3479.3445064428633	3425.452869320101	3491.1201935733443	3428.2266787658	3408.6158826167066	3466.3250749831413	3446.9299507580754	3464.8903071914137	3450.1379931049387	3421.1685187224234	3610.075992631928	3425.3149711158253	3455.1042876732417	3432.979191313514	3453.1916427481015	3555.334372814273	3505.380873964025	3572.1683297575055	3474.987818221126	3500.7478342544964	3391.4569789192105
3567.7350804495104	3483.188374790348	3391.6051194081274	3499.5902713298	3532.555952183716	3436.6178345109765	3521.646032497222	3499.1379174286394	3429.3496297069123	3473.4564992039086	3424.9012239584404	3490.317026848301	3428.2266787658	3408.6158826167066	3466.3250749831413	3446.9299507580754	3464.8903071914137	3446.516453575831	3421.1685187224234	3610.075992631928	3425.3149711158253	3455.1042876732417	3432.979191313514	3453.1916427481015	3554.593437333875	3505.380873964025	3543.9450703646576	3474.987818221126	3500.7478342544964	3391.2909389341376
3564.1221985092006	3483.188374790348	3391.6051194081274	3499.5902713298	3532.555952183716	3436.6178345109765	3521.646032497222	3499.1379174286394	3429.3496297069123	3468.388303543283	3424.9012239584404	3490.1667308061324	3427.4982530675807	3408.6158826167066	3466.112678904866	3444.975382946652	3464.8903071914137	3446.516453575831	3420.3832779696636	3607.830600529271	3425.3149711158253	3455.1042876732417	3432.979191313514	3453.1916427481015	3551.348016808336	3505.380873964025	3543.9450703646576	3474.987818221126	3500.3625594495234	3391.2909389341376
3564.1221985092006	3483.188374790348	3391.6051194081274	3499.5902713298	3531.9283072835938	3436.6178345109765	3521.646032497222	3499.1379174286394	3426.9196961134703	3468.388303543283	3424.6733309285637	3490.123982702502	3421.2799418679215	3407.5026406125003	3466.112678904866	3444.975382946652	3464.8903071914137	3446.516453575831	3420.3832779696636	3594.743584625503	3424.015645726927	3455.1042876732417	3432.979191313514	3453.1916427481015	3551.348016808336	3505.380873964025	3541.586750386703	3474.987818221126	3496.217079038867	3391.0030827290357
3564.1221985092006	3483.188374790348	3389.844773501361	3499.5902713298	3531.9283072835938	3436.6178345109765	3521.646032497222	3499.1379174286394	3425.3149433349404	3468.388303543283	3424.6733309285637	3478.023101540643	3421.2799418679215	3406.95213212834	3466.112678904866	3444.975382946652	3463.440835258037	3446.516453575831	3420.3832779696636	3594.743584625503	3424.015645726927	3455.1042876732417	3432.562130812329	3452.7843195907244	3551.348016808336	3505.380873964025	3541.586750386703	3474.7399402322726	3496.217079038867	3391.0030827290357
3564.1221985092006	3482.030035797484	3389.844773501361	3497.5179109613873	3531.9283072835938	3436.6178345109765	3521.646032497222	3499.1379174286394	3425.3149433349404	3468.388303543283	3424.6733309285637	3477.2211896744548	3421.2799418679215	3406.95213212834	3466.112678904866	3443.790776949262	3463.440835258037	3446.516453575831	3420.3832779696636	3594.743584625503	3422.59310730365	3455.1042876732417	3432.562130812329	3448.9633902951223	3526.836170531935	3505.380873964025	3541.586750386703	3474.7399402322726	3496.217079038867	3391.0030827290357
3560.596168591025	3482.030035797484	3389.844773501361	3497.5179109613873	3531.9283072835938	3436.6178345109765	3521.646032497222	3499.1379174286394	3425.3149433349404	3466.107428960063	3424.6733309285637	3477.2211896744548	3421.2799418679215	3406.95213212834	3466.112678904866	3443.790776949262	3461.532813640307	3446.516453575831	3420.27694410616	3588.5951589243705	3422.59310730365	3455.1042876732417	3432.562130812329	3448.9633902951223	3526.836170531935	3505.380873964025	3541.52557491471	3474.7399402322726	3496.217079038867	3391.0030827290357
3560.596168591025	3482.030035797484	3389.844773501361	3497.5179109613873	3531.9283072835938	3435.4540015516077	3513.9857797577606	3499.1379174286394	3425.3149433349404	3466.107428960063	3424.6733309285637	3477.2211896744548	3421.2799418679215	3406.95213212834	3466.112678904866	3443.790776949262	3461.255526734756	3446.516453575831	3420.27694410616	3581.783460230471	3422.59310730365	3453.8317449973033	3432.562130812329	3448.9633902951223	3526.836170531935	3505.380873964025	3540.7626226298094	3474.5219778713918	3496.217079038867	3391.0030827290357
3560.596168591025	3482.030035797484	3388.992577482227	3497.5179109613873	3531.9283072835938	3434.6310435880987	3513.9857797577606	3497.634541589044	3425.3149433349404	3463.740793753138	3422.0933907136978	3477.2211896744548	3421.2799418679215	3406.95213212834	3442.854515090494	3442.7168986842044	3461.120760362098	3446.516453575831	3420.27694410616	3581.783460230471	3421.700917097244	3451.470802477851	3430.6309714809486	3448.9633902951223	3512.4665132988534	3504.8278716434197	3503.1554449680098	3474.5219778713918	3496.217079038867	3391.0030827290357
3560.596168591025	3482.030035797484	3388.992577482227	3497.5179109613873	3531.9283072835938	3434.6310435880987	3513.9857797577606	3490.120469618441	3425.3149433349404	3461.8505051829407	3422.0933907136978	3477.2211896744548	3404.256137129158	3406.846078663313	3442.854515090494	3440.6377759326656	3461.120760362098	3446.516453575831	3420.27694410616	3581.783460230471	3421.700917097244	3451.470802477851	3430.6309714809486	3448.9633902951223	3512.3984171939956	3498.56816311908	3503.1554449680098	3474.5219778713918	3496.217079038867	3390.063124392365
3560.596168591025	3475.614394557314	3388.4511163602183	3495.3922298967846	3531.9283072835938	3433.3962657663046	3513.744148475806	3490.120469618441	3425.3149433349404	3461.8505051829407	3422.0933907136978	3477.2211896744548	3404.256137129158	3406.5726602788477	3442.854515090494	3440.6377759326656	3461.120760362098	3445.5435708137265	3420.27694410616	3581.783460230471	3417.4645287950143	3451.470802477851	3429.7264820972714	3448.434748358515	3512.3984171939956	3498.56816311908	3503.1554449680098	3474.5219778713918	3492.270910262323	3390.063124392365
3560.596168591025	3475.614394557314	3388.4511163602183	3495.245415032657	3531.9283072835938	3433.3962657663046	3513.744148475806	3490.120469618441	3418.2855006221835	3461.8505051829407	3422.0933907136978	3474.465875335559	3403.3774131349496	3394.3287262856757	3442.854515090494	3440.6377759326656	3452.8097763658106	3443.710692043821	3420.27694410616	3575.0481443103763	3417.4645287950143	3451.4598064033844	3429.7264820972714	3448.434748358515	3512.3984171939956	3498.56816311908	3502.4725629572476	3474.364764779026	3492.270910262323	3390.063124392365
3560.596168591025	3475.614394557314	3388.4511163602183	3494.538431124195	3531.9283072835938	3433.3962657663046	3513.744148475806	3490.120469618441	3418.2855006221835	3461.8505051829407	3422.0933907136978	3474.465875335559	3403.3774131349496	3393.464503729097	3416.5243711945805	3440.290984409689	3452.8097763658106	3443.710692043821	3420.27694410616	3569.141326543141	3417.4645287950143	3451.3075512052505	3418.1259339710273	3446.68460737571	3512.3984171939956	3498.56816311908	3502.4725629572476	3474.364764779026	3492.270910262323	3389.638452212399
3556.7947083903073	3475.614394557314	3388.4511163602183	3494.0479062702025	3529.186419678383	3433.3962657663046	3478.666486043866	3490.120469618441	3393.707140899302	3461.8505051829407	3421.1317018195036	3474.465875335559	3403.3774131349496	3393.464503729097	3416.5243711945805	3440.290984409689	3452.8097763658106	3443.710692043821	3418.4421128589665	3565.5080769898414	3417.4645287950143	3445.6386163528605	3418.1259339710273	3446.68460737571	3511.2210813884985	3498.56816311908	3502.4725629572476	3474.364764779026	3492.270910262323	3389.638452212399
3556.7947083903073	3475.614394557314	3388.402994521094	3494.0479062702025	3504.4170216539205	3433.3962657663046	3478.666486043866	3490.120469618441	3393.707140899302	3461.8505051829407	3421.1317018195036	3474.465875335559	3403.3774131349496	3393.464503729097	3416.5243711945805	3440.290984409689	3446.796721815249	3443.710692043821	3418.4421128589665	3565.5080769898414	3417.4645287950143	3444.3502380474392	3417.5033016848506	3446.68460737571	3507.6506989287263	3473.3919294300217	3502.4725629572476	3474.0087329664175	3492.270910262323	3389.4728208236756
3556.7947083903073	3475.614394557314	3387.975378656272	3494.0479062702025	3504.4170216539205	3433.3962657663046	3478.666486043866	3490.120469618441	3393.707140899302	3461.2683499612813	3421.1317018195036	3474.465875335559	3403.3774131349496	3393.464503729097	3416.5243711945805	3440.290984409689	3446.796721815249	3443.710692043821	3418.4421128589665	3565.5080769898414	3410.537091927777	3442.96020340795	3417.5033016848506	3446.68460737571	3505.0955914154	3473.3919294300217	3502.4725629572476	3465.593314669474	3492.270910262323	3389.4728208236756
3556.7947083903073	3475.5354825678323	3387.975378656272	3494.0479062702025	3504.4170216539205	3433.2098909210204	3478.666486043866	3463.1736283924265	3393.707140899302	3461.2683499612813	3408.2061196535715	3474.465875335559	3402.135222262887	3393.464503729097	3409.9598006544397	3440.290984409689	3444.8379569476124	3443.710692043821	3418.4421128589665	3565.5080769898414	3410.537091927777	3442.0041066265835	3417.4400822226944	3446.68460737571	3505.0955914154	3473.3919294300217	3502.4725629572476	3463.5534674218093	3492.270910262323	3387.1874765976513
3556.7947083903073	3475.513423689232	3387.975378656272	3494.0479062702025	3504.4170216539205	3432.983431051534	3478.14670393081	3463.1736283924265	3393.707140899302	3444.6106342333683	3408.2061196535715	3459.20542029491	3402.135222262887	3393.464503729097	3408.320130072064	3440.290984409689	3444.267916351402	3443.710692043821	3418.4421128589665	3560.5048084042373	3410.537091927777	3415.92502004494	3417.3751827969077	3446.68460737571	3505.0955914154	3446.7266011835286	3502.4725629572476	3463.4595863769173	3490.088662704524	3386.9050095128205
3556.1911364913512	3474.934151085134	3386.4580511092317	3494.0479062702025	3504.4170216539205	3432.983431051534	3478.14670393081	3461.9999938434203	3393.707140899302	3444.6106342333683	3408.2061196535715	3459.20542029491	3402.135222262887	3393.464503729097	3408.041321923125	3440.290984409689	3444.267916351402	3443.710692043821	3418.4421128589665	3553.359184689776	3410.537091927777	3415.92502004494	3416.7673534385667	3446.68460737571	3505.0955914154	3446.7266011835286	3502.4725629572476	3463.4595863769173	3475.539662225944	3386.9050095128205
3556.1911364913512	3474.934151085134	3385.961155607456	3494.0479062702025	3504.4170216539205	3432.983431051534	3478.14670393081	3459.92438326323	3393.707140899302	3444.6106342333683	3407.324414127958	3459.20542029491	3402.135222262887	3393.464503729097	3408.041321923125	3407.6836212877033	3444.267916351402	3443.710692043821	3418.4421128589665	3553.264929187306	3410.537091927777	3414.8771911721683	3416.7673534385667	3446.68460737571	3505.0955914154	3446.7266011835286	3502.4725629572476	3453.3601867144353	3474.2326401215296	3386.7613702245426
3556.1911364913512	3474.934151085134	3385.961155607456	3492.2110610398922	3504.4170216539205	3432.880473034666	3478.14670393081	3459.92438326323	3393.707140899302	3444.6106342333683	3407.324414127958	3458.0475409347664	3398.4748703287246	3393.464503729097	3408.041321923125	3407.6836212877033	3444.267916351402	3443.5929445787424	3418.4421128589665	3553.264929187306	3410.537091927777	3413.0092725072673	3416.7673534385667	3444.920047223487	3505.0955914154	3445.7989051782597	3502.4725629572476	3453.3601867144353	3474.2326401215296	3384.7103545558166
3556.1911364913512	3474.934151085134	3385.961155607456	3486.4439127100286	3504.4170216539205	3427.064400757795	3478.14670393081	3459.92438326323	3393.707140899302	3443.440452056888	3407.324414127958	3458.0475409347664	3398.4748703287246	3393.464503729097	3408.041321923125	3407.6836212877033	3442.4238255503637	3443.5929445787424	3418.4421128589665	3553.264929187306	3410.537091927777	3413.0092725072673	3414.3624842398535	3444.920047223487	3505.0955914154	3445.7989051782597	3500.3440101869373	3453.143667023314	3474.2326401215296	3383.6615780276425
3556.1911364913512	3474.934151085134	3385.961155607456	3486.062416756037	3502.2034448075638	3427.064400757795	3478.14670393081	3454.3578075044234	3393.707140899302	3443.440452056888	3407.324414127958	3458.0475409347664	3398.4748703287246	3393.464503729097	3408.041321923125	3407.6836212877033	3442.4238255503637	3432.388401049374	3418.4421128589665	3553.264929187306	3409.9322695940123	3413.0092725072673	3414.3624842398535	3444.920047223487	3505.0955914154	3444.306212325134	3500.3440101869373	3453.143667023314	3474.2326401215296	3383.6615780276425
3556.115439289193	3472.7393766378063	3385.961155607456	3486.062416756037	3496.9810935359646	3425.0560766586423	3477.3905507518193	3454.3578075044234	3393.707140899302	3443.440452056888	3407.324414127958	3458.0475409347664	3396.3098642260834	3393.464503729097	3408.041321923125	3407.6836212877033	3442.4238255503637	3431.9080476844324	3418.4421128589665	3553.264929187306	3409.9322695940123	3413.0092725072673	3414.3624842398535	3442.364293348942	3505.0955914154	3444.306212325134	3499.8615911667575	3453.143667023314	3474.209464622246	3383.394859783501
3556.115439289193	3468.5358326690725	3383.3845290002064	3486.062416756037	3496.9810935359646	3425.0560766586423	3477.3905507518193	3454.3578075044234	3392.865191074284	3442.313510689084	3407.324414127958	3455.6228301194496	3396.3098642260834	3393.464503729097	3408.041321923125	3407.6836212877033	3442.4238255503637	3431.4468206319825	3418.4421128589665	3553.264929187306	3404.441707056268	3413.0092725072673	3414.3624842398535	3442.364293348942	3505.0955914154	3444.306212325134	3499.8615911667575	3453.143667023314	3474.209464622246	3383.394859783501
3556.115439289193	3468.5358326690725	3379.9570445310123	3485.8085478705734	3496.9810935359646	3425.0560766586423	3477.3905507518193	3450.8519495502824	3392.865191074284	3438.0919243257704	3407.324414127958	3455.6228301194496	3396.3098642260834	3392.6147501426253	3408.041321923125	3407.6836212877033	3442.4238255503637	3430.6027809155958	3418.264591897274	3553.264929187306	3404.441707056268	3412.8663239257103	3413.673322066313	3441.2591378891348	3505.0955914154	3444.306212325134	3499.8615911667575	3453.143667023314	3474.209464622246	3383.394859783501
3556.115439289193	3468.5358326690725	3379.9570445310123	3485.8085478705734	3496.9810935359646	3425.0560766586423	3477.3905507518193	3450.0252018655506	3392.865191074284	3438.0919243257704	3407.324414127958	3455.6228301194496	3396.3098642260834	3379.344458220729	3408.041321923125	3407.6836212877033	3442.4238255503637	3430.0878767937393	3417.8814227455305	3553.264929187306	3404.441707056268	3412.8663239257103	3413.673322066313	3440.3499673004003	3503.1905769570135	3444.306212325134	3497.7844874511184	3451.9513313237057	3474.209464622246	3383.394859783501
3556.115439289193	3468.5358326690725	3379.9570445310123	3485.8085478705734	3496.9810935359646	3420.74152320948	3477.3905507518193	3450.020392970986	3392.865191074284	3438.0919243257704	3407.324414127958	3455.5945835186008	3396.3098642260834	3379.344458220729	3408.041321923125	3407.6836212877033	3442.4238255503637	3430.0878767937393	3417.8814227455305	3553.264929187306	3404.441707056268	3412.8663239257103	3413.673322066313	3440.3499673004003	3495.1676060478785	3444.306212325134	3496.9896696411215	3450.7951607568416	3474.209464622246	3383.394859783501
3552.319495551534	3468.5358326690725	3379.9570445310123	3482.046435065229	3496.9810935359646	3420.74152320948	3477.3905507518193	3450.020392970986	3389.5371071249983	3438.0919243257704	3407.1649710179267	3455.5945835186008	3396.3098642260834	3379.344458220729	3408.041321923125	3407.6836212877033	3442.4238255503637	3430.0878767937393	3417.8814227455305	3553.264929187306	3404.441707056268	3411.6722328441892	3413.673322066313	3440.3499673004003	3495.1676060478785	3443.815899892382	3495.7282930243227	3449.201096425445	3474.209464622246	3382.9699000931028
3545.599459818507	3468.5358326690725	3379.9570445310123	3482.046435065229	3465.8808857679305	3420.74152320948	3477.3905507518193	3450.020392970986	3388.3480789148566	3438.0919243257704	3407.1649710179267	3455.5945835186008	3396.3098642260834	3378.866021468796	3407.9627418715054	3402.2885567083777	3435.5507821553474	3430.0878767937393	3417.8814227455305	3553.264929187306	3404.441707056268	3411.6722328441892	3412.7752354099775	3440.3499673004003	3495.1676060478785	3443.815899892382	3493.625679646415	3449.201096425445	3474.209464622246	3382.9699000931028
3545.196244930097	3467.189866190713	3376.975731990704	3482.046435065229	3465.8808857679305	3420.74152320948	3476.5808205450116	3450.020392970986	3388.3480789148566	3438.0919243257704	3407.1649710179267	3451.3363684121696	3396.248542762575	3378.866021468796	3407.9627418715054	3397.59218537085	3435.5507821553474	3430.0878767937393	3417.8814227455305	3553.264929187306	3404.441707056268	3405.8474465922573	3412.7752354099775	3440.3499673004003	3495.1676060478785	3443.815899892382	3493.625679646415	3449.201096425445	3474.209464622246	3382.9699000931028
3545.196244930097	3465.6399811001434	3376.975731990704	3482.046435065229	3465.8808857679305	3420.74152320948	3476.5808205450116	3450.020392970986	3388.3480789148566	3438.0919243257704	3407.1649710179267	3451.3363684121696	3394.643686999864	3378.623332381471	3407.9627418715054	3396.5899576604056	3435.5507821553474	3430.0878767937393	3417.8814227455305	3553.264929187306	3404.441707056268	3405.8474465922573	3411.5946052445834	3440.3499673004003	3494.54330854177	3443.6924648692393	3492.896849662222	3449.201096425445	3474.209464622246	3381.518427512959
3545.196244930097	3465.6399811001434	3376.975731990704	3482.046435065229	3462.6323789817634	3420.74152320948	3476.0079544864516	3450.020392970986	3388.3480789148566	3438.0919243257704	3406.045547125369	3451.3363684121696	3394.643686999864	3378.623332381471	3407.9627418715054	3396.5899576604056	3435.5507821553474	3430.0878767937393	3417.8814227455305	3553.264929187306	3402.5159524352016	3405.6279147552495	3411.5946052445834	3440.3499673004003	3494.54330854177	3443.6924648692393	3492.896849662222	3448.7201369203676	3474.209464622246	3381.518427512959
3545.196244930097	3465.6399811001434	3376.975731990704	3482.046435065229	3462.6323789817634	3420.74152320948	3476.0079544864516	3450.020392970986	3388.3480789148566	3434.4164407225817	3404.681256359745	3451.242907740321	3393.5622776289515	3377.85681457241	3406.8315444939085	3396.5899576604056	3435.5507821553474	3430.0878767937393	3417.8814227455305	3553.264929187306	3401.341258796393	3405.6279147552495	3411.5946052445834	3439.868964472903	3494.54330854177	3442.8908496850995	3491.7271609571335	3448.7201369203676	3474.209464622246	3381.518427512959
3545.196244930097	3465.6399811001434	3376.975731990704	3462.7580085459413	3462.6323789817634	3419.7005939745395	3476.0079544864516	3450.020392970986	3388.3480789148566	3434.4164407225817	3403.288347027295	3451.242907740321	3393.5622776289515	3377.85681457241	3406.8315444939085	3396.5899576604056	3435.5507821553474	3430.0878767937393	3417.8814227455305	3553.264929187306	3398.6635344338665	3405.6279147552495	3411.5946052445834	3439.868964472903	3494.54330854177	3442.8908496850995	3491.7271609571335	3448.7201369203676	3473.2787521777555	3378.2912854912147
3545.196244930097	3465.223251158644	3376.975731990704	3462.6992788312687	3462.6323789817634	3419.7005939745395	3476.0079544864516	3450.020392970986	3388.3480789148566	3432.945261842846	3403.288347027295	3451.242907740321	3393.5622776289515	3377.85681457241	3406.8315444939085	3385.385585237652	3435.5507821553474	3430.0878767937393	3417.0475554118484	3553.264929187306	3398.6635344338665	3405.3993871247485	3411.5946052445834	3439.868964472903	3494.54330854177	3442.3023072053647	3479.3257144230406	3448.7201369203676	3473.2787521777555	3378.2912854912147
3545.196244930097	3465.223251158644	3376.975731990704	3462.6992788312687	3462.6323789817634	3419.7005939745395	3475.1391801600785	3450.020392970986	3388.3480789148566	3431.956786473038	3391.4571085686116	3451.242907740321	3393.5622776289515	3377.85681457241	3404.9395888914	3385.385585237652	3418.84381063164	3430.0878767937393	3417.0475554118484	3553.264929187306	3398.6635344338665	3405.3993871247485	3411.5946052445834	3438.881871503837	3492.876543929108	3440.2283161105224	3479.3257144230406	3448.7201369203676	3473.2787521777555	3377.974120465876
3545.196244930097	3464.318172939075	3371.863424999831	3461.666309468763	3462.6323789817634	3419.7005939745395	3475.1391801600785	3450.020392970986	3388.3480789148566	3426.1736854588335	3391.4571085686116	3442.7308852632505	3393.5622776289515	3367.7834153814442	3402.8420899852367	3382.473451966524	3417.488730852624	3430.0878767937393	3417.0475554118484	3553.264929187306	3398.0654253077378	3405.3993871247485	3411.5946052445834	3437.3294059679292	3492.876543929108	3440.2283161105224	3479.3257144230406	3448.1146844351265	3467.1058316478266	3377.7790848144145
3544.3887544921668	3464.318172939075	3371.863424999831	3461.666309468763	3460.655800973541	3419.1864462608983	3474.8081227461216	3450.020392970986	3388.3480789148566	3422.9056596831733	3391.4571085686116	3442.7308852632505	3393.5622776289515	3363.5054410080033	3402.3714176674357	3382.473451966524	3417.488730852624	3430.0878767937393	3416.9122871187033	3553.264929187306	3398.0654253077378	3404.8587741287974	3411.5946052445834	3437.3294059679292	3486.772142601557	3440.2283161105224	3477.682410312119	3448.1146844351265	3467.1058316478266	3377.7790848144145
3544.3887544921668	3464.318172939075	3371.863424999831	3453.8881979957378	3460.655800973541	3419.1864462608983	3474.8081227461216	3450.020392970986	3388.3480789148566	3419.171853297933	3391.4571085686116	3442.7308852632505	3392.1580595129817	3363.087733478296	3402.3714176674357	3382.473451966524	3417.4546317410204	3430.0878767937393	3416.9122871187033	3548.2323149616564	3398.0654253077378	3404.8587741287974	3411.430299197386	3437.3294059679292	3485.4796739380226	3440.2283161105224	3477.682410312119	3448.1146844351265	3466.5663489263466	3377.5631783947974
3544.3887544921668	3464.318172939075	3371.863424999831	3453.8881979957378	3460.655800973541	3414.3243981693213	3474.8081227461216	3450.020392970986	3387.1055035935537	3419.171853297933	3391.070310776119	3442.656351838869	3392.1580595129817	3360.6411844488957	3402.3714176674357	3382.473451966524	3416.4664576514183	3430.035888348025	3416.5217829038434	3548.2323149616564	3396.7524842390167	3404.8587741287974	3407.42168791156	3437.3294059679292	3483.7032223023766	3440.2283161105224	3475.753673074144	3448.1146844351265	3466.5663489263466	3377.200417874788
3544.3887544921668	3464.138135987833	3371.863424999831	3453.0797074358156	3459.2068139191992	3414.3243981693213	3474.8081227461216	3446.977885093984	3387.1055035935537	3419.171853297933	3391.070310776119	3442.656351838869	3392.1580595129817	3360.6411844488957	3402.3714176674357	3382.473451966524	3416.1719779956434	3430.035888348025	3409.0884027775487	3548.2323149616564	3396.7524842390167	3404.8587741287974	3407.007621556283	3437.3294059679292	3483.7032223023766	3437.926851427141	3475.753673074144	3448.1146844351265	3466.5663489263466	3377.200417874788
3544.3887544921668	3463.605452251765	3371.863424999831	3453.0797074358156	3459.2068139191992	3414.3243981693213	3474.8081227461216	3446.977885093984	3387.1055035935537	3419.171853297933	3391.070310776119	3442.656351838869	3392.1580595129817	3360.6411844488957	3402.2910736998842	3382.473451966524	3416.1719779956434	3430.035888348025	3409.0884027775487	3548.2323149616564	3396.0989598506135	3402.3480009165914	3407.007621556283	3431.2264492103486	3483.7032223023766	3437.926851427141	3475.753673074144	3448.1146844351265	3466.5663489263466	3375.2541490552503
3544.3887544921668	3453.6220965688417	3370.2501643482506	3453.0797074358156	3459.2068139191992	3414.3243981693213	3474.8081227461216	3446.8141414658803	3387.1055035935537	3413.889293826849	3390.9738962223437	3442.656351838869	3392.1580595129817	3360.6411844488957	3402.2910736998842	3382.473451966524	3416.1719779956434	3430.035888348025	3409.0684578425535	3548.2323149616564	3395.8983665747296	3402.3480009165914	3407.007621556283	3431.2264492103486	3483.7032223023766	3437.5270332234286	3475.753673074144	3448.1146844351265	3466.5663489263466	3375.2541490552503
3544.3887544921668	3453.6220965688417	3368.755317553626	3453.0797074358156	3459.2068139191992	3414.3243981693213	3474.364188904826	3446.8141414658803	3387.1055035935537	3413.889293826849	3390.8455720196966	3442.656351838869	3392.0387498704526	3360.6411844488957	3402.2910736998842	3379.8691400397597	3416.1719779956434	3430.035888348025	3409.0684578425535	3548.2323149616564	3395.8983665747296	3402.3480009165914	3396.3000341716925	3431.2264492103486	3483.7032223023766	3437.0046775321002	3475.753673074144	3446.437972113212	3459.114342648136	3375.2541490552503
3544.3887544921668	3453.6220965688417	3368.288103379843	3452.4898361749006	3459.2068139191992	3414.3243981693213	3474.364188904826	3446.8141414658803	3387.1055035935537	3413.889293826849	3390.8455720196966	3442.656351838869	3392.0387498704526	3360.2059494461146	3402.2910736998842	3377.746932092606	3416.1719779956434	3429.018999159057	3409.0684578425535	3548.2323149616564	3395.8983665747296	3402.3480009165914	3396.3000341716925	3431.2264492103486	3482.32081787243	3435.6854943765256	3475.753673074144	3435.293060722391	3459.114342648136	3374.983245835206
3540.770047700882	3453.6220965688417	3368.288103379843	3452.4898361749006	3452.7182576136283	3414.3243981693213	3474.364188904826	3446.531038477658	3384.0872347732693	3413.889293826849	3390.8455720196966	3442.656351838869	3391.563251771084	3360.2059494461146	3402.2910736998842	3377.746932092606	3415.460687170345	3429.018999159057	3408.7720043559475	3548.2323149616564	3393.4690146582043	3402.3480009165914	3396.3000341716925	3425.8551972151868	3482.32081787243	3434.7182245585655	3475.753673074144	3435.2210587770674	3458.3215978973985	3374.983245835206
3540.770047700882	3453.6220965688417	3368.288103379843	3452.4898361749006	3452.7182576136283	3414.3243981693213	3474.364188904826	3446.485318188467	3384.0872347732693	3413.889293826849	3390.8455720196966	3442.656351838869	3391.563251771084	3360.2059494461146	3400.5513190968077	3377.746932092606	3415.460687170345	3428.4566397620742	3407.499049241592	3541.3026429747215	3392.5981325745875	3402.3480009165914	3396.2877550161165	3425.8551972151868	3482.32081787243	3434.693951879909	3475.753673074144	3435.2210587770674	3458.3215978973985	3374.983245835206
3540.770047700882	3453.6220965688417	3367.674469156174	3452.4898361749006	3452.7182576136283	3414.3243981693213	3474.364188904826	3446.485318188467	3384.0872347732693	3413.889293826849	3390.8455720196966	3442.4164163585338	3391.352768110024	3360.2059494461146	3400.5513190968077	3377.746932092606	3415.460687170345	3428.4566397620742	3407.46042451226	3541.3026429747215	3392.5981325745875	3402.3480009165914	3396.2877550161165	3425.8551972151868	3481.2014826349277	3434.693951879909	3475.753673074144	3433.4486105401634	3458.3215978973985	3374.241016976153
3540.770047700882	3453.6220965688417	3367.674469156174	3452.4898361749006	3452.7182576136283	3413.9296022746257	3473.368054338561	3446.485318188467	3384.0872347732693	3413.889293826849	3390.8455720196966	3441.5490701445938	3391.101338267742	3360.2059494461146	3400.5513190968077	3377.746932092606	3415.460687170345	3428.109206311494	3407.46042451226	3541.3026429747215	3392.5981325745875	3402.3480009165914	3395.9936013027473	3425.8551972151868	3480.98772701986	3433.23599513682	3475.753673074144	3433.114638976165	3458.3215978973985	3374.241016976153
3540.770047700882	3453.6220965688417	3367.674469156174	3452.4898361749006	3452.7182576136283	3413.8036082223325	3473.368054338561	3446.485318188467	3381.988838481793	3413.889293826849	3390.8455720196966	3441.5490701445938	3391.101338267742	3360.2059494461146	3398.226021134508	3377.746932092606	3415.460687170345	3428.109206311494	3407.46042451226	3538.612784952217	3392.5981325745875	3400.8740676795887	3395.6315291500023	3425.8551972151868	3480.98772701986	3433.23599513682	3475.753673074144	3433.114638976165	3458.3215978973985	3374.241016976153
3528.256983139878	3453.6220965688417	3367.3316813266847	3451.2987499299466	3452.7182576136283	3412.987385112542	3473.368054338561	3443.739141757933	3381.988838481793	3413.889293826849	3390.8455720196966	3440.151915573157	3391.101338267742	3359.607744375889	3398.226021134508	3377.746932092606	3415.460687170345	3428.109206311494	3407.46042451226	3538.612784952217	3392.0097014093744	3400.8740676795887	3395.6315291500023	3425.8551972151868	3480.98772701986	3433.23599513682	3475.753673074144	3433.114638976165	3458.3215978973985	3372.98531897379
3528.256983139878	3453.6220965688417	3367.3316813266847	3451.2987499299466	3450.286538835988	3411.143294642607	3473.368054338561	3442.407009623251	3381.988838481793	3413.889293826849	3390.8455720196966	3439.100046898634	3391.101338267742	3359.607744375889	3397.787739971582	3377.746932092606	3414.961359165316	3427.05172963466	3402.9747228315946	3538.612784952217	3392.0097014093744	3400.024320808888	3395.6315291500023	3425.8551972151868	3477.2434731386884	3433.23599513682	3475.753673074144	3433.114638976165	3458.3215978973985	3372.98531897379
3527.0034389710668	3453.6220965688417	3343.6989115479705	3450.511061370864	3449.8981175317563	3409.970014844363	3473.368054338561	3442.407009623251	3381.988838481793	3413.889293826849	3390.8455720196966	3439.100046898634	3390.5876368785453	3359.607744375889	3397.787739971582	3371.0134676780185	3413.1084536799144	3427.05172963466	3402.9747228315946	3538.612784952217	3392.0097014093744	3400.024320808888	3395.6315291500023	3425.8551972151868	3473.1095387012774	3433.23599513682	3475.753673074144	3433.114638976165	3458.3215978973985	3372.8770840312845
3527.0034389710668	3453.6220965688417	3343.238479329125	3450.511061370864	3449.1007657868713	3392.095782091593	3473.368054338561	3442.245217660047	3381.988838481793	3413.889293826849	3390.8455720196966	3439.100046898634	3390.5876368785453	3359.607744375889	3397.446434084473	3371.0134676780185	3391.179694801494	3426.086024684693	3402.9747228315946	3538.612784952217	3392.0097014093744	3400.024320808888	3395.6315291500023	3425.8551972151868	3471.2199806175145	3433.23599513682	3475.753673074144	3433.114638976165	3458.3215978973985	3372.7442877814765
3527.0034389710668	3453.221269943267	3343.238479329125	3450.511061370864	3442.7890628173	3392.095782091593	3468.998961001163	3442.245217660047	3381.988838481793	3411.2823068926737	3390.8455720196966	3438.9595130628277	3390.5876368785453	3359.607744375889	3397.446434084473	3371.0134676780185	3391.179694801494	3424.5319239770274	3402.9747228315946	3538.612784952217	3391.283398965889	3399.0404632554864	3394.924097802971	3425.8551972151868	3471.2199806175145	3433.23599513682	3475.4062104770487	3416.3590696591787	3458.3215978973985	3372.7442877814765
3527.0034389710668	3452.3925686155335	3343.238479329125	3450.511061370864	3442.1699338854596	3392.095782091593	3468.998961001163	3442.245217660047	3381.988838481793	3411.2823068926737	3390.8455720196966	3438.9595130628277	3390.5876368785453	3359.607744375889	3397.446434084473	3371.0134676780185	3391.179694801494	3424.5319239770274	3402.9747228315946	3538.612784952217	3386.965054855913	3399.0404632554864	3394.924097802971	3411.9222214179517	3471.2199806175145	3433.23599513682	3446.623111365824	3416.3590696591787	3458.3215978973985	3371.3810871047267
3527.0034389710668	3452.3925686155335	3342.0128783680416	3449.9055470879152	3442.1699338854596	3392.095782091593	3468.998961001163	3442.245217660047	3381.988838481793	3408.303418435404	3390.8455720196966	3438.6941660994803	3390.5187370542862	3359.607744375889	3397.446434084473	3371.0134676780185	3391.179694801494	3424.5319239770274	3402.9747228315946	3538.612784952217	3386.965054855913	3399.0404632554864	3394.924097802971	3411.7395818639156	3471.2199806175145	3433.23599513682	3445.8020030981497	3416.3590696591787	3458.3215978973985	3371.3810871047267
3527.0034389710668	3452.3925686155335	3342.0128783680416	3449.9055470879152	3438.7761375378623	3391.7667879267415	3468.998961001163	3417.838630011648	3381.988838481793	3408.303418435404	3390.8455720196966	3429.656494815522	3390.5187370542862	3359.607744375889	3397.1888952261634	3370.7195000240013	3391.179694801494	3424.2503092040515	3402.9747228315946	3538.612784952217	3386.965054855913	3399.0404632554864	3394.924097802971	3411.7395818639156	3471.2199806175145	3433.23599513682	3445.8020030981497	3416.3590696591787	3456.849643541141	3371.3810871047267
3527.0034389710668	3452.3925686155335	3342.0128783680416	3449.9055470879152	3438.7761375378623	3390.162278135594	3467.159967494912	3417.838630011648	3381.8269355344055	3408.303418435404	3390.8455720196966	3429.656494815522	3390.5187370542862	3359.607744375889	3396.134633874369	3370.7195000240013	3391.179694801494	3423.581667943379	3402.9747228315946	3538.612784952217	3380.7257050201206	3399.0404632554864	3394.924097802971	3411.7395818639156	3471.2199806175145	3433.028284895439	3445.8020030981497	3415.6072008311085	3456.849643541141	3371.3725621376043
3527.0034389710668	3450.5667818114252	3342.0128783680416	3449.9055470879152	3438.7761375378623	3389.977470297451	3467.159967494912	3417.838630011648	3381.1601662221415	3408.303418435404	3390.8455720196966	3429.656494815522	3374.7188770442917	3359.4379277119897	3396.134633874369	3370.7195000240013	3390.979549163033	3423.581667943379	3402.6934626793563	3538.612784952217	3380.7257050201206	3399.0404632554864	3393.821963986825	3411.7395818639156	3471.2199806175145	3433.028284895439	3444.018445388134	3415.6072008311085	3456.849643541141	3370.7300677714247
3527.0034389710668	3450.5667818114252	3342.0128783680416	3448.943538123044	3438.7761375378623	3389.977470297451	3467.159967494912	3417.838630011648	3381.1601662221415	3405.6556136486843	3390.8120364022097	3429.1547124225517	3374.7188770442917	3359.4379277119897	3396.134633874369	3370.7195000240013	3390.979549163033	3423.581667943379	3402.6934626793563	3532.4720634421283	3374.019869795494	3399.0404632554864	3393.5420509603705	3411.7395818639156	3471.2199806175145	3431.803591933361	3443.8274778741843	3414.435204505006	3456.849643541141	3370.7300677714247
3527.0034389710668	3450.5667818114252	3342.0128783680416	3448.943538123044	3438.7761375378623	3384.7255494674114	3467.159967494912	3417.838630011648	3381.1601662221415	3401.839188823899	3390.8120364022097	3428.6333986102454	3374.7188770442917	3359.246426018366	3396.134633874369	3370.7195000240013	3390.979549163033	3423.581667943379	3402.6934626793563	3532.4720634421283	3374.019869795494	3399.0404632554864	3393.5420509603705	3411.7395818639156	3471.2199806175145	3431.803591933361	3443.8274778741843	3414.435204505006	3456.722164572608	3360.2352099124673
3527.0034389710668	3450.5667818114252	3341.6055806839486	3448.943538123044	3438.7761375378623	3384.7255494674114	3467.159967494912	3417.838630011648	3381.1601662221415	3401.3449595084976	3390.8120364022097	3428.6333986102454	3374.7188770442917	3355.0483105219446	3396.134633874369	3370.7195000240013	3390.6571285603677	3423.581667943379	3397.119976478747	3531.2020309783916	3374.019869795494	3399.0404632554864	3393.5420509603705	3411.7395818639156	3471.2199806175145	3431.5366237204007	3443.8274778741843	3414.435204505006	3455.4443741546575	3360.2352099124673
3527.0034389710668	3450.5667818114252	3341.4439629122344	3448.943538123044	3438.7761375378623	3384.7255494674114	3467.159967494912	3417.838630011648	3381.1601662221415	3399.3151777741346	3390.8120364022097	3428.6333986102454	3374.7188770442917	3355.0483105219446	3395.280839322221	3370.7195000240013	3390.6571285603677	3422.978188651367	3397.119976478747	3526.737915539997	3374.019869795494	3398.001335172283	3393.5420509603705	3411.7395818639156	3471.2199806175145	3430.789767581634	3441.9382662407206	3414.435204505006	3455.4443741546575	3359.78231707777
3527.0034389710668	3450.2697319587123	3341.4439629122344	3448.943538123044	3438.7761375378623	3384.7255494674114	3442.2392437720764	3417.838630011648	3381.1601662221415	3399.182341349017	3390.8120364022097	3428.6333986102454	3374.7188770442917	3355.0483105219446	3395.280839322221	3370.7195000240013	3390.6571285603677	3403.7924190915264	3397.119976478747	3526.737915539997	3374.019869795494	3398.001335172283	3393.5420509603705	3411.7395818639156	3471.2199806175145	3430.0041082996113	3441.9382662407206	3414.014902334642	3455.4443741546575	3359.78231707777
3527.0034389710668	3449.811477388837	3341.4439629122344	3448.943538123044	3438.7761375378623	3384.7255494674114	3442.2392437720764	3417.838630011648	3381.1601662221415	3399.182341349017	3390.8120364022097	3428.6333986102454	3374.7188770442917	3355.0483105219446	3395.280839322221	3370.7195000240013	3390.6571285603677	3403.218698446432	3397.119976478747	3526.737915539997	3374.019869795494	3398.001335172283	3393.5420509603705	3411.7395818639156	3471.2199806175145	3430.0041082996113	3441.9382662407206	3414.014902334642	3455.4443741546575	3359.78231707777
3525.176848917108	3447.207196331804	3341.4439629122344	3448.943538123044	3438.7761375378623	3384.4696323111384	3442.2392437720764	3417.838630011648	3381.1601662221415	3399.182341349017	3390.8120364022097	3428.6333986102454	3374.7188770442917	3355.0483105219446	3395.280839322221	3368.954739632519	3390.6571285603677	3402.8845398656435	3397.119976478747	3526.737915539997	3374.019869795494	3398.001335172283	3393.4922510846	3411.7395818639156	3471.2199806175145	3429.9661633744845	3441.9382662407206	3414.014902334642	3455.4443741546575	3359.78231707777
3523.328130817498	3444.0381479207463	3340.978928194306	3448.943538123044	3437.4907609311795	3383.994584914586	3442.1938251356805	3417.838630011648	3381.1601662221415	3399.182341349017	3390.8120364022097	3428.6333986102454	3373.416798191457	3355.0483105219446	3395.280839322221	3368.954739632519	3390.6571285603677	3402.8845398656435	3397.119976478747	3524.1201221599695	3374.019869795494	3397.226440687168	3393.210155664304	3411.7395818639156	3460.3645790551163	3429.9661633744845	3441.41005409681	3414.014902334642	3455.256114929027	3359.78231707777
3523.328130817498	3444.0381479207463	3340.978928194306	3448.943538123044	3437.4515054284175	3383.994584914586	3442.1938251356805	3417.838630011648	3381.1601662221415	3399.182341349017	3390.8120364022097	3428.280438589025	3373.416798191457	3355.0483105219446	3395.280839322221	3367.7579359857127	3390.6571285603677	3402.8845398656435	3396.0403000302367	3524.1201221599695	3373.6548834265686	3391.2134578730406	3393.210155664304	3411.7395818639156	3460.3645790551163	3429.9661633744845	3441.41005409681	3414.014902334642	3455.256114929027	3359.78231707777
3523.328130817498	3444.0381479207463	3340.978928194306	3448.943538123044	3433.232373747852	3383.994584914586	3442.1938251356805	3417.838630011648	3381.1601662221415	3398.424444115388	3390.8120364022097	3428.280438589025	3373.416798191457	3354.4405387801658	3395.280839322221	3367.7579359857127	3390.6571285603677	3402.5868641019247	3396.0403000302367	3515.6249525808194	3373.269785222492	3391.2134578730406	3392.7450759360513	3411.36938449234	3460.3645790551163	3429.9661633744845	3441.41005409681	3414.014902334642	3455.256114929027	3359.78231707777
3523.328130817498	3444.0381479207463	3340.978928194306	3448.199504806336	3433.232373747852	3383.6961354105424	3442.1938251356805	3417.838630011648	3381.1601662221415	3398.424444115388	3390.657982808051	3428.280438589025	3373.416798191457	3354.4405387801658	3395.280839322221	3367.7579359857127	3390.6571285603677	3402.5868641019247	3396.0403000302367	3515.6249525808194	3373.269785222492	3391.2134578730406	3391.4666621806755	3411.36938449234	3452.0686881483475	3429.541138090033	3441.41005409681	3414.014902334642	3455.256114929027	3359.78231707777
3521.3764175746546	3444.0381479207463	3340.978928194306	3448.199504806336	3433.232373747852	3383.6961354105424	3441.935382872216	3417.838630011648	3381.1601662221415	3398.424444115388	3390.6003687761727	3425.0742238015177	3373.416798191457	3354.073252525456	3395.280839322221	3367.7579359857127	3390.6571285603677	3402.465875843938	3396.0403000302367	3515.6249525808194	3373.269785222492	3391.2134578730406	3391.4666621806755	3411.36938449234	3452.0686881483475	3429.1500898051963	3441.41005409681	3413.9723697207182	3455.256114929027	3359.78231707777
3512.8860815394937	3444.0381479207463	3340.5767125187635	3448.199504806336	3433.232373747852	3383.6961354105424	3441.935382872216	3417.838630011648	3380.8145924534983	3398.424444115388	3390.6003687761727	3425.0742238015177	3373.416798191457	3354.073252525456	3385.9095611923112	3367.7579359857127	3390.6571285603677	3402.465875843938	3394.84135143224	3501.4537991965744	3372.69740172413	3391.2134578730406	3391.4666621806755	3411.36938449234	3452.0686881483475	3429.1500898051963	3439.9579404795068	3413.9723697207182	3450.0667065529806	3359.78231707777
3512.8860815394937	3440.7386682177107	3340.5767125187635	3448.199504806336	3433.232373747852	3381.181836545344	3441.935382872216	3417.838630011648	3380.8145924534983	3398.424444115388	3379.4033369430886	3419.7178784661205	3373.416798191457	3354.073252525456	3385.9095611923112	3367.7579359857127	3390.583338666881	3402.465875843938	3394.84135143224	3499.224217053962	3372.69740172413	3391.2134578730406	3391.4666621806755	3406.297604984244	3450.47807548515	3428.829012163752	3439.9579404795068	3413.402145808015	3450.0667065529806	3359.78231707777
3510.2292255817283	3440.0240810918995	3340.1232348688973	3448.199504806336	3433.232373747852	3381.181836545344	3441.935382872216	3417.838630011648	3380.8145924534983	3398.424444115388	3379.160628730566	3419.7178784661205	3367.126872089587	3352.260366303003	3385.9095611923112	3360.942609912549	3390.583338666881	3402.2729897458066	3394.84135143224	3499.224217053962	3357.3242246535833	3391.2134578730406	3391.4666621806755	3406.297604984244	3450.47807548515	3428.669927188759	3439.5315096260006	3413.402145808015	3450.0667065529806	3359.78231707777
3507.7133028485405	3440.0240810918995	3340.1232348688973	3448.199504806336	3433.232373747852	3381.181836545344	3441.935382872216	3417.838630011648	3380.8145924534983	3398.375430498907	3379.160628730566	3418.7111462886933	3367.126872089587	3349.4963088054024	3385.9095611923112	3360.942609912549	3390.583338666881	3402.2729897458066	3394.84135143224	3498.3833172010427	3357.3242246535833	3390.620089639945	3390.711227099753	3406.297604984244	3450.47807548515	3428.3243683084875	3437.91184288925	3413.402145808015	3450.0667065529806	3358.7749816519763
3507.7133028485405	3438.4272888293763	3340.1232348688973	3448.199504806336	3433.232373747852	3381.181836545344	3441.935382872216	3417.838630011648	3380.8145924534983	3398.375430498907	3378.8739353455085	3418.7111462886933	3367.126872089587	3349.4963088054024	3385.9095611923112	3360.663708584684	3390.3374930603723	3402.2729897458066	3394.84135143224	3477.7254010046354	3357.3242246535833	3390.620089639945	3390.711227099753	3406.297604984244	3450.47807548515	3424.2186205357193	3437.91184288925	3413.402145808015	3450.0667065529806	3358.7749816519763
3504.869650271542	3438.4272888293763	3340.1232348688973	3447.7766111942274	3433.232373747852	3381.181836545344	3441.935382872216	3417.4848864424284	3380.8145924534983	3398.375430498907	3378.8739353455085	3418.497439667596	3366.4024152999186	3349.4963088054024	3385.9095611923112	3360.663708584684	3390.3374930603723	3402.2729897458066	3394.84135143224	3477.7254010046354	3357.3242246535833	3388.7484925034883	3390.1038603174748	3406.297604984244	3450.47807548515	3423.001402544413	3433.8845197440023	3413.402145808015	3450.0667065529806	3358.7749816519763
3504.869650271542	3438.4272888293763	3332.9311969542728	3446.230062162642	3433.232373747852	3381.181836545344	3438.7790410110074	3415.9373128200427	3380.8145924534983	3398.375430498907	3378.8739353455085	3418.497439667596	3366.4024152999186	3349.4963088054024	3371.541972336772	3360.663708584684	3390.3374930603723	3400.1180475803803	3393.1292731421813	3477.7254010046354	3357.3242246535833	3388.7484925034883	3390.1038603174748	3406.297604984244	3450.47807548515	3422.8884045231116	3433.8845197440023	3413.402145808015	3449.4759301093954	3358.7749816519763
3495.8251401106363	3438.4272888293763	3332.9311969542728	3442.893243039939	3429.742451283645	3381.181836545344	3438.7790410110074	3415.1462118374134	3380.8145924534983	3398.375430498907	3378.650336664892	3418.497439667596	3366.4024152999186	3349.4963088054024	3371.541972336772	3360.663708584684	3390.3374930603723	3400.1180475803803	3392.082267014193	3477.7254010046354	3356.6910376549927	3387.6655393256874	3390.1038603174748	3406.11524075961	3450.47807548515	3422.8884045231116	3433.8845197440023	3413.358007509419	3449.2196266725305	3358.7749816519763
3494.369576924261	3438.4272888293763	3332.9311969542728	3442.893243039939	3429.742451283645	3381.1589858452203	3438.7790410110074	3413.9309111819093	3379.5102770879935	3398.375430498907	3378.650336664892	3418.497439667596	3366.4024152999186	3340.9098081083944	3371.541972336772	3360.663708584684	3390.3374930603723	3400.1180475803803	3390.1627080568815	3477.7254010046354	3356.6910376549927	3385.4535875646507	3390.1038603174748	3406.11524075961	3450.47807548515	3417.092030971024	3433.8845197440023	3413.358007509419	3449.2196266725305	3358.7749816519763
3493.4671386939835	3438.4272888293763	3332.9311969542728	3442.893243039939	3427.569780166815	3381.1589858452203	3438.7790410110074	3413.9309111819093	3379.5102770879935	3398.375430498907	3378.650336664892	3418.497439667596	3366.4024152999186	3340.9098081083944	3371.541972336772	3360.642184427291	3390.3374930603723	3400.1180475803803	3390.1627080568815	3466.498399403639	3356.6910376549927	3384.7300263922734	3390.1038603174748	3405.3758525645385	3450.47807548515	3417.092030971024	3433.8845197440023	3413.358007509419	3449.2196266725305	3358.6831448670096
3493.4671386939835	3424.607980449008	3332.9311969542728	3442.893243039939	3426.956183535486	3381.1589858452203	3431.776109956253	3409.5811615638772	3379.5102770879935	3398.375430498907	3378.650336664892	3418.497439667596	3365.3246991865963	3340.9098081083944	3371.541972336772	3360.642184427291	3390.3374930603723	3398.9531892440805	3389.858448009106	3466.498399403639	3356.6910376549927	3384.7300263922734	3390.1038603174748	3405.3758525645385	3443.532217588784	3417.092030971024	3433.8845197440023	3413.358007509419	3449.2196266725305	3358.6831448670096
3485.77393560348	3424.607980449008	3332.2667380605794	3440.172760021202	3426.956183535486	3381.1589858452203	3431.481841042184	3408.8327131851784	3379.5102770879935	3398.375430498907	3378.650336664892	3418.497439667596	3365.3246991865963	3340.9098081083944	3371.541972336772	3360.6161205409417	3390.3374930603723	3398.9531892440805	3389.858448009106	3466.498399403639	3356.6910376549927	3384.7300263922734	3390.1038603174748	3405.34112545784	3443.532217588784	3417.092030971024	3412.6974856596253	3413.358007509419	3447.023027181136	3358.6831448670096
3485.77393560348	3424.607980449008	3332.2667380605794	3440.172760021202	3426.956183535486	3381.1589858452203	3431.481841042184	3408.8327131851784	3379.5102770879935	3398.375430498907	3378.650336664892	3418.497439667596	3365.3246991865963	3340.9098081083944	3371.541972336772	3360.6161205409417	3389.794724323041	3398.9531892440805	3389.858448009106	3466.498399403639	3356.6910376549927	3384.7300263922734	3390.1038603174748	3404.748184036518	3443.532217588784	3417.092030971024	3412.6974856596253	3413.358007509419	3447.023027181136	3358.6831448670096
3485.77393560348	3424.607980449008	3332.2667380605794	3440.172760021202	3426.956183535486	3380.5341395092037	3430.674067383196	3408.8327131851784	3379.5102770879935	3398.375430498907	3378.650336664892	3418.497439667596	3365.091250163624	3340.9098081083944	3371.541972336772	3360.6161205409417	3389.794724323041	3398.9531892440805	3389.788992766006	3463.5732558420796	3356.6910376549927	3384.7300263922734	3389.979697692293	3404.748184036518	3443.532217588784	3417.092030971024	3412.6974856596253	3413.0037500230064	3446.6575193536682	3358.6831448670096
3485.77393560348	3423.7497599979542	3332.2667380605794	3429.579395664262	3426.956183535486	3379.9661332769256	3430.2407605767767	3408.8327131851784	3378.949291881928	3398.375430498907	3378.386918739836	3418.1772679899464	3363.15705491315	3335.278312814163	3371.2628592091733	3360.6161205409417	3389.794724323041	3398.6856786681274	3389.1876064349626	3463.5732558420796	3354.521392186728	3383.8397157564173	3389.979697692293	3403.904653512777	3443.532217588784	3408.486156421844	3412.4758507765655	3413.0037500230064	3446.6575193536682	3358.5169923381236
3485.77393560348	3423.7497599979542	3332.2667380605794	3429.579395664262	3426.956183535486	3379.9661332769256	3430.2407605767767	3408.8327131851784	3378.949291881928	3398.375430498907	3378.386918739836	3417.946846524329	3363.15705491315	3335.278312814163	3371.2628592091733	3360.597203698435	3385.93076792552	3398.6430984536064	3389.1876064349626	3463.5732558420796	3354.521392186728	3383.603626295175	3389.7607838546874	3403.6203548708727	3443.532217588784	3408.486156421844	3412.4758507765655	3410.8631684699094	3446.6575193536682	3358.5169923381236
3485.77393560348	3423.7497599979542	3332.2667380605794	3429.579395664262	3424.817397553022	3379.9661332769256	3430.2407605767767	3408.8327131851784	3378.949291881928	3398.375430498907	3378.1358589942747	3417.946846524329	3363.15705491315	3335.278312814163	3371.2628592091733	3360.597203698435	3385.532273750272	3398.6430984536064	3389.1876064349626	3463.5732558420796	3351.755158783777	3383.603626295175	3389.7607838546874	3403.6203548708727	3443.532217588784	3406.365566188354	3410.995712617263	3410.8631684699094	3446.6575193536682	3358.5169923381236
3485.77393560348	3423.7497599979542	3332.2667380605794	3429.579395664262	3424.817397553022	3379.9661332769256	3430.2407605767767	3408.24318642674	3371.1839665210655	3398.375430498907	3378.1358589942747	3417.946846524329	3357.8121120587284	3335.278312814163	3371.2628592091733	3360.597203698435	3372.114521140271	3398.6430984536064	3389.1876064349626	3463.5732558420796	3351.755158783777	3383.603626295175	3389.6600086605426	3403.6203548708727	3442.889217192994	3406.365566188354	3410.995712617263	3410.8631684699094	3446.6575193536682	3358.5169923381236
3485.77393560348	3423.679176899322	3332.2440108118503	3429.579395664262	3424.817397553022	3379.9661332769256	3430.2407605767767	3406.831021735774	3370.6511888592922	3396.989957497218	3378.1358589942747	3417.946846524329	3357.680603722193	3335.214544401862	3371.2628592091733	3360.230938036326	3372.114521140271	3398.6430984536064	3389.1876064349626	3463.5732558420796	3348.39969454595	3382.922181801968	3389.6600086605426	3402.498062288368	3442.889217192994	3406.365566188354	3410.995712617263	3410.8631684699094	3446.6575193536682	3358.1251286412557
3485.77393560348	3423.679176899322	3332.2440108118503	3429.579395664262	3424.8149496748388	3379.76763435854	3430.2407605767767	3406.831021735774	3370.5158323757782	3394.6015336561413	3377.4323716653826	3417.4964910528565	3357.4441294623043	3335.028068416125	3370.028318933539	3360.230938036326	3372.114521140271	3398.6430984536064	3389.1876064349626	3463.5732558420796	3348.3070430166395	3382.6017873228498	3389.364740381447	3402.279246968237	3442.889217192994	3405.4256425358253	3410.995712617263	3410.8631684699094	3446.6575193536682	3358.1251286412557
3457.9469362094515	3423.679176899322	3332.2440108118503	3429.579395664262	3424.8149496748388	3379.76763435854	3429.6661030262976	3406.831021735774	3368.950279445484	3394.6015336561413	3377.4323716653826	3417.249587523068	3350.4043503418625	3335.028068416125	3369.9926293237777	3360.230938036326	3372.114521140271	3398.6430984536064	3389.1876064349626	3463.5732558420796	3348.3070430166395	3382.6017873228498	3389.364740381447	3402.279246968237	3442.889217192994	3405.4256425358253	3410.995712617263	3410.4491202273334	3446.6575193536682	3357.7182274443353
3457.9469362094515	3423.6291813337207	3331.699520600671	3429.579395664262	3423.8866940715816	3379.76763435854	3429.6661030262976	3406.3702226475593	3368.950279445484	3394.6015336561413	3377.4323716653826	3415.1816809242637	3350.4043503418625	3335.028068416125	3369.9926293237777	3360.230938036326	3372.114521140271	3398.6430984536064	3389.1876064349626	3463.5732558420796	3348.3070430166395	3382.5407023624543	3389.364740381447	3402.279246968237	3442.889217192994	3405.4256425358253	3410.630855371788	3410.4491202273334	3446.3103029303866	3357.7182274443353
3457.9469362094515	3420.3369449356965	3331.699520600671	3428.347467085396	3423.8866940715816	3379.76763435854	3429.6661030262976	3406.3702226475593	3368.950279445484	3394.6015336561413	3377.4323716653826	3415.1816809242637	3350.4043503418625	3334.9761601950154	3369.869433304534	3360.230938036326	3365.9125296087454	3398.3702229851547	3389.1876064349626	3459.2055347843584	3348.3070430166395	3381.4763688770868	3389.180064805417	3402.279246968237	3442.889217192994	3405.0032389500548	3410.630855371788	3410.4491202273334	3446.3103029303866	3357.7182274443353
3457.9469362094515	3419.279618704085	3331.699520600671	3415.065862865761	3422.2206044781233	3379.76763435854	3429.6661030262976	3406.3702226475593	3368.950279445484	3394.6015336561413	3377.4323716653826	3414.821071689809	3350.4043503418625	3334.8577098038822	3369.869433304534	3360.230938036326	3365.9125296087454	3398.3702229851547	3389.1876064349626	3459.2055347843584	3348.3070430166395	3380.773626344175	3389.1276385439783	3402.279246968237	3442.889217192994	3405.0032389500548	3410.630855371788	3410.4491202273334	3446.3103029303866	3357.7182274443353
3457.9469362094515	3419.279618704085	3331.699520600671	3414.796873002648	3422.2206044781233	3379.76763435854	3429.6661030262976	3406.3702226475593	3368.950279445484	3394.1356695533286	3377.4323716653826	3414.821071689809	3350.4043503418625	3334.8577098038822	3369.869433304534	3360.230938036326	3365.9125296087454	3398.3702229851547	3389.1876064349626	3459.2055347843584	3348.3070430166395	3380.773626344175	3389.1276385439783	3402.279246968237	3442.889217192994	3405.0032389500548	3410.630855371788	3410.4491202273334	3446.3103029303866	3357.3897108970286
3457.9469362094515	3419.279618704085	3331.699520600671	3406.064711853346	3418.9626283020707	3379.76763435854	3429.6661030262976	3406.3702226475593	3368.950279445484	3394.1356695533286	3377.3439285263953	3414.821071689809	3350.4043503418625	3334.408187962892	3369.214750195438	3360.230938036326	3365.3057095562544	3397.408653966463	3389.1876064349626	3459.2055347843584	3348.3070430166395	3380.773626344175	3388.884203756269	3401.2797252611995	3442.889217192994	3405.0032389500548	3410.630855371788	3410.4491202273334	3446.3103029303866	3357.3897108970286
3457.9469362094515	3419.279618704085	3330.14581131027	3406.064711853346	3418.9626283020707	3379.76763435854	3429.6661030262976	3404.1597967402113	3368.950279445484	3394.1356695533286	3377.1491989992046	3414.821071689809	3350.4043503418625	3333.5797953903248	3369.214750195438	3360.230938036326	3365.3057095562544	3397.408653966463	3389.1800080771995	3459.2055347843584	3347.9464508270894	3380.695301946291	3388.157804382356	3401.0656861231537	3442.889217192994	3401.0657703020224	3410.630855371788	3410.4491202273334	3446.3103029303866	3357.3897108970286
3457.9469362094515	3419.279618704085	3330.14581131027	3406.064711853346	3413.5674143392653	3379.76763435854	3429.6661030262976	3404.1597967402113	3368.950279445484	3391.7569858943216	3377.1491989992046	3414.821071689809	3350.004060074172	3333.5797953903248	3369.214750195438	3360.230938036326	3365.3057095562544	3397.408653966463	3389.1800080771995	3459.2055347843584	3347.9464508270894	3379.749668142767	3388.095172541317	3401.001595444896	3442.889217192994	3400.1791468350266	3410.630855371788	3410.2898833742065	3446.3103029303866	3356.9220627226796
3431.081764366998	3419.279618704085	3330.14581131027	3405.790994015393	3413.5674143392653	3379.76763435854	3429.6661030262976	3404.1597967402113	3368.950279445484	3389.728634380366	3377.1491989992046	3414.821071689809	3350.004060074172	3333.5797953903248	3369.214750195438	3360.230938036326	3365.3057095562544	3397.408653966463	3389.1800080771995	3459.2055347843584	3347.9464508270894	3374.9000270674355	3388.095172541317	3401.001595444896	3442.889217192994	3400.1791468350266	3410.630855371788	3410.2898833742065	3445.641673191308	3356.2064575528852
3429.7905283027153	3419.279618704085	3330.14581131027	3398.7163055310893	3413.5674143392653	3379.76763435854	3429.6661030262976	3401.6822325906824	3368.347033698433	3389.728634380366	3377.1491989992046	3413.795767289974	3349.7714775412387	3333.5797953903248	3369.214750195438	3360.230938036326	3365.3057095562544	3397.310326422266	3388.283223021763	3454.7587758564573	3345.867814448164	3374.9000270674355	3388.095172541317	3401.001595444896	3442.889217192994	3400.1791468350266	3410.630855371788	3410.2446623887445	3445.641673191308	3356.1867045809095
3429.7905283027153	3419.279618704085	3330.14581131027	3398.0518161986342	3413.5674143392653	3379.76763435854	3429.6661030262976	3401.6822325906824	3367.9377761296987	3389.728634380366	3376.7658640680934	3413.6386177212644	3349.7714775412387	3330.20369940119	3368.0234706887923	3360.230938036326	3365.3057095562544	3393.5534582218074	3388.283223021763	3450.8604908992775	3345.867814448164	3374.9000270674355	3388.095172541317	3401.001595444896	3442.889217192994	3398.0386516321114	3409.375589149419	3408.8551227159587	3445.641673191308	3356.1867045809095
3428.955483498091	3419.135787638885	3330.1365337520774	3398.0518161986342	3404.823442959879	3379.76763435854	3429.6661030262976	3401.6822325906824	3367.688484546888	3389.728634380366	3375.7635661929507	3413.6386177212644	3349.7714775412387	3330.20369940119	3367.833359423395	3360.230938036326	3365.3057095562544	3393.5534582218074	3388.283223021763	3449.0616428264007	3345.867814448164	3374.9000270674355	3388.095172541317	3400.2217054232638	3442.889217192994	3398.0386516321114	3409.375589149419	3407.5700452387437	3445.2369280251723	3356.1867045809095
3428.955483498091	3417.6811612724023	3330.1365337520774	3398.0518161986342	3404.823442959879	3379.346690789858	3419.260950896355	3401.6822325906824	3367.688484546888	3387.9917157537757	3375.7635661929507	3413.4163152176784	3349.7714775412387	3330.20369940119	3367.464511311547	3360.230938036326	3365.3057095562544	3393.5534582218074	3388.283223021763	3447.4500561480213	3345.867814448164	3374.9000270674355	3388.095172541317	3400.2217054232638	3425.331470631699	3398.0386516321114	3409.375589149419	3407.5700452387437	3445.2369280251723	3356.1867045809095
3428.955483498091	3417.6811612724023	3330.1365337520774	3398.0518161986342	3404.823442959879	3379.346690789858	3418.5930982897	3389.0788379120872	3367.688484546888	3387.9917157537757	3375.7635661929507	3413.4163152176784	3349.7714775412387	3330.20369940119	3367.464511311547	3360.230938036326	3365.3057095562544	3393.5534582218074	3384.6379954228146	3447.4500561480213	3345.867814448164	3374.9000270674355	3387.254758420913	3399.033761575116	3425.331470631699	3398.0386516321114	3409.375589149419	3407.218173934977	3445.2369280251723	3356.1867045809095
3422.539535437054	3417.6811612724023	3330.1365337520774	3398.0518161986342	3404.823442959879	3379.346690789858	3418.5930982897	3389.0788379120872	3367.688484546888	3387.9917157537757	3375.7635661929507	3413.4163152176784	3349.7714775412387	3330.20369940119	3367.464511311547	3360.230938036326	3365.3057095562544	3393.5534582218074	3384.6379954228146	3439.888092066734	3345.867814448164	3374.9000270674355	3387.254758420913	3397.3184013940036	3425.331470631699	3397.691208108685	3407.8163514867433	3404.5577899208897	3445.2369280251723	3356.1867045809095
3421.895598718635	3417.6811612724023	3329.979418066827	3397.407563150595	3404.823442959879	3379.346690789858	3418.4317482371403	3389.0788379120872	3367.688484546888	3387.9917157537757	3375.7635661929507	3413.4163152176784	3349.7714775412387	3330.20369940119	3367.464511311547	3360.230938036326	3365.3057095562544	3393.5534582218074	3384.6379954228146	3439.888092066734	3345.867814448164	3374.8884786213985	3387.254758420913	3397.3184013940036	3423.951897605915	3396.6836529002085	3407.8163514867433	3404.5577899208897	3445.2369280251723	3355.5189482274072
3421.895598718635	3412.76167684011	3329.979418066827	3397.407563150595	3404.823442959879	3378.9162072865984	3418.4317482371403	3389.0788379120872	3367.688484546888	3387.9917157537757	3375.7635661929507	3413.4163152176784	3349.3209644065855	3330.20369940119	3367.464511311547	3360.230938036326	3365.3057095562544	3393.5534582218074	3384.6379954228146	3439.888092066734	3345.867814448164	3374.5891228038417	3387.254758420913	3397.3184013940036	3423.951897605915	3396.50048402453	3407.8163514867433	3404.5577899208897	3445.2369280251723	3355.5189482274072
3421.895598718635	3412.76167684011	3329.979418066827	3397.407563150595	3402.5947168488624	3378.9162072865984	3418.4317482371403	3387.0931943793857	3367.688484546888	3387.9917157537757	3375.7635661929507	3412.8361375865275	3349.3209644065855	3330.20369940119	3367.464511311547	3360.230938036326	3365.3057095562544	3393.4049551178937	3383.5428571057814	3437.6528220462915	3345.867814448164	3374.5891228038417	3387.254758420913	3397.3184013940036	3423.951897605915	3396.50048402453	3407.8163514867433	3403.844644511192	3444.3158736373834	3355.043189958468
3418.9580591170325	3412.76167684011	3329.537445024125	3397.407563150595	3401.2647828719746	3378.9162072865984	3418.4317482371403	3386.569458953558	3367.688484546888	3387.9917157537757	3375.7635661929507	3412.8361375865275	3349.3209644065855	3330.20369940119	3367.464511311547	3360.230938036326	3365.3057095562544	3393.4049551178937	3383.5428571057814	3437.6528220462915	3344.4054610559483	3374.5891228038417	3385.393212305021	3397.2133073902464	3423.951897605915	3396.50048402453	3407.8163514867433	3403.844644511192	3444.3158736373834	3355.043189958468
3418.9580591170325	3412.76167684011	3329.537445024125	3397.407563150595	3400.7478042912135	3378.9162072865984	3418.4317482371403	3386.569458953558	3367.688484546888	3387.9917157537757	3375.7635661929507	3412.8361375865275	3349.3209644065855	3329.845534981544	3367.464511311547	3360.230938036326	3365.3057095562544	3393.4049551178937	3383.5428571057814	3437.6528220462915	3344.4054610559483	3374.5891228038417	3385.393212305021	3396.381651755244	3423.951897605915	3395.9089061617015	3407.1931427604877	3403.844644511192	3444.3103512361085	3354.9624023982815
3411.2487188068617	3412.76167684011	3329.1461983741756	3397.407563150595	3400.7478042912135	3378.9162072865984	3417.835413836581	3386.569458953558	3367.688484546888	3387.9917157537757	3375.7635661929507	3412.8361375865275	3349.3209644065855	3329.845534981544	3367.464511311547	3360.230938036326	3365.3057095562544	3393.4049551178937	3383.5428571057814	3436.075561492121	3344.309371105046	3374.5891228038417	3385.393212305021	3396.381651755244	3423.951897605915	3395.8337056457053	3407.1931427604877	3403.844644511192	3444.3103512361085	3354.9624023982815
3411.2487188068617	3412.428704402474	3328.8366341021288	3394.539393362386	3398.839741026982	3378.849088459774	3417.835413836581	3386.569458953558	3367.688484546888	3387.7169808135595	3375.7635661929507	3412.8361375865275	3349.3209644065855	3329.845534981544	3367.464511311547	3359.4606479696495	3365.3057095562544	3393.4049551178937	3383.5428571057814	3436.075561492121	3344.309371105046	3367.4387294288754	3385.393212305021	3396.381651755244	3423.951897605915	3395.8337056457053	3406.486016743216	3403.844644511192	3444.3103512361085	3354.9624023982815
3411.2487188068617	3409.5925134565477	3328.8366341021288	3394.539393362386	3396.939600542267	3378.849088459774	3417.835413836581	3386.569458953558	3367.688484546888	3378.6484386858774	3375.5332147583713	3412.8361375865275	3349.3209644065855	3329.845534981544	3367.20492540774	3349.206451748921	3365.3057095562544	3393.4049551178937	3383.5428571057814	3436.075561492121	3344.309371105046	3366.9414069477525	3385.393212305021	3396.2479687710993	3423.951897605915	3395.8337056457053	3406.486016743216	3403.102209712895	3444.193408796961	3354.9624023982815
3411.2487188068617	3409.453326171481	3328.8366341021288	3394.539393362386	3396.939600542267	3378.776009626845	3417.450939881489	3385.957176842134	3367.688484546888	3378.6484386858774	3375.5332147583713	3412.8361375865275	3349.3209644065855	3329.845534981544	3367.20492540774	3348.85497837977	3364.7907764940564	3391.8746454090333	3376.90409817592	3436.075561492121	3344.309371105046	3366.9414069477525	3385.393212305021	3396.2479687710993	3422.867953934169	3395.8337056457053	3406.306572515049	3403.102209712895	3444.193408796961	3354.9624023982815
3411.2487188068617	3408.837189495581	3328.8366341021288	3394.539393362386	3396.939600542267	3378.571667304117	3417.450939881489	3385.957176842134	3367.688484546888	3378.6484386858774	3375.5332147583713	3412.8361375865275	3347.9000166841906	3329.845534981544	3365.029627941826	3348.85497837977	3364.7907764940564	3391.8746454090333	3376.90409817592	3436.075561492121	3344.309371105046	3366.9414069477525	3385.3434962902834	3396.2479687710993	3422.867953934169	3395.8337056457053	3405.705107560033	3403.102209712895	3443.17321337102	3352.981234340321
3411.2487188068617	3407.813157435666	3328.8366341021288	3394.539393362386	3396.939600542267	3378.571667304117	3413.694219167678	3385.957176842134	3367.688484546888	3378.6484386858774	3374.819035511855	3411.107713711356	3347.9000166841906	3329.845534981544	3365.029627941826	3346.4219095081244	3360.7381971893274	3391.8746454090333	3376.90409817592	3434.3498144881946	3344.309371105046	3366.9414069477525	3385.3434962902834	3396.2479687710993	3422.867953934169	3395.8337056457053	3405.705107560033	3398.593276093279	3442.981587906785	3348.684575746015
3411.2487188068617	3407.3578828323393	3328.532826987809	3394.539393362386	3396.6068244593844	3378.3203861491825	3411.443835695159	3384.4855103408663	3367.688484546888	3378.6484386858774	3374.819035511855	3407.2044424628384	3347.9000166841906	3329.845534981544	3365.029627941826	3345.7433180776457	3360.165147435661	3391.8746454090333	3375.8541921888554	3434.3498144881946	3344.309371105046	3366.9414069477525	3383.800064512339	3389.442048334611	3422.867953934169	3395.8337056457053	3405.705107560033	3398.481036248567	3442.981587906785	3348.6317288594923
3411.2487188068617	3407.3578828323393	3328.532826987809	3394.0837602794086	3395.444430844209	3374.3733307216944	3411.443835695159	3384.4855103408663	3367.688484546888	3378.6484386858774	3374.819035511855	3400.121901633058	3347.9000166841906	3329.845534981544	3365.029627941826	3345.7433180776457	3360.165147435661	3391.8746454090333	3374.6693243357004	3421.2032450563743	3343.9352960839624	3366.9414069477525	3383.800064512339	3389.442048334611	3422.867953934169	3395.7127914453563	3405.3724582416135	3398.481036248567	3439.6093925560954	3348.6317288594923
3411.2487188068617	3407.3578828323393	3328.532826987809	3393.6976468246758	3395.444430844209	3374.3733307216944	3411.443835695159	3384.4855103408663	3367.688484546888	3378.6484386858774	3374.819035511855	3400.121901633058	3347.9000166841906	3329.845534981544	3365.029627941826	3345.7433180776457	3360.165147435661	3391.8746454090333	3374.6693243357004	3421.2032450563743	3343.9352960839624	3366.9414069477525	3383.458761685632	3389.442048334611	3422.867953934169	3395.7127914453563	3403.922793993472	3398.2954764980896	3439.6093925560954	3348.6317288594923
3410.9988959748866	3407.3578828323393	3328.532826987809	3393.6976468246758	3395.444430844209	3374.294977386354	3411.443835695159	3384.4855103408663	3367.688484546888	3378.6484386858774	3372.7542932686356	3400.121901633058	3347.9000166841906	3329.845534981544	3365.029627941826	3345.2458889991744	3360.165147435661	3391.8746454090333	3374.6693243357004	3421.2032450563743	3343.9352960839624	3366.9414069477525	3383.368464121121	3389.442048334611	3421.679567518966	3395.6680768086458	3403.922793993472	3398.2954764980896	3439.6093925560954	3348.6317288594923
3410.9988959748866	3407.3578828323393	3328.415929941477	3393.6976468246758	3395.444430844209	3374.294977386354	3411.443835695159	3384.4855103408663	3367.688484546888	3378.6484386858774	3372.7542932686356	3399.1584375214607	3345.6363076262487	3329.845534981544	3364.2164066048376	3345.2458889991744	3359.878174049323	3391.8746454090333	3374.6693243357004	3421.2032450563743	3343.9352960839624	3366.9414069477525	3383.368464121121	3388.718620007653	3421.679567518966	3395.6680768086458	3403.922793993472	3398.2954764980896	3439.6093925560954	3348.6150390981934
3410.9988959748866	3407.3578828323393	3328.415929941477	3393.6976468246758	3394.7547796478802	3374.294977386354	3411.443835695159	3384.4855103408663	3367.688484546888	3377.819519721477	3372.7542932686356	3399.1584375214607	3345.6363076262487	3329.845534981544	3363.9908894042924	3345.2458889991744	3359.878174049323	3391.8746454090333	3374.651567086652	3421.2032450563743	3343.9352960839624	3366.9414069477525	3383.368464121121	3388.718620007653	3421.679567518966	3395.6680768086458	3403.922793993472	3398.2954764980896	3439.6093925560954	3348.61336124084
3410.9988959748866	3406.5831222189836	3326.5299994334855	3392.1974177042507	3376.331403734875	3374.0297227302167	3411.1260924592607	3384.4855103408663	3366.7085488827206	3377.819519721477	3372.734147201162	3399.1584375214607	3345.6363076262487	3329.845534981544	3363.9908894042924	3345.2458889991744	3359.878174049323	3391.8746454090333	3374.651567086652	3421.2032450563743	3343.9352960839624	3366.9414069477525	3375.245612079831	3388.718620007653	3421.679567518966	3395.6680768086458	3403.922793993472	3398.2954764980896	3432.9863837861144	3345.68524787194
3405.971679292342	3406.5831222189836	3326.5299994334855	3392.1974177042507	3375.923295529252	3369.6340595786114	3411.1260924592607	3384.4855103408663	3366.7085488827206	3377.819519721477	3372.734147201162	3399.1584375214607	3345.6363076262487	3329.845534981544	3363.9908894042924	3345.2458889991744	3359.878174049323	3391.8746454090333	3374.651567086652	3421.2032450563743	3343.9352960839624	3366.375390572729	3373.55799966666	3388.718620007653	3420.7139760399787	3395.6680768086458	3403.922793993472	3398.2954764980896	3432.9863837861144	3345.68524787194
3405.971679292342	3406.5831222189836	3326.5299994334855	3392.1974177042507	3374.1567260840047	3369.6340595786114	3411.1260924592607	3384.4855103408663	3366.7085488827206	3377.819519721477	3372.4491936051027	3399.1584375214607	3344.006492085181	3329.845534981544	3363.9908894042924	3345.2458889991744	3359.878174049323	3391.8746454090333	3372.6808970120014	3419.4686221446836	3343.9352960839624	3366.375390572729	3373.55799966666	3388.718620007653	3420.3605302762435	3395.6680768086458	3403.922793993472	3397.1590423143316	3432.9863837861144	3345.238431604636
3405.971679292342	3406.5831222189836	3326.5299994334855	3392.1974177042507	3373.7370316290753	3368.610379653455	3411.1260924592607	3384.4855103408663	3365.990014659149	3375.8589889812615	3372.4491936051027	3399.1584375214607	3343.4567888594047	3329.845534981544	3363.9908894042924	3345.2458889991744	3359.878174049323	3391.125282654936	3372.6808970120014	3419.4686221446836	3343.9352960839624	3366.375390572729	3373.4862679383987	3388.2293978188386	3420.3605302762435	3395.6680768086458	3403.922793993472	3397.1590423143316	3432.983787023108	3345.238431604636
3405.5065527198703	3406.5831222189836	3326.2815192024555	3392.1974177042507	3373.7370316290753	3368.515831542533	3411.1260924592607	3384.4855103408663	3365.990014659149	3371.9704081312634	3371.919516803481	3399.1584375214607	3342.2409022630736	3329.845534981544	3363.9908894042924	3345.2458889991744	3359.878174049323	3391.125282654936	3372.6808970120014	3419.4686221446836	3343.9352960839624	3365.4428917865644	3373.4862679383987	3388.2293978188386	3418.928384350807	3395.6680768086458	3403.583591549805	3397.1590423143316	3432.983787023108	3345.238431604636
3405.5065527198703	3406.5831222189836	3326.2815192024555	3389.8189960104173	3373.7370316290753	3368.515831542533	3410.8739452325804	3384.4855103408663	3364.846247349776	3371.9704081312634	3371.919516803481	3399.1584375214607	3342.2409022630736	3329.788692278634	3363.509166237254	3345.2458889991744	3359.878174049323	3380.5571623097944	3372.6808970120014	3418.9717193971596	3343.9352960839624	3365.4428917865644	3373.4862679383987	3387.685231067935	3412.756604902391	3388.9780205854395	3402.0029526572957	3397.1590423143316	3432.983787023108	3344.1076875306853
3404.319812523628	3406.5831222189836	3326.0269504186576	3389.8189960104173	3373.7370316290753	3368.515831542533	3410.8739452325804	3384.4855103408663	3364.846247349776	3371.9704081312634	3362.3168988100847	3399.1584375214607	3342.2409022630736	3329.788692278634	3363.509166237254	3344.545855167046	3359.878174049323	3380.341687936547	3372.6808970120014	3418.9717193971596	3343.340065965236	3364.2399983673886	3373.4862679383987	3387.4387197967126	3412.756604902391	3388.7167726498456	3402.0029526572957	3397.1590423143316	3427.2014408201308	3344.1076875306853
3404.319812523628	3394.9019221749236	3324.248531866383	3389.8189960104173	3373.7370316290753	3368.0375389415367	3410.8739452325804	3384.4855103408663	3364.7949864823963	3371.9704081312634	3362.3168988100847	3399.1584375214607	3341.5179482484773	3329.788692278634	3363.509166237254	3344.545855167046	3359.878174049323	3373.7100507093937	3372.6808970120014	3418.8941856059837	3343.340065965236	3364.0374738644796	3373.4862679383987	3387.4387197967126	3410.508995720529	3381.1179796856186	3402.0029526572957	3397.1590423143316	3427.2014408201308	3344.107242410237
3404.319812523628	3394.9019221749236	3324.0306108116633	3389.8189960104173	3373.7370316290753	3368.0375389415367	3410.8739452325804	3384.4855103408663	3364.7949864823963	3370.421442783512	3361.818330192217	3398.9510029261255	3341.5179482484773	3329.788692278634	3363.509166237254	3344.545855167046	3359.878174049323	3371.853113079626	3372.6808970120014	3418.8941856059837	3343.340065965236	3356.0548022226512	3373.4862679383987	3387.4387197967126	3410.508995720529	3380.9904272108106	3397.185970714643	3397.1590423143316	3427.2014408201308	3343.657017254963
3404.319812523628	3394.9019221749236	3324.0306108116633	3389.8189960104173	3371.236707906672	3368.0375389415367	3410.8739452325804	3384.4855103408663	3364.306446813749	3370.421442783512	3361.818330192217	3398.9510029261255	3341.5179482484773	3329.788692278634	3363.509166237254	3343.0039876888186	3359.878174049323	3371.853113079626	3372.6578946127615	3417.9994598826133	3343.340065965236	3355.8385594061897	3373.4862679383987	3387.4387197967126	3410.508995720529	3380.9904272108106	3397.185970714643	3396.912104455261	3427.2014408201308	3343.657017254963
3404.319812523628	3394.6584350105377	3324.0306108116633	3389.8189960104173	3371.236707906672	3368.0375389415367	3410.8739452325804	3384.4855103408663	3364.306446813749	3370.421442783512	3361.4071820333293	3398.791610216967	3336.727947289546	3326.2819824978865	3363.509166237254	3343.0039876888186	3359.878174049323	3371.426658525589	3372.508781134923	3417.9994598826133	3343.340065965236	3355.553371080287	3373.4857826459365	3387.101761625873	3408.1059625477556	3380.9904272108106	3396.6774705940907	3396.156195240733	3425.3591530055987	3343.657017254963
3404.319812523628	3394.6584350105377	3324.0306108116633	3389.8189960104173	3370.9332734067375	3367.2552544393966	3409.694994221422	3384.4855103408663	3364.306446813749	3369.947592160556	3361.4071820333293	3398.791610216967	3336.727947289546	3326.140205008094	3363.509166237254	3343.0039876888186	3359.878174049323	3371.426658525589	3371.1494919253278	3417.9994598826133	3343.340065965236	3355.48792038037	3373.2824290022672	3387.101761625873	3407.955118710904	3380.9904272108106	3396.6774705940907	3395.966239845947	3425.3591530055987	3343.657017254963
3402.5709312185104	3394.6584350105377	3322.8445448281186	3389.8189960104173	3370.9332734067375	3363.616114102447	3407.4756837829837	3384.4855103408663	3364.306446813749	3369.947592160556	3361.4071820333293	3396.0358488206252	3336.368548851532	3326.140205008094	3363.4328829272845	3343.0039876888186	3359.878174049323	3371.426658525589	3371.1494919253278	3415.6331870670083	3343.340065965236	3355.48792038037	3372.912860684055	3387.101761625873	3407.955118710904	3380.112980838813	3396.3635509503424	3395.966239845947	3425.3591530055987	3343.657017254963
3402.5709312185104	3394.6584350105377	3322.8445448281186	3389.8189960104173	3370.9332734067375	3363.616114102447	3407.4756837829837	3384.4855103408663	3364.306446813749	3369.947592160556	3361.4071820333293	3396.0358488206252	3336.359311920245	3325.116318760677	3363.4328829272845	3341.6967603809853	3359.878174049323	3370.935371419266	3371.1494919253278	3415.6331870670083	3343.340065965236	3355.48792038037	3372.7589019206566	3387.101761625873	3404.5486571346105	3380.112980838813	3390.7633148516	3393.1029113842305	3425.3591530055987	3343.418273071257
3402.5709312185104	3394.6584350105377	3321.3904791916348	3389.8189960104173	3370.9332734067375	3362.0227796363806	3406.510949939441	3384.4855103408663	3363.8428720665706	3369.947592160556	3361.4071820333293	3391.0026773424847	3335.515020912558	3321.0383149678178	3352.763652093316	3341.6967603809853	3359.878174049323	3370.935371419266	3371.1494919253278	3409.540850060786	3343.340065965236	3355.48792038037	3372.7589019206566	3387.101761625873	3404.5486571346105	3380.112980838813	3390.250590448574	3393.1029113842305	3424.2604540742095	3343.418273071257
3402.5709312185104	3394.6584350105377	3321.3904791916348	3387.9581586497125	3369.751120541859	3362.0227796363806	3406.510949939441	3384.4855103408663	3363.8428720665706	3369.947592160556	3361.4071820333293	3391.0026773424847	3335.515020912558	3321.0383149678178	3352.763652093316	3341.6967603809853	3359.878174049323	3370.935371419266	3371.1494919253278	3406.1940092335153	3341.260945361282	3355.48792038037	3372.4850071284704	3387.101761625873	3404.5486571346105	3380.112980838813	3390.250590448574	3388.803096600404	3424.2604540742095	3343.418273071257
3402.5709312185104	3394.6584350105377	3321.1833940534043	3387.735502286909	3369.751120541859	3361.7714774300807	3406.510949939441	3384.4855103408663	3363.8428720665706	3359.3463949536513	3359.8530414410484	3391.0026773424847	3335.515020912558	3318.209650020333	3352.763652093316	3341.6967603809853	3359.878174049323	3370.533210185766	3371.1494919253278	3406.1940092335153	3341.260945361282	3355.48792038037	3370.928401207941	3386.8735329248366	3404.5486571346105	3380.112980838813	3388.276125682351	3388.803096600404	3424.2604540742095	3343.418273071257
3402.5709312185104	3394.6584350105377	3321.1833940534043	3386.929750722852	3369.751120541859	3361.7714774300807	3406.510949939441	3384.4855103408663	3363.8428720665706	3359.3463949536513	3359.8530414410484	3391.0026773424847	3335.515020912558	3317.9580344068577	3352.763652093316	3341.6967603809853	3359.878174049323	3369.0713122213847	3371.1219457245998	3406.1940092335153	3341.260945361282	3355.3767360258253	3370.4985176183804	3386.7992670203885	3404.0250823274737	3380.112980838813	3378.2910543196786	3388.6951236413634	3424.2604540742095	3343.418273071257
3402.5709312185104	3394.6584350105377	3321.1833940534043	3386.929750722852	3369.751120541859	3361.7714774300807	3406.510949939441	3384.4855103408663	3362.3841031588468	3359.3463949536513	3359.8530414410484	3391.0026773424847	3335.515020912558	3317.9580344068577	3352.763652093316	3335.1337079312248	3359.878174049323	3368.6752715967455	3371.1219457245998	3406.1940092335153	3341.260945361282	3355.115632073246	3370.4985176183804	3386.2630864885646	3404.0250823274737	3380.112980838813	3378.264581315148	3388.6951236413634	3424.2604540742095	3343.418273071257
3402.5709312185104	3393.9974369787105	3321.1833940534043	3386.929750722852	3369.751120541859	3361.7714774300807	3406.274434308729	3384.4855103408663	3362.3841031588468	3359.3463949536513	3359.8530414410484	3391.0026773424847	3335.515020912558	3317.7117210148963	3352.763652093316	3335.1337079312248	3359.878174049323	3368.284420819633	3370.8628630043722	3406.1940092335153	3341.260945361282	3355.115632073246	3370.4985176183804	3386.2630864885646	3403.7347329748286	3380.112980838813	3378.264581315148	3388.6951236413634	3424.2604540742095	3342.9668733596827
3402.5709312185104	3393.9974369787105	3321.1149755372358	3386.760955393861	3368.3042011003336	3361.7714774300807	3406.274434308729	3384.4490926431645	3362.3841031588468	3359.3463949536513	3359.8530414410484	3391.0026773424847	3335.515020912558	3317.7117210148963	3352.763652093316	3335.1337079312248	3359.878174049323	3368.284420819633	3370.8628630043722	3406.1940092335153	3341.260945361282	3355.115632073246	3370.4985176183804	3386.2630864885646	3403.7347329748286	3380.112980838813	3378.264581315148	3388.501420766066	3424.2604540742095	3342.9668733596827
3402.2903721512293	3393.9974369787105	3321.1149755372358	3386.760955393861	3368.3042011003336	3361.7714774300807	3406.274434308729	3384.4490926431645	3362.2698394449762	3359.3463949536513	3359.8530414410484	3391.0026773424847	3335.515020912558	3317.7117210148963	3351.082336535414	3335.1337079312248	3359.7051369275136	3368.2571875148114	3370.8628630043722	3406.1940092335153	3341.260945361282	3354.5848708104986	3370.4985176183804	3386.2630864885646	3403.7347329748286	3379.9239130670658	3378.108181543222	3388.501420766066	3423.9415579693377	3342.9668733596827
3400.493359765426	3393.9974369787105	3321.1149755372358	3386.760955393861	3368.3042011003336	3361.7714774300807	3406.274434308729	3383.540116993202	3360.7855059919084	3359.3463949536513	3359.852427409407	3391.0026773424847	3333.6158381514297	3317.7117210148963	3351.082336535414	3335.1337079312248	3359.7051369275136	3368.237086387934	3370.8628630043722	3406.1940092335153	3341.260945361282	3354.5848708104986	3370.4985176183804	3385.9111976501626	3403.7347329748286	3379.9239130670658	3377.9015684026253	3388.501420766066	3423.9415579693377	3342.9668733596827
3400.493359765426	3391.962672054344	3320.8690831084937	3386.760955393861	3368.3042011003336	3361.7714774300807	3406.274434308729	3383.0744753312883	3360.7532920114245	3359.3463949536513	3359.852427409407	3391.0026773424847	3333.6158381514297	3317.7117210148963	3351.082336535414	3335.1337079312248	3359.7051369275136	3368.237086387934	3370.8628630043722	3402.3081728499383	3341.260945361282	3354.5848708104986	3370.4985176183804	3385.472056405999	3403.7347329748286	3375.670369838358	3377.7661366922453	3388.317358943646	3423.9415579693377	3342.14009642343
3400.493359765426	3391.962672054344	3320.8690831084937	3386.760955393861	3368.3042011003336	3360.492355224021	3406.274434308729	3383.0744753312883	3360.7532920114245	3359.3463949536513	3359.852427409407	3391.0026773424847	3333.6158381514297	3317.448236289638	3350.941520147188	3335.1337079312248	3356.78073123747	3368.176434423564	3370.8628630043722	3402.3081728499383	3341.260945361282	3354.194149617173	3369.8523046775395	3385.472056405999	3403.7347329748286	3375.670369838358	3377.7661366922453	3387.725538732616	3422.7032789496416	3342.14009642343
3400.493359765426	3391.962672054344	3320.8690831084937	3386.760955393861	3368.3042011003336	3360.492355224021	3406.274434308729	3383.0744753312883	3360.7532920114245	3359.3463949536513	3359.852427409407	3391.0026773424847	3333.6158381514297	3317.448236289638	3350.941520147188	3335.1337079312248	3356.78073123747	3367.953467346208	3370.8628630043722	3402.3081728499383	3341.260945361282	3350.8420610213634	3369.46835182013	3384.8831291949605	3403.7347329748286	3375.670369838358	3377.3365959215307	3387.725538732616	3422.7032789496416	3342.14009642343
3400.493359765426	3391.962672054344	3320.8690831084937	3386.760955393861	3367.6053388246946	3360.1489733513395	3402.8300307006393	3383.0744753312883	3359.6602889106875	3359.057502998194	3359.852427409407	3391.0026773424847	3333.6158381514297	3317.448236289638	3350.941520147188	3335.1337079312248	3356.78073123747	3367.953467346208	3370.8628630043722	3402.3081728499383	3341.260945361282	3350.8420610213634	3369.46835182013	3384.5589307756695	3403.7347329748286	3375.670369838358	3377.3365959215307	3387.725538732616	3422.7032789496416	3342.14009642343
3400.493359765426	3391.962672054344	3320.8690831084937	3386.760955393861	3367.6053388246946	3360.1489733513395	3402.8300307006393	3383.0744753312883	3359.6602889106875	3359.057502998194	3359.587921565514	3391.0026773424847	3333.6158381514297	3317.448236289638	3350.941520147188	3335.1337079312248	3356.56208244795	3367.953467346208	3370.8628630043722	3402.3081728499383	3341.260945361282	3350.8420610213634	3368.286891867104	3384.5589307756695	3403.7347329748286	3375.670369838358	3377.3365959215307	3387.725538732616	3422.7032789496416	3342.14009642343
3400.493359765426	3391.1831454245075	3320.8690831084937	3386.760955393861	3367.390344252607	3359.701063020991	3402.8300307006393	3383.0744753312883	3359.6602889106875	3357.231552699419	3359.587921565514	3391.0026773424847	3333.6158381514297	3317.448236289638	3350.941520147188	3335.1337079312248	3356.4784322445034	3367.953467346208	3370.8628630043722	3402.3081728499383	3340.8045425180917	3350.8420610213634	3368.286891867104	3377.640443675915	3403.7347329748286	3375.670369838358	3377.3365959215307	3387.725538732616	3422.7032789496416	3342.14009642343
3400.493359765426	3391.1831454245075	3320.8690831084937	3380.540570297267	3353.925375292014	3359.701063020991	3402.8300307006393	3383.0744753312883	3359.6602889106875	3357.231552699419	3359.587921565514	3391.0026773424847	3333.6158381514297	3317.448236289638	3350.941520147188	3334.031354496582	3356.4784322445034	3367.7644486785775	3370.8628630043722	3401.6240296998867	3326.5191831760694	3350.7496062197456	3363.0337111320628	3377.640443675915	3403.7347329748286	3375.670369838358	3368.352239189239	3387.336848610241	3422.7032789496416	3342.14009642343
3400.493359765426	3391.1831454245075	3320.729010279131	3379.777921426697	3353.925375292014	3359.701063020991	3402.5645629499495	3383.0744753312883	3357.473680731083	3357.231552699419	3359.5361258422736	3391.0026773424847	3324.593602772048	3317.329459784755	3350.941520147188	3334.031354496582	3356.4784322445034	3367.7644486785775	3370.8628630043722	3400.78867339708	3326.5191831760694	3350.7496062197456	3363.0337111320628	3377.640443675915	3403.7347329748286	3375.670369838358	3368.352239189239	3387.336848610241	3422.7032789496416	3342.14009642343
3400.493359765426	3391.05997273757	3318.9171288583166	3379.777921426697	3348.1059985646807	3358.850538211671	3402.5645629499495	3383.0744753312883	3357.473680731083	3357.231552699419	3359.5361258422736	3391.0026773424847	3310.747907059952	3317.329459784755	3350.941520147188	3334.031354496582	3356.3718171866644	3367.7644486785775	3370.8628630043722	3400.78867339708	3325.4110970024894	3350.7496062197456	3363.0337111320628	3376.7872869992566	3401.6487883501445	3375.670369838358	3367.5829472158957	3387.336848610241	3422.7032789496416	3342.14009642343
3400.493359765426	3390.887916950545	3318.1008252546376	3379.777921426697	3347.749388262655	3358.850538211671	3402.5645629499495	3383.0744753312883	3357.367687370145	3356.857277602626	3359.5361258422736	3391.0026773424847	3310.747907059952	3317.1381488541656	3348.5808485580847	3334.031354496582	3356.2989938215032	3367.7644486785775	3370.8628630043722	3400.345613284205	3325.4110970024894	3350.7496062197456	3362.578854149563	3376.7872869992566	3401.6487883501445	3375.670369838358	3367.5829472158957	3387.336848610241	3422.7032789496416	3340.774588413247
3400.493359765426	3390.887916950545	3318.1008252546376	3379.777921426697	3347.749388262655	3355.3440089293717	3401.907892772108	3383.0744753312883	3357.1024025053384	3356.857277602626	3359.4545703786684	3391.0026773424847	3310.747907059952	3317.1381488541656	3348.5808485580847	3333.760627769759	3356.2989938215032	3367.7644486785775	3370.8628630043722	3400.345613284205	3325.4110970024894	3350.7496062197456	3362.5263191204926	3376.6460296612618	3400.8025842491033	3375.670369838358	3367.5829472158957	3387.336848610241	3419.246732546242	3340.774588413247
3400.493359765426	3390.042621071377	3318.1008252546376	3379.777921426697	3347.749388262655	3355.3440089293717	3401.907892772108	3383.0744753312883	3357.1024025053384	3356.857277602626	3358.7682411977066	3391.0026773424847	3310.747907059952	3317.1381488541656	3348.5808485580847	3333.760627769759	3356.2989938215032	3367.7644486785775	3370.8628630043722	3400.345613284205	3325.4110970024894	3350.7496062197456	3362.5263191204926	3376.567083945443	3400.8025842491033	3375.670369838358	3367.5829472158957	3386.846073712793	3419.246732546242	3340.4854098679857
3400.493359765426	3390.042621071377	3318.1008252546376	3379.777921426697	3347.749388262655	3355.3440089293717	3401.907892772108	3383.0744753312883	3357.1024025053384	3356.857277602626	3358.7682411977066	3390.7519183287263	3310.747907059952	3317.1381488541656	3348.5808485580847	3333.760627769759	3356.2246481356656	3367.7644486785775	3370.8628630043722	3396.3444927822993	3325.4110970024894	3350.7496062197456	3362.5263191204926	3376.4717364024505	3400.8025842491033	3375.670369838358	3367.5829472158957	3386.846073712793	3419.246732546242	3340.2425746054187
3400.493359765426	3390.042621071377	3318.1008252546376	3379.777921426697	3347.749388262655	3355.3440089293717	3401.8702574597846	3383.0744753312883	3356.962289438205	3356.857277602626	3358.7390801812753	3390.502654598113	3308.9493742624577	3317.1381488541656	3348.5808485580847	3333.3282196889977	3355.9553918781394	3367.474965308682	3370.8628630043722	3396.3444927822993	3325.4110970024894	3350.7496062197456	3361.946141553703	3376.4717364024505	3396.7579867607506	3375.670369838358	3367.5829472158957	3386.846073712793	3419.246732546242	3340.2425746054187
3400.493359765426	3390.042621071377	3318.1008252546376	3379.235774508308	3347.749388262655	3355.3440089293717	3401.8702574597846	3382.4604105734397	3356.962289438205	3356.857277602626	3358.7390801812753	3390.502654598113	3308.9493742624577	3317.1381488541656	3348.5808485580847	3333.3282196889977	3355.9553918781394	3367.474965308682	3370.8628630043722	3396.0395396573713	3325.4110970024894	3350.7496062197456	3361.946141553703	3376.4717364024505	3396.7579867607506	3375.670369838358	3367.5829472158957	3386.846073712793	3419.246732546242	3340.2425746054187
3400.493359765426	3390.042621071377	3318.1008252546376	3378.28695639092	3347.6779357758364	3355.3440089293717	3401.623985752875	3382.4604105734397	3356.962289438205	3356.857277602626	3358.7390801812753	3390.502654598113	3308.9493742624577	3316.989296198412	3348.5808485580847	3333.3282196889977	3355.9553918781394	3367.4048398210907	3370.8628630043722	3396.0395396573713	3325.4110970024894	3350.7496062197456	3361.946141553703	3376.4717364024505	3396.7579867607506	3374.9780113435936	3367.5829472158957	3386.5198798668234	3419.246732546242	3340.2425746054187
3400.3762177507824	3390.042621071377	3318.068475550131	3378.28695639092	3347.6779357758364	3355.3440089293717	3401.623985752875	3382.4604105734397	3356.798170999931	3356.492947485612	3358.7390801812753	3390.502654598113	3308.9493742624577	3316.4555639211985	3348.5808485580847	3333.3282196889977	3355.9553918781394	3367.4048398210907	3370.8628630043722	3396.0395396573713	3324.915870755296	3350.7496062197456	3361.946141553703	3376.4717364024505	3396.7579867607506	3374.915306757889	3367.580676663532	3386.5198798668234	3419.246732546242	3340.2425746054187
3399.9116554368675	3390.042621071377	3317.793985996196	3377.900791170889	3347.6779357758364	3355.3440089293717	3401.623985752875	3382.4604105734397	3356.7520873584426	3356.123089449539	3358.7390801812753	3390.502654598113	3308.9493742624577	3316.3878578846193	3348.5808485580847	3333.3282196889977	3355.9553918781394	3367.4048398210907	3370.8628630043722	3396.0395396573713	3324.915870755296	3350.7496062197456	3361.946141553703	3376.4717364024505	3396.7579867607506	3374.892282062632	3367.580676663532	3386.5198798668234	3418.368636033705	3340.2425746054187
3399.9116554368675	3389.5689758148133	3317.793985996196	3377.900791170889	3347.6779357758364	3355.3440089293717	3401.623985752875	3382.4604105734397	3356.7520873584426	3356.123089449539	3358.7390801812753	3390.502654598113	3308.9493742624577	3316.3878578846193	3348.5808485580847	3333.3282196889977	3352.4558890930957	3362.7100802529662	3370.8628630043722	3396.0395396573713	3324.915870755296	3350.7496062197456	3361.4727218879934	3376.4717364024505	3396.7579867607506	3373.869607950614	3367.580676663532	3380.245668296821	3418.368636033705	3340.2425746054187
3399.9116554368675	3387.5164049547466	3317.793985996196	3377.900791170889	3347.6779357758364	3355.0483931840827	3401.623985752875	3382.4604105734397	3356.7520873584426	3356.123089449539	3358.641568013796	3390.502654598113	3308.9493742624577	3316.3878578846193	3348.5808485580847	3333.3282196889977	3352.4558890930957	3362.7100802529662	3370.5407620298784	3396.0395396573713	3324.915870755296	3348.789588123649	3361.4727218879934	3376.4717364024505	3396.3375841685724	3373.869607950614	3367.580676663532	3380.245668296821	3418.245053343454	3340.2425746054187
3399.9116554368675	3387.2679466028962	3317.632016940397	3377.900791170889	3347.6779357758364	3354.965319311437	3394.536699001347	3382.4604105734397	3356.7520873584426	3356.123089449539	3358.3761849151956	3390.502654598113	3308.9493742624577	3316.3878578846193	3348.5808485580847	3333.3282196889977	3348.7856392095914	3362.7100802529662	3370.5407620298784	3396.0395396573713	3324.915870755296	3347.9251239273526	3355.2406677496415	3376.4717364024505	3396.3375841685724	3373.6528883876676	3367.0188037705375	3380.245668296821	3414.9540530273766	3340.2425746054187
3399.9116554368675	3387.2679466028962	3317.632016940397	3377.900791170889	3347.6779357758364	3354.710155057536	3394.536699001347	3380.9338166348634	3356.6472573609913	3356.123089449539	3358.3761849151956	3390.502654598113	3308.9493742624577	3316.3878578846193	3348.5808485580847	3333.3282196889977	3348.6313985624793	3362.7100802529662	3370.5407620298784	3396.0395396573713	3324.915870755296	3347.9251239273526	3355.2406677496415	3376.4717364024505	3396.3375841685724	3373.6528883876676	3367.0188037705375	3380.245668296821	3414.9540530273766	3340.2425746054187
3399.9116554368675	3387.135557636254	3317.632016940397	3377.900791170889	3347.6779357758364	3354.710155057536	3394.536699001347	3380.9338166348634	3356.6028762150663	3353.031426407619	3358.3761849151956	3390.502654598113	3308.9493742624577	3316.3878578846193	3348.5808485580847	3333.3282196889977	3348.6313985624793	3362.7100802529662	3370.5407620298784	3393.110275406516	3324.915870755296	3347.9251239273526	3355.2406677496415	3376.4717364024505	3396.3375841685724	3373.6528883876676	3366.1611285061035	3380.245668296821	3414.9540530273766	3340.2425746054187
3397.508830456555	3387.135557636254	3317.632016940397	3377.900791170889	3346.900129031794	3354.710155057536	3394.536699001347	3380.9338166348634	3356.6028762150663	3353.031426407619	3358.3761849151956	3390.502654598113	3308.9493742624577	3309.2517541697775	3348.5808485580847	3332.9554673881503	3348.332773733163	3362.7100802529662	3370.5407620298784	3393.110275406516	3324.915870755296	3347.678919890423	3355.2406677496415	3376.4717364024505	3396.3375841685724	3373.6528883876676	3366.1611285061035	3380.245668296821	3414.859390663297	3340.2425746054187
3397.1867396188695	3387.135557636254	3317.608636977718	3377.900791170889	3342.6875529171903	3354.039982955788	3394.536699001347	3380.9338166348634	3356.6028762150663	3352.366461516212	3358.3761849151956	3390.502654598113	3308.108307256322	3309.1385035394296	3348.5808485580847	3332.9554673881503	3345.0563346859503	3362.7100802529662	3369.8531936753575	3393.110275406516	3324.915870755296	3347.678919890423	3355.2406677496415	3376.4717364024505	3396.3375841685724	3373.3653549864953	3366.1611285061035	3380.245668296821	3414.859390663297	3340.2425746054187
3396.2601899442916	3383.8593761190873	3317.608636977718	3377.900791170889	3342.6875529171903	3354.039982955788	3394.536699001347	3380.9338166348634	3356.6028762150663	3352.366461516212	3356.169627847235	3390.502654598113	3307.6699608250638	3309.1131866900237	3348.5808485580847	3332.9554673881503	3344.985065415978	3362.7100802529662	3369.8531936753575	3393.110275406516	3324.915870755296	3347.678919890423	3355.2406677496415	3376.4717364024505	3395.505522380832	3373.3653549864953	3365.9969858702125	3380.245668296821	3414.859390663297	3340.2425746054187
3396.108607616325	3383.7011512417994	3317.608636977718	3377.900791170889	3342.6875529171903	3353.946077115061	3394.5360984497856	3380.9062967298464	3356.093021715413	3352.366461516212	3347.5085359236305	3390.502654598113	3307.6699608250638	3308.3635016612006	3348.5808485580847	3332.806099524551	3344.985065415978	3362.7100802529662	3369.316090073982	3393.110275406516	3324.5224472420873	3347.678919890423	3354.774926267398	3376.4717364024505	3395.505522380832	3373.3653549864953	3365.9969858702125	3378.316864426665	3414.859390663297	3340.2425746054187
3396.108607616325	3383.4994395782956	3317.608636977718	3377.900791170889	3342.6875529171903	3353.946077115061	3394.5360984497856	3380.9062967298464	3356.093021715413	3352.366461516212	3347.5085359236305	3390.502654598113	3307.6699608250638	3308.3635016612006	3348.5808485580847	3332.806099524551	3344.985065415978	3362.7100802529662	3369.316090073982	3392.796481957268	3324.2576802344847	3347.6494871545847	3354.774926267398	3376.4717364024505	3395.505522380832	3373.2352242036845	3365.9969858702125	3378.316864426665	3414.3317898734554	3340.2425746054187
3395.03496168431	3383.4994395782956	3317.608636977718	3377.5912014105625	3342.6875529171903	3351.908339439318	3394.5360984497856	3380.9062967298464	3356.093021715413	3352.366461516212	3347.3022273997803	3390.502654598113	3307.6699608250638	3308.3635016612006	3348.5808485580847	3332.806099524551	3344.4125331830637	3362.7100802529662	3369.128993559217	3392.796481957268	3324.2576802344847	3338.6639827607987	3354.774926267398	3373.883608874401	3384.662899473454	3373.2352242036845	3365.9969858702125	3378.316864426665	3411.0080852726733	3339.58000603611
3388.8810123110625	3383.4938485813836	3317.608636977718	3374.8853566601665	3342.6875529171903	3351.908339439318	3394.5360984497856	3380.9062967298464	3355.1379439868324	3352.366461516212	3347.3022273997803	3387.2980591075097	3307.6699608250638	3308.3635016612006	3346.9980482843803	3332.806099524551	3342.2696534539846	3362.7100802529662	3368.7395287248546	3392.482298606423	3322.3776798701915	3338.601296203357	3354.6153511816383	3373.883608874401	3382.3487776912234	3373.2352242036845	3365.951077917236	3377.8062498439167	3410.636385638456	3339.043665765812
3388.8810123110625	3383.41634982564	3317.0928760594234	3374.7215780401225	3342.6789624962175	3351.8933176345076	3393.186049906521	3380.9062967298464	3355.1379439868324	3352.366461516212	3346.3090680604596	3387.2214303783912	3306.8481574749644	3308.3635016612006	3346.9980482843803	3332.806099524551	3342.2685938346845	3362.7100802529662	3368.7076995967136	3391.542575773415	3322.3776798701915	3338.601296203357	3354.6153511816383	3373.883608874401	3382.3487776912234	3373.1702998779137	3365.951077917236	3377.6760053680696	3410.4650675562	3338.680884159677
3388.8810123110625	3383.41634982564	3317.0928760594234	3374.7215780401225	3342.6789624962175	3351.8933176345076	3393.186049906521	3380.624009473964	3354.4631946301165	3352.366461516212	3346.3090680604596	3387.2214303783912	3306.8481574749644	3308.3635016612006	3346.9980482843803	3332.806099524551	3342.2419203865193	3362.7100802529662	3368.7076995967136	3391.542575773415	3322.3776798701915	3338.601296203357	3354.6153511816383	3373.883608874401	3382.3487776912234	3373.1702998779137	3365.951077917236	3376.736004873167	3410.4650675562	3337.8924506882004
3388.8810123110625	3383.09443713324	3317.0928760594234	3374.7215780401225	3342.2766930334883	3351.8580806028913	3393.186049906521	3380.624009473964	3354.4631946301165	3352.366461516212	3346.015142588199	3387.2214303783912	3306.8481574749644	3308.358588080546	3345.9517310997803	3332.806099524551	3342.2419203865193	3362.7100802529662	3368.7076995967136	3391.542575773415	3322.3415186939806	3338.601296203357	3354.6153511816383	3373.883608874401	3382.1069322054636	3373.1702998779137	3365.951077917236	3376.736004873167	3410.4650675562	3337.8924506882004
3388.8810123110625	3382.922278278555	3316.8644348519642	3370.837701627399	3342.267336499983	3351.8580806028913	3392.152204632259	3380.624009473964	3354.4631946301165	3352.366461516212	3346.015142588199	3387.2214303783912	3305.6596889574103	3308.358588080546	3345.9517310997803	3332.806099524551	3342.2419203865193	3362.7100802529662	3368.7076995967136	3391.542575773415	3322.3415186939806	3338.4227222802288	3354.6153511816383	3373.883608874401	3382.1069322054636	3372.8012736493665	3365.951077917236	3376.736004873167	3410.464615903176	3337.753393318724
3386.876275956018	3382.922278278555	3316.8644348519642	3370.837701627399	3342.267336499983	3351.8580806028913	3391.924508154505	3380.624009473964	3354.450402837282	3352.366461516212	3346.015142588199	3387.2214303783912	3305.5923786318313	3308.240246799367	3345.9517310997803	3332.806099524551	3342.2419203865193	3362.7100802529662	3368.7076995967136	3391.542575773415	3322.3415186939806	3338.4227222802288	3354.6153511816383	3373.883608874401	3382.1069322054636	3372.8012736493665	3365.951077917236	3376.3634939320227	3410.434694299876	3337.753393318724
3386.876275956018	3382.922278278555	3316.8644348519642	3370.837701627399	3342.267336499983	3346.7851069544026	3391.924508154505	3380.624009473964	3354.260369128811	3352.366461516212	3346.015142588199	3387.2214303783912	3305.5875316166735	3308.240246799367	3345.9517310997803	3332.6475281261937	3342.2419203865193	3357.550425584527	3368.7076995967136	3391.542575773415	3322.3415186939806	3338.4227222802288	3350.3644635410255	3373.4114042318797	3381.7384881146413	3372.739464008374	3365.759267737001	3376.3526667566484	3408.4828746023736	3337.753393318724
3386.651833174127	3382.27929413663	3316.8644348519642	3370.837701627399	3342.267336499983	3344.45240412319	3391.924508154505	3380.624009473964	3353.9634353837805	3352.366461516212	3345.6092911132064	3386.9897279705224	3305.5875316166735	3308.240246799367	3345.8793357422064	3332.6475281261937	3341.744608983071	3357.550425584527	3368.7076995967136	3391.542575773415	3322.3415186939806	3338.4227222802288	3350.3644635410255	3373.4114042318797	3380.6687114840224	3372.739464008374	3365.759267737001	3376.1214725887485	3408.2384961541475	3337.549585602689
3386.651833174127	3382.2720276838018	3316.8644348519642	3370.2251782172934	3342.267336499983	3344.4512676752393	3391.924508154505	3380.624009473964	3353.9634353837805	3352.340337970043	3345.6092911132064	3386.9897279705224	3305.5875316166735	3308.240246799367	3345.8793357422064	3332.6475281261937	3341.744608983071	3357.2338614386053	3368.7076995967136	3391.542575773415	3322.3415186939806	3338.4227222802288	3350.3644635410255	3373.4114042318797	3380.6687114840224	3372.739464008374	3365.759267737001	3376.0707645934344	3400.7008213702024	3335.9812322304765
3386.651833174127	3382.0421996367522	3316.8644348519642	3370.173331572931	3342.267336499983	3344.4512676752393	3391.924508154505	3380.2667244414006	3345.013413740418	3352.340337970043	3345.6092911132064	3386.793988468948	3305.5875316166735	3308.028485775966	3345.8793357422064	3332.6475281261937	3341.629246157018	3353.2167241022216	3368.68780975792	3390.273040766412	3322.3415186939806	3338.4227222802288	3350.3644635410255	3373.4114042318797	3380.6687114840224	3372.739464008374	3364.5672038472653	3375.866368859149	3400.7008213702024	3334.267691246904
3386.651833174127	3382.0421996367522	3316.676567894775	3370.173331572931	3342.267336499983	3344.4512676752393	3391.924508154505	3379.845519026125	3344.8139194171135	3352.340337970043	3345.6092911132064	3386.6337468930233	3305.5875316166735	3307.862967597189	3345.8793357422064	3332.6475281261937	3341.629246157018	3353.2167241022216	3368.5246839740707	3390.19405539614	3322.3415186939806	3338.4227222802288	3349.2995369904074	3373.336414830757	3380.6687114840224	3372.417936272745	3364.5672038472653	3375.777533015128	3400.7008213702024	3334.267691246904
3386.651833174127	3381.9295674969394	3316.676567894775	3370.173331572931	3342.267336499983	3344.4512676752393	3391.389104740867	3379.845519026125	3344.8139194171135	3352.340337970043	3345.6092911132064	3386.6337468930233	3305.5875316166735	3307.862967597189	3345.8793357422064	3332.6475281261937	3341.629246157018	3352.9115939445296	3368.5246839740707	3390.19405539614	3322.3415186939806	3338.4227222802288	3349.2995369904074	3373.336414830757	3380.6687114840224	3372.417936272745	3364.5672038472653	3374.859699465714	3400.7008213702024	3334.267691246904
3386.651833174127	3381.9295674969394	3316.676567894775	3367.986813087429	3342.155133092057	3344.4512676752393	3389.063672805471	3379.845519026125	3344.8139194171135	3352.2377315305894	3345.6092911132064	3386.6337468930233	3305.3554978079746	3307.862967597189	3345.6062129978177	3332.6475281261937	3341.36289841938	3352.9115939445296	3368.4973028173767	3389.7292857196717	3322.3415186939806	3338.4227222802288	3349.2995369904074	3373.336414830757	3380.6687114840224	3372.3878658450576	3364.5672038472653	3374.859699465714	3400.7008213702024	3334.267691246904
3385.152220123329	3381.9295674969394	3316.676567894775	3367.8066996215375	3342.155133092057	3344.4512676752393	3388.984198280999	3379.845519026125	3344.393695213941	3352.2377315305894	3345.6092911132064	3386.6337468930233	3305.1820054856134	3306.557242243431	3345.6062129978177	3331.6289026729028	3341.36289841938	3352.9115939445296	3368.4973028173767	3389.7292857196717	3321.855268699393	3338.4227222802288	3349.2995369904074	3373.336414830757	3380.6687114840224	3372.3878658450576	3364.550600384569	3374.859699465714	3400.7008213702024	3334.267691246904
3385.152220123329	3381.9295674969394	3316.676567894775	3367.8066996215375	3342.155133092057	3344.4297170166037	3388.984198280999	3379.35603773854	3344.279055648183	3352.2377315305894	3345.3862313381665	3386.2197903957526	3305.0591878872174	3303.7735265320534	3345.6062129978177	3331.5056827352814	3340.980687476168	3352.7573580622784	3368.4973028173767	3389.7292857196717	3321.855268699393	3338.4227222802288	3349.2995369904074	3372.7599022070176	3379.982931011666	3372.2538570443103	3363.7783584482195	3374.859699465714	3400.7008213702024	3334.267691246904
3385.152220123329	3381.256781889145	3316.676567894775	3367.8066996215375	3342.155133092057	3344.3914115375896	3388.984198280999	3379.35603773854	3344.279055648183	3352.2377315305894	3345.248127610034	3386.2197903957526	3305.0591878872174	3303.7735265320534	3345.6062129978177	3331.5056827352814	3340.8601150244112	3352.7573580622784	3368.4973028173767	3389.7292857196717	3321.6664067569945	3338.4227222802288	3346.947071976086	3372.700945555982	3379.982931011666	3371.8103091740695	3363.5358224930706	3374.859699465714	3400.7008213702024	3333.975170271476
3385.152220123329	3374.02981258995	3316.676567894775	3366.8461175762213	3342.155133092057	3342.1670874998267	3388.984198280999	3372.31903261125	3344.279055648183	3346.7129093957346	3345.248127610034	3386.16422053638	3304.919353362096	3303.7735265320534	3345.6062129978177	3331.5056827352814	3340.8601150244112	3352.6170945897147	3368.4973028173767	3389.7292857196717	3321.6664067569945	3338.4227222802288	3346.947071976086	3372.700945555982	3379.982931011666	3371.8103091740695	3363.5358224930706	3374.859699465714	3400.7008213702024	3333.975170271476
3385.152220123329	3374.0149393123725	3316.676567894775	3366.8461175762213	3342.092376344929	3342.1670874998267	3388.984198280999	3372.31903261125	3344.279055648183	3346.7129093957346	3345.248127610034	3385.625638316029	3304.919353362096	3303.7735265320534	3345.6062129978177	3331.5056827352814	3340.637698077894	3352.6170945897147	3368.211575461963	3389.7292857196717	3321.6664067569945	3338.4227222802288	3346.8671750254953	3372.700945555982	3379.982931011666	3371.8103091740695	3363.5358224930706	3374.8127078541384	3400.1335052673685	3333.975170271476
3377.4351630679485	3374.0149393123725	3316.435587431655	3355.1660340888034	3341.045944980505	3342.1670874998267	3386.367754676922	3372.31903261125	3344.279055648183	3346.7129093957346	3345.248127610034	3384.1412136033987	3304.919353362096	3303.7735265320534	3345.6062129978177	3331.5056827352814	3340.637698077894	3352.6170945897147	3368.211575461963	3383.0126773691877	3321.6664067569945	3338.4227222802288	3346.8671750254953	3372.700945555982	3379.982931011666	3371.4851952883096	3363.5358224930706	3370.6574271427903	3399.790463044415	3333.975170271476
3374.698755315746	3374.0149393123725	3316.435587431655	3355.1660340888034	3337.555527449541	3342.1670874998267	3386.0264533666796	3367.6770135395304	3344.0157280668764	3346.7129093957346	3345.248127610034	3384.1412136033987	3304.919353362096	3303.7735265320534	3345.2451000695473	3331.5056827352814	3340.637698077894	3352.486719381377	3368.211575461963	3383.0126773691877	3321.6664067569945	3338.4227222802288	3346.81760678925	3372.700945555982	3379.982931011666	3371.4851952883096	3363.5358224930706	3370.4174418783514	3399.790463044415	3333.975170271476
3374.698755315746	3372.0900330184472	3316.435587431655	3354.590753276565	3337.555527449541	3341.65862538729	3386.0264533666796	3367.6770135395304	3343.378393881871	3346.019227166318	3345.248127610034	3382.585898491646	3304.919353362096	3303.7094918258836	3345.0252592786887	3330.8698417362816	3340.637698077894	3352.486719381377	3368.211575461963	3383.0126773691877	3321.6664067569945	3331.764073057645	3346.81760678925	3372.700945555982	3379.982931011666	3371.3499553887887	3363.5358224930706	3370.2447038345076	3399.513212116099	3333.975170271476
3374.698755315746	3370.874740368132	3316.435587431655	3354.564072573525	3337.555527449541	3341.65862538729	3386.0264533666796	3367.5202056324606	3343.378393881871	3344.894598909282	3341.126189157084	3382.387453688021	3304.919353362096	3303.7094918258836	3343.5682539340673	3330.8698417362816	3340.637698077894	3352.486719381377	3368.211575461963	3379.6258361768078	3321.6664067569945	3331.145264201102	3346.81760678925	3372.700945555982	3377.7525126809896	3371.3499553887887	3363.5358224930706	3370.2447038345076	3399.513212116099	3333.975170271476
3374.698755315746	3370.874740368132	3316.435587431655	3354.564072573525	3337.555527449541	3341.65862538729	3385.6866228070667	3365.7066168831575	3342.5962577565406	3344.894598909282	3341.0379816903796	3382.387453688021	3304.919353362096	3303.7094918258836	3343.135658869466	3330.8698417362816	3340.457908123165	3352.486719381377	3368.211575461963	3379.6258361768078	3321.6664067569945	3331.145264201102	3346.81760678925	3372.700945555982	3377.7525126809896	3371.3499553887887	3363.5358224930706	3369.0949157745695	3399.513212116099	3333.9202560312438
3374.698755315746	3370.874740368132	3316.435587431655	3354.564072573525	3337.555527449541	3341.65862538729	3385.6866228070667	3365.7066168831575	3342.5962577565406	3344.894598909282	3341.0379816903796	3382.387453688021	3304.919353362096	3303.576932879023	3342.068874993978	3330.8698417362816	3340.457908123165	3352.486719381377	3368.211575461963	3379.5253568905437	3321.6664067569945	3331.145264201102	3346.81760678925	3372.700945555982	3377.7525126809896	3371.3499553887887	3362.564928973469	3369.0949157745695	3399.513212116099	3333.9202560312438
3374.426682581165	3370.874740368132	3316.20832632974	3354.564072573525	3337.555527449541	3341.602558228456	3385.6866228070667	3365.7066168831575	3341.690675738566	3344.894598909282	3340.797668907663	3382.387453688021	3304.571689467678	3301.376273185874	3342.068874993978	3330.8698417362816	3338.4448610373765	3352.486719381377	3368.211575461963	3379.5253568905437	3321.1927839124546	3331.145264201102	3346.81760678925	3372.6242748208033	3377.704275259218	3369.2768415480436	3362.564928973469	3369.080325223495	3399.513212116099	3333.9202560312438
3374.426682581165	3360.8139885342466	3316.20832632974	3354.470427209104	3337.555527449541	3341.602558228456	3384.4548523287576	3365.7066168831575	3341.143301355905	3344.894598909282	3340.797668907663	3382.387453688021	3304.571689467678	3301.376273185874	3342.068874993978	3330.8698417362816	3338.4448610373765	3352.486719381377	3368.211575461963	3379.5253568905437	3321.1927839124546	3331.145264201102	3346.81760678925	3372.599037491097	3377.704275259218	3369.2768415480436	3362.4445349016564	3369.080325223495	3399.513212116099	3333.9202560312438
3374.426682581165	3360.8139885342466	3316.20832632974	3354.1974947991926	3337.263847945293	3341.602558228456	3384.4548523287576	3365.7066168831575	3341.143301355905	3344.894598909282	3340.294195359372	3382.071639900419	3304.571689467678	3301.1452523179523	3342.068874993978	3330.8698417362816	3338.4448610373765	3352.486719381377	3368.051229257942	3379.5253568905437	3321.1927839124546	3331.145264201102	3346.711303151874	3372.599037491097	3377.704275259218	3369.2768415480436	3362.3609429190196	3369.080325223495	3399.275036769376	3333.9202560312438
3372.6369451203877	3360.675880925695	3316.20832632974	3354.1974947991926	3337.263847945293	3341.602558228456	3384.4548523287576	3365.6055829918805	3341.143301355905	3344.894598909282	3340.294195359372	3382.071639900419	3304.571689467678	3301.1452523179523	3342.068874993978	3330.8698417362816	3338.4448610373765	3352.486719381377	3368.0036103675957	3379.5253568905437	3321.1927839124546	3330.9556691739317	3346.711303151874	3372.599037491097	3377.704275259218	3369.2768415480436	3362.3609429190196	3369.080325223495	3398.7758857814074	3333.9202560312438
3365.82059927857	3360.675880925695	3316.1664369363275	3354.1974947991926	3337.263847945293	3341.602558228456	3384.4548523287576	3365.6055829918805	3341.143301355905	3344.894598909282	3340.294195359372	3382.0197912734347	3304.571689467678	3301.1452523179523	3342.068874993978	3330.3593831517705	3338.4448610373765	3352.486719381377	3368.0036103675957	3379.5253568905437	3319.8035701968365	3330.9556691739317	3346.711303151874	3372.599037491097	3377.704275259218	3369.2768415480436	3361.9802911891793	3369.080325223495	3398.7758857814074	3333.358660247178
3365.82059927857	3360.675880925695	3316.0746510655945	3354.1974947991926	3337.263847945293	3341.602558228456	3383.3658576895878	3365.6055829918805	3341.143301355905	3344.894598909282	3340.294195359372	3382.0197912734347	3304.571689467678	3299.6400408444556	3342.068874993978	3329.906048163498	3338.4448610373765	3352.486719381377	3368.0036103675957	3379.5253568905437	3319.8035701968365	3330.9556691739317	3346.711303151874	3372.599037491097	3377.704275259218	3369.2768415480436	3361.9802911891793	3368.7779576523812	3398.7758857814074	3333.358660247178
3365.82059927857	3359.946296226122	3315.9789468398867	3354.1974947991926	3337.263847945293	3341.602558228456	3383.3658576895878	3365.6055829918805	3341.143301355905	3344.894598909282	3340.014633177021	3382.0197912734347	3304.571689467678	3299.6400408444556	3342.068874993978	3329.906048163498	3338.4448610373765	3352.486719381377	3368.0036103675957	3379.5253568905437	3319.8035701968365	3330.9556691739317	3346.6661671830416	3372.599037491097	3377.704275259218	3369.2768415480436	3361.9802911891793	3365.9404787655476	3398.451383485854	3333.358660247178
3365.5712002544897	3359.946296226122	3315.955183419831	3354.1974947991926	3337.263847945293	3341.602558228456	3383.3658576895878	3365.6055829918805	3336.408938402212	3344.894598909282	3340.014633177021	3382.0197912734347	3304.571689467678	3299.5746856068517	3342.068874993978	3329.906048163498	3338.4448610373765	3352.3205246833645	3368.0036103675957	3379.5253568905437	3319.8035701968365	3330.738783633664	3346.5692735051766	3372.599037491097	3375.2759055925367	3369.2768415480436	3361.9802911891793	3365.9404787655476	3398.451383485854	3333.269388760231
3365.5712002544897	3359.946296226122	3315.955183419831	3354.1974947991926	3337.047930357423	3341.602558228456	3383.309949329689	3365.021849427522	3336.191422323344	3344.894598909282	3339.9190496092097	3382.0197912734347	3304.571689467678	3299.5746856068517	3341.722358652464	3329.906048163498	3337.8107594407807	3352.3205246833645	3368.0036103675957	3379.5253568905437	3319.8035701968365	3330.738783633664	3346.5692735051766	3372.599037491097	3375.2759055925367	3369.1834179164866	3361.9802911891793	3363.266852629729	3398.451383485854	3333.269388760231
3365.5712002544897	3359.8415812574463	3315.955183419831	3354.1974947991926	3337.047930357423	3341.602558228456	3383.309949329689	3365.021849427522	3336.191422323344	3344.894598909282	3339.9190496092097	3381.844379642692	3304.571689467678	3299.5746856068517	3341.722358652464	3329.3305406356994	3335.830840458134	3352.3205246833645	3368.0036103675957	3379.5253568905437	3319.1926780182785	3330.738783633664	3346.387965096347	3372.599037491097	3375.2759055925367	3369.1834179164866	3361.9802911891793	3363.266852629729	3398.451383485854	3333.269388760231
3362.2334766374597	3359.8415812574463	3315.791835510386	3353.872731865819	3337.0359831260475	3341.602558228456	3380.293221531022	3365.021849427522	3336.191422323344	3344.894598909282	3339.9190496092097	3381.8257537202308	3304.571689467678	3299.5746856068517	3341.4321918178357	3329.3305406356994	3335.830840458134	3352.2229824231927	3367.7690062435995	3379.5253568905437	3318.8493882864236	3330.738783633664	3346.150418521382	3372.402375414891	3375.2759055925367	3369.1834179164866	3361.9802911891793	3363.266852629729	3398.451383485854	3333.269388760231
3362.2334766374597	3355.6762413584993	3315.791835510386	3353.872731865819	3336.023939200601	3341.602558228456	3380.293221531022	3365.021849427522	3336.191422323344	3344.894598909282	3339.9190496092097	3381.8257537202308	3304.571689467678	3299.561898419829	3341.4321918178357	3329.3305406356994	3335.830840458134	3352.2229824231927	3367.7690062435995	3379.5253568905437	3318.8493882864236	3330.738783633664	3346.150418521382	3372.402375414891	3375.2759055925367	3369.1834179164866	3361.9802911891793	3363.266852629729	3398.451383485854	3332.992535625611
3361.9802524869024	3355.6762413584993	3315.791835510386	3353.872731865819	3333.9083397804166	3341.484689215433	3380.2139646449464	3365.021849427522	3336.191422323344	3344.894598909282	3339.9190496092097	3381.7138257914994	3304.571689467678	3299.561898419829	3341.4321918178357	3329.3305406356994	3330.313087358214	3352.2229824231927	3367.7690062435995	3379.5253568905437	3317.3405327568507	3326.1751241172024	3345.6911545019334	3372.2856454336857	3375.2759055925367	3368.7104336810376	3361.9802911891793	3363.266852629729	3398.451383485854	3327.1284791879925
3361.9802524869024	3355.6762413584993	3315.791835510386	3353.872731865819	3333.9083397804166	3341.484689215433	3375.916824702378	3365.021849427522	3336.191422323344	3341.6967511501034	3339.9190496092097	3381.7138257914994	3304.571689467678	3298.1483837219976	3341.4321918178357	3329.3305406356994	3330.313087358214	3352.2229824231927	3367.7690062435995	3379.5253568905437	3317.3405327568507	3326.1751241172024	3345.6911545019334	3372.2856454336857	3375.2759055925367	3368.7104336810376	3361.9802911891793	3363.1620222946003	3377.730477046147	3327.1284791879925
3361.9802524869024	3355.6762413584993	3315.791835510386	3353.872731865819	3333.9083397804166	3341.4834323121067	3375.6429345379174	3364.9568012133504	3336.191422323344	3341.6967511501034	3339.9190496092097	3381.553283524592	3304.571689467678	3298.1483837219976	3341.4321918178357	3329.0938649366753	3330.313087358214	3349.051776387313	3367.7690062435995	3379.5253568905437	3317.3405327568507	3326.1751241172024	3344.802766555147	3372.2856454336857	3374.7679125056793	3366.800986047272	3361.9802911891793	3362.9904609911982	3377.730477046147	3325.686738009428
3360.25987714771	3355.6762413584993	3315.791835510386	3348.7801233252135	3333.9083397804166	3339.474848319034	3375.6429345379174	3364.9568012133504	3332.2970537372908	3341.6967511501034	3339.9190496092097	3381.553283524592	3304.571689467678	3298.1483837219976	3341.4321918178357	3329.0938649366753	3330.313087358214	3349.051776387313	3366.554796502331	3379.5253568905437	3311.375302601565	3326.1751241172024	3344.780478749349	3372.2856454336857	3374.7679125056793	3366.563467619195	3361.9802911891793	3362.911351584586	3377.730477046147	3325.686738009428
3360.25987714771	3355.6762413584993	3315.791835510386	3348.7801233252135	3333.1308275156466	3339.376516964613	3375.6429345379174	3362.8216889455034	3332.0387850273446	3341.6967511501034	3339.90643550411	3381.553283524592	3304.571689467678	3298.1483837219976	3341.4321918178357	3328.8363450852494	3330.1200259437737	3348.6857773527913	3366.554796502331	3379.5253568905437	3311.375302601565	3326.029567927495	3344.4952190427803	3372.022736779659	3374.7679125056793	3366.454665170575	3360.907275310773	3362.911351584586	3377.5135299813383	3318.1297203812387
3358.8634960995637	3355.6762413584993	3315.791835510386	3348.6607481730753	3333.1308275156466	3334.3265887696434	3375.6429345379174	3362.8216889455034	3332.0387850273446	3341.5632159735574	3339.90643550411	3381.553283524592	3303.544490936341	3298.1483837219976	3341.4321918178357	3327.9568528020654	3330.1200259437737	3348.6857773527913	3366.554796502331	3379.5253568905437	3308.338273379356	3325.8100224858244	3344.4952190427803	3371.8060542694625	3374.7679125056793	3366.454665170575	3360.6857718519436	3362.787440230117	3377.5135299813383	3318.1297203812387
3357.08136226612	3355.6762413584993	3314.5405385818754	3348.6607481730753	3333.1308275156466	3333.722416536686	3375.6429345379174	3362.8216889455034	3330.847900737028	3341.5632159735574	3339.90643550411	3381.553283524592	3303.544490936341	3298.1483837219976	3341.4321918178357	3327.866107270747	3329.8696114832837	3348.6857773527913	3366.554187406328	3379.5253568905437	3308.338273379356	3320.6770426310854	3344.4952190427803	3371.696847819326	3374.7679125056793	3366.454665170575	3359.4543523945636	3362.787440230117	3377.5135299813383	3318.1297203812387
3357.0424694459653	3355.6762413584993	3314.5405385818754	3348.3799643535444	3333.0212897781125	3333.722416536686	3375.6429345379174	3362.8216889455034	3330.847900737028	3341.4059189036916	3339.90643550411	3381.464776737918	3302.6325857744705	3297.205101701088	3341.1770636994856	3327.866107270747	3329.8696114832837	3348.494372141322	3366.554187406328	3379.5253568905437	3308.338273379356	3320.309042159226	3344.4952190427803	3371.5125892464393	3374.7679125056793	3366.454665170575	3359.4543523945636	3362.787440230117	3377.4626771539497	3318.1297203812387
3356.556572606738	3355.6762413584993	3314.533542688667	3348.3799643535444	3333.012256450003	3333.620432043481	3375.3332196493484	3362.2939014578806	3330.7183572563727	3341.4059189036916	3339.90643550411	3381.464776737918	3302.5476952451845	3297.205101701088	3341.067802237187	3327.866107270747	3329.8696114832837	3348.494372141322	3366.203422392346	3379.5253568905437	3308.338273379356	3320.309042159226	3344.4952190427803	3371.5125892464393	3374.7679125056793	3363.5780430165237	3359.36223482637	3361.7985625122146	3377.4626771539497	3318.1297203812387
3356.556572606738	3355.6762413584993	3314.533542688667	3348.3799643535444	3333.012256450003	3333.620432043481	3375.3332196493484	3362.2939014578806	3330.7183572563727	3341.4059189036916	3339.90643550411	3381.464776737918	3301.965023967083	3297.205101701088	3341.067802237187	3327.866107270747	3329.8696114832837	3348.494372141322	3366.203422392346	3379.5253568905437	3308.338273379356	3320.309042159226	3344.4952190427803	3371.5125892464393	3374.7679125056793	3363.5780430165237	3359.3387186644277	3361.7985625122146	3377.1974522861174	3318.1297203812387
3356.556572606738	3355.4255446228963	3314.533542688667	3348.3799643535444	3333.012256450003	3333.620432043481	3375.3332196493484	3362.2939014578806	3330.7183572563727	3341.4059189036916	3339.90643550411	3380.857617911809	3301.965023967083	3297.205101701088	3341.067802237187	3327.4737735560575	3329.8696114832837	3348.494372141322	3366.203422392346	3379.5253568905437	3308.338273379356	3320.309042159226	3344.330145376647	3371.343624941739	3374.7679125056793	3363.5780430165237	3359.3387186644277	3361.6273912527076	3377.1974522861174	3318.1297203812387
3355.7132622978033	3354.789706684437	3314.533542688667	3348.3799643535444	3333.012256450003	3333.620432043481	3375.3332196493484	3362.2939014578806	3330.7183572563727	3340.983200215936	3339.90643550411	3380.857617911809	3301.638765473655	3297.205101701088	3340.9989401016105	3327.4737735560575	3329.8696114832837	3348.3744752733837	3366.203422392346	3379.5253568905437	3308.338273379356	3319.8918866373365	3344.330145376647	3371.343624941739	3374.7679125056793	3363.5780430165237	3359.3387186644277	3361.6273912527076	3377.1974522861174	3318.1297203812387
3355.7132622978033	3354.789706684437	3314.3185187658555	3348.3799643535444	3333.012256450003	3333.620432043481	3375.3332196493484	3361.0374999436144	3330.7183572563727	3340.983200215936	3339.90643550411	3380.857617911809	3301.638765473655	3297.205101701088	3340.9989401016105	3327.4737735560575	3329.8696114832837	3348.3744752733837	3361.0611138152412	3379.5253568905437	3308.338273379356	3319.8918866373365	3344.330145376647	3371.343624941739	3374.7679125056793	3363.5780430165237	3359.3387186644277	3361.1848038201556	3376.887726649911	3318.1297203812387
3355.7132622978033	3354.789706684437	3314.168169491311	3348.3799643535444	3333.012256450003	3333.620432043481	3375.306497813057	3361.0374999436144	3330.239225995286	3340.983200215936	3339.90643550411	3380.857617911809	3301.638765473655	3297.205101701088	3340.9989401016105	3327.242375913066	3329.8696114832837	3348.201234024208	3361.0611138152412	3379.5253568905437	3308.338273379356	3319.8918866373365	3344.1259394007907	3371.343624941739	3374.7679125056793	3363.5780430165237	3359.3235518240863	3361.1848038201556	3376.887726649911	3318.1297203812387
3355.008358609738	3354.789706684437	3314.168169491311	3348.3799643535444	3333.012256450003	3333.620432043481	3375.306497813057	3361.0374999436144	3328.8878035313373	3340.8078396387564	3338.40572946249	3380.075716633002	3301.638765473655	3297.205101701088	3340.9989401016105	3326.027230027101	3329.755802104736	3348.201234024208	3361.0611138152412	3379.5253568905437	3307.7396264759714	3319.7198921256304	3344.1259394007907	3370.929916967082	3371.9216001340606	3363.5780430165237	3359.2142737073227	3361.1832093569747	3376.887726649911	3318.1297203812387
3355.008358609738	3353.9787490367903	3314.168169491311	3348.3799643535444	3333.012256450003	3333.620432043481	3375.116011831047	3361.0374999436144	3328.8878035313373	3340.8078396387564	3338.40572946249	3380.075716633002	3301.638765473655	3296.9210621455977	3340.9989401016105	3325.887157758196	3329.755802104736	3348.201234024208	3360.7283668144746	3379.5253568905437	3307.7396264759714	3319.6749698599015	3344.1259394007907	3370.929916967082	3371.9216001340606	3363.5780430165237	3359.2142737073227	3361.1832093569747	3376.887726649911	3318.1297203812387
3355.008358609738	3353.9787490367903	3314.168169491311	3348.3799643535444	3333.012256450003	3333.620432043481	3375.116011831047	3361.0374999436144	3328.8878035313373	3340.8078396387564	3338.0372963096925	3380.075716633002	3301.638765473655	3296.9210621455977	3340.9989401016105	3325.887157758196	3329.755802104736	3348.201234024208	3360.7283668144746	3379.5253568905437	3307.7396264759714	3319.4248644961117	3344.1259394007907	3370.929916967082	3371.9216001340606	3363.5780430165237	3359.004140254501	3361.1832093569747	3376.887726649911	3318.119804919214
3355.008358609738	3353.9787490367903	3314.168169491311	3348.3799643535444	3332.1376934674627	3333.611773109465	3374.8167763754404	3361.0374999436144	3328.8878035313373	3340.8078396387564	3338.0372963096925	3380.075716633002	3301.638765473655	3296.9210621455977	3340.9989401016105	3325.887157758196	3329.755802104736	3348.201234024208	3360.7283668144746	3379.5253568905437	3307.7396264759714	3319.4248644961117	3344.1259394007907	3370.929916967082	3370.7373033123536	3363.5780430165237	3359.004140254501	3361.1832093569747	3376.887726649911	3318.119804919214
3355.008358609738	3353.9787490367903	3314.168169491311	3348.3799643535444	3332.1376934674627	3333.611773109465	3374.8167763754404	3361.0374999436144	3328.8878035313373	3340.8078396387564	3337.9857753800957	3380.075716633002	3301.638765473655	3296.908933020452	3340.9989401016105	3325.887157758196	3329.755802104736	3348.201234024208	3360.6066702188136	3379.5253568905437	3307.7396264759714	3319.4248644961117	3344.1259394007907	3370.929916967082	3370.7373033123536	3363.5780430165237	3358.3377190493225	3361.1832093569747	3376.887726649911	3317.940665080333
3355.008358609738	3353.9787490367903	3314.168169491311	3348.3799643535444	3332.1376934674627	3333.4918326611096	3374.8167763754404	3361.0374999436144	3328.8342246944217	3340.8078396387564	3337.9857753800957	3380.075716633002	3301.638765473655	3296.908933020452	3340.584545173941	3325.887157758196	3329.755802104736	3346.2648217377678	3360.6066702188136	3377.0400323738986	3307.7396264759714	3319.3778063568025	3344.1259394007907	3370.929916967082	3370.7373033123536	3363.5780430165237	3358.3377190493225	3361.1832093569747	3376.887726649911	3317.940665080333
