# Supplementary material for: An improved FOX optimization algorithm using adaptive exploration and exploitation for global optimization
Source: PLoS One. 2025 Sep 18;20(9):e0331965. doi: 10.1371/journal.pone.0331965 (PMC12445531; doi:10.1371/journal.pone.0331965)
Supplement: S2 File — This compressed file contains all the results of the conducted experiments. Each main directory within the archive includes three subdirectories: Analysis, best_fit, and convergence. The best_fit and convergence folders contain the raw experimental data obtained from 30 independent runs. The Analysis folder includes tables and figures derived from these raw results. These files can be used to reproduce and further analyze the results presented in the manuscript. (ZIP) [file pone.0331965.s002.zip › cec2017/convergence/NRO/C17F16.csv]

trial_1	trial_2	trial_3	trial_4	trial_5	trial_6	trial_7	trial_8	trial_9	trial_10	trial_11	trial_12	trial_13	trial_14	trial_15	trial_16	trial_17	trial_18	trial_19	trial_20	trial_21	trial_22	trial_23	trial_24	trial_25	trial_26	trial_27	trial_28	trial_29	trial_30
9797630998068044.0	468891737309776.75	1550419701053932.0	372570898123914.56	2790114280151963.0	2724272912548038.5	674398760553672.5	3020153833526684.0	380769395671367.8	5619976107580946.0	291217832538368.94	15834937000112.115	258909537535858.75	2191748612600908.5	2.837716231397372e+16	168255149515633.6	1292353394852482.2	6764580158016191.0	1.0726720049943836e+16	937036702625538.9	4123748067571131.5	1.4578814789449302e+16	5481590410522543.0	742861033338830.5	367070772155961.8	122244563277237.6	1395968516457737.0	3994036066751858.0	1082044884618442.6	6332218198721357.0
806647301391743.9	215245335199473.6	18428420025902.668	123774867820037.31	69936802404865.08	299557949982603.1	5828085979967.334	171182327764071.03	17458752425995.727	699814652428509.5	168591805214092.7	15834937000112.115	258909537535858.75	1844872860975719.8	238716560618534.06	168255149515633.6	899443706634818.2	2995777113600097.5	94105183185264.44	937036702625538.9	760684783177856.6	1.2485049970488188e+16	2600942650691610.0	742861033338830.5	367070772155961.8	45203655376302.21	558209477629905.44	1213871979751286.8	1082044884618442.6	6332218198721357.0
15039355508816.994	202356952209991.78	2352375550868.408	65813081312574.94	69936802404865.08	31427978285811.105	3363990847504.392	45448618687558.48	17458752425995.727	699814652428509.5	26781424634521.613	15834937000112.115	67233943682564.22	1844872860975719.8	46960245966.83522	35215733958639.09	703644547172904.5	2688237923999143.5	94105183185264.44	182190283204943.2	15254344823132.5	463817957870183.1	53028152483799.85	58457263935928.08	367070772155961.8	175475753724.4992	558209477629905.44	261922655256487.53	188351205804043.75	386505909089350.5
15039355508816.994	125979416570714.73	2352375550868.408	38538567755112.53	52656792297403.414	3345207793969.434	3363990847504.392	45448618687558.48	4703624389474.408	95765936393120.39	26781424634521.613	5467165562359.111	42855272208850.38	902901236578704.1	46960245966.83522	35215733958639.09	389130191574091.94	3212743103775.236	94105183185264.44	182190283204943.2	13013013457146.893	463817957870183.1	53028152483799.85	58457263935928.08	328212288173274.25	175475753724.4992	252428960410055.72	78833665314485.16	11002111566482.31	386505909089350.5
15039355508816.994	125979416570714.73	2352375550868.408	38538567755112.53	52656792297403.414	3264802217577.1523	3363990847504.392	45448618687558.48	4703624389474.408	9932533601987.053	1725993102949.681	5467165562359.111	5765908793383.609	902901236578704.1	45122562723.39908	27097940611521.066	221459239643500.5	3212743103775.236	44780374909617.5	18651628275638.05	12560210279516.768	52246509839062.92	53028152483799.85	58457263935928.08	326888748006815.2	175475753724.4992	46359121615556.77	53119314849828.05	11002111566482.31	54472140702030.88
15039355508816.994	56723575068373.84	1085141693436.8188	20205904214803.33	12346747745926.531	1928799346549.5188	3363990847504.392	19900908873558.91	4703624389474.408	8921737164973.988	1141780526776.2944	5467165562359.111	247140652778.73193	902901236578704.1	45122562723.39908	27097940611521.066	221459239643500.5	3212743103775.236	15413816781122.434	14464422355967.479	11176980818627.11	52246509839062.92	53028152483799.85	50251012132067.65	326888748006815.2	175475753724.4992	646669897880.289	29084316446831.688	7042072781119.36	9435909839872.688
7628089986531.343	509141905501.4258	1085141693436.8188	519639783239.6091	1692033051780.3994	1928799346549.5188	3363990847504.392	19900908873558.91	4703624389474.408	8921737164973.988	1141780526776.2944	5467165562359.111	179495540680.88177	304981446515291.1	45122562723.39908	3296409941821.946	2211904843701.6113	3212743103775.236	15413816781122.434	14464422355967.479	11176980818627.11	100586087270.69	3860987895679.114	2925382514549.09	65863210297402.55	68683269847.878075	646669897880.289	12029132539225.854	7042072781119.36	9435909839872.688
4098536260144.7944	509141905501.4258	15380487300.317343	519639783239.6091	1692033051780.3994	1928799346549.5188	2536894451353.229	19900908873558.91	10043195037.884941	7195728452815.167	1141780526776.2944	1697900964715.4412	179495540680.88177	301509049751676.9	45122562723.39908	3133237605658.412	2211904843701.6113	1399583738478.7283	2159835660543.5596	14464422355967.479	2649956384889.7373	100586087270.69	3860987895679.114	1568408719752.873	65863210297402.55	68683269847.878075	43030186766.32843	2827563477252.0684	7042072781119.36	311573200805.12305
4098536260144.7944	509141905501.4258	15380487300.317343	364515376902.569	1692033051780.3994	1810421244714.1687	2509761623715.309	15864457924882.072	10043195037.884941	7195728452815.167	1141780526776.2944	1697900964715.4412	179495540680.88177	301509049751676.9	45122562723.39908	1403743966867.1497	1508526942817.599	926079843495.9537	2159835660543.5596	3370899929608.1753	2649956384889.7373	100586087270.69	1403393174641.056	356764830415.3591	65863210297402.55	20237517830.82551	43030186766.32843	2632396406570.6406	7042072781119.36	311573200805.12305
1369421059670.517	509141905501.4258	15380487300.317343	364515376902.569	88234376176.23367	903909877052.1047	2509761623715.309	7552370311935.588	10043195037.884941	7195728452815.167	421792807298.4194	545732465811.3969	179495540680.88177	14698706267647.057	45122562723.39908	1084620086145.9233	1508526942817.599	613763667775.1193	2159835660543.5596	3370899929608.1753	1838242622325.6926	100586087270.69	649927469121.4832	356764830415.3591	42003634161366.36	12630236975.747932	43030186766.32843	1699196284929.778	7042072781119.36	311573200805.12305
1369421059670.517	507049445017.7473	15380487300.317343	364515376902.569	88234376176.23367	264983268813.4635	2509761623715.309	7552370311935.588	10043195037.884941	7195728452815.167	421792807298.4194	298068431947.93317	179495540680.88177	14698706267647.057	45122562723.39908	1084620086145.9233	1057965242245.9993	613763667775.1193	2159835660543.5596	3370899929608.1753	1838242622325.6926	100586087270.69	211500615650.09296	108104315088.56645	35360057882626.58	12630236975.747932	43030186766.32843	767344872203.9945	4811859740095.791	1703092966.8638854
1369421059670.517	5827678742.41259	15380487300.317343	33913418944.67351	88234376176.23367	264983268813.4635	2509761623715.309	392799539799.209	10043195037.884941	7195728452815.167	421792807298.4194	298068431947.93317	179495540680.88177	14698706267647.057	45122562723.39908	755524192913.2552	1057965242245.9993	21650836996.42973	198732224082.009	3370899929608.1753	1838242622325.6926	100586087270.69	106035029002.23146	108104315088.56645	3635212207377.3003	12630236975.747932	43030186766.32843	767344872203.9945	515702871158.2929	1703092966.8638854
1369421059670.517	2597280462.1175494	15380487300.317343	33913418944.67351	88234376176.23367	264983268813.4635	2057211675736.7317	392799539799.209	6858664753.078374	7195728452815.167	143523138374.67032	298068431947.93317	52839923169.738525	12129112574354.488	33573604668.492725	538548719697.3249	230588078700.7087	8108334937.386828	198732224082.009	364733333947.8513	1838242622325.6926	100586087270.69	106035029002.23146	108104315088.56645	674827058171.7336	12630236975.747932	43030186766.32843	767344872203.9945	515702871158.2929	1703092966.8638854
1022919860320.8008	608067040.5908448	15380487300.317343	33913418944.67351	88234376176.23367	190929535497.75385	2057211675736.7317	392799539799.209	6858664753.078374	658584342217.4907	143523138374.67032	298068431947.93317	52839923169.738525	4814031616673.866	33573604668.492725	538548719697.3249	230588078700.7087	8108334937.386828	25489810690.042847	364733333947.8513	1838242622325.6926	99808660922.26097	28723718439.793247	108104315088.56645	58242275745.41415	12630236975.747932	39263172127.253334	767344872203.9945	515702871158.2929	1703092966.8638854
1022919860320.8008	608067040.5908448	15380487300.317343	33913418944.67351	88234376176.23367	5433091967.58194	1253902896242.739	392799539799.209	6858664753.078374	658584342217.4907	143523138374.67032	62103782297.54762	52839923169.738525	3057873321887.2583	33573604668.492725	136762797866.44287	230588078700.7087	8108334937.386828	25489810690.042847	203809815153.49133	139522423355.7346	99808660922.26097	28723718439.793247	8863195124.797478	58242275745.41415	12630236975.747932	4103846796.660172	767344872203.9945	449506853008.2612	1703092966.8638854
36504737853.661934	608067040.5908448	15380487300.317343	11758447591.3431	88234376176.23367	1828335880.0563822	1253902896242.739	392799539799.209	4168284538.4139423	491746380834.80255	143523138374.67032	62103782297.54762	20069711045.158962	3057873321887.2583	33573604668.492725	136762797866.44287	92750524777.15506	8108334937.386828	25489810690.042847	203809815153.49133	139522423355.7346	99808660922.26097	1769222018.8055236	1302005375.541705	58242275745.41415	12630236975.747932	4103846796.660172	87733832652.95256	449506853008.2612	1703092966.8638854
36504737853.661934	315797811.2903328	15380487300.317343	11758447591.3431	88234376176.23367	1828335880.0563822	1140804823317.3716	392799539799.209	4168284538.4139423	491746380834.80255	143523138374.67032	62103782297.54762	20069711045.158962	3057873321887.2583	33573604668.492725	136762797866.44287	19698200519.534016	8108334937.386828	25489810690.042847	203809815153.49133	139522423355.7346	99808660922.26097	1769222018.8055236	1302005375.541705	58242275745.41415	12630236975.747932	4103846796.660172	1319893521.1338978	449506853008.2612	1703092966.8638854
16549837740.052187	315797811.2903328	15380487300.317343	11758447591.3431	88234376176.23367	1828335880.0563822	600322138053.1622	392799539799.209	4168284538.4139423	491746380834.80255	20205574431.60106	62103782297.54762	18776361.84195151	839330327269.8303	23577343287.604736	11285917564.994709	2920855507.9534683	8108334937.386828	4518920538.198455	20450355522.017868	139522423355.7346	38837347076.96266	1769222018.8055236	1302005375.541705	58242275745.41415	12630236975.747932	4103846796.660172	1319893521.1338978	214707694191.19897	1703092966.8638854
16549837740.052187	315797811.2903328	15380487300.317343	11758447591.3431	88234376176.23367	1828335880.0563822	232688715620.87958	392799539799.209	307969608.54153657	491746380834.80255	20205574431.60106	62103782297.54762	18776361.84195151	839330327269.8303	23577343287.604736	288405732.01378155	2920855507.9534683	8108334937.386828	4518920538.198455	20450355522.017868	139522423355.7346	38837347076.96266	1769222018.8055236	1302005375.541705	56608899612.44181	2234972283.6175737	4103846796.660172	1319893521.1338978	214707694191.19897	1703092966.8638854
16549837740.052187	315797811.2903328	15380487300.317343	11197766396.851294	11203525382.452267	1828335880.0563822	232688715620.87958	31745773976.684803	307969608.54153657	324657018740.2775	14066294915.240906	62103782297.54762	18776361.84195151	595770897766.1527	1434567413.0823135	288405732.01378155	2034266984.552516	8108334937.386828	4518920538.198455	20450355522.017868	113702071809.69286	38837347076.96266	1769222018.8055236	1302005375.541705	56608899612.44181	2234972283.6175737	4103846796.660172	1319893521.1338978	214707694191.19897	1703092966.8638854
16549837740.052187	315797811.2903328	4251246376.3354926	4057992061.161803	11203525382.452267	1828335880.0563822	232688715620.87958	31745773976.684803	307969608.54153657	324657018740.2775	14066294915.240906	62103782297.54762	18776361.84195151	592133486278.935	1434567413.0823135	288405732.01378155	2034266984.552516	1869766385.0280461	4518920538.198455	7490988061.979532	113702071809.69286	9372563826.204168	1769222018.8055236	1302005375.541705	15399772875.606043	1250341955.5705519	4103846796.660172	1319893521.1338978	214707694191.19897	1703092966.8638854
16549837740.052187	315797811.2903328	4251246376.3354926	4057992061.161803	11203525382.452267	1828335880.0563822	171539835189.0094	17355563595.219048	307969608.54153657	324657018740.2775	14066294915.240906	62103782297.54762	18776361.84195151	53405066986.46533	1434567413.0823135	288405732.01378155	2034266984.552516	1869766385.0280461	4518920538.198455	1570428835.4325104	113702071809.69286	9372563826.204168	1769222018.8055236	913569865.3506017	10263263648.342009	1250341955.5705519	4103846796.660172	1319893521.1338978	214707694191.19897	1703092966.8638854
38811291.1585251	315797811.2903328	4251246376.3354926	4057992061.161803	7922490018.708244	464795564.81436557	147579726954.50897	17355563595.219048	1373069.0661034624	324657018740.2775	10463124746.158302	62103782297.54762	172277.05415173253	53405066986.46533	1434567413.0823135	288405732.01378155	2034266984.552516	1869766385.0280461	1398907725.6308777	1570428835.4325104	80172703651.72636	7625239594.355057	1769222018.8055236	913569865.3506017	10263263648.342009	1146873000.2848577	3687982081.437141	1319893521.1338978	95997963438.85883	1703092966.8638854
38811291.1585251	315797811.2903328	4251246376.3354926	3646080706.35504	7922490018.708244	464795564.81436557	41176692894.09696	14654196851.425638	1373069.0661034624	16194575706.652206	6431996648.706501	62103782297.54762	172277.05415173253	33082686143.562664	1434567413.0823135	288405732.01378155	2034266984.552516	1869766385.0280461	179685963.48435834	1570428835.4325104	59282071992.12318	7625239594.355057	1769222018.8055236	409542589.8433549	10263263648.342009	1146873000.2848577	3687982081.437141	1319893521.1338978	4955983534.916935	1703092966.8638854
38811291.1585251	315797811.2903328	4251246376.3354926	3646080706.35504	848260374.689638	464795564.81436557	1240708384.282116	14654196851.425638	1373069.0661034624	4409986913.741463	2763723932.9224887	60824095342.7168	172277.05415173253	33082686143.562664	1434567413.0823135	46987680.228612736	1457553963.7058551	1869766385.0280461	165672143.658805	1570428835.4325104	40566941090.25248	6067708421.507042	1769222018.8055236	409542589.8433549	10263263648.342009	426612944.27739877	2855158211.523334	478813873.37394613	4955983534.916935	1012312361.3676631
38811291.1585251	302145208.65241945	4251246376.3354926	6837487.5889195725	848260374.689638	464795564.81436557	1240708384.282116	14654196851.425638	1373069.0661034624	3153280307.405434	2763723932.9224887	60824095342.7168	172277.05415173253	33082686143.562664	1434567413.0823135	46987680.228612736	1173798506.6270034	1869766385.0280461	165672143.658805	1570428835.4325104	5467126823.4962435	6067708421.507042	423025242.55553365	409542589.8433549	5811092280.526042	426612944.27739877	687468713.9242214	53785550.52640407	131873545.33612132	1012312361.3676631
38811291.1585251	302145208.65241945	4251246376.3354926	6837487.5889195725	848260374.689638	464795564.81436557	1034126106.8319095	9240765494.41031	1373069.0661034624	3153280307.405434	2763723932.9224887	2916542498.341353	172277.05415173253	33082686143.562664	1434567413.0823135	46987680.228612736	1173798506.6270034	1869766385.0280461	165672143.658805	1570428835.4325104	5467126823.4962435	6067708421.507042	423025242.55553365	409542589.8433549	4966290293.060148	333066872.8405977	138197473.62008333	21636338.421553425	131873545.33612132	1012312361.3676631
38811291.1585251	302145208.65241945	4251246376.3354926	6837487.5889195725	848260374.689638	464795564.81436557	1034126106.8319095	9240765494.41031	1373069.0661034624	3153280307.405434	874763556.6652266	2916542498.341353	172277.05415173253	33082686143.562664	65488966.41684578	46987680.228612736	692880843.044079	520172272.11764514	165672143.658805	1570428835.4325104	5467126823.4962435	934784992.4584436	68164858.88380097	409542589.8433549	2430556934.066367	169325262.06500778	138197473.62008333	21636338.421553425	16031843.050857803	1012312361.3676631
38811291.1585251	302145208.65241945	4251246376.3354926	6837487.5889195725	848260374.689638	464795564.81436557	1034126106.8319095	6451506915.408237	1373069.0661034624	136746730.63848364	874763556.6652266	2916542498.341353	172277.05415173253	33082686143.562664	65488966.41684578	46987680.228612736	692880843.044079	520172272.11764514	165672143.658805	1570428835.4325104	5467126823.4962435	934784992.4584436	68164858.88380097	409542589.8433549	1826111550.3940582	169325262.06500778	138197473.62008333	21636338.421553425	16031843.050857803	1012312361.3676631
38811291.1585251	302145208.65241945	4251246376.3354926	6837487.5889195725	848260374.689638	464795564.81436557	1034126106.8319095	6451506915.408237	1373069.0661034624	136746730.63848364	874763556.6652266	2916542498.341353	172277.05415173253	33082686143.562664	65488966.41684578	46987680.228612736	347991358.0853982	520172272.11764514	165672143.658805	1570428835.4325104	3126545061.3544188	934784992.4584436	68164858.88380097	409542589.8433549	1826111550.3940582	169325262.06500778	138197473.62008333	21636338.421553425	776321.1931945686	525085877.69459194
38811291.1585251	143880381.95747754	3917876124.6009865	6837487.5889195725	656720668.7096305	464795564.81436557	1034126106.8319095	6451506915.408237	1373069.0661034624	136746730.63848364	874763556.6652266	2916542498.341353	93867.02776612432	33082686143.562664	65488966.41684578	46987680.228612736	347991358.0853982	520172272.11764514	165672143.658805	1570428835.4325104	3126545061.3544188	46196560.125309385	12934294.1717446	409542589.8433549	1826111550.3940582	169325262.06500778	138197473.62008333	335509.04562940646	776321.1931945686	525085877.69459194
38811291.1585251	21445748.948344883	2177860385.6771107	6837487.5889195725	656720668.7096305	464795564.81436557	1034126106.8319095	6451506915.408237	1373069.0661034624	136746730.63848364	874763556.6652266	2916542498.341353	93867.02776612432	33082686143.562664	65488966.41684578	46987680.228612736	262730901.70769423	520172272.11764514	165672143.658805	1570428835.4325104	3126545061.3544188	28946192.820136845	12934294.1717446	409542589.8433549	1826111550.3940582	169325262.06500778	138197473.62008333	335509.04562940646	776321.1931945686	525085877.69459194
38811291.1585251	21445748.948344883	2177860385.6771107	6837487.5889195725	656720668.7096305	464795564.81436557	1034126106.8319095	2917282341.192502	1373069.0661034624	136746730.63848364	874763556.6652266	1717678012.4481013	93867.02776612432	14358310714.385887	65488966.41684578	46987680.228612736	262730901.70769423	520172272.11764514	165672143.658805	1570428835.4325104	3126545061.3544188	28946192.820136845	12934294.1717446	30005384.163667876	175384244.29751763	143128788.05507448	138197473.62008333	335509.04562940646	776321.1931945686	525085877.69459194
38811291.1585251	5922725.058999005	2177860385.6771107	6837487.5889195725	656720668.7096305	464795564.81436557	1034126106.8319095	2917282341.192502	484261.86498846277	136746730.63848364	874763556.6652266	730312425.8901052	93867.02776612432	434982364.8030618	65488966.41684578	46987680.228612736	262730901.70769423	520172272.11764514	38275423.62922166	1570428835.4325104	3126545061.3544188	28946192.820136845	12934294.1717446	30005384.163667876	175384244.29751763	143128788.05507448	138197473.62008333	335509.04562940646	776321.1931945686	62822787.56191645
38811291.1585251	5922725.058999005	2177860385.6771107	6837487.5889195725	656720668.7096305	345778100.9582354	1034126106.8319095	2917282341.192502	484261.86498846277	136746730.63848364	874763556.6652266	730312425.8901052	93867.02776612432	434982364.8030618	65488966.41684578	46987680.228612736	57050419.10481371	520172272.11764514	8977125.374441376	1199985388.6297011	3126545061.3544188	28946192.820136845	12934294.1717446	16724063.644792259	175384244.29751763	143128788.05507448	138197473.62008333	335509.04562940646	776321.1931945686	62822787.56191645
38811291.1585251	4505012.262603091	2177860385.6771107	6837487.5889195725	644842999.7763875	345778100.9582354	1034126106.8319095	2917282341.192502	484261.86498846277	136746730.63848364	874763556.6652266	730312425.8901052	93867.02776612432	434982364.8030618	379108.3530762887	46987680.228612736	57050419.10481371	520172272.11764514	8977125.374441376	863097674.7612439	3126545061.3544188	28946192.820136845	12934294.1717446	16724063.644792259	175384244.29751763	24456102.453254692	71313189.01557873	335509.04562940646	776321.1931945686	62822787.56191645
38811291.1585251	4505012.262603091	2058250724.6515148	6837487.5889195725	287782016.41957843	345778100.9582354	1034126106.8319095	1549882743.9575634	484261.86498846277	136746730.63848364	874763556.6652266	730312425.8901052	93867.02776612432	434982364.8030618	379108.3530762887	46987680.228612736	57050419.10481371	357696743.05188835	8977125.374441376	863097674.7612439	3126545061.3544188	28946192.820136845	6166109.355343546	16724063.644792259	175384244.29751763	24456102.453254692	71313189.01557873	335509.04562940646	776321.1931945686	62822787.56191645
4456444.516772565	4505012.262603091	2058250724.6515148	6837487.5889195725	159464374.58255246	345778100.9582354	411202699.94998044	1549882743.9575634	484261.86498846277	136746730.63848364	238393952.0399023	730312425.8901052	93867.02776612432	434982364.8030618	379108.3530762887	30419579.653926652	27659164.162185483	73589433.0374841	8977125.374441376	863097674.7612439	1167978605.307164	28946192.820136845	6166109.355343546	16724063.644792259	175384244.29751763	24456102.453254692	71313189.01557873	335509.04562940646	776321.1931945686	62822787.56191645
4456444.516772565	2272348.223389859	2058250724.6515148	6837487.5889195725	76144138.16774887	343537462.61595976	20485684.939326543	1549882743.9575634	484261.86498846277	136746730.63848364	25132325.577816866	730312425.8901052	93867.02776612432	434982364.8030618	379108.3530762887	30419579.653926652	3559050.331022746	73589433.0374841	8977125.374441376	863097674.7612439	1167978605.307164	28946192.820136845	6166109.355343546	16724063.644792259	175384244.29751763	16573594.49481843	71313189.01557873	335509.04562940646	776321.1931945686	62822787.56191645
4456444.516772565	2272348.223389859	2058250724.6515148	6837487.5889195725	47395597.69317118	343537462.61595976	20485684.939326543	1549882743.9575634	339259.34029906406	136746730.63848364	25132325.577816866	730312425.8901052	93867.02776612432	434982364.8030618	379108.3530762887	30419579.653926652	2263794.7219951097	73589433.0374841	8977125.374441376	180836626.74915516	1167978605.307164	28946192.820136845	6166109.355343546	16724063.644792259	175384244.29751763	16573594.49481843	71313189.01557873	335509.04562940646	776321.1931945686	4725900.270426796
4456444.516772565	2272348.223389859	2058250724.6515148	6837487.5889195725	47395597.69317118	199465635.50584668	20485684.939326543	176826687.166007	279775.29043850227	136746730.63848364	25132325.577816866	730312425.8901052	93867.02776612432	434982364.8030618	379108.3530762887	30419579.653926652	2263794.7219951097	73589433.0374841	8977125.374441376	106790496.5113076	1167978605.307164	28114582.15196982	6166109.355343546	16724063.644792259	175384244.29751763	16573594.49481843	34530983.61500366	335509.04562940646	776321.1931945686	4725900.270426796
4456444.516772565	511675.6286170237	486385374.0125146	6837487.5889195725	14911517.222037422	199465635.50584668	20485684.939326543	176826687.166007	279775.29043850227	136746730.63848364	25132325.577816866	101134490.48312329	93867.02776612432	434982364.8030618	379108.3530762887	30419579.653926652	2263794.7219951097	73589433.0374841	8977125.374441376	106790496.5113076	1167978605.307164	18020952.34904896	110879.72007378073	16724063.644792259	175384244.29751763	7740106.828483486	34530983.61500366	335509.04562940646	776321.1931945686	4725900.270426796
4456444.516772565	511675.6286170237	486385374.0125146	6837487.5889195725	14911517.222037422	9270192.156213447	3053766.4752582656	107263245.26073423	279775.29043850227	136746730.63848364	25132325.577816866	53806582.872469634	93867.02776612432	434982364.8030618	379108.3530762887	30419579.653926652	2263794.7219951097	73589433.0374841	858768.3389004582	10828606.569233214	1167978605.307164	7839737.501543446	110879.72007378073	2035695.4523067018	175384244.29751763	7740106.828483486	34530983.61500366	335509.04562940646	776321.1931945686	472425.17274817894
4456444.516772565	202184.99894603976	20647804.20290457	6837487.5889195725	14911517.222037422	9270192.156213447	3053766.4752582656	107263245.26073423	279775.29043850227	136746730.63848364	25132325.577816866	53806582.872469634	93867.02776612432	434982364.8030618	379108.3530762887	12734333.65310482	1313554.6665784707	73589433.0374841	858768.3389004582	4042854.1099606617	1167978605.307164	7839737.501543446	110879.72007378073	2035695.4523067018	32875234.817315392	7740106.828483486	34530983.61500366	335509.04562940646	776321.1931945686	472425.17274817894
4456444.516772565	202184.99894603976	20647804.20290457	6837487.5889195725	9987501.172486875	9270192.156213447	230095.6839808014	107263245.26073423	279775.29043850227	61148320.971391775	12405106.38134782	53806582.872469634	93867.02776612432	258112454.18036333	379108.3530762887	11977912.999750987	1313554.6665784707	38114853.56321148	858768.3389004582	4042854.1099606617	609108620.3678296	7839737.501543446	110879.72007378073	2035695.4523067018	19819490.15403657	6677245.768526476	34530983.61500366	335509.04562940646	776321.1931945686	472425.17274817894
4456444.516772565	202184.99894603976	20647804.20290457	6837487.5889195725	9987501.172486875	9270192.156213447	162572.87940101337	107263245.26073423	279775.29043850227	61148320.971391775	12405106.38134782	53806582.872469634	50109.67775133804	208258511.7681537	379108.3530762887	11977912.999750987	829386.2796511961	38114853.56321148	858768.3389004582	4042854.1099606617	609108620.3678296	7839737.501543446	110879.72007378073	58298.41130858018	19819490.15403657	6677245.768526476	34530983.61500366	295868.47446835757	776321.1931945686	472425.17274817894
4456444.516772565	202184.99894603976	20647804.20290457	6837487.5889195725	9987501.172486875	6911552.070601237	162572.87940101337	107263245.26073423	279775.29043850227	61148320.971391775	12405106.38134782	53806582.872469634	50109.67775133804	94111619.83088122	379108.3530762887	11977912.999750987	829386.2796511961	38114853.56321148	858768.3389004582	4042854.1099606617	609108620.3678296	938353.3045499958	110879.72007378073	58298.41130858018	19819490.15403657	6677245.768526476	8527280.519587819	295868.47446835757	776321.1931945686	472425.17274817894
4456444.516772565	202184.99894603976	20647804.20290457	6837487.5889195725	9987501.172486875	6911552.070601237	162572.87940101337	107263245.26073423	279775.29043850227	61148320.971391775	423649.5800598958	35873082.12930753	50109.67775133804	94111619.83088122	379108.3530762887	1923615.7524920031	829386.2796511961	38114853.56321148	858768.3389004582	4042854.1099606617	609108620.3678296	938353.3045499958	110879.72007378073	58298.41130858018	19819490.15403657	6677245.768526476	8527280.519587819	295868.47446835757	776321.1931945686	472425.17274817894
1150705.6552676524	202184.99894603976	20647804.20290457	6837487.5889195725	9987501.172486875	6911552.070601237	162572.87940101337	107263245.26073423	279775.29043850227	61148320.971391775	423649.5800598958	35873082.12930753	50109.67775133804	94111619.83088122	358768.9724375445	1923615.7524920031	829386.2796511961	38114853.56321148	858768.3389004582	4042854.1099606617	609108620.3678296	938353.3045499958	110879.72007378073	58298.41130858018	19819490.15403657	141072.9618568068	8527280.519587819	295868.47446835757	776321.1931945686	472425.17274817894
1150705.6552676524	202184.99894603976	20647804.20290457	3925048.559242229	9987501.172486875	6911552.070601237	162572.87940101337	107263245.26073423	279775.29043850227	40672659.76935549	423649.5800598958	35873082.12930753	50109.67775133804	46266304.058634184	358768.9724375445	1923615.7524920031	829386.2796511961	38114853.56321148	858768.3389004582	4042854.1099606617	609108620.3678296	938353.3045499958	110879.72007378073	58298.41130858018	19819490.15403657	141072.9618568068	8527280.519587819	295868.47446835757	776321.1931945686	472425.17274817894
352616.8260282821	202184.99894603976	19099328.057892382	3925048.559242229	9987501.172486875	6911552.070601237	162572.87940101337	107263245.26073423	279775.29043850227	23379535.47123413	423649.5800598958	35873082.12930753	50109.67775133804	46266304.058634184	358768.9724375445	1923615.7524920031	829386.2796511961	38114853.56321148	858768.3389004582	4042854.1099606617	609108620.3678296	938353.3045499958	110879.72007378073	58298.41130858018	19819490.15403657	98751.77777030422	8527280.519587819	295868.47446835757	776321.1931945686	472425.17274817894
344013.2077580914	202184.99894603976	266498.9249534987	3925048.559242229	9987501.172486875	6911552.070601237	162572.87940101337	107263245.26073423	279775.29043850227	23379535.47123413	423649.5800598958	25164186.569202285	50109.67775133804	46266304.058634184	358768.9724375445	1923615.7524920031	829386.2796511961	38114853.56321148	858768.3389004582	4042854.1099606617	609108620.3678296	938353.3045499958	110879.72007378073	58298.41130858018	19819490.15403657	98751.77777030422	8527280.519587819	114543.19526874085	696407.1771360824	472425.17274817894
344013.2077580914	202184.99894603976	266498.9249534987	1105860.917338435	8066487.914180149	3389389.6478479053	162572.87940101337	47722105.796346895	279775.29043850227	23379535.47123413	423649.5800598958	25164186.569202285	50109.67775133804	46266304.058634184	358768.9724375445	960105.2617145658	829386.2796511961	38114853.56321148	858768.3389004582	4042854.1099606617	98899183.482741	938353.3045499958	110879.72007378073	58298.41130858018	19819490.15403657	98751.77777030422	8527280.519587819	114543.19526874085	696407.1771360824	472425.17274817894
344013.2077580914	182352.28658245446	266498.9249534987	1105860.917338435	3444817.0197419254	3389389.6478479053	162572.87940101337	47722105.796346895	279775.29043850227	23379535.47123413	423649.5800598958	25164186.569202285	50109.67775133804	46266304.058634184	351787.1415790288	960105.2617145658	71074.94092901029	17771024.81109043	858768.3389004582	2825803.4318465414	98899183.482741	585231.5907647329	110879.72007378073	58298.41130858018	19819490.15403657	98751.77777030422	8527280.519587819	114543.19526874085	696407.1771360824	472425.17274817894
344013.2077580914	182352.28658245446	266498.9249534987	1105860.917338435	3444817.0197419254	3389389.6478479053	162572.87940101337	47722105.796346895	279775.29043850227	19820283.01387905	423649.5800598958	9141402.303783458	50109.67775133804	6005105.623191349	351787.1415790288	960105.2617145658	71074.94092901029	17771024.81109043	858768.3389004582	2825803.4318465414	26552824.754802525	585231.5907647329	110879.72007378073	58298.41130858018	19819490.15403657	98751.77777030422	8527280.519587819	114543.19526874085	696407.1771360824	472425.17274817894
344013.2077580914	182352.28658245446	266498.9249534987	1105860.917338435	245189.8597858199	2689376.280000262	162572.87940101337	47722105.796346895	279775.29043850227	19820283.01387905	210767.1263702453	9141402.303783458	50109.67775133804	6005105.623191349	351787.1415790288	960105.2617145658	71074.94092901029	17771024.81109043	858768.3389004582	2825803.4318465414	26552824.754802525	585231.5907647329	110879.72007378073	58298.41130858018	10482599.694970803	98751.77777030422	8527280.519587819	114543.19526874085	696407.1771360824	472425.17274817894
344013.2077580914	182352.28658245446	82492.81898465882	1105860.917338435	245189.8597858199	592416.7769404477	162572.87940101337	47722105.796346895	279775.29043850227	19820283.01387905	210767.1263702453	9141402.303783458	50109.67775133804	6005105.623191349	351787.1415790288	960105.2617145658	71074.94092901029	10936732.90974332	858768.3389004582	2825803.4318465414	6413101.905123595	585231.5907647329	110879.72007378073	58298.41130858018	10482599.694970803	98751.77777030422	8527280.519587819	114543.19526874085	696407.1771360824	121598.58662734891
344013.2077580914	182352.28658245446	82492.81898465882	1105860.917338435	245189.8597858199	592416.7769404477	162572.87940101337	47722105.796346895	279775.29043850227	19820283.01387905	210767.1263702453	9141402.303783458	50109.67775133804	6005105.623191349	351787.1415790288	960105.2617145658	71074.94092901029	10936732.90974332	348292.8734676451	2825803.4318465414	6413101.905123595	585231.5907647329	110879.72007378073	58298.41130858018	10482599.694970803	98751.77777030422	7316489.2413201295	114543.19526874085	219751.43514770112	121598.58662734891
344013.2077580914	182352.28658245446	82492.81898465882	1105860.917338435	245189.8597858199	592416.7769404477	162572.87940101337	47722105.796346895	279775.29043850227	19820283.01387905	210767.1263702453	9141402.303783458	50109.67775133804	6005105.623191349	351787.1415790288	960105.2617145658	71074.94092901029	10936732.90974332	348292.8734676451	2825803.4318465414	6413101.905123595	585231.5907647329	110879.72007378073	58298.41130858018	10482599.694970803	98751.77777030422	7316489.2413201295	114543.19526874085	219751.43514770112	121598.58662734891
344013.2077580914	177128.14186371947	82492.81898465882	1099092.3630957957	245189.8597858199	592416.7769404477	162572.87940101337	47722105.796346895	279775.29043850227	19820283.01387905	210767.1263702453	9141402.303783458	50109.67775133804	6005105.623191349	351787.1415790288	960105.2617145658	71074.94092901029	10936732.90974332	348292.8734676451	2825803.4318465414	6413101.905123595	474645.69383312867	110879.72007378073	58298.41130858018	10482599.694970803	98751.77777030422	7316489.2413201295	114543.19526874085	219751.43514770112	121598.58662734891
344013.2077580914	177128.14186371947	82492.81898465882	1099092.3630957957	245189.8597858199	592416.7769404477	162572.87940101337	8740095.194192616	259123.91475442253	19820283.01387905	210767.1263702453	9141402.303783458	50109.67775133804	6005105.623191349	351787.1415790288	960105.2617145658	71074.94092901029	10936732.90974332	348292.8734676451	2825803.4318465414	6413101.905123595	474645.69383312867	110879.72007378073	58298.41130858018	10482599.694970803	98751.77777030422	7316489.2413201295	114543.19526874085	219751.43514770112	121598.58662734891
344013.2077580914	177128.14186371947	65139.93738941573	222085.05034664384	245189.8597858199	592416.7769404477	162572.87940101337	8740095.194192616	259123.91475442253	19820283.01387905	210767.1263702453	9141402.303783458	50109.67775133804	6005105.623191349	351787.1415790288	960105.2617145658	71074.94092901029	5249677.832235732	348292.8734676451	2825803.4318465414	6413101.905123595	474645.69383312867	110879.72007378073	58298.41130858018	1662554.0736228935	98751.77777030422	7316489.2413201295	114543.19526874085	219751.43514770112	121598.58662734891
344013.2077580914	177128.14186371947	65139.93738941573	96099.01644336413	208223.96095609397	226161.08223231783	162572.87940101337	2273542.167108495	259123.91475442253	19820283.01387905	210767.1263702453	9141402.303783458	50109.67775133804	6005105.623191349	351787.1415790288	960105.2617145658	71074.94092901029	5249677.832235732	348292.8734676451	2825803.4318465414	6413101.905123595	474645.69383312867	110879.72007378073	58298.41130858018	1662554.0736228935	98751.77777030422	4344964.109924109	114543.19526874085	147677.92556239612	68264.68228218998
344013.2077580914	177128.14186371947	65139.93738941573	96099.01644336413	208223.96095609397	226161.08223231783	162572.87940101337	2273542.167108495	259123.91475442253	1167217.7105962615	210767.1263702453	9141402.303783458	41673.59710286917	6005105.623191349	351787.1415790288	453959.41606815305	71074.94092901029	5249677.832235732	348292.8734676451	116671.46745745279	6413101.905123595	474645.69383312867	110879.72007378073	58298.41130858018	1662554.0736228935	98751.77777030422	4344964.109924109	114543.19526874085	94550.55675027308	68264.68228218998
344013.2077580914	175956.55027314686	65139.93738941573	96099.01644336413	208223.96095609397	226161.08223231783	162572.87940101337	2273542.167108495	232307.74583678882	1167217.7105962615	210767.1263702453	5850398.064093667	41673.59710286917	6005105.623191349	351787.1415790288	453959.41606815305	71074.94092901029	4200068.541503806	295945.72569784115	116671.46745745279	4361013.090320252	474645.69383312867	110879.72007378073	58298.41130858018	1662554.0736228935	98751.77777030422	4344964.109924109	114044.86515472356	94550.55675027308	68264.68228218998
344013.2077580914	175956.55027314686	65139.93738941573	96099.01644336413	208223.96095609397	226161.08223231783	162572.87940101337	2273542.167108495	232307.74583678882	175097.31559154953	210767.1263702453	5850398.064093667	41673.59710286917	6005105.623191349	351787.1415790288	453959.41606815305	71074.94092901029	4200068.541503806	295945.72569784115	116671.46745745279	4361013.090320252	474645.69383312867	110879.72007378073	58298.41130858018	1662554.0736228935	98751.77777030422	3960869.6384709906	114044.86515472356	94550.55675027308	68264.68228218998
344013.2077580914	174432.01680515014	65139.93738941573	96099.01644336413	208223.96095609397	226161.08223231783	162572.87940101337	2273542.167108495	232307.74583678882	175097.31559154953	73663.06754408048	5850398.064093667	41673.59710286917	6005105.623191349	148602.79386745428	76220.43091686805	71074.94092901029	2940896.7461769977	295945.72569784115	116671.46745745279	4361013.090320252	474645.69383312867	110879.72007378073	58298.41130858018	1662554.0736228935	98751.77777030422	3960869.6384709906	114044.86515472356	94550.55675027308	68264.68228218998
344013.2077580914	173399.15514488873	65139.93738941573	96099.01644336413	208223.96095609397	226161.08223231783	162572.87940101337	2273542.167108495	232307.74583678882	175097.31559154953	73663.06754408048	5850398.064093667	41673.59710286917	5241907.224372041	118886.1777928962	76220.43091686805	71074.94092901029	2003216.7520999971	295945.72569784115	116671.46745745279	4361013.090320252	328518.75819328136	110879.72007378073	58298.41130858018	1579145.796747142	98751.77777030422	2156212.4709426323	89176.89102107479	94550.55675027308	68264.68228218998
304870.6235236167	173399.15514488873	65139.93738941573	96099.01644336413	208223.96095609397	226161.08223231783	155394.27477654247	2273542.167108495	232307.74583678882	175097.31559154953	73663.06754408048	1454502.7804310918	41673.59710286917	2607476.0951872356	118886.1777928962	76220.43091686805	71074.94092901029	219475.26712781555	295945.72569784115	116671.46745745279	4361013.090320252	137412.70061744214	110879.72007378073	58298.41130858018	1579145.796747142	98751.77777030422	2156212.4709426323	89176.89102107479	94550.55675027308	68264.68228218998
304870.6235236167	173399.15514488873	38816.30420547811	96099.01644336413	208223.96095609397	226161.08223231783	155394.27477654247	2273542.167108495	141330.7550135037	175097.31559154953	73663.06754408048	971652.3031870348	41673.59710286917	733794.4179889233	118886.1777928962	76220.43091686805	71074.94092901029	219475.26712781555	295945.72569784115	116671.46745745279	4361013.090320252	137412.70061744214	110879.72007378073	58298.41130858018	1579145.796747142	98751.77777030422	2156212.4709426323	89176.89102107479	94550.55675027308	68264.68228218998
304870.6235236167	173399.15514488873	38816.30420547811	96099.01644336413	208223.96095609397	135136.59344247147	155394.27477654247	2273542.167108495	141330.7550135037	175097.31559154953	73663.06754408048	971652.3031870348	41673.59710286917	733794.4179889233	106133.34188157604	76220.43091686805	71074.94092901029	219475.26712781555	295945.72569784115	116671.46745745279	4361013.090320252	137412.70061744214	110879.72007378073	58298.41130858018	1579145.796747142	98751.77777030422	2156212.4709426323	89176.89102107479	94550.55675027308	68264.68228218998
272236.57104939205	68996.77097811307	38816.30420547811	96099.01644336413	208223.96095609397	110365.34085428088	155394.27477654247	2273542.167108495	141330.7550135037	175097.31559154953	73663.06754408048	971652.3031870348	41673.59710286917	733794.4179889233	106133.34188157604	76220.43091686805	71074.94092901029	219475.26712781555	295945.72569784115	116671.46745745279	4361013.090320252	137412.70061744214	110879.72007378073	58298.41130858018	1579145.796747142	98751.77777030422	2156212.4709426323	89176.89102107479	94550.55675027308	68264.68228218998
272236.57104939205	68996.77097811307	38816.30420547811	96099.01644336413	208223.96095609397	110365.34085428088	155394.27477654247	702226.280831604	125862.39628221134	175097.31559154953	73663.06754408048	971652.3031870348	41673.59710286917	733794.4179889233	106133.34188157604	76220.43091686805	52727.488229946895	219475.26712781555	111441.3190370432	116671.46745745279	4361013.090320252	137412.70061744214	110879.72007378073	58298.41130858018	781017.9880149985	98751.77777030422	2156212.4709426323	89176.89102107479	94550.55675027308	68264.68228218998
94004.48638401298	68996.77097811307	38816.30420547811	96099.01644336413	43924.764387516414	110365.34085428088	155394.27477654247	365136.0257746301	125862.39628221134	175097.31559154953	73663.06754408048	971652.3031870348	41673.59710286917	733794.4179889233	106133.34188157604	76220.43091686805	52727.488229946895	209864.77581472124	34805.00543900505	116671.46745745279	4361013.090320252	83935.22345147363	110879.72007378073	58298.41130858018	781017.9880149985	46477.648291292346	2156212.4709426323	89176.89102107479	94550.55675027308	68264.68228218998
94004.48638401298	68996.77097811307	38816.30420547811	96099.01644336413	43924.764387516414	110365.34085428088	155394.27477654247	238384.21950221865	70217.83892318337	175097.31559154953	73663.06754408048	875849.1134717057	41673.59710286917	519271.7820548302	106133.34188157604	76220.43091686805	52727.488229946895	209864.77581472124	34805.00543900505	116671.46745745279	4361013.090320252	75324.59097568088	110879.72007378073	58298.41130858018	781017.9880149985	34760.12270114397	1664596.7745805292	89176.89102107479	94550.55675027308	68264.68228218998
94004.48638401298	62871.096788187424	38816.30420547811	96099.01644336413	43924.764387516414	110365.34085428088	155394.27477654247	238384.21950221865	70217.83892318337	175097.31559154953	73663.06754408048	875849.1134717057	41673.59710286917	519271.7820548302	106133.34188157604	76220.43091686805	52727.488229946895	209864.77581472124	34805.00543900505	116671.46745745279	4361013.090320252	75324.59097568088	110879.72007378073	58298.41130858018	781017.9880149985	34760.12270114397	972437.7301663333	89176.89102107479	94550.55675027308	68264.68228218998
64072.62615751378	62871.096788187424	38816.30420547811	96099.01644336413	43924.764387516414	110365.34085428088	155394.27477654247	238384.21950221865	70217.83892318337	175097.31559154953	73663.06754408048	875849.1134717057	41673.59710286917	519271.7820548302	82755.76488576322	76220.43091686805	52727.488229946895	209864.77581472124	34805.00543900505	116671.46745745279	3672988.5142831383	75324.59097568088	110879.72007378073	58298.41130858018	781017.9880149985	34760.12270114397	972437.7301663333	85271.69046357804	94550.55675027308	68264.68228218998
64072.62615751378	62871.096788187424	38816.30420547811	96099.01644336413	43924.764387516414	110365.34085428088	155394.27477654247	238384.21950221865	70217.83892318337	175097.31559154953	34855.57466727297	348024.3904970331	41673.59710286917	519271.7820548302	82755.76488576322	76220.43091686805	48758.82908716151	209864.77581472124	34805.00543900505	116671.46745745279	2843655.3261541277	75324.59097568088	110879.72007378073	58298.41130858018	781017.9880149985	34760.12270114397	972437.7301663333	85271.69046357804	94550.55675027308	45278.7452654261
64072.62615751378	62871.096788187424	38816.30420547811	96099.01644336413	43924.764387516414	110365.34085428088	151255.86902322937	238384.21950221865	70217.83892318337	175097.31559154953	34855.57466727297	348024.3904970331	41673.59710286917	519271.7820548302	82755.76488576322	75378.16144236372	48758.82908716151	209864.77581472124	34805.00543900505	116671.46745745279	2843655.3261541277	49506.136292047835	110879.72007378073	58298.41130858018	781017.9880149985	34760.12270114397	972437.7301663333	85271.69046357804	80111.92748079669	45278.7452654261
64072.62615751378	62871.096788187424	38816.30420547811	96099.01644336413	43924.764387516414	110365.34085428088	138590.54546160507	238384.21950221865	70217.83892318337	95802.42939361674	34855.57466727297	276003.78105589905	41673.59710286917	519271.7820548302	82755.76488576322	75378.16144236372	48758.82908716151	163412.34568692703	34805.00543900505	116671.46745745279	2473119.866172776	49506.136292047835	87283.82015528934	58298.41130858018	781017.9880149985	34760.12270114397	644981.5431291552	80599.65919302184	80111.92748079669	45278.7452654261
64072.62615751378	62871.096788187424	38816.30420547811	81040.19638334608	43924.764387516414	110365.34085428088	138590.54546160507	238384.21950221865	70217.83892318337	95802.42939361674	34855.57466727297	276003.78105589905	41673.59710286917	519271.7820548302	82755.76488576322	75378.16144236372	48758.82908716151	163412.34568692703	34805.00543900505	116671.46745745279	1628493.4265545842	49506.136292047835	87283.82015528934	58298.41130858018	781017.9880149985	34760.12270114397	364293.1276282864	80599.65919302184	80111.92748079669	45278.7452654261
64072.62615751378	62871.096788187424	38816.30420547811	81040.19638334608	43924.764387516414	110365.34085428088	138590.54546160507	238384.21950221865	70217.83892318337	95802.42939361674	32316.10329184246	129656.83200476642	41673.59710286917	420645.88500895794	82755.76488576322	74429.99889775751	48758.82908716151	163412.34568692703	34805.00543900505	116671.46745745279	1628493.4265545842	49506.136292047835	87283.82015528934	58298.41130858018	164277.91573485284	34760.12270114397	364293.1276282864	73711.47242194957	80111.92748079669	45278.7452654261
64072.62615751378	62871.096788187424	38816.30420547811	81040.19638334608	43924.764387516414	110365.34085428088	138590.54546160507	238384.21950221865	70217.83892318337	95802.42939361674	32316.10329184246	81319.0539135885	41673.59710286917	420645.88500895794	82755.76488576322	74429.99889775751	48758.82908716151	150728.10108403716	34805.00543900505	91087.18789587432	554162.8882557175	49506.136292047835	87283.82015528934	58298.41130858018	164277.91573485284	34760.12270114397	230984.6365698318	73711.47242194957	80111.92748079669	45278.7452654261
64072.62615751378	62871.096788187424	38816.30420547811	81040.19638334608	43924.764387516414	96482.91166672562	138590.54546160507	238384.21950221865	70217.83892318337	95802.42939361674	32316.10329184246	81319.0539135885	41673.59710286917	420645.88500895794	78351.15179847882	74429.99889775751	48758.82908716151	150728.10108403716	30295.96957747778	91087.18789587432	554162.8882557175	49506.136292047835	87283.82015528934	57407.4166449118	164277.91573485284	34760.12270114397	230984.6365698318	73711.47242194957	80111.92748079669	45278.7452654261
54561.17253699561	62871.096788187424	37658.89632064503	81040.19638334608	43924.764387516414	96482.91166672562	138590.54546160507	238384.21950221865	70217.83892318337	95802.42939361674	32316.10329184246	81319.0539135885	41673.59710286917	420645.88500895794	78351.15179847882	74429.99889775751	48758.82908716151	150728.10108403716	30295.96957747778	91087.18789587432	554162.8882557175	49506.136292047835	87283.82015528934	57407.4166449118	130941.00246957687	34760.12270114397	230984.6365698318	73711.47242194957	80111.92748079669	45278.7452654261
54561.17253699561	62871.096788187424	37658.89632064503	81040.19638334608	43924.764387516414	96482.91166672562	138590.54546160507	170594.53593442956	65004.67633983985	95802.42939361674	32316.10329184246	81319.0539135885	41673.59710286917	322047.19350658904	78351.15179847882	74429.99889775751	48758.82908716151	150728.10108403716	30295.96957747778	91087.18789587432	413888.9269817099	49506.136292047835	87283.82015528934	57407.4166449118	130941.00246957687	34760.12270114397	210934.92004064567	73711.47242194957	80111.92748079669	45278.7452654261
54561.17253699561	62871.096788187424	37658.89632064503	48129.359008333704	43924.764387516414	96482.91166672562	138590.54546160507	170594.53593442956	65004.67633983985	86830.06831530257	32316.10329184246	81319.0539135885	41673.59710286917	164559.4309772731	76929.26782312909	74429.99889775751	48758.82908716151	150728.10108403716	30295.96957747778	91087.18789587432	413888.9269817099	49506.136292047835	87283.82015528934	57407.4166449118	130941.00246957687	34760.12270114397	181015.8009468626	73711.47242194957	80111.92748079669	45278.7452654261
54561.17253699561	62871.096788187424	37658.89632064503	48129.359008333704	43924.764387516414	96482.91166672562	138590.54546160507	170594.53593442956	65004.67633983985	86830.06831530257	32316.10329184246	81319.0539135885	41673.59710286917	42327.96651473663	76929.26782312909	74429.99889775751	48758.82908716151	150728.10108403716	29793.120276284884	91087.18789587432	413888.9269817099	49506.136292047835	87283.82015528934	57407.4166449118	130941.00246957687	34760.12270114397	181015.8009468626	64863.498820686975	80111.92748079669	45278.7452654261
54561.17253699561	62871.096788187424	37658.89632064503	48129.359008333704	43924.764387516414	96482.91166672562	138590.54546160507	170594.53593442956	65004.67633983985	86830.06831530257	32316.10329184246	81319.0539135885	41673.59710286917	42327.96651473663	76929.26782312909	74429.99889775751	48758.82908716151	150728.10108403716	29793.120276284884	91087.18789587432	413888.9269817099	49506.136292047835	87283.82015528934	57407.4166449118	61267.86076968782	34760.12270114397	181015.8009468626	64863.498820686975	80111.92748079669	45278.7452654261
54561.17253699561	62871.096788187424	37658.89632064503	48129.359008333704	43924.764387516414	96482.91166672562	138590.54546160507	170594.53593442956	65004.67633983985	80247.84491982321	32316.10329184246	81319.0539135885	41673.59710286917	42327.96651473663	69838.89838898457	74429.99889775751	48758.82908716151	97508.51199805125	29793.120276284884	91087.18789587432	65682.09227709474	49506.136292047835	87283.82015528934	57407.4166449118	61267.86076968782	34760.12270114397	181015.8009468626	64863.498820686975	80111.92748079669	45278.7452654261
54561.17253699561	62871.096788187424	37658.89632064503	48129.359008333704	43924.764387516414	96482.91166672562	138590.54546160507	170594.53593442956	65004.67633983985	80247.84491982321	32316.10329184246	81319.0539135885	41673.59710286917	42327.96651473663	69838.89838898457	74429.99889775751	48758.82908716151	97508.51199805125	29793.120276284884	91087.18789587432	65682.09227709474	49506.136292047835	87283.82015528934	57407.4166449118	61267.86076968782	34760.12270114397	125914.80080524957	64863.498820686975	80111.92748079669	45278.7452654261
54561.17253699561	62871.096788187424	37658.89632064503	48129.359008333704	43924.764387516414	96482.91166672562	138590.54546160507	170594.53593442956	65004.67633983985	80247.84491982321	32316.10329184246	81319.0539135885	41353.24833312078	42327.96651473663	69838.89838898457	74429.99889775751	47663.64551428405	97508.51199805125	29793.120276284884	90467.89094696222	65682.09227709474	49028.11204688951	87283.82015528934	57407.4166449118	61267.86076968782	34760.12270114397	125914.80080524957	64863.498820686975	80111.92748079669	45278.7452654261
54561.17253699561	62871.096788187424	37658.89632064503	48129.359008333704	43924.764387516414	96482.91166672562	128775.91247790802	170594.53593442956	65004.67633983985	68063.68577116358	32316.10329184246	81319.0539135885	41353.24833312078	42327.96651473663	69838.89838898457	74429.99889775751	47663.64551428405	97508.51199805125	29793.120276284884	90467.89094696222	65682.09227709474	49028.11204688951	87283.82015528934	57407.4166449118	61267.86076968782	34760.12270114397	125914.80080524957	64863.498820686975	80111.92748079669	45278.7452654261
44410.153296827884	62871.096788187424	37658.89632064503	48129.359008333704	43924.764387516414	96482.91166672562	128775.91247790802	170594.53593442956	65004.67633983985	68063.68577116358	32316.10329184246	81319.0539135885	41353.24833312078	42327.96651473663	69838.89838898457	74429.99889775751	47663.64551428405	97508.51199805125	29793.120276284884	90467.89094696222	65682.09227709474	49028.11204688951	87283.82015528934	57407.4166449118	51087.86138265632	34760.12270114397	110900.85999190446	64863.498820686975	80111.92748079669	45278.7452654261
44410.153296827884	62871.096788187424	37658.89632064503	48129.359008333704	43924.764387516414	96482.91166672562	128775.91247790802	170594.53593442956	65004.67633983985	68063.68577116358	32316.10329184246	81319.0539135885	41353.24833312078	42327.96651473663	69838.89838898457	74429.99889775751	47663.64551428405	97508.51199805125	29793.120276284884	90467.89094696222	65682.09227709474	49028.11204688951	87283.82015528934	57407.4166449118	51087.86138265632	34760.12270114397	88366.86684184682	64863.498820686975	80111.92748079669	45278.7452654261
44410.153296827884	62871.096788187424	37658.89632064503	48129.359008333704	43924.764387516414	96482.91166672562	128775.91247790802	170594.53593442956	65004.67633983985	68063.68577116358	32316.10329184246	81319.0539135885	41353.24833312078	42327.96651473663	69838.89838898457	74429.99889775751	47663.64551428405	97508.51199805125	29793.120276284884	90467.89094696222	65682.09227709474	49028.11204688951	87283.82015528934	57407.4166449118	51087.86138265632	34760.12270114397	88366.86684184682	64863.498820686975	80111.92748079669	45278.7452654261
40227.69478023281	62871.096788187424	37658.89632064503	48129.359008333704	43924.764387516414	81634.22587115428	128775.91247790802	170594.53593442956	65004.67633983985	68063.68577116358	32316.10329184246	81319.0539135885	41353.24833312078	42327.96651473663	69838.89838898457	74429.99889775751	47663.64551428405	47743.56594922988	29793.120276284884	90467.89094696222	54935.020153772086	49028.11204688951	87283.82015528934	57407.4166449118	51087.86138265632	34760.12270114397	88366.86684184682	64863.498820686975	80111.92748079669	45278.7452654261
40227.69478023281	62871.096788187424	37658.89632064503	48129.359008333704	43924.764387516414	81634.22587115428	128775.91247790802	83262.82400522578	65004.67633983985	68063.68577116358	32316.10329184246	81319.0539135885	41353.24833312078	42327.96651473663	69838.89838898457	74429.99889775751	47663.64551428405	47743.56594922988	29793.120276284884	90467.89094696222	54935.020153772086	49028.11204688951	87283.82015528934	57407.4166449118	51087.86138265632	34760.12270114397	88366.86684184682	64863.498820686975	80111.92748079669	45278.7452654261
40227.69478023281	62871.096788187424	37658.89632064503	48129.359008333704	43924.764387516414	81634.22587115428	81095.36358307688	83262.82400522578	65004.67633983985	68063.68577116358	32316.10329184246	81319.0539135885	41353.24833312078	42327.96651473663	69838.89838898457	74429.99889775751	47128.55751272652	47743.56594922988	29793.120276284884	90467.89094696222	54935.020153772086	49028.11204688951	81579.50366710861	57407.4166449118	51087.86138265632	34760.12270114397	88366.86684184682	64863.498820686975	80111.92748079669	45278.7452654261
40227.69478023281	62871.096788187424	26555.33284822027	48129.359008333704	43924.764387516414	81634.22587115428	81095.36358307688	83262.82400522578	65004.67633983985	68063.68577116358	32316.10329184246	81319.0539135885	41353.24833312078	42327.96651473663	69838.89838898457	74429.99889775751	47128.55751272652	47743.56594922988	29793.120276284884	86419.80498550816	54935.020153772086	49028.11204688951	81579.50366710861	57407.4166449118	51087.86138265632	34760.12270114397	88366.86684184682	61581.90667496844	80111.92748079669	45278.7452654261
40227.69478023281	62871.096788187424	26555.33284822027	48129.359008333704	43924.764387516414	81634.22587115428	81095.36358307688	83262.82400522578	65004.67633983985	68063.68577116358	32316.10329184246	81319.0539135885	41353.24833312078	42327.96651473663	69838.89838898457	74429.99889775751	47128.55751272652	47743.56594922988	29793.120276284884	86419.80498550816	54935.020153772086	49028.11204688951	81579.50366710861	57407.4166449118	51087.86138265632	34760.12270114397	88366.86684184682	61581.90667496844	80111.92748079669	45278.7452654261
40227.69478023281	57868.07967141169	26555.33284822027	47211.25350531272	43924.764387516414	81634.22587115428	81095.36358307688	83262.82400522578	65004.67633983985	68063.68577116358	32316.10329184246	81319.0539135885	41353.24833312078	28978.38310514895	69838.89838898457	74429.99889775751	47128.55751272652	47743.56594922988	29793.120276284884	86419.80498550816	54935.020153772086	49028.11204688951	81579.50366710861	57407.4166449118	51087.86138265632	34760.12270114397	88366.86684184682	61581.90667496844	80111.92748079669	45278.7452654261
40227.69478023281	57868.07967141169	26555.33284822027	47211.25350531272	43924.764387516414	72520.04171158213	76095.0620804913	83262.82400522578	65004.67633983985	68063.68577116358	32316.10329184246	81319.0539135885	41353.24833312078	28978.38310514895	69838.89838898457	67739.22583441251	47128.55751272652	47743.56594922988	29793.120276284884	86419.80498550816	54935.020153772086	49028.11204688951	81579.50366710861	42497.56696972118	42852.59399450635	34760.12270114397	87583.91819218048	61581.90667496844	63230.29698035818	45278.7452654261
40227.69478023281	48910.87082424766	26555.33284822027	47211.25350531272	43924.764387516414	62142.57683754689	76095.0620804913	83262.82400522578	65004.67633983985	68063.68577116358	30041.833370161145	81319.0539135885	41353.24833312078	28978.38310514895	69838.89838898457	67739.22583441251	47128.55751272652	47743.56594922988	29793.120276284884	86419.80498550816	54935.020153772086	49028.11204688951	81579.50366710861	42497.56696972118	42852.59399450635	34760.12270114397	73990.89772441002	61581.90667496844	60950.84210116	45278.7452654261
40227.69478023281	48910.87082424766	26555.33284822027	47211.25350531272	43924.764387516414	62142.57683754689	76095.0620804913	83262.82400522578	65004.67633983985	68063.68577116358	30041.833370161145	81319.0539135885	41353.24833312078	28978.38310514895	69838.89838898457	67739.22583441251	47128.55751272652	47743.56594922988	29793.120276284884	86419.80498550816	36846.42261700913	49028.11204688951	81579.50366710861	42497.56696972118	42852.59399450635	34760.12270114397	73990.89772441002	61581.90667496844	60950.84210116	45278.7452654261
40227.69478023281	48910.87082424766	26555.33284822027	45365.33942716081	43924.764387516414	60483.21244326565	76095.0620804913	72321.39083692814	65004.67633983985	68063.68577116358	30041.833370161145	76170.86992164454	41353.24833312078	28978.38310514895	69838.89838898457	67739.22583441251	47128.55751272652	47743.56594922988	29793.120276284884	86419.80498550816	36846.42261700913	49028.11204688951	81579.50366710861	42497.56696972118	42852.59399450635	34760.12270114397	73990.89772441002	61581.90667496844	60950.84210116	45278.7452654261
40227.69478023281	45951.12190397313	26555.33284822027	45365.33942716081	43924.764387516414	60483.21244326565	70926.08179596058	72321.39083692814	65004.67633983985	68063.68577116358	23193.017857082843	76170.86992164454	41353.24833312078	28978.38310514895	69838.89838898457	67739.22583441251	47128.55751272652	47743.56594922988	29793.120276284884	86419.80498550816	36846.42261700913	49028.11204688951	81579.50366710861	42497.56696972118	42852.59399450635	34611.903276783596	73990.89772441002	61581.90667496844	60950.84210116	45278.7452654261
40227.69478023281	45951.12190397313	26555.33284822027	45365.33942716081	43924.764387516414	60483.21244326565	70926.08179596058	72321.39083692814	65004.67633983985	68063.68577116358	23193.017857082843	76170.86992164454	41353.24833312078	28978.38310514895	69838.89838898457	67739.22583441251	47128.55751272652	47743.56594922988	29793.120276284884	86419.80498550816	36846.42261700913	49028.11204688951	81579.50366710861	42497.56696972118	42852.59399450635	34611.903276783596	73990.89772441002	61581.90667496844	60950.84210116	45278.7452654261
40227.69478023281	45951.12190397313	26555.33284822027	44555.39961850978	43924.764387516414	60483.21244326565	70926.08179596058	72321.39083692814	65004.67633983985	68063.68577116358	23193.017857082843	76170.86992164454	41353.24833312078	28978.38310514895	69838.89838898457	67739.22583441251	47128.55751272652	47743.56594922988	29793.120276284884	86419.80498550816	36846.42261700913	49028.11204688951	81579.50366710861	41621.51560499171	41522.14884388626	34611.903276783596	73990.89772441002	61581.90667496844	60950.84210116	45278.7452654261
40227.69478023281	45951.12190397313	20870.284005335034	44555.39961850978	43924.764387516414	60483.21244326565	70926.08179596058	46672.89164390253	65004.67633983985	68063.68577116358	23193.017857082843	76170.86992164454	41353.24833312078	28978.38310514895	69838.89838898457	67739.22583441251	47128.55751272652	47743.56594922988	29793.120276284884	86419.80498550816	36846.42261700913	49028.11204688951	81579.50366710861	41621.51560499171	37822.91376547939	34611.903276783596	73990.89772441002	60768.0791344798	54568.21889825485	45278.7452654261
40227.69478023281	45951.12190397313	20870.284005335034	44555.39961850978	42144.32029715157	60483.21244326565	70926.08179596058	46672.89164390253	65004.67633983985	68063.68577116358	23193.017857082843	76170.86992164454	41353.24833312078	28978.38310514895	69838.89838898457	67739.22583441251	47128.55751272652	47743.56594922988	29793.120276284884	86419.80498550816	36846.42261700913	49028.11204688951	81579.50366710861	41621.51560499171	37822.91376547939	34611.903276783596	73990.89772441002	60768.0791344798	54568.21889825485	45278.7452654261
40227.69478023281	45951.12190397313	20870.284005335034	44555.39961850978	42144.32029715157	60483.21244326565	70926.08179596058	36987.1729917885	64311.187321514844	68063.68577116358	23193.017857082843	76170.86992164454	41353.24833312078	28978.38310514895	69838.89838898457	67739.22583441251	47128.55751272652	47743.56594922988	29793.120276284884	86419.80498550816	36846.42261700913	49028.11204688951	81579.50366710861	41621.51560499171	37822.91376547939	34611.903276783596	73990.89772441002	60768.0791344798	53938.17115079249	45278.7452654261
40227.69478023281	45951.12190397313	20870.284005335034	44555.39961850978	42144.32029715157	60483.21244326565	70926.08179596058	36987.1729917885	64311.187321514844	68063.68577116358	23193.017857082843	76170.86992164454	41353.24833312078	28978.38310514895	69838.89838898457	67739.22583441251	47128.55751272652	47743.56594922988	29793.120276284884	86419.80498550816	36846.42261700913	49028.11204688951	81579.50366710861	41621.51560499171	37822.91376547939	34611.903276783596	73990.89772441002	60768.0791344798	53938.17115079249	45278.7452654261
40227.69478023281	45951.12190397313	20870.284005335034	44555.39961850978	40479.25339101923	60483.21244326565	70926.08179596058	36987.1729917885	64311.187321514844	68063.68577116358	23193.017857082843	76170.86992164454	41353.24833312078	28429.312574998155	69838.89838898457	67739.22583441251	47128.55751272652	47743.56594922988	29782.957255941743	86419.80498550816	36846.42261700913	49028.11204688951	81579.50366710861	40621.66370289143	37822.91376547939	34611.903276783596	73990.89772441002	59943.5953070402	53938.17115079249	40711.738537379664
40227.69478023281	45951.12190397313	20870.284005335034	44555.39961850978	40479.25339101923	60483.21244326565	70926.08179596058	36987.1729917885	64311.187321514844	68063.68577116358	23193.017857082843	76170.86992164454	41353.24833312078	28429.312574998155	69838.89838898457	67739.22583441251	47128.55751272652	47743.56594922988	29782.957255941743	86419.80498550816	36846.42261700913	49028.11204688951	81579.50366710861	40621.66370289143	37822.91376547939	34611.903276783596	73990.89772441002	59943.5953070402	53938.17115079249	35126.771672848095
40227.69478023281	45951.12190397313	20870.284005335034	44555.39961850978	40479.25339101923	59929.131959618106	70926.08179596058	36987.1729917885	60806.252760384545	68063.68577116358	23193.017857082843	76170.86992164454	41353.24833312078	28429.312574998155	69838.89838898457	67739.22583441251	46464.52414543393	47743.56594922988	29782.957255941743	86419.80498550816	36846.42261700913	49028.11204688951	81579.50366710861	40621.66370289143	37822.91376547939	34611.903276783596	73990.89772441002	57557.092942759184	53938.17115079249	35126.771672848095
40227.69478023281	45951.12190397313	20870.284005335034	44555.39961850978	40479.25339101923	59929.131959618106	70926.08179596058	36987.1729917885	60806.252760384545	68063.68577116358	23193.017857082843	76170.86992164454	41353.24833312078	28429.312574998155	69838.89838898457	67739.22583441251	46464.52414543393	47743.56594922988	29782.957255941743	86419.80498550816	36846.42261700913	49028.11204688951	81579.50366710861	40621.66370289143	37822.91376547939	34611.903276783596	73990.89772441002	57557.092942759184	53938.17115079249	35126.771672848095
40227.69478023281	45951.12190397313	20870.284005335034	44555.39961850978	40479.25339101923	59929.131959618106	70926.08179596058	36987.1729917885	60806.252760384545	68063.68577116358	23193.017857082843	76170.86992164454	41353.24833312078	28429.312574998155	69838.89838898457	67739.22583441251	46464.52414543393	47743.56594922988	22162.147179596217	86419.80498550816	36846.42261700913	48436.11803683652	81579.50366710861	40621.66370289143	33710.46582633948	34611.903276783596	73990.89772441002	57557.092942759184	53938.17115079249	35126.771672848095
40227.69478023281	45951.12190397313	20870.284005335034	44555.39961850978	40479.25339101923	59929.131959618106	70926.08179596058	36987.1729917885	60806.252760384545	68063.68577116358	23193.017857082843	76170.86992164454	41353.24833312078	28429.312574998155	69838.89838898457	54352.88159503027	46464.52414543393	43222.67215523787	22162.147179596217	86419.80498550816	33704.315071608005	48436.11803683652	81579.50366710861	40621.66370289143	33710.46582633948	34611.903276783596	73990.89772441002	57557.092942759184	53938.17115079249	35126.771672848095
40227.69478023281	45951.12190397313	20870.284005335034	44555.39961850978	40479.25339101923	42558.904511819244	70926.08179596058	36987.1729917885	50056.25895988718	68063.68577116358	23193.017857082843	76170.86992164454	41353.24833312078	28429.312574998155	69838.89838898457	54352.88159503027	46464.52414543393	43222.67215523787	22162.147179596217	86419.80498550816	33704.315071608005	48436.11803683652	81579.50366710861	40046.52062818341	33710.46582633948	34611.903276783596	70998.20697964351	57557.092942759184	53938.17115079249	35126.771672848095
40227.69478023281	45951.12190397313	20870.284005335034	44555.39961850978	40479.25339101923	42558.904511819244	70926.08179596058	36987.1729917885	50056.25895988718	54105.894948473935	23193.017857082843	76170.86992164454	41353.24833312078	28429.312574998155	63151.90477743134	54352.88159503027	46347.356604093104	41649.48015674498	22162.147179596217	86419.80498550816	33704.315071608005	48436.11803683652	81579.50366710861	40046.52062818341	33710.46582633948	34611.903276783596	70998.20697964351	57557.092942759184	53938.17115079249	35126.771672848095
33193.174869086855	45951.12190397313	20870.284005335034	44555.39961850978	40479.25339101923	42558.904511819244	70926.08179596058	19218.541684454354	50056.25895988718	48312.74989533124	23193.017857082843	76170.86992164454	41353.24833312078	28429.312574998155	63151.90477743134	54352.88159503027	46347.356604093104	41649.48015674498	22162.147179596217	86419.80498550816	33704.315071608005	48436.11803683652	81579.50366710861	40046.52062818341	33710.46582633948	34611.903276783596	70998.20697964351	57557.092942759184	53938.17115079249	35126.771672848095
33193.174869086855	45951.12190397313	20870.284005335034	44555.39961850978	40479.25339101923	42558.904511819244	65170.019294814105	19218.541684454354	50056.25895988718	48312.74989533124	23193.017857082843	76170.86992164454	41353.24833312078	28429.312574998155	63151.90477743134	54352.88159503027	46347.356604093104	41649.48015674498	22162.147179596217	86419.80498550816	33704.315071608005	48436.11803683652	81579.50366710861	40046.52062818341	33710.46582633948	34611.903276783596	70998.20697964351	57557.092942759184	53938.17115079249	35126.771672848095
33193.174869086855	45951.12190397313	18208.057309565997	44555.39961850978	40479.25339101923	42558.904511819244	65170.019294814105	19218.541684454354	50056.25895988718	48312.74989533124	23193.017857082843	76170.86992164454	41353.24833312078	28429.312574998155	63151.90477743134	54352.88159503027	46347.356604093104	41649.48015674498	22162.147179596217	72550.04530245399	33704.315071608005	48436.11803683652	81579.50366710861	40046.52062818341	33710.46582633948	34611.903276783596	70998.20697964351	52436.192250751315	53938.17115079249	35126.771672848095
33193.174869086855	45951.12190397313	18208.057309565997	42496.0767062483	40479.25339101923	42558.904511819244	65170.019294814105	19218.541684454354	50056.25895988718	48312.74989533124	17216.11248318847	76170.86992164454	41353.24833312078	19872.100166935972	63151.90477743134	54352.88159503027	46347.356604093104	41649.48015674498	22162.147179596217	72550.04530245399	31668.264113696467	48436.11803683652	81579.50366710861	40046.52062818341	33710.46582633948	34611.903276783596	70998.20697964351	52436.192250751315	53938.17115079249	35126.771672848095
33193.174869086855	45951.12190397313	18208.057309565997	42496.0767062483	40479.25339101923	42558.904511819244	65170.019294814105	19218.541684454354	50056.25895988718	48312.74989533124	17216.11248318847	62687.13427496648	41353.24833312078	19872.100166935972	63151.90477743134	54352.88159503027	46231.343607806986	41649.48015674498	22162.147179596217	58643.94780343476	31668.264113696467	48436.11803683652	81579.50366710861	40046.52062818341	31838.043700175196	34611.903276783596	70998.20697964351	52436.192250751315	53938.17115079249	35126.771672848095
33193.174869086855	33802.97446678621	18208.057309565997	42496.0767062483	39760.220983054896	42558.904511819244	52734.07457672739	19218.541684454354	50056.25895988718	48201.94506762548	17216.11248318847	59094.427410794924	41353.24833312078	19872.100166935972	63151.90477743134	54352.88159503027	45508.67107686506	41649.48015674498	22162.147179596217	58643.94780343476	31668.264113696467	48436.11803683652	81579.50366710861	40046.52062818341	31838.043700175196	34611.903276783596	64211.19380567303	52436.192250751315	53938.17115079249	35126.771672848095
25741.617892375994	33802.97446678621	18208.057309565997	42496.0767062483	39760.220983054896	42558.904511819244	52734.07457672739	19218.541684454354	50056.25895988718	46851.30432646623	17216.11248318847	59094.427410794924	41353.24833312078	19872.100166935972	63151.90477743134	54352.88159503027	45508.67107686506	41649.48015674498	22162.147179596217	58643.94780343476	31668.264113696467	48436.11803683652	81579.50366710861	40046.52062818341	31838.043700175196	34611.903276783596	64211.19380567303	52436.192250751315	53938.17115079249	35126.771672848095
25741.617892375994	33802.97446678621	16739.108971040987	42496.0767062483	39760.220983054896	36586.98494496747	52734.07457672739	19218.541684454354	50056.25895988718	46851.30432646623	17216.11248318847	59094.427410794924	41353.24833312078	19872.100166935972	54829.954203718	54352.88159503027	45508.67107686506	41649.48015674498	22162.147179596217	58643.94780343476	31668.264113696467	47786.017425269005	81579.50366710861	40046.52062818341	31838.043700175196	34611.903276783596	61665.51541443584	52436.192250751315	53938.17115079249	35126.771672848095
25741.617892375994	33802.97446678621	16739.108971040987	42496.0767062483	39760.220983054896	36586.98494496747	52734.07457672739	19218.541684454354	50056.25895988718	46851.30432646623	17216.11248318847	59094.427410794924	41353.24833312078	19872.100166935972	54829.954203718	19826.62053216101	37310.23029624489	41649.48015674498	22162.147179596217	58643.94780343476	31668.264113696467	47786.017425269005	81579.50366710861	40046.52062818341	31838.043700175196	34367.0261407518	51426.14541372597	46045.832398873754	53938.17115079249	35126.771672848095
25741.617892375994	33802.97446678621	16739.108971040987	42496.0767062483	39760.220983054896	36586.98494496747	52734.07457672739	19218.541684454354	48369.48482510065	46851.30432646623	17216.11248318847	59094.427410794924	41353.24833312078	19872.100166935972	54829.954203718	19826.62053216101	37310.23029624489	41649.48015674498	22162.147179596217	58643.94780343476	31668.264113696467	47786.017425269005	81579.50366710861	40046.52062818341	31838.043700175196	34367.0261407518	51187.99335019053	46045.832398873754	53795.09093679629	35126.771672848095
25741.617892375994	32716.84468294196	16739.108971040987	42496.0767062483	39760.220983054896	36538.05195881506	52734.07457672739	19218.541684454354	48369.48482510065	46851.30432646623	17216.11248318847	59094.427410794924	41353.24833312078	17859.128844800693	54829.954203718	19826.62053216101	37310.23029624489	41649.48015674498	22162.147179596217	58643.94780343476	31668.264113696467	41527.80058393143	81579.50366710861	40046.52062818341	31838.043700175196	34367.0261407518	51187.99335019053	46045.832398873754	53795.09093679629	35109.034413376976
25741.617892375994	32716.84468294196	16739.108971040987	42496.0767062483	39760.220983054896	36538.05195881506	52734.07457672739	19218.541684454354	48369.48482510065	46851.30432646623	17216.11248318847	59094.427410794924	41353.24833312078	17859.128844800693	54829.954203718	19826.62053216101	37310.23029624489	41649.48015674498	22162.147179596217	53242.875983272745	31668.264113696467	41527.80058393143	81579.50366710861	40046.52062818341	31838.043700175196	34367.0261407518	51187.99335019053	46045.832398873754	53735.79760593842	35109.034413376976
24337.32760606965	32716.84468294196	16739.108971040987	42313.70237752298	39760.220983054896	36538.05195881506	52734.07457672739	19218.541684454354	48369.48482510065	46851.30432646623	17216.11248318847	59094.427410794924	41353.24833312078	17859.128844800693	54829.954203718	19826.62053216101	37310.23029624489	41649.48015674498	22162.147179596217	53242.875983272745	31668.264113696467	41527.80058393143	81579.50366710861	40046.52062818341	31838.043700175196	34367.0261407518	51187.99335019053	46045.832398873754	53735.79760593842	35109.034413376976
24337.32760606965	32716.84468294196	16739.108971040987	42313.70237752298	39760.220983054896	36538.05195881506	52734.07457672739	19218.541684454354	48369.48482510065	46851.30432646623	17216.11248318847	59094.427410794924	41353.24833312078	17859.128844800693	54829.954203718	19826.62053216101	37310.23029624489	41649.48015674498	22162.147179596217	53242.875983272745	31668.264113696467	41527.80058393143	70666.1352177876	40046.52062818341	31838.043700175196	34367.0261407518	51187.99335019053	44626.00863023102	53735.79760593842	32119.37539207447
24337.32760606965	32716.84468294196	16739.108971040987	42313.70237752298	39760.220983054896	36538.05195881506	52734.07457672739	19218.541684454354	48369.48482510065	46851.30432646623	17216.11248318847	59094.427410794924	41353.24833312078	17859.128844800693	54829.954203718	19826.62053216101	37310.23029624489	41649.48015674498	22162.147179596217	53242.875983272745	31668.264113696467	41527.80058393143	70666.1352177876	40046.52062818341	31838.043700175196	34367.0261407518	51187.99335019053	44626.00863023102	53735.79760593842	32119.37539207447
24337.32760606965	32716.84468294196	16739.108971040987	41845.345663422755	39760.220983054896	36538.05195881506	52734.07457672739	19218.541684454354	48369.48482510065	46851.30432646623	17216.11248318847	59094.427410794924	41353.24833312078	17859.128844800693	54829.954203718	19826.62053216101	37310.23029624489	41649.48015674498	22162.147179596217	53242.875983272745	31668.264113696467	41527.80058393143	70666.1352177876	40046.52062818341	31838.043700175196	34367.0261407518	51187.99335019053	44626.00863023102	53219.46460689417	32119.37539207447
24337.32760606965	32716.84468294196	16739.108971040987	41845.345663422755	39760.220983054896	36538.05195881506	52734.07457672739	19218.541684454354	48369.48482510065	46851.30432646623	17216.11248318847	59094.427410794924	41353.24833312078	17859.128844800693	54829.954203718	19826.62053216101	37310.23029624489	41649.48015674498	22162.147179596217	53242.875983272745	31668.264113696467	41527.80058393143	70666.1352177876	38364.05142929333	31838.043700175196	34367.0261407518	51128.85158524503	44626.00863023102	53219.46460689417	32119.37539207447
24337.32760606965	32716.84468294196	16739.108971040987	41845.345663422755	39760.220983054896	36538.05195881506	52734.07457672739	19218.541684454354	48369.48482510065	46851.30432646623	17216.11248318847	59094.427410794924	41353.24833312078	17859.128844800693	54829.954203718	19826.62053216101	37310.23029624489	41023.307061060375	22162.147179596217	53242.875983272745	31668.264113696467	41527.80058393143	70666.1352177876	38364.05142929333	31838.043700175196	34367.0261407518	51128.85158524503	44626.00863023102	53219.46460689417	32119.37539207447
24337.32760606965	32716.84468294196	16739.108971040987	41845.345663422755	39760.220983054896	36538.05195881506	52734.07457672739	19218.541684454354	48369.48482510065	46851.30432646623	17216.11248318847	59094.427410794924	41353.24833312078	17859.128844800693	54829.954203718	19826.62053216101	37310.23029624489	41023.307061060375	22032.084137508275	53242.875983272745	31668.264113696467	22912.933316778093	70666.1352177876	38364.05142929333	31838.043700175196	27103.040104750773	51128.85158524503	40750.13737518061	53219.46460689417	30715.446031260803
19690.854367917484	32716.84468294196	16739.108971040987	41845.345663422755	39760.220983054896	36538.05195881506	52734.07457672739	19218.541684454354	48369.48482510065	46851.30432646623	17216.11248318847	59094.427410794924	41353.24833312078	17859.128844800693	54829.954203718	19826.62053216101	37310.23029624489	41023.307061060375	22032.084137508275	53242.875983272745	31668.264113696467	22912.933316778093	70666.1352177876	38364.05142929333	31838.043700175196	27103.040104750773	51128.85158524503	40750.13737518061	42355.69820700684	30715.446031260803
19690.854367917484	32716.84468294196	16739.108971040987	41845.345663422755	39760.220983054896	35754.8892242591	52734.07457672739	19218.541684454354	48369.48482510065	46851.30432646623	17216.11248318847	59094.427410794924	41353.24833312078	17859.128844800693	54829.954203718	19826.62053216101	37310.23029624489	41023.307061060375	22032.084137508275	53242.875983272745	31668.264113696467	22912.933316778093	70666.1352177876	38364.05142929333	30395.42413768272	27103.040104750773	51128.85158524503	40750.13737518061	42355.69820700684	30715.446031260803
19690.854367917484	32716.84468294196	16739.108971040987	41845.345663422755	39760.220983054896	35754.8892242591	50831.213409679425	19218.541684454354	48369.48482510065	46851.30432646623	17216.11248318847	59094.427410794924	41353.24833312078	14882.19563186321	54829.954203718	19826.62053216101	37310.23029624489	41023.307061060375	22032.084137508275	53242.875983272745	31668.264113696467	22912.933316778093	70666.1352177876	38364.05142929333	30395.42413768272	27103.040104750773	51128.85158524503	39639.381975084245	39648.39803571642	30715.446031260803
19690.854367917484	32716.84468294196	16739.108971040987	41845.345663422755	39760.220983054896	35754.8892242591	49495.27284945325	19218.541684454354	44393.4099195812	46851.30432646623	17216.11248318847	59094.427410794924	41353.24833312078	14639.46516830699	54829.954203718	19826.62053216101	36777.35845685294	41023.307061060375	21215.403589973106	53242.875983272745	31668.264113696467	22912.933316778093	70666.1352177876	38364.05142929333	30087.857012124212	26466.75357529761	51128.85158524503	39639.381975084245	39648.39803571642	30715.446031260803
19690.854367917484	32716.84468294196	16739.108971040987	41845.345663422755	39760.220983054896	35754.8892242591	49495.27284945325	19218.541684454354	44393.4099195812	46851.30432646623	17216.11248318847	59094.427410794924	41353.24833312078	14639.46516830699	54829.954203718	19826.62053216101	36777.35845685294	41023.307061060375	21215.403589973106	53242.875983272745	31668.264113696467	22912.933316778093	70666.1352177876	38364.05142929333	30087.857012124212	26466.75357529761	51128.85158524503	39639.381975084245	39648.39803571642	30715.446031260803
18629.65972007409	32716.84468294196	16739.108971040987	41845.345663422755	39760.220983054896	35754.8892242591	49495.27284945325	19218.541684454354	44393.4099195812	46851.30432646623	17216.11248318847	59094.427410794924	41353.24833312078	14639.46516830699	54829.954203718	19826.62053216101	36777.35845685294	36021.498421362114	21215.403589973106	53242.875983272745	26185.282918713812	22912.933316778093	70666.1352177876	38364.05142929333	30087.857012124212	26466.75357529761	51128.85158524503	39639.381975084245	39648.39803571642	30715.446031260803
18629.65972007409	32716.84468294196	16739.108971040987	41845.345663422755	39760.220983054896	35754.8892242591	49495.27284945325	19218.541684454354	44393.4099195812	46851.30432646623	17216.11248318847	59094.427410794924	41353.24833312078	14369.930447192603	54829.954203718	19826.62053216101	34423.76341804367	36021.498421362114	21215.403589973106	53242.875983272745	17853.369425950565	22912.933316778093	70666.1352177876	38364.05142929333	30087.857012124212	26466.75357529761	51128.85158524503	39639.381975084245	30725.41157836215	30715.446031260803
18629.65972007409	32716.84468294196	16739.108971040987	39805.47475050061	39760.220983054896	35754.8892242591	49495.27284945325	19218.541684454354	44393.4099195812	46851.30432646623	17216.11248318847	58594.55842635327	41353.24833312078	14369.930447192603	54829.954203718	19826.62053216101	34423.76341804367	36021.498421362114	21215.403589973106	53242.875983272745	17853.369425950565	22912.933316778093	70666.1352177876	38364.05142929333	29486.23267720826	26466.75357529761	51128.85158524503	39639.381975084245	30725.41157836215	30715.446031260803
18629.65972007409	32716.84468294196	16739.108971040987	39805.47475050061	39760.220983054896	35754.8892242591	49495.27284945325	19218.541684454354	44393.4099195812	46851.30432646623	17216.11248318847	52772.015611617586	41353.24833312078	14369.930447192603	54829.954203718	19826.62053216101	34423.76341804367	30392.059531725496	19846.386283724092	53242.875983272745	17853.369425950565	22912.933316778093	68091.23449664649	38364.05142929333	29486.23267720826	26466.75357529761	51128.85158524503	39639.381975084245	30725.41157836215	30715.446031260803
18489.758587990484	32716.84468294196	16739.108971040987	39805.47475050061	39760.220983054896	35659.870328921475	49495.27284945325	19218.541684454354	44393.4099195812	46586.56221621299	17216.11248318847	52772.015611617586	41353.24833312078	14369.930447192603	54829.954203718	19826.62053216101	34331.93779062059	30392.059531725496	19846.386283724092	53242.875983272745	17853.369425950565	22912.933316778093	62066.06027853598	38364.05142929333	29486.23267720826	24793.635547910017	48368.426261384724	39639.381975084245	30725.41157836215	30715.446031260803
18489.758587990484	32716.84468294196	16739.108971040987	39805.47475050061	39760.220983054896	35659.870328921475	49495.27284945325	19218.541684454354	44393.4099195812	46586.56221621299	17216.11248318847	52772.015611617586	41353.24833312078	14369.930447192603	54829.954203718	19826.62053216101	34331.93779062059	30392.059531725496	19846.386283724092	53242.875983272745	17853.369425950565	22912.933316778093	59771.26783578701	38364.05142929333	29486.23267720826	24595.83872208875	48368.426261384724	39639.381975084245	30725.41157836215	30715.446031260803
18489.758587990484	32716.84468294196	16739.108971040987	39805.47475050061	39760.220983054896	35659.870328921475	49495.27284945325	19218.541684454354	44393.4099195812	46586.56221621299	17216.11248318847	52772.015611617586	29075.29300663375	14369.930447192603	54829.954203718	19826.62053216101	34331.93779062059	25452.417959976203	19846.386283724092	53242.875983272745	17853.369425950565	22912.933316778093	59771.26783578701	38364.05142929333	29486.23267720826	24595.83872208875	42198.55903867188	39639.381975084245	30725.41157836215	30715.446031260803
18489.758587990484	32716.84468294196	16739.108971040987	39805.47475050061	39760.220983054896	35659.870328921475	49495.27284945325	19218.541684454354	44393.4099195812	46586.56221621299	17216.11248318847	52772.015611617586	29075.29300663375	14369.930447192603	54829.954203718	19826.62053216101	34331.93779062059	25452.417959976203	19846.386283724092	53242.875983272745	17853.369425950565	22912.933316778093	59771.26783578701	38223.20563322977	29486.23267720826	24595.83872208875	35827.89654419706	30311.764029192847	30725.41157836215	30715.446031260803
18489.758587990484	32716.84468294196	16739.108971040987	39805.47475050061	39760.220983054896	35659.870328921475	49495.27284945325	19218.541684454354	44393.4099195812	46586.56221621299	17216.11248318847	52772.015611617586	29075.29300663375	14369.930447192603	54829.954203718	19826.62053216101	34331.93779062059	25452.417959976203	19846.386283724092	53242.875983272745	17853.369425950565	22912.933316778093	59771.26783578701	38223.20563322977	29486.23267720826	24595.83872208875	25874.116115329933	30311.764029192847	30725.41157836215	30715.446031260803
18489.758587990484	32716.84468294196	16739.108971040987	38854.17260831372	39760.220983054896	35659.870328921475	49495.27284945325	19218.541684454354	44393.4099195812	46586.56221621299	17216.11248318847	52772.015611617586	29075.29300663375	14369.930447192603	54829.954203718	19826.62053216101	32983.15444295283	25452.417959976203	18873.34847018863	53242.875983272745	17853.369425950565	22912.933316778093	59771.26783578701	38223.20563322977	29486.23267720826	24595.83872208875	25874.116115329933	27597.80391532653	30725.41157836215	30715.446031260803
18489.758587990484	32716.84468294196	16739.108971040987	38854.17260831372	39760.220983054896	35659.870328921475	49495.27284945325	19218.541684454354	44393.4099195812	43817.56111674854	17216.11248318847	52772.015611617586	29075.29300663375	14369.930447192603	54829.954203718	19826.62053216101	32983.15444295283	25452.417959976203	18873.34847018863	53242.875983272745	17853.369425950565	22912.933316778093	59771.26783578701	38223.20563322977	29486.23267720826	24595.83872208875	25874.116115329933	27597.80391532653	30725.41157836215	30715.446031260803
18489.758587990484	32716.84468294196	16739.108971040987	38854.17260831372	39760.220983054896	35659.870328921475	49495.27284945325	19218.541684454354	44393.4099195812	43817.56111674854	17216.11248318847	52772.015611617586	29075.29300663375	14369.930447192603	54829.954203718	19826.62053216101	32983.15444295283	25452.417959976203	18873.34847018863	53242.875983272745	17853.369425950565	22912.933316778093	59771.26783578701	38223.20563322977	29486.23267720826	24595.83872208875	25874.116115329933	27597.80391532653	30725.41157836215	30715.446031260803
17987.771200654846	32716.84468294196	16739.108971040987	38854.17260831372	39760.220983054896	35659.870328921475	49495.27284945325	19218.541684454354	44393.4099195812	43817.56111674854	17216.11248318847	52772.015611617586	29075.29300663375	14369.930447192603	54829.954203718	19826.62053216101	32983.15444295283	25452.417959976203	18873.34847018863	53242.875983272745	17853.369425950565	22912.933316778093	59771.26783578701	38223.20563322977	29486.23267720826	24595.83872208875	25874.116115329933	27597.80391532653	28467.92280250657	30715.446031260803
17987.771200654846	32716.84468294196	16739.108971040987	38854.17260831372	39760.220983054896	35659.870328921475	49495.27284945325	19218.541684454354	42371.86613323888	43817.56111674854	17216.11248318847	52772.015611617586	29075.29300663375	14369.930447192603	54829.954203718	19826.62053216101	32983.15444295283	25452.417959976203	18873.34847018863	53242.875983272745	17853.369425950565	22912.933316778093	58220.52917742019	38223.20563322977	29486.23267720826	24595.83872208875	25874.116115329933	27597.80391532653	28467.92280250657	30715.446031260803
17987.771200654846	32716.84468294196	16739.108971040987	35494.23270202893	39760.220983054896	35659.870328921475	49495.27284945325	19218.541684454354	42371.86613323888	43817.56111674854	17216.11248318847	52772.015611617586	29075.29300663375	14369.930447192603	54829.954203718	19826.62053216101	32983.15444295283	25452.417959976203	18873.34847018863	51824.19783594904	17853.369425950565	22912.933316778093	58220.52917742019	38223.20563322977	29486.23267720826	24595.83872208875	25874.116115329933	27597.80391532653	28467.92280250657	30715.446031260803
17987.771200654846	32716.84468294196	16739.108971040987	34433.68974564392	39760.220983054896	35659.870328921475	49495.27284945325	19218.541684454354	42371.86613323888	43817.56111674854	17216.11248318847	52772.015611617586	29075.29300663375	14369.930447192603	54829.954203718	19826.62053216101	32983.15444295283	25452.417959976203	18873.34847018863	51824.19783594904	17853.369425950565	22912.933316778093	58220.52917742019	32365.55181470272	29486.23267720826	24595.83872208875	25874.116115329933	27597.80391532653	28467.92280250657	30715.446031260803
17987.771200654846	32716.84468294196	16739.108971040987	34433.68974564392	39760.220983054896	35659.870328921475	49495.27284945325	19218.541684454354	42371.86613323888	43651.50805479788	17216.11248318847	52772.015611617586	29075.29300663375	14369.930447192603	54829.954203718	19826.62053216101	27693.23643299628	25452.417959976203	18873.34847018863	51824.19783594904	17853.369425950565	22912.933316778093	58220.52917742019	32365.55181470272	29486.23267720826	24595.83872208875	25874.116115329933	27597.80391532653	28467.92280250657	30638.435062074983
17987.771200654846	32716.84468294196	16739.108971040987	34433.68974564392	34832.87453028128	30368.485646610894	49495.27284945325	19218.541684454354	42371.86613323888	43651.50805479788	17216.11248318847	52772.015611617586	29075.29300663375	14369.930447192603	54829.954203718	19826.62053216101	25467.67626526991	25452.417959976203	18873.34847018863	51824.19783594904	17853.369425950565	22912.933316778093	58220.52917742019	32365.55181470272	29486.23267720826	24595.83872208875	23156.758581992824	27597.80391532653	28467.92280250657	30638.435062074983
17987.771200654846	32716.84468294196	16739.108971040987	34433.68974564392	34832.87453028128	29505.562599934092	48277.77926102545	19218.541684454354	42371.86613323888	42070.00345416812	17216.11248318847	52772.015611617586	29075.29300663375	14369.930447192603	54829.954203718	19826.62053216101	25467.67626526991	25452.417959976203	18873.34847018863	51824.19783594904	17853.369425950565	22912.933316778093	58220.52917742019	27811.329676749854	29486.23267720826	24595.83872208875	23156.758581992824	27597.80391532653	24429.603893692714	30638.435062074983
17987.771200654846	28648.652302481212	16739.108971040987	34433.68974564392	34832.87453028128	29505.562599934092	48277.77926102545	19218.541684454354	42371.86613323888	42070.00345416812	17216.11248318847	52772.015611617586	29075.29300663375	14369.930447192603	54829.954203718	19211.96935788854	25358.364221986198	25452.417959976203	18873.34847018863	38288.25002362951	17853.369425950565	22912.933316778093	58220.52917742019	27811.329676749854	29486.23267720826	24595.83872208875	23156.758581992824	27597.80391532653	24429.603893692714	27159.447904828183
17508.638974105445	28162.7936390569	16739.108971040987	34433.68974564392	34832.87453028128	26805.358079187346	48277.77926102545	19218.541684454354	42371.86613323888	35706.630891013636	17216.11248318847	52772.015611617586	28595.89634278678	14369.930447192603	54829.954203718	19211.96935788854	25358.364221986198	24207.758889436103	18873.34847018863	38288.25002362951	17853.369425950565	22912.933316778093	58220.52917742019	27811.329676749854	29486.23267720826	24595.83872208875	23156.758581992824	27597.80391532653	24429.603893692714	27159.447904828183
17508.638974105445	28162.7936390569	16739.108971040987	34433.68974564392	26744.352363293387	26805.358079187346	48277.77926102545	17787.75598121024	42371.86613323888	35706.630891013636	17216.11248318847	52772.015611617586	28595.89634278678	10902.261498460965	54829.954203718	19211.96935788854	25358.364221986198	24119.20444721315	18873.34847018863	38288.25002362951	17853.369425950565	22912.933316778093	58220.52917742019	26388.50014598005	29188.40654396857	24595.83872208875	23156.758581992824	27597.80391532653	24429.603893692714	23334.184816827186
17508.638974105445	28162.7936390569	16739.108971040987	34433.68974564392	26744.352363293387	22701.071456085432	48277.77926102545	17787.75598121024	42371.86613323888	35706.630891013636	17216.11248318847	52772.015611617586	28595.89634278678	10885.741482282272	54829.954203718	19211.96935788854	25358.364221986198	24119.20444721315	18873.34847018863	38288.25002362951	17853.369425950565	22912.933316778093	58220.52917742019	26388.50014598005	29188.40654396857	24595.83872208875	23156.758581992824	27597.80391532653	24429.603893692714	23334.184816827186
17508.638974105445	28162.7936390569	16739.108971040987	34433.68974564392	26744.352363293387	22701.071456085432	39233.96271946738	17787.75598121024	42371.86613323888	35706.630891013636	17216.11248318847	52772.015611617586	26485.21039278964	10885.741482282272	39174.88238816277	19211.96935788854	24063.759869871275	24119.20444721315	18873.34847018863	38288.25002362951	17853.369425950565	22912.933316778093	56831.73202400776	26388.50014598005	29188.40654396857	24595.83872208875	23156.758581992824	27597.80391532653	24429.603893692714	23334.184816827186
17508.638974105445	28162.7936390569	16739.108971040987	34433.68974564392	26744.352363293387	22701.071456085432	39233.96271946738	17787.75598121024	42371.86613323888	32508.307392089217	17216.11248318847	52772.015611617586	26485.21039278964	10885.741482282272	39174.88238816277	19211.96935788854	24063.759869871275	24119.20444721315	18873.34847018863	38288.25002362951	17853.369425950565	22912.933316778093	56831.73202400776	26388.50014598005	29188.40654396857	24595.83872208875	23156.758581992824	27597.80391532653	23825.56257802658	23334.184816827186
17508.638974105445	28162.7936390569	16739.108971040987	34433.68974564392	26744.352363293387	22701.071456085432	39233.96271946738	17787.75598121024	42371.86613323888	32508.307392089217	17216.11248318847	52772.015611617586	26485.21039278964	10885.741482282272	39174.88238816277	19211.96935788854	24063.759869871275	24119.20444721315	18873.34847018863	38288.25002362951	17853.369425950565	22912.933316778093	56831.73202400776	26388.50014598005	29188.40654396857	24595.83872208875	23156.758581992824	27597.80391532653	23825.56257802658	23334.184816827186
17508.638974105445	28162.7936390569	16739.108971040987	34433.68974564392	21605.424521963763	22701.071456085432	39233.96271946738	17787.75598121024	42371.86613323888	32508.307392089217	17216.11248318847	52772.015611617586	26485.21039278964	10885.741482282272	39174.88238816277	19211.96935788854	24063.759869871275	24119.20444721315	18873.34847018863	38288.25002362951	17853.369425950565	22912.933316778093	56831.73202400776	26388.50014598005	29188.40654396857	24595.83872208875	23156.758581992824	27597.80391532653	23825.56257802658	23334.184816827186
17508.638974105445	28162.7936390569	16739.108971040987	29261.85434546072	19460.407766164153	22701.071456085432	39233.96271946738	17787.75598121024	41574.35952938964	32508.307392089217	17216.11248318847	52772.015611617586	26485.21039278964	10885.741482282272	39174.88238816277	19211.96935788854	24063.759869871275	24119.20444721315	18873.34847018863	38288.25002362951	17853.369425950565	22912.933316778093	56831.73202400776	26388.50014598005	29188.40654396857	24595.83872208875	23156.758581992824	27597.80391532653	23825.56257802658	23334.184816827186
17508.638974105445	28162.7936390569	16739.108971040987	29261.85434546072	19460.407766164153	22701.071456085432	39233.96271946738	17787.75598121024	41574.35952938964	32508.307392089217	17216.11248318847	52772.015611617586	24307.034752014388	10885.741482282272	39174.88238816277	19211.96935788854	24063.759869871275	24119.20444721315	18415.145539487374	38288.25002362951	17853.369425950565	22912.933316778093	56831.73202400776	26388.50014598005	29188.40654396857	24595.83872208875	23156.758581992824	27597.80391532653	23825.56257802658	23334.184816827186
17508.638974105445	28162.7936390569	16739.108971040987	29261.85434546072	17960.399471579945	22701.071456085432	39233.96271946738	17787.75598121024	41574.35952938964	32508.307392089217	17216.11248318847	52772.015611617586	24307.034752014388	10885.741482282272	39174.88238816277	19211.96935788854	24063.759869871275	24046.78494633141	18415.145539487374	38288.25002362951	17853.369425950565	22912.933316778093	56831.73202400776	26388.50014598005	29188.40654396857	23351.5810278103	23156.758581992824	27597.80391532653	23825.56257802658	23334.184816827186
17508.638974105445	28162.7936390569	16739.108971040987	29261.85434546072	17960.399471579945	22701.071456085432	38674.789842699625	17787.75598121024	41574.35952938964	32508.307392089217	17216.11248318847	52772.015611617586	24307.034752014388	10885.741482282272	39174.88238816277	19211.96935788854	24063.759869871275	24046.78494633141	18415.145539487374	38288.25002362951	17853.369425950565	22912.933316778093	56831.73202400776	26388.50014598005	29188.40654396857	23351.5810278103	23156.758581992824	27597.80391532653	23825.56257802658	23334.184816827186
17508.638974105445	28162.7936390569	16739.108971040987	29261.85434546072	17960.399471579945	22701.071456085432	38674.789842699625	17787.75598121024	36581.62974915995	32508.307392089217	17216.11248318847	52772.015611617586	24307.034752014388	10885.741482282272	39174.88238816277	19211.96935788854	24063.759869871275	24046.78494633141	18415.145539487374	38288.25002362951	17853.369425950565	22912.933316778093	56831.73202400776	26388.50014598005	29188.40654396857	23351.5810278103	23156.758581992824	27597.80391532653	23825.56257802658	23334.184816827186
17508.638974105445	28162.7936390569	16739.108971040987	29261.85434546072	17960.399471579945	22701.071456085432	38674.789842699625	17787.75598121024	36581.62974915995	32508.307392089217	17216.11248318847	52772.015611617586	24307.034752014388	10885.741482282272	39174.88238816277	19211.96935788854	24063.759869871275	24046.78494633141	18415.145539487374	38288.25002362951	17853.369425950565	22912.933316778093	56093.678903273234	26388.50014598005	29188.40654396857	23351.5810278103	23156.758581992824	27597.80391532653	23825.56257802658	22132.47759740718
17508.638974105445	19313.226496045307	16739.108971040987	29261.85434546072	17960.399471579945	22701.071456085432	38674.789842699625	17787.75598121024	36581.62974915995	31995.47885768443	17216.11248318847	52772.015611617586	24307.034752014388	10885.741482282272	39174.88238816277	19211.96935788854	24063.759869871275	24046.78494633141	18415.145539487374	38288.25002362951	17853.369425950565	22131.474073998066	44731.53084070006	26388.50014598005	29188.40654396857	20528.740868160305	23156.758581992824	27597.80391532653	23825.56257802658	22132.47759740718
17508.638974105445	19313.226496045307	16739.108971040987	29261.85434546072	17960.399471579945	22701.071456085432	38674.789842699625	17787.75598121024	36581.62974915995	31995.47885768443	17216.11248318847	52772.015611617586	24307.034752014388	10885.741482282272	39174.88238816277	19211.96935788854	24063.759869871275	20346.47458200804	18415.145539487374	38288.25002362951	17853.369425950565	22131.474073998066	44731.53084070006	26388.50014598005	29188.40654396857	20528.740868160305	23156.758581992824	27597.80391532653	23825.56257802658	22132.47759740718
17508.638974105445	19313.226496045307	16739.108971040987	29178.616079523294	17960.399471579945	22701.071456085432	38674.789842699625	17787.75598121024	36581.62974915995	31995.47885768443	17216.11248318847	52772.015611617586	24307.034752014388	10885.741482282272	39174.88238816277	19211.96935788854	24063.759869871275	20346.47458200804	18415.145539487374	38288.25002362951	17853.369425950565	22131.474073998066	44731.53084070006	26388.50014598005	29188.40654396857	20528.740868160305	23156.758581992824	27597.80391532653	23825.56257802658	22132.47759740718
17508.638974105445	19313.226496045307	16141.78876677619	29178.616079523294	17960.399471579945	22701.071456085432	38674.789842699625	17787.75598121024	36581.62974915995	31995.47885768443	17216.11248318847	52772.015611617586	24307.034752014388	10885.741482282272	39174.88238816277	18702.952719675006	24063.759869871275	20346.47458200804	18415.145539487374	38288.25002362951	17853.369425950565	22131.474073998066	44731.53084070006	26388.50014598005	29188.40654396857	20528.740868160305	23156.758581992824	27597.80391532653	23825.56257802658	15381.659472142972
17508.638974105445	19157.577655152272	16141.78876677619	29178.616079523294	17960.399471579945	22701.071456085432	38674.789842699625	17607.517128010717	36581.62974915995	31995.47885768443	17216.11248318847	52772.015611617586	24307.034752014388	10885.741482282272	39174.88238816277	16569.988097765643	19818.943422075303	20346.47458200804	18415.145539487374	38288.25002362951	17853.369425950565	21276.64060813137	44247.96506674259	26388.50014598005	29188.40654396857	20528.740868160305	23156.758581992824	27597.80391532653	20417.632703053154	15381.659472142972
17508.638974105445	19157.577655152272	16141.78876677619	20711.934923976634	17960.399471579945	22701.071456085432	37872.036098257275	17607.517128010717	36581.62974915995	31995.47885768443	17216.11248318847	47745.884216376166	24307.034752014388	10680.673211951858	39174.88238816277	16569.988097765643	16900.473407370377	20346.47458200804	18415.145539487374	38288.25002362951	17853.369425950565	21007.847884733303	44247.96506674259	23006.08322207623	29188.40654396857	19743.03059992916	23156.758581992824	27597.80391532653	20417.632703053154	15381.659472142972
17508.638974105445	19157.577655152272	16141.78876677619	20711.934923976634	16588.785562134093	22701.071456085432	37872.036098257275	17607.517128010717	31449.843691930666	31995.47885768443	17216.11248318847	47745.884216376166	24307.034752014388	10680.673211951858	39174.88238816277	16569.988097765643	16900.473407370377	20346.47458200804	18415.145539487374	38288.25002362951	17853.369425950565	21007.847884733303	44247.96506674259	23006.08322207623	29188.40654396857	19743.03059992916	23156.758581992824	27597.80391532653	20417.632703053154	15381.659472142972
17508.638974105445	19157.577655152272	15316.223306962704	20711.934923976634	13385.138662027313	16496.854577426755	37872.036098257275	17607.517128010717	31449.843691930666	28193.940635045266	17216.11248318847	47745.884216376166	24307.034752014388	10680.673211951858	39174.88238816277	16569.988097765643	16705.935861843172	20346.47458200804	18415.145539487374	38288.25002362951	17853.369425950565	21007.847884733303	35211.2165484392	23006.08322207623	29188.40654396857	19743.03059992916	23156.758581992824	27597.80391532653	20417.632703053154	15381.659472142972
17508.638974105445	19157.577655152272	15316.223306962704	20711.934923976634	13139.645851171794	16496.854577426755	37872.036098257275	17607.517128010717	31449.843691930666	28193.940635045266	17216.11248318847	47745.884216376166	24307.034752014388	10680.673211951858	39174.88238816277	16569.988097765643	16705.935861843172	20346.47458200804	18415.145539487374	38288.25002362951	17853.369425950565	21007.847884733303	35211.2165484392	23006.08322207623	29188.40654396857	19743.03059992916	22485.64411157942	27597.80391532653	16549.401878428376	15381.659472142972
17508.638974105445	19157.577655152272	15316.223306962704	20711.934923976634	13139.645851171794	16496.854577426755	37872.036098257275	17607.517128010717	31449.843691930666	28193.940635045266	17216.11248318847	47745.884216376166	24307.034752014388	10680.673211951858	36672.94293754805	16569.988097765643	16537.91145564615	13370.129819788168	18415.145539487374	38160.268974325474	17853.369425950565	21007.847884733303	35211.2165484392	23006.08322207623	29188.40654396857	19743.03059992916	22485.64411157942	19159.437123603744	16549.401878428376	15381.659472142972
17508.638974105445	19157.577655152272	15316.223306962704	20711.934923976634	13139.645851171794	16496.854577426755	37872.036098257275	17099.285860744585	31449.843691930666	28193.940635045266	17216.11248318847	47745.884216376166	24307.034752014388	10680.673211951858	36672.94293754805	16569.988097765643	16537.91145564615	12898.165282385706	17020.69891997282	38160.268974325474	17853.369425950565	21007.847884733303	35211.2165484392	23006.08322207623	29188.40654396857	19743.03059992916	22485.64411157942	19159.437123603744	16549.401878428376	15381.659472142972
17508.638974105445	19157.577655152272	15316.223306962704	20711.934923976634	13139.645851171794	16496.854577426755	37872.036098257275	17099.285860744585	31449.843691930666	28193.940635045266	17216.11248318847	47745.884216376166	24307.034752014388	10680.673211951858	36672.94293754805	16569.988097765643	16537.91145564615	12898.165282385706	17020.69891997282	38160.268974325474	17853.369425950565	21007.847884733303	34825.37767304733	23006.08322207623	29188.40654396857	19743.03059992916	13303.954114756922	19159.437123603744	16549.401878428376	15381.659472142972
9479.322153988825	19157.577655152272	15316.223306962704	20711.934923976634	11172.969013789412	16496.854577426755	37872.036098257275	17099.285860744585	31449.843691930666	28193.940635045266	17216.11248318847	43127.82995505105	24307.034752014388	10680.673211951858	36672.94293754805	16569.988097765643	16537.91145564615	12898.165282385706	17020.69891997282	38160.268974325474	17853.369425950565	21007.847884733303	34825.37767304733	23006.08322207623	29188.40654396857	19743.03059992916	13303.954114756922	19159.437123603744	16549.401878428376	15381.659472142972
9479.322153988825	19157.577655152272	13252.548740829552	20711.934923976634	11172.969013789412	16496.854577426755	37872.036098257275	17099.285860744585	31449.843691930666	28193.940635045266	17216.11248318847	43127.82995505105	23915.91763716685	10680.673211951858	36672.94293754805	16569.988097765643	16005.153925872883	12898.165282385706	17020.69891997282	33784.979448422586	17853.369425950565	21007.847884733303	34825.37767304733	23006.08322207623	29188.40654396857	19743.03059992916	13303.954114756922	19159.437123603744	16549.401878428376	15137.947409331788
9479.322153988825	19157.577655152272	13252.548740829552	20711.934923976634	11172.969013789412	16496.854577426755	37872.036098257275	17099.285860744585	31449.843691930666	28193.940635045266	17216.11248318847	43127.82995505105	23915.91763716685	10680.673211951858	36079.887303426534	16569.988097765643	16005.153925872883	12898.165282385706	17020.69891997282	33784.979448422586	17853.369425950565	21007.847884733303	34825.37767304733	23006.08322207623	29188.40654396857	19326.316031033457	13303.954114756922	19159.437123603744	16549.401878428376	15137.947409331788
9479.322153988825	19157.577655152272	13252.548740829552	20711.934923976634	11172.969013789412	16496.854577426755	37872.036098257275	17099.285860744585	31449.843691930666	28193.940635045266	17216.11248318847	43127.82995505105	23915.91763716685	10680.673211951858	36079.887303426534	16569.988097765643	16005.153925872883	12898.165282385706	17020.69891997282	33784.979448422586	17853.369425950565	21007.847884733303	34825.37767304733	23006.08322207623	29188.40654396857	19326.316031033457	13303.954114756922	19159.437123603744	16549.401878428376	15137.947409331788
9479.322153988825	19157.577655152272	13252.548740829552	20711.934923976634	11172.969013789412	16496.854577426755	37872.036098257275	17099.285860744585	31449.843691930666	28193.940635045266	17216.11248318847	43127.82995505105	23915.91763716685	10680.673211951858	36079.887303426534	16134.781540119837	16005.153925872883	12898.165282385706	17020.69891997282	33784.979448422586	17853.369425950565	21007.847884733303	34825.37767304733	23006.08322207623	29188.40654396857	19326.316031033457	13303.954114756922	19159.437123603744	16549.401878428376	15137.947409331788
9479.322153988825	19157.577655152272	13252.548740829552	20711.934923976634	11172.969013789412	16496.854577426755	37872.036098257275	17099.285860744585	31449.843691930666	28193.940635045266	17216.11248318847	43127.82995505105	23915.91763716685	10680.673211951858	36079.887303426534	16134.781540119837	16005.153925872883	12898.165282385706	17020.69891997282	33784.979448422586	17853.369425950565	21007.847884733303	34825.37767304733	23006.08322207623	29188.40654396857	19326.316031033457	13303.954114756922	19159.437123603744	16549.401878428376	15137.947409331788
9479.322153988825	19157.577655152272	12691.676655118714	20711.934923976634	11172.969013789412	16496.854577426755	37872.036098257275	17099.285860744585	31449.843691930666	28193.940635045266	17216.11248318847	43127.82995505105	23915.91763716685	10680.673211951858	36079.887303426534	16134.781540119837	16005.153925872883	12898.165282385706	17020.69891997282	33784.979448422586	17853.369425950565	21007.847884733303	34825.37767304733	23006.08322207623	29188.40654396857	19326.316031033457	13303.954114756922	19159.437123603744	16549.401878428376	15137.947409331788
9479.322153988825	19157.577655152272	12691.676655118714	20711.934923976634	11172.969013789412	16496.854577426755	32118.376729311432	17099.285860744585	31449.843691930666	26063.344067487807	17216.11248318847	43127.82995505105	23915.91763716685	10680.673211951858	36079.887303426534	16134.781540119837	16005.153925872883	12898.165282385706	17020.69891997282	33784.979448422586	17570.62938695881	20396.40987463556	34825.37767304733	23006.08322207623	29188.40654396857	19326.316031033457	13303.954114756922	19159.437123603744	16549.401878428376	15137.947409331788
8956.674631890204	19157.577655152272	12691.676655118714	20711.934923976634	11172.969013789412	16496.854577426755	32118.376729311432	17099.285860744585	31449.843691930666	26063.344067487807	17216.11248318847	43127.82995505105	23915.91763716685	8756.474452419754	36079.887303426534	16134.781540119837	16005.153925872883	12898.165282385706	17020.69891997282	33784.979448422586	17570.62938695881	20396.40987463556	28387.624687930907	23006.08322207623	29188.40654396857	19326.316031033457	13303.954114756922	19159.437123603744	16549.401878428376	15137.947409331788
8956.674631890204	19157.577655152272	12277.533349494473	20711.934923976634	11172.969013789412	16496.854577426755	32118.376729311432	17099.285860744585	31449.843691930666	26063.344067487807	17216.11248318847	39584.12004492534	23915.91763716685	8756.474452419754	35918.021023585694	16095.090010322116	16005.153925872883	12898.165282385706	17020.69891997282	33784.979448422586	17570.62938695881	20396.40987463556	28387.624687930907	23006.08322207623	29188.40654396857	19326.316031033457	13303.954114756922	19159.437123603744	16549.401878428376	15137.947409331788
8956.674631890204	19157.577655152272	12277.533349494473	20140.613359590825	11172.969013789412	16496.854577426755	32118.376729311432	17099.285860744585	31449.843691930666	26063.344067487807	17216.11248318847	39584.12004492534	23274.566688351002	8756.474452419754	35918.021023585694	16095.090010322116	16005.153925872883	12898.165282385706	17020.69891997282	33784.979448422586	17570.62938695881	20396.40987463556	28387.624687930907	23006.08322207623	29188.40654396857	19326.316031033457	13303.954114756922	19159.437123603744	16549.401878428376	15137.947409331788
8956.674631890204	19157.577655152272	12277.533349494473	20140.613359590825	11172.969013789412	16496.854577426755	32118.376729311432	17099.285860744585	31449.843691930666	26063.344067487807	17216.11248318847	39584.12004492534	23274.566688351002	8756.474452419754	35918.021023585694	16095.090010322116	16005.153925872883	12898.165282385706	17020.69891997282	33784.979448422586	17570.62938695881	20396.40987463556	28387.624687930907	23006.08322207623	29188.40654396857	19326.316031033457	13303.954114756922	19159.437123603744	16549.401878428376	15137.947409331788
8956.674631890204	19157.577655152272	12277.533349494473	20140.613359590825	11172.969013789412	16496.854577426755	32118.376729311432	17099.285860744585	31358.741630188157	26063.344067487807	17216.11248318847	39584.12004492534	23274.566688351002	8756.474452419754	35918.021023585694	16095.090010322116	16005.153925872883	12898.165282385706	17020.69891997282	33784.979448422586	17570.62938695881	20396.40987463556	28387.624687930907	23006.08322207623	29094.489037236155	19326.316031033457	13303.954114756922	19159.437123603744	16549.401878428376	15137.947409331788
8956.674631890204	19157.577655152272	12277.533349494473	20140.613359590825	11172.969013789412	16496.854577426755	32118.376729311432	17099.285860744585	31358.741630188157	26063.344067487807	17216.11248318847	39584.12004492534	23274.566688351002	8756.474452419754	35918.021023585694	16095.090010322116	16005.153925872883	10177.164477120867	14871.810726558604	33482.82252036952	17570.62938695881	19849.58845204928	24224.603809943335	23006.08322207623	29094.489037236155	19326.316031033457	13303.954114756922	19159.437123603744	16549.401878428376	15137.947409331788
8578.423651695784	19157.577655152272	12277.533349494473	20140.613359590825	11172.969013789412	15312.18649297196	32118.376729311432	15953.362887781299	31358.741630188157	26063.344067487807	17216.11248318847	39584.12004492534	13637.653281757275	6765.028109884034	35918.021023585694	16095.090010322116	15869.79456116882	10177.164477120867	14871.810726558604	33482.82252036952	17570.62938695881	19849.58845204928	24224.603809943335	23006.08322207623	29094.489037236155	19326.316031033457	13303.954114756922	19035.482526520766	16549.401878428376	11966.429363066965
8578.423651695784	19157.577655152272	12277.533349494473	20140.613359590825	11172.969013789412	15312.18649297196	32118.376729311432	15953.362887781299	31358.741630188157	20368.860924823588	17216.11248318847	39584.12004492534	13637.653281757275	6765.028109884034	35324.91131633098	16095.090010322116	11075.78484601948	10177.164477120867	14871.810726558604	33482.82252036952	17069.3986587529	19849.58845204928	24224.603809943335	22807.825402104587	29094.489037236155	19326.316031033457	13303.954114756922	19035.482526520766	16549.401878428376	11966.429363066965
8578.423651695784	18326.92581107598	12277.533349494473	20140.613359590825	11172.969013789412	15312.18649297196	32118.376729311432	15953.362887781299	23504.331029884717	20368.860924823588	17216.11248318847	39584.12004492534	13637.653281757275	6765.028109884034	35324.91131633098	11454.6407515644	11075.78484601948	10177.164477120867	14871.810726558604	33482.82252036952	17069.3986587529	19517.377180433054	24224.603809943335	22807.825402104587	24418.007637222054	19326.316031033457	13303.954114756922	19035.482526520766	16549.401878428376	8337.781188709021
8578.423651695784	18326.92581107598	12277.533349494473	20140.613359590825	11172.969013789412	15312.18649297196	27010.554014441008	15953.362887781299	23504.331029884717	20031.596547710655	17216.11248318847	37234.690364589806	13637.653281757275	6178.539221925312	24935.16360320481	11454.6407515644	11075.78484601948	10076.581470345265	14871.810726558604	33482.82252036952	9796.211234410543	10934.49794204285	24224.603809943335	22807.825402104587	23846.137891016515	19326.316031033457	13303.954114756922	19035.482526520766	15709.979207801718	8337.781188709021
8578.423651695784	18256.787998435837	12277.533349494473	20140.613359590825	11172.969013789412	15312.18649297196	22873.526168633056	15953.362887781299	23504.331029884717	20031.596547710655	17216.11248318847	37234.690364589806	13637.653281757275	6178.539221925312	20959.557865658844	11454.6407515644	11075.78484601948	10076.581470345265	14871.810726558604	33482.82252036952	9796.211234410543	10934.49794204285	24224.603809943335	22807.825402104587	23685.78795558693	19326.316031033457	12159.646590147799	19035.482526520766	15282.752271916796	8337.781188709021
8578.423651695784	18256.787998435837	12277.533349494473	20140.613359590825	11172.969013789412	15312.18649297196	22873.526168633056	15953.362887781299	23504.331029884717	20031.596547710655	17216.11248318847	37234.690364589806	13637.653281757275	6178.539221925312	20959.557865658844	11454.6407515644	11075.78484601948	10076.581470345265	14871.810726558604	33482.82252036952	8939.686383294951	10934.49794204285	24224.603809943335	22807.825402104587	23685.78795558693	19326.316031033457	12159.646590147799	19035.482526520766	15282.752271916796	8337.781188709021
8578.423651695784	18256.787998435837	12277.533349494473	20140.613359590825	11172.969013789412	15312.18649297196	22873.526168633056	15953.362887781299	23504.331029884717	20031.596547710655	17216.11248318847	37234.690364589806	13637.653281757275	6178.539221925312	20866.20603428402	11433.542114224414	11075.78484601948	10076.581470345265	14871.810726558604	33482.82252036952	8939.686383294951	10934.49794204285	24224.603809943335	22807.825402104587	23685.78795558693	19326.316031033457	12159.646590147799	19035.482526520766	15282.752271916796	8337.781188709021
8578.423651695784	18256.787998435837	12277.533349494473	20140.613359590825	11172.969013789412	15312.18649297196	22873.526168633056	15953.362887781299	23504.331029884717	20031.596547710655	17216.11248318847	37234.690364589806	13637.653281757275	6178.539221925312	20866.20603428402	11433.542114224414	11075.78484601948	10076.581470345265	13881.996972518376	33482.82252036952	8939.686383294951	10934.49794204285	24224.603809943335	22807.825402104587	23685.78795558693	19326.316031033457	12159.646590147799	19035.482526520766	15282.752271916796	8337.781188709021
8578.423651695784	18256.787998435837	12277.533349494473	20140.613359590825	11074.257914687481	15312.18649297196	22873.526168633056	15953.362887781299	23504.331029884717	20031.596547710655	17216.11248318847	37234.690364589806	13637.653281757275	6178.539221925312	20866.20603428402	11433.542114224414	11075.78484601948	10076.581470345265	13881.996972518376	33482.82252036952	8939.686383294951	10934.49794204285	24224.603809943335	22807.825402104587	23685.78795558693	19326.316031033457	12159.646590147799	19035.482526520766	14677.373802818935	8274.972786071134
8578.423651695784	18256.787998435837	12277.533349494473	20140.613359590825	11074.257914687481	15312.18649297196	22873.526168633056	15953.362887781299	23504.331029884717	20031.596547710655	17216.11248318847	37234.690364589806	13637.653281757275	6178.539221925312	20866.20603428402	11433.542114224414	11075.78484601948	10076.581470345265	13881.996972518376	33482.82252036952	8939.686383294951	10934.49794204285	24224.603809943335	22807.825402104587	23685.78795558693	19326.316031033457	12159.646590147799	19035.482526520766	14677.373802818935	8274.972786071134
8578.423651695784	18256.787998435837	12277.533349494473	20140.613359590825	11074.257914687481	15312.18649297196	22873.526168633056	15953.362887781299	23504.331029884717	20031.596547710655	17216.11248318847	37234.690364589806	13637.653281757275	6178.539221925312	20866.20603428402	11433.542114224414	10819.822503365049	10076.581470345265	13881.996972518376	33482.82252036952	8939.686383294951	10934.49794204285	24224.603809943335	22807.825402104587	23685.78795558693	19326.316031033457	12159.646590147799	19035.482526520766	14677.373802818935	8274.972786071134
8578.423651695784	18256.787998435837	12277.533349494473	20140.613359590825	11074.257914687481	15312.18649297196	22873.526168633056	15953.362887781299	23504.331029884717	20031.596547710655	17216.11248318847	37234.690364589806	13490.303677864958	6178.539221925312	20866.20603428402	11433.542114224414	10819.822503365049	10076.581470345265	13881.996972518376	33482.82252036952	8939.686383294951	10934.49794204285	24224.603809943335	22807.825402104587	23685.78795558693	19326.316031033457	12159.646590147799	19035.482526520766	14677.373802818935	8274.972786071134
8578.423651695784	18256.787998435837	12277.533349494473	20140.613359590825	11074.257914687481	15312.18649297196	22873.526168633056	15953.362887781299	23504.331029884717	20031.596547710655	17216.11248318847	36745.60418915711	13490.303677864958	6178.539221925312	20866.20603428402	11433.542114224414	10819.822503365049	10076.581470345265	13881.996972518376	33482.82252036952	8939.686383294951	10934.49794204285	23606.062129000955	22807.825402104587	23685.78795558693	19326.316031033457	12159.646590147799	19035.482526520766	14677.373802818935	8274.972786071134
8578.423651695784	18256.787998435837	12277.533349494473	20140.613359590825	11074.257914687481	15312.18649297196	22873.526168633056	15953.362887781299	23504.331029884717	20031.596547710655	17216.11248318847	36745.60418915711	13490.303677864958	6178.539221925312	20866.20603428402	11433.542114224414	10819.822503365049	9820.776835543376	13881.996972518376	33482.82252036952	8939.686383294951	10934.49794204285	23606.062129000955	22807.825402104587	23685.78795558693	19326.316031033457	12159.646590147799	19035.482526520766	14677.373802818935	8274.972786071134
8578.423651695784	16629.120102290814	12277.533349494473	20140.613359590825	11074.257914687481	15312.18649297196	22873.526168633056	15953.362887781299	23504.331029884717	19246.173281580835	17216.11248318847	36745.60418915711	12135.34129212267	6178.539221925312	20866.20603428402	11433.542114224414	10819.822503365049	9820.776835543376	13881.996972518376	33482.82252036952	8939.686383294951	10934.49794204285	23409.70540859115	22807.825402104587	23685.78795558693	19326.316031033457	12159.646590147799	19035.482526520766	14677.373802818935	8274.972786071134
8578.423651695784	16629.120102290814	12277.533349494473	19096.771409003235	11074.257914687481	15312.18649297196	22873.526168633056	15953.362887781299	23504.331029884717	19246.173281580835	17216.11248318847	34908.58470276844	12135.34129212267	6178.539221925312	20866.20603428402	9641.323100817055	10819.822503365049	9820.776835543376	13881.996972518376	33482.82252036952	8939.686383294951	10934.49794204285	23409.70540859115	22807.825402104587	23685.78795558693	19326.316031033457	12159.646590147799	19035.482526520766	14677.373802818935	8274.972786071134
8578.423651695784	16629.120102290814	12277.533349494473	19096.771409003235	11074.257914687481	15312.18649297196	22873.526168633056	15953.362887781299	23504.331029884717	15026.323753632312	17216.11248318847	34908.58470276844	12135.34129212267	6178.539221925312	20866.20603428402	9641.323100817055	10819.822503365049	9820.776835543376	13881.996972518376	33482.82252036952	8939.686383294951	10934.49794204285	23409.70540859115	22807.825402104587	23685.78795558693	19326.316031033457	12159.646590147799	19035.482526520766	14677.373802818935	8274.972786071134
8578.423651695784	16629.120102290814	12277.533349494473	17183.256037022787	11074.257914687481	15312.18649297196	22873.526168633056	15953.362887781299	23504.331029884717	15026.323753632312	16528.70697686531	30779.228003826865	12135.34129212267	6178.539221925312	20866.20603428402	9641.323100817055	10819.822503365049	9070.45153386176	13881.996972518376	33482.82252036952	8939.686383294951	10934.49794204285	21628.29069598353	22807.825402104587	23685.78795558693	19326.316031033457	12159.646590147799	19035.482526520766	14677.373802818935	8274.972786071134
8578.423651695784	16629.120102290814	12277.533349494473	17183.256037022787	11074.257914687481	15312.18649297196	20233.18843923809	15953.362887781299	23504.331029884717	14333.591658092953	16528.70697686531	30454.294796576967	12135.34129212267	6132.827464247201	20866.20603428402	9641.323100817055	10819.822503365049	9070.45153386176	13881.996972518376	33482.82252036952	8939.686383294951	10934.49794204285	21628.29069598353	22807.825402104587	23685.78795558693	19326.316031033457	12159.646590147799	18882.688346166808	14677.373802818935	8252.640605246575
8578.423651695784	16629.120102290814	12277.533349494473	17183.256037022787	11074.257914687481	15312.18649297196	20233.18843923809	15901.114725184289	23504.331029884717	14333.591658092953	16174.950908644474	26442.497868720693	11912.66355777103	6132.827464247201	20866.20603428402	9641.323100817055	10819.822503365049	9070.45153386176	13881.996972518376	33482.82252036952	8939.686383294951	9581.177111570552	21628.29069598353	22807.825402104587	23685.78795558693	19190.36957635086	12159.646590147799	17902.75775598744	14677.373802818935	8252.640605246575
8578.423651695784	16629.120102290814	12277.533349494473	17183.256037022787	11074.257914687481	15312.18649297196	20233.18843923809	15901.114725184289	23504.331029884717	14333.591658092953	16174.950908644474	26442.497868720693	11912.66355777103	6132.827464247201	20443.583818324492	9641.323100817055	10819.822503365049	9070.45153386176	13680.942186749326	28743.51226478718	8939.686383294951	9078.163377416726	21628.29069598353	21299.79449412081	23685.78795558693	19190.36957635086	12159.646590147799	17902.75775598744	14677.373802818935	8252.640605246575
8578.423651695784	16621.112206080976	12277.533349494473	17183.256037022787	11074.257914687481	10612.727382584802	20233.18843923809	15901.114725184289	22362.262929633664	14333.591658092953	16174.950908644474	26442.497868720693	11912.66355777103	6132.827464247201	20443.583818324492	9641.323100817055	10819.822503365049	9070.45153386176	13680.942186749326	26881.245768880894	8939.686383294951	9078.163377416726	21628.29069598353	18702.35927471192	15922.00896926369	19190.36957635086	12159.646590147799	16801.457889383568	14677.373802818935	8252.640605246575
8578.423651695784	16621.112206080976	12277.533349494473	17183.256037022787	11074.257914687481	10612.727382584802	20233.18843923809	15901.114725184289	22362.262929633664	14333.591658092953	16174.950908644474	26442.497868720693	11912.66355777103	6132.827464247201	20443.583818324492	9641.323100817055	10819.822503365049	9070.45153386176	13680.942186749326	26881.245768880894	8939.686383294951	9078.163377416726	21628.29069598353	18470.94070771101	15922.00896926369	19190.36957635086	12159.646590147799	13943.907551397986	14677.373802818935	8252.640605246575
8578.423651695784	16621.112206080976	12277.533349494473	17183.256037022787	10074.19584706596	10612.727382584802	20233.18843923809	15901.114725184289	22362.262929633664	14333.591658092953	16174.950908644474	26442.497868720693	11912.66355777103	6107.224325773523	20443.583818324492	9641.323100817055	10819.822503365049	9070.45153386176	13680.942186749326	26881.245768880894	8939.686383294951	9078.163377416726	21628.29069598353	18470.94070771101	15922.00896926369	19190.36957635086	12159.646590147799	13943.907551397986	14677.373802818935	8252.640605246575
8578.423651695784	16621.112206080976	12277.533349494473	17183.256037022787	10074.19584706596	10612.727382584802	20233.18843923809	15901.114725184289	22362.262929633664	14333.591658092953	16174.950908644474	26442.497868720693	11912.66355777103	6107.224325773523	20443.583818324492	9602.516178213773	10819.822503365049	9070.45153386176	13680.942186749326	24464.36980833796	8939.686383294951	9078.163377416726	21628.29069598353	18470.94070771101	15922.00896926369	19190.36957635086	12159.646590147799	13943.907551397986	14677.373802818935	8252.640605246575
8578.423651695784	16621.112206080976	12277.533349494473	17183.256037022787	10074.19584706596	10612.727382584802	20233.18843923809	15901.114725184289	22362.262929633664	14255.81895084649	16174.950908644474	26442.497868720693	11912.66355777103	6107.224325773523	20443.583818324492	9602.516178213773	10819.822503365049	9070.45153386176	13407.656401711323	24464.36980833796	8817.58008396092	9078.163377416726	21628.29069598353	18470.94070771101	15922.00896926369	19190.36957635086	12159.646590147799	13943.907551397986	14677.373802818935	8252.640605246575
8578.423651695784	10663.41825161503	12277.533349494473	17183.256037022787	10074.19584706596	10612.727382584802	20233.18843923809	15731.53025860114	22362.262929633664	14255.81895084649	16174.950908644474	24648.061779089516	11912.66355777103	6107.224325773523	20443.583818324492	9602.516178213773	10819.822503365049	9070.45153386176	13407.656401711323	24464.36980833796	8817.58008396092	9078.163377416726	21628.29069598353	18470.94070771101	15922.00896926369	19190.36957635086	12159.646590147799	13943.907551397986	14677.373802818935	8252.640605246575
8578.423651695784	10663.41825161503	12277.533349494473	17183.256037022787	10074.19584706596	10612.727382584802	20233.18843923809	15731.53025860114	22362.262929633664	14255.81895084649	16174.950908644474	24648.061779089516	11912.66355777103	6107.224325773523	20443.583818324492	9602.516178213773	10819.822503365049	9070.45153386176	13407.656401711323	24464.36980833796	8817.58008396092	9078.163377416726	21628.29069598353	18470.94070771101	15922.00896926369	19190.36957635086	12159.646590147799	13943.907551397986	14677.373802818935	8252.640605246575
8578.423651695784	10663.41825161503	12277.533349494473	17183.256037022787	10074.19584706596	10612.727382584802	20233.18843923809	15731.53025860114	22362.262929633664	14255.81895084649	16174.950908644474	24648.061779089516	11912.66355777103	6107.224325773523	20443.583818324492	9602.516178213773	10819.822503365049	9070.45153386176	13407.656401711323	24464.36980833796	8817.58008396092	9078.163377416726	21628.29069598353	11120.440440798104	15922.00896926369	19190.36957635086	12159.646590147799	13943.907551397986	14677.373802818935	8252.640605246575
8578.423651695784	10663.41825161503	12277.533349494473	16952.642077026045	10074.19584706596	10612.727382584802	20233.18843923809	15731.53025860114	22362.262929633664	14255.81895084649	16174.950908644474	24648.061779089516	11912.66355777103	6107.224325773523	20443.583818324492	9602.516178213773	10819.822503365049	9070.45153386176	13407.656401711323	24464.36980833796	8817.58008396092	9078.163377416726	21628.29069598353	11120.440440798104	15922.00896926369	19190.36957635086	12149.47288092043	13943.907551397986	14677.373802818935	8252.640605246575
8578.423651695784	10663.41825161503	12269.029222209654	16952.642077026045	10074.19584706596	10612.727382584802	20233.18843923809	15731.53025860114	22362.262929633664	14255.81895084649	16174.950908644474	24648.061779089516	11912.66355777103	6107.224325773523	20179.16052628455	9602.516178213773	10608.861111239634	9070.45153386176	13407.656401711323	24464.36980833796	8817.58008396092	9078.163377416726	21628.29069598353	11120.440440798104	15922.00896926369	19190.36957635086	12149.47288092043	13943.907551397986	14677.373802818935	8252.640605246575
8578.423651695784	10350.277748045479	12269.029222209654	16952.642077026045	10074.19584706596	10612.727382584802	20233.18843923809	15731.53025860114	22362.262929633664	14255.81895084649	16174.950908644474	24648.061779089516	11912.66355777103	6107.224325773523	20123.806290753375	9602.516178213773	10608.861111239634	9065.868427598887	13407.656401711323	24464.36980833796	8817.58008396092	9078.163377416726	21628.29069598353	11120.440440798104	15922.00896926369	19190.36957635086	11371.135604166066	13943.907551397986	14677.373802818935	8252.640605246575
8578.423651695784	10350.277748045479	12269.029222209654	16952.642077026045	10074.19584706596	10612.727382584802	20233.18843923809	15731.53025860114	22362.262929633664	14255.81895084649	16174.950908644474	24648.061779089516	11912.66355777103	6107.224325773523	20123.806290753375	9602.516178213773	10608.861111239634	9065.868427598887	13407.656401711323	24464.36980833796	8817.58008396092	9078.163377416726	21628.29069598353	11120.440440798104	15922.00896926369	19190.36957635086	11371.135604166066	13943.907551397986	14677.373802818935	8252.640605246575
8578.423651695784	10350.277748045479	12269.029222209654	16952.642077026045	10074.19584706596	10612.727382584802	20233.18843923809	15731.53025860114	22362.262929633664	14255.81895084649	16174.950908644474	24648.061779089516	11912.66355777103	6107.224325773523	20123.806290753375	9602.516178213773	10608.861111239634	9065.868427598887	13407.656401711323	24464.36980833796	8817.58008396092	9069.677799959009	21628.29069598353	11120.440440798104	15922.00896926369	19190.36957635086	11371.135604166066	13173.388415990908	10251.24721940429	8252.640605246575
8578.423651695784	10350.277748045479	12269.029222209654	16952.642077026045	10074.19584706596	10138.273952837728	20233.18843923809	15731.53025860114	22362.262929633664	14255.81895084649	16174.950908644474	24648.061779089516	11912.66355777103	6107.224325773523	20123.806290753375	9433.736811494477	10608.861111239634	9065.868427598887	13294.066271364742	24464.36980833796	8817.58008396092	9069.677799959009	21628.29069598353	11120.440440798104	15922.00896926369	19190.36957635086	11371.135604166066	13173.388415990908	10251.24721940429	8252.640605246575
8578.423651695784	10350.277748045479	12269.029222209654	16952.642077026045	10074.19584706596	10138.273952837728	20233.18843923809	15731.53025860114	22362.262929633664	14255.81895084649	16174.950908644474	24648.061779089516	11912.66355777103	6107.224325773523	20063.720194825648	9433.736811494477	10608.861111239634	9065.868427598887	13294.066271364742	24464.36980833796	8817.58008396092	9069.677799959009	21628.29069598353	11120.440440798104	15922.00896926369	19190.36957635086	11371.135604166066	13173.388415990908	10251.24721940429	8186.942953482085
8578.423651695784	10350.277748045479	12269.029222209654	16952.642077026045	10074.19584706596	10138.273952837728	20180.686265451077	15731.53025860114	22362.262929633664	14255.81895084649	16174.950908644474	24648.061779089516	11912.66355777103	6107.224325773523	20063.720194825648	9433.736811494477	10608.861111239634	9065.868427598887	13294.066271364742	24464.36980833796	8608.549029087062	9069.677799959009	21628.29069598353	11120.440440798104	15922.00896926369	18862.038777134076	11371.135604166066	13173.388415990908	10251.24721940429	8186.942953482085
8578.423651695784	10350.277748045479	12269.029222209654	16952.642077026045	10074.19584706596	10138.273952837728	20180.686265451077	15731.53025860114	22362.262929633664	14255.81895084649	16174.950908644474	24648.061779089516	11912.66355777103	6107.224325773523	18751.101139040416	9433.736811494477	10608.861111239634	9065.868427598887	13294.066271364742	24464.36980833796	8608.549029087062	9069.677799959009	19659.469851702153	5755.006663747626	15922.00896926369	18862.038777134076	11371.135604166066	13173.388415990908	10086.691771085838	8186.942953482085
8553.182004328293	10350.277748045479	12269.029222209654	16952.642077026045	10074.19584706596	10138.273952837728	20180.686265451077	15731.53025860114	22362.262929633664	14255.81895084649	16174.950908644474	24648.061779089516	11912.66355777103	6107.224325773523	18751.101139040416	9433.736811494477	10608.861111239634	9065.868427598887	13294.066271364742	24464.36980833796	8608.549029087062	9069.677799959009	19659.469851702153	5755.006663747626	15922.00896926369	18862.038777134076	11371.135604166066	13173.388415990908	10086.691771085838	8186.942953482085
8553.182004328293	10350.277748045479	12269.029222209654	16096.878464839618	10074.19584706596	10138.273952837728	20180.686265451077	15731.53025860114	22362.262929633664	14208.731301619666	16174.950908644474	24648.061779089516	11912.66355777103	6107.224325773523	18751.101139040416	9433.736811494477	10608.861111239634	9065.868427598887	13294.066271364742	24464.36980833796	7962.581031441598	9069.677799959009	19659.469851702153	5755.006663747626	12726.186656352382	18862.038777134076	11371.135604166066	13173.388415990908	10086.691771085838	8186.942953482085
8553.182004328293	10350.277748045479	12269.029222209654	16096.878464839618	10074.19584706596	10138.273952837728	20180.686265451077	15205.015554459487	22362.262929633664	13974.248032886022	16174.950908644474	24648.061779089516	11912.66355777103	6107.224325773523	18751.101139040416	9433.736811494477	10608.861111239634	9065.868427598887	13294.066271364742	24464.36980833796	7962.581031441598	9069.677799959009	19659.469851702153	5755.006663747626	12726.186656352382	18862.038777134076	10912.206302862622	13173.388415990908	10086.691771085838	8186.942953482085
8218.706063700369	10147.888345588171	12269.029222209654	16096.878464839618	8978.324330619318	10138.273952837728	20180.686265451077	15205.015554459487	22362.262929633664	13974.248032886022	16174.950908644474	24648.061779089516	11912.66355777103	5975.9083328316965	18751.101139040416	9433.736811494477	10608.861111239634	9065.868427598887	13294.066271364742	24464.36980833796	7814.3304218627345	9069.677799959009	19659.469851702153	5755.006663747626	12726.186656352382	16890.56015245679	10912.206302862622	13173.388415990908	10086.691771085838	8186.942953482085
6671.887415363821	10147.888345588171	12269.029222209654	16096.878464839618	8978.324330619318	10138.273952837728	20180.686265451077	15205.015554459487	22362.262929633664	13974.248032886022	16174.950908644474	24648.061779089516	11912.66355777103	5975.9083328316965	18751.101139040416	9433.736811494477	10608.861111239634	9065.868427598887	13294.066271364742	24464.36980833796	7814.3304218627345	9069.677799959009	19659.469851702153	5755.006663747626	12726.186656352382	16890.56015245679	10912.206302862622	13173.388415990908	10086.691771085838	8142.412039007588
6671.887415363821	10147.888345588171	12269.029222209654	16096.878464839618	8978.324330619318	10138.273952837728	20180.686265451077	15205.015554459487	22362.262929633664	13974.248032886022	16174.950908644474	24648.061779089516	11912.66355777103	5975.9083328316965	18751.101139040416	9433.736811494477	10608.861111239634	9065.868427598887	13294.066271364742	24464.36980833796	7814.3304218627345	9069.677799959009	19659.469851702153	5755.006663747626	12726.186656352382	16890.56015245679	10912.206302862622	13173.388415990908	10086.691771085838	8142.412039007588
6671.887415363821	10147.888345588171	12269.029222209654	16096.878464839618	8978.324330619318	10138.273952837728	20180.686265451077	15205.015554459487	22362.262929633664	12976.239696662675	16174.950908644474	24648.061779089516	11912.66355777103	5975.9083328316965	18751.101139040416	9433.736811494477	10608.861111239634	9065.868427598887	13294.066271364742	24464.36980833796	7814.3304218627345	9069.677799959009	19659.469851702153	5755.006663747626	12726.186656352382	16890.56015245679	10888.462483791574	13173.388415990908	10086.691771085838	8142.412039007588
6671.887415363821	10147.888345588171	12269.029222209654	16096.878464839618	8978.324330619318	10138.273952837728	20180.686265451077	15205.015554459487	22362.262929633664	12976.239696662675	16174.950908644474	24648.061779089516	11912.66355777103	5975.9083328316965	17464.741985648852	9433.736811494477	10608.861111239634	9065.868427598887	13183.308469233565	24464.36980833796	7814.3304218627345	9069.677799959009	19659.469851702153	5755.006663747626	12726.186656352382	16890.56015245679	10888.462483791574	13173.388415990908	10086.691771085838	8142.412039007588
6671.887415363821	10147.888345588171	12269.029222209654	16096.878464839618	8978.324330619318	10138.273952837728	20180.686265451077	15205.015554459487	22362.262929633664	12976.239696662675	16174.950908644474	24404.257579419005	11912.66355777103	5975.9083328316965	17464.741985648852	9252.14992633955	10608.861111239634	9065.868427598887	13183.308469233565	24464.36980833796	7814.3304218627345	9069.677799959009	19659.469851702153	5755.006663747626	12726.186656352382	16890.56015245679	10888.462483791574	13173.388415990908	10086.691771085838	8044.246301442543
6510.025481354611	10147.888345588171	12269.029222209654	16096.878464839618	8978.324330619318	10138.273952837728	20180.686265451077	15205.015554459487	22362.262929633664	12976.239696662675	16174.950908644474	24404.257579419005	11912.66355777103	5975.9083328316965	17464.741985648852	9252.14992633955	10608.861111239634	9065.868427598887	13183.308469233565	24381.19968904164	7457.805463268986	9069.677799959009	19659.469851702153	5755.006663747626	12726.186656352382	16890.56015245679	10888.462483791574	13173.388415990908	9737.172194257711	8044.246301442543
6510.025481354611	10147.888345588171	12269.029222209654	16096.878464839618	8978.324330619318	10138.273952837728	20180.686265451077	15205.015554459487	22217.674603816984	12976.239696662675	16174.950908644474	24404.257579419005	11912.66355777103	5975.9083328316965	17464.741985648852	9252.14992633955	10608.861111239634	9065.868427598887	13183.308469233565	24381.19968904164	7457.805463268986	9069.677799959009	19659.469851702153	5755.006663747626	12726.186656352382	16890.56015245679	10888.462483791574	13173.388415990908	9737.172194257711	8044.246301442543
6510.025481354611	10147.888345588171	12269.029222209654	16096.878464839618	8978.324330619318	10138.273952837728	20180.686265451077	15205.015554459487	22217.674603816984	12976.239696662675	16174.950908644474	24404.257579419005	11689.079142074354	5975.9083328316965	17464.741985648852	9252.14992633955	10608.861111239634	9065.868427598887	12944.483597575809	23716.042357148544	7457.805463268986	9069.677799959009	19659.469851702153	5755.006663747626	12726.186656352382	16890.56015245679	10888.462483791574	13173.388415990908	9737.172194257711	8044.246301442543
6510.025481354611	10147.888345588171	12269.029222209654	16096.878464839618	8978.324330619318	10138.273952837728	20180.686265451077	15205.015554459487	22217.674603816984	12976.239696662675	16174.950908644474	24404.257579419005	11689.079142074354	5975.9083328316965	17464.741985648852	9252.14992633955	10608.861111239634	9065.868427598887	12944.483597575809	23038.807557220985	7457.805463268986	9069.677799959009	19659.469851702153	5755.006663747626	12726.186656352382	16890.56015245679	10888.462483791574	12047.765461263729	9737.172194257711	8044.246301442543
6510.025481354611	10147.888345588171	12269.029222209654	15972.784005321419	8978.324330619318	10138.273952837728	20180.686265451077	15088.648368957804	22217.674603816984	12976.239696662675	16174.950908644474	24404.257579419005	11689.079142074354	5975.9083328316965	17464.741985648852	9252.14992633955	10608.861111239634	9065.868427598887	12944.483597575809	23038.807557220985	7143.9288583459	9069.677799959009	19659.469851702153	5755.006663747626	12726.186656352382	16890.56015245679	10888.462483791574	11883.865680115827	9737.172194257711	8023.629904268138
6510.025481354611	10147.888345588171	12269.029222209654	15972.784005321419	8863.520485519144	10138.273952837728	20180.686265451077	15088.648368957804	22217.674603816984	11941.202588038903	15634.102679545244	24404.257579419005	11689.079142074354	5975.9083328316965	17464.741985648852	9252.14992633955	10608.861111239634	9065.868427598887	12944.483597575809	22872.73975310554	7143.9288583459	9069.677799959009	19659.469851702153	5755.006663747626	12726.186656352382	16890.56015245679	10888.462483791574	11883.865680115827	9592.311390033665	8023.629904268138
6510.025481354611	10147.888345588171	12269.029222209654	15742.609516104403	8863.520485519144	10138.273952837728	20180.686265451077	14800.777903561278	22217.674603816984	11941.202588038903	15634.102679545244	24404.257579419005	11689.079142074354	5975.9083328316965	17464.741985648852	9252.14992633955	10608.861111239634	9065.868427598887	12944.483597575809	22872.73975310554	7143.9288583459	9069.677799959009	19659.469851702153	5755.006663747626	12726.186656352382	16890.56015245679	10888.462483791574	11883.865680115827	9592.311390033665	8023.629904268138
6510.025481354611	10147.888345588171	12269.029222209654	15742.609516104403	8863.520485519144	10138.273952837728	17720.174876795238	14800.777903561278	22217.674603816984	11941.202588038903	15634.102679545244	24404.257579419005	11689.079142074354	5975.9083328316965	17464.741985648852	9252.14992633955	10608.861111239634	9065.868427598887	12944.483597575809	22872.73975310554	7143.9288583459	9069.677799959009	19659.469851702153	5755.006663747626	12726.186656352382	16890.56015245679	10715.842135674227	11883.865680115827	9592.311390033665	8023.629904268138
6510.025481354611	10147.888345588171	12269.029222209654	15742.609516104403	8863.520485519144	10138.273952837728	17720.174876795238	14800.777903561278	22217.674603816984	11941.202588038903	15634.102679545244	24404.257579419005	11689.079142074354	5975.9083328316965	17464.741985648852	9252.14992633955	10608.861111239634	9065.868427598887	12944.483597575809	22872.73975310554	7143.9288583459	9069.677799959009	19126.246200079662	5755.006663747626	12726.186656352382	16890.56015245679	10715.842135674227	11883.865680115827	9535.396903868848	8023.629904268138
6510.025481354611	10147.888345588171	12269.029222209654	15742.609516104403	8863.520485519144	10011.767036821304	17720.174876795238	14800.777903561278	21785.30356793527	11941.202588038903	15634.102679545244	24404.257579419005	11689.079142074354	5975.9083328316965	17464.741985648852	9252.14992633955	10608.861111239634	9065.868427598887	12714.314578160678	22872.73975310554	7143.9288583459	9069.677799959009	18968.607717487634	5755.006663747626	12726.186656352382	16890.56015245679	10715.842135674227	11883.865680115827	9535.396903868848	8023.629904268138
6510.025481354611	10147.888345588171	12269.029222209654	15742.609516104403	8863.520485519144	10011.767036821304	16934.122661054927	14800.777903561278	21785.30356793527	11941.202588038903	15634.102679545244	14017.028526576796	11689.079142074354	5975.9083328316965	17464.741985648852	9252.14992633955	9142.041782423204	9065.868427598887	12714.314578160678	22872.73975310554	7143.9288583459	9069.677799959009	18968.607717487634	5755.006663747626	12726.186656352382	16890.56015245679	10715.842135674227	11883.865680115827	9535.396903868848	8023.629904268138
6510.025481354611	10147.888345588171	12269.029222209654	15742.609516104403	8863.520485519144	10011.767036821304	16934.122661054927	14800.777903561278	21356.05513963437	11941.202588038903	15620.453817007756	14017.028526576796	11689.079142074354	5975.9083328316965	16909.633933776116	9252.14992633955	9142.041782423204	9065.868427598887	12714.314578160678	22872.73975310554	7143.9288583459	9069.677799959009	18968.607717487634	5755.006663747626	12726.186656352382	16890.56015245679	10715.842135674227	11883.865680115827	9535.396903868848	8023.629904268138
6510.025481354611	9637.952198894367	12269.029222209654	15612.814464209392	8863.520485519144	10011.767036821304	16934.122661054927	14462.403034614306	21356.05513963437	11941.202588038903	15620.453817007756	14017.028526576796	11689.079142074354	5975.9083328316965	16909.633933776116	9252.14992633955	9142.041782423204	9065.868427598887	12714.314578160678	22872.73975310554	7143.9288583459	9069.677799959009	18968.607717487634	5755.006663747626	12726.186656352382	16890.56015245679	9226.404760963891	11883.865680115827	9535.396903868848	8023.629904268138
6510.025481354611	9637.952198894367	12209.525588235263	15589.622575825686	8863.520485519144	10011.767036821304	16902.43183675036	14388.52681094948	21356.05513963437	11941.202588038903	15620.453817007756	14017.028526576796	11689.079142074354	5975.9083328316965	16909.633933776116	9252.14992633955	9142.041782423204	9065.868427598887	12714.314578160678	22872.73975310554	7076.5439466311045	9069.677799959009	18968.607717487634	5755.006663747626	12726.186656352382	15502.266859016137	9226.404760963891	11883.865680115827	9535.396903868848	8023.629904268138
6510.025481354611	9637.952198894367	12209.525588235263	15589.622575825686	8863.520485519144	10011.767036821304	16902.43183675036	14388.52681094948	21356.05513963437	11941.202588038903	15620.453817007756	14017.028526576796	11689.079142074354	5975.9083328316965	16909.633933776116	9155.380109650705	9095.5842967366	9065.868427598887	12714.314578160678	22238.47797632838	7076.5439466311045	9069.677799959009	18968.607717487634	5755.006663747626	12368.547780039775	15274.702545605207	9226.404760963891	11883.865680115827	9535.396903868848	8023.629904268138
6510.025481354611	9637.952198894367	12209.525588235263	15589.622575825686	8863.520485519144	10011.767036821304	16902.43183675036	14388.52681094948	21356.05513963437	11941.202588038903	15620.453817007756	13496.16698229108	11689.079142074354	5975.9083328316965	16909.633933776116	9155.380109650705	9095.5842967366	9065.868427598887	12594.666337146413	21782.803913247266	7076.5439466311045	9069.677799959009	18968.607717487634	5755.006663747626	12368.547780039775	15274.702545605207	9226.404760963891	11883.865680115827	9535.396903868848	8023.629904268138
6510.025481354611	9637.952198894367	12209.525588235263	15589.622575825686	8863.520485519144	10011.767036821304	16902.43183675036	14388.52681094948	21356.05513963437	7601.898323912036	15620.453817007756	13496.16698229108	11689.079142074354	5975.9083328316965	16909.633933776116	9155.380109650705	9095.5842967366	9065.868427598887	12594.666337146413	21782.803913247266	7076.5439466311045	9069.677799959009	18968.607717487634	5755.006663747626	12368.547780039775	15274.702545605207	9226.404760963891	11883.865680115827	9535.396903868848	8023.629904268138
6510.025481354611	9637.952198894367	12209.525588235263	15589.622575825686	8863.520485519144	10011.767036821304	16506.79800787788	11814.615415373079	21356.05513963437	7601.898323912036	15620.453817007756	13496.16698229108	11689.079142074354	5975.9083328316965	16909.633933776116	9155.380109650705	8944.662144462178	9065.868427598887	12569.70673160442	21782.803913247266	7076.5439466311045	9069.677799959009	18968.607717487634	5755.006663747626	12368.547780039775	15274.702545605207	9226.404760963891	11883.865680115827	9535.396903868848	8023.629904268138
6510.025481354611	9637.952198894367	12209.525588235263	15010.872112492345	8376.59852882191	10011.767036821304	16050.038267806365	11814.615415373079	21356.05513963437	7167.260277185453	15620.453817007756	13496.16698229108	11689.079142074354	5975.9083328316965	16909.633933776116	9155.380109650705	8944.662144462178	9065.868427598887	12569.70673160442	21782.803913247266	7076.5439466311045	9069.677799959009	18369.38283447668	5755.006663747626	11599.283751643146	15274.702545605207	9226.404760963891	11883.865680115827	9535.396903868848	8023.629904268138
6377.614285793599	9637.952198894367	12209.525588235263	15010.872112492345	8376.59852882191	10011.767036821304	16050.038267806365	11814.615415373079	21356.05513963437	7167.260277185453	15361.454727092943	13496.16698229108	11689.079142074354	5975.9083328316965	13849.98022134077	9155.380109650705	8944.662144462178	9065.868427598887	12569.70673160442	20861.307412017526	7076.5439466311045	8384.468454567033	18369.38283447668	5755.006663747626	11599.283751643146	15236.931055604038	9226.404760963891	11883.865680115827	9535.396903868848	8023.629904268138
6377.614285793599	9637.952198894367	12209.525588235263	15010.872112492345	8376.59852882191	10011.767036821304	16050.038267806365	11814.615415373079	21356.05513963437	7167.260277185453	15361.454727092943	13496.16698229108	11689.079142074354	5975.9083328316965	13674.928757778687	9155.380109650705	8492.83523000993	9065.868427598887	12569.70673160442	20771.54735113084	7076.5439466311045	8384.468454567033	18369.38283447668	5755.006663747626	11599.283751643146	15236.931055604038	9226.404760963891	11883.865680115827	9059.521804236274	8023.629904268138
6377.614285793599	9266.202683654488	12209.525588235263	15010.872112492345	8376.59852882191	10011.767036821304	16050.038267806365	11814.615415373079	21356.05513963437	7167.260277185453	15361.454727092943	13496.16698229108	11689.079142074354	5975.9083328316965	13674.928757778687	9155.380109650705	8492.83523000993	9065.868427598887	12569.70673160442	20075.58572746457	7076.5439466311045	8312.767888445112	18369.38283447668	5755.006663747626	11599.283751643146	15236.931055604038	9226.404760963891	11883.865680115827	9059.521804236274	8023.629904268138
6377.614285793599	9266.202683654488	12209.525588235263	14985.034689195076	8376.59852882191	10011.767036821304	16050.038267806365	11814.615415373079	21356.05513963437	7167.260277185453	15361.454727092943	12603.941666294253	11689.079142074354	5975.9083328316965	13674.928757778687	9155.380109650705	8492.83523000993	9065.868427598887	12502.540225238412	20075.58572746457	7076.5439466311045	8312.767888445112	18369.38283447668	5755.006663747626	11599.283751643146	15236.931055604038	9226.404760963891	11883.865680115827	9059.521804236274	8023.629904268138
6377.614285793599	9266.202683654488	12209.525588235263	14985.034689195076	8376.59852882191	10011.767036821304	16050.038267806365	11814.615415373079	20867.8335024122	7167.260277185453	15361.454727092943	12603.941666294253	11689.079142074354	5975.9083328316965	13674.928757778687	9155.380109650705	8492.83523000993	9061.83111333162	12502.540225238412	20075.58572746457	7076.5439466311045	8312.767888445112	18250.529446747514	5755.006663747626	11599.283751643146	13230.57485011455	9149.991579271275	11883.865680115827	9059.521804236274	7835.917460668945
6377.614285793599	9238.231169075641	12209.525588235263	14985.034689195076	8376.59852882191	10011.767036821304	16050.038267806365	11814.615415373079	20867.8335024122	7167.260277185453	15361.454727092943	12603.941666294253	11689.079142074354	5975.9083328316965	13353.267768237747	9155.380109650705	8492.83523000993	9061.83111333162	12271.563161126847	20075.58572746457	7076.5439466311045	8135.626755543089	17648.864194909438	5755.006663747626	11599.283751643146	13230.57485011455	9149.991579271275	11883.865680115827	9059.521804236274	7835.917460668945
6377.614285793599	9238.231169075641	12209.525588235263	14985.034689195076	8376.59852882191	10011.767036821304	16050.038267806365	11814.615415373079	20867.8335024122	7167.260277185453	15361.454727092943	12603.941666294253	11451.35431650265	5975.9083328316965	13353.267768237747	9155.380109650705	8492.83523000993	9061.83111333162	11990.810888878057	20075.58572746457	7076.5439466311045	8135.626755543089	17134.67413979688	5755.006663747626	11599.283751643146	13230.57485011455	9149.991579271275	11883.865680115827	9059.521804236274	7835.917460668945
6377.614285793599	9238.231169075641	12209.525588235263	14985.034689195076	8376.59852882191	10011.767036821304	15977.454426151418	11814.615415373079	20867.8335024122	7167.260277185453	15361.454727092943	12603.941666294253	11281.70030165917	5975.9083328316965	13353.267768237747	9155.380109650705	8492.83523000993	8914.910565910432	11827.262880257485	20075.58572746457	7076.5439466311045	8135.626755543089	16105.353409565514	5755.006663747626	11599.283751643146	13230.57485011455	9149.991579271275	11883.865680115827	8929.231558969688	7835.917460668945
6377.614285793599	9238.231169075641	11815.105771726685	14985.034689195076	8376.59852882191	10011.767036821304	15556.240720349755	11814.615415373079	19391.58602172216	7167.260277185453	15361.454727092943	12603.941666294253	11281.70030165917	5883.434153748114	13353.267768237747	9155.380109650705	8492.83523000993	8914.910565910432	11747.429189065766	20075.58572746457	7076.5439466311045	8135.626755543089	15847.271941659274	5755.006663747626	11599.283751643146	13230.57485011455	9149.991579271275	11883.865680115827	8929.231558969688	7755.940273526489
6377.614285793599	9238.231169075641	11785.1537802735	14985.034689195076	8376.59852882191	10011.767036821304	15556.240720349755	11814.615415373079	19391.58602172216	7167.260277185453	15361.454727092943	12603.941666294253	11281.70030165917	5883.434153748114	13135.905265427711	9155.380109650705	8465.939199133623	8914.910565910432	11747.429189065766	19471.548738813424	7076.5439466311045	8135.626755543089	15847.271941659274	5755.006663747626	11599.283751643146	13230.57485011455	9149.991579271275	11882.932811846138	8929.231558969688	7755.940273526489
6377.614285793599	9238.231169075641	11785.1537802735	14985.034689195076	8376.59852882191	9856.059125493828	15556.240720349755	11814.615415373079	19391.58602172216	7167.260277185453	15361.454727092943	12603.941666294253	11281.70030165917	5883.434153748114	13135.905265427711	9155.380109650705	8465.939199133623	8914.910565910432	11747.429189065766	19471.548738813424	7076.5439466311045	8135.626755543089	15847.271941659274	5755.006663747626	11599.283751643146	13230.57485011455	9149.991579271275	11666.563991029017	8929.231558969688	7755.940273526489
6377.614285793599	9238.231169075641	11785.1537802735	14985.034689195076	8376.59852882191	9856.059125493828	15556.240720349755	11814.615415373079	19391.58602172216	7167.260277185453	15361.454727092943	12603.941666294253	11281.70030165917	5883.434153748114	13135.905265427711	9155.380109650705	8046.9318277451075	8500.676490640264	11747.429189065766	19471.548738813424	7076.5439466311045	8135.626755543089	15847.271941659274	5755.006663747626	11599.283751643146	13230.57485011455	8552.330787138359	11666.563991029017	8929.231558969688	7755.940273526489
6377.614285793599	9238.231169075641	11785.1537802735	14985.034689195076	8376.59852882191	9856.059125493828	15556.240720349755	11814.615415373079	19391.58602172216	7167.260277185453	15361.454727092943	12603.941666294253	11281.70030165917	5660.850098170398	13135.905265427711	9155.380109650705	8046.9318277451075	8500.676490640264	11747.429189065766	19471.548738813424	7076.5439466311045	8135.626755543089	15847.271941659274	5755.006663747626	11599.283751643146	13230.57485011455	8552.330787138359	11666.563991029017	8929.231558969688	6662.387942714433
6377.614285793599	9238.231169075641	11785.1537802735	14985.034689195076	6694.173600234422	9266.282784545241	15556.240720349755	11814.615415373079	19391.58602172216	7167.260277185453	15361.454727092943	12603.941666294253	11281.70030165917	5660.850098170398	11491.221784477144	9155.380109650705	8046.9318277451075	8500.676490640264	11747.429189065766	13013.649012994752	7076.5439466311045	8135.626755543089	15847.271941659274	5755.006663747626	11599.283751643146	13230.57485011455	8552.330787138359	11661.449482645774	8929.231558969688	6662.387942714433
6377.614285793599	9068.764432231506	11785.1537802735	14985.034689195076	6694.173600234422	9266.282784545241	15556.240720349755	11814.615415373079	18239.96410296872	7167.260277185453	15361.454727092943	12603.941666294253	11281.70030165917	5660.850098170398	11491.221784477144	9155.380109650705	8046.9318277451075	8065.0416290515095	11747.429189065766	13013.649012994752	7076.5439466311045	8135.626755543089	15509.382100337141	5754.191046128696	11599.283751643146	13230.57485011455	8211.093357624242	11504.018769041428	8929.231558969688	6662.387942714433
6352.4112981059025	8864.563850645569	11785.1537802735	14904.649425041935	6694.173600234422	9266.282784545241	15556.240720349755	11814.615415373079	18239.96410296872	7167.260277185453	14422.763226810293	12603.941666294253	11281.70030165917	5660.850098170398	9265.079281281234	9155.380109650705	7920.802620093002	8065.0416290515095	11747.429189065766	13013.649012994752	7076.5439466311045	8135.626755543089	15509.382100337141	5754.191046128696	11599.283751643146	13230.57485011455	7364.492999836269	11504.018769041428	6721.415416612166	6662.387942714433
6037.008341693107	8864.563850645569	6621.846417835501	14773.911985497463	6694.173600234422	9266.282784545241	15556.240720349755	11814.615415373079	18239.96410296872	7104.615002359472	14422.763226810293	12603.941666294253	11217.518291261384	5660.850098170398	9265.079281281234	9155.380109650705	7446.025092675017	8065.0416290515095	11747.429189065766	11752.439755921532	7076.5439466311045	8135.626755543089	15509.382100337141	5754.191046128696	11599.283751643146	13230.57485011455	7364.492999836269	11504.018769041428	6721.415416612166	6662.387942714433
6037.008341693107	8781.178789039532	6621.846417835501	14773.911985497463	6694.173600234422	9266.282784545241	15556.240720349755	11814.615415373079	18239.96410296872	7104.615002359472	14422.763226810293	12603.941666294253	11217.518291261384	5660.850098170398	8248.4937633573	9155.380109650705	7446.025092675017	8065.0416290515095	11746.098700586457	11752.439755921532	7076.5439466311045	8135.626755543089	15509.382100337141	5754.191046128696	11599.283751643146	13230.57485011455	7364.492999836269	11504.018769041428	6721.415416612166	6662.387942714433
6037.008341693107	8665.414086816174	6621.846417835501	14773.911985497463	6694.173600234422	9266.282784545241	15556.240720349755	11814.615415373079	18239.96410296872	7104.615002359472	14422.763226810293	12603.941666294253	11217.518291261384	5660.850098170398	8248.4937633573	9155.380109650705	7446.025092675017	8065.0416290515095	11746.098700586457	10698.89164411058	7076.5439466311045	8135.626755543089	15509.382100337141	5754.191046128696	11599.283751643146	13230.57485011455	7364.492999836269	11474.601365264736	6721.415416612166	6662.387942714433
5331.641340212526	8665.414086816174	6621.846417835501	14773.911985497463	6694.173600234422	9266.282784545241	15556.240720349755	11814.615415373079	18239.96410296872	7104.615002359472	14422.763226810293	12603.941666294253	11217.518291261384	5660.850098170398	8248.4937633573	9155.380109650705	7446.025092675017	8065.0416290515095	11746.098700586457	10698.89164411058	7076.5439466311045	8135.626755543089	12611.461496811144	5754.191046128696	11599.283751643146	13230.57485011455	7364.492999836269	11474.601365264736	6721.415416612166	6662.387942714433
5331.641340212526	8446.855185768323	6621.846417835501	14773.911985497463	6694.173600234422	9266.282784545241	15556.240720349755	11814.615415373079	15435.725337757833	7104.615002359472	14422.763226810293	12603.941666294253	11217.518291261384	5636.026382030537	8248.4937633573	9155.380109650705	7446.025092675017	8065.0416290515095	11746.098700586457	10698.89164411058	7076.5439466311045	7496.4245424930305	12611.461496811144	5754.191046128696	11599.283751643146	13230.57485011455	7364.492999836269	10181.32306541498	6721.415416612166	6662.387942714433
5331.641340212526	8296.910398555086	6621.846417835501	14773.911985497463	6694.173600234422	9266.282784545241	15556.240720349755	11814.615415373079	15435.725337757833	7104.615002359472	14422.763226810293	12603.941666294253	11217.518291261384	5636.026382030537	8248.4937633573	9155.380109650705	7446.025092675017	8065.0416290515095	11746.098700586457	10698.89164411058	7076.5439466311045	7496.4245424930305	12611.461496811144	5754.191046128696	11599.283751643146	13230.57485011455	7364.492999836269	10181.32306541498	6623.829707577847	6662.387942714433
5331.641340212526	8296.910398555086	6621.846417835501	14773.911985497463	6694.173600234422	9266.282784545241	15556.240720349755	11814.615415373079	15435.725337757833	7047.205274481932	14422.763226810293	12603.941666294253	11217.518291261384	5636.026382030537	8248.4937633573	9155.380109650705	7335.314737794331	8065.0416290515095	11746.098700586457	10698.89164411058	7076.5439466311045	7496.4245424930305	12611.461496811144	5754.191046128696	11300.630107702676	13230.57485011455	7364.492999836269	10135.225975009029	6623.829707577847	6662.387942714433
5331.641340212526	8296.910398555086	6621.846417835501	14773.911985497463	6694.173600234422	9266.282784545241	15556.240720349755	11814.615415373079	15435.725337757833	7047.205274481932	14422.763226810293	12603.941666294253	11217.518291261384	5636.026382030537	8248.4937633573	8239.091142707866	7335.314737794331	8065.0416290515095	11746.098700586457	10698.89164411058	7076.5439466311045	7496.4245424930305	12495.42499853051	5754.191046128696	11300.630107702676	13230.57485011455	7364.492999836269	10135.225975009029	6623.829707577847	6662.387942714433
5331.641340212526	8296.910398555086	6621.846417835501	14773.911985497463	6694.173600234422	9266.282784545241	15556.240720349755	11137.48804311722	15435.725337757833	7047.205274481932	14422.763226810293	12603.941666294253	11217.518291261384	5560.905406595346	8248.4937633573	8239.091142707866	7335.314737794331	8065.0416290515095	11746.098700586457	10698.89164411058	7076.5439466311045	7496.4245424930305	12495.42499853051	5754.191046128696	11300.630107702676	13230.57485011455	7364.492999836269	10135.225975009029	6623.829707577847	6662.387942714433
5191.25993037866	8296.910398555086	6621.846417835501	14773.911985497463	6694.173600234422	9266.282784545241	15556.240720349755	11137.48804311722	15435.725337757833	7047.205274481932	14422.763226810293	12603.941666294253	10188.183938585307	5560.905406595346	8248.4937633573	8239.091142707866	7335.314737794331	8065.0416290515095	11746.098700586457	10698.89164411058	7076.5439466311045	7496.4245424930305	12495.42499853051	5754.191046128696	11300.630107702676	13230.57485011455	7364.492999836269	10135.225975009029	6623.829707577847	6662.387942714433
5191.25993037866	8296.910398555086	6621.846417835501	14773.911985497463	6694.173600234422	9266.282784545241	15556.240720349755	10973.12667551754	15435.725337757833	7047.205274481932	14422.763226810293	10501.406854586145	10188.183938585307	5560.905406595346	8046.300711791468	8239.091142707866	6902.592296419397	8065.0416290515095	11746.098700586457	10035.201484980042	7076.5439466311045	7496.4245424930305	12495.42499853051	5754.191046128696	11300.630107702676	13008.111608897303	7364.492999836269	10135.225975009029	6623.829707577847	6662.387942714433
5163.132480407086	8296.910398555086	6621.846417835501	14773.911985497463	6694.173600234422	9266.282784545241	15556.240720349755	10973.12667551754	15435.725337757833	7047.205274481932	14422.763226810293	10501.406854586145	10188.183938585307	4740.000592158404	8046.300711791468	8193.05925200502	6902.592296419397	8065.0416290515095	11746.098700586457	9867.486759678246	6989.842751231016	7496.4245424930305	12495.42499853051	5754.191046128696	11300.630107702676	13008.111608897303	7364.492999836269	10135.225975009029	6623.829707577847	6662.387942714433
5163.132480407086	8296.910398555086	6621.846417835501	14773.911985497463	6694.173600234422	9266.282784545241	15556.240720349755	10973.12667551754	15435.725337757833	7047.205274481932	14422.763226810293	10501.406854586145	10188.183938585307	4740.000592158404	8046.300711791468	8193.05925200502	6902.592296419397	8065.0416290515095	11746.098700586457	9612.626766661957	6926.6243139257795	7496.4245424930305	12495.42499853051	5754.191046128696	11300.630107702676	13008.111608897303	7364.492999836269	10133.962792539238	6623.829707577847	6662.387942714433
5163.132480407086	8296.910398555086	6621.846417835501	14773.911985497463	6694.173600234422	9266.282784545241	15556.240720349755	10973.12667551754	15435.725337757833	7047.205274481932	14422.763226810293	10501.406854586145	10188.183938585307	4740.000592158404	8046.300711791468	8193.05925200502	6902.592296419397	8065.0416290515095	11746.098700586457	9612.626766661957	6926.6243139257795	7496.4245424930305	12495.42499853051	5754.191046128696	11300.630107702676	13008.111608897303	7364.492999836269	10133.962792539238	6623.829707577847	6662.387942714433
5163.132480407086	8296.910398555086	6621.846417835501	14773.911985497463	6694.173600234422	9266.282784545241	15556.240720349755	10731.443332158047	15435.725337757833	7047.205274481932	14422.763226810293	10501.406854586145	10188.183938585307	4740.000592158404	8046.300711791468	8193.05925200502	6902.592296419397	8065.0416290515095	11746.098700586457	9612.626766661957	6926.6243139257795	7496.4245424930305	12256.69201995133	5754.191046128696	11300.630107702676	12879.377938337624	7364.492999836269	10133.962792539238	6623.829707577847	6662.387942714433
5163.132480407086	8296.910398555086	6621.846417835501	14773.911985497463	6694.173600234422	9266.282784545241	15556.240720349755	10731.443332158047	15435.725337757833	7047.205274481932	14422.763226810293	10501.406854586145	9468.549245601353	4740.000592158404	8046.300711791468	8193.05925200502	6902.592296419397	8065.0416290515095	11746.098700586457	9612.626766661957	4643.82578152498	7496.4245424930305	12256.69201995133	5566.00741625791	11300.630107702676	12789.321858367055	7364.492999836269	9873.230673725637	6623.829707577847	6662.387942714433
5163.132480407086	8296.910398555086	6621.846417835501	14773.911985497463	6694.173600234422	9266.282784545241	15401.255979716272	9602.122767920679	15435.725337757833	7047.205274481932	14422.763226810293	10501.406854586145	9468.549245601353	4706.166455860581	8046.300711791468	8193.05925200502	6902.592296419397	8065.0416290515095	11746.098700586457	9573.280321181679	4643.82578152498	7496.4245424930305	12256.69201995133	5566.00741625791	11300.630107702676	12789.321858367055	7364.492999836269	9873.230673725637	6623.829707577847	6662.387942714433
5163.132480407086	8175.202713570008	6621.846417835501	14773.911985497463	6694.173600234422	9266.282784545241	15401.255979716272	9602.122767920679	15435.725337757833	7047.205274481932	14422.763226810293	8321.135471707004	9468.549245601353	4706.166455860581	8046.300711791468	8193.05925200502	6902.592296419397	8065.0416290515095	11746.098700586457	9573.280321181679	4643.82578152498	7496.4245424930305	12117.05445038531	5566.00741625791	11300.630107702676	12789.321858367055	7364.492999836269	9859.408076643253	6623.829707577847	4932.98443709288
5163.132480407086	7381.81207602096	6621.846417835501	14773.911985497463	6694.173600234422	9266.282784545241	15401.255979716272	9602.122767920679	15419.590884853144	7047.205274481932	14422.763226810293	8321.135471707004	9468.549245601353	4574.602922036607	8046.300711791468	8193.05925200502	6729.180708786727	7724.334424469029	11746.098700586457	9573.280321181679	4643.82578152498	7205.920848001566	11981.52377159428	5566.00741625791	11300.630107702676	12789.321858367055	6381.062613858587	9859.408076643253	6623.829707577847	4932.98443709288
5110.797823338307	7381.81207602096	6621.846417835501	14773.911985497463	6694.173600234422	9266.282784545241	14080.733604811274	9458.103018097116	15419.590884853144	7047.205274481932	14422.763226810293	8321.135471707004	9468.549245601353	4574.602922036607	8046.300711791468	8193.05925200502	6729.180708786727	7724.334424469029	10307.892533287455	9573.280321181679	4643.82578152498	7205.920848001566	11981.52377159428	5566.00741625791	11300.630107702676	12789.321858367055	6381.062613858587	9859.408076643253	6623.829707577847	4932.98443709288
5110.797823338307	7381.81207602096	6621.846417835501	14773.911985497463	6694.173600234422	9266.282784545241	14080.733604811274	9458.103018097116	15419.590884853144	7047.205274481932	14422.763226810293	8321.135471707004	8765.756926469363	4574.602922036607	7608.299240232149	8193.05925200502	6729.180708786727	7724.334424469029	10307.892533287455	9573.280321181679	4528.877227752026	7205.920848001566	11981.52377159428	5566.00741625791	11300.630107702676	12789.321858367055	6381.062613858587	9789.570948434332	6623.829707577847	4932.98443709288
5110.797823338307	7381.81207602096	6577.130652916021	14773.911985497463	6694.173600234422	9266.282784545241	14080.733604811274	9458.103018097116	15419.590884853144	7047.205274481932	14422.763226810293	8321.135471707004	8765.756926469363	4574.602922036607	7510.5558469100215	8193.05925200502	6729.180708786727	7724.334424469029	10307.892533287455	9573.280321181679	4528.877227752026	7205.920848001566	11981.52377159428	5566.00741625791	11300.630107702676	12789.321858367055	6381.062613858587	9789.570948434332	6623.829707577847	4930.021812708306
5110.797823338307	7381.81207602096	6577.130652916021	8773.568594035816	6694.173600234422	9266.282784545241	13290.633125024486	9458.103018097116	15419.590884853144	7047.205274481932	14422.763226810293	8137.265976862791	8765.756926469363	4574.602922036607	7510.5558469100215	8193.05925200502	6729.180708786727	7724.334424469029	10307.892533287455	9573.280321181679	4528.877227752026	7205.920848001566	11981.52377159428	5566.00741625791	11300.630107702676	12789.321858367055	6381.062613858587	9789.570948434332	6623.829707577847	4930.021812708306
5110.797823338307	7381.81207602096	6577.130652916021	8773.568594035816	6694.173600234422	9266.282784545241	13017.383566039522	9458.103018097116	15419.590884853144	7047.205274481932	14422.763226810293	8137.265976862791	8765.756926469363	4574.602922036607	7510.5558469100215	8193.05925200502	6729.180708786727	7724.334424469029	10307.892533287455	9573.280321181679	4528.877227752026	7205.920848001566	11981.52377159428	5566.00741625791	11300.630107702676	12782.600695834946	6272.898250412036	9789.570948434332	6623.829707577847	4930.021812708306
5110.797823338307	7381.81207602096	6577.130652916021	8773.568594035816	6694.173600234422	9266.282784545241	13017.383566039522	9458.103018097116	15419.590884853144	7047.205274481932	14422.763226810293	8137.265976862791	8468.45536145504	4499.482432724171	7510.5558469100215	8193.05925200502	6729.180708786727	7724.334424469029	10307.892533287455	9573.280321181679	4528.877227752026	7205.920848001566	11981.52377159428	5566.00741625791	10852.231434940477	12324.853337364046	6272.898250412036	9789.570948434332	6589.084561708398	4930.021812708306
5027.135606061212	7381.81207602096	6577.130652916021	8773.568594035816	6694.173600234422	9266.282784545241	12540.452345908821	9458.103018097116	15419.590884853144	7047.205274481932	14422.763226810293	8137.265976862791	8468.45536145504	4499.482432724171	7510.5558469100215	8193.05925200502	6729.180708786727	7724.334424469029	10252.584545540029	9573.280321181679	4528.877227752026	7205.920848001566	11981.52377159428	5566.00741625791	10852.231434940477	12202.511781666532	6272.898250412036	9789.570948434332	6007.556544889429	4930.021812708306
4975.796647280591	7381.81207602096	6577.130652916021	8773.568594035816	6694.113458020386	9266.282784545241	12540.452345908821	9458.103018097116	15419.590884853144	7047.205274481932	14422.763226810293	8137.265976862791	8468.45536145504	4499.482432724171	7510.5558469100215	8193.05925200502	6729.180708786727	7724.334424469029	10252.584545540029	9573.280321181679	4528.877227752026	7205.920848001566	11981.52377159428	5566.00741625791	10852.231434940477	12202.511781666532	6272.898250412036	9789.570948434332	6007.556544889429	4930.021812708306
4975.796647280591	7381.81207602096	6577.130652916021	8773.568594035816	6694.113458020386	9266.282784545241	12540.452345908821	9458.103018097116	15419.590884853144	7047.205274481932	9894.306480576573	8137.265976862791	8468.45536145504	4499.482432724171	7510.5558469100215	8193.05925200502	6729.180708786727	7724.334424469029	10252.584545540029	9551.689392376858	4528.877227752026	7205.920848001566	11632.171942821573	5566.00741625791	10552.527449096273	12202.511781666532	6272.898250412036	9789.570948434332	6007.556544889429	4930.021812708306
4975.796647280591	7381.81207602096	6577.130652916021	8773.568594035816	6694.113458020386	9266.282784545241	12540.452345908821	9458.103018097116	15419.590884853144	7047.205274481932	9894.306480576573	8137.265976862791	8468.45536145504	4499.482432724171	7510.5558469100215	8193.05925200502	6729.180708786727	7724.334424469029	10252.584545540029	9551.689392376858	4528.877227752026	7205.920848001566	11632.171942821573	5566.00741625791	10552.527449096273	12202.511781666532	6272.898250412036	9789.570948434332	6007.556544889429	4930.021812708306
4975.796647280591	7381.81207602096	6577.130652916021	8773.568594035816	6694.113458020386	9266.282784545241	12540.452345908821	9458.103018097116	15419.590884853144	7035.18706392892	9894.306480576573	8137.265976862791	8468.45536145504	4499.482432724171	7510.5558469100215	8193.05925200502	6729.180708786727	7724.334424469029	10252.584545540029	9514.888766055436	4471.233395981188	7205.920848001566	11632.171942821573	5566.00741625791	10552.527449096273	12202.511781666532	6272.898250412036	9789.570948434332	6007.556544889429	4930.021812708306
4975.796647280591	7230.68921124133	6577.130652916021	8773.568594035816	6694.113458020386	9266.282784545241	12540.452345908821	9458.103018097116	15419.590884853144	7035.18706392892	9894.306480576573	8137.265976862791	8468.45536145504	4499.482432724171	7385.348809097837	8193.05925200502	6729.180708786727	7724.334424469029	10252.584545540029	9514.888766055436	4471.233395981188	7205.920848001566	9662.222946585032	5566.00741625791	10552.527449096273	12202.511781666532	6272.898250412036	9789.570948434332	6007.556544889429	4930.021812708306
4975.796647280591	7230.68921124133	6577.130652916021	8773.568594035816	6454.890528499129	9266.282784545241	12540.452345908821	9458.103018097116	15419.590884853144	7035.18706392892	9894.306480576573	8137.265976862791	8205.678379880486	4499.482432724171	7385.348809097837	8156.555469912822	6729.180708786727	7724.334424469029	10252.584545540029	9514.888766055436	4471.233395981188	7205.920848001566	9662.222946585032	5566.00741625791	10552.527449096273	12202.511781666532	6272.898250412036	9789.570948434332	6007.556544889429	4930.021812708306
4975.796647280591	7178.262032566328	6577.130652916021	8773.568594035816	6454.890528499129	9266.282784545241	12540.452345908821	9097.521914925988	15419.590884853144	7035.18706392892	9894.306480576573	8137.265976862791	8205.678379880486	4499.482432724171	7385.348809097837	8156.555469912822	6729.180708786727	7724.334424469029	10252.584545540029	9514.888766055436	4471.233395981188	7205.920848001566	9662.222946585032	5566.00741625791	10552.527449096273	12202.511781666532	6272.898250412036	9789.570948434332	6007.556544889429	4930.021812708306
4975.796647280591	7178.262032566328	6577.130652916021	8773.568594035816	6454.890528499129	9266.282784545241	12540.452345908821	9097.521914925988	15067.076878774416	7035.18706392892	9894.306480576573	8137.265976862791	7451.149868162526	4499.482432724171	7385.348809097837	8156.555469912822	6729.180708786727	7724.334424469029	10252.584545540029	9514.888766055436	4471.233395981188	7205.920848001566	9599.909494009189	5566.00741625791	10552.527449096273	12202.511781666532	6272.898250412036	9328.350355858565	6007.556544889429	4930.021812708306
4975.796647280591	7178.262032566328	6577.130652916021	8773.568594035816	6454.890528499129	9266.282784545241	12319.566860523653	9097.521914925988	15067.076878774416	7035.18706392892	9894.306480576573	8137.265976862791	7451.149868162526	4499.482432724171	7385.348809097837	8156.555469912822	6729.180708786727	7686.118268224316	10252.584545540029	9514.888766055436	4471.233395981188	7205.920848001566	9556.552302963088	5566.00741625791	10552.527449096273	12202.511781666532	6272.898250412036	9328.350355858565	6007.556544889429	4930.021812708306
4975.796647280591	6861.708836780148	6577.130652916021	8722.003459017784	6454.890528499129	9266.282784545241	12319.566860523653	9097.521914925988	15067.076878774416	6924.021992211714	9894.306480576573	7984.471256197639	7451.149868162526	4499.482432724171	7385.348809097837	8156.555469912822	6729.180708786727	7686.118268224316	10252.584545540029	9514.888766055436	4471.233395981188	7205.920848001566	9556.552302963088	5566.00741625791	10348.700767953304	12202.511781666532	6272.898250412036	9328.350355858565	6007.556544889429	4930.021812708306
4975.796647280591	6861.708836780148	6577.130652916021	8722.003459017784	6454.890528499129	9266.282784545241	12319.566860523653	9067.980119061212	15067.076878774416	6924.021992211714	9894.306480576573	7984.471256197639	7451.149868162526	4499.482432724171	7385.348809097837	8156.555469912822	6729.180708786727	7686.118268224316	9529.629154860811	9393.294249542314	4471.233395981188	7127.023866309006	9481.808064350327	5566.00741625791	10348.700767953304	12202.511781666532	6272.898250412036	8713.304610099633	5923.036394678069	4930.021812708306
4975.796647280591	6861.708836780148	5372.354054768375	8722.003459017784	6454.890528499129	9266.282784545241	12319.566860523653	9067.980119061212	15067.076878774416	6924.021992211714	9894.306480576573	7984.471256197639	7451.149868162526	4499.482432724171	7385.348809097837	8156.555469912822	5556.804678236522	7686.118268224316	9529.629154860811	9393.294249542314	4471.233395981188	7127.023866309006	9402.642649654372	5566.00741625791	10020.237443412942	12202.511781666532	6272.898250412036	8713.304610099633	5923.036394678069	4930.021812708306
4975.796647280591	6538.884906498908	5372.354054768375	8722.003459017784	6454.890528499129	9266.282784545241	12319.566860523653	9067.980119061212	15067.076878774416	6924.021992211714	9894.306480576573	7943.181716731082	7451.149868162526	4499.482432724171	7385.348809097837	8156.555469912822	5556.804678236522	7382.183757504248	9529.629154860811	9393.294249542314	4471.233395981188	7127.023866309006	9402.642649654372	5566.00741625791	9850.414632211498	12202.511781666532	6272.898250412036	8713.304610099633	5923.036394678069	4930.021812708306
4975.796647280591	6538.884906498908	5372.354054768375	8598.827623810896	6454.890528499129	9266.282784545241	12319.566860523653	9067.980119061212	15067.076878774416	6924.021992211714	9894.306480576573	7943.181716731082	7451.149868162526	4499.482432724171	7073.856077414881	8156.555469912822	5556.804678236522	6843.757667173522	9525.499429954189	9393.294249542314	3945.493668485248	7127.023866309006	9402.642649654372	5543.185069481754	9850.414632211498	12202.511781666532	6272.898250412036	8713.304610099633	5923.036394678069	4930.021812708306
4975.796647280591	6538.884906498908	5372.354054768375	8598.827623810896	6454.890528499129	7963.822817238285	12319.566860523653	9067.980119061212	15067.076878774416	6924.021992211714	9894.306480576573	7943.181716731082	7451.149868162526	4499.482432724171	7073.856077414881	8156.555469912822	5556.804678236522	6843.757667173522	9467.054981224497	9393.294249542314	3770.6072899428664	7127.023866309006	9402.642649654372	5543.185069481754	9850.414632211498	12202.511781666532	6272.898250412036	8713.304610099633	5923.036394678069	4930.021812708306
4975.796647280591	6538.884906498908	5372.354054768375	8598.827623810896	6164.321076175998	7963.822817238285	12312.983076668905	9067.980119061212	15067.076878774416	6676.812282545727	9894.306480576573	7943.181716731082	7451.149868162526	4499.482432724171	7073.856077414881	8156.555469912822	5556.804678236522	6843.757667173522	9467.054981224497	9393.294249542314	3770.6072899428664	7127.023866309006	9402.642649654372	5543.185069481754	9760.866001937182	12202.511781666532	6272.898250412036	8713.304610099633	5923.036394678069	4930.021812708306
4975.796647280591	6538.884906498908	5372.354054768375	8598.827623810896	6128.958276284215	7963.822817238285	12312.983076668905	9067.980119061212	14277.438675415055	6676.812282545727	9894.306480576573	7943.181716731082	7451.149868162526	4499.482432724171	7073.856077414881	8156.555469912822	5556.804678236522	6843.757667173522	9467.054981224497	9393.294249542314	3770.6072899428664	7127.023866309006	9402.642649654372	5543.185069481754	9570.255728149301	12202.511781666532	6272.898250412036	7952.327503963061	5923.036394678069	4930.021812708306
4975.796647280591	6538.884906498908	5372.354054768375	8598.827623810896	6128.958276284215	7963.822817238285	12312.983076668905	9067.980119061212	14277.438675415055	6676.812282545727	9894.306480576573	7674.005590324471	7451.149868162526	4499.482432724171	7073.856077414881	8156.555469912822	5556.804678236522	6843.757667173522	9467.054981224497	9393.294249542314	3770.6072899428664	7127.023866309006	9402.642649654372	5543.185069481754	9570.255728149301	12202.511781666532	6272.898250412036	7952.327503963061	5923.036394678069	4930.021812708306
4975.796647280591	6538.884906498908	5372.354054768375	8598.827623810896	6128.958276284215	7963.822817238285	12312.983076668905	9067.980119061212	14266.168878355029	6676.812282545727	9894.306480576573	7674.005590324471	6654.389623764337	4499.482432724171	7073.856077414881	8156.555469912822	5556.804678236522	6843.757667173522	9467.054981224497	9393.294249542314	3770.6072899428664	7127.023866309006	9402.642649654372	5543.185069481754	9570.255728149301	12202.511781666532	6272.898250412036	7952.327503963061	5923.036394678069	4930.021812708306
4964.169320735837	6538.884906498908	5372.354054768375	8598.827623810896	6128.958276284215	7963.822817238285	12312.983076668905	9067.980119061212	14266.168878355029	6676.812282545727	9863.551291546584	7674.005590324471	6536.501302409167	4499.482432724171	7073.856077414881	8156.555469912822	5556.804678236522	5752.22065905881	9467.054981224497	9393.294249542314	3770.6072899428664	7127.023866309006	9402.642649654372	5543.185069481754	9570.255728149301	12202.511781666532	6272.898250412036	7952.327503963061	5923.036394678069	4930.021812708306
4964.169320735837	6538.884906498908	5372.354054768375	8598.827623810896	6128.958276284215	7963.822817238285	12312.983076668905	9067.980119061212	14266.168878355029	6676.812282545727	9863.551291546584	7520.115479751965	6536.501302409167	4499.482432724171	7073.856077414881	8156.555469912822	5556.804678236522	5752.22065905881	9467.054981224497	9393.294249542314	3770.6072899428664	7127.023866309006	9402.642649654372	5543.185069481754	9570.255728149301	12202.511781666532	6272.898250412036	7747.334439002013	5923.036394678069	4930.021812708306
4964.169320735837	6538.884906498908	5372.354054768375	8598.827623810896	6128.958276284215	7963.822817238285	12312.983076668905	9067.980119061212	14266.168878355029	6676.812282545727	9628.110559974602	7520.115479751965	6508.5188881150925	4499.482432724171	7073.856077414881	8156.555469912822	5556.804678236522	5752.22065905881	9467.054981224497	9393.294249542314	3770.6072899428664	7127.023866309006	9402.642649654372	5543.185069481754	9570.255728149301	12056.244969751897	6272.898250412036	7747.334439002013	5923.036394678069	4930.021812708306
4964.169320735837	6538.884906498908	5358.557712574751	8598.827623810896	6085.746788992026	7963.822817238285	12312.983076668905	9067.980119061212	14266.168878355029	6676.812282545727	9628.110559974602	7520.115479751965	6508.5188881150925	4499.482432724171	7073.856077414881	8156.555469912822	5556.804678236522	5752.22065905881	9174.317321722858	9393.294249542314	3770.6072899428664	7116.037028254787	9348.05937195241	5543.185069481754	9570.255728149301	12056.244969751897	6023.172592402179	7619.770437681429	5923.036394678069	4930.021812708306
4964.169320735837	6538.884906498908	5358.557712574751	8598.827623810896	6085.746788992026	7957.100535494068	12312.983076668905	9067.980119061212	14266.168878355029	6676.812282545727	9503.238588213371	7520.115479751965	6508.5188881150925	4499.482432724171	7073.856077414881	8156.555469912822	5556.804678236522	5752.22065905881	9174.317321722858	9393.294249542314	3770.6072899428664	7116.037028254787	9348.05937195241	5543.185069481754	9570.255728149301	12056.244969751897	6023.172592402179	7619.770437681429	5923.036394678069	4930.021812708306
4964.169320735837	6538.884906498908	5358.557712574751	8598.827623810896	6085.746788992026	7762.242308251721	12312.983076668905	9067.980119061212	14266.168878355029	6676.812282545727	9286.669857376652	7520.115479751965	6508.5188881150925	4499.482432724171	7073.856077414881	8156.555469912822	5556.804678236522	5752.22065905881	8988.82810641947	9393.294249542314	3770.6072899428664	7116.037028254787	9348.05937195241	5543.185069481754	9570.255728149301	12056.244969751897	6023.172592402179	7619.770437681429	4332.680900942295	4930.021812708306
4964.169320735837	6538.884906498908	5358.557712574751	8598.827623810896	6085.746788992026	7762.242308251721	12312.983076668905	9067.980119061212	14266.168878355029	6676.812282545727	9286.669857376652	7520.115479751965	6508.5188881150925	4499.482432724171	7073.856077414881	8156.555469912822	5556.804678236522	5752.22065905881	8988.82810641947	9393.294249542314	3770.6072899428664	7116.037028254787	9348.05937195241	5543.185069481754	9570.255728149301	11934.092705354895	6023.172592402179	7619.770437681429	4332.680900942295	4930.021812708306
4964.169320735837	6538.884906498908	5358.557712574751	8598.827623810896	6085.746788992026	7762.242308251721	12312.983076668905	9067.980119061212	13436.501692554433	6676.812282545727	9286.669857376652	7520.115479751965	6407.64032981016	4499.482432724171	6470.969154174684	8156.555469912822	5556.804678236522	5752.22065905881	8988.82810641947	9393.294249542314	3770.6072899428664	7116.037028254787	9348.05937195241	5543.185069481754	9570.255728149301	11679.613637411034	6023.172592402179	7619.770437681429	4332.680900942295	4930.021812708306
4964.169320735837	6538.884906498908	5358.557712574751	8598.827623810896	6057.343663890658	7762.242308251721	12312.983076668905	9067.980119061212	11677.829691167984	6676.812282545727	9286.669857376652	7434.8043151593165	6407.64032981016	4499.482432724171	6470.969154174684	8156.555469912822	5556.804678236522	5752.22065905881	8988.82810641947	9393.294249542314	3770.6072899428664	7116.037028254787	9348.05937195241	5543.185069481754	9570.255728149301	10816.952050491858	6023.172592402179	7619.770437681429	4332.680900942295	4930.021812708306
4964.169320735837	6538.884906498908	5358.557712574751	8598.827623810896	6057.343663890658	7762.242308251721	9694.505434902374	9067.980119061212	11677.829691167984	6676.812282545727	9286.669857376652	7434.8043151593165	6062.089453577211	4499.482432724171	6470.969154174684	8156.555469912822	5556.804678236522	5752.22065905881	8988.82810641947	9393.294249542314	3770.6072899428664	7116.037028254787	9348.05937195241	5543.185069481754	9570.255728149301	10816.952050491858	6023.172592402179	7619.770437681429	4332.680900942295	4930.021812708306
4964.169320735837	6538.884906498908	5358.557712574751	8598.827623810896	6018.134186504194	7762.242308251721	9694.505434902374	9067.980119061212	11677.829691167984	6676.812282545727	9286.669857376652	7434.8043151593165	6062.089453577211	4499.482432724171	6427.875824364442	8156.555469912822	5325.761264099183	5726.965760146217	8988.82810641947	9393.294249542314	3659.2408269975626	7116.037028254787	9348.05937195241	5543.185069481754	9570.255728149301	10543.175939119426	6023.172592402179	7619.770437681429	4332.680900942295	4930.021812708306
4786.111631928636	6538.884906498908	5358.557712574751	8468.304791197475	6018.134186504194	7762.242308251721	9694.505434902374	9067.980119061212	11677.829691167984	6676.812282545727	9286.669857376652	7434.8043151593165	6062.089453577211	4482.589991917467	6176.528049966629	8156.555469912822	5325.761264099183	5726.965760146217	8988.82810641947	9393.294249542314	3659.2408269975626	7116.037028254787	9348.05937195241	5463.035546671032	9570.255728149301	10543.175939119426	6023.172592402179	7373.870152181125	4332.680900942295	4930.021812708306
4786.111631928636	6538.884906498908	5358.557712574751	7008.949247320229	5932.947157424727	7590.888482710578	9669.307852860045	9067.980119061212	10217.512221815065	6676.812282545727	9286.669857376652	7434.8043151593165	6062.089453577211	4482.589991917467	6176.528049966629	8156.555469912822	5325.761264099183	5726.965760146217	8988.82810641947	9393.294249542314	3659.2408269975626	7116.037028254787	9348.05937195241	5463.035546671032	9570.255728149301	10543.175939119426	6023.172592402179	5587.615762784499	4332.680900942295	4851.545856797713
4786.111631928636	6538.884906498908	5358.557712574751	7008.949247320229	5932.947157424727	7590.888482710578	9669.307852860045	9067.980119061212	10217.512221815065	6676.812282545727	8026.729166470885	7434.8043151593165	5868.337751824607	4482.589991917467	6176.528049966629	8156.555469912822	5325.761264099183	5049.750057006934	8988.82810641947	9393.294249542314	3659.2408269975626	7116.037028254787	9348.05937195241	5463.035546671032	9570.255728149301	10543.175939119426	6023.172592402179	5587.615762784499	4332.680900942295	4851.545856797713
4786.111631928636	6538.884906498908	5263.401553869437	7008.949247320229	5932.947157424727	7590.888482710578	9669.307852860045	7937.57823031023	10217.512221815065	5984.443035274764	8026.729166470885	7434.8043151593165	5868.337751824607	4482.589991917467	6152.993253751136	8156.555469912822	5325.761264099183	5049.750057006934	8988.82810641947	9393.294249542314	3659.2408269975626	7116.037028254787	9348.05937195241	5463.035546671032	9570.255728149301	10543.175939119426	5696.402970606693	5587.615762784499	4332.680900942295	4851.545856797713
4723.092252813539	6538.884906498908	5263.401553869437	7008.949247320229	5736.7322023599045	7590.888482710578	9669.307852860045	7937.57823031023	10217.512221815065	5984.443035274764	8026.729166470885	7434.8043151593165	5868.337751824607	4159.050294215658	6152.993253751136	8156.555469912822	5325.761264099183	5049.750057006934	8988.82810641947	9393.294249542314	3659.2408269975626	7116.037028254787	9348.05937195241	5463.035546671032	9570.255728149301	10543.175939119426	5696.402970606693	5587.615762784499	4258.610018635396	4851.545856797713
4590.144707360663	6512.511097951615	5263.401553869437	7008.949247320229	5736.7322023599045	7590.888482710578	9669.307852860045	7937.57823031023	10217.512221815065	5287.128372379145	8026.729166470885	7434.8043151593165	5627.004949903598	4159.050294215658	6152.993253751136	8156.555469912822	5325.761264099183	5049.750057006934	8960.402058728458	9393.294249542314	3659.2408269975626	7116.037028254787	9348.05937195241	5463.035546671032	9570.255728149301	10543.175939119426	5696.402970606693	5587.615762784499	4258.610018635396	4851.545856797713
4590.144707360663	6512.511097951615	5263.401553869437	7008.949247320229	5736.7322023599045	7590.888482710578	9669.307852860045	7937.57823031023	9122.023001957406	5287.128372379145	8026.729166470885	7434.8043151593165	5487.009897274649	4159.050294215658	6152.993253751136	8156.555469912822	5325.761264099183	5049.750057006934	8960.402058728458	9393.294249542314	3659.2408269975626	7116.037028254787	9348.05937195241	5463.035546671032	9461.948185033101	10543.175939119426	5696.402970606693	5587.615762784499	4258.610018635396	4851.545856797713
4547.969986810445	6512.511097951615	5263.401553869437	7008.949247320229	5736.7322023599045	7590.888482710578	9669.307852860045	7937.57823031023	9122.023001957406	5287.128372379145	8026.729166470885	7434.8043151593165	5487.009897274649	4159.050294215658	6152.993253751136	8156.555469912822	5325.761264099183	4975.589332591201	8960.402058728458	9393.294249542314	3659.2408269975626	7116.037028254787	9348.05937195241	5463.035546671032	9461.948185033101	10543.175939119426	5696.402970606693	5587.615762784499	4258.610018635396	4851.545856797713
4547.969986810445	6512.511097951615	5263.401553869437	7008.949247320229	5736.7322023599045	7590.888482710578	9669.307852860045	7937.57823031023	9122.023001957406	5287.128372379145	8026.729166470885	7434.8043151593165	5487.009897274649	4159.050294215658	6152.993253751136	8156.555469912822	5325.761264099183	4975.589332591201	8960.402058728458	9393.294249542314	3618.2930902565195	7116.037028254787	9348.05937195241	5463.035546671032	9461.948185033101	10543.175939119426	5696.402970606693	5587.615762784499	4258.610018635396	4851.545856797713
4547.969986810445	6512.511097951615	5263.401553869437	7008.949247320229	5736.7322023599045	7590.888482710578	9669.307852860045	7937.57823031023	9122.023001957406	5287.128372379145	8026.729166470885	7434.8043151593165	5487.009897274649	4159.050294215658	6152.993253751136	8156.555469912822	5325.761264099183	4975.589332591201	8960.402058728458	9393.294249542314	3618.2930902565195	7116.037028254787	9348.05937195241	5463.035546671032	9461.948185033101	10543.175939119426	5696.402970606693	5587.615762784499	4215.0398245221195	4851.545856797713
4547.969986810445	6512.511097951615	5263.401553869437	7008.949247320229	5736.7322023599045	7590.888482710578	9669.307852860045	7937.57823031023	9122.023001957406	5287.128372379145	8026.729166470885	7434.8043151593165	5487.009897274649	4159.050294215658	6152.993253751136	8156.555469912822	5325.761264099183	4975.589332591201	8960.402058728458	9322.672599072055	3618.2930902565195	7116.037028254787	9348.05937195241	5463.035546671032	9461.948185033101	10543.175939119426	5696.402970606693	5587.615762784499	4215.0398245221195	4851.545856797713
4547.969986810445	6512.511097951615	5263.401553869437	7008.949247320229	5736.7322023599045	7590.888482710578	9669.307852860045	7937.57823031023	9122.023001957406	5287.128372379145	8026.729166470885	7434.8043151593165	5487.009897274649	4159.050294215658	6149.586242824884	8156.555469912822	5247.6725171124635	4975.589332591201	8960.402058728458	9322.672599072055	3618.2930902565195	7059.596392714839	9253.30168814944	5463.035546671032	9461.948185033101	10543.175939119426	5696.402970606693	5587.615762784499	4215.0398245221195	4851.545856797713
4547.969986810445	6512.511097951615	5263.401553869437	6958.190804724882	5736.7322023599045	7590.888482710578	9669.307852860045	7937.57823031023	9122.023001957406	5287.128372379145	8026.729166470885	7411.714502343571	5487.009897274649	4159.050294215658	6149.586242824884	8156.555469912822	5247.6725171124635	4975.589332591201	8960.402058728458	9322.672599072055	3618.2930902565195	7059.596392714839	9253.30168814944	5463.035546671032	9461.948185033101	10543.175939119426	5696.402970606693	5523.869609701849	4185.736383773672	4851.545856797713
4547.969986810445	6512.511097951615	5263.401553869437	6958.190804724882	5736.7322023599045	7590.888482710578	9669.307852860045	7937.57823031023	9122.023001957406	5287.128372379145	8026.729166470885	7354.273060000594	5487.009897274649	4159.050294215658	6149.586242824884	8156.555469912822	5247.6725171124635	4975.589332591201	8960.402058728458	9322.672599072055	3618.2930902565195	7059.596392714839	9253.30168814944	5463.035546671032	9461.948185033101	10543.175939119426	5664.340422363412	5514.96670510072	4185.736383773672	4851.545856797713
4547.969986810445	6438.177006097271	5263.401553869437	6958.190804724882	5736.7322023599045	7590.888482710578	9669.307852860045	7937.57823031023	9122.023001957406	5287.128372379145	8026.729166470885	7354.273060000594	5487.009897274649	4159.050294215658	6149.586242824884	8156.555469912822	5247.6725171124635	4975.589332591201	8960.402058728458	9282.795351574792	3618.2930902565195	7059.596392714839	9228.623129349644	5463.035546671032	9461.948185033101	10543.175939119426	5664.340422363412	5514.96670510072	4185.736383773672	4851.545856797713
4547.969986810445	6438.177006097271	5263.401553869437	6915.265792723394	5736.7322023599045	7590.888482710578	9540.44453565236	7937.57823031023	9017.758575243724	5287.128372379145	8026.729166470885	7354.273060000594	5487.009897274649	4159.050294215658	6149.586242824884	8156.555469912822	5247.6725171124635	4975.589332591201	8960.402058728458	9282.795351574792	3618.2930902565195	6964.031265969612	9228.623129349644	5463.035546671032	9248.732165146812	9867.23834643989	5664.340422363412	5514.96670510072	4185.736383773672	4851.545856797713
4547.969986810445	6438.177006097271	5263.401553869437	6915.265792723394	5736.7322023599045	7590.888482710578	9540.44453565236	7559.294635312104	9017.758575243724	5287.128372379145	7880.669037137177	7354.273060000594	5487.009897274649	4159.050294215658	6149.586242824884	8156.555469912822	5247.6725171124635	4975.589332591201	8960.402058728458	9282.795351574792	3618.2930902565195	6964.031265969612	9228.623129349644	5463.035546671032	9248.732165146812	9867.23834643989	5664.340422363412	5514.96670510072	4185.736383773672	4851.545856797713
4547.969986810445	6438.177006097271	5263.401553869437	6915.265792723394	5736.7322023599045	7590.888482710578	9540.44453565236	7439.6308900215445	9017.758575243724	5287.128372379145	7880.669037137177	7354.273060000594	5487.009897274649	4159.050294215658	6149.586242824884	8156.555469912822	5247.6725171124635	4975.589332591201	8960.402058728458	9282.795351574792	3618.2930902565195	6964.031265969612	9228.623129349644	5463.035546671032	9248.732165146812	9867.23834643989	5664.340422363412	5514.96670510072	4185.736383773672	4851.545856797713
4499.565246520589	6438.177006097271	5263.401553869437	6915.265792723394	5736.7322023599045	7590.888482710578	9540.44453565236	7439.6308900215445	9017.758575243724	5287.128372379145	7880.669037137177	7354.273060000594	5487.009897274649	4159.050294215658	6149.586242824884	8156.555469912822	5247.6725171124635	4909.090030736974	8960.402058728458	9282.795351574792	3618.2930902565195	6964.031265969612	9228.623129349644	5463.035546671032	9248.732165146812	9867.23834643989	5664.340422363412	5514.96670510072	4185.736383773672	4851.545856797713
4499.565246520589	6438.177006097271	5263.401553869437	6805.9855151158345	5736.7322023599045	7590.888482710578	9540.44453565236	7439.6308900215445	9017.758575243724	5287.128372379145	7880.669037137177	5458.322971205724	5487.009897274649	4115.31915853363	6149.586242824884	8156.555469912822	5247.6725171124635	4909.090030736974	8960.402058728458	9282.795351574792	3618.2930902565195	6964.031265969612	9228.623129349644	5463.035546671032	9248.732165146812	9867.23834643989	5664.340422363412	5514.96670510072	4185.736383773672	4851.545856797713
4499.565246520589	6438.177006097271	5263.401553869437	6805.9855151158345	5736.7322023599045	7590.888482710578	9540.44453565236	7298.991763021094	7223.135664454925	5287.128372379145	7880.669037137177	4228.303174647766	5487.009897274649	4115.31915853363	6149.586242824884	8156.555469912822	5217.259948397776	4909.090030736974	8960.402058728458	9282.795351574792	3618.2930902565195	6367.99815261385	9228.623129349644	5463.035546671032	9248.732165146812	9182.254056473988	5613.164970268843	5487.448007704051	4185.736383773672	4851.545856797713
4499.565246520589	5068.838557463225	5263.401553869437	6805.9855151158345	5736.7322023599045	7590.888482710578	9540.44453565236	7298.991763021094	7223.135664454925	5287.128372379145	7641.423648593924	4228.303174647766	5487.009897274649	4115.31915853363	6149.586242824884	7324.1832375693675	5217.259948397776	4888.317846411337	8960.402058728458	9282.795351574792	3618.2930902565195	6250.2222640280725	9228.623129349644	5463.035546671032	9248.732165146812	9182.254056473988	5594.274335211621	5487.448007704051	4185.736383773672	4851.545856797713
4499.565246520589	5068.838557463225	5263.401553869437	6805.9855151158345	5736.7322023599045	7590.888482710578	9499.415590882705	7298.991763021094	7223.135664454925	5287.128372379145	7641.423648593924	4228.303174647766	5487.009897274649	4115.31915853363	6149.586242824884	7308.808854493878	5217.259948397776	4888.317846411337	8960.402058728458	9282.795351574792	3587.26883034195	6250.2222640280725	9228.623129349644	5463.035546671032	9248.732165146812	9182.254056473988	5594.274335211621	5302.754617291153	4185.736383773672	4851.545856797713
4447.942935967934	5068.838557463225	5263.401553869437	6805.9855151158345	5736.7322023599045	7590.888482710578	9499.415590882705	7298.991763021094	7223.135664454925	4623.682780497244	7641.423648593924	4213.50200638824	5487.009897274649	4115.31915853363	6149.586242824884	7308.808854493878	5217.259948397776	4888.317846411337	8960.402058728458	9259.22691205351	3587.26883034195	6250.2222640280725	9228.623129349644	5463.035546671032	9248.732165146812	9182.254056473988	5594.274335211621	5302.754617291153	4185.736383773672	4851.545856797713
4447.942935967934	5068.838557463225	5263.401553869437	6805.9855151158345	5736.7322023599045	7590.888482710578	9364.352651481748	7298.991763021094	7223.135664454925	4623.682780497244	7641.423648593924	4213.50200638824	5487.009897274649	4115.31915853363	6149.586242824884	7308.808854493878	5217.259948397776	4888.317846411337	8515.05990067861	9259.22691205351	3587.26883034195	6250.2222640280725	9228.623129349644	5463.035546671032	9248.732165146812	9182.254056473988	5594.274335211621	5302.754617291153	4169.677346527773	4851.545856797713
4447.942935967934	5068.838557463225	5263.401553869437	6805.9855151158345	5736.7322023599045	7590.888482710578	9364.352651481748	7298.991763021094	7223.135664454925	4543.143478614128	7641.423648593924	4213.50200638824	5487.009897274649	4115.31915853363	6000.802753853369	7308.808854493878	5217.259948397776	4888.317846411337	8210.377937821168	9259.22691205351	3587.26883034195	6250.2222640280725	9228.623129349644	5463.035546671032	9248.732165146812	9182.254056473988	5594.274335211621	5302.754617291153	4159.393379204441	4851.545856797713
4447.942935967934	5068.838557463225	5263.401553869437	6805.9855151158345	5736.7322023599045	7590.888482710578	9354.16935295978	7298.991763021094	7223.135664454925	4543.143478614128	7641.423648593924	4199.671066107983	5487.009897274649	4115.31915853363	6000.802753853369	7308.808854493878	5217.259948397776	4888.317846411337	8210.377937821168	9259.22691205351	3587.26883034195	6250.2222640280725	9228.623129349644	5463.035546671032	9248.732165146812	9182.254056473988	5559.327868370028	5302.754617291153	4159.393379204441	4851.545856797713
4447.942935967934	4865.62250551181	5263.401553869437	6805.9855151158345	5736.7322023599045	7590.888482710578	9354.16935295978	7298.991763021094	6598.498755513366	4543.143478614128	7641.423648593924	4185.753920736983	5457.948377035426	4115.31915853363	6000.802753853369	7308.808854493878	5217.259948397776	4888.317846411337	7357.194536971609	9259.22691205351	3587.26883034195	6250.2222640280725	9228.623129349644	5463.035546671032	9248.732165146812	9182.254056473988	5559.327868370028	5302.754617291153	4159.393379204441	4851.545856797713
4394.431891650003	4865.62250551181	5179.039815081809	6805.9855151158345	5628.417025788247	7556.559577385371	9354.16935295978	7298.991763021094	6598.498755513366	4543.143478614128	7641.423648593924	4185.753920736983	5457.948377035426	4115.31915853363	5879.768030349063	7308.808854493878	5217.259948397776	4888.317846411337	7357.194536971609	9259.22691205351	3587.26883034195	6250.2222640280725	9228.623129349644	5463.035546671032	9248.732165146812	9182.254056473988	5557.131150780632	5302.754617291153	4159.393379204441	4851.545856797713
4394.431891650003	4865.62250551181	5179.039815081809	6805.9855151158345	5628.417025788247	7144.4791336106355	9354.16935295978	7298.991763021094	6598.498755513366	4543.143478614128	7641.423648593924	4185.753920736983	5457.948377035426	4115.31915853363	5879.768030349063	7308.808854493878	5217.259948397776	4888.317846411337	7322.325940911816	9259.22691205351	3587.26883034195	6250.2222640280725	9228.623129349644	5463.035546671032	9248.732165146812	9182.254056473988	5557.131150780632	5302.754617291153	4159.393379204441	4851.545856797713
4394.431891650003	4865.62250551181	5179.039815081809	6805.9855151158345	5628.417025788247	7144.4791336106355	9354.16935295978	7272.954604004518	6598.498755513366	4543.143478614128	7641.423648593924	4185.753920736983	4816.320182107671	4115.31915853363	5879.768030349063	7084.608130119239	5216.462520129669	4888.317846411337	7322.325940911816	9259.22691205351	3587.26883034195	6250.2222640280725	9228.623129349644	5463.035546671032	9248.732165146812	9182.254056473988	5557.131150780632	5302.754617291153	4159.393379204441	4851.545856797713
4394.431891650003	4498.514807806391	5179.039815081809	6805.9855151158345	5628.417025788247	7144.4791336106355	9354.16935295978	7272.954604004518	6598.498755513366	4521.396825648688	7641.423648593924	4185.753920736983	4816.320182107671	4115.31915853363	5872.764374966552	7084.608130119239	5216.462520129669	4888.317846411337	7322.325940911816	9259.22691205351	3587.26883034195	6250.2222640280725	9228.623129349644	5463.035546671032	9248.732165146812	9182.254056473988	5557.131150780632	5302.754617291153	4159.393379204441	4851.545856797713
4394.431891650003	4498.514807806391	5179.039815081809	6805.9855151158345	5628.417025788247	7144.4791336106355	7682.772260154927	7272.954604004518	6598.498755513366	4521.396825648688	7641.423648593924	4185.753920736983	4816.320182107671	4115.31915853363	5872.764374966552	7084.608130119239	5216.462520129669	4888.317846411337	7189.144267453171	9259.22691205351	3587.26883034195	6250.2222640280725	9141.302958345326	5463.035546671032	9248.732165146812	9182.254056473988	5557.131150780632	5302.754617291153	4159.393379204441	4851.545856797713
4394.431891650003	4498.514807806391	5179.039815081809	6805.9855151158345	5628.417025788247	7144.4791336106355	7682.772260154927	7272.954604004518	6598.498755513366	4462.224599263562	7641.423648593924	4185.753920736983	4599.239631413701	4115.31915853363	5759.803304117994	7084.608130119239	5117.826007672435	4888.317846411337	7176.172743918667	9259.22691205351	3587.26883034195	6250.2222640280725	9141.302958345326	5463.035546671032	9248.732165146812	9182.254056473988	5557.131150780632	5258.227392305098	4159.393379204441	4851.545856797713
4394.431891650003	4498.514807806391	5140.544343545387	6805.9855151158345	5628.417025788247	7144.4791336106355	7682.772260154927	7272.954604004518	6598.498755513366	4462.224599263562	7641.423648593924	4185.753920736983	4599.239631413701	4115.31915853363	5632.052164177809	7084.608130119239	5117.826007672435	4888.317846411337	7176.172743918667	8624.338510657928	3587.26883034195	6250.2222640280725	9141.302958345326	5463.035546671032	9248.732165146812	9182.254056473988	5557.131150780632	5258.227392305098	4159.393379204441	4748.096405657669
4394.431891650003	4437.697364414079	5140.544343545387	6805.9855151158345	5628.417025788247	7144.4791336106355	7682.772260154927	7272.954604004518	6598.498755513366	4462.224599263562	7641.423648593924	4185.753920736983	4599.239631413701	4115.31915853363	5632.052164177809	7084.608130119239	5117.826007672435	4888.317846411337	7154.81577295198	8624.338510657928	3587.26883034195	6250.2222640280725	8960.784661831198	5463.035546671032	9005.050424570041	9182.254056473988	5557.131150780632	5258.227392305098	4159.393379204441	4748.096405657669
4394.431891650003	4437.697364414079	5140.544343545387	6805.9855151158345	5628.417025788247	7144.4791336106355	7682.772260154927	7272.954604004518	6598.498755513366	4462.224599263562	7641.423648593924	4185.753920736983	4599.239631413701	4115.31915853363	5632.052164177809	7084.608130119239	5117.826007672435	4888.317846411337	7154.81577295198	8624.338510657928	3587.26883034195	6250.2222640280725	8960.784661831198	5463.035546671032	9005.050424570041	9182.254056473988	5557.131150780632	5258.227392305098	4159.393379204441	4748.096405657669
4394.431891650003	4437.697364414079	5140.544343545387	6805.9855151158345	5628.417025788247	7144.4791336106355	7682.772260154927	7272.954604004518	6598.498755513366	4457.957198817025	7641.423648593924	4185.753920736983	4599.239631413701	4115.31915853363	5632.052164177809	7084.608130119239	5117.826007672435	4888.317846411337	7154.81577295198	8624.338510657928	3587.26883034195	6250.2222640280725	8960.784661831198	5463.035546671032	9005.050424570041	9182.254056473988	5557.131150780632	5258.227392305098	4159.393379204441	4748.096405657669
4394.431891650003	4437.697364414079	5140.544343545387	6805.9855151158345	5628.417025788247	7144.4791336106355	7682.772260154927	7272.954604004518	6598.498755513366	4457.957198817025	7641.423648593924	4185.753920736983	4599.239631413701	4098.494141948571	5632.052164177809	7084.608130119239	5117.826007672435	4888.317846411337	7154.81577295198	8624.338510657928	3587.26883034195	6250.2222640280725	8960.784661831198	5463.035546671032	9005.050424570041	9182.254056473988	5557.131150780632	5258.227392305098	4159.393379204441	4748.096405657669
4394.431891650003	4437.697364414079	5140.544343545387	6805.9855151158345	5628.417025788247	7144.4791336106355	7682.772260154927	7272.954604004518	6598.498755513366	4457.957198817025	7641.423648593924	4185.753920736983	4599.239631413701	4098.494141948571	5632.052164177809	7084.608130119239	5117.826007672435	4888.317846411337	7154.81577295198	8624.338510657928	3587.26883034195	6250.2222640280725	8960.784661831198	5463.035546671032	9005.050424570041	6737.200350880772	5557.131150780632	5258.227392305098	4159.393379204441	4748.096405657669
4335.075853515107	4437.697364414079	5140.544343545387	6805.9855151158345	5628.417025788247	7072.102318547107	7682.772260154927	7272.954604004518	6598.498755513366	4457.957198817025	7641.423648593924	4185.753920736983	4599.239631413701	4098.494141948571	5632.052164177809	7084.608130119239	5117.826007672435	4888.317846411337	7126.783540587333	8624.338510657928	3587.26883034195	6250.2222640280725	7023.327635027106	5463.035546671032	9005.050424570041	6716.154273758119	5557.131150780632	5258.227392305098	4159.393379204441	4748.096405657669
4335.075853515107	4437.697364414079	5134.029828939504	6805.9855151158345	5628.417025788247	7072.102318547107	7682.772260154927	7272.954604004518	6598.498755513366	4457.957198817025	7641.423648593924	4185.753920736983	4552.9908609999475	4098.494141948571	5564.772245337782	7084.608130119239	5056.141780012596	4888.317846411337	7126.783540587333	8624.338510657928	3587.26883034195	6250.2222640280725	6260.148699546577	5139.617543369205	9005.050424570041	6716.154273758119	5557.131150780632	5258.227392305098	4159.393379204441	4748.096405657669
4335.075853515107	4437.697364414079	5134.029828939504	6805.9855151158345	5628.417025788247	7072.102318547107	7682.772260154927	7254.849671279922	6598.498755513366	4457.957198817025	7641.423648593924	4185.753920736983	4552.9908609999475	4051.96795536996	5564.772245337782	7084.608130119239	5056.141780012596	4888.317846411337	7108.920899287548	8437.345142970129	3587.26883034195	6250.2222640280725	6260.148699546577	5139.617543369205	9005.050424570041	6716.154273758119	5051.116848449286	5258.227392305098	4159.393379204441	4748.096405657669
4335.075853515107	4437.697364414079	5134.029828939504	6805.9855151158345	5628.417025788247	7072.102318547107	7665.414976189135	7254.849671279922	6598.498755513366	4457.957198817025	7641.423648593924	4185.753920736983	4552.9908609999475	3981.084640165232	5564.772245337782	7042.272542179871	5056.141780012596	4888.317846411337	7108.920899287548	8437.345142970129	3587.26883034195	6250.2222640280725	6260.148699546577	5139.617543369205	9005.050424570041	6716.154273758119	5051.116848449286	5258.227392305098	4159.393379204441	4748.096405657669
4335.075853515107	4437.697364414079	5134.029828939504	6805.9855151158345	5628.417025788247	7072.102318547107	7665.414976189135	7254.849671279922	6598.498755513366	4457.957198817025	7641.423648593924	4185.753920736983	4552.9908609999475	3981.084640165232	4290.598132844481	7042.272542179871	5056.141780012596	4888.317846411337	7108.920899287548	8437.345142970129	3587.26883034195	6250.2222640280725	6260.148699546577	5139.617543369205	8801.884989430962	6716.154273758119	5051.116848449286	5258.227392305098	4159.393379204441	4748.096405657669
4335.075853515107	4437.697364414079	5134.029828939504	6805.9855151158345	5513.24139095375	7072.102318547107	7665.414976189135	7218.118554981515	6598.498755513366	4457.957198817025	7529.3920275376595	4185.753920736983	4552.9908609999475	3981.084640165232	4290.598132844481	4569.417079312136	5056.141780012596	4838.739590902633	7108.920899287548	8437.345142970129	3587.26883034195	6250.2222640280725	6188.508093390541	5139.617543369205	8801.884989430962	6716.154273758119	5051.116848449286	5258.227392305098	4159.393379204441	4748.096405657669
4335.075853515107	4437.697364414079	5134.029828939504	6805.9855151158345	5513.24139095375	6989.488800070598	7665.414976189135	7218.118554981515	6598.498755513366	4457.957198817025	7529.3920275376595	4185.753920736983	4552.9908609999475	3981.084640165232	4290.598132844481	4569.417079312136	5056.141780012596	4838.739590902633	7108.920899287548	8437.345142970129	3587.26883034195	6250.2222640280725	6086.53832400085	5139.617543369205	8801.884989430962	6682.985706687279	5051.116848449286	5258.227392305098	4159.393379204441	4748.096405657669
4295.589997047695	4437.697364414079	5134.029828939504	6805.9855151158345	5513.24139095375	6989.488800070598	7665.414976189135	7218.118554981515	6113.611648729597	4457.957198817025	7529.3920275376595	4185.753920736983	4552.9908609999475	3981.084640165232	4290.598132844481	4559.673102903307	5056.141780012596	4838.739590902633	7108.920899287548	8437.345142970129	3587.26883034195	6250.2222640280725	6086.53832400085	5139.617543369205	8801.884989430962	6682.985706687279	5042.090388407583	5258.227392305098	4159.393379204441	4748.096405657669
4295.589997047695	4437.697364414079	5134.029828939504	6805.9855151158345	4684.16289137722	6983.158317896259	7665.414976189135	7218.118554981515	6113.611648729597	4457.957198817025	7529.3920275376595	4185.753920736983	4552.9908609999475	3981.084640165232	4290.598132844481	4559.673102903307	5056.141780012596	4838.739590902633	7108.920899287548	8437.345142970129	3587.26883034195	6250.2222640280725	6086.53832400085	5056.769973349784	8801.884989430962	6682.985706687279	5042.090388407583	5258.227392305098	4159.393379204441	4748.096405657669
4295.589997047695	4437.697364414079	5134.029828939504	6805.9855151158345	4684.16289137722	6983.158317896259	7665.414976189135	7218.118554981515	6113.611648729597	4457.957198817025	7529.3920275376595	4185.753920736983	4552.9908609999475	3981.084640165232	4290.598132844481	4559.673102903307	5056.141780012596	4773.657085450374	7108.920899287548	8437.345142970129	3587.26883034195	6250.2222640280725	6086.53832400085	5056.769973349784	8801.884989430962	6682.985706687279	5042.090388407583	5258.227392305098	4159.393379204441	4748.096405657669
4279.557704375976	4437.697364414079	5067.239521001068	6805.9855151158345	4684.16289137722	6983.158317896259	7665.414976189135	7218.118554981515	6113.611648729597	4457.957198817025	7529.3920275376595	4185.753920736983	4552.9908609999475	3981.084640165232	4290.598132844481	4559.673102903307	5056.141780012596	4773.657085450374	7108.920899287548	8437.345142970129	3587.26883034195	6250.2222640280725	6086.53832400085	5056.769973349784	8801.884989430962	6682.985706687279	5042.090388407583	5258.227392305098	4159.393379204441	4496.147221499174
4279.557704375976	4437.697364414079	5067.239521001068	6805.9855151158345	4665.573738013755	6983.158317896259	7665.414976189135	7218.118554981515	6113.611648729597	4457.957198817025	7529.3920275376595	4185.753920736983	4552.9908609999475	3981.084640165232	4290.598132844481	4559.673102903307	5056.141780012596	4773.657085450374	7108.920899287548	8437.345142970129	3587.26883034195	6250.2222640280725	5979.589583525878	5056.769973349784	8801.884989430962	6682.985706687279	5042.090388407583	5258.227392305098	4159.393379204441	4496.147221499174
4234.428973322407	4437.697364414079	5067.239521001068	6805.9855151158345	4665.573738013755	6983.158317896259	7665.414976189135	7218.118554981515	6113.611648729597	4457.957198817025	7529.3920275376595	4185.753920736983	4552.9908609999475	3981.084640165232	4290.598132844481	4559.673102903307	5056.141780012596	4773.657085450374	7108.920899287548	8357.48321176385	3587.26883034195	6250.2222640280725	5979.589583525878	5056.769973349784	8801.884989430962	6682.985706687279	5042.090388407583	5258.227392305098	4159.393379204441	4496.147221499174
4234.428973322407	4437.697364414079	5003.207562578729	6805.9855151158345	4665.573738013755	6926.811619209419	7665.414976189135	7218.118554981515	6113.611648729597	4457.957198817025	7529.3920275376595	4185.753920736983	4552.9908609999475	3981.084640165232	4290.598132844481	4559.673102903307	5056.141780012596	4773.657085450374	7108.920899287548	8351.26003794601	3554.070368650304	6250.2222640280725	5979.589583525878	5056.769973349784	8542.441274521232	6682.985706687279	4473.965368397575	5258.227392305098	4159.393379204441	4496.147221499174
4193.207551179518	4371.896474056107	5003.207562578729	6805.9855151158345	4665.573738013755	6926.811619209419	7665.414976189135	7218.118554981515	5898.5039864782075	4457.957198817025	7529.3920275376595	4185.753920736983	4552.9908609999475	3981.084640165232	4290.598132844481	4559.673102903307	5056.141780012596	4738.812866487826	7108.920899287548	8351.26003794601	3554.070368650304	6250.2222640280725	5979.589583525878	5056.769973349784	8542.441274521232	6620.733471107751	4473.965368397575	5258.227392305098	4126.953405623743	4496.147221499174
4193.207551179518	4371.896474056107	5003.207562578729	6805.9855151158345	4665.573738013755	6820.2485046961865	7665.414976189135	7218.118554981515	5898.5039864782075	4457.957198817025	7529.3920275376595	4185.753920736983	4552.9908609999475	3981.084640165232	4290.598132844481	4559.673102903307	5056.141780012596	4738.812866487826	7108.920899287548	8351.26003794601	3554.070368650304	6250.2222640280725	5979.589583525878	5056.769973349784	8542.441274521232	6620.733471107751	4391.2585478291585	5258.227392305098	4126.953405623743	4496.147221499174
4193.207551179518	4371.896474056107	5003.207562578729	6805.9855151158345	4665.573738013755	6820.2485046961865	7665.414976189135	7218.118554981515	5794.21602327298	4457.957198817025	7529.3920275376595	4185.753920736983	4550.219871486387	3981.084640165232	4290.598132844481	4559.673102903307	5056.141780012596	4738.812866487826	6437.848661075321	8351.26003794601	3554.070368650304	6250.2222640280725	5979.589583525878	5056.769973349784	8542.441274521232	6620.733471107751	4391.2585478291585	5258.227392305098	4126.953405623743	4496.147221499174
4187.7881940060415	4371.896474056107	5003.207562578729	6805.9855151158345	4665.573738013755	6820.2485046961865	7665.414976189135	7218.118554981515	5423.810368616058	4457.957198817025	7529.3920275376595	4185.753920736983	4550.219871486387	3967.4449417204014	4290.598132844481	4559.673102903307	5056.141780012596	4738.812866487826	6437.848661075321	8351.26003794601	3554.070368650304	6250.2222640280725	5979.589583525878	5056.769973349784	8542.441274521232	6540.288647379626	4391.2585478291585	5258.227392305098	4126.953405623743	4496.147221499174
4187.7881940060415	4371.896474056107	5003.207562578729	6805.9855151158345	4665.573738013755	6820.2485046961865	7665.414976189135	7218.118554981515	5423.810368616058	4457.957198817025	7529.3920275376595	4185.753920736983	4550.219871486387	3967.4449417204014	4290.598132844481	4559.673102903307	5056.141780012596	4738.812866487826	6437.848661075321	8351.26003794601	3554.070368650304	6250.2222640280725	5979.589583525878	5056.769973349784	8542.441274521232	6540.288647379626	4391.2585478291585	5257.468968902921	4126.953405623743	4496.147221499174
4187.7881940060415	4371.896474056107	5003.207562578729	6805.9855151158345	4665.573738013755	6820.2485046961865	7665.414976189135	7218.118554981515	5423.810368616058	4457.957198817025	7529.3920275376595	4185.753920736983	4550.219871486387	3967.4449417204014	4290.598132844481	4559.673102903307	5056.141780012596	4738.812866487826	6329.411180307638	8351.26003794601	3539.146292524461	6250.2222640280725	5979.589583525878	5056.769973349784	8406.609281879291	6540.288647379626	4391.2585478291585	5257.468968902921	4126.953405623743	4496.147221499174
4172.550191899755	4371.896474056107	5003.207562578729	6805.9855151158345	4665.573738013755	6820.2485046961865	7665.414976189135	7158.743987801628	5423.810368616058	4457.957198817025	7529.3920275376595	4169.214038576144	4550.219871486387	3967.4449417204014	4290.598132844481	4559.673102903307	4991.161652745798	4738.812866487826	6264.031702085469	8351.26003794601	3539.146292524461	6250.2222640280725	5979.589583525878	5056.769973349784	8406.609281879291	6478.2851884776865	4391.2585478291585	5257.468968902921	4126.953405623743	4496.147221499174
4172.550191899755	4371.896474056107	5003.207562578729	6805.9855151158345	4665.573738013755	6820.2485046961865	7665.414976189135	7158.743987801628	5423.810368616058	4457.957198817025	7529.3920275376595	4169.214038576144	4550.219871486387	3686.290085756601	4290.598132844481	4559.673102903307	4991.161652745798	4738.812866487826	6264.031702085469	8351.26003794601	3539.146292524461	6250.2222640280725	5979.589583525878	5056.769973349784	8406.609281879291	6478.2851884776865	4391.2585478291585	5257.468968902921	4126.953405623743	4496.147221499174
4172.550191899755	4371.896474056107	5003.207562578729	6805.9855151158345	4665.573738013755	6820.2485046961865	7665.414976189135	7128.317893522037	5410.054954074753	4457.957198817025	7529.3920275376595	4169.214038576144	4550.219871486387	3686.290085756601	4290.598132844481	4559.673102903307	4583.37727357323	4738.812866487826	6264.031702085469	8305.784560381344	3539.146292524461	6250.2222640280725	5979.589583525878	4973.105188299183	8205.583106315617	6054.547314519232	4391.2585478291585	5257.468968902921	4126.953405623743	4496.147221499174
4172.550191899755	4371.896474056107	5003.207562578729	6805.9855151158345	4665.573738013755	6820.2485046961865	7665.414976189135	7128.317893522037	5410.054954074753	4457.957198817025	6867.573898726425	4169.214038576144	4550.219871486387	3659.72678104671	3807.3139146206177	4559.673102903307	4583.37727357323	4738.812866487826	6264.031702085469	7551.875958954282	3539.146292524461	6250.2222640280725	5979.589583525878	4624.230389466042	8205.583106315617	6054.547314519232	4391.2585478291585	5193.320175326178	4126.953405623743	4496.147221499174
4172.550191899755	4371.896474056107	5003.207562578729	6805.9855151158345	4665.573738013755	6820.2485046961865	7665.414976189135	7128.317893522037	5410.054954074753	4457.957198817025	6867.573898726425	4169.214038576144	4550.219871486387	3659.72678104671	3667.8004590998935	4559.673102903307	4583.37727357323	4738.812866487826	6264.031702085469	7551.875958954282	3539.146292524461	6250.2222640280725	5964.912861224365	4624.230389466042	8205.583106315617	6054.547314519232	4335.555338951816	4891.47405028742	4126.953405623743	4496.147221499174
4172.550191899755	4371.896474056107	4957.053994003965	6026.143120633675	4665.412918405018	6820.2485046961865	7665.414976189135	7128.317893522037	5410.054954074753	4457.957198817025	6867.573898726425	4169.214038576144	4550.219871486387	3659.72678104671	3667.8004590998935	4559.673102903307	4583.37727357323	4738.812866487826	6264.031702085469	7551.875958954282	3539.146292524461	6250.2222640280725	5949.7584701462865	4624.230389466042	8141.482979075194	6054.547314519232	4335.555338951816	4891.47405028742	4126.953405623743	4496.147221499174
4172.550191899755	4371.896474056107	4957.053994003965	6026.143120633675	4665.412918405018	6820.2485046961865	7665.414976189135	7128.317893522037	3957.754221920324	4457.957198817025	6707.255437446896	4169.214038576144	4550.219871486387	3659.72678104671	3638.8888930821986	4559.673102903307	4583.37727357323	4440.421094909829	6264.031702085469	7551.875958954282	3539.146292524461	6250.2222640280725	5949.7584701462865	4624.230389466042	8141.482979075194	6054.547314519232	4335.555338951816	4825.443284423108	4126.953405623743	4496.147221499174
4172.550191899755	4371.896474056107	4957.053994003965	6026.143120633675	4665.412918405018	6820.2485046961865	7665.414976189135	7128.317893522037	3957.754221920324	4457.957198817025	6707.255437446896	4169.214038576144	4550.219871486387	3659.72678104671	3638.8888930821986	4559.673102903307	4583.37727357323	4440.421094909829	6264.031702085469	7551.875958954282	3539.146292524461	6250.2222640280725	5949.7584701462865	4624.230389466042	8141.482979075194	6054.547314519232	4290.385873198974	4825.443284423108	4126.953405623743	4496.147221499174
4172.550191899755	4371.896474056107	4957.053994003965	6026.143120633675	4665.412918405018	6820.2485046961865	7629.6189422981315	7128.317893522037	3957.754221920324	4457.957198817025	6707.255437446896	4169.214038576144	4550.219871486387	3659.72678104671	3638.8888930821986	4559.673102903307	4583.37727357323	4440.421094909829	6264.031702085469	7551.875958954282	3539.146292524461	6250.2222640280725	5931.888531346014	4624.230389466042	8141.482979075194	6010.816186250005	4290.385873198974	4825.443284423108	4126.953405623743	4427.9543099155935
4172.550191899755	4371.896474056107	4957.053994003965	6026.143120633675	4665.412918405018	6820.2485046961865	7629.6189422981315	7128.317893522037	3957.754221920324	4457.957198817025	6707.255437446896	4169.214038576144	4550.219871486387	3659.72678104671	3638.8888930821986	4559.673102903307	4583.37727357323	4440.421094909829	6264.031702085469	7551.875958954282	3539.146292524461	6250.2222640280725	5931.888531346014	4624.230389466042	8141.482979075194	5984.3187491196695	4290.385873198974	4825.443284423108	4126.953405623743	4427.9543099155935
4172.550191899755	4371.896474056107	4957.053994003965	6026.143120633675	4665.412918405018	6820.2485046961865	7629.6189422981315	7128.317893522037	3953.7389663652284	4457.957198817025	6707.255437446896	4169.214038576144	4550.219871486387	3659.72678104671	3638.8888930821986	4559.673102903307	4583.37727357323	4391.004649989817	6264.031702085469	7551.875958954282	3539.146292524461	6250.2222640280725	5862.205883948933	4624.230389466042	8141.482979075194	5984.3187491196695	4290.385873198974	4825.443284423108	4126.953405623743	4427.9543099155935
4172.550191899755	4371.896474056107	4957.053994003965	6026.143120633675	4665.412918405018	6820.2485046961865	7629.6189422981315	7128.317893522037	3953.7389663652284	4457.957198817025	6707.255437446896	4169.214038576144	4550.219871486387	3659.72678104671	3638.8888930821986	4559.673102903307	4583.37727357323	4391.004649989817	6264.031702085469	7437.675346189662	3509.7954279642167	6250.2222640280725	5862.205883948933	4624.230389466042	8141.482979075194	5984.3187491196695	4290.385873198974	4825.443284423108	4126.953405623743	4427.9543099155935
4172.550191899755	4371.896474056107	4957.053994003965	6026.143120633675	4665.412918405018	6820.2485046961865	7629.6189422981315	7128.317893522037	3953.7389663652284	4457.957198817025	6707.255437446896	4169.214038576144	4550.219871486387	3659.207075114557	3638.8888930821986	4559.673102903307	4583.37727357323	4391.004649989817	6264.031702085469	7437.675346189662	3509.7954279642167	6250.2222640280725	5862.205883948933	4541.200067213514	7915.40862187888	5984.3187491196695	4290.385873198974	4825.443284423108	4126.953405623743	4427.9543099155935
4172.550191899755	4371.896474056107	4957.053994003965	6026.143120633675	4641.955274371217	6820.2485046961865	7629.6189422981315	7128.317893522037	3930.0716259709516	4457.957198817025	6644.049543683014	4169.214038576144	4550.219871486387	3659.207075114557	3638.8888930821986	4559.673102903307	4583.37727357323	4391.004649989817	6264.031702085469	7437.675346189662	3509.7954279642167	6250.2222640280725	5862.205883948933	4541.200067213514	7915.40862187888	5984.3187491196695	4290.385873198974	4825.443284423108	4126.953405623743	4427.9543099155935
4172.550191899755	4371.896474056107	4957.053994003965	6026.143120633675	4641.955274371217	6820.2485046961865	7629.6189422981315	7128.317893522037	3930.0716259709516	4457.957198817025	6644.049543683014	4169.214038576144	4550.219871486387	3659.207075114557	3638.8888930821986	4559.673102903307	4583.37727357323	4391.004649989817	6264.031702085469	7437.675346189662	3466.2528894749717	6250.2222640280725	5862.205883948933	4541.200067213514	7915.40862187888	5984.3187491196695	4290.385873198974	4825.443284423108	4126.953405623743	4427.9543099155935
4172.550191899755	4371.896474056107	4957.053994003965	6026.143120633675	4641.955274371217	6820.2485046961865	7576.076511661773	7128.317893522037	3930.0716259709516	4457.957198817025	6644.049543683014	4169.214038576144	4550.219871486387	3659.207075114557	3638.8888930821986	4559.673102903307	4583.37727357323	4391.004649989817	6264.031702085469	7437.675346189662	3466.2528894749717	6236.182390886596	5862.205883948933	4541.200067213514	7915.40862187888	5984.3187491196695	4290.385873198974	4825.443284423108	4126.953405623743	4427.9543099155935
4172.550191899755	4371.896474056107	4957.053994003965	6026.143120633675	4641.955274371217	6820.2485046961865	7576.076511661773	7128.317893522037	3930.0716259709516	4457.957198817025	6644.049543683014	4169.214038576144	4550.219871486387	3659.207075114557	3638.8888930821986	4495.645082518498	4583.37727357323	4391.004649989817	6264.031702085469	7437.675346189662	3466.2528894749717	6236.182390886596	5855.641870179166	4541.200067213514	7915.40862187888	5984.3187491196695	4290.385873198974	4825.443284423108	4126.953405623743	4427.9543099155935
4172.550191899755	4371.896474056107	4957.053994003965	6026.143120633675	4641.955274371217	6820.2485046961865	7576.076511661773	7108.048344245717	3930.0716259709516	4457.957198817025	6644.049543683014	4169.214038576144	4550.219871486387	3659.207075114557	3638.8888930821986	4495.645082518498	4583.37727357323	4391.004649989817	6264.031702085469	7437.675346189662	3466.2528894749717	6236.182390886596	5855.641870179166	4541.200067213514	7915.40862187888	5984.3187491196695	4290.385873198974	4825.443284423108	4126.953405623743	4427.9543099155935
4172.550191899755	4371.896474056107	4957.053994003965	6026.143120633675	4266.303410713139	6820.2485046961865	7576.076511661773	6956.348919184807	3930.0716259709516	4457.957198817025	6322.115360037724	4169.214038576144	4409.355636713202	3659.207075114557	3638.8888930821986	4404.897071485189	4583.37727357323	4391.004649989817	6264.031702085469	7437.675346189662	3466.2528894749717	6236.182390886596	5835.25843943476	4524.670781780529	7915.40862187888	5984.3187491196695	4290.385873198974	4825.443284423108	4126.953405623743	4427.9543099155935
4172.550191899755	4371.896474056107	4957.053994003965	6026.143120633675	4266.303410713139	6820.2485046961865	7576.076511661773	6956.348919184807	3930.0716259709516	4457.957198817025	6322.115360037724	4169.214038576144	4409.355636713202	3659.207075114557	3638.8888930821986	3877.0371154605323	4583.37727357323	4391.004649989817	6264.031702085469	7437.675346189662	3466.2528894749717	5634.640461034376	5815.467317454378	4471.539003642176	7915.40862187888	5984.3187491196695	4290.385873198974	4825.443284423108	4126.953405623743	4427.9543099155935
4172.550191899755	4198.68677233772	4957.053994003965	6026.143120633675	4266.303410713139	6820.2485046961865	7576.076511661773	6879.76482829688	3859.6272182615116	4457.957198817025	6322.115360037724	4169.214038576144	4409.355636713202	3600.3221290067063	3638.8888930821986	3877.0371154605323	4583.37727357323	4391.004649989817	4794.761272454558	7437.675346189662	3466.2528894749717	5634.640461034376	5815.467317454378	4471.539003642176	7510.46214056802	5984.3187491196695	4290.385873198974	4825.443284423108	4126.953405623743	4427.9543099155935
4043.0514047464544	4109.008224335554	4957.053994003965	6026.143120633675	4266.303410713139	6820.2485046961865	7576.076511661773	5991.957135570026	3859.6272182615116	4457.957198817025	6322.115360037724	4169.214038576144	4409.355636713202	3596.127730484309	3631.878763241967	3877.0371154605323	4583.37727357323	4391.004649989817	4794.761272454558	7437.675346189662	3446.2265246010943	5634.640461034376	5815.467317454378	4471.539003642176	7510.46214056802	5984.3187491196695	4290.385873198974	4825.443284423108	4126.953405623743	4427.9543099155935
4043.0514047464544	4109.008224335554	4957.053994003965	6026.143120633675	4266.303410713139	6820.2485046961865	7491.936716969839	5991.957135570026	3859.6272182615116	4296.259558334598	6283.445505065887	4169.214038576144	4409.355636713202	3596.127730484309	3631.878763241967	3877.0371154605323	4411.357570275981	4391.004649989817	4794.761272454558	7437.675346189662	3446.2265246010943	5634.640461034376	5815.467317454378	4471.539003642176	7510.46214056802	5984.3187491196695	4290.385873198974	4825.443284423108	4126.953405623743	4427.9543099155935
4043.0514047464544	4109.008224335554	4957.053994003965	6026.143120633675	4266.303410713139	6820.2485046961865	7491.936716969839	5991.957135570026	3859.6272182615116	4296.259558334598	6283.445505065887	4169.214038576144	4388.359165563061	3596.127730484309	3631.878763241967	3709.7767815007774	4411.357570275981	4391.004649989817	4698.594434252303	7437.675346189662	3446.2265246010943	4727.980780176253	5815.467317454378	3893.370220398694	7510.46214056802	5984.3187491196695	4290.385873198974	4825.443284423108	4126.953405623743	4427.9543099155935
4043.0514047464544	4109.008224335554	4957.053994003965	6026.143120633675	4266.303410713139	6820.2485046961865	7491.936716969839	5991.957135570026	3859.6272182615116	4296.259558334598	6283.445505065887	4169.214038576144	4388.359165563061	3596.127730484309	3631.878763241967	3593.667135108925	4411.357570275981	4391.004649989817	4481.641234589573	7437.675346189662	3446.2265246010943	4727.980780176253	5815.467317454378	3893.370220398694	7510.46214056802	5966.92996967374	4290.385873198974	4825.443284423108	4126.953405623743	4177.249638486156
4043.0514047464544	4109.008224335554	4957.053994003965	6026.143120633675	4266.303410713139	6820.2485046961865	7491.936716969839	5991.957135570026	3859.6272182615116	4296.259558334598	6283.445505065887	4169.214038576144	4388.359165563061	3596.127730484309	3631.878763241967	3593.667135108925	4411.357570275981	4391.004649989817	4481.641234589573	7437.675346189662	3446.2265246010943	4727.980780176253	5815.467317454378	3893.370220398694	6694.8689515404685	5966.92996967374	4290.385873198974	4825.443284423108	4126.953405623743	4177.249638486156
4043.0514047464544	4090.507382790034	4957.053994003965	6026.143120633675	4266.303410713139	6820.2485046961865	7491.936716969839	5991.957135570026	3859.6272182615116	4296.259558334598	6283.445505065887	4169.214038576144	4350.510303096991	3596.127730484309	3631.878763241967	3593.667135108925	4411.357570275981	4391.004649989817	4481.641234589573	7437.675346189662	3446.2265246010943	4727.980780176253	5815.467317454378	3893.370220398694	6694.8689515404685	5966.92996967374	4290.385873198974	4825.443284423108	4126.953405623743	4177.249638486156
4043.0514047464544	4090.507382790034	4957.053994003965	6026.143120633675	4266.303410713139	6820.2485046961865	7491.936716969839	5991.957135570026	3859.6272182615116	4296.259558334598	6195.666726731104	4169.214038576144	4350.510303096991	3596.127730484309	3631.878763241967	3593.667135108925	4187.3673946881645	4391.004649989817	4481.641234589573	7437.675346189662	3446.2265246010943	4727.980780176253	5815.467317454378	3893.370220398694	6694.8689515404685	5966.92996967374	4290.385873198974	4825.443284423108	3938.7331102670214	4177.249638486156
4043.0514047464544	4090.507382790034	4957.053994003965	6026.143120633675	4266.303410713139	6820.2485046961865	7476.916231009375	5991.957135570026	3859.6272182615116	4296.259558334598	6195.666726731104	4169.214038576144	4350.510303096991	3596.127730484309	3631.878763241967	3593.667135108925	4187.3673946881645	4391.004649989817	4481.641234589573	7437.675346189662	3446.2265246010943	4727.980780176253	5815.467317454378	3893.370220398694	6694.8689515404685	5966.92996967374	4290.385873198974	4825.443284423108	3938.7331102670214	4177.249638486156
4043.0514047464544	4090.507382790034	4957.053994003965	6026.143120633675	4266.303410713139	6820.2485046961865	7476.916231009375	5991.957135570026	3859.6272182615116	4296.259558334598	6195.666726731104	4169.214038576144	4350.510303096991	3596.127730484309	3631.878763241967	3593.667135108925	4187.3673946881645	4391.004649989817	4481.641234589573	7437.675346189662	3446.2265246010943	4727.980780176253	5815.467317454378	3893.370220398694	6638.897134388905	5966.92996967374	4290.385873198974	4825.443284423108	3938.7331102670214	4177.249638486156
4003.592762035539	4090.507382790034	4910.940730408743	6026.143120633675	4266.303410713139	6820.2485046961865	7476.916231009375	5991.957135570026	3859.6272182615116	4296.259558334598	6146.555437211302	4169.214038576144	4350.510303096991	3596.127730484309	3631.878763241967	3593.667135108925	4187.3673946881645	4391.004649989817	4463.080337133867	7437.675346189662	3446.2265246010943	4727.980780176253	5812.430130357608	3893.370220398694	6638.897134388905	5966.92996967374	4290.385873198974	4825.443284423108	3938.7331102670214	4177.249638486156
4003.592762035539	4090.507382790034	4908.532087744598	6026.143120633675	4266.303410713139	6820.2485046961865	7445.0387760053745	5903.5222904020775	3859.6272182615116	4296.259558334598	6146.555437211302	4169.214038576144	4350.510303096991	3596.127730484309	3631.878763241967	3593.667135108925	4187.3673946881645	4391.004649989817	4463.080337133867	7437.675346189662	3446.2265246010943	4727.980780176253	5812.430130357608	3893.370220398694	6638.897134388905	5966.92996967374	4290.385873198974	4825.443284423108	3938.7331102670214	4177.249638486156
4003.592762035539	4090.507382790034	4908.532087744598	6026.143120633675	4266.303410713139	6820.2485046961865	7445.0387760053745	5903.5222904020775	3859.6272182615116	4296.259558334598	6120.456631479607	4169.214038576144	4350.510303096991	3596.127730484309	3631.878763241967	3593.667135108925	4187.3673946881645	4391.004649989817	4463.080337133867	7406.268390233578	3446.2265246010943	4727.980780176253	5812.430130357608	3893.370220398694	6638.897134388905	5966.92996967374	4290.385873198974	4825.443284423108	3938.7331102670214	4177.249638486156
4003.592762035539	4090.507382790034	4908.532087744598	6026.143120633675	4211.6674452427	6801.2533758374	7433.748614040823	5903.5222904020775	3859.6272182615116	4296.259558334598	6120.456631479607	4169.214038576144	4350.510303096991	3346.698102247322	3598.8193910510945	3593.667135108925	4187.3673946881645	4391.004649989817	4463.080337133867	7406.268390233578	3446.2265246010943	4727.980780176253	5716.418569393676	3870.536796343052	6638.897134388905	5966.92996967374	4290.385873198974	4825.443284423108	3938.7331102670214	4170.680652616221
4003.592762035539	4090.507382790034	4908.532087744598	5994.950627882755	4211.6674452427	6801.2533758374	7433.748614040823	5903.5222904020775	3859.6272182615116	4296.259558334598	6120.456631479607	4169.214038576144	4350.510303096991	3346.698102247322	3598.8193910510945	3593.667135108925	4187.3673946881645	4391.004649989817	4463.080337133867	7406.268390233578	3446.2265246010943	4727.980780176253	5696.4521339692465	3870.536796343052	6638.897134388905	5966.92996967374	4288.672037248283	4820.664916834073	3938.7331102670214	4170.680652616221
4003.592762035539	4090.507382790034	4908.532087744598	5994.950627882755	4211.6674452427	6801.2533758374	7433.748614040823	5903.5222904020775	3859.6272182615116	4296.259558334598	6120.456631479607	4169.214038576144	4350.510303096991	3346.698102247322	3598.8193910510945	3573.369144687386	4187.3673946881645	4391.004649989817	4463.080337133867	7406.268390233578	3446.2265246010943	4727.980780176253	5696.4521339692465	3840.109210464871	6638.897134388905	5966.92996967374	4288.672037248283	4820.664916834073	3938.7331102670214	4170.680652616221
4003.592762035539	4025.0113634494082	4908.532087744598	5994.950627882755	4211.6674452427	6801.2533758374	7433.748614040823	5903.5222904020775	3859.6272182615116	4296.259558334598	6120.456631479607	4169.214038576144	4350.510303096991	3346.698102247322	3598.8193910510945	3573.369144687386	4187.3673946881645	4391.004649989817	4463.080337133867	7191.802817057615	3443.945466006786	4727.980780176253	5696.4521339692465	3840.109210464871	6636.665557743596	5966.92996967374	4288.672037248283	4820.664916834073	3938.7331102670214	4170.680652616221
4003.592762035539	3563.5179742373884	4908.532087744598	5994.950627882755	4211.6674452427	6801.2533758374	7433.748614040823	5836.622509539842	3859.6272182615116	4296.259558334598	6120.456631479607	4169.214038576144	4350.510303096991	3346.698102247322	3598.8193910510945	3573.369144687386	4187.3673946881645	4391.004649989817	4463.080337133867	7191.802817057615	3443.945466006786	4727.980780176253	5696.4521339692465	3840.109210464871	6636.665557743596	5966.92996967374	4288.672037248283	4820.664916834073	3938.7331102670214	4170.680652616221
4003.592762035539	3563.5179742373884	4908.532087744598	5994.950627882755	4211.6674452427	6801.2533758374	7433.748614040823	5836.622509539842	3859.6272182615116	4296.259558334598	6120.456631479607	4169.214038576144	4350.510303096991	3346.698102247322	3598.8193910510945	3543.129806719674	4179.470449332221	4391.004649989817	4463.080337133867	7191.802817057615	3443.945466006786	4727.980780176253	5696.4521339692465	3828.377033064336	6636.665557743596	5966.92996967374	4288.672037248283	4820.664916834073	3938.7331102670214	4170.680652616221
3485.44547418209	3563.5179742373884	4908.532087744598	5994.950627882755	4211.6674452427	6801.2533758374	7433.748614040823	5836.622509539842	3859.6272182615116	4296.259558334598	6120.456631479607	4169.214038576144	4350.510303096991	3340.7158758918936	3598.8193910510945	3543.129806719674	4179.470449332221	4391.004649989817	4461.3328422342665	7191.802817057615	3443.945466006786	4727.980780176253	5696.4521339692465	3828.377033064336	6610.396539859143	5925.659416967857	4288.672037248283	4820.664916834073	3938.7331102670214	4170.680652616221
3485.44547418209	3563.5179742373884	4908.532087744598	5994.950627882755	4211.6674452427	6801.2533758374	7433.748614040823	5836.622509539842	3829.8100351133244	4296.259558334598	6059.251228494061	4169.214038576144	4350.510303096991	3340.7158758918936	3549.092729998564	3543.129806719674	4179.470449332221	4391.004649989817	4461.3328422342665	7191.802817057615	3443.945466006786	4727.980780176253	5696.4521339692465	3828.377033064336	6594.461083894742	5832.184849110318	4288.672037248283	4820.664916834073	3938.7331102670214	4170.680652616221
3453.1214650838365	3563.5179742373884	4908.532087744598	5672.167562964065	4129.118262047703	6801.2533758374	7433.748614040823	5836.622509539842	3829.8100351133244	4296.259558334598	6011.479733812178	4169.214038576144	4328.722835237602	3288.007741965632	3549.092729998564	3524.6408856819426	3869.3404613955686	4391.004649989817	4461.3328422342665	7191.802817057615	3443.945466006786	4721.1977841045555	5696.4521339692465	3828.377033064336	6594.461083894742	5832.184849110318	4288.672037248283	4820.664916834073	3938.7331102670214	4170.680652616221
3453.1214650838365	3563.5179742373884	4908.532087744598	5672.167562964065	4129.118262047703	6801.2533758374	7433.748614040823	5836.622509539842	3829.8100351133244	4296.259558334598	6011.479733812178	4169.214038576144	4270.552585606861	3288.007741965632	3533.3130886427034	3524.5689629253047	3461.346413532827	4391.004649989817	4461.3328422342665	5996.530906944744	3443.945466006786	4721.1977841045555	5696.4521339692465	3780.938472326757	6594.461083894742	5832.184849110318	4288.672037248283	4820.664916834073	3938.7331102670214	4170.680652616221
3453.1214650838365	3563.5179742373884	4908.532087744598	5672.167562964065	4129.118262047703	6801.2533758374	7433.748614040823	5836.622509539842	3829.8100351133244	4296.259558334598	5967.073713164164	4169.214038576144	4270.552585606861	3249.642340171964	3533.3130886427034	3524.5689629253047	3461.346413532827	4391.004649989817	4461.3328422342665	5899.599361642809	3443.945466006786	4692.839733638595	5696.4521339692465	3780.938472326757	6594.461083894742	5832.184849110318	4288.672037248283	4820.664916834073	3938.7331102670214	4170.680652616221
3453.1214650838365	3563.5179742373884	4893.964910497319	5672.167562964065	4129.118262047703	6801.2533758374	7433.748614040823	5833.644320098381	3829.8100351133244	4296.259558334598	5967.073713164164	4169.214038576144	4270.552585606861	3249.642340171964	3533.3130886427034	3398.6866279971896	3461.346413532827	4391.004649989817	4461.3328422342665	5899.599361642809	3443.945466006786	4692.839733638595	5696.4521339692465	3588.3682260778996	6503.3466440264765	5832.184849110318	4288.672037248283	4820.664916834073	3938.7331102670214	4170.680652616221
3453.1214650838365	3563.5179742373884	4893.964910497319	5672.167562964065	4129.118262047703	6727.707727733053	7433.748614040823	5833.644320098381	3829.8100351133244	4296.259558334598	5967.073713164164	4169.214038576144	4270.552585606861	3249.642340171964	3533.3130886427034	3398.6866279971896	3428.0576520203726	4391.004649989817	4461.3328422342665	5899.599361642809	3443.945466006786	4692.839733638595	5696.4521339692465	3588.3682260778996	5318.6729349260295	5832.184849110318	4288.672037248283	4820.664916834073	3938.7331102670214	4170.680652616221
3453.1214650838365	3563.5179742373884	4893.964910497319	5672.167562964065	4129.118262047703	6727.707727733053	7433.748614040823	5833.644320098381	3829.8100351133244	4258.716050005967	5967.073713164164	4169.214038576144	4270.552585606861	3249.642340171964	3533.3130886427034	3398.6866279971896	3428.0576520203726	4391.004649989817	4461.3328422342665	5899.599361642809	3443.945466006786	4692.839733638595	5696.4521339692465	3588.3682260778996	5318.6729349260295	5832.184849110318	4288.672037248283	4820.664916834073	3938.7331102670214	4170.680652616221
3453.1214650838365	3563.5179742373884	4893.964910497319	5672.167562964065	4129.118262047703	6727.707727733053	7433.748614040823	5833.644320098381	3829.8100351133244	4258.716050005967	5967.073713164164	4169.214038576144	4270.552585606861	3237.9504056652513	3533.3130886427034	3398.6866279971896	3428.0576520203726	4391.004649989817	4461.3328422342665	5899.599361642809	3443.945466006786	4692.839733638595	5696.4521339692465	3588.3682260778996	5318.6729349260295	5832.184849110318	4288.672037248283	4820.664916834073	3938.7331102670214	4170.680652616221
3453.1214650838365	3531.017577299718	4893.964910497319	5672.167562964065	4129.118262047703	6713.466280023479	7433.748614040823	5833.644320098381	3829.8100351133244	4258.716050005967	5967.073713164164	4169.214038576144	4270.552585606861	3237.9504056652513	3533.3130886427034	3398.6866279971896	3428.0576520203726	4391.004649989817	4461.3328422342665	5899.599361642809	3443.945466006786	4692.839733638595	5696.4521339692465	3588.3682260778996	5318.6729349260295	5424.672719659933	4288.672037248283	4820.664916834073	3938.7331102670214	4170.680652616221
3453.1214650838365	3531.017577299718	4893.964910497319	5672.167562964065	4113.35585871707	6713.466280023479	7433.748614040823	5833.644320098381	3829.8100351133244	4235.942296182192	5967.073713164164	4169.214038576144	4270.552585606861	3237.9504056652513	3533.3130886427034	3398.6866279971896	3428.0576520203726	4391.004649989817	4461.3328422342665	5899.599361642809	3443.945466006786	4692.839733638595	5696.4521339692465	3588.3682260778996	5245.2103370838095	5424.672719659933	4288.672037248283	4820.664916834073	3938.7331102670214	4170.680652616221
3453.1214650838365	3531.017577299718	4893.964910497319	5638.772674778219	4113.35585871707	6713.466280023479	7433.748614040823	5833.644320098381	3829.8100351133244	4235.942296182192	5110.41938436725	4169.214038576144	4270.552585606861	3237.9504056652513	3533.3130886427034	3398.6866279971896	3428.0576520203726	4391.004649989817	4461.3328422342665	5823.198790840073	3443.945466006786	4692.839733638595	5660.677698405823	3588.3682260778996	5245.2103370838095	5424.672719659933	4288.672037248283	4820.664916834073	3938.7331102670214	4170.680652616221
3453.1214650838365	3531.017577299718	4893.964910497319	5638.772674778219	4113.35585871707	6713.466280023479	7417.05052540033	5833.644320098381	3829.8100351133244	4235.942296182192	5085.482263238864	4169.214038576144	4270.552585606861	3237.9504056652513	3533.3130886427034	3398.6866279971896	3428.0576520203726	4253.563102882507	4452.335493617526	5823.198790840073	3443.945466006786	4692.839733638595	5660.677698405823	3588.3682260778996	5245.2103370838095	5424.672719659933	4214.329047745934	4820.664916834073	3938.7331102670214	4170.680652616221
3453.1214650838365	3531.017577299718	4893.964910497319	5638.772674778219	4113.35585871707	6713.466280023479	7417.05052540033	5833.644320098381	3829.8100351133244	4184.566116311768	5085.482263238864	4169.214038576144	4270.552585606861	3237.9504056652513	3533.3130886427034	3398.6866279971896	3428.0576520203726	4253.563102882507	4452.335493617526	5823.198790840073	3443.945466006786	4692.839733638595	4129.977280008332	3588.3682260778996	5245.2103370838095	5424.672719659933	4214.329047745934	4820.664916834073	3938.7331102670214	4170.680652616221
3413.3516504642803	3531.017577299718	4893.964910497319	5638.772674778219	4113.35585871707	6675.148415598727	7417.05052540033	5833.644320098381	3739.4707565293215	4184.566116311768	5085.482263238864	4169.214038576144	4270.552585606861	3237.9504056652513	3533.3130886427034	3398.6866279971896	3428.0576520203726	4209.749274896323	4452.335493617526	5823.198790840073	3443.945466006786	4692.839733638595	4129.977280008332	3588.3682260778996	5245.2103370838095	5424.672719659933	4214.329047745934	4820.664916834073	3938.7331102670214	4170.680652616221
3413.3516504642803	3531.017577299718	4893.964910497319	5638.772674778219	4113.35585871707	6675.148415598727	7417.05052540033	5833.644320098381	3724.6767970246538	4184.566116311768	5085.482263238864	4169.214038576144	4270.552585606861	3237.9504056652513	3533.3130886427034	3398.6866279971896	3428.0576520203726	4209.749274896323	4207.734949779889	5823.198790840073	3443.945466006786	4692.839733638595	4129.977280008332	3588.3682260778996	5245.2103370838095	5424.672719659933	4214.329047745934	4820.664916834073	3903.3241922354846	4170.680652616221
3413.3516504642803	3531.017577299718	4893.964910497319	5638.772674778219	4113.35585871707	6675.148415598727	7417.05052540033	5833.644320098381	3676.6021007456593	4175.892045173933	5085.482263238864	4169.214038576144	4270.552585606861	3237.9504056652513	3533.3130886427034	3398.6866279971896	3428.0576520203726	4209.749274896323	4207.734949779889	5823.198790840073	3443.945466006786	4692.839733638595	4129.977280008332	3588.3682260778996	5245.2103370838095	5424.672719659933	4214.329047745934	4820.664916834073	3903.3241922354846	4170.680652616221
3413.3516504642803	3531.017577299718	4893.964910497319	5638.772674778219	4086.6351367453144	6675.148415598727	7417.05052540033	5833.644320098381	3676.6021007456593	4175.892045173933	5085.482263238864	4169.214038576144	4270.552585606861	3237.9504056652513	3533.3130886427034	3398.6866279971896	3428.0576520203726	4209.749274896323	4207.734949779889	5823.198790840073	3443.945466006786	4692.839733638595	4129.977280008332	3588.3682260778996	5150.11779414615	5424.672719659933	4214.329047745934	4820.664916834073	3903.3241922354846	4170.680652616221
3413.3516504642803	3220.7097247811785	4893.964910497319	5626.863952917408	4086.6351367453144	6657.576571012626	7405.07870713469	5833.644320098381	3676.6021007456593	4175.892045173933	5085.482263238864	4169.214038576144	4270.552585606861	3237.9504056652513	3521.956446761341	3398.6866279971896	3428.0576520203726	4209.749274896323	4207.734949779889	5684.574839964764	3443.945466006786	4692.839733638595	4129.977280008332	3588.3682260778996	5150.11779414615	5424.672719659933	4214.329047745934	4820.664916834073	3903.3241922354846	4170.680652616221
3413.3516504642803	3220.7097247811785	4893.964910497319	5626.863952917408	4086.6351367453144	6657.576571012626	7405.07870713469	4942.151114905795	3676.6021007456593	4175.892045173933	5085.482263238864	4169.214038576144	4270.552585606861	3237.9504056652513	3521.956446761341	3398.6866279971896	3287.746947513633	4209.749274896323	4207.734949779889	5684.574839964764	3443.945466006786	4692.839733638595	4129.977280008332	3588.3682260778996	5150.11779414615	5424.672719659933	4214.329047745934	4820.664916834073	3903.3241922354846	4170.680652616221
3397.7323599509596	3220.7097247811785	4893.964910497319	5626.863952917408	4086.6351367453144	6657.576571012626	7405.07870713469	4942.151114905795	3676.6021007456593	4175.892045173933	5085.482263238864	4165.86405957462	4270.552585606861	3237.9504056652513	3521.956446761341	3398.6866279971896	3287.746947513633	4209.749274896323	4207.734949779889	5684.574839964764	3443.945466006786	4692.839733638595	4129.977280008332	3588.3682260778996	5150.11779414615	5372.575329243516	4214.329047745934	4525.273987862213	3246.946112928189	4170.680652616221
3397.7323599509596	3220.7097247811785	4893.964910497319	5626.863952917408	4086.6351367453144	6657.576571012626	7405.07870713469	4942.151114905795	3661.6344707281287	4175.892045173933	5085.482263238864	4165.86405957462	4250.4291718281775	3237.9504056652513	3521.956446761341	3398.6866279971896	3287.746947513633	4209.749274896323	4207.734949779889	5684.574839964764	3443.945466006786	4561.6317038270445	4129.977280008332	3008.5296562373724	5150.11779414615	5304.943862353917	4214.329047745934	4525.273987862213	3245.9819692499104	4170.680652616221
3377.873515138105	3220.7097247811785	4893.964910497319	5626.863952917408	4086.6351367453144	6657.576571012626	7405.07870713469	4942.151114905795	3661.6344707281287	4175.892045173933	4950.2998864676865	4165.86405957462	4250.4291718281775	3237.9504056652513	3521.956446761341	3398.6866279971896	3287.746947513633	4209.749274896323	3976.847049949718	5684.574839964764	3443.945466006786	4561.6317038270445	3933.7025530515552	3008.5296562373724	5150.11779414615	5304.943862353917	4214.329047745934	4525.273987862213	3245.9819692499104	4170.680652616221
3336.4788905663013	3220.7097247811785	4893.964910497319	5626.863952917408	4086.6351367453144	5670.219830192832	7405.07870713469	4942.151114905795	3661.6344707281287	3997.013955803339	4950.2998864676865	4165.86405957462	4250.4291718281775	3191.818350912805	3521.956446761341	3398.6866279971896	3287.746947513633	4209.749274896323	3911.9188747220437	5121.866510093727	3443.945466006786	4561.6317038270445	3475.2558496341335	3008.5296562373724	5086.985429195008	5304.943862353917	4214.329047745934	4525.273987862213	3245.9819692499104	4170.680652616221
3336.4788905663013	3220.7097247811785	4893.964910497319	5626.863952917408	4086.6351367453144	5670.219830192832	7405.07870713469	4942.151114905795	3661.6344707281287	3997.013955803339	4950.2998864676865	4165.86405957462	4250.4291718281775	3191.3165588914508	3521.956446761341	3398.6866279971896	3287.746947513633	4209.749274896323	3911.9188747220437	5121.866510093727	3443.945466006786	4561.6317038270445	3475.2558496341335	3008.5296562373724	5086.985429195008	5304.943862353917	4214.329047745934	4525.273987862213	3245.9819692499104	4170.680652616221
3336.4788905663013	3220.7097247811785	4893.964910497319	5626.863952917408	4086.6351367453144	5670.219830192832	7405.07870713469	4942.151114905795	3661.6344707281287	3997.013955803339	4950.2998864676865	4165.86405957462	4250.4291718281775	3191.3165588914508	3521.956446761341	3398.6866279971896	3287.746947513633	4209.749274896323	3911.9188747220437	5121.866510093727	3443.945466006786	4561.6317038270445	3475.2558496341335	2721.503248599711	5086.985429195008	5238.9206813904275	4214.329047745934	4525.273987862213	3245.9819692499104	4170.680652616221
3336.4788905663013	3220.7097247811785	4893.964910497319	5626.863952917408	4086.6351367453144	5214.897676505935	7087.73130530823	4942.151114905795	3661.6344707281287	3997.013955803339	4950.2998864676865	4165.86405957462	4250.4291718281775	3191.3165588914508	3521.956446761341	3398.6866279971896	3287.746947513633	4209.749274896323	3911.9188747220437	5121.866510093727	3443.945466006786	4561.6317038270445	3417.189884485914	2721.503248599711	5086.985429195008	5238.9206813904275	4214.329047745934	4487.685915151384	3245.9819692499104	4170.680652616221
3327.7681037230095	3220.7097247811785	4893.964910497319	5626.863952917408	4086.6351367453144	5214.897676505935	7087.73130530823	4942.151114905795	3661.6344707281287	3997.013955803339	4950.2998864676865	4165.86405957462	4230.8542063371515	3191.3165588914508	3521.956446761341	3398.6866279971896	3287.746947513633	4209.749274896323	3911.9188747220437	5121.866510093727	3443.945466006786	4561.6317038270445	3417.189884485914	2721.503248599711	5086.985429195008	5238.9206813904275	4214.329047745934	4487.685915151384	3245.9819692499104	4170.680652616221
3327.7681037230095	3220.7097247811785	4893.964910497319	5603.667911050936	4086.6351367453144	5214.897676505935	7087.73130530823	4942.151114905795	3661.6344707281287	3997.013955803339	4950.2998864676865	4165.86405957462	4230.8542063371515	3191.3165588914508	3521.956446761341	3397.8414934729326	3287.746947513633	4209.749274896323	3911.9188747220437	5121.866510093727	3443.945466006786	4518.630824588341	3365.472412459945	2721.503248599711	5086.985429195008	5238.9206813904275	4032.996102263595	4487.685915151384	3245.9819692499104	4170.680652616221
3327.7681037230095	3220.7097247811785	4893.964910497319	5603.667911050936	4086.6351367453144	5214.897676505935	7087.73130530823	4942.151114905795	3661.6344707281287	3997.013955803339	4950.2998864676865	4165.86405957462	4230.8542063371515	3191.3165588914508	3521.956446761341	3397.8414934729326	3287.746947513633	4209.749274896323	3898.1942816408205	5079.127099131358	3443.945466006786	4518.630824588341	3365.472412459945	2689.692334671501	3914.899357874039	5238.9206813904275	3832.8837399835115	4487.685915151384	3245.9819692499104	4170.680652616221
3327.7681037230095	3220.7097247811785	4893.964910497319	5603.667911050936	4086.6351367453144	5214.897676505935	7087.73130530823	4942.151114905795	3661.6344707281287	3997.013955803339	4950.2998864676865	4165.86405957462	4230.8542063371515	3191.3165588914508	3521.956446761341	3397.8414934729326	3287.746947513633	4209.749274896323	3898.1942816408205	5079.127099131358	3443.945466006786	4518.630824588341	3365.472412459945	2689.692334671501	3914.899357874039	5179.719989855157	3832.8837399835115	4391.667108117316	3245.9819692499104	4170.680652616221
3327.7681037230095	3220.7097247811785	4893.964910497319	5603.667911050936	4086.6351367453144	5214.897676505935	7087.73130530823	4942.151114905795	3661.6344707281287	3997.013955803339	4950.2998864676865	4165.86405957462	4230.8542063371515	3191.3165588914508	3514.1872221977833	3397.8414934729326	3287.746947513633	4209.749274896323	3898.1942816408205	5079.127099131358	3443.945466006786	4518.630824588341	3311.4533649038717	2689.692334671501	3914.899357874039	5179.719989855157	3832.8837399835115	4391.667108117316	3245.9819692499104	4170.680652616221
3319.218634666058	3220.7097247811785	4893.964910497319	5603.667911050936	4086.6351367453144	5214.897676505935	7087.73130530823	4942.151114905795	3661.6344707281287	3914.963753223252	4899.15980369857	4165.86405957462	4154.189517016906	3191.3165588914508	3514.1872221977833	3397.8414934729326	3287.746947513633	4209.749274896323	3898.1942816408205	5023.565329136233	3443.945466006786	4518.630824588341	3311.4533649038717	2689.692334671501	3914.899357874039	5179.719989855157	3832.8837399835115	4391.667108117316	3245.9819692499104	4170.680652616221
3319.218634666058	3220.7097247811785	4893.964910497319	5603.667911050936	4086.6351367453144	5214.897676505935	7087.73130530823	4942.151114905795	3661.6344707281287	3914.963753223252	4899.15980369857	4165.86405957462	4154.189517016906	3191.3165588914508	3514.1872221977833	3397.8414934729326	3287.746947513633	4181.309918627059	3898.1942816408205	5023.565329136233	3443.945466006786	4518.630824588341	3306.824350420542	2689.692334671501	3914.899357874039	5179.719989855157	3832.8837399835115	4388.105767632613	3245.9819692499104	4141.102767629542
3319.218634666058	3220.7097247811785	4893.964910497319	5603.667911050936	4086.6351367453144	5214.897676505935	7087.73130530823	4942.151114905795	3661.6344707281287	3914.963753223252	4899.15980369857	4165.86405957462	4154.189517016906	3191.3165588914508	3514.1872221977833	3366.5803824987734	3287.746947513633	4171.820023432732	3898.1942816408205	4959.962018756362	3443.945466006786	4518.630824588341	3306.824350420542	2689.692334671501	3914.899357874039	5179.719989855157	3832.8837399835115	4388.105767632613	3245.9819692499104	4101.384949841174
3319.218634666058	3220.7097247811785	4893.964910497319	5603.667911050936	4086.6351367453144	5214.897676505935	7087.73130530823	4942.151114905795	3661.6344707281287	3861.3601960869737	4899.15980369857	4165.86405957462	4154.189517016906	3191.3165588914508	3514.1872221977833	3326.554212051011	3270.417574621984	4171.820023432732	3898.1942816408205	4959.962018756362	3443.945466006786	4518.630824588341	3306.824350420542	2689.692334671501	3914.899357874039	5179.719989855157	3832.8837399835115	4388.105767632613	3245.9819692499104	4101.384949841174
3319.218634666058	3220.7097247811785	4893.964910497319	5603.667911050936	4086.6351367453144	5214.897676505935	7087.73130530823	4942.151114905795	3661.6344707281287	3861.3601960869737	4862.930616066707	4165.86405957462	4154.189517016906	3191.3165588914508	3514.1872221977833	3326.554212051011	3270.417574621984	4171.820023432732	3898.1942816408205	4959.962018756362	3443.945466006786	4518.630824588341	3306.824350420542	2689.692334671501	3904.0143274647385	5179.719989855157	3832.8837399835115	4388.105767632613	3245.9819692499104	4101.384949841174
3319.218634666058	3205.909406573146	4893.964910497319	5603.667911050936	4086.6351367453144	5214.897676505935	7087.73130530823	4942.151114905795	3661.6344707281287	3861.3601960869737	4839.336684284226	4165.86405957462	3694.7995142278246	3191.3165588914508	3514.1872221977833	3326.554212051011	3270.417574621984	4171.820023432732	3898.1942816408205	4959.962018756362	3443.945466006786	4518.630824588341	3306.824350420542	2689.692334671501	3904.0143274647385	5179.719989855157	3832.8837399835115	4388.105767632613	3245.9819692499104	4076.4432844815155
3319.218634666058	3205.909406573146	4893.964910497319	5603.667911050936	4086.6351367453144	5214.897676505935	7087.73130530823	4942.151114905795	3661.6344707281287	3861.3601960869737	4839.336684284226	4165.86405957462	3694.7995142278246	3191.3165588914508	3514.1872221977833	3326.554212051011	3270.417574621984	4171.820023432732	3898.1942816408205	4959.962018756362	3443.945466006786	4518.630824588341	3306.824350420542	2689.692334671501	3904.0143274647385	5179.719989855157	3832.8837399835115	4388.105767632613	3245.9819692499104	4076.4432844815155
3319.218634666058	3205.909406573146	4893.964910497319	5603.667911050936	4086.6351367453144	5214.897676505935	7086.290639445121	4942.151114905795	3661.6344707281287	3861.3601960869737	4839.336684284226	4165.86405957462	3694.7995142278246	3191.3165588914508	3514.1872221977833	3326.554212051011	3270.417574621984	4171.820023432732	3898.1942816408205	4959.962018756362	3443.945466006786	4518.630824588341	3306.824350420542	2661.3220625820204	3904.0143274647385	5179.719989855157	3832.8837399835115	4388.105767632613	3245.9819692499104	4076.4432844815155
3319.218634666058	3205.909406573146	4893.964910497319	5603.667911050936	4086.6351367453144	5214.897676505935	7086.290639445121	4942.151114905795	3661.6344707281287	3861.3601960869737	4839.336684284226	4165.86405957462	3694.7995142278246	3191.3165588914508	3497.8679490813674	3326.554212051011	3270.417574621984	4171.820023432732	3898.1942816408205	4959.962018756362	3443.945466006786	4518.630824588341	3305.697247904969	2661.3220625820204	3896.9985454144726	5179.719989855157	3832.8837399835115	4359.7443503611275	3245.9819692499104	4076.4432844815155
3319.218634666058	3205.909406573146	4893.964910497319	5603.667911050936	4086.6351367453144	5214.897676505935	7086.290639445121	4942.151114905795	3661.6344707281287	3861.3601960869737	4839.336684284226	4165.86405957462	3694.7995142278246	3191.3165588914508	3497.8679490813674	3326.554212051011	3270.417574621984	4171.820023432732	3748.5894874724454	4959.962018756362	3443.945466006786	4518.630824588341	3305.697247904969	2661.3220625820204	3889.7908495981437	5179.719989855157	3832.8837399835115	4359.7443503611275	3244.380399618034	4076.4432844815155
3319.218634666058	3141.6300129514275	4893.964910497319	5603.667911050936	4086.6351367453144	5214.897676505935	7086.290639445121	4923.573713688551	3661.6344707281287	3861.3601960869737	4839.336684284226	4165.86405957462	3694.7995142278246	3191.3165588914508	3497.8679490813674	3326.554212051011	3270.417574621984	4171.820023432732	3748.5894874724454	4959.962018756362	3443.945466006786	4518.630824588341	3305.697247904969	2661.3220625820204	3743.520681283956	5179.719989855157	3751.498718596448	4359.7443503611275	3244.380399618034	4062.1939599509524
3319.218634666058	3141.6300129514275	4893.964910497319	5603.667911050936	4086.6351367453144	5214.897676505935	7086.290639445121	4923.228808103515	3661.6344707281287	3861.3601960869737	4743.288253970677	4165.86405957462	3694.7995142278246	3191.3165588914508	3497.8679490813674	3240.360860875248	3270.417574621984	4171.820023432732	3748.5894874724454	4959.962018756362	3443.945466006786	4518.630824588341	3305.697247904969	2661.3220625820204	3743.520681283956	5179.719989855157	3743.10033598699	4359.7443503611275	3244.380399618034	4056.8514317521067
3237.9741735725984	3141.6300129514275	4893.964910497319	5603.667911050936	4086.6351367453144	5214.897676505935	7086.290639445121	4923.228808103515	3661.6344707281287	3861.3601960869737	4743.288253970677	4165.86405957462	3694.7995142278246	3191.3165588914508	3497.8679490813674	3240.360860875248	3268.9302533662776	4171.820023432732	3748.5894874724454	4959.962018756362	3443.945466006786	4518.630824588341	3257.6199443837722	2661.3220625820204	3708.5619133403975	4741.667293304272	3743.10033598699	4319.629602611764	3244.380399618034	4056.8514317521067
3237.9741735725984	3141.6300129514275	4893.964910497319	5603.667911050936	4086.6351367453144	5214.897676505935	7086.290639445121	4519.607175082878	3661.6344707281287	3861.3601960869737	4406.155463696329	4165.86405957462	3694.7995142278246	3191.3165588914508	3497.8679490813674	3228.3892095021997	3268.9302533662776	4171.820023432732	3748.5894874724454	4959.962018756362	3443.945466006786	4518.630824588341	3257.6199443837722	2661.3220625820204	3708.5619133403975	4741.667293304272	3743.10033598699	4319.629602611764	3244.380399618034	4056.8514317521067
3237.9741735725984	3141.6300129514275	4893.964910497319	5603.667911050936	4086.4020687635293	5194.699232738785	7086.290639445121	4519.607175082878	3661.6344707281287	3861.3601960869737	4406.155463696329	4165.86405957462	3694.7995142278246	3191.3165588914508	3497.8679490813674	3228.3892095021997	3268.9302533662776	4064.3247500714638	3748.5894874724454	4959.962018756362	3443.945466006786	4518.630824588341	3257.6199443837722	2661.3220625820204	3708.5619133403975	4741.667293304272	3743.10033598699	4319.629602611764	3244.380399618034	4056.8514317521067
3237.9741735725984	3141.6300129514275	4891.188650784981	5603.667911050936	4086.4020687635293	5194.699232738785	7086.290639445121	4519.607175082878	3661.6344707281287	3861.3601960869737	4406.155463696329	4165.86405957462	3694.7995142278246	3191.3165588914508	3497.8679490813674	3228.3892095021997	3268.9302533662776	4064.3247500714638	3748.5894874724454	4959.962018756362	3443.945466006786	4518.630824588341	3166.4094286935538	2661.3220625820204	3708.5619133403975	4741.667293304272	3743.10033598699	4319.629602611764	3244.380399618034	4056.8514317521067
3237.9741735725984	3141.6300129514275	4891.188650784981	5603.667911050936	4086.4020687635293	5194.699232738785	7086.290639445121	4519.607175082878	3661.6344707281287	3861.3601960869737	4406.155463696329	4165.86405957462	3694.7995142278246	3191.3165588914508	3497.8679490813674	3220.240747629021	3268.9302533662776	4064.3247500714638	3748.5894874724454	4959.962018756362	3443.945466006786	4518.630824588341	3166.4094286935538	2661.3220625820204	3708.5619133403975	4741.667293304272	3743.10033598699	4319.629602611764	3244.380399618034	4056.8514317521067
3237.9741735725984	3141.6300129514275	4891.188650784981	5603.667911050936	4086.4020687635293	5194.699232738785	7086.290639445121	4519.607175082878	3661.6344707281287	3861.3601960869737	4406.155463696329	4165.86405957462	3694.7995142278246	3191.3165588914508	3449.465619919599	3220.240747629021	3268.9302533662776	4064.3247500714638	3748.5894874724454	4959.962018756362	3443.945466006786	4518.630824588341	3166.4094286935538	2661.3220625820204	3708.5619133403975	4741.667293304272	3743.10033598699	4319.629602611764	3244.380399618034	4056.8514317521067
3237.9741735725984	3141.6300129514275	4891.188650784981	5603.667911050936	4086.4020687635293	5194.699232738785	7086.290639445121	4519.607175082878	3661.6344707281287	3861.3601960869737	4406.155463696329	4165.86405957462	3694.7995142278246	3191.3165588914508	3449.465619919599	3220.240747629021	3268.9302533662776	4064.3247500714638	3748.5894874724454	4959.962018756362	3443.945466006786	4470.569955440924	3166.4094286935538	2661.3220625820204	3708.5619133403975	4741.667293304272	3743.10033598699	4319.629602611764	3244.380399618034	4056.8514317521067
3237.9741735725984	3141.6300129514275	4891.188650784981	5603.667911050936	4086.4020687635293	5194.699232738785	7086.290639445121	4519.607175082878	3661.6344707281287	3861.3601960869737	4379.075419037619	4165.86405957462	3694.7995142278246	3191.3165588914508	3449.465619919599	3220.240747629021	3268.9302533662776	4064.3247500714638	3748.5894874724454	4959.962018756362	3443.945466006786	4470.569955440924	3166.4094286935538	2661.3220625820204	3708.5619133403975	4741.667293304272	3743.10033598699	4319.629602611764	3244.380399618034	4056.8514317521067
3237.9741735725984	3141.6300129514275	4891.188650784981	5603.667911050936	4086.4020687635293	5194.699232738785	7086.290639445121	4519.607175082878	3661.6344707281287	3861.3601960869737	4379.075419037619	4165.86405957462	3694.7995142278246	3191.3165588914508	3449.465619919599	3220.240747629021	3268.9302533662776	4064.3247500714638	3748.5894874724454	4959.962018756362	3443.945466006786	4470.569955440924	3166.4094286935538	2661.3220625820204	3708.5619133403975	4741.667293304272	3743.10033598699	4319.629602611764	3244.380399618034	4056.8514317521067
3237.9741735725984	3141.6300129514275	4881.183357681538	5603.667911050936	4086.4020687635293	5194.699232738785	7086.290639445121	4519.607175082878	3661.6344707281287	3861.3601960869737	4379.075419037619	4165.86405957462	3694.7995142278246	3190.7439009389013	3449.465619919599	3220.240747629021	3268.9302533662776	4064.3247500714638	3646.658971438685	4959.962018756362	3443.945466006786	4470.569955440924	3166.4094286935538	2661.3220625820204	3708.5619133403975	4741.667293304272	3743.10033598699	4319.629602611764	3244.380399618034	4056.8514317521067
3223.444812765685	3141.6300129514275	4881.183357681538	5603.667911050936	4086.4020687635293	5194.699232738785	7086.290639445121	4519.607175082878	3661.6344707281287	3861.3601960869737	4379.075419037619	4115.728630719077	3694.7995142278246	3190.7439009389013	3449.465619919599	3220.240747629021	3268.9302533662776	4064.3247500714638	3646.658971438685	4959.962018756362	3443.945466006786	4470.569955440924	3166.4094286935538	2624.321693833971	3708.5619133403975	4741.667293304272	3743.10033598699	4319.629602611764	3244.380399618034	4056.8514317521067
3223.444812765685	3141.6300129514275	4881.183357681538	5588.378965846981	4086.4020687635293	5194.699232738785	7086.290639445121	4519.607175082878	3661.6344707281287	3861.3601960869737	4379.075419037619	4115.728630719077	3694.7995142278246	3190.7439009389013	3449.465619919599	3220.240747629021	3268.9302533662776	4064.3247500714638	3646.658971438685	4959.962018756362	3443.945466006786	4470.569955440924	3166.4094286935538	2624.321693833971	3708.5619133403975	4741.667293304272	3701.8951454020025	4319.629602611764	3244.380399618034	3389.297278989279
3223.444812765685	3141.6300129514275	4881.183357681538	5588.378965846981	4086.4020687635293	5194.699232738785	7086.290639445121	4519.607175082878	3661.6344707281287	3861.3601960869737	4379.075419037619	4115.728630719077	3694.7995142278246	3190.7439009389013	3449.465619919599	3220.240747629021	3268.9302533662776	4064.3247500714638	3646.658971438685	4959.962018756362	3443.945466006786	4470.569955440924	3166.4094286935538	2624.321693833971	3708.5619133403975	4741.667293304272	3701.8951454020025	4319.629602611764	3244.380399618034	3389.297278989279
3223.444812765685	3141.6300129514275	4881.183357681538	5588.378965846981	4086.4020687635293	5194.699232738785	7086.290639445121	3365.188841789101	3661.6344707281287	3861.3601960869737	4379.075419037619	4115.728630719077	3694.7995142278246	3190.7439009389013	3242.270393107787	3220.240747629021	3268.9302533662776	4064.3247500714638	3646.658971438685	4959.962018756362	3443.945466006786	4470.569955440924	3166.4094286935538	2624.321693833971	3708.5619133403975	4741.667293304272	3701.8951454020025	4319.629602611764	3244.380399618034	3389.297278989279
3223.444812765685	3141.6300129514275	4881.183357681538	5588.378965846981	4086.4020687635293	5194.699232738785	7086.290639445121	3365.188841789101	3661.6344707281287	3861.3601960869737	4379.075419037619	4115.728630719077	3694.7995142278246	3190.7439009389013	3242.270393107787	3220.240747629021	3268.9302533662776	4064.3247500714638	3646.658971438685	4959.962018756362	3443.945466006786	4470.569955440924	3166.4094286935538	2624.321693833971	3708.5619133403975	4741.667293304272	3701.8951454020025	4319.629602611764	3244.380399618034	3359.918486269904
