# Supplementary material for: An improved FOX optimization algorithm using adaptive exploration and exploitation for global optimization
Source: PLoS One. 2025 Sep 18;20(9):e0331965. doi: 10.1371/journal.pone.0331965 (PMC12445531; doi:10.1371/journal.pone.0331965)
Supplement: S2 File — This compressed file contains all the results of the conducted experiments. Each main directory within the archive includes three subdirectories: Analysis, best_fit, and convergence. The best_fit and convergence folders contain the raw experimental data obtained from 30 independent runs. The Analysis folder includes tables and figures derived from these raw results. These files can be used to reproduce and further analyze the results presented in the manuscript. (ZIP) [file pone.0331965.s002.zip › cec2017/convergence/NRO/C17F6.csv]

trial_1	trial_2	trial_3	trial_4	trial_5	trial_6	trial_7	trial_8	trial_9	trial_10	trial_11	trial_12	trial_13	trial_14	trial_15	trial_16	trial_17	trial_18	trial_19	trial_20	trial_21	trial_22	trial_23	trial_24	trial_25	trial_26	trial_27	trial_28	trial_29	trial_30
4466574.394722586	4136263.8689091606	3863129.958397902	4246607.162135852	3179456.4974492304	4868990.425845381	4178011.7582278913	3816409.9252538853	3252682.074249392	4710861.742733713	4035058.458610746	4007338.0070073484	4379069.180007958	3819734.485563277	4202256.716255924	2934544.4139105747	4227717.721795009	4478534.5559873795	4529640.224650673	3878582.898086488	3333258.544276413	3548217.139079611	4458500.529428397	3996577.579239947	3583898.9284321163	3957964.8782499116	4057212.791317084	3371810.8888030727	3794134.33505667	4071076.046798476
3533280.4035207713	3469454.259050247	3582150.4767216137	3816077.06707266	3179456.4974492304	4868990.425845381	3512767.0695572593	3816409.9252538853	3252682.074249392	4323070.31243382	3553340.1836416833	2289324.4215187873	3510402.221426644	3805919.548713819	2772743.061410565	2256332.0228927773	4227717.721795009	4191679.828694533	4476303.890297877	3663596.17217093	3333258.544276413	2609758.1420521457	4398560.034444368	3334796.4509000527	3179006.8010742157	2497563.4700441547	3572105.974186415	3371810.8888030727	2876690.552303307	2359321.8926918996
3533280.4035207713	3469454.259050247	3582150.4767216137	3816077.06707266	3179456.4974492304	4414964.455732	3512767.0695572593	2437037.757247291	3231117.501005463	3600477.7004265096	3553340.1836416833	2289324.4215187873	3459448.8480501864	3805919.548713819	2772743.061410565	2256332.0228927773	3885058.898760827	2992371.5721112555	3335395.3536491143	3654372.8582949294	2612060.965953517	2548828.231081	4384700.263109597	3334796.4509000527	2990711.290538208	2363996.8642462045	3572105.974186415	2456249.091769597	2365862.321660841	2359321.8926918996
3100472.001040455	3083890.776654737	3348204.767818746	3443819.3672935735	2981564.2166230655	3732215.992709645	3309970.857285864	2164533.1702661654	3231117.501005463	3202094.457773059	2734120.8252012767	2289324.4215187873	3459448.8480501864	3091992.3425554116	2772743.061410565	2256332.0228927773	3221670.404828513	2429428.186427954	3335395.3536491143	3654372.8582949294	2612060.965953517	2548828.231081	3815079.2047945713	3332052.071130231	2990711.290538208	2363996.8642462045	3507725.0900479252	2372164.193041786	2365862.321660841	2359321.8926918996
3100472.001040455	3079353.3839207273	3239534.999958388	2592282.649278429	2634315.2933212966	2929036.856320706	2706637.5745649966	1970490.317427239	2530359.0441888096	3073972.798888326	2734120.8252012767	2289324.4215187873	2526011.3280542884	2777019.1743434034	2163868.662262565	2256332.0228927773	3221670.404828513	2429428.186427954	3217007.109199141	3232783.20884649	2611180.629437433	2536443.324820062	3806110.9701612685	2857882.879557684	2415475.569175286	2363996.8642462045	3507725.0900479252	2372164.193041786	2223464.3478442985	2359321.8926918996
2764509.431654841	2968923.6141533894	3168924.7084930246	2592282.649278429	2634315.2933212966	2746312.2897048825	2564989.8792276666	1970490.317427239	2510501.144541589	2979458.170244162	2734120.8252012767	1874630.2001952492	2526011.3280542884	2043115.4423654778	1822907.9623026776	2256332.0228927773	2671659.4509955742	2429428.186427954	2673064.4617678565	2789483.471773556	2611180.629437433	2517774.206745915	3044636.304600283	2408520.1216790415	2415475.569175286	2051678.3776969106	2632346.4227852384	2372164.193041786	2199707.8505909555	2125733.540927399
2137849.879846376	2748737.4011677685	2478777.6361744455	2556317.609140118	2263449.258275023	2662065.313851575	2564989.8792276666	1810939.4138141428	2510501.144541589	2979458.170244162	2734120.8252012767	1874630.2001952492	2526011.3280542884	2043115.4423654778	1822907.9623026776	2143189.2240158864	2316826.498793969	2429428.186427954	2673064.4617678565	2746551.1683068764	2522394.2826008205	2031165.569595327	2259547.1796169435	2408520.1216790415	1606077.600443614	2051678.3776969106	2359776.317491971	2372164.193041786	2199707.8505909555	2125733.540927399
2111336.917160561	2157777.86663007	2478777.6361744455	2380846.2646253356	2230492.392401056	2206314.259272792	1976894.9212372957	1333517.4745368266	2432395.4854746223	2615879.4207668393	2301292.839263479	1831134.7073118617	1612685.9698627135	2043115.4423654778	1822907.9623026776	1968588.7039547833	2234202.4665630185	2429428.186427954	2673064.4617678565	2530548.903524566	2214782.2497922946	2031165.569595327	2259547.1796169435	2408520.1216790415	1366111.384964382	2051678.3776969106	2187228.1066407263	1667198.2575559546	2171980.333009168	1918163.7267353965
2111336.917160561	2145327.1746510654	2073841.2320852007	2220501.0695757186	2230492.392401056	2204074.5458589112	1976894.9212372957	1235252.6024203931	2432395.4854746223	2432113.3129338357	2301292.839263479	1763280.3291162965	1612685.9698627135	2043115.4423654778	1644630.3916167845	1968588.7039547833	1736556.6713908643	2314256.5805496876	1703863.5320406281	2456505.0897109704	2214782.2497922946	2031165.569595327	1951944.0892110867	2266220.732563609	1366111.384964382	1537756.488939002	2187228.1066407263	1621801.2040585761	1780379.9076997715	1881032.6525412598
2111336.917160561	2145327.1746510654	2073841.2320852007	2220501.0695757186	2230492.392401056	2204074.5458589112	1651326.525998366	1189965.7668467863	2432395.4854746223	2432113.3129338357	2301292.839263479	1763280.3291162965	1612685.9698627135	2043115.4423654778	1644630.3916167845	1968588.7039547833	1572962.1621537474	2294253.853103382	1703863.5320406281	2193236.739288486	2214782.2497922946	2031165.569595327	1951944.0892110867	1919545.1686175868	1366111.384964382	1537756.488939002	1309081.1076625916	1621801.2040585761	1780379.9076997715	1881032.6525412598
2111336.917160561	2145327.1746510654	2073841.2320852007	2120499.0686386283	1934097.4063189707	2204074.5458589112	1555815.5844648818	1189965.7668467863	2432395.4854746223	2432113.3129338357	2301292.839263479	1672092.8792660446	1612685.9698627135	1864365.5050141069	1644630.3916167845	1968588.7039547833	1572962.1621537474	1919501.1364015564	1703863.5320406281	2193236.739288486	2214782.2497922946	1916667.6424905644	1830474.6999951669	1919545.1686175868	1313809.9020290193	1537756.488939002	1309081.1076625916	1490367.9262235733	1780379.9076997715	1881032.6525412598
2111336.917160561	2141235.172379413	1922715.3717500293	1743387.5104225408	1802841.747480579	1424797.5367393235	1555815.5844648818	1057617.2799475754	2269326.8088285867	2290522.8689909126	1932346.5455470663	1672092.8792660446	1612685.9698627135	1790119.7739057567	1644630.3916167845	1968588.7039547833	1572962.1621537474	1759342.1299272561	1703863.5320406281	1944217.7794954237	2214782.2497922946	1815084.8104442211	1830474.6999951669	1919545.1686175868	1313809.9020290193	1537756.488939002	1273116.2232970053	1485946.7187292736	1329048.3870677408	1503708.0668642032
2107146.3363970276	1414602.649749791	1922715.3717500293	1743387.5104225408	1625978.315963014	1345305.4612643484	1555815.5844648818	1057617.2799475754	2239765.2190092243	1904761.9985055728	1853965.580280587	1244728.1334700494	1612685.9698627135	1790119.7739057567	1644630.3916167845	1968588.7039547833	1572962.1621537474	1759342.1299272561	1570549.7143878527	1944217.7794954237	2214782.2497922946	1815084.8104442211	1830474.6999951669	1919545.1686175868	1313809.9020290193	1537756.488939002	1273116.2232970053	1485946.7187292736	1329048.3870677408	1503708.0668642032
1787194.3042663718	1351331.7638286916	1922715.3717500293	1734063.8559935833	1454852.5861682126	1186382.3371639352	1417939.582930455	1057617.2799475754	2114431.553691947	1724148.3316272	1853965.580280587	1244728.1334700494	1304064.9938208025	1790119.7739057567	1644630.3916167845	1618622.2913801752	1572962.1621537474	1759342.1299272561	1570549.7143878527	1944217.7794954237	2148793.8712712266	1639902.2176823711	1830474.6999951669	1919545.1686175868	1197520.3519089282	1537756.488939002	1273116.2232970053	1370211.7996221539	1329048.3870677408	1271505.397704291
1619689.6895616255	1351331.7638286916	1922715.3717500293	1734063.8559935833	1454852.5861682126	1186382.3371639352	1417939.582930455	1057617.2799475754	1734676.5562593054	1327309.3650661593	1853965.580280587	1244728.1334700494	1304064.9938208025	1679825.388633911	1644630.3916167845	1455610.5170802493	1572962.1621537474	1348411.640258319	1570549.7143878527	1944217.7794954237	1897281.578709664	1582387.3344907816	1620013.5205603275	1919545.1686175868	1197520.3519089282	1537756.488939002	1273116.2232970053	1370211.7996221539	1329048.3870677408	1271505.397704291
1205831.2550959517	1351331.7638286916	1922715.3717500293	1571264.7912738663	1315178.9089317394	1121423.69761237	1417939.582930455	1057617.2799475754	1734676.5562593054	1216311.7311155996	1850197.7082154695	1244728.1334700494	1304064.9938208025	881052.9305974382	1440232.3942615094	1455610.5170802493	1164216.4309239448	1348411.640258319	1554643.654708387	1870387.3848590099	1897281.578709664	1127857.5614804493	1620013.5205603275	1919545.1686175868	1197520.3519089282	1478344.5857727455	1267326.5400466407	1370211.7996221539	1329048.3870677408	1271505.397704291
1182514.4822748997	1351331.7638286916	1922715.3717500293	1571264.7912738663	1315178.9089317394	685211.6854433162	1417939.582930455	1057617.2799475754	1734676.5562593054	1216311.7311155996	1850197.7082154695	1244728.1334700494	1304064.9938208025	853799.4117826786	1440232.3942615094	1455610.5170802493	1034446.8788581426	1348411.640258319	1554643.654708387	1721058.1564950917	1677626.7791173446	918176.9057113103	1312102.8056886639	1452951.9955458136	1147642.8187008926	1166756.984108144	1267326.5400466407	1370211.7996221539	1329048.3870677408	1271505.397704291
1182514.4822748997	1166633.516407516	1922715.3717500293	1571264.7912738663	1315178.9089317394	685211.6854433162	1351318.3698718827	1057617.2799475754	1157938.5258098203	1216311.7311155996	1850197.7082154695	1142826.0643147493	1298228.7976038856	853799.4117826786	1440232.3942615094	1359450.9600975977	1034446.8788581426	1348411.640258319	1458445.3623142927	1721058.1564950917	1595592.5533776048	918176.9057113103	1312102.8056886639	1452951.9955458136	1119894.7519757599	1166756.984108144	1267326.5400466407	1306945.2537822006	1329048.3870677408	1271505.397704291
1182514.4822748997	1166633.516407516	1922715.3717500293	1129414.9028144649	1232532.6494836588	685211.6854433162	1351318.3698718827	1057617.2799475754	1157938.5258098203	1216311.7311155996	1850197.7082154695	1142826.0643147493	1046965.926383227	853799.4117826786	1349217.966485371	1359450.9600975977	1034446.8788581426	1348411.640258319	1458445.3623142927	1721058.1564950917	1595592.5533776048	918176.9057113103	1312102.8056886639	1452951.9955458136	1103168.3556637731	1154425.415393709	1267326.5400466407	1170281.599493903	1329048.3870677408	1271505.397704291
1182514.4822748997	1165512.3215711918	1922715.3717500293	1129414.9028144649	1200385.866196237	685211.6854433162	1332704.9006002399	1057617.2799475754	1157938.5258098203	1072950.2546327075	1742414.6909680602	1037191.0130436837	1046965.926383227	853799.4117826786	1349217.966485371	1359450.9600975977	1034446.8788581426	1328799.2110991983	1209191.2636163884	1572580.7264192498	1595592.5533776048	918176.9057113103	1312102.8056886639	1452951.9955458136	1055950.1730795256	1154425.415393709	1267326.5400466407	1113260.819396982	1094754.5378550598	1196889.0958245387
1182514.4822748997	1165512.3215711918	1851544.282173406	1129414.9028144649	1200385.866196237	685211.6854433162	964771.3753920443	1057617.2799475754	1157938.5258098203	1048987.8239724261	1742414.6909680602	1020207.0348025761	1046965.926383227	853799.4117826786	1349217.966485371	1359450.9600975977	1034446.8788581426	1250374.256631236	1209191.2636163884	1556174.7217299023	1595592.5533776048	857614.7332976224	1070521.5858623509	1452951.9955458136	1055950.1730795256	879292.3567794367	1267326.5400466407	1113260.819396982	1094754.5378550598	1056383.9774123859
1154355.8372600183	1165512.3215711918	1675208.7104140264	1129414.9028144649	1200385.866196237	620378.0553023139	964771.3753920443	1057617.2799475754	953871.3658023952	831925.0972312116	1742414.6909680602	974901.2052708635	1046965.926383227	853799.4117826786	1349217.966485371	1225882.6915002738	1034446.8788581426	1250374.256631236	1122743.0774659044	1210893.0915051512	1336929.0347982503	857614.7332976224	1070521.5858623509	1250045.1774230185	1055950.1730795256	879292.3567794367	1186664.4755838227	1113260.819396982	1024769.7462946208	1056383.9774123859
1052353.8413958594	1165512.3215711918	1354869.206573907	1112955.664092278	1163500.8134920849	620378.0553023139	905009.2245613433	993041.8101776569	953871.3658023952	831925.0972312116	1732863.5598681702	974901.2052708635	864262.4175769757	853799.4117826786	1216304.497632904	1225882.6915002738	1034446.8788581426	1176981.81843756	1122743.0774659044	1210893.0915051512	1098460.855477171	857614.7332976224	1070521.5858623509	1250045.1774230185	1013416.9226263064	879292.3567794367	1161555.1008267442	1113260.819396982	1024769.7462946208	1026218.895270333
1052353.8413958594	1099916.4199755937	1284877.7500435833	1112955.664092278	1163500.8134920849	620378.0553023139	905009.2245613433	928046.3084725115	953871.3658023952	831925.0972312116	1445531.1990201008	974901.2052708635	864262.4175769757	853799.4117826786	1138722.9648785728	1197444.7506600393	905391.9364615745	1176981.81843756	1022432.5407293924	1210893.0915051512	1081083.5079332488	857614.7332976224	1070521.5858623509	1250045.1774230185	970561.1266745921	879292.3567794367	1161555.1008267442	1113260.819396982	1024769.7462946208	1026218.895270333
989322.2789376593	986617.526346399	1261730.7640436394	1078871.0442864269	1163500.8134920849	620378.0553023139	905009.2245613433	860573.7745621739	861652.934196408	831925.0972312116	1117116.4893119242	974901.2052708635	832037.5117338612	853799.4117826786	1138722.9648785728	1101460.9466813642	905391.9364615745	1176981.81843756	1022432.5407293924	1210893.0915051512	1075905.9441455258	849850.5302592554	1070521.5858623509	1220750.7135760582	970561.1266745921	879292.3567794367	1161555.1008267442	1113260.819396982	933440.7859600057	1026218.895270333
989322.2789376593	986617.526346399	966055.326660791	1078871.0442864269	1099490.2755119782	620378.0553023139	905009.2245613433	860573.7745621739	817801.2371438392	831925.0972312116	1078661.548557573	974901.2052708635	832037.5117338612	819792.5878789991	1138722.9648785728	1101460.9466813642	902218.1827058446	1176981.81843756	937932.6155110827	1199100.1272700976	1075905.9441455258	818630.3968762447	1060254.0066623858	1207841.1446460101	869650.9876220895	879292.3567794367	1161555.1008267442	1104200.2137336007	933440.7859600057	1026218.895270333
981257.3132918978	970823.5647785824	943591.0696422084	1026039.1449461972	1099490.2755119782	603832.7913896706	905009.2245613433	860573.7745621739	817801.2371438392	831925.0972312116	1052295.6734234213	974901.2052708635	832037.5117338612	819792.5878789991	1138722.9648785728	1101460.9466813642	902218.1827058446	1075426.5730560385	937932.6155110827	860904.2677408771	1075905.9441455258	668134.9054636467	1060254.0066623858	1207841.1446460101	869650.9876220895	810949.2434861549	1161555.1008267442	1104200.2137336007	933440.7859600057	1026218.895270333
888524.1340243944	970823.5647785824	943591.0696422084	992054.3089185396	1099490.2755119782	596473.8856536822	905009.2245613433	814197.2734797484	817801.2371438392	831925.0972312116	1052295.6734234213	974901.2052708635	832037.5117338612	819792.5878789991	1009478.0249107234	922556.2774816328	902218.1827058446	1075426.5730560385	937932.6155110827	860904.2677408771	1075905.9441455258	668134.9054636467	1060254.0066623858	1207841.1446460101	869650.9876220895	679356.1006983214	1161555.1008267442	1003629.0851063171	933440.7859600057	1026218.895270333
888524.1340243944	970823.5647785824	690943.5363501408	992054.3089185396	1004447.8438464251	596473.8856536822	905009.2245613433	766333.4898066947	817801.2371438392	769186.6196272285	847828.5831378052	862526.8164237585	832037.5117338612	819792.5878789991	1009478.0249107234	922556.2774816328	902218.1827058446	1075426.5730560385	937932.6155110827	860904.2677408771	1003231.5013751109	668134.9054636467	843207.6215595461	1207841.1446460101	869650.9876220895	679356.1006983214	1161555.1008267442	1003629.0851063171	933440.7859600057	1026218.895270333
888524.1340243944	970823.5647785824	690943.5363501408	992054.3089185396	1004447.8438464251	588602.4973187693	715809.7369447036	766333.4898066947	817801.2371438392	769186.6196272285	807943.5395525411	862526.8164237585	832037.5117338612	819792.5878789991	997302.3949049899	922556.2774816328	902218.1827058446	973366.1333406876	878409.283309613	860904.2677408771	881958.2223554169	668134.9054636467	843207.6215595461	1186007.745233866	869650.9876220895	679356.1006983214	1161555.1008267442	916560.1995333631	933440.7859600057	1026218.895270333
888524.1340243944	970020.3529904721	690943.5363501408	934034.9783584706	918778.8130432911	588602.4973187693	715809.7369447036	766333.4898066947	817801.2371438392	769186.6196272285	807943.5395525411	862526.8164237585	831621.5806664231	702592.5081977819	719522.1793681114	922556.2774816328	902218.1827058446	742420.3351276706	878409.283309613	860904.2677408771	850023.1842045373	657452.0389787263	842770.9152990045	1186007.745233866	847561.0016263145	675922.9527531067	1161555.1008267442	868410.9083257515	933440.7859600057	960190.2902284352
729579.3344037404	970020.3529904721	690943.5363501408	934034.9783584706	618987.5739805085	588602.4973187693	715809.7369447036	535782.4475202288	753992.5066353217	769186.6196272285	807943.5395525411	862526.8164237585	831621.5806664231	702592.5081977819	713994.9543669833	922556.2774816328	902218.1827058446	742420.3351276706	878409.283309613	759166.3135682328	850023.1842045373	657452.0389787263	842770.9152990045	882801.8820409309	847561.0016263145	675922.9527531067	1119969.2258253484	847873.6163890469	922860.9933992904	914583.6668676515
729579.3344037404	970020.3529904721	690943.5363501408	934034.9783584706	618987.5739805085	588602.4973187693	715809.7369447036	442597.1527826059	737994.3386785561	769186.6196272285	728456.1879911049	827291.029247362	831621.5806664231	702592.5081977819	713994.9543669833	922556.2774816328	902218.1827058446	742420.3351276706	878409.283309613	640802.4376996168	850023.1842045373	657452.0389787263	842770.9152990045	866294.3771813557	686491.6346822605	675922.9527531067	803480.6199205489	847873.6163890469	922860.9933992904	914583.6668676515
717960.9163465853	776237.6171939031	690089.3653285862	548030.0353570196	618987.5739805085	588602.4973187693	715809.7369447036	441604.8922144977	737994.3386785561	769186.6196272285	728456.1879911049	827291.029247362	790431.6903612587	702592.5081977819	713994.9543669833	854814.9298016197	854892.7717824347	742420.3351276706	633477.3959882468	600166.9751316425	846725.5958419467	657452.0389787263	842770.9152990045	866294.3771813557	686491.6346822605	585828.549516307	803480.6199205489	847873.6163890469	897085.4442147237	914583.6668676515
716144.0830630811	776237.6171939031	690089.3653285862	548030.0353570196	475568.9638721277	588602.4973187693	715809.7369447036	428709.9797117081	737994.3386785561	655498.953175357	728456.1879911049	619544.0230018882	727056.650393815	702592.5081977819	713994.9543669833	854814.9298016197	854892.7717824347	742420.3351276706	633477.3959882468	600166.9751316425	788726.4632804609	657452.0389787263	839001.6830118354	764808.0432515419	686491.6346822605	585828.549516307	790564.2535957714	847873.6163890469	897085.4442147237	914583.6668676515
716144.0830630811	776237.6171939031	690089.3653285862	548030.0353570196	475568.9638721277	588602.4973187693	715809.7369447036	428709.9797117081	695032.9841861307	587593.7935217981	728456.1879911049	619544.0230018882	697831.3251159575	606341.3334173866	713994.9543669833	854814.9298016197	854892.7717824347	742420.3351276706	633477.3959882468	600166.9751316425	788726.4632804609	652889.7255032907	839001.6830118354	764808.0432515419	686491.6346822605	585828.549516307	790564.2535957714	847873.6163890469	877966.2517166876	914583.6668676515
716144.0830630811	776237.6171939031	690089.3653285862	548030.0353570196	475568.9638721277	588602.4973187693	715809.7369447036	428709.9797117081	670334.2727282308	587593.7935217981	728456.1879911049	619544.0230018882	697831.3251159575	606341.3334173866	713994.9543669833	854814.9298016197	647675.1888672871	742420.3351276706	633477.3959882468	600166.9751316425	788726.4632804609	550578.8089696532	784439.7654346168	764808.0432515419	686491.6346822605	585828.549516307	790564.2535957714	847873.6163890469	853137.9878621789	910966.0226005693
716144.0830630811	776237.6171939031	690089.3653285862	548030.0353570196	475568.9638721277	525711.832465738	674280.858487391	406720.7253484361	605035.0699476653	515013.02938234084	728456.1879911049	619544.0230018882	697831.3251159575	606341.3334173866	671097.2706078261	616271.901349938	647675.1888672871	640102.1703041962	633477.3959882468	600166.9751316425	788726.4632804609	497332.1710905804	784439.7654346168	764808.0432515419	633596.4943177816	585828.549516307	790564.2535957714	817547.8976753374	853137.9878621789	910966.0226005693
716144.0830630811	776237.6171939031	682210.4061581935	548030.0353570196	475568.9638721277	503863.54146962886	674280.858487391	406720.7253484361	605035.0699476653	501228.246072378	728456.1879911049	619544.0230018882	697831.3251159575	600491.2665053464	671097.2706078261	616271.901349938	647675.1888672871	640102.1703041962	633477.3959882468	592294.5171422581	788726.4632804609	495581.9153789422	784439.7654346168	764808.0432515419	594974.5448553243	585828.549516307	790564.2535957714	817547.8976753374	853137.9878621789	910966.0226005693
716144.0830630811	776237.6171939031	682210.4061581935	548030.0353570196	475568.9638721277	503863.54146962886	674280.858487391	351962.9462333872	603756.0958818344	501228.246072378	672116.8275683254	619544.0230018882	697831.3251159575	600491.2665053464	666642.9795539847	616271.901349938	647675.1888672871	640102.1703041962	608477.1722761357	592294.5171422581	788726.4632804609	495581.9153789422	784439.7654346168	764808.0432515419	559676.1104361613	585828.549516307	750556.658335932	817547.8976753374	853137.9878621789	910966.0226005693
628900.1533799191	776237.6171939031	682210.4061581935	548030.0353570196	475568.9638721277	477376.82545111864	674280.858487391	351962.9462333872	603756.0958818344	501228.246072378	672116.8275683254	619544.0230018882	697831.3251159575	593479.2204205025	666642.9795539847	528068.2087032809	647675.1888672871	640102.1703041962	591601.6364615387	592294.5171422581	752565.7733799822	417242.1324374608	784439.7654346168	764808.0432515419	435536.83437578677	585828.549516307	750556.658335932	817547.8976753374	853137.9878621789	778625.1587176352
628900.1533799191	776237.6171939031	682210.4061581935	521988.26143758756	475568.9638721277	374542.0797509161	654566.2435917681	310705.45518471434	603756.0958818344	501228.246072378	672116.8275683254	581481.8840398546	697831.3251159575	593479.2204205025	565392.0325317763	528068.2087032809	581483.9315552129	640102.1703041962	584916.3251519614	592294.5171422581	752565.7733799822	417242.1324374608	784439.7654346168	764808.0432515419	435536.83437578677	585828.549516307	720494.1412951153	776831.3049657487	853137.9878621789	778625.1587176352
628900.1533799191	691344.229430831	668928.2747030897	521006.8319072287	475568.9638721277	374542.0797509161	599261.2717581799	310705.45518471434	603756.0958818344	389334.90431418363	619502.510537484	581481.8840398546	697831.3251159575	579779.9047324046	565392.0325317763	528068.2087032809	581483.9315552129	640102.1703041962	542962.0789309528	592294.5171422581	712788.6912634161	417242.1324374608	771651.2128153364	764808.0432515419	435536.83437578677	460409.07214150537	720494.1412951153	750439.8040585353	853137.9878621789	742711.0489444501
628900.1533799191	691344.229430831	667299.082906401	521006.8319072287	475568.9638721277	357158.708360785	594309.2842554782	290068.52525063255	603756.0958818344	389334.90431418363	603046.481636749	557338.9834205025	697831.3251159575	579779.9047324046	551731.6560208322	528068.2087032809	538903.7048043145	625270.9745439694	542962.0789309528	592294.5171422581	675695.4268802009	351700.0421519536	771651.2128153364	764808.0432515419	395172.74085994577	460409.07214150537	592503.8719364646	750439.8040585353	853137.9878621789	742711.0489444501
490753.6917238013	691344.229430831	667299.082906401	521006.8319072287	454470.71518217993	357158.708360785	573620.330172031	290068.52525063255	583450.3881222069	389334.90431418363	603046.481636749	557338.9834205025	697831.3251159575	579779.9047324046	536195.689431689	500092.1397886802	538903.7048043145	625270.9745439694	542962.0789309528	592294.5171422581	653561.2597558429	328549.84561041195	713148.8177196195	727767.7440093581	388130.3877801145	418905.3276384833	575087.2062743134	711638.1011478963	656543.2814782291	734896.2806784138
490753.6917238013	608671.8562410146	667299.082906401	521006.8319072287	402837.5130645215	353859.03277875256	573620.330172031	290068.52525063255	514178.2234604318	365882.95725975704	603046.481636749	557338.9834205025	697831.3251159575	561234.8662689164	482649.010111786	500092.1397886802	538903.7048043145	625270.9745439694	529618.9107069394	542007.3746356457	639479.1811934287	328549.84561041195	713148.8177196195	727767.7440093581	388130.3877801145	418905.3276384833	575087.2062743134	711638.1011478963	656543.2814782291	734896.2806784138
490753.6917238013	608671.8562410146	554983.8139767058	521006.8319072287	402837.5130645215	352671.6628035981	573620.330172031	290068.52525063255	514178.2234604318	362642.011298188	603046.481636749	482889.9859393076	638171.969470444	553627.6222798942	482649.010111786	500092.1397886802	538903.7048043145	625270.9745439694	529618.9107069394	542007.3746356457	639479.1811934287	301764.44103549444	520868.43815400096	727767.7440093581	388130.3877801145	418905.3276384833	575087.2062743134	455156.38794016576	656543.2814782291	729175.706977041
362703.5191051732	608671.8562410146	553183.9526672328	521006.8319072287	402837.5130645215	275927.93760112947	548688.136965262	290068.52525063255	514178.2234604318	362642.011298188	592825.0290578632	482889.9859393076	605483.0808219401	553627.6222798942	482649.010111786	500092.1397886802	538903.7048043145	599749.1469793199	529618.9107069394	542007.3746356457	639479.1811934287	301764.44103549444	507008.54741726484	727767.7440093581	288845.47166057775	418905.3276384833	567204.4181138397	455156.38794016576	656543.2814782291	729175.706977041
362703.5191051732	593124.7700875314	542263.9026512669	521006.8319072287	401150.6592657684	275927.93760112947	548688.136965262	272989.2148143793	483706.9102967769	334801.0666530189	404812.8458205888	482889.9859393076	588994.3388302851	553627.6222798942	399228.223407733	475609.8501895816	538903.7048043145	572308.9362475316	529618.9107069394	538667.2723062999	639479.1811934287	301764.44103549444	507008.54741726484	727767.7440093581	288845.47166057775	418905.3276384833	552973.042997415	455156.38794016576	656543.2814782291	729175.706977041
320260.0931451898	593124.7700875314	542263.9026512669	521006.8319072287	375081.2663058125	275927.93760112947	502995.11862505454	272989.2148143793	435067.9139741857	334801.0666530189	404812.8458205888	336812.91957610595	487851.029383037	507403.2460652817	399228.223407733	420117.84932132455	462603.18538421165	561483.5063645376	393022.7090545966	442430.12572828465	639479.1811934287	301764.44103549444	500440.5151994158	727767.7440093581	288845.47166057775	412093.79667335167	552973.042997415	455156.38794016576	471711.6695156345	729175.706977041
318183.6506477132	592280.1495145992	542263.9026512669	521006.8319072287	375081.2663058125	233729.83258276945	502995.11862505454	272989.2148143793	323514.6013635	334801.0666530189	404812.8458205888	336812.91957610595	452123.84351536725	507403.2460652817	399228.223407733	404377.47583380545	462603.18538421165	520703.7966356436	393022.7090545966	442430.12572828465	639479.1811934287	298166.39169027016	500440.5151994158	727767.7440093581	288845.47166057775	391618.738364876	546123.2018245277	455156.38794016576	471711.6695156345	729175.706977041
318183.6506477132	570907.3583565346	542263.9026512669	460074.227443003	375081.2663058125	233729.83258276945	481636.4488886216	272989.2148143793	304024.42180940864	334801.0666530189	404812.8458205888	317011.64269135013	452123.84351536725	455930.8676400279	399228.223407733	404377.47583380545	462603.18538421165	506159.0570384044	393022.7090545966	442430.12572828465	639479.1811934287	298166.39169027016	389398.55359608296	565618.0914959947	288845.47166057775	355417.2083274424	546123.2018245277	455156.38794016576	471711.6695156345	578501.0620219009
304151.3741032201	570907.3583565346	542263.9026512669	460074.227443003	375081.2663058125	233729.83258276945	481636.4488886216	240532.54175227348	304024.42180940864	334801.0666530189	377498.61400518083	317011.64269135013	452123.84351536725	455930.8676400279	398439.1494315619	391013.3855313274	462603.18538421165	506159.0570384044	393022.7090545966	434311.15699068026	639479.1811934287	298166.39169027016	389398.55359608296	528010.0755231319	288845.47166057775	262728.9743792088	546123.2018245277	455156.38794016576	471711.6695156345	578501.0620219009
292968.88051130524	570907.3583565346	522967.1020588875	412952.821370998	375081.2663058125	232937.1409264686	481636.4488886216	240532.54175227348	286731.13593218336	334801.0666530189	377498.61400518083	317011.64269135013	452123.84351536725	444806.8838931357	398439.1494315619	335927.7305955997	462603.18538421165	506159.0570384044	388478.9740609584	434311.15699068026	602201.576210696	232862.1437960941	335164.70764558855	528010.0755231319	238150.75062466197	227625.57062897776	546123.2018245277	432858.7138536467	471711.6695156345	578501.0620219009
292968.88051130524	570907.3583565346	522967.1020588875	412952.821370998	375081.2663058125	232937.1409264686	469973.9816784226	207388.67677445686	286731.13593218336	334801.0666530189	377498.61400518083	237906.91789579863	452123.84351536725	444806.8838931357	398439.1494315619	335927.7305955997	462603.18538421165	351124.8813408207	388478.9740609584	434311.15699068026	446141.1716076328	232862.1437960941	316579.61137912795	528010.0755231319	238150.75062466197	227625.57062897776	546123.2018245277	432858.7138536467	471711.6695156345	578501.0620219009
228128.7570719359	563919.1999564149	522967.1020588875	311950.56269526976	375081.2663058125	232937.1409264686	469973.9816784226	207047.53956575628	286597.71420583857	334801.0666530189	377498.61400518083	237906.91789579863	415759.70613823156	444806.8838931357	398439.1494315619	335927.7305955997	462603.18538421165	351124.8813408207	383698.9978307862	434311.15699068026	445284.5342366242	232862.1437960941	316579.61137912795	421181.6595967677	238150.75062466197	192467.56248170472	546123.2018245277	432858.7138536467	471711.6695156345	578501.0620219009
225720.18890642904	488836.5422774765	519267.1410022127	311950.56269526976	375081.2663058125	232937.1409264686	469973.9816784226	207047.53956575628	286597.71420583857	324761.6052773338	377498.61400518083	234255.70736075807	411181.2441567981	444806.8838931357	300790.5637386684	335927.7305955997	462603.18538421165	351124.8813408207	278500.84809833585	378994.3413504515	445284.5342366242	232862.1437960941	316579.61137912795	421181.6595967677	237020.49944516705	192467.56248170472	546123.2018245277	428490.30657478154	469328.50911477656	578501.0620219009
225720.18890642904	391737.7453221124	519267.1410022127	311950.56269526976	375081.2663058125	232937.1409264686	469973.9816784226	207047.53956575628	286597.71420583857	318403.82836213213	377498.61400518083	232458.8085346713	411181.2441567981	444806.8838931357	300790.5637386684	335927.7305955997	462603.18538421165	351124.8813408207	278500.84809833585	378994.3413504515	445284.5342366242	213146.22610680494	308584.70819146524	421181.6595967677	237020.49944516705	192467.56248170472	546085.3510032957	270282.13861971	469328.50911477656	476882.96516430046
225720.18890642904	391737.7453221124	519267.1410022127	311950.56269526976	375081.2663058125	232937.1409264686	466034.5250722299	207047.53956575628	286597.71420583857	318403.82836213213	377498.61400518083	232458.8085346713	380546.1560668983	365000.044610554	300790.5637386684	335927.7305955997	462603.18538421165	346203.06734386756	278500.84809833585	378994.3413504515	445284.5342366242	213146.22610680494	308584.70819146524	421181.6595967677	237020.49944516705	192467.56248170472	526239.4125822728	270282.13861971	469328.50911477656	465514.6708777873
225720.18890642904	373235.12146503094	519267.1410022127	311950.56269526976	375081.2663058125	232937.1409264686	466034.5250722299	203807.41381447157	286597.71420583857	318403.82836213213	377498.61400518083	232458.8085346713	380546.1560668983	328674.81455579115	300790.5637386684	335927.7305955997	462603.18538421165	346203.06734386756	278500.84809833585	369146.45557750337	437683.4016556048	209516.72846373395	308584.70819146524	421181.6595967677	235018.06167836208	192467.56248170472	526239.4125822728	270282.13861971	469328.50911477656	465514.6708777873
225720.18890642904	373235.12146503094	483385.97595903784	311950.56269526976	375081.2663058125	232937.1409264686	461865.46843772684	203807.41381447157	286597.71420583857	318403.82836213213	377498.61400518083	231188.19086402658	380546.1560668983	241098.89468335596	300790.5637386684	335927.7305955997	462603.18538421165	346203.06734386756	278500.84809833585	369146.45557750337	437683.4016556048	209516.72846373395	286065.5968981953	421181.6595967677	235018.06167836208	192467.56248170472	460183.27692703274	270282.13861971	457215.69095591654	465514.6708777873
219924.10221068538	373235.12146503094	426621.0182805485	311950.56269526976	366669.1833500465	232937.1409264686	461865.46843772684	203807.41381447157	286597.71420583857	318403.82836213213	377498.61400518083	228310.3571783903	380546.1560668983	241098.89468335596	300790.5637386684	335927.7305955997	462603.18538421165	282765.6520621615	278500.84809833585	369146.45557750337	437683.4016556048	203496.2554802745	284930.927976818	421181.6595967677	235018.06167836208	191689.5926854087	460183.27692703274	270282.13861971	457215.69095591654	465514.6708777873
219924.10221068538	373235.12146503094	426621.0182805485	311950.56269526976	366669.1833500465	232937.1409264686	461865.46843772684	191733.75520371055	286597.71420583857	316813.30453852727	377498.61400518083	228310.3571783903	372376.3528327862	241098.89468335596	222799.10456218437	335927.7305955997	460502.66046997806	282765.6520621615	278500.84809833585	369146.45557750337	437683.4016556048	174583.874709472	284930.927976818	421181.6595967677	235018.06167836208	178711.1431504748	460183.27692703274	270282.13861971	457215.69095591654	437897.27207225864
206822.53766152196	372327.7433548692	426621.0182805485	311950.56269526976	366669.1833500465	232937.1409264686	448869.30059545505	191733.75520371055	286597.71420583857	311421.79645634413	377498.61400518083	228310.3571783903	372376.3528327862	241098.89468335596	222799.10456218437	325134.0279244428	460502.66046997806	224091.09066813244	257726.33402511777	366186.5346667837	437683.4016556048	174241.3137937411	284930.927976818	421181.6595967677	235018.06167836208	178711.1431504748	460183.27692703274	270282.13861971	457215.69095591654	322226.24337247404
206822.53766152196	372327.7433548692	426621.0182805485	311950.56269526976	366669.1833500465	222311.15017248978	376135.89332771284	141668.57643581065	286597.71420583857	309600.3154855825	377498.61400518083	228310.3571783903	372376.3528327862	195826.25651917083	222799.10456218437	266609.8099841508	460502.66046997806	224091.09066813244	257494.49406226483	288933.0762076447	437683.4016556048	174241.3137937411	284930.927976818	396466.81528171763	230215.16808764724	178711.1431504748	460183.27692703274	270282.13861971	457215.69095591654	322226.24337247404
206822.53766152196	277527.2528735297	426621.0182805485	308299.3273601643	320534.8008806568	222311.15017248978	376135.89332771284	141668.57643581065	272382.0924241736	308008.92217142804	377498.61400518083	228310.3571783903	372376.3528327862	195826.25651917083	217588.3262909584	266279.892336705	460502.66046997806	224091.09066813244	257494.49406226483	288933.0762076447	437683.4016556048	144324.50479434943	284930.927976818	396466.81528171763	230215.16808764724	175266.04917387562	440805.2680275423	263361.412257295	457215.69095591654	322226.24337247404
195247.14683583693	264550.804492605	426621.0182805485	308299.3273601643	317473.6030574213	215517.42507189224	376135.89332771284	140885.16374737353	228409.82847964298	301808.05860815884	377498.61400518083	161608.5672370484	339670.757456125	195826.25651917083	217588.3262909584	266279.892336705	445077.51251986186	224091.09066813244	257494.49406226483	288933.0762076447	411374.5766233509	141227.3872495752	284930.927976818	396466.81528171763	230215.16808764724	175266.04917387562	440805.2680275423	255124.77955588902	457215.69095591654	321383.3312522549
186161.3937538249	264550.804492605	426621.0182805485	308299.3273601643	317473.6030574213	215517.42507189224	375800.34791552235	122097.12127306187	228409.82847964298	299801.90669091506	374221.0968912545	161608.5672370484	339670.757456125	195826.25651917083	217588.3262909584	266279.892336705	365731.91813719796	224091.09066813244	257494.49406226483	288933.0762076447	394080.4802157536	137240.0771234634	284930.927976818	396466.81528171763	230215.16808764724	175266.04917387562	434612.4594989252	255124.77955588902	434421.57937183237	238363.94357832812
186161.3937538249	264550.804492605	426621.0182805485	302752.54808824067	317473.6030574213	164853.67975285524	375800.34791552235	122097.12127306187	228409.82847964298	298564.42644530657	359556.53461986565	161608.5672370484	339670.757456125	195826.25651917083	216443.6390060026	266279.892336705	365731.91813719796	224091.09066813244	257494.49406226483	288933.0762076447	394080.4802157536	137240.0771234634	284930.927976818	396466.81528171763	215552.91638065426	162758.7140147334	434612.4594989252	255124.77955588902	434421.57937183237	234868.5062710368
186161.3937538249	264550.804492605	426621.0182805485	302752.54808824067	317473.6030574213	164853.67975285524	326908.5203919319	109968.69774748606	228409.82847964298	298564.42644530657	300123.2659172611	161608.5672370484	339670.757456125	195826.25651917083	216443.6390060026	241410.46973043165	365731.91813719796	224091.09066813244	257494.49406226483	288933.0762076447	394080.4802157536	137240.0771234634	284930.927976818	378227.5622479334	207160.14907898434	162758.7140147334	369000.21616349166	255124.77955588902	434421.57937183237	234868.5062710368
185530.50192925465	251295.48587985942	401281.3667429627	257097.2179230212	317473.6030574213	164853.67975285524	311069.3902972137	109968.69774748606	228409.82847964298	298564.42644530657	281513.36881785013	161608.5672370484	326218.3895503697	195826.25651917083	216443.6390060026	241410.46973043165	365731.91813719796	221940.77821219224	257494.49406226483	288933.0762076447	327441.22321919823	137240.0771234634	284930.927976818	353374.8698748193	207160.14907898434	162581.53919912828	369000.21616349166	255124.77955588902	420413.78113265405	234868.5062710368
179795.84811194986	251295.48587985942	395665.79934617045	257097.2179230212	317473.6030574213	160059.46938304356	278112.63290235336	109968.69774748606	214722.89501783674	250581.26096169368	281513.36881785013	161498.2842212402	270800.1455964486	195405.68995886692	216443.6390060026	241410.46973043165	360471.2350107241	221940.77821219224	248816.20877496348	285884.295543317	327441.22321919823	137240.0771234634	245830.06796867587	353374.8698748193	207160.14907898434	162581.53919912828	369000.21616349166	255124.77955588902	415651.6005335786	234868.5062710368
179795.84811194986	251295.48587985942	395665.79934617045	257097.2179230212	317473.6030574213	160059.46938304356	278112.63290235336	109047.76193543023	214722.89501783674	250581.26096169368	281513.36881785013	161498.2842212402	270800.1455964486	180328.69194291404	213980.03528054134	241410.46973043165	360471.2350107241	221940.77821219224	248816.20877496348	284870.79495186947	327441.22321919823	137240.0771234634	245830.06796867587	353374.8698748193	161050.8858894496	162581.53919912828	369000.21616349166	255124.77955588902	415651.6005335786	219801.0147129019
118525.66328900584	226542.29816318036	291428.91795109503	226961.22009521208	317473.6030574213	145359.60743456954	278112.63290235336	109047.76193543023	214722.89501783674	250581.26096169368	279346.349793414	161006.64665935852	270800.1455964486	180328.69194291404	196975.52597022493	241410.46973043165	360471.2350107241	218459.51556163022	248816.20877496348	284870.79495186947	327441.22321919823	133206.1649750416	245830.06796867587	327568.1527982323	161050.8858894496	162532.56821164288	339677.30108755716	254317.89762112364	412367.5461271147	162806.4946676256
118525.66328900584	226542.29816318036	283605.7245990581	223385.85233217463	317473.6030574213	145359.60743456954	238558.640653262	109047.76193543023	214722.89501783674	250581.26096169368	278324.86345761677	161006.64665935852	270800.1455964486	180328.69194291404	196975.52597022493	241410.46973043165	360471.2350107241	204370.3632566907	248816.20877496348	280307.67984841816	317498.8186862383	105496.7253440052	245830.06796867587	327568.1527982323	161050.8858894496	162532.56821164288	339677.30108755716	247214.59638402375	412367.5461271147	151757.06181224636
115456.99570207122	226542.29816318036	283605.7245990581	223385.85233217463	217857.9345258545	140492.86649504513	202777.2697511806	109047.76193543023	214722.89501783674	250581.26096169368	278324.86345761677	149030.76261485662	244220.69053825145	179960.39181206538	196975.52597022493	241410.46973043165	360471.2350107241	204370.3632566907	248816.20877496348	275640.9102451992	317498.8186862383	105496.7253440052	243688.3855797779	327568.1527982323	151461.00174447134	162532.56821164288	339677.30108755716	232952.81705105194	412367.5461271147	151757.06181224636
115456.99570207122	226542.29816318036	283605.7245990581	223385.85233217463	217857.9345258545	140492.86649504513	202777.2697511806	108933.56850768249	214722.89501783674	250581.26096169368	278324.86345761677	148202.1809358418	244220.69053825145	179960.39181206538	189255.61483664165	241410.46973043165	303917.72943239677	198638.63421779554	248816.20877496348	275640.9102451992	294189.59736233845	105496.7253440052	243688.3855797779	327568.1527982323	151461.00174447134	162532.56821164288	339677.30108755716	213803.47109563884	412367.5461271147	151757.06181224636
115456.99570207122	226542.29816318036	283605.7245990581	223385.85233217463	207643.41322836204	132524.98044887904	202777.2697511806	108933.56850768249	191371.5653202022	250581.26096169368	278324.86345761677	148202.1809358418	244220.69053825145	179027.5681274052	170954.96110526798	230764.86620698156	303917.72943239677	198638.63421779554	248816.20877496348	275640.9102451992	294189.59736233845	103264.16823852113	243688.3855797779	327568.1527982323	138308.7937294058	156307.0308795803	339677.30108755716	213803.47109563884	412367.5461271147	148349.7544798618
115456.99570207122	226542.29816318036	283605.7245990581	192322.32229757847	207643.41322836204	132524.98044887904	202777.2697511806	107196.9428757217	191371.5653202022	250581.26096169368	278324.86345761677	148202.1809358418	244220.69053825145	179027.5681274052	170954.96110526798	230764.86620698156	303917.72943239677	160732.58039778535	248816.20877496348	275640.9102451992	281679.05589191645	103264.16823852113	243688.3855797779	327568.1527982323	98507.77303905008	86952.14599018349	339677.30108755716	213803.47109563884	412367.5461271147	143573.51163900344
115456.99570207122	226542.29816318036	256828.37331547105	192322.32229757847	207643.41322836204	130203.45338573949	202777.2697511806	107196.9428757217	187503.38122252905	241322.85329086668	278324.86345761677	138103.672614641	244220.69053825145	179027.5681274052	156668.40375961125	230764.86620698156	300855.9436312996	160732.58039778535	244521.8162885973	243890.06153349872	281679.05589191645	103264.16823852113	208852.35991508793	327568.1527982323	98507.77303905008	86952.14599018349	339677.30108755716	213803.47109563884	329418.05068859085	111461.89356491156
115456.99570207122	226542.29816318036	256828.37331547105	190763.77337253132	207643.41322836204	129138.88152611157	188980.56489890045	107196.9428757217	187503.38122252905	241322.85329086668	278324.86345761677	136860.6173888705	244220.69053825145	175065.15380813344	149341.3292450155	230764.86620698156	295537.92080303736	160732.58039778535	189624.59696257766	241825.27508948534	281679.05589191645	103264.16823852113	208852.35991508793	327568.1527982323	98507.77303905008	85557.05863588101	339677.30108755716	209304.00432228524	329418.05068859085	111461.89356491156
115456.99570207122	226542.29816318036	256828.37331547105	185802.52623779798	207643.41322836204	129138.88152611157	188980.56489890045	107196.9428757217	187503.38122252905	202878.05024443843	278324.86345761677	136860.6173888705	244220.69053825145	162459.19111536304	149341.3292450155	230764.86620698156	295537.92080303736	160732.58039778535	189624.59696257766	241825.27508948534	258788.44622992162	103264.16823852113	208852.35991508793	327568.1527982323	98507.77303905008	84458.62499428442	339677.30108755716	197026.03858909794	325601.564398389	111461.89356491156
83647.3086440705	226542.29816318036	256828.37331547105	184145.4270768188	207643.41322836204	116704.45770871769	188980.56489890045	107196.9428757217	187503.38122252905	202878.05024443843	278324.86345761677	136860.6173888705	244220.69053825145	162459.19111536304	149341.3292450155	230764.86620698156	281207.0187937352	160732.58039778535	189624.59696257766	241825.27508948534	258788.44622992162	103264.16823852113	208852.35991508793	327568.1527982323	98507.77303905008	82540.9623546254	329926.1249048297	197026.03858909794	325601.564398389	111461.89356491156
83647.3086440705	166848.43808065436	256828.37331547105	184145.4270768188	207643.41322836204	116704.45770871769	188980.56489890045	107196.9428757217	187503.38122252905	202659.3052324814	278324.86345761677	136860.6173888705	244220.69053825145	162459.19111536304	115524.31064542478	230764.86620698156	280075.32274852693	152354.41943530433	179221.65202892944	241825.27508948534	243223.84936404167	103264.16823852113	160092.01139919588	327568.1527982323	98507.77303905008	82540.9623546254	329926.1249048297	177436.5783728789	310723.83388494543	111319.41036938848
83647.3086440705	166848.43808065436	256828.37331547105	178557.03966876585	207643.41322836204	116704.45770871769	179384.2112519616	107196.9428757217	184000.4175075111	202659.3052324814	278324.86345761677	136860.6173888705	208085.3997814264	162459.19111536304	105685.36473592333	198342.108425276	280075.32274852693	152354.41943530433	175628.99223521497	235804.416877176	243223.84936404167	103264.16823852113	156212.30381649462	326242.9929322777	98507.77303905008	82540.9623546254	313882.39165107853	170341.0177173683	298692.13472044363	111319.41036938848
83647.3086440705	166848.43808065436	256828.37331547105	177616.63907227598	207643.41322836204	111842.1123205408	179384.2112519616	107196.9428757217	184000.4175075111	202659.3052324814	278324.86345761677	136860.6173888705	204333.96594078795	162459.19111536304	105685.36473592333	163101.1383156764	273964.15470132255	146100.3670530952	144608.3996955724	235804.416877176	243223.84936404167	103264.16823852113	155261.9336471993	326242.9929322777	95832.00356368843	82540.9623546254	312296.7548528915	170341.0177173683	298692.13472044363	111319.41036938848
83647.3086440705	166848.43808065436	256828.37331547105	165142.9308508663	207643.41322836204	104723.0320616661	179384.2112519616	107196.9428757217	184000.4175075111	202659.3052324814	270250.1704145637	136860.6173888705	203555.99509904336	162459.19111536304	101962.10334116068	163101.1383156764	258091.42193655725	146100.3670530952	144608.3996955724	235804.416877176	198012.5327978982	102464.91568671918	155261.9336471993	284550.6685388332	95832.00356368843	82540.9623546254	312296.7548528915	170341.0177173683	298692.13472044363	111319.41036938848
83647.3086440705	166848.43808065436	197467.69148391587	165142.9308508663	207643.41322836204	104723.0320616661	178040.1725229186	102070.61406881076	184000.4175075111	202659.3052324814	240338.6914677716	119307.51931081097	203555.99509904336	158258.58567755116	101962.10334116068	163101.1383156764	258091.42193655725	146100.3670530952	144608.3996955724	235804.416877176	198012.5327978982	102464.91568671918	154779.87063155355	284550.6685388332	95832.00356368843	82540.9623546254	291617.6435783752	116378.87835153636	287365.6441664816	111319.41036938848
83647.3086440705	166848.43808065436	197467.69148391587	165142.9308508663	207643.41322836204	104723.0320616661	141329.02942806884	96528.95428533402	173894.68381549465	198587.48810030884	240338.6914677716	112221.68168599565	203555.99509904336	152248.6815164776	101962.10334116068	163101.1383156764	248415.18235336244	133645.21560313716	121991.48938468975	229969.74733082665	197466.63352732215	102464.91568671918	154779.87063155355	269828.08902711165	95832.00356368843	82540.9623546254	285347.07335084013	116378.87835153636	287365.6441664816	111124.93942713898
79723.19201442262	166848.43808065436	197467.69148391587	162575.49300889738	207643.41322836204	104723.0320616661	141112.586918792	96528.95428533402	173894.68381549465	190780.01500897246	215616.7192334202	112221.68168599565	203555.99509904336	147682.78249003997	101962.10334116068	163101.1383156764	201971.15117440125	133645.21560313716	121991.48938468975	209272.9000068642	197466.63352732215	102464.91568671918	150807.99638341326	267775.18701218796	70462.89286432031	82540.9623546254	236099.20109378416	116378.87835153636	287365.6441664816	111124.93942713898
79723.19201442262	131451.98206691555	197467.69148391587	162575.49300889738	207643.41322836204	104723.0320616661	141112.586918792	96528.95428533402	168666.2829806791	167472.4451062435	202859.23296322202	111930.1586682737	182146.97229288807	147682.78249003997	101962.10334116068	148625.16314863498	201971.15117440125	133645.21560313716	121991.48938468975	194460.42895995858	194571.24157235536	95330.74226529615	150807.99638341326	267775.18701218796	70462.89286432031	79237.73128854319	236099.20109378416	116378.87835153636	286562.41140615434	111124.93942713898
67678.87861485434	131451.98206691555	197467.69148391587	159416.73531210158	207643.41322836204	104723.0320616661	141112.586918792	96528.95428533402	168666.2829806791	167472.4451062435	194780.90944634538	111930.1586682737	138609.2758453588	147682.78249003997	101962.10334116068	148625.16314863498	201971.15117440125	132741.34259229928	121991.48938468975	194460.42895995858	178181.18826394883	95330.74226529615	150807.99638341326	218907.1351518566	70462.89286432031	79237.73128854319	236099.20109378416	115974.43016545328	286562.41140615434	111124.93942713898
67678.87861485434	131451.98206691555	197467.69148391587	159416.73531210158	197956.52868417333	104723.0320616661	141112.586918792	96528.95428533402	163734.2811264274	167472.4451062435	194780.90944634538	111930.1586682737	138609.2758453588	147682.78249003997	97597.75622659818	148625.16314863498	201971.15117440125	132741.34259229928	121923.32697478021	194460.42895995858	178181.18826394883	95330.74226529615	127557.71954221684	218581.57249561738	70462.89286432031	76274.48006878604	213688.91731998982	115974.43016545328	286562.41140615434	111124.93942713898
67678.87861485434	131451.98206691555	144450.56930537548	159416.73531210158	197956.52868417333	74407.62242023025	95653.24296010741	87095.20966592386	163734.2811264274	155090.1274999377	194780.90944634538	110534.5720599757	138609.2758453588	144828.0733698033	96870.97305177632	148625.16314863498	201971.15117440125	132741.34259229928	121923.32697478021	194460.42895995858	173738.98227493773	95330.74226529615	127557.71954221684	217612.0479119528	70462.89286432031	76274.48006878604	213688.91731998982	98877.32424852416	286562.41140615434	108808.60319390376
67678.87861485434	131451.98206691555	139264.94375945444	159416.73531210158	197956.52868417333	74407.62242023025	95653.24296010741	87095.20966592386	163734.2811264274	155090.1274999377	193664.98687954925	110452.62218326112	133586.2766457349	144726.60611046926	96870.97305177632	147188.10570973388	201971.15117440125	132741.34259229928	121923.32697478021	194460.42895995858	152138.28259962058	95330.74226529615	127557.71954221684	217612.0479119528	68280.47532024425	76274.48006878604	213688.91731998982	98877.32424852416	286562.41140615434	108808.60319390376
67678.87861485434	131451.98206691555	139264.94375945444	159416.73531210158	170201.44577765214	74319.98982407905	95653.24296010741	83322.59597014803	163734.2811264274	155090.1274999377	193664.98687954925	109104.14419876227	133586.2766457349	144726.60611046926	96870.97305177632	147188.10570973388	179792.12444482627	128878.19480287685	121923.32697478021	194460.42895995858	148347.1064936487	95330.74226529615	127557.71954221684	217612.0479119528	67691.52853234494	75827.60297597425	207612.34218898576	96680.0548656973	286562.41140615434	108808.60319390376
67675.12761680604	88724.70617985308	134572.2389186948	159416.73531210158	170201.44577765214	74319.98982407905	95653.24296010741	83322.59597014803	162675.72296356823	155090.1274999377	183996.82652958448	105996.31677173053	133586.2766457349	135011.0535666754	96870.97305177632	147188.10570973388	179792.12444482627	127384.42201725548	117939.93536060843	194460.42895995858	148347.1064936487	93410.41291444581	124822.06881680286	217612.0479119528	67691.52853234494	75827.60297597425	203396.43165117753	96680.0548656973	286562.41140615434	106167.82512947815
64886.57557712596	88724.70617985308	134572.2389186948	159416.73531210158	118705.01723026024	74319.98982407905	95653.24296010741	83322.59597014803	160304.22451134122	153268.0533755183	183996.82652958448	105996.31677173053	130693.8707775778	135011.0535666754	96870.97305177632	147188.10570973388	179792.12444482627	127384.42201725548	117939.93536060843	194460.42895995858	148347.1064936487	93410.41291444581	124822.06881680286	176171.31608736343	67691.52853234494	75827.60297597425	183897.59601872964	96680.0548656973	286562.41140615434	106167.82512947815
64886.57557712596	88549.39880304984	134572.2389186948	159416.73531210158	117296.01736238097	74319.98982407905	95653.24296010741	82100.30434444649	140927.82678136553	148493.82908675537	159586.98608951233	105996.31677173053	130693.8707775778	125710.22895528765	96870.97305177632	147188.10570973388	179792.12444482627	127384.42201725548	112048.87241746622	194460.42895995858	122196.88653670845	93410.41291444581	124822.06881680286	176171.31608736343	65990.02154102855	75827.60297597425	177072.1532756781	96680.0548656973	286562.41140615434	95461.96621493982
64886.57557712596	88549.39880304984	132224.49942131308	159416.73531210158	117296.01736238097	69835.72793547646	95432.65326979979	82100.30434444649	86422.10862276501	146804.4704096659	159586.98608951233	105996.31677173053	130693.8707775778	118437.44112566626	96870.97305177632	147188.10570973388	179792.12444482627	105730.70108934211	112048.87241746622	193121.0694139737	122196.88653670845	93410.41291444581	124809.3221264986	176171.31608736343	65990.02154102855	75827.60297597425	161937.47914147933	96680.0548656973	286268.2880529711	95461.96621493982
64886.57557712596	78295.89815103264	132224.49942131308	159416.73531210158	115364.18614602173	66509.45767285094	94035.11627829241	63098.01462457313	86422.10862276501	146804.4704096659	124729.41187025339	105996.31677173053	127883.72122565778	118437.44112566626	96778.83424151398	147188.10570973388	178503.50789406657	105730.70108934211	112048.87241746622	162936.76857125867	115616.41155705453	92520.48335602778	102225.53835439206	170150.70187370075	65990.02154102855	75827.60297597425	161468.30041357112	96680.0548656973	281623.12658700906	94933.42991546834
64886.57557712596	78295.89815103264	132224.49942131308	159416.73531210158	115364.18614602173	66509.45767285094	94035.11627829241	63098.01462457313	86422.10862276501	118545.00645937958	124729.41187025339	102843.18459788799	126708.79804445781	118437.44112566626	96778.83424151398	112252.51398611897	169701.60240741642	105730.70108934211	100080.33523858174	162936.76857125867	115616.41155705453	89176.57383875338	102225.53835439206	169647.64321026744	64465.8976650211	71368.05987086822	161468.30041357112	95802.27891552902	281623.12658700906	92378.79318892164
60471.81824436631	78295.89815103264	132224.49942131308	159416.73531210158	115364.18614602173	66509.45767285094	94035.11627829241	63098.01462457313	86422.10862276501	118545.00645937958	84232.12144779527	102843.18459788799	126708.79804445781	118437.44112566626	96778.83424151398	112252.51398611897	138574.80094410927	100714.89067342026	100080.33523858174	159457.0359830484	115616.41155705453	86650.68811679924	102225.53835439206	169647.64321026744	64465.8976650211	71368.05987086822	161468.30041357112	95802.27891552902	227687.60992501667	92378.79318892164
60471.81824436631	75959.87771682338	128510.27064300986	157977.097141348	115364.18614602173	66509.45767285094	94035.11627829241	61880.99771680777	86422.10862276501	113784.99533147074	84232.12144779527	89018.81282554408	126708.79804445781	104702.49761452898	96778.83424151398	112252.51398611897	138574.80094410927	73745.78959745614	100080.33523858174	156221.64250643237	115616.41155705453	86650.68811679924	102225.53835439206	147222.23489516356	64465.8976650211	68636.84583165828	161468.30041357112	92094.27568894369	227687.60992501667	92378.79318892164
60471.81824436631	73023.37747923996	117824.68635771803	157977.097141348	115364.18614602173	66509.45767285094	94035.11627829241	49760.78215096011	86422.10862276501	113784.99533147074	84232.12144779527	89018.81282554408	126708.79804445781	104702.49761452898	96778.83424151398	112252.51398611897	138574.80094410927	72515.12400843576	100080.33523858174	156221.64250643237	105009.70141041234	64356.044096868034	98006.53706897661	145208.80933760107	63300.43870156553	68636.84583165828	161468.30041357112	92094.27568894369	227687.60992501667	92378.79318892164
48238.551913282914	63755.34552356074	117824.68635771803	157977.097141348	115364.18614602173	66509.45767285094	94035.11627829241	49760.78215096011	85395.73374645357	113784.99533147074	84232.12144779527	89018.81282554408	117079.31100355284	100844.44825583468	96778.83424151398	110377.96986330155	138574.80094410927	72515.12400843576	96687.65952644951	153413.3819798666	105009.70141041234	63928.843923669454	98006.53706897661	145129.11312065017	63300.43870156553	68636.84583165828	161468.30041357112	92094.27568894369	207859.29592699776	91347.26793812677
48238.551913282914	63755.34552356074	117824.68635771803	154036.63348037095	115364.18614602173	62130.01811452498	94035.11627829241	47385.485755585025	84895.73794398266	100549.15971086436	79006.98318411212	89018.81282554408	114792.09119930684	100844.44825583468	80921.77399496757	103650.64924313963	138574.80094410927	72515.12400843576	96687.65952644951	153413.3819798666	102682.39153334293	63928.843923669454	98006.53706897661	145129.11312065017	62277.68972222727	58569.43462722797	161468.30041357112	80164.34475433621	143153.1939222762	89880.13984713417
48238.551913282914	63755.34552356074	117494.65500539486	153437.77665860744	115364.18614602173	59684.14378888713	90895.66129812345	46309.23033468562	84895.73794398266	98776.37041565377	77730.0542569645	89018.81282554408	114792.09119930684	100844.44825583468	75125.9832183453	103650.64924313963	129154.09687344525	72515.12400843576	96687.65952644951	151832.49982110295	102682.39153334293	63928.843923669454	92703.80082833444	145129.11312065017	62277.68972222727	58569.43462722797	154350.16595882634	80164.34475433621	141898.02217697428	89880.13984713417
41849.00128024048	63755.34552356074	113329.2686850586	153437.77665860744	115364.18614602173	59684.14378888713	89248.76899941445	45979.88756370828	84295.42435909164	98776.37041565377	77730.0542569645	88128.06564111759	112563.05835975966	100844.44825583468	75125.9832183453	103650.64924313963	129154.09687344525	72515.12400843576	96687.65952644951	151832.49982110295	71757.14629513855	63928.843923669454	92703.80082833444	143640.1100654747	62277.68972222727	58569.43462722797	154350.16595882634	71894.67725495194	141898.02217697428	89880.13984713417
41849.00128024048	63555.7904871619	113329.2686850586	152585.51507261305	113291.89555188152	58702.47111240932	89248.76899941445	44649.583855407465	84295.42435909164	98776.37041565377	77730.0542569645	88128.06564111759	111524.51288871981	88301.28122484143	75125.9832183453	86636.48734279754	95420.95938344437	72515.12400843576	96687.65952644951	151155.85433434029	71757.14629513855	63928.843923669454	90089.67431469596	143640.1100654747	60997.480260935845	58125.02026240075	154350.16595882634	68588.86240987839	135245.43035128215	89880.13984713417
41849.00128024048	62407.770480243234	112867.39842116769	146880.07893690138	106062.69459904014	53934.23886930837	89248.76899941445	44649.583855407465	84295.42435909164	95565.04084125272	77730.0542569645	85391.32074580195	101780.4036194837	88301.28122484143	75125.9832183453	86421.82140308982	93943.0698124252	72515.12400843576	96687.65952644951	151155.85433434029	71757.14629513855	58700.172953440975	88680.39644489622	143640.1100654747	60997.480260935845	43343.60114440156	154350.16595882634	68053.66660852215	135245.43035128215	89880.13984713417
41849.00128024048	62407.770480243234	112867.39842116769	146880.07893690138	106062.69459904014	53934.23886930837	86120.52705292507	44649.583855407465	80233.09225373105	95565.04084125272	77730.0542569645	83449.30277244365	100506.62531185675	85885.88862697678	49752.02012173452	86421.82140308982	93943.0698124252	72515.12400843576	96687.65952644951	151155.85433434029	71757.14629513855	58700.172953440975	88680.39644489622	143640.1100654747	60997.480260935845	42156.00085244303	154350.16595882634	68053.66660852215	110279.66335082318	88186.32979374917
41849.00128024048	62407.770480243234	112867.39842116769	144419.349704259	106062.69459904014	53934.23886930837	86120.52705292507	44649.583855407465	80233.09225373105	95565.04084125272	77730.0542569645	82402.63452657538	100506.62531185675	83153.53698768797	49752.02012173452	86421.82140308982	93943.0698124252	72515.12400843576	95377.21000077417	151155.85433434029	71757.14629513855	58700.172953440975	76195.10235969207	143640.1100654747	58491.343781909396	42156.00085244303	154350.16595882634	67367.16420951874	109973.26657571856	87525.69182738599
41849.00128024048	62407.770480243234	112119.07985652747	125464.6659180307	106062.69459904014	52819.50127645032	86120.52705292507	44649.583855407465	80063.68059056996	93700.08709402366	77730.0542569645	81121.08099836319	97001.56033099518	69277.94397706765	49752.02012173452	86421.82140308982	93943.0698124252	69492.88321788624	95377.21000077417	151155.85433434029	71128.6767662934	45855.69943007067	73229.99448412682	143640.1100654747	58491.343781909396	42156.00085244303	153565.66692802936	54289.40786888494	109973.26657571856	85001.20762905176
41849.00128024048	62407.770480243234	112119.07985652747	125464.6659180307	104618.26720843857	52657.396949651324	86120.52705292507	44649.583855407465	71369.99513304861	93700.08709402366	77730.0542569645	81121.08099836319	97001.56033099518	69277.94397706765	49752.02012173452	86374.25997315379	93943.0698124252	56034.819255479124	95377.21000077417	151155.85433434029	71128.6767662934	45855.69943007067	72948.8699249487	97640.09366369183	57352.31175331959	42156.00085244303	153565.66692802936	53550.53344485732	109973.26657571856	81773.07889521815
36008.971908669766	62407.770480243234	111070.51423257207	125464.6659180307	84761.91440125242	52657.396949651324	86120.52705292507	44649.583855407465	71369.99513304861	93700.08709402366	77730.0542569645	81121.08099836319	97001.56033099518	69247.3915444782	48798.3632907181	86374.25997315379	93943.0698124252	56034.819255479124	95377.21000077417	144613.76096847293	70987.67100604948	45855.69943007067	72948.8699249487	97095.34107805947	57352.31175331959	42023.579554241674	153565.66692802936	53550.53344485732	109973.26657571856	69016.11217432412
36008.971908669766	62407.770480243234	107540.58066162132	125464.6659180307	84451.11036052874	52657.396949651324	86120.52705292507	44649.583855407465	71369.99513304861	92996.54094698667	73870.00472296197	61134.96903717688	91915.60238208831	68926.25574294422	47422.35549577083	83175.05000234986	88669.84211537198	55564.50192197712	95377.21000077417	143268.63758420103	51548.17192558775	44901.79672842955	72948.8699249487	97095.34107805947	57290.98385799537	42023.579554241674	153565.66692802936	53550.53344485732	109973.26657571856	69016.11217432412
34382.124387625496	51574.98763916753	107540.58066162132	125464.6659180307	84451.11036052874	52532.39502709635	86120.52705292507	44649.583855407465	71369.99513304861	64440.383972604744	72660.47601772555	50543.55699362961	91915.60238208831	68926.25574294422	47317.708771100755	83175.05000234986	88669.84211537198	53570.40764266233	95377.21000077417	143268.63758420103	51548.17192558775	44333.907363450286	72835.59958640556	97095.34107805947	57290.98385799537	38900.87807477894	152677.29009102646	53550.53344485732	109973.26657571856	69016.11217432412
34382.124387625496	51574.98763916753	104888.17811214233	125464.6659180307	84451.11036052874	50379.785991243814	42637.02440434316	43935.31134141785	71369.99513304861	61567.05122310337	72660.47601772555	50543.55699362961	84431.31618434952	68226.59413298764	47317.708771100755	79796.31515813095	88669.84211537198	53570.40764266233	95377.21000077417	143268.63758420103	44247.86211157645	44333.907363450286	72835.59958640556	94405.62791343451	42713.65201336748	38900.87807477894	141629.5374680258	53550.53344485732	109973.26657571856	69016.11217432412
34382.124387625496	51495.58587814208	104888.17811214233	125464.6659180307	84451.11036052874	49609.95241641271	42637.02440434316	42466.551204310694	71369.99513304861	55103.21211383388	72660.47601772555	42954.55417018722	84431.31618434952	66471.54100448485	47317.708771100755	79796.31515813095	88669.84211537198	53570.40764266233	95207.31121127628	143268.63758420103	44247.86211157645	44333.907363450286	72835.59958640556	86962.35194074121	42713.65201336748	38900.87807477894	141629.5374680258	52930.416302885365	104173.68286590766	57532.14325207177
34382.124387625496	51495.58587814208	93115.82875977944	125464.6659180307	83363.20381884639	49609.95241641271	42637.02440434316	33393.773874415936	71369.99513304861	54049.32429768712	68678.4956902581	42954.55417018722	84431.31618434952	66471.54100448485	47317.708771100755	79796.31515813095	88669.84211537198	53570.40764266233	95207.31121127628	143268.63758420103	43663.91586431167	44333.907363450286	69005.8314831943	86962.35194074121	42713.65201336748	38900.87807477894	141629.5374680258	52930.416302885365	104173.68286590766	57532.14325207177
33766.9708307124	51494.84489140908	93115.82875977944	125464.6659180307	82736.49145643167	49609.95241641271	42637.02440434316	33393.773874415936	71369.99513304861	54049.32429768712	68678.4956902581	41563.17410532824	84431.31618434952	64424.738981678114	47317.708771100755	79796.31515813095	88175.6871231578	53570.40764266233	91992.23584010811	141843.5731813628	43610.51702109644	44333.907363450286	69005.8314831943	86962.35194074121	42713.65201336748	38507.10840791739	141629.5374680258	52278.72925204294	104173.68286590766	56146.99713124631
33766.9708307124	50642.205444714695	93115.82875977944	125464.6659180307	82736.49145643167	49609.95241641271	40345.841666865876	28882.885296490538	71369.99513304861	54049.32429768712	60842.29871455979	41444.977605881206	76498.41592994996	61981.560287638815	46989.246810731165	69384.54860600305	88175.6871231578	53570.40764266233	91992.23584010811	137019.49030226332	43610.51702109644	38285.24922717602	68477.29533960894	86962.35194074121	41725.32930769787	38507.10840791739	141629.5374680258	52278.72925204294	104173.68286590766	56146.99713124631
29057.33013811152	50642.205444714695	93115.82875977944	93545.20320012288	82736.49145643167	48353.39761721245	40345.841666865876	28882.885296490538	71369.99513304861	54049.32429768712	60752.50232676204	41444.977605881206	76020.43385666041	61960.05045266267	46989.246810731165	67989.13539022555	88175.6871231578	41693.69938537538	91992.23584010811	137019.49030226332	42719.52171825151	37824.625516492095	68477.29533960894	86962.35194074121	41725.32930769787	38507.10840791739	140575.0995878721	52278.72925204294	102414.12649974984	56146.99713124631
29057.33013811152	50642.205444714695	93115.82875977944	93545.20320012288	82736.49145643167	37880.67835499051	40345.841666865876	28882.885296490538	71369.99513304861	54049.32429768712	60097.33294368601	34364.85568649901	76020.43385666041	61960.05045266267	40750.441368618114	66738.70982508057	88169.66322671103	41693.69938537538	90255.69229449543	131770.5541769351	42719.52171825151	37824.625516492095	68446.72829273663	86962.35194074121	40422.70664080196	38507.10840791739	114715.16202708507	48130.2367475752	102414.12649974984	52926.91793238067
29057.33013811152	50642.205444714695	93115.82875977944	89877.09338146684	82736.49145643167	37880.67835499051	39817.18324022885	28882.885296490538	71369.99513304861	54049.32429768712	60097.33294368601	34364.85568649901	57791.78948679048	61960.05045266267	40750.441368618114	66738.70982508057	88169.66322671103	41693.69938537538	90255.69229449543	131770.5541769351	42238.03787101942	35460.79813139868	45429.43777847326	86962.35194074121	40422.70664080196	35931.21129042403	111210.53766730793	48130.2367475752	102414.12649974984	52926.91793238067
29057.33013811152	50642.205444714695	91698.16021363289	89877.09338146684	82736.49145643167	37880.67835499051	39817.18324022885	28882.885296490538	71369.99513304861	54049.32429768712	59247.68560986413	34364.85568649901	47527.04591631677	61576.32062984368	40750.441368618114	66738.70982508057	88169.66322671103	40682.69371283414	90255.69229449543	131770.5541769351	42238.03787101942	35460.79813139868	45429.43777847326	85957.82016255656	39514.67576191903	35931.21129042403	111210.53766730793	31049.072872879322	102328.24647216203	52588.12931056541
29057.33013811152	50642.205444714695	91698.16021363289	89877.09338146684	71536.50961776524	37880.67835499051	39756.88793594915	28882.885296490538	71369.99513304861	54049.32429768712	59247.68560986413	34364.85568649901	47527.04591631677	61576.32062984368	40750.441368618114	62580.81646901872	74258.62543672624	40682.69371283414	80572.05157633167	131770.5541769351	42238.03787101942	35460.79813139868	45429.43777847326	82802.12236777971	39514.67576191903	34010.86995677885	91499.95324033283	31049.072872879322	102328.24647216203	52444.49657726377
28493.859044861005	50642.205444714695	91698.16021363289	89877.09338146684	71536.50961776524	37880.67835499051	39756.88793594915	28882.885296490538	71369.99513304861	54049.32429768712	58505.5735070115	34364.85568649901	47527.04591631677	60000.31943009086	40750.441368618114	62580.81646901872	74258.62543672624	40682.69371283414	79643.62132095055	79521.23065179275	41877.30813330008	35136.60082669311	31614.232524078387	77821.14717670591	39514.67576191903	29766.78381598991	86223.11641044417	29670.675473035895	102328.24647216203	52444.49657726377
28493.859044861005	49306.13382560983	91698.16021363289	89877.09338146684	71536.50961776524	37218.57506277825	39679.02434151036	28586.401970286555	71062.35863914105	54049.32429768712	56558.59529740906	34364.85568649901	47061.06477632858	60000.31943009086	40750.441368618114	62580.81646901872	74258.62543672624	39497.36411582206	73217.23128286349	78182.02871674448	41386.064436478846	34934.125704453945	31614.232524078387	77821.14717670591	37733.89562255416	29766.78381598991	86223.11641044417	29670.675473035895	87416.60088013102	47713.48653065011
28493.859044861005	49306.13382560983	91698.16021363289	89877.09338146684	71536.50961776524	37218.57506277825	39679.02434151036	28558.586004863224	56116.27363404736	54049.32429768712	56558.59529740906	34364.85568649901	47061.06477632858	59636.264175338896	40750.441368618114	62580.81646901872	70357.23271899542	39497.36411582206	73217.23128286349	78049.10270123376	41386.064436478846	34934.125704453945	31614.232524078387	77821.14717670591	37733.89562255416	29766.78381598991	86223.11641044417	29670.675473035895	85004.04772955057	47389.55826988776
28493.859044861005	48878.73437054424	91698.16021363289	89877.09338146684	71536.50961776524	34418.17850067159	39679.02434151036	28558.586004863224	56116.27363404736	54049.32429768712	52743.19740719603	32530.181504110293	40054.61542578296	59636.264175338896	40750.441368618114	58684.15084588994	57812.379622093686	39497.36411582206	73217.23128286349	78049.10270123376	40325.64330216214	28401.496711668424	31614.232524078387	77821.14717670591	37733.89562255416	29722.19026551138	86223.11641044417	28745.508545242745	85004.04772955057	46867.583453462285
28493.859044861005	48878.73437054424	89548.82531426784	86067.64764750474	70906.86981854573	32987.50554044842	39679.02434151036	28558.586004863224	56116.27363404736	54049.32429768712	52743.19740719603	32104.381482119134	40054.61542578296	59636.264175338896	40750.441368618114	58684.15084588994	56860.443390581604	39497.36411582206	73217.23128286349	78049.10270123376	31045.326561229864	28401.496711668424	26323.700597740422	77667.47139553615	37733.89562255416	29442.97620223136	85311.75321751283	22146.79109705642	82456.32839319437	46867.583453462285
28493.859044861005	48878.73437054424	88846.44503255721	86067.64764750474	66196.14317289619	32002.471619924905	39679.02434151036	28558.586004863224	56116.27363404736	54049.32429768712	52743.19740719603	32104.381482119134	40054.61542578296	59295.49018773418	40750.441368618114	53225.34539237102	56860.443390581604	39497.36411582206	73217.23128286349	78049.10270123376	31045.326561229864	28401.496711668424	26323.700597740422	66761.26668606655	37733.89562255416	29442.97620223136	85311.75321751283	21927.029168598056	80539.085209567	46606.75703651125
28493.859044861005	48878.73437054424	65479.04850319738	82756.916414398	66196.14317289619	32002.471619924905	39679.02434151036	28558.586004863224	56116.27363404736	53930.799247818904	46408.673985728674	32104.381482119134	40054.61542578296	44647.89533869248	40750.441368618114	50989.755226456786	55566.80101454051	39497.36411582206	59873.47880458195	77146.75134319758	31045.326561229864	28401.496711668424	25774.748495133805	62638.19367715994	37733.89562255416	29442.97620223136	84405.40189737243	21927.029168598056	80539.085209567	46606.75703651125
24673.068985582726	48878.73437054424	61325.87189297474	82756.916414398	66196.14317289619	32002.471619924905	39679.02434151036	28558.586004863224	56116.27363404736	53930.799247818904	46408.673985728674	23694.141007685426	40054.61542578296	43293.63480037736	40750.441368618114	47491.30552253937	55566.80101454051	39497.36411582206	59132.451160080294	77146.75134319758	31045.326561229864	28194.03494665715	25774.748495133805	62638.19367715994	36915.521504919845	24254.222290452493	84405.40189737243	21927.029168598056	80539.085209567	46606.75703651125
24673.068985582726	48878.73437054424	61325.87189297474	82756.916414398	65355.16730975613	32002.471619924905	39679.02434151036	28121.467337164417	56116.27363404736	53930.799247818904	46408.673985728674	23694.141007685426	40054.61542578296	43119.92048464746	40750.441368618114	45755.754379887585	55566.80101454051	39497.36411582206	59132.451160080294	70654.74436646528	31045.326561229864	26389.877934481898	25774.748495133805	61107.72603575342	36915.521504919845	23989.66526091916	84405.40189737243	21927.029168598056	78726.94229590341	46606.75703651125
24422.82917487894	48164.54249654998	61133.169211734756	78830.27634309737	65213.59700004045	32002.471619924905	37454.69471436416	27091.904943404108	56116.27363404736	47730.277566329336	45753.30452672936	23694.141007685426	39942.458827961615	43119.92048464746	37814.92331125119	45755.754379887585	54791.711535261304	36099.29031338188	55749.217015607835	70654.74436646528	31045.326561229864	26389.877934481898	25774.748495133805	61107.72603575342	35796.22774155836	23989.66526091916	84405.40189737243	21927.029168598056	76725.43948604412	40705.54547484663
24183.19910172544	46950.11979842833	57864.55325087421	78830.27634309737	55606.63874399845	32002.471619924905	37454.69471436416	27091.904943404108	56116.27363404736	47730.277566329336	45753.30452672936	23694.141007685426	32707.86331500791	43119.92048464746	37814.92331125119	44625.06276258752	54791.711535261304	34101.644339150655	54986.25756050626	70654.74436646528	31024.520274304115	26023.345016132404	24365.204070989024	61107.72603575342	35796.22774155836	23989.66526091916	82734.63290773626	21927.029168598056	76725.43948604412	39433.9812919046
24183.19910172544	44256.013677141156	57864.55325087421	78830.27634309737	55606.63874399845	32002.471619924905	36583.10649112682	27091.904943404108	55690.45596819459	47730.277566329336	37846.313210258195	23568.29074938586	32707.86331500791	43119.92048464746	37814.92331125119	43908.24142243784	54791.711535261304	34101.644339150655	54986.25756050626	70654.74436646528	30380.654875381624	25705.659552157926	23584.341630634088	61107.72603575342	35796.22774155836	23989.66526091916	82734.63290773626	21927.029168598056	76725.43948604412	32792.47031529376
24183.19910172544	33342.89095815695	57375.73200940373	72242.13368383607	55537.598828239046	32002.471619924905	35842.521255330474	27091.904943404108	55441.44164121934	44788.328627118746	37846.313210258195	23278.49772860979	32707.86331500791	43119.92048464746	37814.92331125119	43379.37585880098	54791.711535261304	34101.644339150655	53860.06597462836	70654.74436646528	30380.654875381624	25705.659552157926	22989.10728541302	61107.72603575342	32721.095940260737	23939.722055944432	82734.63290773626	21927.029168598056	76725.43948604412	32792.47031529376
24183.19910172544	33326.61809212268	57375.73200940373	63415.52731957329	55537.598828239046	32002.471619924905	34730.69936449032	27091.904943404108	55441.44164121934	30697.868986064434	33434.829719730566	23278.49772860979	32350.4418093336	43119.92048464746	37557.12183848472	43379.37585880098	54791.711535261304	34101.644339150655	53860.06597462836	69966.56187340594	30380.654875381624	25705.659552157926	22989.10728541302	58727.367336492905	32688.617726145654	23939.722055944432	81693.10665643906	21869.474157499575	76725.43948604412	32792.47031529376
23679.07993873741	33131.618882580835	57375.73200940373	63141.576429543224	43235.33256972714	32002.471619924905	34511.116971279094	26396.951637878657	55441.44164121934	30697.868986064434	33434.829719730566	23278.49772860979	32350.4418093336	41053.54434369079	37469.360988323904	36470.62798524266	54791.711535261304	34101.644339150655	53163.63315082198	69966.56187340594	30380.654875381624	25705.659552157926	22989.10728541302	44866.85549958536	31394.75215285352	23939.722055944432	81693.10665643906	21869.474157499575	76725.43948604412	32792.47031529376
15146.148842547853	32947.15067660227	57375.73200940373	63141.576429543224	43235.33256972714	32002.471619924905	31457.50756006328	20535.232100019086	54419.40825531032	30697.868986064434	33434.829719730566	23278.49772860979	23292.76943896562	41053.54434369079	37469.360988323904	36470.62798524266	53764.12989706134	34101.644339150655	53163.63315082198	69966.56187340594	29178.271763300756	25705.659552157926	22989.10728541302	44866.85549958536	31394.75215285352	23939.722055944432	81693.10665643906	21869.474157499575	76725.43948604412	31301.267361757564
15146.148842547853	32947.15067660227	55387.184060196116	59356.564613957504	43235.33256972714	28365.882527632184	31457.50756006328	20535.232100019086	54419.40825531032	30697.868986064434	33434.829719730566	23278.49772860979	23292.76943896562	41053.54434369079	37469.360988323904	35051.45281001316	48056.64539306905	32844.913287050826	41387.150156608506	67315.53269306321	29178.271763300756	25705.659552157926	22989.10728541302	44866.85549958536	25957.942746373537	20048.177364785453	79705.12910950597	21869.474157499575	76725.43948604412	31301.267361757564
15125.892707109419	32947.15067660227	55387.184060196116	59356.564613957504	39494.134740194466	28365.882527632184	31457.50756006328	20535.232100019086	54419.40825531032	30697.868986064434	33434.829719730566	23278.49772860979	20618.403163366576	41053.54434369079	37469.360988323904	35051.45281001316	48056.64539306905	32120.941412911856	41387.150156608506	67315.53269306321	29178.271763300756	25604.581613945236	22989.10728541302	42790.347907525495	25957.942746373537	20048.177364785453	79705.12910950597	19835.14101500156	76725.43948604412	31301.267361757564
15125.892707109419	32947.15067660227	55387.184060196116	58973.54139384249	39494.134740194466	28365.882527632184	31457.50756006328	20535.232100019086	54419.40825531032	30697.868986064434	33434.829719730566	23278.49772860979	20618.403163366576	41053.54434369079	31587.672356845673	35051.45281001316	48056.64539306905	32120.941412911856	41387.150156608506	67315.53269306321	28119.774430461417	25604.581613945236	22989.10728541302	42790.347907525495	25819.623625628927	19856.408994851034	79705.12910950597	19835.14101500156	73955.78079562438	31301.267361757564
15125.892707109419	31997.05923571827	55387.184060196116	58973.54139384249	38896.38812681952	27075.92970514362	31294.197676048054	20535.232100019086	54419.40825531032	28411.68373490924	31733.962741630974	23278.49772860979	20618.403163366576	41053.54434369079	31587.672356845673	35051.45281001316	48056.64539306905	29220.98781182032	31555.110252815168	64243.996763378134	27737.97306431394	25604.581613945236	22989.10728541302	42790.347907525495	25819.623625628927	19856.408994851034	76556.39597683153	19835.14101500156	73955.78079562438	25168.44383953721
15125.892707109419	31997.05923571827	55387.184060196116	50352.7418855876	38896.38812681952	26765.609683456503	30780.572081023416	20535.232100019086	54419.40825531032	28411.68373490924	31733.962741630974	23278.49772860979	20618.403163366576	40953.19775011079	31130.229438250397	35051.45281001316	47570.249848742176	29220.98781182032	31555.110252815168	64243.996763378134	27388.760597969987	25604.581613945236	22989.10728541302	30043.514950499855	25819.623625628927	19856.408994851034	75194.89092094134	19475.641827046606	73955.78079562438	25168.44383953721
15125.892707109419	31997.05923571827	55387.184060196116	50352.7418855876	38759.19033816094	26765.609683456503	30780.572081023416	20535.232100019086	54419.40825531032	28411.68373490924	31733.962741630974	23202.868201614932	20618.403163366576	40953.19775011079	31130.229438250397	34655.68279854654	47570.249848742176	28328.466588736344	28955.649630626627	64243.996763378134	27388.760597969987	25604.581613945236	22989.10728541302	30043.514950499855	25819.623625628927	19856.408994851034	57720.78781172972	19475.641827046606	67938.27360164827	25168.44383953721
15125.892707109419	31997.05923571827	54427.0273417967	46940.89018558462	38759.19033816094	25913.59204362485	30780.572081023416	20535.232100019086	54419.40825531032	28411.68373490924	31733.962741630974	23202.868201614932	20618.403163366576	40953.19775011079	31130.229438250397	26833.298572665397	47570.249848742176	28328.466588736344	28955.649630626627	63801.35720800644	27388.760597969987	25604.581613945236	22678.929177303035	29444.555048437345	25309.659816282463	19856.408994851034	57720.78781172972	19475.641827046606	67938.27360164827	24854.1859526276
15125.892707109419	27785.921911218327	47997.63744049901	44012.69254096816	38759.19033816094	25909.076166148625	30780.572081023416	16587.856718295236	54419.40825531032	28411.68373490924	31733.962741630974	23202.868201614932	20618.403163366576	40645.28304105263	31130.229438250397	26833.298572665397	46782.22227510357	28328.466588736344	28955.649630626627	55544.26554621444	27388.760597969987	25193.929262138183	22678.929177303035	28987.554197801106	25082.161587995644	19856.408994851034	57720.78781172972	19475.641827046606	67938.27360164827	24854.1859526276
15125.892707109419	27785.921911218327	47997.63744049901	44012.69254096816	38288.77172533256	25909.076166148625	30613.93801695288	16504.822583497677	50114.93131255236	27944.8725850887	31202.34175323684	19498.96437996402	20618.403163366576	40645.28304105263	31130.229438250397	26833.298572665397	46782.22227510357	28328.466588736344	28955.649630626627	54165.014087700285	27388.760597969987	24392.027367140443	22644.82051591886	28987.554197801106	25082.161587995644	19856.408994851034	57720.78781172972	19420.47383193295	67938.27360164827	20274.252560310844
15125.892707109419	27785.921911218327	47625.91518513342	44012.69254096816	38288.77172533256	25909.076166148625	30544.44407337287	16504.822583497677	42925.910020926596	27944.8725850887	30891.49481365931	19498.96437996402	20574.709743624284	38193.44070149313	31130.229438250397	26833.298572665397	46782.22227510357	28328.466588736344	28823.204231207877	54165.014087700285	27135.447752781434	19147.12509323379	22644.82051591886	28312.42823495433	25082.161587995644	19766.585986110495	57720.78781172972	19420.47383193295	60905.461383390575	20274.252560310844
14835.336347730079	27785.921911218327	47625.91518513342	44012.69254096816	33210.25045142012	25909.076166148625	26687.450485591173	16504.822583497677	42925.910020926596	23968.878338890678	30349.426668979366	19498.96437996402	20574.709743624284	38193.44070149313	31130.229438250397	24850.174048568686	46198.23440263531	28328.466588736344	28823.204231207877	54165.014087700285	27135.447752781434	19147.12509323379	22644.82051591886	28312.42823495433	25082.161587995644	19766.585986110495	57720.78781172972	19420.47383193295	60905.461383390575	20274.252560310844
14527.336833977673	24861.820812772752	47625.91518513342	43700.042123818224	33210.25045142012	25909.076166148625	26687.450485591173	16504.822583497677	42925.910020926596	23968.878338890678	30349.426668979366	19498.96437996402	20574.709743624284	38193.44070149313	30332.648858892277	24850.174048568686	40413.976673299	28328.466588736344	28823.204231207877	54165.014087700285	25063.54033758593	18855.924738542602	22499.317154089622	28312.42823495433	25082.161587995644	19766.585986110495	57720.78781172972	19372.64183439335	60905.461383390575	20126.006552962273
14527.336833977673	24581.03836157574	47625.91518513342	43700.042123818224	33198.597509324594	25909.076166148625	26687.450485591173	16504.822583497677	42925.910020926596	23968.878338890678	29601.206474162853	19498.96437996402	20574.709743624284	38193.44070149313	30332.648858892277	24850.174048568686	40413.976673299	28328.466588736344	22456.96600171704	43334.2922497207	25063.54033758593	17152.55236972426	22499.317154089622	28312.42823495433	24272.117354102607	19766.585986110495	57720.78781172972	19372.64183439335	60905.461383390575	20126.006552962273
14527.336833977673	24581.03836157574	47260.91435749236	43700.042123818224	32216.363197305684	23058.17540462244	26687.450485591173	16494.377670259084	42790.4139761549	23968.878338890678	29601.206474162853	19446.559343602963	20309.499902164873	37548.899287503526	30332.648858892277	24850.174048568686	39401.57849098293	28328.466588736344	22456.96600171704	43334.2922497207	21418.74536239562	17091.22926962043	22158.557053146127	28312.42823495433	24272.117354102607	19098.12185057288	56729.809086068	19372.64183439335	60767.12635232798	20126.006552962273
14527.336833977673	24581.03836157574	47260.91435749236	43700.042123818224	30048.547862069412	23058.17540462244	26687.450485591173	16494.377670259084	40084.47623181629	23169.941807891424	29516.40777266019	18464.44353083163	20309.499902164873	37548.899287503526	30332.648858892277	23427.467967980163	39401.57849098293	28323.12570231561	22456.96600171704	43334.2922497207	21418.74536239562	17060.236306317973	22127.97072035676	28312.42823495433	23913.311069266852	19098.12185057288	56729.809086068	19372.64183439335	60767.12635232798	20126.006552962273
14286.526829135682	24581.03836157574	45446.36589358533	43700.042123818224	30048.547862069412	22708.991746888954	19845.995152940708	16297.05642766478	39515.463564319296	23169.941807891424	29516.40777266019	18464.44353083163	20309.499902164873	37459.101795200324	30332.648858892277	23427.467967980163	35433.760050837154	28323.12570231561	22456.96600171704	43334.2922497207	21418.74536239562	17060.236306317973	22127.97072035676	28312.42823495433	23913.311069266852	19098.12185057288	56729.809086068	19124.54099530626	60767.12635232798	20126.006552962273
11534.23751818509	24581.03836157574	45446.36589358533	43700.042123818224	30048.547862069412	22612.08748799091	19845.995152940708	16297.05642766478	39515.463564319296	22760.465116803643	29516.40777266019	18464.44353083163	20309.499902164873	37400.953469762455	30079.6656101251	22947.746627888428	35433.760050837154	28323.12570231561	22104.64820122922	41100.838825376464	21418.74536239562	17060.236306317973	22127.97072035676	23706.922014982545	19879.598226802253	19098.12185057288	55415.19263338941	19124.54099530626	60767.12635232798	19942.491840933348
11534.23751818509	24003.55569449857	29390.12066752136	42717.548494312716	30048.547862069412	22612.08748799091	19845.995152940708	16224.814825265881	37707.13643133052	22617.145117344	29516.40777266019	17694.035175396744	19920.711425288642	37400.953469762455	29643.579271686503	22947.746627888428	34386.47168672118	28323.12570231561	22104.64820122922	40725.32122445971	21418.74536239562	16636.273954195018	22127.97072035676	23629.781639384448	19854.246892031904	18629.50071500557	53673.58900296767	19124.54099530626	60767.12635232798	19942.491840933348
11534.23751818509	24003.55569449857	29390.12066752136	36115.472267979225	30048.547862069412	22413.000869882864	19845.995152940708	16184.841496722805	37707.13643133052	22617.145117344	28388.090373017087	17694.035175396744	19920.711425288642	24999.92720651745	29643.579271686503	21878.368398547835	34386.47168672118	28323.12570231561	21589.05728926166	40725.32122445971	21410.946014285077	16636.273954195018	14851.83666858269	23629.781639384448	19854.246892031904	18629.50071500557	53673.58900296767	18912.75711563386	60767.12635232798	19942.491840933348
11534.23751818509	24003.55569449857	29390.12066752136	36115.472267979225	30048.547862069412	22413.000869882864	19845.995152940708	15663.266722671606	37177.69278291611	22617.145117344	28388.090373017087	17660.736744104186	19920.711425288642	24999.92720651745	28559.66421249812	21874.70197155002	32885.04630903586	15252.724896658285	21589.05728926166	40725.32122445971	16813.04673138204	16636.273954195018	14827.666502546934	23629.781639384448	19854.246892031904	18629.50071500557	53673.58900296767	18912.75711563386	60767.12635232798	17821.80863785091
11534.23751818509	24003.55569449857	29390.12066752136	36115.472267979225	30048.547862069412	22389.089466273992	18538.20621397624	15663.266722671606	37177.69278291611	15795.106961816187	28388.090373017087	17660.736744104186	19707.068763366893	22212.31831060133	28395.33666285578	21874.70197155002	32885.04630903586	15252.724896658285	21580.790045538106	40725.32122445971	12309.183525730781	16636.273954195018	14827.666502546934	23629.781639384448	19854.246892031904	17619.06063456875	53673.58900296767	18515.57818534421	60767.12635232798	17821.80863785091
11534.23751818509	24003.55569449857	29390.12066752136	36115.472267979225	29042.96196709643	22389.089466273992	18538.20621397624	15663.266722671606	34787.65965442139	15795.106961816187	28388.090373017087	17660.736744104186	19707.068763366893	22212.31831060133	28395.33666285578	21874.70197155002	32885.04630903586	15252.724896658285	21108.08949525673	40725.32122445971	10333.251163922021	16636.273954195018	14827.666502546934	23629.781639384448	19854.246892031904	15415.572363933417	53673.58900296767	16694.324479773422	33881.674572142816	17821.80863785091
11534.23751818509	24003.55569449857	27893.260389597992	27844.53235393144	28949.095533706924	22389.089466273992	18206.440783572903	15131.664054392733	26373.982477277255	15795.106961816187	27727.835943560065	17660.736744104186	18537.609179059975	22212.31831060133	28395.33666285578	21874.70197155002	32885.04630903586	15252.724896658285	20904.41324635657	39085.37541066487	10333.251163922021	16636.273954195018	14397.825043144601	17680.39344954206	19448.303766033754	15415.572363933417	53480.8137201266	15728.81221049833	33881.674572142816	17560.566876262594
11447.735359199352	24003.55569449857	27893.260389597992	27844.53235393144	28949.095533706924	17522.27444222174	18206.440783572903	14147.779305253607	26373.982477277255	15795.106961816187	27727.835943560065	17262.38941072801	18537.609179059975	22212.31831060133	27027.202888976495	21874.70197155002	32885.04630903586	15252.724896658285	20770.21525019283	38568.714543701586	10333.251163922021	16636.273954195018	14397.825043144601	17680.39344954206	19448.303766033754	14491.984218099009	53179.878422493595	15728.81221049833	33881.674572142816	17390.07738596203
11447.735359199352	20776.745257158993	27893.260389597992	27236.05019137056	28949.095533706924	17522.27444222174	18206.440783572903	13902.792554879867	26178.699926284182	14365.739939266858	27727.835943560065	17042.98096984152	18537.609179059975	22212.31831060133	27027.202888976495	21874.70197155002	32713.64280267555	15252.724896658285	20770.21525019283	28559.41160412711	10333.251163922021	10353.62512640995	14397.825043144601	17680.39344954206	19448.303766033754	14491.984218099009	32212.344542586023	15642.414428776667	33881.674572142816	17390.07738596203
11447.735359199352	17400.570864763045	27416.56163403443	27236.05019137056	24069.694683136895	17522.27444222174	18206.440783572903	13902.792554879867	26178.699926284182	14365.739939266858	27727.835943560065	17042.98096984152	18537.609179059975	22212.31831060133	27027.202888976495	21874.70197155002	32657.157983576682	14878.402324726943	20624.445930038535	28559.41160412711	10333.251163922021	10353.62512640995	14370.864059049432	17680.39344954206	19448.303766033754	14298.58378375964	32212.344542586023	15642.414428776667	33881.674572142816	17390.07738596203
11447.735359199352	17400.570864763045	27416.56163403443	27236.05019137056	24069.694683136895	17195.78258880098	17727.355232597904	13902.792554879867	25962.910522556682	14365.739939266858	23295.407412725755	17042.98096984152	18537.609179059975	22212.31831060133	23940.539241105893	21874.70197155002	32333.614067449642	14330.948347687761	15578.517991426153	28559.41160412711	10333.251163922021	10353.62512640995	14370.864059049432	17677.29263842461	19448.303766033754	14298.58378375964	32212.344542586023	15642.414428776667	33881.674572142816	17054.93139397897
11447.735359199352	17400.570864763045	26660.87015588115	27236.05019137056	24069.694683136895	17195.78258880098	17727.355232597904	13902.792554879867	25962.910522556682	14365.739939266858	23003.13147389363	17042.98096984152	18537.609179059975	22212.31831060133	23940.539241105893	21306.742254164936	32333.614067449642	14330.948347687761	14537.506315319515	28559.41160412711	10333.251163922021	9133.28260730517	14370.864059049432	17677.29263842461	19448.303766033754	14233.784680855144	32212.344542586023	15642.414428776667	33881.674572142816	16627.536490451428
11447.735359199352	17400.570864763045	26660.87015588115	27150.034971062225	24069.694683136895	17091.29070042888	13448.514714332745	13902.792554879867	25644.675874773708	14365.739939266858	23003.13147389363	16755.25646532337	18526.41968277689	22212.31831060133	23919.256869762903	21051.23199337464	32333.614067449642	14330.948347687761	14537.506315319515	28559.41160412711	10333.251163922021	9133.28260730517	14094.691982355296	17579.24179745937	18688.831179376168	14233.784680855144	32212.344542586023	15642.414428776667	33881.674572142816	9731.164785684861
11447.735359199352	17135.269859128373	26076.525381034906	26977.168816015823	24069.694683136895	17091.29070042888	13448.514714332745	11657.225843204325	25644.675874773708	14365.739939266858	23003.13147389363	16755.25646532337	18526.41968277689	22212.31831060133	23919.256869762903	12402.081262452304	32333.614067449642	14330.948347687761	14537.506315319515	28559.41160412711	10333.251163922021	9026.567125982763	14094.691982355296	17579.24179745937	18688.831179376168	12574.568698000932	32212.344542586023	13254.35507200088	33881.674572142816	9399.532317617904
11447.735359199352	17135.269859128373	26076.525381034906	26137.539075288416	24069.694683136895	17091.29070042888	13056.710603454681	11657.225843204325	25644.675874773708	13753.486896197544	23003.13147389363	16755.25646532337	18526.41968277689	22122.769769457176	23919.256869762903	12402.081262452304	32333.614067449642	14075.082273197684	14512.779981326998	28559.41160412711	10333.251163922021	8898.592605297394	14094.691982355296	17111.751016767164	18688.831179376168	12574.568698000932	32212.344542586023	12217.512625349824	33881.674572142816	9399.532317617904
11131.50725568759	13900.720034512977	26076.525381034906	21294.745629364967	24069.694683136895	17091.29070042888	13056.710603454681	11566.528836289137	25644.675874773708	13753.486896197544	22998.560574220282	16755.25646532337	18526.41968277689	22122.769769457176	23919.256869762903	12402.081262452304	31863.39962499981	14075.082273197684	14512.779981326998	28559.41160412711	10333.251163922021	8898.592605297394	14094.691982355296	16946.59520602507	18688.831179376168	12574.568698000932	32212.344542586023	12074.041134090425	33881.674572142816	9399.532317617904
11131.50725568759	13579.391280025522	25749.726860454874	21294.745629364967	24069.694683136895	17091.29070042888	13056.710603454681	11561.425852099892	25644.675874773708	13753.486896197544	16245.083144932594	16755.25646532337	18526.41968277689	22122.769769457176	21978.04500375929	12402.081262452304	31687.739640316948	14075.082273197684	14512.779981326998	28559.41160412711	10333.251163922021	8898.592605297394	14094.691982355296	16946.59520602507	18103.59109942689	12493.842672502507	32183.83041885474	12074.041134090425	33881.674572142816	9399.532317617904
11131.50725568759	13579.391280025522	25749.726860454874	21203.94574443352	24069.694683136895	17022.93809959579	13056.710603454681	11561.425852099892	25644.675874773708	13753.486896197544	16245.083144932594	16510.65679405369	18350.00412221714	22122.769769457176	20290.65109186203	12252.949986629788	31687.739640316948	14075.082273197684	14103.471882573578	28559.41160412711	10333.251163922021	8898.592605297394	14094.691982355296	16946.59520602507	17871.694323449472	12493.842672502507	32183.83041885474	10653.094726617128	33881.674572142816	9399.532317617904
11054.05220727735	13579.391280025522	25749.726860454874	21203.94574443352	24069.694683136895	17022.93809959579	12986.26109561761	11561.425852099892	25644.675874773708	13753.486896197544	16118.611443161491	16140.933874358658	18350.00412221714	22122.769769457176	20290.65109186203	10340.106433272547	31687.739640316948	13994.167722242877	14103.471882573578	27650.530318539688	10333.251163922021	8417.531238236243	13890.4893938158	16733.74931456941	15969.800173600823	12493.842672502507	23324.73622000814	10653.094726617128	25936.97719322111	9399.532317617904
10926.662791443901	13579.391280025522	25749.726860454874	21203.94574443352	23405.93840434506	17022.93809959579	12986.26109561761	11387.380917517108	25337.444373877803	13753.486896197544	16118.611443161491	12572.24521866547	18350.00412221714	22122.769769457176	20221.346598461925	10340.106433272547	31687.739640316948	13742.843526100582	12697.298854908357	26636.217866217303	10333.251163922021	8417.531238236243	13890.4893938158	16269.160486849054	15969.800173600823	12493.842672502507	21063.996348512304	10603.467080647466	25936.97719322111	9399.532317617904
10870.815117573859	13579.391280025522	25627.275622964895	21203.94574443352	23142.85104971613	17022.93809959579	12986.26109561761	11387.380917517108	21771.16886541409	13753.486896197544	15051.77216844825	12560.432614909092	15502.499856855526	22122.769769457176	19754.97183369997	10340.106433272547	31165.522385928092	13396.54135160946	12697.298854908357	26636.217866217303	10333.251163922021	8417.531238236243	13890.4893938158	16205.031181850743	15969.800173600823	12493.842672502507	20752.413169472085	10603.467080647466	25936.97719322111	9399.532317617904
10870.815117573859	13579.391280025522	25627.275622964895	21203.94574443352	23142.85104971613	15116.060457432452	12082.135605981412	11387.380917517108	21771.16886541409	12964.080749626437	15051.77216844825	12415.405960504475	15502.499856855526	22122.769769457176	19754.97183369997	10340.106433272547	30550.148312703473	13357.886432718322	12697.298854908357	26636.217866217303	10333.251163922021	7718.8178190626095	13890.4893938158	16205.031181850743	15464.890653389732	12369.203630919075	20752.413169472085	10603.467080647466	25936.97719322111	9399.532317617904
10455.525789117617	13291.672702451562	25627.275622964895	21203.94574443352	23142.85104971613	14958.153816637148	12082.135605981412	11387.380917517108	21771.16886541409	12862.486859196493	15051.77216844825	12415.405960504475	15502.499856855526	19567.45515777614	19754.97183369997	10340.106433272547	30550.148312703473	13357.886432718322	12697.298854908357	26636.217866217303	10333.251163922021	7718.8178190626095	12973.659930935717	16000.227890927994	15464.890653389732	12369.203630919075	20752.413169472085	10603.467080647466	25936.97719322111	9399.532317617904
10455.525789117617	13291.672702451562	25213.481159070936	21203.94574443352	22862.248764625063	14794.171456577618	10813.690000875997	11387.380917517108	21771.16886541409	12862.486859196493	15051.77216844825	12415.405960504475	15502.499856855526	19567.45515777614	19754.97183369997	10295.863397439998	30550.148312703473	13357.886432718322	12697.298854908357	21728.066308562247	10088.063232295912	7718.8178190626095	12955.953195638715	15064.65341438485	15464.890653389732	11669.65556801376	20717.572548055716	10603.467080647466	25615.01441816826	9251.857201012148
9641.231085793646	13291.672702451562	24537.515641373964	21203.94574443352	22862.248764625063	12492.166151567628	10813.690000875997	11387.380917517108	21183.78405786646	12862.486859196493	15051.77216844825	11436.136262990707	15353.548085519575	19567.45515777614	16030.026411418397	10295.863397439998	20429.94186640479	13041.44895274775	11314.252257427166	21728.066308562247	9979.60741092463	7718.8178190626095	12955.953195638715	15064.65341438485	15418.157914305652	10372.97287933312	20717.572548055716	10603.467080647466	25615.01441816826	9251.857201012148
9641.231085793646	12828.455502431287	24537.515641373964	21203.94574443352	13347.16053426857	9898.343179444495	10813.690000875997	10206.892153426807	20602.310379809867	10824.17982912871	14990.759217206165	11436.136262990707	15282.080699154732	19567.45515777614	16030.026411418397	10163.281596914308	20429.94186640479	13041.44895274775	11314.252257427166	21587.10091929847	9979.60741092463	7718.8178190626095	12955.953195638715	13231.135296476807	15286.655522312198	10372.97287933312	20717.572548055716	10603.467080647466	20837.655374459147	9251.857201012148
9641.231085793646	12828.455502431287	24207.613590777684	21203.94574443352	13046.786072701303	9359.3795657053	10600.764919169738	10206.892153426807	17261.93557843442	10657.07853192922	14990.759217206165	11393.746891605842	15242.55965495994	19458.600775675743	16029.524040127728	10163.281596914308	20429.94186640479	9098.270425377921	11268.110837879136	21587.10091929847	9979.60741092463	7718.8178190626095	12756.48780401027	13084.804655988526	15286.655522312198	10372.97287933312	20437.286977532658	10603.467080647466	20673.97442120701	9251.857201012148
9641.231085793646	12781.869099142717	24207.613590777684	21203.94574443352	13046.786072701303	9359.3795657053	10281.012505277236	9519.074468995115	17261.93557843442	10657.07853192922	14245.768625486604	11393.746891605842	15242.55965495994	19458.600775675743	16029.524040127728	10122.266160683343	20429.94186640479	7557.292153263648	11268.110837879136	21014.831276633002	9810.71645509438	7660.012368014627	10023.169755476121	12419.698858522515	15286.655522312198	10372.97287933312	20437.286977532658	8331.57169076574	16775.247784044703	8914.835860322439
8021.246306285153	12781.869099142717	23904.24607323126	21203.94574443352	12870.368203579359	9187.362091128382	10281.012505277236	9519.074468995115	16688.526830031682	10361.399692036934	14245.768625486604	11393.746891605842	15242.55965495994	19458.600775675743	16029.524040127728	10066.257820062448	20429.94186640479	7521.212267997893	11268.110837879136	21014.831276633002	9745.138147485815	7660.012368014627	10023.169755476121	12419.698858522515	15159.535873419807	10372.97287933312	20437.286977532658	8331.57169076574	16514.24825188285	8914.835860322439
8021.246306285153	12605.505497465947	23904.24607323126	21203.94574443352	12870.368203579359	9187.362091128382	10281.012505277236	7747.472082864162	16688.526830031682	9458.076209241714	14245.768625486604	9344.938543840168	15242.55965495994	13410.400399982804	16029.524040127728	9478.388460737591	20429.94186640479	7521.212267997893	11119.484398260125	20584.027927204414	9745.138147485815	7660.012368014627	10023.169755476121	12419.698858522515	15159.535873419807	10372.97287933312	20437.286977532658	8331.57169076574	16514.24825188285	8914.835860322439
7654.451264672603	12605.505497465947	23904.24607323126	21203.94574443352	12870.368203579359	8351.739082586375	10281.012505277236	7747.472082864162	16688.526830031682	9458.076209241714	14245.768625486604	9229.025194353735	15242.55965495994	13259.476099221838	15984.103254912756	9353.896917026075	19666.45113730194	7521.212267997893	9393.293721726017	19004.401382518805	9745.138147485815	7660.012368014627	9909.79589761762	12419.698858522515	15159.535873419807	8706.244534734516	20437.286977532658	8195.82477752908	16514.24825188285	7352.546520965551
7654.451264672603	12605.505497465947	23904.24607323126	21203.94574443352	12870.368203579359	8351.739082586375	8464.39870680976	7747.472082864162	16688.526830031682	9316.556872839985	14245.768625486604	8997.763073516298	15242.55965495994	13089.50833359302	15984.103254912756	9353.896917026075	19666.45113730194	7494.998331160839	9393.293721726017	19004.401382518805	9745.138147485815	7660.012368014627	9909.79589761762	11426.447058233447	15159.535873419807	8706.244534734516	20437.286977532658	8195.82477752908	16514.24825188285	7352.546520965551
7654.451264672603	12605.505497465947	23904.24607323126	21203.94574443352	12870.368203579359	8351.739082586375	8464.39870680976	7747.472082864162	16547.43823754631	9316.556872839985	14245.768625486604	7260.169855273787	13123.178611013993	12665.79421978248	15984.103254912756	9220.626758303035	19666.45113730194	7494.998331160839	9393.293721726017	19004.401382518805	9745.138147485815	7430.729911105636	9909.79589761762	11426.447058233447	15159.535873419807	8706.244534734516	19515.0640042369	8122.666402226476	16514.24825188285	7352.546520965551
6377.084811190109	12605.505497465947	22944.909276319027	21203.94574443352	12807.576253003885	8351.739082586375	8464.39870680976	7747.472082864162	14777.485383634048	9316.556872839985	13749.691383116042	7260.169855273787	8903.826162241498	12665.79421978248	15984.103254912756	9220.626758303035	19666.45113730194	7494.998331160839	9393.293721726017	18972.827086275003	9745.138147485815	7430.729911105636	9909.79589761762	11426.447058233447	15103.441784740506	8629.559395031054	18347.506974284934	7836.12335677324	16252.823604339912	7352.546520965551
6079.538241542562	12605.505497465947	16963.012021047496	21203.94574443352	12807.576253003885	7786.393671853463	8464.39870680976	7747.472082864162	14777.485383634048	9316.556872839985	13749.691383116042	7260.169855273787	8771.285190843013	12270.10012070822	15960.43766292948	8025.933117049699	17935.910355466196	7494.998331160839	9243.933127070744	18972.827086275003	9724.691280627465	7430.729911105636	9909.79589761762	11426.447058233447	14742.252757935612	8475.909266533663	18347.506974284934	7639.731137144863	16252.823604339912	7325.251884858687
6079.538241542562	12605.505497465947	16963.012021047496	21203.94574443352	12807.576253003885	6967.232415089021	8464.39870680976	7747.472082864162	14777.485383634048	9316.556872839985	13749.691383116042	7260.169855273787	8737.825450869354	12270.10012070822	13354.281649486	7883.840221761731	17935.910355466196	7494.998331160839	9243.933127070744	18972.827086275003	9724.691280627465	7430.729911105636	9909.79589761762	11426.447058233447	14742.252757935612	8123.85289416338	18347.506974284934	7587.074976679915	16252.823604339912	7325.251884858687
6079.538241542562	12605.505497465947	16963.012021047496	21203.94574443352	12807.576253003885	6967.232415089021	8464.39870680976	7310.597608427886	14552.973371545942	9184.554778045778	10721.297719384704	7211.048765313209	8737.825450869354	12270.10012070822	13354.281649486	6257.945674083731	17935.910355466196	7494.998331160839	9088.7672461199	18972.827086275003	9532.574916377698	7005.2773915259495	7232.682380342381	11426.447058233447	14426.078313777023	8123.85289416338	18347.506974284934	7587.074976679915	16252.823604339912	7323.017515246845
6079.538241542562	12605.505497465947	16963.012021047496	21203.94574443352	10861.794174775756	6967.232415089021	8464.39870680976	7310.597608427886	14527.03581564392	9184.554778045778	10721.297719384704	7211.048765313209	8737.825450869354	12270.10012070822	13354.281649486	6257.945674083731	17935.910355466196	7494.998331160839	9088.7672461199	17135.400508102248	8080.315937659878	6971.855338390596	7232.682380342381	11426.447058233447	12694.976735984137	8110.44573102894	18254.815476252843	7587.074976679915	16252.823604339912	7323.017515246845
6079.538241542562	12605.505497465947	16963.012021047496	21203.94574443352	10794.478161072662	6967.232415089021	8464.39870680976	7310.597608427886	14527.03581564392	9184.554778045778	10598.62339458484	7211.048765313209	8737.825450869354	12270.10012070822	13354.281649486	6257.945674083731	17255.175297317543	7494.998331160839	8736.572271804092	17135.400508102248	8080.315937659878	6971.855338390596	7232.682380342381	11426.447058233447	12694.976735984137	8044.007880512003	18254.815476252843	7587.074976679915	16137.86302310601	7323.017515246845
6079.538241542562	9115.911366331637	16963.012021047496	21203.94574443352	10794.478161072662	6967.232415089021	8464.39870680976	7310.597608427886	14527.03581564392	9058.639304078644	10598.62339458484	7211.048765313209	8507.41647597235	12270.10012070822	13354.281649486	6257.945674083731	17255.175297317543	7494.998331160839	8707.078979446236	17135.400508102248	8017.614485418088	6971.855338390596	7232.682380342381	11426.447058233447	12488.87029432604	8044.007880512003	18254.815476252843	7587.074976679915	16137.86302310601	7323.017515246845
6079.538241542562	9115.911366331637	16899.295838073456	21007.773364467837	10734.459388039224	6967.232415089021	8433.800377107742	7310.597608427886	14527.03581564392	9058.639304078644	10598.62339458484	7211.048765313209	7133.651468298148	10401.586992545232	12643.042342368259	6257.945674083731	17255.175297317543	7494.998331160839	8707.078979446236	17135.400508102248	8017.614485418088	6912.433510510187	7232.682380342381	11426.447058233447	12334.122040287562	8044.007880512003	18254.815476252843	7587.074976679915	16137.86302310601	7148.615616688699
6079.538241542562	9115.911366331637	16779.757935768837	20307.540507765654	10486.358697879243	6956.495046230938	8433.800377107742	7310.597608427886	11756.816415147458	9058.639304078644	10598.62339458484	7211.048765313209	7133.651468298148	10401.586992545232	11127.23128582538	6257.945674083731	17082.330063789494	7385.01087189457	8625.0392840901	17048.128144678	8006.693191991656	6912.433510510187	7146.454827791793	10315.579351007082	12334.122040287562	8044.007880512003	18254.815476252843	7587.074976679915	15984.984666299764	7148.615616688699
6018.141834074951	9115.911366331637	16075.61835567699	20307.540507765654	10486.358697879243	6956.495046230938	8433.800377107742	7186.748934084169	11523.188201319306	8939.277088344583	10421.496113409332	7211.048765313209	7133.651468298148	10401.586992545232	11122.065827630902	6257.945674083731	17082.330063789494	7385.01087189457	8625.0392840901	17048.128144678	7143.350094403805	4902.145525644883	7146.454827791793	10315.579351007082	11030.107559621058	7894.28942027184	15821.658731188681	7587.074976679915	15984.984666299764	7148.615616688699
5104.8111429458895	9115.911366331637	16075.61835567699	20307.540507765654	10486.358697879243	6956.495046230938	8433.800377107742	7109.5909351111795	11523.188201319306	8939.277088344583	8086.712752198697	7168.889177484311	7133.651468298148	10401.586992545232	10996.550591395777	6257.945674083731	17082.330063789494	7385.01087189457	8380.417946606953	17008.943105897648	7143.350094403805	4902.145525644883	6938.182813511492	10315.579351007082	11030.107559621058	7894.28942027184	15821.658731188681	7507.560701309272	10435.242154966736	7148.615616688699
5104.8111429458895	9115.911366331637	15994.939117991436	20307.540507765654	10486.358697879243	6132.675607645893	8433.800377107742	6513.41569541288	11523.188201319306	8939.277088344583	6541.992488497408	7168.889177484311	7133.651468298148	10401.586992545232	10866.97674519352	6257.945674083731	16982.654967168455	6717.084472246074	8380.417946606953	17008.943105897648	7143.350094403805	4902.145525644883	6938.182813511492	10315.579351007082	9978.960769905005	7894.28942027184	15821.658731188681	7355.762392532663	10435.242154966736	6960.072098248733
5104.8111429458895	9115.911366331637	15994.939117991436	16424.050563153876	10320.795771896992	6132.675607645893	8433.800377107742	6513.41569541288	11523.188201319306	8879.190513944626	6541.992488497408	7168.889177484311	7133.651468298148	10135.175698988285	10866.97674519352	6257.945674083731	16894.630376540452	6717.084472246074	8262.913134593953	17008.943105897648	7143.350094403805	4753.787355863886	6938.182813511492	10315.579351007082	9978.960769905005	7803.59817015575	15821.658731188681	7355.762392532663	10435.242154966736	6934.144603548427
5104.8111429458895	9115.911366331637	15994.939117991436	16020.990936840717	10320.795771896992	6127.279171229315	7961.047740242334	6513.41569541288	11463.94307044865	8879.190513944626	6541.992488497408	7149.547270787803	7133.651468298148	10005.782249191281	10866.97674519352	6257.945674083731	13597.88412187144	6717.084472246074	8262.913134593953	17008.943105897648	6997.355534565478	4633.618580064609	6938.182813511492	10315.579351007082	9978.960769905005	7803.59817015575	15821.658731188681	7238.15881301089	10435.242154966736	6934.144603548427
5104.8111429458895	9115.911366331637	15994.939117991436	16020.990936840717	10320.795771896992	6127.279171229315	7961.047740242334	6513.41569541288	11463.94307044865	8879.190513944626	6541.992488497408	6875.637128286143	6855.9774566469205	8172.3039036796	10866.97674519352	6257.945674083731	13597.88412187144	6717.084472246074	8231.72857640455	17008.943105897648	6997.355534565478	4633.618580064609	6938.182813511492	10315.579351007082	9978.960769905005	7803.59817015575	15821.658731188681	7238.15881301089	10435.242154966736	6122.1771752772165
5104.8111429458895	7479.282600457647	15994.939117991436	16020.990936840717	10320.795771896992	5979.8528414063185	7961.047740242334	6474.9387332550095	11433.300749426233	8879.190513944626	6541.992488497408	6875.637128286143	6855.9774566469205	8172.3039036796	10684.665161313245	6257.945674083731	13597.88412187144	6717.084472246074	8231.72857640455	17008.943105897648	6997.355534565478	4633.618580064609	6938.182813511492	10169.690674497633	9978.960769905005	7746.404124098782	15821.658731188681	7238.15881301089	10379.062702353991	4863.243667445058
5104.8111429458895	7479.282600457647	15994.939117991436	13071.189218084612	10320.795771896992	5830.903307683773	7947.167872953296	6450.412321227796	11433.300749426233	8879.190513944626	5138.132523447061	5119.264949690903	6855.9774566469205	8052.960288347478	10684.665161313245	6257.945674083731	13084.466187842156	6485.339245673017	7921.139447929267	16947.49917884599	6997.355534565478	4633.618580064609	6938.182813511492	10169.690674497633	9978.960769905005	7746.404124098782	15651.000157529868	6471.020284211178	8527.006228727041	4863.243667445058
5104.8111429458895	7479.282600457647	15994.939117991436	13071.189218084612	10116.840678717184	5830.903307683773	7947.167872953296	6450.412321227796	11433.300749426233	8879.190513944626	5091.920846090633	5119.264949690903	6855.9774566469205	8007.996462693233	10684.665161313245	6216.431308006761	13028.599898292938	6350.996784575017	7921.139447929267	13036.663733888332	6997.355534565478	4633.618580064609	5875.950852540704	10169.690674497633	9978.960769905005	7591.986365799975	10641.860723677695	6471.020284211178	8527.006228727041	4803.92409065091
5104.8111429458895	7479.282600457647	15994.939117991436	13071.189218084612	9778.251401982474	5789.248805689954	7598.201654081999	6450.412321227796	11216.015944407838	8713.917612452824	5091.920846090633	5032.97617501957	6855.9774566469205	7863.920767960036	10397.941894323281	6216.431308006761	13028.599898292938	6350.996784575017	7866.690354405183	11715.37862647856	6997.355534565478	4630.591642451947	5875.950852540704	10169.690674497633	7469.136936823215	7591.986365799975	10641.860723677695	6471.020284211178	8527.006228727041	4803.92409065091
5104.8111429458895	7479.282600457647	14457.652249729808	13071.189218084612	9778.251401982474	5775.097835887373	7598.201654081999	6450.412321227796	11216.015944407838	8713.917612452824	5010.309747949174	5032.97617501957	6855.9774566469205	7863.920767960036	10364.723045968058	6216.431308006761	12314.712222349963	6273.026951136373	7680.420444171046	11373.808381577495	6997.355534565478	4630.591642451947	5875.950852540704	10169.690674497633	7469.136936823215	7540.355397749066	10641.860723677695	6471.020284211178	8527.006228727041	4803.92409065091
5104.8111429458895	7479.282600457647	14457.652249729808	13071.189218084612	9778.251401982474	5775.097835887373	7598.201654081999	6450.412321227796	11216.015944407838	8713.917612452824	5010.309747949174	5032.97617501957	6458.796377252389	7863.920767960036	10364.723045968058	6216.431308006761	11278.304786150355	6273.026951136373	7680.420444171046	11373.808381577495	6873.059390456382	4630.591642451947	5817.783548234456	5725.240287109923	7469.136936823215	7540.355397749066	10641.860723677695	6471.020284211178	8527.006228727041	4803.92409065091
5104.8111429458895	7479.282600457647	14386.023601180632	13010.958956423254	9778.251401982474	5775.097835887373	7598.201654081999	6450.412321227796	11216.015944407838	8639.502748288609	5010.309747949174	4872.367763838901	6458.796377252389	7736.508729264365	10364.723045968058	6216.431308006761	10806.966987909873	5336.250112118885	7680.420444171046	11373.808381577495	6873.059390456382	4608.636838779952	5817.783548234456	5725.240287109923	7237.252710038766	6667.592710458248	10641.860723677695	6471.020284211178	8527.006228727041	4803.92409065091
5104.8111429458895	7317.388400327274	9360.094248835	13010.958956423254	8119.628128088909	5775.097835887373	7598.201654081999	6176.95344523731	10975.351824354435	8603.161591759337	4958.658318442946	4872.367763838901	6453.420872993343	7736.508729264365	10276.668744033668	4671.496326292072	10806.966987909873	4201.842298474832	7680.420444171046	11373.808381577495	6873.059390456382	4608.636838779952	5817.783548234456	5713.865599289646	6734.149727705636	6667.592710458248	10169.43050027724	6384.342197287346	8527.006228727041	4803.92409065091
5104.8111429458895	7317.388400327274	9360.094248835	13010.958956423254	8029.876584471336	5775.097835887373	5964.122227265318	4550.206714927959	10975.351824354435	8603.161591759337	4958.658318442946	4872.367763838901	6453.420872993343	7736.508729264365	10276.668744033668	4661.80434122501	10608.353776565036	4201.842298474832	7680.420444171046	11373.808381577495	6873.059390456382	4505.701354166313	5817.783548234456	5713.865599289646	6578.230618385365	6667.592710458248	10169.43050027724	6384.342197287346	8527.006228727041	4803.92409065091
5090.6588239776065	7317.388400327274	9360.094248835	13010.958956423254	8029.876584471336	5162.778373052552	5964.122227265318	4550.206714927959	10975.351824354435	8603.161591759337	4958.658318442946	4872.367763838901	6453.420872993343	7736.508729264365	9041.469889630494	4661.80434122501	10608.353776565036	3897.1504873263116	7680.420444171046	11373.808381577495	6873.059390456382	4505.701354166313	5588.417152848431	5713.865599289646	6578.230618385365	6667.592710458248	10169.43050027724	6384.342197287346	8527.006228727041	4803.92409065091
4827.833557658817	7317.388400327274	9360.094248835	13010.958956423254	7923.169576462606	5162.778373052552	5964.122227265318	4440.598023769506	10975.351824354435	7972.129312308638	4958.658318442946	4872.367763838901	6421.80883072781	6345.0249599876415	9041.469889630494	4661.80434122501	10608.353776565036	3897.1504873263116	7680.420444171046	11365.331964831103	6873.059390456382	4505.701354166313	5588.417152848431	5713.865599289646	6578.230618385365	4682.224519038781	10022.01065016454	6375.619027733413	8527.006228727041	4734.281549013796
2630.123711004925	6414.845514736459	9156.894411438134	13010.958956423254	7923.169576462606	5162.778373052552	5964.122227265318	4440.598023769506	10015.774481763132	7972.129312308638	4958.658318442946	4872.367763838901	6421.80883072781	6345.0249599876415	9041.469889630494	4661.80434122501	10608.353776565036	3897.1504873263116	7680.420444171046	11365.331964831103	5084.9051171735555	4505.701354166313	5588.417152848431	5628.6821548666385	6578.230618385365	4682.224519038781	10022.01065016454	6375.619027733413	8527.006228727041	4734.281549013796
2630.123711004925	6414.845514736459	9156.894411438134	13010.958956423254	6139.357183762346	5162.778373052552	5866.028492034578	4296.545089169407	10015.774481763132	7884.24265113237	4958.658318442946	4872.367763838901	6421.80883072781	6345.0249599876415	8964.222547385058	4512.575696754957	10608.353776565036	3897.1504873263116	7649.962770841582	11365.331964831103	5025.038197284819	4439.585041842278	5588.417152848431	5628.6821548666385	6578.230618385365	4682.224519038781	10022.01065016454	5805.670804001329	8527.006228727041	4734.281549013796
2592.0955369684343	5808.932693759466	9156.894411438134	12807.117547768446	6139.357183762346	5114.528285129014	5866.028492034578	4296.545089169407	10015.774481763132	7884.24265113237	4958.658318442946	4872.367763838901	6421.80883072781	6345.0249599876415	8964.222547385058	3186.040296802846	10608.353776565036	3897.1504873263116	7520.955183031633	11183.938902034775	5025.038197284819	4376.770908157874	5588.417152848431	5628.6821548666385	6578.230618385365	4682.224519038781	10022.01065016454	4826.9233177581755	8401.91413338542	4734.281549013796
2592.0955369684343	5808.932693759466	9156.894411438134	12807.117547768446	6139.357183762346	5114.528285129014	5866.028492034578	4296.545089169407	10015.774481763132	7884.24265113237	4958.658318442946	4872.367763838901	6421.80883072781	6345.0249599876415	8964.222547385058	3186.040296802846	9881.428014060095	3897.1504873263116	6156.4199223212945	9990.037074279022	5025.038197284819	4376.770908157874	5588.417152848431	5628.6821548666385	6578.230618385365	4682.224519038781	9901.307014102373	4826.9233177581755	6773.659717548786	4734.281549013796
2592.0955369684343	5762.188887152188	9156.894411438134	12807.117547768446	6139.357183762346	5114.528285129014	5866.028492034578	4296.545089169407	10015.774481763132	7884.24265113237	4958.658318442946	4872.367763838901	6421.80883072781	5574.416401875999	8964.222547385058	3186.040296802846	9881.428014060095	3897.1504873263116	6156.4199223212945	9990.037074279022	5025.038197284819	4376.770908157874	5431.767215933816	5628.6821548666385	6578.230618385365	4682.224519038781	9901.307014102373	4826.9233177581755	6773.659717548786	4105.309414533246
2592.0955369684343	5762.188887152188	9156.894411438134	12608.14562252473	6139.357183762346	5114.528285129014	5866.028492034578	4296.545089169407	10015.774481763132	6561.36016530173	4958.658318442946	4872.367763838901	6358.940285174739	5486.740742869796	7855.149975919656	3146.7226485323554	9385.362269071951	3897.1504873263116	6156.4199223212945	9990.037074279022	5023.7665108180045	4376.770908157874	5431.767215933816	5628.6821548666385	5613.650336302984	3729.355688412769	9901.307014102373	4226.014825492975	6773.659717548786	4105.309414533246
2592.0955369684343	5762.188887152188	8202.468853996857	12608.14562252473	6052.447924597568	5114.528285129014	5866.028492034578	4296.545089169407	10015.774481763132	6561.36016530173	4958.658318442946	4807.170673186367	6358.940285174739	5486.740742869796	7846.3055214405995	3146.7226485323554	9385.362269071951	3897.1504873263116	5150.47388448382	9990.037074279022	5023.7665108180045	4369.161397976456	5331.849611346903	4547.354152767003	4413.761607874086	3729.355688412769	9901.307014102373	4226.014825492975	6773.659717548786	4105.309414533246
2592.0955369684343	4949.209114109324	7289.107724787286	12608.14562252473	6052.447924597568	5114.528285129014	5747.959758505734	4296.545089169407	10015.774481763132	6561.36016530173	4958.658318442946	4807.170673186367	6358.940285174739	5479.7195928893425	7694.554581555702	3146.7226485323554	9320.330816113155	3897.1504873263116	4239.7029490466275	9990.037074279022	4989.158945716049	4369.161397976456	5331.849611346903	4361.245590707251	4413.761607874086	3729.355688412769	9901.307014102373	4226.014825492975	6730.792221890137	3987.673749876405
2592.0955369684343	4949.209114109324	6733.263216540838	11582.032722243139	6023.296912403548	5114.528285129014	5747.959758505734	4296.545089169407	10015.774481763132	6555.40249073781	4958.658318442946	4754.14925112618	6358.940285174739	5463.11959397317	7694.554581555702	3146.7226485323554	9296.98333665822	3897.1504873263116	4239.7029490466275	9930.722583499559	4989.158945716049	4369.161397976456	5171.153838902208	4361.245590707251	4413.761607874086	3729.355688412769	9901.307014102373	4226.014825492975	6730.792221890137	3987.673749876405
2580.148904720947	4860.960729334304	6643.464620099432	10240.922847774496	5813.745099541149	5114.528285129014	5747.959758505734	4296.545089169407	9933.165004411927	6555.40249073781	4958.658318442946	4754.14925112618	6358.940285174739	5463.11959397317	7694.554581555702	3146.7226485323554	9296.98333665822	3897.1504873263116	4239.7029490466275	9930.722583499559	4989.158945716049	3843.7331365227233	5171.153838902208	4361.245590707251	4413.761607874086	3729.355688412769	8360.908904539909	4206.6100943503325	6730.792221890137	3987.673749876405
2580.148904720947	4860.960729334304	6643.464620099432	10240.922847774496	5813.745099541149	5114.528285129014	5721.9924864467675	4296.545089169407	9297.531651783811	6469.467987181575	4958.658318442946	4696.31375327787	6358.940285174739	5463.11959397317	7694.554581555702	3146.7226485323554	9296.98333665822	3897.1504873263116	4239.7029490466275	9930.722583499559	4942.685702306177	3794.8208643194066	5171.153838902208	4361.245590707251	3758.4121910708777	3656.096615203799	8360.908904539909	4206.6100943503325	6730.792221890137	3987.673749876405
2580.148904720947	4860.960729334304	6643.464620099432	10117.436778330652	5813.745099541149	4680.996314958233	5721.9924864467675	4296.545089169407	9297.531651783811	5268.996531028028	4958.658318442946	4696.31375327787	6288.164517460113	5463.11959397317	7694.554581555702	3146.7226485323554	9145.96860145399	3897.1504873263116	4229.576882214047	9930.722583499559	4942.685702306177	3794.8208643194066	5166.832180331006	4361.245590707251	3758.4121910708777	3656.096615203799	8022.5955192227575	4206.6100943503325	6730.792221890137	3987.673749876405
2580.148904720947	4860.960729334304	6643.464620099432	10117.436778330652	5813.745099541149	4680.996314958233	5721.9924864467675	4296.545089169407	9297.531651783811	5268.996531028028	4958.658318442946	4218.160578564603	6288.164517460113	5463.11959397317	7647.052942176381	3146.7226485323554	9145.96860145399	3897.1504873263116	4229.576882214047	9930.722583499559	4942.685702306177	3794.8208643194066	5166.832180331006	2817.5369564647453	3758.4121910708777	3656.096615203799	8022.5955192227575	4206.6100943503325	6730.792221890137	3732.493642955784
2580.148904720947	4860.960729334304	6643.464620099432	9381.891128489384	5813.745099541149	4680.996314958233	5487.952310659011	4296.545089169407	9297.531651783811	5268.996531028028	4958.658318442946	4218.160578564603	6288.164517460113	5437.554592744707	7647.052942176381	3146.7226485323554	9145.96860145399	3897.1504873263116	4229.576882214047	9930.722583499559	4942.685702306177	3794.8208643194066	3939.3095585946694	2817.5369564647453	3758.4121910708777	3656.096615203799	8022.5955192227575	4206.6100943503325	6730.792221890137	3732.493642955784
2543.216805307652	4860.960729334304	6219.4002059050235	8872.742734085652	4286.542112506556	4648.641396670581	5487.952310659011	4296.545089169407	8540.47573034781	5117.464121687136	4794.956082921333	4218.160578564603	6288.164517460113	5437.554592744707	7230.003109544812	3146.7226485323554	9145.96860145399	3897.1504873263116	4210.593689509018	9930.722583499559	4942.685702306177	3794.8208643194066	3939.3095585946694	2817.5369564647453	3615.9818628481034	3656.096615203799	8022.5955192227575	4206.6100943503325	6730.792221890137	3732.493642955784
2489.1164240516027	4860.960729334304	6219.4002059050235	8872.742734085652	4286.542112506556	4648.641396670581	5487.952310659011	4296.545089169407	8540.47573034781	5117.464121687136	4728.745941645023	4218.160578564603	6288.164517460113	5437.554592744707	7230.003109544812	3146.7226485323554	9101.169785673696	3897.1504873263116	4210.593689509018	9593.959850539988	4942.685702306177	3790.2650535675325	3881.7290302637994	2817.5369564647453	3578.617446448915	3656.096615203799	8022.5955192227575	4206.6100943503325	6701.257002221655	3732.493642955784
2459.6032883882053	4860.960729334304	6219.4002059050235	8621.276440241993	4286.542112506556	4648.641396670581	5487.952310659011	4296.545089169407	8540.47573034781	5117.464121687136	4686.886278861656	4218.160578564603	5624.344317831477	5437.554592744707	7230.003109544812	3146.7226485323554	9034.004692330025	3639.44245658651	4210.593689509018	9593.959850539988	4942.685702306177	3768.719374996851	3881.7290302637994	2817.5369564647453	3578.617446448915	3656.096615203799	7939.970356047304	4190.319921114238	6701.257002221655	3294.389437183953
2459.6032883882053	4860.960729334304	6219.4002059050235	8621.276440241993	4286.542112506556	4568.571165585945	4944.72678492972	4291.594162507521	8540.47573034781	4461.52127816788	4686.886278861656	4218.160578564603	5624.344317831477	5437.554592744707	7230.003109544812	3146.1238013253387	6117.248873579168	3639.44245658651	4210.593689509018	9593.959850539988	4942.685702306177	3768.719374996851	3881.7290302637994	2727.582150913302	3578.617446448915	3656.096615203799	7939.970356047304	4190.319921114238	6701.257002221655	3294.389437183953
2428.0499730451497	4860.960729334304	6219.4002059050235	8621.276440241993	4280.526650373853	4568.571165585945	4944.72678492972	3972.024566369583	8351.561561616458	4461.52127816788	4686.886278861656	4218.160578564603	5624.344317831477	5437.554592744707	7230.003109544812	3146.1238013253387	6117.248873579168	3639.44245658651	4210.593689509018	9593.959850539988	4942.685702306177	3768.719374996851	3881.7290302637994	2727.582150913302	3563.8259611315334	3656.096615203799	7937.308017738152	4190.319921114238	6653.188981527618	3267.410837589327
2428.0499730451497	4837.395727371065	6138.753592601273	7335.350763265764	4230.0105444376595	4550.005474750691	4944.72678492972	3972.024566369583	8344.042352295288	4461.52127816788	3956.2317070054187	4218.160578564603	5624.344317831477	5437.554592744707	7230.003109544812	3146.1238013253387	6117.248873579168	3639.44245658651	4210.593689509018	9593.959850539988	4942.685702306177	3768.719374996851	3873.8683233372763	2727.582150913302	3563.8259611315334	3576.994733036123	7913.768800090664	4073.492533842061	6653.188981527618	3267.410837589327
2428.0499730451497	3950.9326000465726	6138.753592601273	7335.350763265764	4230.0105444376595	3465.485481587455	4944.72678492972	3972.024566369583	8344.042352295288	4461.52127816788	3956.2317070054187	3598.472453847582	5624.344317831477	5437.554592744707	7230.003109544812	3146.1238013253387	6117.248873579168	3639.44245658651	4210.593689509018	9593.959850539988	4942.685702306177	3768.719374996851	3791.9617927014565	2727.582150913302	3563.8259611315334	3335.8739051311964	7913.768800090664	4050.3587115611176	6272.445403683622	3267.410837589327
2428.0499730451497	3950.9326000465726	6138.753592601273	7335.350763265764	4230.0105444376595	3465.485481587455	4944.72678492972	3972.024566369583	8340.513796382138	4452.265859280931	3948.768245028267	3561.8992485458757	5624.344317831477	5393.605768478846	7230.003109544812	3146.1238013253387	6117.248873579168	3639.44245658651	4203.5432260628695	7751.028658294523	4288.27219210248	3544.185446935248	3668.284297801617	2727.582150913302	3563.8259611315334	3302.67007977767	7913.768800090664	4050.3587115611176	6216.924313143569	3267.410837589327
2428.0499730451497	3950.9326000465726	5230.509266167351	7335.350763265764	4230.0105444376595	3465.485481587455	4944.72678492972	3972.024566369583	8340.513796382138	4452.265859280931	3885.869172534331	3540.707697442527	5624.344317831477	5393.605768478846	6184.52612858825	3146.1238013253387	6117.248873579168	3639.44245658651	4203.5432260628695	7567.935396606139	4288.27219210248	3490.136161864369	3668.284297801617	2727.582150913302	3452.0768731986664	3302.67007977767	7913.768800090664	3976.7295013871303	6216.924313143569	3267.410837589327
2428.0499730451497	3950.9326000465726	5196.74734060738	7335.350763265764	4230.0105444376595	3465.485481587455	4944.72678492972	3523.9598890662915	8340.513796382138	4452.265859280931	3885.869172534331	3432.7034372217195	5267.875436683156	4860.145997265727	6184.52612858825	3146.1238013253387	5835.291335443389	3632.9612575586607	4203.5432260628695	7559.710321171886	4288.27219210248	3404.381603593681	3423.396748945869	2727.582150913302	3446.283695412687	3226.5703117190665	7913.768800090664	3976.7295013871303	6216.924313143569	3267.410837589327
2428.0499730451497	3950.9326000465726	5196.74734060738	7028.241968772096	4195.591605004442	3465.485481587455	4944.72678492972	3523.9598890662915	7533.680716765504	3783.9503954454076	3885.869172534331	3432.7034372217195	5198.354015517652	4602.780845456728	6029.599989870118	3146.1238013253387	5835.291335443389	3632.9612575586607	4203.5432260628695	7559.710321171886	4219.637426345418	3296.7628584388244	3055.690150415255	2727.582150913302	2938.2378349745263	3226.5703117190665	7913.768800090664	3968.362348786008	6216.924313143569	3267.410837589327
2428.0499730451497	2868.4419976174145	5196.74734060738	7028.241968772096	4195.591605004442	3465.485481587455	4944.72678492972	3523.9598890662915	7476.223007690539	3783.9503954454076	3867.8430779907962	3432.7034372217195	5084.651420585118	4570.289641083773	6029.599989870118	3146.1238013253387	5835.291335443389	3632.9612575586607	4149.640976264882	7559.710321171886	4219.637426345418	3296.7628584388244	3055.690150415255	2727.582150913302	2938.2378349745263	3061.6318241434365	7913.768800090664	3968.362348786008	6216.924313143569	3267.410837589327
2428.0499730451497	2868.4419976174145	5196.74734060738	7007.851549518003	4080.3748254478733	3465.485481587455	4944.72678492972	3523.9598890662915	7437.8717555207695	3783.9503954454076	3867.8430779907962	3278.0528747090925	5084.651420585118	4570.289641083773	6029.599989870118	3146.1238013253387	5835.291335443389	3522.9593152281577	4149.640976264882	7559.710321171886	4219.637426345418	3296.7628584388244	3038.5212604173453	2727.582150913302	2447.6902037867167	3061.6318241434365	7275.05855255743	3750.356384841784	6216.924313143569	3267.410837589327
2428.0499730451497	2868.4419976174145	5196.74734060738	7007.851549518003	4080.3748254478733	3465.485481587455	4875.9442965339995	3523.9598890662915	7413.258575172953	3783.9503954454076	3867.8430779907962	3063.868678636167	5084.651420585118	4570.289641083773	6029.599989870118	3146.1238013253387	5835.291335443389	3522.9593152281577	3768.649361885391	6482.898552070868	4219.637426345418	3296.7628584388244	3038.5212604173453	2713.7645448048524	2447.6902037867167	3061.6318241434365	6224.705074157845	3750.356384841784	6216.924313143569	3267.410837589327
2428.0499730451497	2868.4419976174145	5196.74734060738	6994.161357931247	4080.3748254478733	3465.485481587455	4875.9442965339995	3523.9598890662915	7413.258575172953	3783.9503954454076	3867.8430779907962	3028.6970313918723	4131.236962846851	4570.289641083773	6029.599989870118	3146.1238013253387	4938.829738860477	3522.9593152281577	3768.649361885391	6482.898552070868	4219.637426345418	3296.7628584388244	3038.5212604173453	2711.9737652871495	2447.6902037867167	3061.6318241434365	6224.705074157845	2834.644919956323	6216.924313143569	3267.410837589327
2428.0499730451497	2868.4419976174145	5196.74734060738	6994.161357931247	4051.2947117402737	3215.4072995337883	4875.9442965339995	3431.4571958103106	7413.258575172953	3783.9503954454076	3867.8430779907962	3028.6970313918723	4037.2194342276907	4470.4511808358875	6029.599989870118	3146.1238013253387	4321.4370396053755	3518.2879947885353	3768.649361885391	6482.898552070868	4219.637426345418	3296.7628584388244	3038.5212604173453	2684.1004358281552	2447.6902037867167	3061.6318241434365	6188.351021681678	2834.644919956323	6216.924313143569	3267.410837589327
2428.0499730451497	2868.4419976174145	5196.74734060738	6994.161357931247	4051.2947117402737	3212.0964622542137	4875.9442965339995	3394.92284306943	7413.258575172953	3783.9503954454076	3595.2910340687718	3028.6970313918723	4037.2194342276907	4470.4511808358875	6029.599989870118	3120.4369022454434	4321.4370396053755	3108.7956615927374	3768.649361885391	6482.898552070868	4219.637426345418	3296.7628584388244	3038.5212604173453	2684.1004358281552	2447.6902037867167	3061.6318241434365	4718.866858250041	2834.644919956323	5750.795784603882	3234.551323626376
2336.9288257114144	2868.4419976174145	5196.74734060738	5576.16143892619	4051.2947117402737	3212.0964622542137	4875.9442965339995	3394.92284306943	7413.258575172953	3783.9503954454076	3595.2910340687718	3028.6970313918723	3099.263092553766	4470.4511808358875	6029.599989870118	3120.4369022454434	4321.4370396053755	3108.7956615927374	3768.649361885391	6482.898552070868	4219.637426345418	3296.7628584388244	3038.5212604173453	2684.1004358281552	2447.6902037867167	3061.6318241434365	4718.866858250041	2834.644919956323	5750.795784603882	3234.551323626376
2336.9288257114144	2868.4419976174145	5196.74734060738	5576.16143892619	4032.171553065623	3212.0964622542137	4875.9442965339995	3394.92284306943	7079.148436482061	3739.035722332162	3595.2910340687718	3018.8761311859585	3099.263092553766	4470.4511808358875	6002.783701828474	3120.4369022454434	4233.284281553595	3108.7956615927374	3768.649361885391	6482.898552070868	4218.160414966025	3210.2855563325757	3038.5212604173453	2684.1004358281552	2328.609985698999	3019.0931370560675	4703.404390461535	2834.644919956323	5750.795784603882	3234.551323626376
2336.9288257114144	2868.4419976174145	5101.689593534903	5576.16143892619	4032.171553065623	3181.8727189260517	4875.9442965339995	3164.504823342788	7079.148436482061	3739.035722332162	3595.2910340687718	2981.440905529969	3099.263092553766	4470.4511808358875	6002.783701828474	3120.4369022454434	4233.284281553595	3098.081144010043	3635.9348302401113	6482.898552070868	4218.160414966025	2780.4840610128363	3038.5212604173453	2684.1004358281552	2328.609985698999	3019.0931370560675	4581.426440690823	2834.644919956323	5750.795784603882	3234.551323626376
2336.9288257114144	2868.4419976174145	5101.689593534903	5576.16143892619	4032.171553065623	3181.8727189260517	4875.9442965339995	3164.504823342788	7079.148436482061	3709.9983890424846	3595.2910340687718	2981.440905529969	3099.263092553766	4470.4511808358875	6002.783701828474	2970.905802475718	4233.284281553595	3098.081144010043	3635.9348302401113	6482.898552070868	4218.160414966025	2780.4840610128363	3038.5212604173453	2684.1004358281552	2328.609985698999	2441.725592033068	4449.405708866688	2834.644919956323	5750.795784603882	3234.551323626376
2336.9288257114144	2868.4419976174145	5101.689593534903	4808.07462526813	4032.171553065623	3181.8727189260517	4875.9442965339995	3164.504823342788	7079.148436482061	3709.9983890424846	3538.602426935333	2981.440905529969	3099.263092553766	4470.4511808358875	6002.783701828474	2970.905802475718	4233.284281553595	2951.216914432788	3564.4473075896167	6482.898552070868	3902.506004431835	2780.4840610128363	3037.321025349215	2684.1004358281552	2328.609985698999	2441.725592033068	4449.405708866688	2834.644919956323	5750.795784603882	3234.551323626376
2336.9288257114144	2861.0147558750414	5101.689593534903	4808.07462526813	4032.171553065623	3181.8727189260517	4211.666672074274	2955.4325977956446	6153.1557287601045	3709.9983890424846	3538.602426935333	2981.440905529969	3099.263092553766	4470.4511808358875	6002.783701828474	2970.905802475718	4233.284281553595	2951.216914432788	3509.3963138981385	6316.068004935293	3902.506004431835	2780.4840610128363	3032.8660063696666	2684.1004358281552	2328.609985698999	2441.725592033068	4449.405708866688	2834.644919956323	5750.795784603882	3234.551323626376
2336.9288257114144	2861.0147558750414	5101.689593534903	4808.07462526813	3845.4730986368036	3181.8727189260517	4189.627821693608	2955.4325977956446	5901.097555035638	3709.9983890424846	3538.602426935333	2981.440905529969	3099.263092553766	4470.4511808358875	6002.783701828474	2599.889576229096	4215.211821546114	2951.216914432788	3509.3963138981385	6316.068004935293	3902.506004431835	2695.6307034869415	3032.8660063696666	2684.1004358281552	2328.609985698999	2377.5976925362365	4449.405708866688	2797.299289787834	5748.305369447622	2846.6394943765154
2295.0252256050544	2660.9934069205055	5101.689593534903	4808.07462526813	3845.4730986368036	2928.145051344763	4147.784192362684	2955.4325977956446	5901.097555035638	3709.9983890424846	3538.602426935333	2981.440905529969	3099.263092553766	4470.4511808358875	6002.783701828474	2599.889576229096	4215.211821546114	2951.216914432788	3509.3963138981385	6267.476986664093	3902.506004431835	2695.6307034869415	3032.8660063696666	2684.1004358281552	2328.609985698999	2377.5976925362365	4449.405708866688	2796.3189333499286	5748.305369447622	2846.6394943765154
2295.0252256050544	2660.9934069205055	5101.689593534903	4808.07462526813	3845.4730986368036	2928.145051344763	4147.784192362684	2955.4325977956446	5901.097555035638	2785.150749824848	3538.602426935333	2981.440905529969	3099.263092553766	4255.474554306884	6002.783701828474	2495.9876315600163	4215.211821546114	2951.216914432788	3499.828750243878	6267.476986664093	3886.546851120388	2695.6307034869415	3004.6495182437466	2625.954871729881	2328.609985698999	2377.5976925362365	4410.227129991744	2718.6991909317594	5748.305369447622	2846.6394943765154
2295.0252256050544	2660.9934069205055	5101.689593534903	4808.07462526813	3845.4730986368036	2912.9333398229137	4147.784192362684	2689.578893052334	5832.863823034021	2785.150749824848	3538.602426935333	2981.440905529969	3099.263092553766	4107.6857511656945	6002.783701828474	2495.9876315600163	4215.211821546114	2927.057640986048	3499.828750243878	5840.967846824778	3886.546851120388	2689.051558866576	3004.6495182437466	2060.909676834307	2328.609985698999	2377.5976925362365	4410.227129991744	2718.6991909317594	5748.305369447622	2800.504152145284
2131.3522757505607	2654.4277115924942	5098.5125052641	4808.07462526813	3845.4730986368036	2912.9333398229137	3432.4623915381026	2579.7753904458264	5832.863823034021	2785.150749824848	3538.602426935333	2949.174962232572	3099.263092553766	4105.278110806871	6002.783701828474	2362.299167784219	4215.211821546114	2927.057640986048	3282.234830846519	5517.671297239551	3587.466094729509	2689.051558866576	2941.1381701993655	2060.909676834307	2328.609985698999	2377.5976925362365	4410.227129991744	2699.821245891981	5748.305369447622	2800.504152145284
2131.3522757505607	2044.8913172803232	5098.5125052641	4808.07462526813	3845.4730986368036	2907.017832767787	3432.4623915381026	2579.7753904458264	5832.863823034021	2785.150749824848	3538.602426935333	2949.174962232572	3099.263092553766	4105.278110806871	6002.783701828474	2309.230422648612	4215.211821546114	2927.057640986048	3282.234830846519	5441.916999796812	3587.466094729509	2689.051558866576	2907.879841980772	2060.909676834307	2325.224741854855	2377.5976925362365	4410.227129991744	2667.798231218545	5748.305369447622	2800.504152145284
2116.690690902825	2034.356846522107	4970.881794855605	4808.07462526813	3845.4730986368036	2907.017832767787	3380.3525175097443	2054.810954567607	5788.619643011117	2777.7036278435335	3130.136240944931	2949.174962232572	3099.263092553766	4105.278110806871	6002.783701828474	2309.230422648612	3788.7775725125202	2687.3656120725063	3282.234830846519	5441.916999796812	3587.466094729509	2689.051558866576	2907.879841980772	2060.909676834307	2325.224741854855	2371.326793298522	4410.227129991744	2667.798231218545	5748.305369447622	2298.852883332212
2095.3620328372162	2034.356846522107	4894.3715485805815	4808.07462526813	3845.4730986368036	2894.7775535540363	3335.578809532528	2054.810954567607	5788.619643011117	2777.7036278435335	3130.136240944931	2949.174962232572	3099.263092553766	4105.278110806871	4472.6981079507705	2151.972433914543	3788.7775725125202	2687.3656120725063	3282.234830846519	5441.916999796812	3587.466094729509	2689.051558866576	2907.879841980772	2060.909676834307	2325.224741854855	2371.326793298522	4410.227129991744	1940.3931420726944	4664.770241668599	2298.852883332212
2020.6628426215589	2034.356846522107	4679.071838609552	4808.07462526813	3813.9713420727826	2894.7775535540363	3335.578809532528	2054.810954567607	5788.619643011117	2765.4100750780253	2558.7438389160443	2949.174962232572	3099.263092553766	4105.278110806871	4472.6981079507705	2151.972433914543	3788.7775725125202	2209.220280739273	3282.234830846519	5441.916999796812	3536.427456295925	2521.5665502012002	2907.879841980772	2060.909676834307	2325.224741854855	2371.326793298522	4160.809603020161	1940.3931420726944	4664.770241668599	2249.3887876923195
2020.6628426215589	2034.356846522107	4124.377980549948	4808.07462526813	3813.9713420727826	2889.171309160769	3335.578809532528	2054.810954567607	5316.6738466098295	2435.3459086509715	2558.7438389160443	2949.174962232572	3099.263092553766	3910.956477323395	4472.6981079507705	2151.972433914543	3788.7775725125202	2209.220280739273	3282.234830846519	5405.837794798643	3536.427456295925	2521.5665502012002	2907.879841980772	2060.909676834307	2325.224741854855	2371.326793298522	4160.809603020161	1940.3931420726944	4595.0903140527325	2249.3887876923195
2012.5224744826473	2034.356846522107	4124.377980549948	4808.07462526813	3813.9713420727826	2889.171309160769	3269.212025041683	2054.810954567607	5299.725791013198	2435.3459086509715	2558.7438389160443	2949.174962232572	3099.263092553766	3910.956477323395	4405.644135776864	2108.215214235488	3788.7775725125202	2209.220280739273	3282.234830846519	5405.837794798643	3536.427456295925	2521.5665502012002	2730.9393552927695	2060.909676834307	2325.224741854855	2371.326793298522	4160.809603020161	1940.3931420726944	4595.0903140527325	2249.3887876923195
2012.5224744826473	2034.356846522107	4124.377980549948	3714.4624297341516	3813.9713420727826	2889.171309160769	3269.212025041683	2054.810954567607	5279.986848525448	2435.3459086509715	2558.7438389160443	2949.174962232572	3099.263092553766	3910.956477323395	4377.472225507741	2042.358393858928	3176.259816481496	2194.4522642896864	2738.6804949494926	5405.837794798643	3392.9286715023754	2521.5665502012002	2730.9393552927695	2060.909676834307	2325.224741854855	2371.326793298522	4129.941090579982	1837.3886337958493	4595.0903140527325	2249.3887876923195
1941.3008020092502	2034.356846522107	3503.333573387497	3714.4624297341516	3329.604409582725	2889.171309160769	3269.212025041683	1973.5305841041475	5279.986848525448	2435.3459086509715	2558.7438389160443	2923.6194054442117	3099.263092553766	3652.4261862432572	4043.353196554578	2042.358393858928	3158.979386465222	2194.4522642896864	2696.2158611756918	5405.837794798643	3392.9286715023754	2521.5665502012002	2730.9393552927695	2060.909676834307	2325.224741854855	2371.326793298522	4062.6760903277795	1837.3886337958493	4595.0903140527325	2249.3887876923195
1941.3008020092502	2034.356846522107	3503.333573387497	3714.4624297341516	3329.604409582725	2889.171309160769	3210.638301232066	1973.5305841041475	5279.986848525448	2435.3459086509715	2558.7438389160443	2923.6194054442117	3030.3880572139224	3652.4261862432572	4043.353196554578	2042.358393858928	3149.4083221701744	2194.4522642896864	2696.2158611756918	5405.837794798643	3357.3063227577477	2509.723942354157	2574.625589319355	2060.909676834307	2325.224741854855	2371.326793298522	4062.6760903277795	1837.3886337958493	4595.0903140527325	2249.3887876923195
1911.4603958750356	2034.356846522107	3503.333573387497	3373.801880098921	3329.604409582725	2889.171309160769	3210.638301232066	1973.5305841041475	4639.03372825688	2435.3459086509715	2457.680137590327	2853.097782579585	2998.4712978119496	3560.3145069931325	4043.353196554578	2042.358393858928	3149.4083221701744	2194.4522642896864	2696.2158611756918	5405.837794798643	3159.2515121175643	2509.723942354157	2574.625589319355	2060.909676834307	2325.224741854855	2371.326793298522	4062.6760903277795	1837.3886337958493	3068.7188509441285	2249.3887876923195
1901.0780541409138	2034.356846522107	3503.333573387497	3373.801880098921	3329.604409582725	2878.6453924160205	3210.638301232066	1973.5305841041475	4639.03372825688	2435.3459086509715	2457.680137590327	2853.097782579585	2998.4712978119496	3560.3145069931325	4043.353196554578	2042.358393858928	3149.4083221701744	2194.4522642896864	2696.2158611756918	5393.765795402609	3159.2515121175643	2448.2250749802524	2574.625589319355	2060.909676834307	2325.224741854855	2371.326793298522	4062.6760903277795	1837.3886337958493	3068.7188509441285	2249.3887876923195
1887.3101611253846	2034.356846522107	3503.333573387497	3373.801880098921	3329.604409582725	2878.6453924160205	3210.638301232066	1973.5305841041475	4639.03372825688	2435.3459086509715	2457.680137590327	2853.097782579585	2998.4712978119496	3560.3145069931325	4043.353196554578	2042.358393858928	3149.4083221701744	2194.4522642896864	2696.2158611756918	5321.036371245907	3143.9676233458777	2316.185012591788	2401.6047364228557	2060.909676834307	2325.224741854855	2371.326793298522	3406.866406633792	1837.3886337958493	3068.7188509441285	2249.3887876923195
1887.3101611253846	2034.356846522107	3503.333573387497	3373.801880098921	3289.4673791028235	2878.6453924160205	3174.7684371209534	1973.5305841041475	4632.766123635583	2435.3459086509715	2022.914521046324	2853.097782579585	2988.2699464743937	3165.2753754133337	4043.353196554578	2042.358393858928	3149.4083221701744	2194.4522642896864	1786.5327545988298	5321.036371245907	2663.74163397313	2316.185012591788	2364.0301796722765	2060.909676834307	2325.224741854855	2371.326793298522	3406.866406633792	1837.3886337958493	3068.7188509441285	2249.3887876923195
1887.3101611253846	2034.356846522107	3503.333573387497	3373.801880098921	3289.4673791028235	2860.2658248267016	3174.7684371209534	1969.6852812661866	4567.648675480601	2435.3459086509715	1945.3597562517093	2853.097782579585	2988.2699464743937	3165.2753754133337	4043.353196554578	2042.358393858928	3149.4083221701744	2175.6255451878915	1770.7185561839342	4920.281748432375	2663.74163397313	2316.185012591788	2364.0301796722765	2060.909676834307	2325.224741854855	2234.641817345864	2830.912130613333	1814.799031342908	3068.7188509441285	2249.3887876923195
1885.3304199152722	2011.1795189427644	3503.333573387497	3373.801880098921	3289.4673791028235	2860.2658248267016	3174.3597220377364	1969.6852812661866	4567.648675480601	2435.3459086509715	1945.3597562517093	2375.2909326345275	2988.2699464743937	2762.331921064465	4043.353196554578	2042.358393858928	3011.9639396622606	2175.6255451878915	1769.9856652774638	4920.281748432375	2650.8201084862594	2208.383702601805	2248.1874401254745	2060.909676834307	2325.224741854855	2213.6872914580563	2830.912130613333	1814.799031342908	3068.7188509441285	2249.3887876923195
1846.5795774424705	2011.1795189427644	3503.333573387497	3359.8407810312724	3247.9906923754684	2681.274707153635	3118.310829956511	1969.6852812661866	4567.648675480601	2435.3459086509715	1945.3597562517093	2375.2909326345275	2988.2699464743937	2762.331921064465	3720.4688278950116	2042.358393858928	3011.9639396622606	2175.6255451878915	1740.2568884966945	4240.43203352974	2423.869837964763	2208.383702601805	2202.863685496196	2060.909676834307	2325.224741854855	2213.6872914580563	2830.912130613333	1814.799031342908	3068.7188509441285	2246.6003285522756
1666.0633345120475	2011.1795189427644	3396.79896923102	3359.8407810312724	3228.9401156674157	2681.274707153635	3108.8846499427946	1969.6852812661866	4567.648675480601	2435.3459086509715	1945.3597562517093	2357.595058765434	2988.2699464743937	2316.877347287905	3716.519793438526	2042.358393858928	3011.9639396622606	2175.6255451878915	1658.919023300545	4172.221878763017	2423.869837964763	2208.383702601805	2202.863685496196	2060.909676834307	2325.224741854855	2213.6872914580563	2820.7933322849112	1814.799031342908	3068.7188509441285	2246.6003285522756
1644.1595072294476	2004.8282906413956	3396.79896923102	3359.8407810312724	3228.9401156674157	2591.5988990667042	3108.8846499427946	1969.6852812661866	4567.648675480601	2435.3459086509715	1945.3597562517093	2357.595058765434	2988.2699464743937	2316.877347287905	3716.519793438526	1660.6158110225624	3011.9639396622606	2175.6255451878915	1658.919023300545	4172.221878763017	2423.869837964763	2208.383702601805	2186.196941354277	2060.909676834307	2325.224741854855	2176.459626476229	2820.7933322849112	1814.799031342908	3068.7188509441285	2105.324956150833
1644.1595072294476	1922.4244518314222	3356.387572530135	3359.8407810312724	3228.9401156674157	2584.4107292889457	3108.8846499427946	1969.6852812661866	4567.648675480601	2435.3459086509715	1945.3597562517093	2357.595058765434	2988.2699464743937	2316.877347287905	3688.303361969832	1639.518981255695	3010.3205542035375	1806.09111695736	1658.919023300545	4172.221878763017	2423.869837964763	2208.383702601805	2174.473422853828	2060.909676834307	2312.403090768463	2176.459626476229	2820.7933322849112	1814.799031342908	3068.7188509441285	1686.1342406528242
1644.1595072294476	1922.4244518314222	3356.387572530135	3359.8407810312724	3228.9401156674157	2584.4107292889457	3108.8846499427946	1969.6852812661866	4567.648675480601	2435.3459086509715	1922.5873625701815	2201.6053397241303	2988.2699464743937	2234.9501563200206	3688.303361969832	1635.4526438014846	3010.3205542035375	1806.09111695736	1658.919023300545	4172.221878763017	2407.5662321027135	2208.383702601805	2174.473422853828	1894.5232641820962	2293.2600593318843	2176.459626476229	2737.086026853696	1814.799031342908	3068.7188509441285	1686.1342406528242
1608.0505789597446	1922.4244518314222	3356.387572530135	3359.8407810312724	3228.9401156674157	2584.4107292889457	2419.1077650656284	1969.6852812661866	4567.648675480601	2435.3459086509715	1922.5873625701815	2201.6053397241303	2988.2699464743937	2234.9501563200206	3243.3464644123924	1635.4526438014846	3010.3205542035375	1806.09111695736	1658.919023300545	4172.221878763017	2407.5662321027135	2208.383702601805	2174.473422853828	1894.5232641820962	2189.1216823732066	2176.459626476229	2737.086026853696	1800.9414951457402	3068.7188509441285	1686.1342406528242
1608.0505789597446	1922.4244518314222	3356.387572530135	3315.091494595489	3200.647919744951	2584.4107292889457	2046.4436537358692	1946.4808950129684	4567.648675480601	2435.3459086509715	1815.3272283884985	2201.6053397241303	2988.2699464743937	2234.9501563200206	3243.3464644123924	1635.4526438014846	3010.3205542035375	1806.09111695736	1658.919023300545	4148.819500093066	2407.5662321027135	2208.383702601805	1963.5113626340935	1894.5232641820962	2189.1216823732066	2176.459626476229	2737.086026853696	1800.9414951457402	3068.7188509441285	1660.4781210941014
1608.0505789597446	1922.4244518314222	3321.776021268437	3285.249958564689	3180.374925132968	2584.4107292889457	2046.4436537358692	1808.3297698311417	4398.252276817293	2435.3459086509715	1815.3272283884985	2201.6053397241303	2988.2699464743937	2234.9501563200206	3243.3464644123924	1635.4526438014846	2937.192043248636	1806.09111695736	1658.919023300545	4148.819500093066	2407.5662321027135	2086.189607262793	1672.9148720278122	1894.5232641820962	2189.1216823732066	2176.459626476229	2737.086026853696	1800.9414951457402	3068.7188509441285	1660.4781210941014
1473.243553221394	1922.4244518314222	3321.776021268437	2467.472499919253	3180.374925132968	2540.504506362755	2046.4436537358692	1808.3297698311417	4398.252276817293	2435.3459086509715	1815.3272283884985	2014.3538113109257	2799.2342507252943	2210.166085685797	3243.3464644123924	1635.4526438014846	2914.898091074695	1777.1411518913637	1658.919023300545	4148.819500093066	2407.5662321027135	2086.189607262793	1672.9148720278122	1894.5232641820962	2116.2986636045207	2176.459626476229	2737.086026853696	1800.9414951457402	3068.7188509441285	1660.4781210941014
1473.243553221394	1730.4666591149337	3321.776021268437	2467.472499919253	3069.8579712122396	2540.504506362755	2046.4436537358692	1808.3297698311417	4363.038143582925	2435.3459086509715	1815.3272283884985	2014.3538113109257	2799.2342507252943	2172.391867872094	3243.3464644123924	1635.4526438014846	2914.898091074695	1777.1411518913637	1658.919023300545	4085.0448424624255	2407.5662321027135	1742.9639222712653	1672.9148720278122	1894.5232641820962	2113.5521811588633	2176.459626476229	2737.086026853696	1721.9201349615732	3068.7188509441285	1660.4781210941014
1473.243553221394	1712.7006164683594	3321.776021268437	2467.472499919253	3069.8579712122396	2430.6237034104192	2046.4436537358692	1808.3297698311417	4245.794701764358	2435.3459086509715	1815.3272283884985	1970.9656900588957	2799.2342507252943	2172.391867872094	3243.3464644123924	1635.4526438014846	2914.898091074695	1748.9310231020845	1658.919023300545	4085.0448424624255	2407.5662321027135	1734.7952642009452	1664.7273560266508	1894.5232641820962	2000.1623892331313	2041.718531260378	2737.086026853696	1588.766775016494	3068.7188509441285	1660.4781210941014
1473.243553221394	1712.7006164683594	3321.776021268437	2467.472499919253	3069.8579712122396	2430.6237034104192	2046.4436537358692	1808.3297698311417	4240.3761514561975	2435.3459086509715	1815.3272283884985	1970.9656900588957	2799.2342507252943	2172.391867872094	3147.1142667913377	1635.4526438014846	2869.820114651818	1693.2056340955755	1658.919023300545	4085.0448424624255	2407.5662321027135	1734.7952642009452	1664.7273560266508	1850.197516657612	2000.1623892331313	2041.718531260378	2737.086026853696	1539.2074276988715	3068.7188509441285	1660.4781210941014
1473.243553221394	1712.7006164683594	3321.776021268437	2467.472499919253	2892.3682196925315	2430.6237034104192	2046.4436537358692	1806.3753566916716	4046.0720707051955	2435.3459086509715	1766.7679453407459	1970.9656900588957	2749.3453871960264	2172.391867872094	3133.9975432779634	1635.4526438014846	2813.9201769563724	1693.2056340955755	1658.919023300545	3860.2660755123607	2407.5662321027135	1734.7952642009452	1664.7273560266508	1850.197516657612	2000.1623892331313	2041.718531260378	2737.086026853696	1534.5896378439793	3068.7188509441285	1660.4781210941014
1473.243553221394	1712.7006164683594	3257.082558512637	2467.472499919253	2884.9105814232717	2430.6237034104192	2046.4436537358692	1806.3753566916716	3205.181044837988	2435.3459086509715	1766.7679453407459	1932.943252772019	2744.7909532715166	2165.8475328875425	3133.9975432779634	1635.4526438014846	2813.9201769563724	1693.2056340955755	1658.919023300545	3860.2660755123607	2387.2423347718704	1734.7952642009452	1647.1019721397388	1850.197516657612	1932.4317088522332	2041.718531260378	2737.086026853696	1534.5896378439793	3068.7188509441285	1660.4781210941014
1473.243553221394	1712.7006164683594	3251.645782732308	2467.472499919253	2884.9105814232717	2430.6237034104192	2046.4436537358692	1806.3753566916716	3147.990293335942	2435.3459086509715	1766.7679453407459	1601.9020545089707	2744.7909532715166	2165.8475328875425	2940.7016211123573	1635.4526438014846	2778.444263207123	1693.2056340955755	1658.919023300545	3795.0956879868213	2387.2423347718704	1613.348535534847	1645.413967066286	1771.0147638994877	1888.6955394171744	2041.718531260378	2737.086026853696	1534.5896378439793	3068.7188509441285	1660.4781210941014
1473.243553221394	1712.7006164683594	3251.645782732308	2467.472499919253	2884.9105814232717	2430.6237034104192	2046.4436537358692	1806.3753566916716	3147.990293335942	2435.3459086509715	1766.7679453407459	1589.815736517036	2744.7909532715166	2129.9441364307627	2940.7016211123573	1604.248536505847	2778.444263207123	1693.2056340955755	1658.919023300545	3795.0956879868213	2351.73881878082	1613.348535534847	1643.1601591973479	1670.2168833566748	1888.6955394171744	2041.718531260378	2737.086026853696	1534.5896378439793	3068.7188509441285	1660.4781210941014
1473.243553221394	1712.7006164683594	3251.645782732308	2467.472499919253	2884.9105814232717	2365.858373640934	2046.4436537358692	1806.3753566916716	3147.990293335942	2435.3459086509715	1766.7679453407459	1589.815736517036	2744.7909532715166	2129.9441364307627	2940.7016211123573	1604.248536505847	2491.6442368175117	1693.2056340955755	1658.919023300545	3795.0956879868213	2351.73881878082	1613.348535534847	1495.3984839953089	1670.2168833566748	1888.6955394171744	2030.7884789431776	2737.086026853696	1534.5896378439793	3068.7188509441285	1660.4781210941014
1473.243553221394	1712.7006164683594	3184.504951795772	2466.7298630893238	2609.0682732999408	2252.5298200579136	2046.4436537358692	1806.3753566916716	3147.990293335942	2435.3459086509715	1766.7679453407459	1589.815736517036	2744.7909532715166	2104.774917925788	2210.0630989474184	1604.248536505847	2482.9425814765104	1693.2056340955755	1658.919023300545	3795.0956879868213	2351.73881878082	1613.348535534847	1495.3984839953089	1670.2168833566748	1888.6955394171744	2014.8016434978774	2737.086026853696	1528.9245691076815	3068.7188509441285	1660.4781210941014
1465.7918130230455	1712.7006164683594	3184.504951795772	2466.7298630893238	2609.0682732999408	2249.8112046682263	1897.6119630289375	1789.8155695002633	3147.990293335942	2435.3459086509715	1766.7679453407459	1589.815736517036	2744.7909532715166	2104.774917925788	2210.0630989474184	1604.248536505847	2482.9425814765104	1693.2056340955755	1627.5618914119796	3765.207381505274	2351.73881878082	1613.348535534847	1485.1899776577502	1670.2168833566748	1888.6955394171744	2014.8016434978774	2737.086026853696	1527.1001332002588	3018.1299912196146	1660.4781210941014
1465.7918130230455	1708.896270358611	3184.504951795772	2427.8984031333175	2331.581284597301	2249.8112046682263	1897.6119630289375	1789.8155695002633	3147.990293335942	2185.468291294352	1766.7679453407459	1589.815736517036	2699.942084093378	2104.774917925788	2196.549914833757	1604.248536505847	2482.9425814765104	1678.7026660343927	1627.5618914119796	3765.207381505274	2351.73881878082	1613.348535534847	1380.3124450736505	1670.2168833566748	1888.6955394171744	2014.8016434978774	2737.086026853696	1527.1001332002588	3018.1299912196146	1660.4781210941014
1465.7918130230455	1708.896270358611	3080.531395255765	2401.5846877641543	2331.581284597301	2249.8112046682263	1897.6119630289375	1684.5889460958983	3147.990293335942	2185.468291294352	1766.7679453407459	1589.815736517036	1784.0238064425673	2104.774917925788	2196.549914833757	1604.248536505847	2450.067475660197	1678.7026660343927	1627.5618914119796	3765.207381505274	2351.73881878082	1613.348535534847	1365.3426866771306	1670.2168833566748	1888.6955394171744	1957.8956582369992	2737.086026853696	1527.1001332002588	3018.1299912196146	1660.4781210941014
1465.7918130230455	1618.6306576292925	3080.531395255765	2401.5846877641543	2331.581284597301	2249.8112046682263	1897.6119630289375	1684.5889460958983	3119.545565475452	2185.468291294352	1673.9724629391267	1589.815736517036	1784.0238064425673	2104.774917925788	2126.9081361976837	1604.248536505847	2450.067475660197	1678.7026660343927	1627.5618914119796	3755.058359336819	2351.73881878082	1613.348535534847	1357.5158212218198	1670.2168833566748	1888.6955394171744	1904.9871111373652	2737.086026853696	1474.4718420724269	2980.793567635731	1660.4781210941014
1401.282950604695	1484.7372570205634	3080.531395255765	2401.5846877641543	2331.581284597301	2249.8112046682263	1897.6119630289375	1595.8177145882119	3119.545565475452	2172.0590220390222	1673.9724629391267	1587.9864872747273	1783.0927400214805	2104.774917925788	2122.2378000297135	1604.248536505847	2450.067475660197	1678.7026660343927	1627.5618914119796	2915.307687623945	2351.73881878082	1613.348535534847	1357.5158212218198	1670.2168833566748	1888.6955394171744	1904.9871111373652	2737.086026853696	1474.4718420724269	2980.793567635731	1660.4781210941014
1401.282950604695	1454.6283935197441	3080.531395255765	2401.5846877641543	2331.581284597301	2249.8112046682263	1897.6119630289375	1595.8177145882119	2939.650187254147	2172.0590220390222	1673.9724629391267	1587.9864872747273	1765.939330375667	2104.774917925788	2122.2378000297135	1384.1983887003469	2450.067475660197	1678.7026660343927	1627.5618914119796	2862.2710458120678	2351.73881878082	1610.6298717005368	1357.5158212218198	1670.2168833566748	1729.8509679228468	1904.9871111373652	2737.086026853696	1473.0780283601819	2980.793567635731	1660.4781210941014
1401.282950604695	1454.6283935197441	3080.531395255765	2401.5846877641543	2306.2059417402397	2249.8112046682263	1796.273250509295	1595.8177145882119	2898.0710536915094	2172.0590220390222	1673.9724629391267	1587.9864872747273	1765.939330375667	2104.774917925788	2122.2378000297135	1384.1983887003469	2450.067475660197	1657.8945351555794	1627.5618914119796	2862.2710458120678	2326.4853851571575	1610.6298717005368	1353.7502038563816	1653.6949031892252	1729.8509679228468	1904.9871111373652	2555.518533809543	1473.0780283601819	2980.793567635731	1568.1267818801803
1401.282950604695	1454.6283935197441	2996.5267189215906	2401.5846877641543	2305.1521885677957	2249.8112046682263	1796.273250509295	1593.2755987852179	2898.0710536915094	2172.0590220390222	1673.9724629391267	1585.837851121208	1765.939330375667	2034.9191691456804	2122.2378000297135	1384.1983887003469	2440.026308743809	1657.8945351555794	1627.5618914119796	2862.2710458120678	2326.4853851571575	1610.6298717005368	1353.7502038563816	1653.6949031892252	1729.8509679228468	1904.9871111373652	2555.518533809543	1473.0780283601819	2808.420417673651	1568.1267818801803
1401.282950604695	1454.6283935197441	2944.86391426926	2401.5846877641543	2305.1521885677957	2249.8112046682263	1796.273250509295	1593.2755987852179	2491.4845971669183	2172.0590220390222	1673.9724629391267	1577.907229413481	1765.939330375667	2034.9191691456804	2122.2378000297135	1375.230111959219	2329.632546185392	1657.8945351555794	1627.5618914119796	2862.2710458120678	2326.4853851571575	1610.6298717005368	1348.6346338952421	1653.6949031892252	1729.8509679228468	1904.9871111373652	2555.518533809543	1403.3713070099375	2808.420417673651	1568.1267818801803
1378.9243849123998	1454.6283935197441	2837.1229767551017	2401.5846877641543	2305.1521885677957	2223.7878750370587	1796.273250509295	1593.2755987852179	2491.4845971669183	1842.0262544608702	1673.9724629391267	1577.907229413481	1752.237650518779	1801.0062780486417	2122.2378000297135	1375.230111959219	2329.632546185392	1657.8945351555794	1576.0033307592034	2862.2710458120678	2218.3291402376476	1610.6298717005368	1348.6346338952421	1653.6949031892252	1729.8509679228468	1904.9871111373652	2546.468351232429	1362.4170846653622	2808.420417673651	1568.1267818801803
1378.9243849123998	1454.6283935197441	2837.1229767551017	2401.5846877641543	2305.1521885677957	2223.7878750370587	1780.9539962074773	1593.2755987852179	2491.4845971669183	1842.0262544608702	1673.9724629391267	1577.907229413481	1752.237650518779	1801.0062780486417	2122.2378000297135	1375.230111959219	2310.8352959434424	1597.6290827738433	1576.0033307592034	2862.2710458120678	2208.26698804446	1601.1803294659207	1348.6346338952421	1653.6949031892252	1729.8509679228468	1904.9871111373652	1848.9666479004022	1362.4170846653622	2808.420417673651	1554.2276812674907
1351.5176475238222	1454.6283935197441	2837.1229767551017	2401.5846877641543	2305.1521885677957	1934.1702329026032	1780.9539962074773	1556.9237123728547	2491.4845971669183	1558.8910768688565	1673.9724629391267	1543.4144778353689	1752.237650518779	1801.0062780486417	2122.2378000297135	1317.3545936555697	2310.8352959434424	1597.6290827738433	1576.0033307592034	2862.2710458120678	2208.26698804446	1601.1803294659207	1337.1518350198667	1643.1545270135084	1729.8509679228468	1904.9871111373652	1761.1295458413567	1309.6872522591589	2808.420417673651	1554.2276812674907
1351.5176475238222	1454.6283935197441	2786.9013645946497	2401.5846877641543	2305.1521885677957	1934.1702329026032	1780.9539962074773	1556.9237123728547	2461.8858545049998	1558.8910768688565	1673.9724629391267	1543.4144778353689	1721.3946524759851	1660.4940532806397	2122.2378000297135	1317.3545936555697	2310.8352959434424	1499.3707008714503	1576.0033307592034	2862.2710458120678	2204.8073850878673	1601.1803294659207	1337.1518350198667	1613.934107160079	1728.006967075822	1904.9871111373652	1761.1295458413567	1309.6872522591589	2808.420417673651	1554.2276812674907
1351.5176475238222	1370.7705822293237	2786.9013645946497	2401.5846877641543	2305.1521885677957	1934.1702329026032	1780.9539962074773	1556.9237123728547	2461.8858545049998	1558.8910768688565	1673.9724629391267	1543.4144778353689	1721.3946524759851	1660.4940532806397	2122.2378000297135	1317.3545936555697	2310.8352959434424	1499.3707008714503	1576.0033307592034	2862.2710458120678	1983.9521080379925	1601.1803294659207	1337.1518350198667	1613.934107160079	1728.006967075822	1904.9871111373652	1761.1295458413567	1309.6872522591589	2808.420417673651	1544.8893889036817
1351.5176475238222	1331.326642545364	2786.9013645946497	2401.5846877641543	2305.1521885677957	1799.4699228230056	1756.0733430350429	1549.4999725226683	2297.264682848437	1558.8910768688565	1673.9724629391267	1543.4144778353689	1721.3946524759851	1660.4940532806397	2122.2378000297135	1288.0994422629933	2310.8352959434424	1499.3707008714503	1576.0033307592034	2862.2710458120678	1983.9521080379925	1601.1803294659207	1337.1518350198667	1613.934107160079	1728.006967075822	1904.9871111373652	1761.1295458413567	1309.6872522591589	2808.420417673651	1544.8893889036817
1351.5176475238222	1331.326642545364	2786.9013645946497	2401.5846877641543	2131.6707247162913	1799.4699228230056	1756.0733430350429	1401.9758998112668	2297.264682848437	1558.8910768688565	1673.9724629391267	1543.4144778353689	1721.3946524759851	1660.4940532806397	2122.2378000297135	1288.0994422629933	2310.8352959434424	1453.0161792245515	1576.0033307592034	2862.2710458120678	1983.9521080379925	1587.2419250635048	1325.0163007848923	1613.934107160079	1728.006967075822	1891.176791140995	1761.1295458413567	1309.6872522591589	2427.93481540447	1528.318041458287
1351.5176475238222	1331.326642545364	2782.1130794770625	2401.5846877641543	2126.178177323887	1663.5525213546077	1756.0733430350429	1368.2586680674322	2122.8012197913704	1558.8910768688565	1592.3537063630931	1543.4144778353689	1721.3946524759851	1583.8533258297775	2122.2378000297135	1288.0994422629933	2310.8352959434424	1453.0161792245515	1576.0033307592034	2860.6934824176174	1983.9521080379925	1587.2419250635048	1325.0163007848923	1613.934107160079	1728.006967075822	1891.176791140995	1761.1295458413567	1309.6872522591589	2427.93481540447	1525.0643068666789
1351.5176475238222	1331.326642545364	2782.1130794770625	2401.5846877641543	2126.178177323887	1663.5525213546077	1756.0733430350429	1368.2586680674322	2122.8012197913704	1558.8910768688565	1585.8812030597005	1543.4144778353689	1721.3946524759851	1583.8533258297775	2122.2378000297135	1288.0994422629933	2310.8352959434424	1453.0161792245515	1576.0033307592034	2860.6934824176174	1974.3007050513647	1587.2419250635048	1320.5165894045313	1613.934107160079	1728.006967075822	1891.176791140995	1761.1295458413567	1309.6872522591589	2012.731317259265	1510.5431664770808
1351.5176475238222	1331.326642545364	2782.1130794770625	2401.5846877641543	2126.178177323887	1663.5525213546077	1756.0733430350429	1368.2586680674322	1947.962420397578	1558.8910768688565	1585.8812030597005	1543.4144778353689	1721.3946524759851	1583.8533258297775	2109.617569609648	1288.0994422629933	2310.8352959434424	1453.0161792245515	1576.0033307592034	2841.473438495227	1974.3007050513647	1587.2419250635048	1311.6666373124272	1613.934107160079	1699.278270051813	1891.176791140995	1755.7124669385637	1309.6872522591589	2012.731317259265	1510.5431664770808
1351.5176475238222	1331.326642545364	2782.1130794770625	2375.09435387299	2126.178177323887	1663.5525213546077	1756.0733430350429	1368.2586680674322	1947.4930163278536	1558.8910768688565	1585.8812030597005	1543.4144778353689	1721.3946524759851	1583.8533258297775	2109.617569609648	1288.0994422629933	2272.4780414511583	1431.0625268762058	1576.0033307592034	2841.473438495227	1974.3007050513647	1587.2419250635048	1311.6666373124272	1613.934107160079	1699.278270051813	1811.7317511794333	1755.7124669385637	1309.6872522591589	2012.731317259265	1505.7608469155812
1351.5176475238222	1331.326642545364	2782.1130794770625	2199.4489278128103	2126.178177323887	1663.5525213546077	1756.0733430350429	1343.717032644168	1947.4930163278536	1558.8910768688565	1585.8812030597005	1543.4144778353689	1721.3946524759851	1583.8533258297775	2109.617569609648	1288.0994422629933	1956.936049753435	1431.0625268762058	1576.0033307592034	2841.473438495227	1974.3007050513647	1587.2419250635048	1304.6294924157105	1613.934107160079	1699.278270051813	1480.6572891994676	1704.4311285823517	1309.6872522591589	2012.731317259265	1505.7608469155812
1351.5176475238222	1331.326642545364	2782.1130794770625	2199.4489278128103	2126.178177323887	1663.5525213546077	1756.0733430350429	1343.717032644168	1947.4930163278536	1558.8910768688565	1585.8812030597005	1543.4144778353689	1721.3946524759851	1583.8533258297775	2109.617569609648	1288.0994422629933	1956.936049753435	1431.0625268762058	1576.0033307592034	2841.473438495227	1974.3007050513647	1587.2419250635048	1304.6294924157105	1613.934107160079	1699.278270051813	1480.6572891994676	1704.4311285823517	1309.6872522591589	2012.731317259265	1505.7608469155812
1351.5176475238222	1331.326642545364	2782.1130794770625	2199.4489278128103	2126.178177323887	1639.8765520524803	1756.0733430350429	1332.0758738225861	1947.4930163278536	1558.8910768688565	1585.8812030597005	1543.4144778353689	1693.1750260970284	1583.8533258297775	2109.617569609648	1288.0994422629933	1956.936049753435	1431.0625268762058	1576.0033307592034	2841.473438495227	1974.3007050513647	1587.2419250635048	1304.6294924157105	1613.934107160079	1686.208883851296	1472.2220569341239	1704.4311285823517	1309.6872522591589	2012.731317259265	1505.7608469155812
1351.5176475238222	1331.326642545364	2782.1130794770625	2199.4489278128103	2126.178177323887	1639.8765520524803	1756.0733430350429	1332.0758738225861	1947.4930163278536	1558.8910768688565	1585.8812030597005	1543.4144778353689	1693.1750260970284	1508.5535036605665	2109.617569609648	1288.0994422629933	1934.8333491255532	1431.0625268762058	1576.0033307592034	2841.473438495227	1974.3007050513647	1577.8109536460893	1299.5170051783143	1613.934107160079	1686.208883851296	1466.308944198639	1704.4311285823517	1309.6872522591589	2012.731317259265	1505.7608469155812
1348.4004233561718	1331.326642545364	2679.477129004992	2173.536403503629	2126.178177323887	1635.2898246114735	1756.0733430350429	1332.0758738225861	1947.4930163278536	1558.8910768688565	1585.8812030597005	1543.4144778353689	1693.1750260970284	1491.9109088877742	2107.141615969932	1288.0994422629933	1866.6879850373246	1431.0625268762058	1576.0033307592034	2841.473438495227	1934.4604556490422	1577.8109536460893	1255.261926004911	1602.066651979194	1686.208883851296	1466.308944198639	1704.4311285823517	1309.6872522591589	2012.731317259265	1505.7608469155812
1348.4004233561718	1331.326642545364	2679.477129004992	2173.536403503629	1976.7213033454857	1635.2898246114735	1756.0733430350429	1332.0758738225861	1883.255694717604	1558.8910768688565	1585.8812030597005	1418.8264548679092	1693.1750260970284	1491.9109088877742	2107.141615969932	1288.0994422629933	1866.6879850373246	1431.0625268762058	1576.0033307592034	2775.2023667912604	1934.4604556490422	1577.8109536460893	1255.261926004911	1602.066651979194	1686.208883851296	1466.308944198639	1704.4311285823517	1309.6872522591589	2012.731317259265	1505.7608469155812
1348.4004233561718	1331.326642545364	2679.477129004992	2123.7793078371506	1976.7213033454857	1510.3828895718557	1756.0733430350429	1328.0782128321475	1883.255694717604	1558.8910768688565	1585.8812030597005	1418.8264548679092	1693.1750260970284	1491.9109088877742	2050.745558794977	1288.0994422629933	1866.6879850373246	1431.0625268762058	1576.0033307592034	2775.2023667912604	1934.4604556490422	1577.8109536460893	1255.261926004911	1517.835242745324	1686.208883851296	1466.308944198639	1668.636886692804	1309.6872522591589	2012.731317259265	1505.7608469155812
1326.9676875710509	1331.326642545364	2597.7637389324864	2123.7793078371506	1976.7213033454857	1510.3828895718557	1660.851291977347	1328.0782128321475	1883.255694717604	1359.0527972953023	1585.8812030597005	1418.8264548679092	1685.9839756910212	1491.9109088877742	1777.844229933018	1288.0994422629933	1778.6764287374249	1431.0625268762058	1576.0033307592034	2775.2023667912604	1934.4604556490422	1422.195749148706	1234.667059757337	1517.835242745324	1686.208883851296	1466.308944198639	1668.636886692804	1259.3765814088833	2012.731317259265	1505.7608469155812
1272.0177064134195	1331.326642545364	2597.7637389324864	2081.9639559737775	1976.7213033454857	1510.3828895718557	1660.851291977347	1328.0782128321475	1878.5338357539383	1359.0527972953023	1576.9350415565614	1418.8264548679092	1673.6402326625607	1491.9109088877742	1777.844229933018	1288.0994422629933	1778.6764287374249	1431.0625268762058	1576.0033307592034	2533.2710471608343	1934.4604556490422	1422.195749148706	1234.667059757337	1517.835242745324	1674.1976344586574	1466.308944198639	1668.636886692804	1259.3765814088833	2012.731317259265	1505.7608469155812
1272.0177064134195	1331.326642545364	2425.764889358773	2081.9639559737775	1976.7213033454857	1510.3828895718557	1660.851291977347	1328.0782128321475	1878.5338357539383	1350.2467048592102	1544.4043789619311	1418.8264548679092	1673.6402326625607	1491.9109088877742	1527.4043619510105	1288.0994422629933	1778.6764287374249	1396.2274432403924	1576.0033307592034	2506.6213740982103	1934.4604556490422	1422.195749148706	1220.445686913785	1466.7297740942226	1673.1278956691935	1466.308944198639	1668.636886692804	1183.0814202992751	2012.731317259265	1505.7608469155812
1271.2948945739272	1331.326642545364	1943.636363700007	2081.9639559737775	1976.7213033454857	1510.3828895718557	1660.851291977347	1328.0782128321475	1878.5338357539383	1315.0816994188563	1537.1948576739162	1418.8264548679092	1673.6402326625607	1490.1923960598488	1527.4043619510105	1288.0994422629933	1778.6764287374249	1396.2274432403924	1576.0033307592034	2472.005005787689	1934.4604556490422	1422.195749148706	1204.0046681927795	1442.800778208443	1588.8555621091175	1466.308944198639	1668.636886692804	1183.0814202992751	2012.731317259265	1505.7608469155812
1271.2948945739272	1331.326642545364	1874.1695620378946	2081.9639559737775	1976.7213033454857	1510.3828895718557	1654.7652831020814	1328.0782128321475	1878.5338357539383	1315.0816994188563	1537.1948576739162	1396.6246891075612	1665.460220928509	1478.4766385834014	1518.4577553990262	1288.0994422629933	1778.6764287374249	1396.2274432403924	1576.0033307592034	2428.3793063802586	1934.4604556490422	1422.195749148706	1204.0046681927795	1361.8727274927153	1588.8555621091175	1466.308944198639	1668.636886692804	1181.8850029754688	2012.731317259265	1505.7608469155812
1271.2948945739272	1292.796965398226	1874.1695620378946	2081.9639559737775	1976.7213033454857	1510.3828895718557	1641.264658633314	1328.0782128321475	1878.5338357539383	1315.0816994188563	1537.1948576739162	1298.7071394438249	1665.460220928509	1478.4766385834014	1518.4577553990262	1288.0994422629933	1778.6764287374249	1396.2274432403924	1576.0033307592034	2428.3793063802586	1934.4604556490422	1422.195749148706	1204.0046681927795	1361.8727274927153	1588.8555621091175	1466.308944198639	1660.748219654208	1181.8850029754688	2008.6107023225302	1505.7608469155812
1271.2948945739272	1228.873419278578	1874.1695620378946	1833.4530695085505	1976.7213033454857	1508.5762409612225	1641.264658633314	1328.0782128321475	1878.5338357539383	1315.0816994188563	1537.1948576739162	1298.7071394438249	1665.460220928509	1478.4766385834014	1518.4577553990262	1288.0994422629933	1778.6764287374249	1359.1433603007272	1504.5503583215425	2428.3793063802586	1820.8097257992629	1422.195749148706	1204.0046681927795	1361.8727274927153	1588.8555621091175	1466.308944198639	1660.748219654208	1181.8850029754688	2008.6107023225302	1505.7608469155812
1271.2948945739272	1192.7560407954427	1852.6822130196447	1833.4530695085505	1976.7213033454857	1469.6886862938923	1633.2208051460825	1328.0782128321475	1878.5338357539383	1315.0816994188563	1521.267913551114	1298.7071394438249	1665.460220928509	1478.4766385834014	1518.4577553990262	1288.0994422629933	1736.993182780609	1359.1433603007272	1449.5901262772309	2428.3793063802586	1612.2628429601564	1422.195749148706	1204.0046681927795	1361.8727274927153	1588.8555621091175	1466.308944198639	1660.748219654208	1181.8850029754688	1894.948753280653	1505.7608469155812
1271.2948945739272	1175.5231886894385	1845.9564965211048	1833.4530695085505	1976.7213033454857	1434.9225787272192	1633.2208051460825	1328.0782128321475	1766.803451933477	1315.0816994188563	1521.267913551114	1298.7071394438249	1665.460220928509	1478.4766385834014	1489.7382974559619	1288.0994422629933	1736.993182780609	1336.5613813903014	1449.5901262772309	2428.3793063802586	1607.170610210235	1367.3961379656166	1141.1036550799624	1331.2358251328214	1588.8555621091175	1466.308944198639	1660.748219654208	1181.8850029754688	1894.948753280653	1505.7608469155812
1271.2948945739272	1175.5231886894385	1845.9564965211048	1833.4530695085505	1943.787649618711	1434.9225787272192	1633.2208051460825	1328.0782128321475	1766.803451933477	1315.0816994188563	1521.267913551114	1298.7071394438249	1665.460220928509	1478.4766385834014	1489.7382974559619	1288.0994422629933	1736.993182780609	1336.5613813903014	1405.338483059696	2368.767448076672	1607.170610210235	1367.3961379656166	1118.7837605662253	1331.2358251328214	1588.8555621091175	1466.308944198639	1660.748219654208	1181.8850029754688	1894.948753280653	1505.7608469155812
1271.2948945739272	1175.5231886894385	1845.9564965211048	1752.2702569228154	1943.787649618711	1365.192363617708	1633.2208051460825	1328.0782128321475	1766.803451933477	1312.5365360626165	1512.3761711252994	1298.7071394438249	1665.460220928509	1478.4766385834014	1489.7382974559619	1285.1933608897793	1736.993182780609	1295.3829226839111	1397.7357108845433	2368.767448076672	1607.170610210235	1367.3961379656166	1115.7410227055768	1306.7548719416673	1588.8555621091175	1466.308944198639	1660.748219654208	1179.6922415116114	1894.948753280653	1505.7608469155812
1271.2948945739272	1175.5231886894385	1845.9564965211048	1727.9580188100467	1831.9101068954544	1365.192363617708	1606.70075582044	1328.0782128321475	1766.803451933477	1312.5365360626165	1512.3761711252994	1298.7071394438249	1665.460220928509	1449.4775868398222	1489.7382974559619	1285.1933608897793	1736.993182780609	1295.3829226839111	1397.7357108845433	2329.5516917380687	1607.170610210235	1367.3961379656166	1115.7410227055768	1306.7548719416673	1588.8555621091175	1466.308944198639	1660.748219654208	1179.6922415116114	1894.948753280653	1505.7608469155812
1271.2948945739272	1175.5231886894385	1845.9564965211048	1727.9580188100467	1831.9101068954544	1365.192363617708	1606.70075582044	1328.0782128321475	1754.9032106494687	1312.5365360626165	1512.3761711252994	1298.7071394438249	1665.460220928509	1449.4775868398222	1489.7382974559619	1285.1933608897793	1736.993182780609	1295.3829226839111	1397.7357108845433	2288.027287266482	1549.9489229541068	1367.3961379656166	1115.7410227055768	1306.7548719416673	1588.8555621091175	1349.4273297218815	1660.748219654208	1179.6922415116114	1875.9044757855145	1502.2439992380869
1271.2948945739272	1175.5231886894385	1845.9564965211048	1727.9580188100467	1831.9101068954544	1365.192363617708	1606.70075582044	1328.0782128321475	1754.9032106494687	1312.5365360626165	1512.3761711252994	1298.7071394438249	1665.460220928509	1449.4775868398222	1470.589458186938	1285.1933608897793	1728.686787152678	1295.3829226839111	1358.943629382191	2288.027287266482	1537.628130736354	1367.3961379656166	1111.0721417397276	1306.7548719416673	1588.8555621091175	1349.4273297218815	1491.6505596082525	1178.8787787394303	1875.9044757855145	1502.2439992380869
1271.2948945739272	1175.5231886894385	1828.4379460605583	1727.9580188100467	1784.0822167295871	1365.192363617708	1606.70075582044	1328.0782128321475	1754.9032106494687	1312.5365360626165	1512.3761711252994	1298.7071394438249	1665.460220928509	1449.4775868398222	1470.589458186938	1285.1933608897793	1728.686787152678	1295.3829226839111	1358.943629382191	2288.027287266482	1537.628130736354	1322.2991881664802	1111.0721417397276	1297.5403976881714	1536.2272754010014	1348.180374370273	1480.747265648922	1178.8787787394303	1875.9044757855145	1502.2439992380869
1271.2948945739272	1175.5231886894385	1828.4379460605583	1727.9580188100467	1784.0822167295871	1365.192363617708	1606.70075582044	1328.0782128321475	1754.9032106494687	1264.906035237908	1512.3761711252994	1298.7071394438249	1665.460220928509	1449.4775868398222	1470.589458186938	1285.1933608897793	1439.7234368332156	1295.3829226839111	1358.943629382191	2243.2820986112297	1514.5647728088413	1322.2991881664802	1111.0721417397276	1297.5403976881714	1536.2272754010014	1348.180374370273	1480.747265648922	1168.784840740244	1875.9044757855145	1502.2439992380869
1254.5672918848413	1143.7091603488798	1828.4379460605583	1717.0771000334726	1729.7781740178596	1365.192363617708	1606.70075582044	1328.0782128321475	1754.9032106494687	1264.906035237908	1512.3761711252994	1298.7071394438249	1665.460220928509	1449.4775868398222	1470.589458186938	1285.1933608897793	1401.2560751866495	1279.0926509788317	1355.7784481633105	2243.2820986112297	1514.5647728088413	1322.2991881664802	1111.0721417397276	1297.5403976881714	1536.2272754010014	1348.180374370273	1400.9872287978894	1168.784840740244	1875.9044757855145	1502.2439992380869
1254.5672918848413	1143.7091603488798	1786.2546908285765	1717.0771000334726	1729.7781740178596	1365.192363617708	1605.386997351059	1246.1694019496367	1732.7242904066702	1264.906035237908	1447.2755418320285	1298.7071394438249	1559.6751096295202	1449.4775868398222	1470.589458186938	1275.691491630876	1388.1138373163735	1279.0926509788317	1355.7784481633105	2243.2820986112297	1498.801431664673	1322.2991881664802	1087.0914431621509	1297.5403976881714	1536.2272754010014	1348.180374370273	1400.9872287978894	1166.3013861782513	1875.9044757855145	1502.2439992380869
1254.5672918848413	1143.7091603488798	1786.2546908285765	1717.0771000334726	1729.7781740178596	1365.192363617708	1605.386997351059	1246.1694019496367	1732.7242904066702	1264.906035237908	1447.2755418320285	1298.7071394438249	1539.534118666742	1432.1970490427939	1470.589458186938	1275.691491630876	1388.1138373163735	1279.0926509788317	1351.9017573739632	2243.2820986112297	1498.801431664673	1322.2991881664802	1087.0914431621509	1296.324202589206	1536.2272754010014	1348.180374370273	1368.2930998824281	1166.3013861782513	1875.9044757855145	1502.2439992380869
1254.5672918848413	1143.7091603488798	1645.9085357698018	1717.0771000334726	1729.7781740178596	1365.192363617708	1605.386997351059	1219.866285609672	1732.7242904066702	1264.906035237908	1446.567060798236	1281.072989134966	1539.534118666742	1432.1970490427939	1470.589458186938	1235.2988392885707	1388.1138373163735	1279.0926509788317	1351.9017573739632	2243.2820986112297	1498.801431664673	1322.2991881664802	1087.0914431621509	1296.324202589206	1536.2272754010014	1348.180374370273	1368.2930998824281	1157.3762296554723	1796.082445821441	1502.2439992380869
1249.2583642188965	1143.7091603488798	1645.8395425110648	1717.0771000334726	1729.7781740178596	1365.192363617708	1600.9393825705304	1219.866285609672	1680.2020259666328	1264.906035237908	1446.567060798236	1281.072989134966	1539.534118666742	1432.1970490427939	1460.6099700976456	1231.8801167031581	1388.1138373163735	1279.0926509788317	1351.9017573739632	2173.0994684041025	1431.8142453870096	1322.2991881664802	1087.0914431621509	1296.324202589206	1536.2272754010014	1299.122775593978	1320.4319091642199	1157.3762296554723	1796.082445821441	1445.4982617821324
1249.2583642188965	1143.7091603488798	1645.8395425110648	1717.0771000334726	1729.7781740178596	1365.192363617708	1600.9393825705304	1219.866285609672	1680.2020259666328	1260.4643117321482	1446.567060798236	1281.072989134966	1539.534118666742	1432.1970490427939	1460.6099700976456	1231.8801167031581	1388.1138373163735	1278.2158433128764	1351.9017573739632	2145.0771010995118	1431.8142453870096	1322.2991881664802	1087.0914431621509	1296.324202589206	1536.2272754010014	1275.7724089398375	1320.4319091642199	1141.2826914507696	1741.5478061257904	1445.4982617821324
1177.0384628527736	1143.7091603488798	1621.8347820783745	1713.2560340350767	1719.5908999093563	1320.101679207516	1452.5415893463655	1219.866285609672	1680.2020259666328	1260.4643117321482	1413.7766879675378	1221.7237588160676	1539.534118666742	1432.1970490427939	1460.6099700976456	1231.8801167031581	1388.1138373163735	1206.7745359855317	1351.9017573739632	1959.9028046605733	1431.8142453870096	1322.2991881664802	1048.6966243289326	1296.324202589206	1536.2272754010014	1275.7724089398375	1320.4319091642199	1141.2826914507696	1741.5478061257904	1445.4982617821324
1177.0384628527736	1143.7091603488798	1621.8347820783745	1713.2560340350767	1719.5908999093563	1305.4315145787298	1432.6122693946595	1219.866285609672	1680.2020259666328	1260.4643117321482	1413.7766879675378	1221.7237588160676	1539.534118666742	1432.1970490427939	1415.4833804284065	1231.8801167031581	1388.1138373163735	1206.7745359855317	1334.8196998867365	1959.9028046605733	1420.2051182391442	1322.2991881664802	1048.548986735493	1296.324202589206	1526.974523446671	1275.7724089398375	1320.4319091642199	1132.3737363281716	1741.5478061257904	1328.321902282699
1156.411253117211	1143.7091603488798	1616.680185675544	1713.2560340350767	1719.5908999093563	1305.4315145787298	1432.6122693946595	1202.0114572773934	1680.2020259666328	1260.4643117321482	1413.7766879675378	1221.7237588160676	1508.8807635200026	1432.1970490427939	1415.4833804284065	1230.7997621655163	1359.7676564719204	1206.7745359855317	1319.517443359046	1959.9028046605733	1420.2051182391442	1321.7829975072245	1048.548986735493	1296.324202589206	1500.449631952092	1226.378821139442	1320.4319091642199	1116.2672429035767	1666.0801782937192	1328.321902282699
1156.411253117211	1143.7091603488798	1616.680185675544	1676.3720085705008	1719.5908999093563	1305.4315145787298	1432.6122693946595	1202.0114572773934	1680.2020259666328	1192.1323699452466	1413.7766879675378	1221.7237588160676	1332.9403761691187	1432.1970490427939	1415.4833804284065	1230.7997621655163	1357.2870937553348	1206.7745359855317	1319.517443359046	1959.9028046605733	1420.2051182391442	1321.7829975072245	1048.548986735493	1239.7895670184662	1443.3972986231347	1201.4924776697574	1320.4319091642199	1116.2672429035767	1649.4421578309164	1328.321902282699
1156.411253117211	1141.349893139382	1616.680185675544	1676.3720085705008	1708.268136692542	1305.4315145787298	1283.5996494007848	1202.0114572773934	1680.2020259666328	1127.4678695505681	1413.7766879675378	1221.7237588160676	1332.9403761691187	1432.1970490427939	1415.4833804284065	1228.4627784591419	1357.2870937553348	1206.7745359855317	1319.517443359046	1959.9028046605733	1420.2051182391442	1321.7829975072245	1048.548986735493	1239.7895670184662	1443.3972986231347	1164.7588614162103	1294.1435912925092	1116.2672429035767	1599.6947468390608	1328.321902282699
1156.411253117211	1141.349893139382	1616.680185675544	1664.1704438053816	1708.268136692542	1305.4315145787298	1283.5996494007848	1192.5497572567288	1680.2020259666328	1113.324831333267	1413.7766879675378	1221.7237588160676	1332.9403761691187	1432.1970490427939	1415.4833804284065	1228.3539377789173	1357.2870937553348	1206.7745359855317	1319.517443359046	1959.9028046605733	1420.2051182391442	1321.7829975072245	1048.548986735493	1239.7895670184662	1443.3972986231347	1164.7588614162103	1294.1435912925092	1116.2672429035767	1599.6947468390608	1328.321902282699
1156.411253117211	1136.7075451473506	1616.680185675544	1664.1704438053816	1708.268136692542	1305.4315145787298	1283.5996494007848	1192.5497572567288	1680.2020259666328	1113.324831333267	1413.7766879675378	1221.7237588160676	1332.9403761691187	1430.7341479665447	1415.4833804284065	1127.6544031634717	1357.2870937553348	1206.7745359855317	1319.517443359046	1959.9028046605733	1420.2051182391442	1321.7829975072245	1035.8379446061704	1239.7895670184662	1443.3972986231347	1164.7588614162103	1274.4679080886222	1116.2672429035767	1599.6947468390608	1328.321902282699
1135.9588068617404	1136.7075451473506	1616.680185675544	1661.1925824976315	1700.8094918792442	1305.4315145787298	1262.147379013779	1192.5497572567288	1680.2020259666328	1113.324831333267	1404.4819752306673	1221.7237588160676	1332.9403761691187	1430.7341479665447	1415.4833804284065	1127.6544031634717	1357.2870937553348	1206.7745359855317	1293.7770394938293	1959.9028046605733	1420.2051182391442	1321.7829975072245	1035.8379446061704	1239.7895670184662	1443.3972986231347	1160.6879275113106	1260.683585969925	1116.2672429035767	1599.6947468390608	1328.321902282699
1135.9588068617404	1136.7075451473506	1616.680185675544	1661.1925824976315	1700.8094918792442	1305.4315145787298	1262.147379013779	1192.5497572567288	1680.2020259666328	1099.8881582762997	1204.0481371106196	1221.7237588160676	1332.9403761691187	1430.7341479665447	1415.4833804284065	1127.6544031634717	1357.2870937553348	1206.7745359855317	1293.7770394938293	1911.648696012176	1420.2051182391442	1321.7829975072245	1035.8379446061704	1239.7895670184662	1309.9644400995803	1160.6879275113106	1260.6502937760022	1116.2672429035767	1585.8596308265944	1328.321902282699
1135.9588068617404	1136.7075451473506	1616.680185675544	1661.1925824976315	1655.620493662722	1305.4315145787298	1254.9966180136669	1192.5497572567288	1680.2020259666328	1099.8881582762997	1204.0481371106196	1221.7237588160676	1332.9403761691187	1401.5484997648405	1387.1151746950277	1127.6544031634717	1346.4256491258677	1206.7745359855317	1293.7770394938293	1911.648696012176	1420.2051182391442	1321.7829975072245	1035.8379446061704	1239.7895670184662	1309.9644400995803	1144.8927661478833	1260.6502937760022	1116.2672429035767	1564.7056892545113	1328.321902282699
1135.9588068617404	1136.7075451473506	1616.680185675544	1655.0430224059737	1556.3740253668504	1305.4315145787298	1254.9966180136669	1192.5497572567288	1680.2020259666328	1091.9724764792738	1204.0481371106196	1221.7237588160676	1299.8682846279337	1368.4347931741313	1387.1151746950277	1119.042817961276	1346.4256491258677	1206.7745359855317	1293.7770394938293	1911.648696012176	1420.2051182391442	1321.7829975072245	1035.8379446061704	1239.7895670184662	1309.9644400995803	1136.2771755055549	1260.6502937760022	1116.2672429035767	1564.7056892545113	1328.321902282699
1135.9588068617404	1136.7075451473506	1616.680185675544	1655.0430224059737	1556.3740253668504	1305.4315145787298	1254.9966180136669	1192.5497572567288	1676.8272197811943	1046.2330635165445	1204.0481371106196	1221.7237588160676	1299.8682846279337	1361.7636865627474	1367.4887690112976	1101.372319815171	1346.4256491258677	1206.7745359855317	1293.7770394938293	1911.648696012176	1420.2051182391442	1321.7829975072245	1035.8379446061704	1239.7895670184662	1309.9644400995803	1136.2771755055549	1260.6502937760022	1116.2672429035767	1564.7056892545113	1328.321902282699
1135.9588068617404	1136.7075451473506	1488.018917736806	1642.532185198783	1556.3740253668504	1305.4315145787298	1254.9966180136669	1192.5497572567288	1676.8272197811943	1046.2330635165445	1197.6969235443296	1221.7237588160676	1299.8682846279337	1353.2766244941436	1367.4887690112976	1101.372319815171	1346.4256491258677	1120.79454430529	1293.7770394938293	1911.648696012176	1420.2051182391442	1321.7829975072245	1035.8379446061704	1239.7895670184662	1309.9644400995803	1136.2771755055549	1260.6502937760022	1116.2672429035767	1564.7056892545113	1314.0223302522418
1116.1266544368657	1136.7075451473506	1488.018917736806	1642.532185198783	1556.3740253668504	1305.4315145787298	1254.9966180136669	1192.5497572567288	1676.8272197811943	1036.9936766706303	1197.6969235443296	1221.7237588160676	1299.8682846279337	1353.2766244941436	1359.4939763109073	1101.372319815171	1267.4749796048852	1120.79454430529	1293.7770394938293	1911.648696012176	1411.988479452783	1299.3647226787205	1035.8379446061704	1239.7895670184662	1309.9644400995803	1135.6684161968478	1260.6502937760022	1096.8936648148765	1564.7056892545113	1311.6232502245916
1116.1266544368657	1136.7075451473506	1488.018917736806	1642.532185198783	1556.3740253668504	1305.4315145787298	1254.9966180136669	1192.5497572567288	1676.8272197811943	1015.6440705103068	1197.6969235443296	1221.7237588160676	1252.1813481430627	1350.5454912187095	1359.4939763109073	1101.372319815171	1248.6368463280567	1114.4739529843569	1279.2218486633324	1872.5806055563542	1411.988479452783	1202.003495707404	1023.3000801814644	1239.7895670184662	1292.8701076703314	1135.6684161968478	1225.4476686504486	1096.8936648148765	1558.0595447985638	1311.6232502245916
1116.1266544368657	1136.7075451473506	1488.018917736806	1533.3160676207967	1556.3740253668504	1305.4315145787298	1254.9966180136669	1192.5497572567288	1676.8272197811943	1009.8549260423509	1197.6969235443296	1221.7237588160676	1252.1813481430627	1328.1765681327304	1359.0232064130682	1101.372319815171	1248.6368463280567	1104.2857770301025	1268.7908197097959	1774.5324827523764	1411.988479452783	1202.003495707404	1023.3000801814644	1239.7895670184662	1292.8701076703314	1113.5441772863344	1224.9745054170937	1095.8082313237642	1558.0595447985638	1311.6232502245916
1116.1266544368657	1136.7075451473506	1488.018917736806	1533.3160676207967	1556.3740253668504	1305.4315145787298	1254.9966180136669	1192.5497572567288	1676.8272197811943	1009.8549260423509	1197.6969235443296	1221.7237588160676	1252.1813481430627	1328.1765681327304	1359.0232064130682	1101.372319815171	1248.6368463280567	1098.8022891805017	1268.7908197097959	1774.5324827523764	1385.2418976580525	1202.003495707404	1023.3000801814644	1239.7895670184662	1292.8701076703314	1111.8452876530105	1224.9745054170937	1095.8082313237642	1558.0595447985638	1311.6232502245916
1116.1266544368657	1134.5482244699706	1457.6978156915734	1533.3160676207967	1499.1883529577674	1305.4315145787298	1254.9966180136669	1192.5497572567288	1676.8272197811943	991.3324787476513	1197.6969235443296	1221.7237588160676	1244.8542957627442	1328.1765681327304	1356.0289031438297	1101.372319815171	1248.6368463280567	1098.8022891805017	1218.8452019251952	1715.1194741378013	1302.2111640409007	1202.003495707404	1023.3000801814644	1239.7895670184662	1292.8701076703314	1111.8452876530105	1224.9745054170937	1060.1693675033698	1558.0595447985638	1311.6232502245916
1097.983675510551	1134.5482244699706	1457.6978156915734	1526.9138255713342	1499.1883529577674	1305.4315145787298	1249.301047052375	1192.5497572567288	1676.8272197811943	991.3324787476513	1197.6969235443296	1221.7237588160676	1244.8542957627442	1326.6353631003847	1356.0289031438297	1101.372319815171	1228.440337587042	1083.3117377833537	1218.8452019251952	1559.1813952517618	1302.2111640409007	1202.003495707404	1023.3000801814644	1239.7895670184662	1275.1235252276747	1111.8452876530105	1224.9745054170937	1060.1693675033698	1533.564778731482	1305.7678948417251
1097.983675510551	1134.5482244699706	1457.6978156915734	1463.2246656428565	1497.4298200088901	1205.2611840529464	1228.5537937132967	1192.5497572567288	1653.2500957962482	991.3324787476513	1197.6969235443296	1221.7237588160676	1241.475792720086	1295.0420165819219	1356.0289031438297	1101.372319815171	1228.440337587042	1083.3117377833537	1218.8452019251952	1559.1813952517618	1302.2111640409007	1202.003495707404	1000.9837736868254	1233.5555545549532	1275.1235252276747	1111.8452876530105	1224.9745054170937	1060.1693675033698	1533.564778731482	1305.7678948417251
1097.983675510551	1134.5482244699706	1457.6978156915734	1463.2246656428565	1497.4298200088901	1205.142042619087	1204.8045312097574	1192.5497572567288	1410.4375584011789	991.3324787476513	1197.6969235443296	1221.7237588160676	1241.475792720086	1285.9823927639618	1315.0812522285999	1089.8074305546777	1228.440337587042	1083.3117377833537	1218.8452019251952	1504.1922000579298	1302.2111640409007	1202.003495707404	1000.9837736868254	1226.1424229220765	1275.1235252276747	1111.8452876530105	1224.9745054170937	1060.1693675033698	1533.564778731482	1305.7678948417251
1097.983675510551	1134.5482244699706	1428.0256283512697	1463.2246656428565	1474.4596304535512	1205.142042619087	1189.31931206339	1167.231151831805	1410.4375584011789	991.3324787476513	1197.6969235443296	1221.7237588160676	1239.1568266378345	1285.9823927639618	1315.0812522285999	1089.8074305546777	1228.440337587042	1083.3117377833537	1218.8452019251952	1478.1205132417545	1285.8803354110826	1202.003495707404	1000.9837736868254	1224.1375138688713	1275.1235252276747	1111.8452876530105	1224.9745054170937	1060.1693675033698	1533.564778731482	1305.7678948417251
1097.983675510551	1087.8211047402674	1428.0256283512697	1356.8301104763946	1474.4596304535512	1205.142042619087	1189.31931206339	1167.231151831805	1345.1440504425939	991.3324787476513	1197.6969235443296	1221.7237588160676	1239.1568266378345	1285.9823927639618	1315.0812522285999	1089.8074305546777	1222.634625767341	1073.0820148413368	1218.8452019251952	1478.1205132417545	1250.5040294221294	1202.003495707404	1000.9837736868254	1180.9323985251672	1275.1235252276747	1111.8452876530105	1218.6681081415193	1051.6717521981745	1497.7064926125438	1305.7678948417251
1097.983675510551	1087.8211047402674	1426.995608794485	1356.8301104763946	1338.145886504254	1205.142042619087	1189.31931206339	1147.2855799237987	1345.1440504425939	991.3324787476513	1197.6969235443296	1221.7237588160676	1239.1568266378345	1285.9823927639618	1315.0812522285999	1089.8074305546777	1177.230872225931	1073.0820148413368	1189.8784690412037	1478.1205132417545	1250.5040294221294	1202.003495707404	1000.9837736868254	1180.9323985251672	1229.1713188281697	1111.8452876530105	1215.1252407857169	1032.5730001543157	1497.7064926125438	1305.7678948417251
1096.5735320357758	1087.8211047402674	1426.995608794485	1254.7340470743968	1274.623441125756	1205.142042619087	1189.31931206339	1147.2855799237987	1255.905758444475	991.3324787476513	1197.6969235443296	1221.7237588160676	1223.4927572883782	1285.9823927639618	1315.0812522285999	1089.8074305546777	1152.4988734648482	1073.0820148413368	1077.2559715276632	1340.782100193492	1250.5040294221294	1202.003495707404	1000.9837736868254	1180.9323985251672	1229.1713188281697	1111.8452876530105	1215.1252407857169	1032.5730001543157	1495.1764085028335	1305.7678948417251
1080.892863346322	1087.8211047402674	1426.995608794485	1254.7340470743968	1274.623441125756	1205.142042619087	1186.1370743423663	1147.0239042935443	1255.905758444475	991.3324787476513	1197.6969235443296	1221.7237588160676	1223.4927572883782	1285.9823927639618	1315.0812522285999	1089.8074305546777	1152.4988734648482	1073.0820148413368	1077.2559715276632	1340.782100193492	1246.4243605190281	1202.003495707404	1000.9837736868254	1162.0488207620913	1229.1713188281697	1111.8452876530105	1215.1252407857169	1032.5730001543157	1463.7700424616407	1302.3050182299396
1043.1587570692063	1087.8211047402674	1426.995608794485	1254.7340470743968	1274.623441125756	1166.7460645640663	1183.0485467691888	1147.0239042935443	1255.905758444475	991.3324787476513	1197.6969235443296	1159.7279783923216	1203.5397760394699	1285.9823927639618	1297.454937397184	1089.8074305546777	1152.4988734648482	1073.0820148413368	1077.2559715276632	1340.782100193492	1246.4243605190281	1202.003495707404	1000.9837736868254	1160.0253647630916	1221.4787258133733	1111.8452876530105	1215.1252407857169	1032.5730001543157	1463.7700424616407	1302.3050182299396
1043.1587570692063	1086.6435012183215	1426.995608794485	1254.7340470743968	1274.623441125756	1166.7460645640663	1183.0485467691888	1147.0239042935443	1233.5316751908033	991.3324787476513	1197.6969235443296	1149.1336792131983	1203.5397760394699	1269.5177110111733	1297.454937397184	1089.8074305546777	1152.4988734648482	1073.0820148413368	1072.208743053414	1340.782100193492	1234.7322178305594	1189.092577987411	1000.9837736868254	1151.4056445564827	1211.4628015086705	1093.6274567179712	1215.1252407857169	1032.5730001543157	1463.7700424616407	1302.3050182299396
1043.1587570692063	1086.6435012183215	1426.995608794485	1240.990766151233	1270.2337494532508	1166.7460645640663	1180.1429174547827	1147.0239042935443	1233.5316751908033	991.3324787476513	1197.6969235443296	1149.1336792131983	1203.5397760394699	1269.5177110111733	1297.454937397184	1085.5906850186093	1152.4988734648482	1073.0820148413368	1072.208743053414	1340.782100193492	1234.7322178305594	1189.092577987411	1000.9837736868254	1151.4056445564827	1211.4628015086705	1038.985853717632	1215.1252407857169	1032.5730001543157	1463.7700424616407	1266.262369268868
1041.9033278255201	1086.6435012183215	1426.995608794485	1182.7723324980166	1220.7924963435885	1166.7460645640663	1179.838245637574	1147.0239042935443	1233.5316751908033	991.3324787476513	1197.6969235443296	1149.1336792131983	1203.5397760394699	1269.5177110111733	1297.454937397184	1085.5906850186093	1152.4988734648482	1073.0820148413368	1072.208743053414	1340.782100193492	1234.7322178305594	1189.092577987411	1000.9837736868254	1151.4056445564827	1211.4628015086705	1038.985853717632	1193.783527903369	1024.1136710532592	1463.7700424616407	1245.9166525363205
998.9987681052506	1086.6435012183215	1372.0909775928244	1174.6614559481104	1220.7924963435885	1133.500339721275	1179.838245637574	1147.0239042935443	1233.5316751908033	991.3324787476513	1197.6969235443296	1149.1336792131983	1203.5397760394699	1168.5080714417077	1297.454937397184	1085.5906850186093	1152.4988734648482	1061.417876859266	1072.208743053414	1340.782100193492	1234.7322178305594	1185.7579242700776	1000.9837736868254	1151.4056445564827	1193.2958252422943	1038.985853717632	1193.783527903369	1018.5748661191161	1463.7700424616407	1245.9166525363205
998.9987681052506	1086.6435012183215	1372.0909775928244	1174.6614559481104	1219.556258485442	1133.500339721275	1174.3215186931834	1147.0239042935443	1233.5316751908033	991.3324787476513	1197.6969235443296	1149.1336792131983	1203.5397760394699	1168.5080714417077	1297.454937397184	1085.5906850186093	1152.4988734648482	1061.417876859266	1072.208743053414	1340.782100193492	1234.7322178305594	1175.0757440793184	1000.9837736868254	1052.5945398201839	1193.2958252422943	1038.985853717632	1193.783527903369	1018.5748661191161	1463.7700424616407	1245.9166525363205
998.9987681052506	1086.6435012183215	1372.0909775928244	1174.6614559481104	1215.7843143319308	1129.1397895516643	1174.3215186931834	1147.0239042935443	1233.5316751908033	991.3324787476513	1197.6969235443296	1127.7039843165844	1203.5397760394699	1168.5080714417077	1297.454937397184	1085.5906850186093	1142.4736771546027	1061.417876859266	1072.208743053414	1340.782100193492	1234.7322178305594	1172.0508095751538	1000.9837736868254	1052.5945398201839	1193.2958252422943	1038.985853717632	1193.783527903369	1018.5748661191161	1463.7700424616407	1245.9166525363205
988.470906070309	1086.6435012183215	1372.0909775928244	1174.6614559481104	1214.4344469070263	1129.1397895516643	1174.3215186931834	1147.0239042935443	1233.5316751908033	991.3324787476513	1197.6969235443296	1127.7039843165844	1203.5397760394699	1168.5080714417077	1297.454937397184	1085.5906850186093	1142.4736771546027	1061.417876859266	1072.208743053414	1270.6738539222667	1234.7322178305594	1172.0508095751538	1000.9837736868254	1052.5945398201839	1193.2958252422943	1038.985853717632	1193.783527903369	1018.5748661191161	1454.5480142537342	1237.5695633844466
979.6218767561181	1086.1836022430236	1372.0909775928244	1174.6614559481104	1214.4344469070263	1129.1397895516643	1161.9999125807246	1147.0239042935443	1233.5316751908033	991.3324787476513	1197.6969235443296	1127.7039843165844	1203.5397760394699	1168.5080714417077	1297.454937397184	1085.5906850186093	1142.4736771546027	1061.417876859266	1072.208743053414	1262.3622583205893	1234.7322178305594	1161.1913404640925	1000.9837736868254	1052.5945398201839	1193.2958252422943	1038.985853717632	1174.3851226196905	1018.5748661191161	1449.5906665293232	1235.8206300598831
979.6218767561181	1086.1836022430236	1372.0909775928244	1174.6614559481104	1183.7433470372544	1129.1397895516643	1161.9999125807246	1125.2045177875466	1233.5316751908033	991.3324787476513	1197.6969235443296	1127.7039843165844	1203.5397760394699	1166.2772859888335	1297.454937397184	1085.5906850186093	1142.4736771546027	1061.417876859266	1072.208743053414	1262.3622583205893	1234.7322178305594	1155.8580710886822	1000.9837736868254	1052.5945398201839	1193.2958252422943	1031.0285695669372	1174.3851226196905	1018.5748661191161	1449.5906665293232	1235.8206300598831
979.6218767561181	1084.219762915464	1372.0909775928244	1174.6614559481104	1183.7433470372544	1129.1397895516643	1161.9999125807246	1102.7556811182274	1233.5316751908033	988.1665089278744	1197.6969235443296	1107.4967738514445	1203.5397760394699	1166.2772859888335	1297.454937397184	1085.5906850186093	1142.4736771546027	1061.417876859266	1072.208743053414	1262.3622583205893	1234.7322178305594	1155.8580710886822	1000.9837736868254	1052.5945398201839	1193.2958252422943	1031.0285695669372	1164.826108230568	1018.5748661191161	1447.7999367407149	1235.8206300598831
979.6218767561181	1084.219762915464	1366.698592669012	1174.6614559481104	1183.7433470372544	1129.1397895516643	1142.2570772281424	1102.7556811182274	1233.5316751908033	988.1665089278744	1197.6969235443296	1107.4967738514445	1203.5397760394699	1166.2772859888335	1297.454937397184	1085.5906850186093	1142.4736771546027	1042.792563621084	1072.208743053414	1262.3622583205893	1225.6994342420217	1155.8580710886822	1000.9837736868254	1052.5945398201839	1193.2958252422943	1031.0285695669372	1164.826108230568	1018.5748661191161	1338.0125994244925	1235.8206300598831
979.6218767561181	1084.219762915464	1366.698592669012	1174.6614559481104	1151.5005290009271	1129.1397895516643	1113.6387125564347	1099.5066892959903	1233.5316751908033	988.1665089278744	1197.6969235443296	1099.7370005536134	1203.5397760394699	1166.2772859888335	1210.871375863304	1085.5906850186093	1134.531954233858	1042.792563621084	1072.208743053414	1257.535980490748	1139.024671858365	1144.2432494370194	1000.9837736868254	1052.5945398201839	1193.2958252422943	1023.2606762907042	1156.7874601527387	1018.5748661191161	1338.0125994244925	1235.8206300598831
979.6218767561181	1084.219762915464	1366.698592669012	1174.6614559481104	1142.7479208961317	1129.1397895516643	1113.6387125564347	1099.5066892959903	1225.453202241343	988.1665089278744	1197.6969235443296	1077.0968171961658	1113.5242092025562	1166.2772859888335	1210.871375863304	1085.5906850186093	1134.531954233858	1032.5942730859788	1072.208743053414	1250.3589149765166	1139.024671858365	1144.2432494370194	1000.9837736868254	1052.5945398201839	1131.509152448736	1019.2066924639782	1156.7874601527387	1018.5748661191161	1338.0125994244925	1221.1045863044865
979.6218767561181	1084.219762915464	1366.698592669012	1174.6614559481104	1142.7479208961317	1129.1397895516643	1113.6387125564347	1099.5066892959903	1225.453202241343	988.1665089278744	1197.6969235443296	1077.0968171961658	1113.5242092025562	1166.2772859888335	1205.3973690080607	1080.6463489475127	1134.531954233858	1032.5942730859788	1072.208743053414	1201.5523564243204	1139.024671858365	1144.2432494370194	981.2537673829397	1052.5945398201839	1116.3478993953308	1019.2066924639782	1156.7874601527387	1018.5748661191161	1320.0702894837145	1221.1045863044865
979.6218767561181	1084.219762915464	1365.2134615229472	1174.6614559481104	1142.7479208961317	1129.1397895516643	1113.6387125564347	1099.5066892959903	1209.3184452119776	988.1665089278744	1197.6969235443296	1067.5419789711061	1113.5242092025562	1166.2772859888335	1205.3973690080607	1080.6463489475127	1134.531954233858	1027.1630373442824	1072.208743053414	1201.5523564243204	1139.024671858365	1127.6656269736193	981.2537673829397	1052.5945398201839	1116.3478993953308	1019.2066924639782	1156.7874601527387	1018.5748661191161	1320.0702894837145	1221.1045863044865
979.6218767561181	1084.219762915464	1278.3638609794575	1174.6614559481104	1142.7479208961317	1129.1397895516643	1113.6387125564347	1079.41374396624	1209.3184452119776	988.1665089278744	1197.6969235443296	1067.5419789711061	1113.5242092025562	1166.2772859888335	1205.3973690080607	1080.6463489475127	1134.531954233858	1027.1630373442824	1070.3691829706058	1201.5523564243204	1139.024671858365	1127.6656269736193	981.2537673829397	1052.5945398201839	1116.3478993953308	1019.2066924639782	1134.8311562568656	1018.5748661191161	1320.0702894837145	1221.1045863044865
979.6218767561181	1080.5472144573905	1258.6695179202302	1174.6614559481104	1142.7479208961317	1129.1397895516643	1113.6387125564347	1079.41374396624	1209.3184452119776	988.1665089278744	1196.0910146067688	1067.5419789711061	1113.5242092025562	1166.2772859888335	1202.2987982953387	1080.6463489475127	1134.531954233858	1027.1630373442824	1070.3691829706058	1201.5523564243204	1139.024671858365	1127.6656269736193	981.2537673829397	1052.5945398201839	1116.3478993953308	1019.2066924639782	1134.8311562568656	1018.5748661191161	1320.0702894837145	1221.1045863044865
979.6218767561181	1059.230523878149	1258.6695179202302	1174.6614559481104	1142.7479208961317	1129.1397895516643	1093.7357438501592	1079.41374396624	1209.3184452119776	988.1665089278744	1196.0910146067688	1067.5419789711061	1113.5242092025562	1166.2772859888335	1134.3384565092615	1080.6463489475127	1134.531954233858	1027.1630373442824	1044.030261106947	1201.5523564243204	1139.024671858365	1127.6656269736193	981.2537673829397	1052.5945398201839	1116.3478993953308	1019.2066924639782	1134.8311562568656	1018.5748661191161	1317.4233464190713	1221.1045863044865
974.9812947749554	1059.230523878149	1258.6695179202302	1169.5882940521753	1142.0522122207037	1129.1397895516643	1082.9841490238366	1079.41374396624	1209.3184452119776	988.1665089278744	1196.0910146067688	1067.5419789711061	1100.0807095207817	1166.2772859888335	1132.7932094498635	1067.321641588257	1112.023242134219	1027.1630373442824	1044.030261106947	1201.5523564243204	1115.768688899862	1127.6656269736193	981.2537673829397	1052.5945398201839	1116.3478993953308	1019.2066924639782	1134.8311562568656	1012.7572080122143	1317.4233464190713	1221.1045863044865
974.9812947749554	1051.0361405583924	1258.6695179202302	1169.5882940521753	1142.0522122207037	1129.1397895516643	1082.9841490238366	1079.41374396624	1209.3184452119776	988.1665089278744	1196.0910146067688	1067.5419789711061	1100.0807095207817	1166.2772859888335	1132.7932094498635	1067.321641588257	1112.023242134219	1027.1630373442824	1044.030261106947	1201.5523564243204	1105.993231804828	1112.1199958789844	981.2537673829397	1051.2605203243816	1116.3478993953308	1019.2066924639782	1134.8311562568656	1012.7572080122143	1317.4233464190713	1095.1727233082788
971.0937025135194	1051.0361405583924	1258.6695179202302	1169.5882940521753	1142.0522122207037	1117.9225993126133	1082.9841490238366	1079.41374396624	1209.3184452119776	988.1665089278744	1194.2168703353343	1065.4807517554955	1086.070522380883	1166.2772859888335	1132.7932094498635	1041.6029944511363	1112.023242134219	1027.1630373442824	1044.030261106947	1201.5523564243204	1105.993231804828	1112.1199958789844	960.4432875818718	1051.2605203243816	1116.3478993953308	1016.9912258844079	1134.8311562568656	1012.7572080122143	1317.4233464190713	1095.1727233082788
971.0937025135194	1018.8714688036796	1254.5363013607553	1152.2903222874418	1142.0522122207037	1117.9225993126133	1082.9841490238366	1079.41374396624	1167.2668688447197	988.1665089278744	1179.1297317904007	1065.4807517554955	1072.2125770692132	1166.2772859888335	1131.1914645768184	1041.6029944511363	1112.023242134219	1027.1630373442824	1044.030261106947	1201.5523564243204	1105.993231804828	1112.1199958789844	960.4432875818718	1051.2605203243816	1098.912506772816	1016.9912258844079	1134.8311562568656	1012.7572080122143	1317.4233464190713	1095.1727233082788
971.0937025135194	1018.8714688036796	1254.5363013607553	1152.2903222874418	1142.0522122207037	1117.9225993126133	1082.9841490238366	1079.41374396624	1154.1786181587918	977.2921347329847	1179.1297317904007	1063.0723025307284	1072.2125770692132	1166.2772859888335	1131.1914645768184	1024.6586374828757	1112.023242134219	1027.1630373442824	1044.030261106947	1201.5523564243204	1105.993231804828	1112.1199958789844	960.4432875818718	1036.5812530113349	1096.4596355770052	1016.9912258844079	1134.8311562568656	1012.7572080122143	1317.4233464190713	1095.1727233082788
965.1686541132572	1012.8177365249692	1254.5363013607553	1150.903560055015	1142.0522122207037	1117.9225993126133	1082.9841490238366	1079.41374396624	1154.1786181587918	977.2921347329847	1179.1297317904007	1063.0723025307284	1067.1287127607168	1166.2772859888335	1131.1914645768184	1024.6586374828757	1112.023242134219	1027.1630373442824	1035.9905103826254	1201.5523564243204	1105.993231804828	1112.1199958789844	960.4432875818718	1036.5812530113349	1096.4596355770052	1016.9912258844079	1125.2776569366456	1012.7572080122143	1143.5840224295587	1095.1727233082788
965.1686541132572	1012.8177365249692	1244.1665033416077	1150.903560055015	1142.0522122207037	1117.9225993126133	1073.3868848767404	1079.41374396624	1106.5683268986531	977.2921347329847	1178.6278702664208	1063.0723025307284	1027.2478387907809	1166.2772859888335	1131.1914645768184	1024.6586374828757	1112.023242134219	1013.769904815592	1026.9692724504414	1201.5523564243204	1103.0289501240254	1112.1199958789844	960.4432875818718	1036.5812530113349	1096.4596355770052	1016.9912258844079	1125.2776569366456	1012.7572080122143	1143.5840224295587	1095.1727233082788
965.1686541132572	1012.8177365249692	1238.6089205583742	1150.903560055015	1142.0522122207037	1117.9225993126133	1052.4721137077781	1079.41374396624	1076.4706849251793	977.2921347329847	1146.6469624295353	1063.0723025307284	1027.2478387907809	1163.3544018382395	1131.1914645768184	1019.3346368519731	1112.023242134219	1013.769904815592	1026.9692724504414	1201.5523564243204	1103.0289501240254	1059.0478033675622	960.4432875818718	1036.5812530113349	1096.4596355770052	1016.9912258844079	1125.2776569366456	1012.7572080122143	1143.5840224295587	1095.1727233082788
965.1686541132572	1012.8177365249692	1238.6089205583742	1150.903560055015	1142.0522122207037	1117.9225993126133	1052.4721137077781	1079.41374396624	1076.4706849251793	970.8852693606275	1146.6469624295353	1063.0723025307284	1027.2478387907809	1151.1564510610897	1131.1914645768184	985.0850331689559	1112.023242134219	1013.769904815592	1026.9692724504414	1190.1321079518043	1103.0289501240254	1059.0478033675622	960.4432875818718	1036.5812530113349	1096.4596355770052	1016.9912258844079	1125.2776569366456	1012.7572080122143	1143.5840224295587	1095.1727233082788
965.1686541132572	1011.684716885419	1206.71885107593	1150.903560055015	1142.0522122207037	1106.301930670858	1052.4721137077781	1079.41374396624	1068.7345871298332	945.6893767360448	1146.6469624295353	1063.0723025307284	1027.2478387907809	1151.1564510610897	1122.1571513876384	965.804307875912	1102.3445335123126	1004.1731570982886	999.8307071478282	1190.1321079518043	1103.0289501240254	1059.0478033675622	960.4432875818718	1036.5812530113349	1096.4596355770052	1016.9912258844079	1125.2776569366456	1005.3184045850535	1143.5840224295587	1095.1727233082788
965.1686541132572	1011.684716885419	1206.71885107593	1150.903560055015	1142.0522122207037	1099.0501190304772	1052.4721137077781	1058.129554849961	1068.7345871298332	945.6893767360448	1146.6469624295353	1058.0355883658222	1024.2424758036536	1143.541673618885	1122.1571513876384	964.6467248608158	1102.3445335123126	994.9039471933268	974.0031805615724	1190.1321079518043	1103.0289501240254	1059.0478033675622	960.4432875818718	1036.5812530113349	1096.4596355770052	1016.9912258844079	1125.2776569366456	1005.0312683711581	1143.5840224295587	1095.1727233082788
965.1686541132572	1011.684716885419	1206.71885107593	1150.903560055015	1142.0522122207037	1099.0501190304772	1052.4721137077781	1058.129554849961	1068.7345871298332	945.6893767360448	1146.6469624295353	1044.9694636146278	1024.2424758036536	1130.7984774040676	1117.0649265793197	964.6467248608158	1102.3445335123126	994.9039471933268	974.0031805615724	1190.1321079518043	1103.0289501240254	1059.0478033675622	956.526553132698	1036.5812530113349	1096.4596355770052	1016.9912258844079	1125.2776569366456	1005.0312683711581	1132.70027472222	1095.1727233082788
965.1686541132572	1011.684716885419	1206.71885107593	1150.903560055015	1142.0522122207037	1099.0501190304772	1052.4721137077781	1012.4573211255874	1068.7345871298332	945.6893767360448	1146.6469624295353	1044.9694636146278	1024.2424758036536	1130.7984774040676	1117.0649265793197	964.6467248608158	1102.3445335123126	988.6475797739411	974.0031805615724	1185.951532831226	1103.0289501240254	1059.0478033675622	956.526553132698	1036.5812530113349	1096.4596355770052	1016.9912258844079	1125.2776569366456	1002.6166631026199	1053.6947404438633	1095.1727233082788
965.1686541132572	1011.684716885419	1206.71885107593	1150.903560055015	1142.0522122207037	1086.3596266961351	1052.4721137077781	1012.4573211255874	1068.7345871298332	945.6893767360448	1145.1047658371422	1044.9694636146278	1024.2424758036536	1122.7666993434243	1117.0649265793197	964.6467248608158	1102.3445335123126	988.6475797739411	962.613601572818	1173.371398296562	1103.0289501240254	1045.3496559947525	956.526553132698	1036.5812530113349	1096.4596355770052	1004.5783187198119	1097.8003529613452	1002.6166631026199	1046.1225547640909	1069.4232647912952
965.1686541132572	1011.684716885419	1195.455018660338	1145.2341914729177	1142.0522122207037	1080.4338599618661	1052.4721137077781	1012.4573211255874	1068.7345871298332	945.6893767360448	1136.6437161415529	1042.2536381182138	1024.2424758036536	1115.380582849583	1117.0649265793197	964.6467248608158	1100.3754593680865	988.6475797739411	962.613601572818	1173.371398296562	1103.0289501240254	1045.3496559947525	956.526553132698	1036.5812530113349	1096.4596355770052	1004.5783187198119	1097.8003529613452	1002.6166631026199	1046.1225547640909	1069.4232647912952
965.1686541132572	1011.684716885419	1182.3074076129049	1145.2341914729177	1142.0522122207037	1080.4338599618661	1049.509504967522	1012.4573211255874	1068.7345871298332	921.9527265286731	1136.6437161415529	1029.997914697819	1024.2424758036536	1115.380582849583	1115.426327834296	964.6467248608158	1100.3754593680865	985.6441590832285	962.613601572818	1173.371398296562	1103.0289501240254	1038.1309406895175	956.526553132698	1036.5812530113349	1096.4596355770052	1004.5783187198119	1097.8003529613452	1002.6166631026199	1046.1225547640909	1069.4232647912952
965.1686541132572	1011.684716885419	1182.3074076129049	1145.2341914729177	1142.0522122207037	1079.2177490048412	1039.534164893482	1012.4573211255874	1068.7345871298332	921.9527265286731	1128.5067382606578	1013.8717560928282	1024.2424758036536	1115.380582849583	1115.426327834296	964.6467248608158	1100.3754593680865	985.6441590832285	962.613601572818	1173.371398296562	1103.0289501240254	1031.6925964838042	956.526553132698	1036.5812530113349	1096.4596355770052	1004.5783187198119	1072.8091599170848	1002.6166631026199	1046.1225547640909	1069.4232647912952
965.1686541132572	1011.684716885419	1182.3074076129049	1145.2341914729177	1142.0522122207037	1079.2177490048412	1039.534164893482	1012.4573211255874	1068.7345871298332	921.9527265286731	1128.5067382606578	995.2516658936149	1001.3294989798286	1115.380582849583	1115.426327834296	964.6467248608158	1100.3754593680865	985.6441590832285	962.613601572818	1166.978465542867	1103.0289501240254	999.9325073478263	956.526553132698	1036.5812530113349	1096.4596355770052	1004.5783187198119	1047.7740709958944	1002.6166631026199	1046.1225547640909	1069.4232647912952
965.1686541132572	1011.684716885419	1182.3074076129049	1145.2341914729177	1140.7509464297743	1079.2177490048412	1039.534164893482	1012.4573211255874	1068.7345871298332	921.9527265286731	1128.5067382606578	983.1338243300656	1001.3294989798286	1093.2838257703575	1115.426327834296	964.6467248608158	1100.3754593680865	985.6441590832285	962.613601572818	1166.978465542867	1103.0289501240254	999.1419856367206	951.7350418628293	1012.5549380006457	1096.4596355770052	996.2712547510343	1047.7740709958944	1002.6166631026199	1032.9284676946768	1066.7241623454584
965.1686541132572	1011.684716885419	1182.3074076129049	1145.2341914729177	1140.7509464297743	1079.2177490048412	1039.534164893482	1012.4573211255874	1068.7345871298332	921.9527265286731	1104.8108221610746	983.1338243300656	1001.3294989798286	1093.2838257703575	1115.426327834296	964.6467248608158	1100.3754593680865	978.4266188525318	962.613601572818	1166.978465542867	1103.0289501240254	999.1419856367206	951.7350418628293	1012.5549380006457	1096.4596355770052	995.8235761884301	1047.7740709958944	1002.6166631026199	1032.9284676946768	1066.7241623454584
955.0460260455285	1011.684716885419	1182.007782768814	1141.5025317262666	1140.7509464297743	1079.2177490048412	1039.534164893482	1012.4573211255874	1068.7345871298332	921.9527265286731	1093.4971228061188	983.1338243300656	1001.3294989798286	1093.2838257703575	1105.0163665845723	950.8555133775126	1100.3754593680865	978.4266188525318	962.613601572818	1160.5643410772532	1103.0289501240254	999.1419856367206	951.7350418628293	1012.5549380006457	1096.4596355770052	995.8235761884301	1047.7740709958944	997.0155513231803	1032.9284676946768	1066.7241623454584
955.0460260455285	1011.684716885419	1182.007782768814	1141.5025317262666	1140.7509464297743	1079.2177490048412	1039.534164893482	1012.4573211255874	1068.7345871298332	921.9527265286731	1093.4971228061188	983.1338243300656	1001.3294989798286	1093.2838257703575	1105.0163665845723	950.8555133775126	1100.3754593680865	978.4266188525318	962.613601572818	1160.5643410772532	1103.0289501240254	999.1419856367206	951.7350418628293	1012.5549380006457	1096.4596355770052	995.8235761884301	1047.7740709958944	997.0155513231803	1032.9284676946768	1064.940554826386
955.0460260455285	1011.684716885419	1182.007782768814	1141.5025317262666	1140.7509464297743	1068.8191204088134	1039.3224093389035	1012.4573211255874	1068.7345871298332	921.9527265286731	1075.3973096200657	983.1338243300656	1001.3294989798286	1093.2838257703575	1089.606684053152	950.8555133775126	1100.3754593680865	978.4266188525318	962.613601572818	1160.5643410772532	1103.0289501240254	999.1419856367206	951.7350418628293	994.0219167496748	1096.4596355770052	995.8235761884301	1047.7740709958944	997.0155513231803	1032.9284676946768	1064.940554826386
955.0460260455285	1007.0845498366033	1162.9214005583185	1141.5025317262666	1134.6509904321076	1068.8191204088134	1026.7523198714928	999.6024784762208	1068.7345871298332	921.9527265286731	1075.3973096200657	983.1338243300656	1001.3294989798286	1093.2838257703575	1077.5315253305866	950.8555133775126	1100.3754593680865	978.4266188525318	962.613601572818	1160.5643410772532	1103.0289501240254	999.1419856367206	951.7350418628293	994.0219167496748	1096.4596355770052	995.8235761884301	1045.97531660116	997.0155513231803	1032.9284676946768	1064.940554826386
955.0460260455285	1002.2229074566276	1129.2578718840182	1096.9693527965114	1134.6509904321076	1068.8191204088134	1026.7523198714928	999.6024784762208	1068.7345871298332	921.9527265286731	1069.9670545774047	983.1338243300656	1001.3294989798286	1093.2838257703575	1077.5315253305866	934.3854340287922	1100.3754593680865	978.4266188525318	962.613601572818	1160.5643410772532	1103.0289501240254	999.1419856367206	951.7350418628293	994.0219167496748	1096.4596355770052	995.8235761884301	1045.97531660116	997.0155513231803	1032.9284676946768	1064.940554826386
945.6970809144206	997.0318984278217	1129.2578718840182	1096.9415113168163	1134.6509904321076	1068.8191204088134	1026.7523198714928	999.6024784762208	1068.7345871298332	921.9527265286731	1069.9670545774047	983.1338243300656	1001.3294989798286	1093.2838257703575	1077.5315253305866	934.3854340287922	1100.3754593680865	978.4266188525318	962.613601572818	1136.5585773176322	1088.8895897408051	999.1419856367206	951.7350418628293	994.0219167496748	1096.4596355770052	995.8235761884301	1035.209835486308	997.0155513231803	1032.9284676946768	1064.940554826386
941.5947733830715	997.0318984278217	1129.2578718840182	1083.801766194866	1134.6509904321076	1047.6543314053965	1026.7523198714928	993.6962409162535	1068.7345871298332	921.9527265286731	1058.646980113686	983.1338243300656	1001.3294989798286	1093.2838257703575	1072.9326172486285	934.3854340287922	1100.3754593680865	978.4266188525318	962.613601572818	1120.694681799077	1076.3874227010538	999.1419856367206	951.7350418628293	994.0219167496748	1096.4596355770052	995.8235761884301	1030.8027376794082	963.4389162053656	1032.9284676946768	1064.940554826386
941.5947733830715	997.0318984278217	1129.2578718840182	1083.801766194866	1134.6509904321076	1047.6543314053965	1025.3102306537937	993.6962409162535	1068.7345871298332	921.9527265286731	1058.646980113686	983.1338243300656	1001.3294989798286	1093.2838257703575	1072.9326172486285	934.3854340287922	1100.3754593680865	978.4266188525318	954.3311886918193	1120.694681799077	1067.0378626856473	999.1226211950749	951.7350418628293	994.0219167496748	1096.4596355770052	995.8235761884301	1030.8027376794082	963.4389162053656	1032.9284676946768	1062.1856240693473
941.5947733830715	996.9675033280597	1129.2578718840182	1083.801766194866	1128.4786608784848	1047.6543314053965	1025.3102306537937	993.6962409162535	1068.7345871298332	921.9527265286731	1058.646980113686	961.829734620203	1001.3294989798286	1093.2838257703575	1072.9326172486285	934.3854340287922	1100.3754593680865	978.4266188525318	954.3311886918193	1120.694681799077	1060.2881899077706	999.1226211950749	951.7350418628293	973.6400600413608	1096.4596355770052	985.9100254276964	1030.8027376794082	958.5273748694707	1032.9284676946768	1062.1856240693473
941.5947733830715	996.9675033280597	1129.2578718840182	1083.801766194866	1128.4786608784848	1047.6543314053965	1025.3102306537937	993.6962409162535	1057.3521441837838	921.9527265286731	1058.646980113686	961.829734620203	995.5437049458417	1084.5033499062474	1063.468203969555	934.3854340287922	1100.3754593680865	978.4266188525318	954.3311886918193	1120.694681799077	1060.2881899077706	999.1226211950749	951.7350418628293	973.6400600413608	1096.4596355770052	985.9100254276964	1030.8027376794082	957.6407782703966	1032.9284676946768	1048.8318162817354
941.5947733830715	996.9675033280597	1129.2578718840182	1083.801766194866	1128.4786608784848	1042.9049014939371	1012.8325596209359	993.6962409162535	1057.3521441837838	921.9527265286731	1058.646980113686	961.829734620203	995.5437049458417	1084.5033499062474	1063.468203969555	933.9879596541127	1100.3754593680865	978.4266188525318	945.3704704329664	1120.694681799077	1054.2333729767736	999.1226211950749	951.7350418628293	973.6400600413608	1096.4596355770052	985.9100254276964	1030.8027376794082	957.6407782703966	1032.9284676946768	1048.8318162817354
935.266401223696	996.9675033280597	1124.3800533796064	1083.801766194866	1128.4786608784848	1042.9049014939371	1012.8325596209359	993.6962409162535	1050.4013181866887	921.9527265286731	1025.41045730902	961.829734620203	995.5437049458417	1054.7263582409191	1063.468203969555	933.9879596541127	1100.3754593680865	978.4266188525318	945.3704704329664	1120.694681799077	1054.2333729767736	999.1226211950749	951.7350418628293	973.6400600413608	1096.4596355770052	985.9100254276964	1030.8027376794082	948.7477624012064	1032.9284676946768	1045.5363796392435
935.266401223696	981.0857189216758	1124.3800533796064	1061.7931036123878	1128.4786608784848	1042.9049014939371	1012.8325596209359	993.6962409162535	1050.4013181866887	921.9527265286731	1018.421303590743	961.829734620203	995.5437049458417	1043.2129657702455	1063.468203969555	932.69498161961	1100.3754593680865	978.4266188525318	945.3704704329664	1120.694681799077	1054.2333729767736	999.1226211950749	951.7350418628293	973.6400600413608	1095.5436153855967	969.8634623435563	1030.8027376794082	948.7477624012064	1019.4414252695544	1045.5363796392435
935.266401223696	946.8594955953498	1124.3800533796064	1061.7931036123878	1128.4786608784848	1041.8315734690063	1012.8325596209359	993.6962409162535	1050.4013181866887	921.9527265286731	1018.421303590743	961.829734620203	995.5437049458417	1043.2129657702455	1063.468203969555	932.69498161961	1100.3754593680865	978.4266188525318	945.3704704329664	1120.694681799077	1046.5940585541516	999.1226211950749	951.7350418628293	966.2888250560443	1095.5436153855967	969.8634623435563	1022.5266090366354	948.7477624012064	1019.4414252695544	1045.5363796392435
935.266401223696	946.8594955953498	1124.3800533796064	1061.7931036123878	1128.4786608784848	1041.8315734690063	1012.8325596209359	993.6962409162535	1050.4013181866887	897.3769862707583	1018.421303590743	958.8138385668346	995.5437049458417	1043.2129657702455	1063.468203969555	932.69498161961	1100.3754593680865	978.4266188525318	945.3704704329664	1120.694681799077	1046.5940585541516	952.7278300056014	951.7350418628293	961.4325427189168	1095.5436153855967	969.8634623435563	1022.5266090366354	948.7477624012064	1019.4414252695544	1045.5363796392435
935.266401223696	893.5680787947167	1124.3800533796064	1061.7931036123878	1128.4786608784848	1039.0412378688632	1012.8325596209359	993.6962409162535	1050.4013181866887	897.3769862707583	1018.421303590743	958.8138385668346	995.5437049458417	1043.2129657702455	1041.396514923274	932.69498161961	1100.3754593680865	978.4266188525318	945.3704704329664	1120.694681799077	1046.5940585541516	952.7278300056014	951.7350418628293	961.4325427189168	1095.5436153855967	969.8634623435563	1022.5266090366354	948.7477624012064	1019.4414252695544	1044.2942677798435
935.266401223696	893.5680787947167	1123.7267017973659	1046.4943497736776	1105.269322753959	1021.1098863975903	1012.8325596209359	993.6962409162535	1050.4013181866887	897.3769862707583	1018.421303590743	958.8138385668346	995.5437049458417	1019.3678822447478	1041.396514923274	932.69498161961	1100.3754593680865	978.4266188525318	945.3704704329664	1120.694681799077	1046.5940585541516	952.7278300056014	944.3784881172274	961.4325427189168	1095.5436153855967	969.8634623435563	1022.5266090366354	948.7477624012064	1019.4414252695544	1038.5559668721603
933.5358270267515	881.0042954375557	1123.7267017973659	1046.4943497736776	1104.0937919428804	1021.1098863975903	1012.8325596209359	980.6327894265446	1050.4013181866887	897.3769862707583	1018.421303590743	958.8138385668346	995.5437049458417	1019.3678822447478	1041.396514923274	932.69498161961	1100.3754593680865	978.4266188525318	945.3704704329664	1120.694681799077	1040.4385544847023	952.7278300056014	938.4695504431122	961.4325427189168	1095.5436153855967	967.1292193147134	1022.5266090366354	948.7477624012064	1019.4414252695544	1038.5559668721603
933.5358270267515	881.0042954375557	1121.628550491554	1046.4943497736776	1097.8943947205794	1021.1098863975903	1012.8325596209359	980.6327894265446	1050.4013181866887	897.3769862707583	1018.421303590743	958.8138385668346	983.8387119820048	1019.3678822447478	1041.396514923274	932.69498161961	1100.3754593680865	978.4266188525318	945.3704704329664	1120.694681799077	1040.4385544847023	952.7278300056014	938.4695504431122	961.4325427189168	1095.5436153855967	967.1292193147134	1022.5266090366354	948.7477624012064	1019.4414252695544	1038.5559668721603
933.5358270267515	881.0042954375557	1121.628550491554	1046.4943497736776	1097.8943947205794	1021.1098863975903	1012.8325596209359	980.6327894265446	1050.4013181866887	897.3769862707583	1010.408223811123	958.8138385668346	983.8387119820048	1019.3678822447478	1041.396514923274	932.69498161961	1100.3754593680865	978.4266188525318	945.3704704329664	1120.694681799077	1040.4385544847023	952.7278300056014	938.4695504431122	961.4325427189168	1095.5436153855967	967.1292193147134	1022.5266090366354	948.4622930884252	1019.4414252695544	1038.5559668721603
933.5358270267515	881.0042954375557	1121.628550491554	1046.4943497736776	1097.8943947205794	1021.1098863975903	1012.8325596209359	980.6327894265446	1050.4013181866887	897.3769862707583	1010.408223811123	958.8138385668346	983.8387119820048	1019.3678822447478	1041.396514923274	932.69498161961	1100.3754593680865	978.4266188525318	945.3704704329664	1120.694681799077	1040.4385544847023	952.7278300056014	938.4695504431122	953.9080546062609	1095.5436153855967	967.1292193147134	1005.7546783733632	948.4622930884252	1019.4414252695544	1038.5559668721603
933.5358270267515	881.0042954375557	1115.897318418581	1046.4943497736776	1093.591734809101	1021.1098863975903	1012.8325596209359	980.6327894265446	1047.508088329836	897.3769862707583	1010.408223811123	957.8270297524564	981.9142562596345	1019.3678822447478	1041.396514923274	928.6025574579542	1100.3754593680865	978.4266188525318	945.3704704329664	1120.694681799077	1028.1693308318459	952.7278300056014	938.4695504431122	953.9080546062609	1095.5436153855967	967.1292193147134	1005.7546783733632	948.4622930884252	1019.4414252695544	1038.5559668721603
933.5358270267515	881.0042954375557	1115.897318418581	1046.4943497736776	1093.591734809101	1021.1098863975903	1012.8325596209359	980.6327894265446	1047.508088329836	897.3769862707583	1010.408223811123	957.8270297524564	981.9142562596345	1019.3678822447478	1030.6489664731412	928.6025574579542	1100.3754593680865	978.4266188525318	945.3704704329664	1120.694681799077	1028.1693308318459	952.7278300056014	937.4635801119575	946.1877979234125	1090.843239587865	967.1292193147134	1005.7546783733632	948.4622930884252	1019.4414252695544	1038.5559668721603
933.5358270267515	881.0042954375557	1115.897318418581	1046.4943497736776	1093.591734809101	1021.1098863975903	1012.8325596209359	968.3374837396022	1047.508088329836	897.3769862707583	1010.408223811123	957.8270297524564	981.9142562596345	1019.3678822447478	1020.9488344295071	928.6025574579542	1100.3754593680865	978.4266188525318	945.3704704329664	1120.694681799077	1028.1693308318459	952.7278300056014	937.4635801119575	946.1877979234125	1090.843239587865	967.1292193147134	1005.2106325885246	948.4622930884252	1019.4414252695544	1038.5559668721603
933.5358270267515	881.0042954375557	1102.1497642927766	1046.4943497736776	1071.5344513756668	1021.1098863975903	1012.8325596209359	967.7518044534845	1047.508088329836	897.3769862707583	1010.408223811123	957.8270297524564	981.9142562596345	1019.3678822447478	1020.9488344295071	928.6025574579542	1100.3754593680865	978.4266188525318	945.3704704329664	1120.694681799077	1028.1693308318459	952.7278300056014	937.4635801119575	934.9971896025393	1082.8793840454439	967.1292193147134	1005.2106325885246	948.4622930884252	1019.4414252695544	1038.5559668721603
933.5358270267515	871.2067631156207	1102.1497642927766	1046.4943497736776	1054.7238459584296	1021.1098863975903	1012.8325596209359	967.7518044534845	1036.1537768700814	897.3769862707583	1008.5956267126426	957.8270297524564	980.8139249026231	1019.3678822447478	1020.9488344295071	928.6025574579542	1094.0121641640394	978.4266188525318	945.3704704329664	1120.694681799077	1028.1693308318459	952.7278300056014	937.4635801119575	928.3406146822286	1082.8793840454439	948.6323185673248	969.4172356607303	944.7435830608918	1019.4414252695544	1038.5559668721603
933.5358270267515	865.3166420376258	1102.1497642927766	1046.4943497736776	1054.7238459584296	1021.1098863975903	1012.8325596209359	967.7518044534845	1036.1537768700814	897.3769862707583	1008.5956267126426	956.8485074788564	980.8139249026231	1019.3678822447478	1020.9488344295071	926.4070117665609	1094.0121641640394	978.4266188525318	945.3704704329664	1120.694681799077	1028.1693308318459	947.6189861380661	937.4635801119575	913.8250358109183	1082.8793840454439	948.6323185673248	969.4172356607303	944.7435830608918	1019.4414252695544	1038.5559668721603
933.5358270267515	865.3166420376258	1097.4243248371176	1046.4943497736776	1054.7238459584296	1021.1098863975903	1012.8325596209359	967.7518044534845	1036.1537768700814	897.3769862707583	1008.5956267126426	956.8485074788564	965.3937694983393	1009.8262582428447	1020.9488344295071	915.0969852306102	1079.4181786315557	978.4266188525318	945.3704704329664	1120.694681799077	1028.1693308318459	947.6189861380661	937.4635801119575	913.8250358109183	1082.8793840454439	948.6323185673248	969.4172356607303	944.7435830608918	1019.4414252695544	1038.5559668721603
933.5358270267515	865.3166420376258	1075.429442727912	1046.4943497736776	1054.7238459584296	1021.1098863975903	1012.8325596209359	967.7518044534845	1036.1537768700814	897.3769862707583	1008.5956267126426	956.8485074788564	965.3937694983393	1009.8262582428447	1020.9488344295071	915.0969852306102	1070.3800933165603	973.1487128167452	945.3704704329664	1120.694681799077	1028.1693308318459	941.8788388939719	937.4635801119575	913.8250358109183	1082.8793840454439	948.6323185673248	968.9272177442228	944.7435830608918	1019.4414252695544	1038.5559668721603
933.5358270267515	865.3166420376258	1075.429442727912	1046.4943497736776	1054.7238459584296	1021.1098863975903	1012.8325596209359	967.7518044534845	1036.1537768700814	897.3769862707583	1008.5956267126426	956.8485074788564	965.3937694983393	1009.8262582428447	1020.9488344295071	900.236467879016	1070.3800933165603	973.1487128167452	945.3704704329664	1120.694681799077	1028.1693308318459	936.7159580493728	937.4635801119575	913.8250358109183	1082.8793840454439	948.6323185673248	968.9272177442228	944.7435830608918	1019.4414252695544	1038.5559668721603
933.5358270267515	865.3166420376258	1075.429442727912	1046.4943497736776	1054.7238459584296	1021.1098863975903	1007.0848528740003	967.7518044534845	1036.1537768700814	897.3769862707583	1008.5956267126426	956.8485074788564	965.3937694983393	1009.8262582428447	1020.9488344295071	900.236467879016	1070.3800933165603	973.1487128167452	945.3704704329664	1120.694681799077	1026.150710394009	936.7159580493728	937.4635801119575	906.3458745920029	1077.3290509802373	948.6323185673248	968.9272177442228	944.7435830608918	1019.4414252695544	1038.5559668721603
933.5358270267515	865.3166420376258	1075.429442727912	1046.4943497736776	1054.7238459584296	1021.1098863975903	1007.0848528740003	967.7518044534845	1036.1537768700814	890.2250494679852	1008.5956267126426	956.8485074788564	965.3937694983393	1009.8262582428447	1020.9488344295071	900.236467879016	1070.3800933165603	973.1487128167452	945.3704704329664	1120.694681799077	1026.150710394009	936.7159580493728	937.4635801119575	904.3370477012705	1077.3290509802373	948.6323185673248	968.9272177442228	944.7435830608918	1019.4414252695544	1038.5559668721603
932.9817925509072	865.3166420376258	1075.429442727912	1046.4943497736776	1054.7238459584296	1021.1098863975903	1007.0848528740003	967.7518044534845	1036.1537768700814	890.2250494679852	1008.5956267126426	956.8485074788564	965.3937694983393	1009.8262582428447	1020.5983808869128	900.236467879016	1070.3800933165603	973.1487128167452	941.6048193551517	1120.694681799077	1026.150710394009	936.7159580493728	937.4635801119575	904.3370477012705	1077.3290509802373	948.6323185673248	968.9272177442228	944.7435830608918	1019.4414252695544	1038.5559668721603
932.9817925509072	864.8923598673836	1075.429442727912	1046.4943497736776	1054.7238459584296	1021.1098863975903	1007.0848528740003	967.7518044534845	1036.1537768700814	890.2250494679852	1008.5956267126426	956.8485074788564	962.2579551105694	1009.8262582428447	1014.8999480513586	900.236467879016	1070.3800933165603	973.1487128167452	941.6048193551517	1099.4292509411641	1026.150710394009	936.7159580493728	931.615407224291	904.3370477012705	1077.3290509802373	948.0302945855877	968.7656941136819	944.7435830608918	1019.4414252695544	1038.5559668721603
932.9817925509072	864.8923598673836	1035.627029221973	1046.4943497736776	1054.7238459584296	1021.1098863975903	1007.0848528740003	967.7518044534845	1033.9293111054376	890.2250494679852	1007.9298464195836	956.8485074788564	962.2579551105694	1009.8262582428447	1007.4699507785598	900.236467879016	1070.3800933165603	973.1487128167452	941.6048193551517	1099.4292509411641	1026.150710394009	936.7159580493728	931.615407224291	904.3370477012705	1077.3290509802373	947.6072042387566	968.7656941136819	944.7435830608918	1019.4414252695544	1038.5559668721603
932.9817925509072	864.8923598673836	1035.627029221973	1046.4943497736776	1054.7238459584296	1015.7886356692451	1007.0848528740003	967.7518044534845	1022.6079052735815	890.2250494679852	1007.9298464195836	956.8485074788564	962.2579551105694	1009.8262582428447	1007.4699507785598	900.236467879016	1070.3800933165603	967.9160092993816	941.6048193551517	1099.4292509411641	1026.150710394009	934.3886061030295	931.615407224291	904.3370477012705	1077.3290509802373	947.6072042387566	968.7656941136819	944.7435830608918	1019.4414252695544	1032.0093986409463
932.9817925509072	864.8923598673836	1035.3050063689948	1017.9211103284108	1054.7238459584296	1015.7886356692451	978.675368649117	967.7518044534845	1022.6079052735815	890.2250494679852	1007.9298464195836	956.8485074788564	962.2579551105694	1009.8262582428447	1007.4699507785598	900.236467879016	1070.3800933165603	967.9160092993816	941.6048193551517	1099.4292509411641	1016.8274896676423	934.3886061030295	931.615407224291	904.3370477012705	1077.3290509802373	947.6072042387566	968.7656941136819	944.7435830608918	1017.3158356178499	1032.0093986409463
932.9817925509072	864.8923598673836	1035.3050063689948	1016.2512925187536	1009.1979260682733	1008.8265943171102	978.675368649117	967.7518044534845	1022.6079052735815	890.2250494679852	1007.9298464195836	955.15108832896	931.8039080428052	1009.8262582428447	1007.4699507785598	890.0586658337081	1070.3800933165603	967.9160092993816	941.6048193551517	1099.4292509411641	1016.8274896676423	934.3886061030295	931.615407224291	904.3370477012705	1077.3290509802373	947.6072042387566	968.7656941136819	944.7435830608918	1017.3158356178499	1032.0093986409463
932.9817925509072	864.8923598673836	1035.3050063689948	1016.2512925187536	1009.1979260682733	1008.8265943171102	978.675368649117	967.7518044534845	1022.6079052735815	890.2250494679852	963.0027875215281	953.7864956425988	931.8039080428052	1009.8262582428447	1007.4699507785598	890.0586658337081	1070.3800933165603	967.9160092993816	941.6048193551517	1099.4292509411641	1016.8274896676423	934.3886061030295	926.2142309587966	904.3370477012705	1077.3290509802373	947.6072042387566	968.7656941136819	944.7435830608918	1017.3158356178499	1032.0093986409463
925.8500002889357	864.8923598673836	1035.3050063689948	1016.2512925187536	901.9966775764917	1008.8265943171102	975.4981652318846	966.5155211211253	1022.6079052735815	890.2250494679852	963.0027875215281	953.7864956425988	931.8039080428052	1009.8262582428447	1002.2150871725569	890.0586658337081	1070.3800933165603	967.9160092993816	941.6048193551517	1099.4292509411641	1016.8274896676423	934.3886061030295	926.2142309587966	898.096219666204	1077.3290509802373	947.6072042387566	968.7656941136819	944.7435830608918	1017.3158356178499	1032.0093986409463
925.8500002889357	864.8923598673836	1035.3050063689948	1016.2512925187536	901.9966775764917	1008.8265943171102	975.4981652318846	966.5155211211253	1022.6079052735815	890.2250494679852	963.0027875215281	953.7864956425988	931.8039080428052	1007.4881449037975	1002.2150871725569	890.0586658337081	1070.3800933165603	967.9160092993816	941.6048193551517	1099.4292509411641	990.7637816119477	923.0510232333087	919.0913173085052	892.3386329899283	1067.6531971629079	947.6072042387566	966.7672919387207	944.7435830608918	1017.3158356178499	1032.0093986409463
925.8500002889357	864.8923598673836	1035.3050063689948	1016.2512925187536	901.9966775764917	1008.8265943171102	975.4981652318846	966.5155211211253	1022.6079052735815	890.2250494679852	963.0027875215281	952.5650123022656	931.8039080428052	1007.4881449037975	1002.2150871725569	890.0586658337081	1070.3800933165603	967.9160092993816	941.6048193551517	1099.4292509411641	990.7637816119477	923.0510232333087	919.0913173085052	892.3386329899283	1067.6531971629079	947.6072042387566	966.7672919387207	944.7435830608918	1017.3158356178499	1032.0093986409463
925.8500002889357	864.8923598673836	1035.3050063689948	1016.2512925187536	901.9966775764917	1008.8265943171102	975.4981652318846	966.5155211211253	1022.6079052735815	890.2250494679852	963.0027875215281	952.5650123022656	931.8039080428052	1005.6221215582268	999.6614274439286	886.9181556887863	1070.3800933165603	966.6892391169305	941.6048193551517	1099.4292509411641	990.7637816119477	923.0510232333087	919.0913173085052	892.3386329899283	1067.6531971629079	947.6072042387566	966.7672919387207	944.7435830608918	1017.3158356178499	1032.0093986409463
925.8500002889357	864.8923598673836	1035.3050063689948	1016.2512925187536	901.9966775764917	1008.8265943171102	975.4981652318846	966.5155211211253	1022.6079052735815	890.2250494679852	963.0027875215281	952.5650123022656	931.8039080428052	1005.6221215582268	999.6614274439286	875.5061483302965	1070.3800933165603	960.6061308782337	941.6048193551517	1099.4292509411641	990.7637816119477	923.0510232333087	919.0913173085052	892.3386329899283	1067.6531971629079	947.6072042387566	966.7672919387207	944.7435830608918	1017.3158356178499	1032.0093986409463
925.8500002889357	864.5876423622321	1035.3050063689948	1016.2512925187536	891.687049092176	1008.8265943171102	975.4981652318846	966.5155211211253	1022.6079052735815	890.2250494679852	963.0027875215281	952.5650123022656	931.8039080428052	1005.6221215582268	994.5828661209628	875.5061483302965	1070.3800933165603	960.6061308782337	941.6048193551517	1099.4292509411641	990.7637816119477	923.0510232333087	919.0913173085052	892.3386329899283	1067.6531971629079	947.6072042387566	966.7672919387207	944.7435830608918	1017.3158356178499	1032.0093986409463
925.8500002889357	864.5876423622321	1026.0246938253242	1016.2512925187536	891.687049092176	1008.8265943171102	975.4981652318846	966.5155211211253	1022.6079052735815	890.2250494679852	963.0027875215281	952.5650123022656	931.8039080428052	1005.6221215582268	994.3356538638114	875.5061483302965	1070.3800933165603	954.9469654661077	941.6048193551517	1096.1813498587119	990.7637816119477	923.0510232333087	919.0913173085052	892.3386329899283	1067.6531971629079	947.6072042387566	966.7672919387207	944.7435830608918	1017.3158356178499	1032.0093986409463
925.8500002889357	864.5876423622321	1026.0246938253242	1016.2512925187536	891.687049092176	1008.8265943171102	975.4981652318846	966.5155211211253	1022.6079052735815	890.2250494679852	963.0027875215281	952.5650123022656	931.8039080428052	1005.6221215582268	994.3356538638114	875.5061483302965	1040.0382451037422	954.9469654661077	941.6048193551517	1096.1813498587119	990.7637816119477	922.5961679583817	919.0913173085052	892.3386329899283	1067.6531971629079	947.6072042387566	966.7672919387207	944.7435830608918	1017.3158356178499	1032.0093986409463
925.8500002889357	863.7062605280905	997.5713513636863	1016.2512925187536	891.687049092176	1008.8265943171102	973.4165061505763	966.5155211211253	1022.6079052735815	890.2250494679852	963.0027875215281	952.5650123022656	931.8039080428052	1005.6221215582268	994.3356538638114	875.5061483302965	1040.0382451037422	954.9469654661077	941.6048193551517	1096.1813498587119	990.7637816119477	922.5961679583817	919.0913173085052	892.3386329899283	1067.6531971629079	947.6072042387566	966.7672919387207	944.7435830608918	1017.3158356178499	1032.0093986409463
925.8500002889357	850.1189008864504	997.5713513636863	1016.2512925187536	891.687049092176	1008.8265943171102	973.4165061505763	966.5155211211253	1022.6079052735815	890.2250494679852	941.7441237521042	952.5650123022656	931.8039080428052	1005.6221215582268	994.3356538638114	875.5061483302965	1040.0382451037422	954.2945053320432	941.6048193551517	1095.6279394250198	985.829885112888	922.5961679583817	919.0913173085052	892.3386329899283	1067.6531971629079	947.6072042387566	960.0601922974494	940.3222545446588	1017.3158356178499	1032.0093986409463
925.8500002889357	850.1189008864504	994.117364897838	1016.2512925187536	891.687049092176	1008.8265943171102	973.4165061505763	906.517338892041	1016.8299859410016	890.2250494679852	941.7441237521042	952.4043760982784	931.8039080428052	1005.6221215582268	994.3356538638114	875.5061483302965	1040.0382451037422	953.366044737195	929.3586953736682	1095.6279394250198	985.829885112888	909.147914047852	919.0913173085052	892.3386329899283	1067.6531971629079	947.6072042387566	960.0601922974494	940.3222545446588	1017.3158356178499	1027.996289091397
925.8500002889357	850.1189008864504	994.117364897838	1016.2512925187536	891.687049092176	1008.8265943171102	973.4165061505763	906.517338892041	1016.8299859410016	888.3689105895625	941.7441237521042	952.4043760982784	931.8039080428052	1005.6221215582268	994.3356538638114	875.5061483302965	1040.0382451037422	953.366044737195	928.8167894480292	1095.6279394250198	985.829885112888	909.147914047852	919.0913173085052	892.3386329899283	1067.6531971629079	947.6072042387566	960.0601922974494	940.3222545446588	1017.3158356178499	1022.1325695499866
925.8500002889357	850.1189008864504	994.117364897838	1016.2512925187536	889.8037821952186	1005.6310913895405	973.4165061505763	906.517338892041	1016.8299859410016	888.3689105895625	941.7441237521042	952.4043760982784	931.8039080428052	1005.6221215582268	994.3356538638114	875.5061483302965	1040.0382451037422	953.366044737195	928.1228664884053	1095.6279394250198	975.160290848017	909.147914047852	919.0913173085052	892.3386329899283	1067.6531971629079	947.6072042387566	960.0601922974494	940.3222545446588	1017.3158356178499	1022.1325695499866
925.8500002889357	850.1189008864504	994.117364897838	1016.2512925187536	889.8037821952186	1005.6310913895405	973.4165061505763	906.517338892041	1016.8299859410016	883.0752166962487	941.7441237521042	952.4043760982784	931.8039080428052	1005.6221215582268	994.3356538638114	875.5061483302965	1040.0382451037422	953.366044737195	928.1228664884053	1082.738261562588	975.160290848017	909.147914047852	919.0913173085052	892.3386329899283	1067.6531971629079	947.6072042387566	960.0601922974494	940.3222545446588	1017.3158356178499	1022.1325695499866
925.8500002889357	850.1189008864504	994.117364897838	1007.5847892412172	889.8037821952186	1005.6310913895405	973.4165061505763	902.6298448166369	1016.8299859410016	883.0752166962487	941.7441237521042	952.4043760982784	931.8039080428052	1005.6221215582268	994.3356538638114	869.0553055986671	1040.0382451037422	953.366044737195	920.4360539733341	1077.2371192225762	975.160290848017	909.147914047852	919.0913173085052	892.3386329899283	1067.6531971629079	947.6072042387566	954.2779760265435	940.3222545446588	1017.3158356178499	1022.1325695499866
921.0391171885606	850.1189008864504	994.117364897838	1007.5847892412172	889.8037821952186	1005.6310913895405	973.4027107978925	887.1601350749575	1016.8299859410016	879.3549868003271	941.7441237521042	952.4043760982784	931.8039080428052	1005.6221215582268	994.3356538638114	869.0553055986671	1033.046416327599	953.366044737195	920.4360539733341	1042.9138510782352	975.160290848017	909.147914047852	919.0913173085052	892.3386329899283	1067.6531971629079	947.6072042387566	951.5599720165734	938.5594533638696	1017.3158356178499	1022.1325695499866
921.0391171885606	847.9476434580844	989.545275085961	1007.5847892412172	889.8037821952186	1005.6310913895405	973.4027107978925	887.1601350749575	1016.8299859410016	869.7410776926738	941.7441237521042	945.9295021765886	931.8039080428052	1005.6221215582268	994.3356538638114	869.0553055986671	1033.046416327599	953.366044737195	920.4360539733341	1042.9138510782352	975.160290848017	900.5400103149277	919.0913173085052	892.3386329899283	1067.6531971629079	947.6072042387566	951.023307967231	938.5594533638696	1008.9486892309839	1022.1325695499866
921.0391171885606	847.9476434580844	981.3186981531495	987.2717616891548	889.8037821952186	1005.6310913895405	973.4027107978925	887.0975065175433	1016.8299859410016	869.7410776926738	941.7441237521042	943.8128115897944	931.8039080428052	1005.6221215582268	994.3356538638114	869.0553055986671	1033.046416327599	953.366044737195	920.4360539733341	1042.9138510782352	975.160290848017	900.5400103149277	919.0913173085052	892.3386329899283	1067.6531971629079	947.6072042387566	951.023307967231	938.5594533638696	1008.9486892309839	1022.1325695499866
921.0391171885606	847.2021743344081	981.3186981531495	987.2717616891548	889.8037821952186	1005.6310913895405	973.4027107978925	887.0975065175433	1016.8299859410016	869.7410776926738	941.7441237521042	943.8128115897944	931.8039080428052	1005.6221215582268	990.4087327988168	869.0553055986671	1033.046416327599	953.366044737195	920.4360539733341	1042.9138510782352	975.160290848017	900.5400103149277	919.0913173085052	892.3386329899283	1038.9715199825637	947.6072042387566	951.023307967231	938.5594533638696	1008.9486892309839	1022.1325695499866
921.0391171885606	840.1354841648657	981.3186981531495	987.2717616891548	889.8037821952186	1005.6310913895405	973.4027107978925	887.0975065175433	998.6422034552827	869.7410776926738	941.7441237521042	943.8128115897944	931.8039080428052	1005.6221215582268	990.4087327988168	869.0553055986671	1033.046416327599	953.366044737195	920.4360539733341	1042.9138510782352	975.160290848017	900.5400103149277	919.0913173085052	892.3386329899283	1038.9715199825637	947.6072042387566	951.023307967231	938.5594533638696	1008.9486892309839	1022.1325695499866
921.0391171885606	837.7139915789703	965.182635822286	987.2717616891548	889.8037821952186	1005.6310913895405	973.4027107978925	887.0975065175433	996.6827296912707	869.7410776926738	940.82378776662	943.8128115897944	931.8039080428052	999.6603288113257	990.4087327988168	869.0553055986671	1033.046416327599	953.366044737195	920.4360539733341	1042.9138510782352	972.1770783231466	900.5400103149277	919.0913173085052	892.3386329899283	1038.9715199825637	947.6072042387566	951.023307967231	938.5594533638696	1008.9486892309839	1022.1325695499866
921.0391171885606	837.7139915789703	965.182635822286	987.2717616891548	889.8037821952186	1005.6310913895405	969.7450704469155	887.0975065175433	996.6827296912707	869.2471430629516	940.201348179629	927.233631398195	931.8039080428052	997.9952892680037	985.3737023949045	869.0553055986671	1029.6868362647797	953.366044737195	920.4360539733341	1042.9138510782352	972.1770783231466	900.5400103149277	919.0913173085052	892.3386329899283	1038.9715199825637	947.6072042387566	951.023307967231	938.5594533638696	1008.9486892309839	1022.1325695499866
921.0391171885606	837.7139915789703	965.182635822286	987.2717616891548	889.8037821952186	1005.6310913895405	969.7450704469155	887.0975065175433	996.6827296912707	869.2471430629516	940.201348179629	927.233631398195	931.8039080428052	997.9952892680037	985.3737023949045	869.0553055986671	1029.6868362647797	953.366044737195	920.4360539733341	1042.9138510782352	969.7978946904241	900.5400103149277	919.0913173085052	892.3386329899283	1038.9715199825637	947.6072042387566	951.023307967231	938.5594533638696	1008.9486892309839	1022.1325695499866
921.0391171885606	837.7139915789703	965.182635822286	987.2717616891548	889.8037821952186	1005.6310913895405	969.7450704469155	875.3564656487888	996.6827296912707	869.2471430629516	940.201348179629	927.233631398195	931.8039080428052	997.9952892680037	985.3737023949045	869.0553055986671	1029.6868362647797	953.366044737195	920.4360539733341	1042.9138510782352	969.7978946904241	900.5400103149277	919.0913173085052	892.3386329899283	1025.808643944054	947.6072042387566	951.023307967231	938.5594533638696	1008.9486892309839	1022.1325695499866
921.0391171885606	837.7139915789703	959.4498194181792	985.1978379784146	889.8037821952186	1005.6310913895405	969.7450704469155	875.3564656487888	996.6827296912707	869.2471430629516	940.0535619159941	927.233631398195	931.8039080428052	997.9952892680037	985.3737023949045	869.0553055986671	1000.1795351408642	953.366044737195	920.4360539733341	1042.9138510782352	969.7978946904241	886.3699848337601	912.9972346700182	892.3386329899283	1025.808643944054	947.6072042387566	951.023307967231	934.3724066293948	1008.9486892309839	1016.5087473518413
921.0391171885606	828.9310390440769	959.2591949056693	979.5883224739664	889.8037821952186	988.5920968434859	969.7450704469155	875.3564656487888	991.020504391564	869.2471430629516	940.0535619159941	927.233631398195	931.8039080428052	997.9952892680037	985.3737023949045	869.0553055986671	1000.1795351408642	953.366044737195	920.4360539733341	1042.9138510782352	969.7978946904241	886.3699848337601	912.9972346700182	892.3386329899283	1025.808643944054	947.6072042387566	951.023307967231	934.3724066293948	1008.9486892309839	1016.5087473518413
921.0391171885606	828.9310390440769	959.2591949056693	975.7407818814183	889.8037821952186	988.5920968434859	969.7450704469155	875.3564656487888	991.020504391564	869.2471430629516	940.0535619159941	927.233631398195	931.8039080428052	997.9952892680037	985.3737023949045	869.0553055986671	1000.1795351408642	953.366044737195	920.4360539733341	1042.4727532355205	969.7978946904241	877.7846819747881	912.9972346700182	892.3386329899283	1025.808643944054	947.6072042387566	951.023307967231	934.3724066293948	1008.9486892309839	1016.5087473518413
921.0391171885606	828.9310390440769	959.2591949056693	975.7407818814183	889.8037821952186	988.5920968434859	969.7450704469155	875.3564656487888	991.020504391564	869.2471430629516	939.2830790444937	927.233631398195	931.8039080428052	997.9952892680037	985.3737023949045	869.0553055986671	1000.1795351408642	953.366044737195	920.4360539733341	1011.7960687645027	969.7978946904241	877.7846819747881	912.9972346700182	892.3386329899283	1006.1962783746919	943.0147365218057	951.023307967231	934.3724066293948	1008.9486892309839	1016.5087473518413
921.0391171885606	828.9310390440769	959.2591949056693	975.7407818814183	889.8037821952186	985.6695093487077	969.7450704469155	875.3564656487888	984.9624536858161	869.2471430629516	939.2830790444937	927.233631398195	931.8039080428052	997.9952892680037	985.3737023949045	869.0553055986671	1000.1795351408642	953.366044737195	920.4360539733341	1008.9733603985301	969.7978946904241	877.7846819747881	912.9972346700182	892.3386329899283	1006.1962783746919	941.4704061158639	951.023307967231	934.3724066293948	1008.9486892309839	1016.5087473518413
921.0391171885606	828.9310390440769	959.2591949056693	975.7407818814183	889.8037821952186	979.6921393779153	969.7450704469155	875.3564656487888	984.9624536858161	869.2471430629516	939.2830790444937	927.233631398195	931.8039080428052	997.9952892680037	971.5096959304519	869.0553055986671	985.4877948956914	953.366044737195	920.4360539733341	1008.9733603985301	969.7978946904241	877.7846819747881	912.9972346700182	892.3386329899283	998.3219456051967	941.4704061158639	951.0016617057474	934.3724066293948	1008.9486892309839	1016.5087473518413
918.0539395159467	828.9310390440769	959.2591949056693	975.7407818814183	889.8037821952186	979.6921393779153	969.7450704469155	875.3564656487888	973.0024766004162	869.2471430629516	939.2830790444937	927.233631398195	931.8039080428052	997.9952892680037	971.5096959304519	869.0553055986671	985.4877948956914	953.366044737195	916.0281017174264	1008.9733603985301	969.7978946904241	877.7846819747881	912.9972346700182	892.3386329899283	998.3219456051967	941.4704061158639	951.0016617057474	934.3724066293948	1008.9486892309839	1011.829483084214
918.0539395159467	828.9310390440769	959.2591949056693	975.7407818814183	889.8037821952186	979.6921393779153	969.7450704469155	875.3564656487888	970.5490719824913	869.2109095146759	939.2830790444937	927.233631398195	931.8039080428052	997.9952892680037	971.5096959304519	869.0553055986671	985.4877948956914	953.366044737195	916.0281017174264	1001.0645767052183	969.7978946904241	877.7846819747881	912.9972346700182	892.3386329899283	998.3219456051967	941.4704061158639	951.0016617057474	934.3724066293948	1008.2757473431027	1011.829483084214
918.0539395159467	828.9310390440769	959.2591949056693	962.2457590729492	889.8037821952186	979.6921393779153	969.7450704469155	875.3564656487888	970.5490719824913	869.2109095146759	934.4574545788655	927.233631398195	931.8039080428052	997.9952892680037	971.5096959304519	869.0553055986671	985.4877948956914	953.366044737195	916.0281017174264	1001.0645767052183	969.7978946904241	877.4430150847162	912.9972346700182	892.3386329899283	998.3219456051967	941.4704061158639	951.0016617057474	934.3724066293948	1008.2757473431027	1011.829483084214
918.0539395159467	823.2956969548518	959.2591949056693	962.2457590729492	889.8037821952186	979.6921393779153	969.7450704469155	875.3564656487888	963.3057768278496	869.2109095146759	934.4574545788655	927.233631398195	931.8039080428052	997.9952892680037	971.5096959304519	869.0553055986671	985.4877948956914	953.366044737195	916.0281017174264	998.2179077520776	969.7978946904241	877.4430150847162	912.9972346700182	890.8143646295028	998.3219456051967	935.2448376475572	951.0016617057474	927.0394369221917	1008.2757473431027	1011.829483084214
918.0539395159467	823.2956969548518	959.2591949056693	962.2457590729492	889.8037821952186	979.6921393779153	969.7450704469155	875.3564656487888	962.7745485344494	869.2109095146759	934.4574545788655	927.233631398195	931.8039080428052	997.9952892680037	971.5096959304519	869.0553055986671	985.4877948956914	953.366044737195	916.0281017174264	998.2179077520776	969.7978946904241	874.7840378269666	912.9972346700182	888.6566155878052	998.3219456051967	935.2448376475572	951.0016617057474	927.0394369221917	1008.2757473431027	1011.829483084214
918.0539395159467	823.2956969548518	957.3394803848494	962.2457590729492	889.8037821952186	979.6921393779153	969.7450704469155	875.3564656487888	961.1687164288904	869.2109095146759	934.4574545788655	927.233631398195	931.8039080428052	995.1595269994574	971.5096959304519	869.0553055986671	985.4877948956914	947.5908912661789	916.0281017174264	998.2179077520776	965.6284268337636	872.5473071250536	912.9972346700182	888.6566155878052	998.3219456051967	935.2448376475572	951.0016617057474	927.0394369221917	1008.2757473431027	1008.8015262883011
918.0539395159467	823.2956969548518	957.3394803848494	962.2457590729492	889.8037821952186	979.6921393779153	969.7450704469155	875.3564656487888	961.1687164288904	869.2109095146759	934.4574545788655	927.233631398195	931.8039080428052	995.1595269994574	971.5096959304519	869.0553055986671	985.4877948956914	947.5908912661789	916.0281017174264	987.2667397562965	960.3394328311397	872.5473071250536	912.9972346700182	888.6566155878052	998.3219456051967	935.2448376475572	951.0016617057474	927.0394369221917	1002.7492845805905	1008.8015262883011
918.0539395159467	823.2956969548518	957.3394803848494	962.2457590729492	889.8037821952186	979.6921393779153	969.7450704469155	875.3564656487888	960.1622453474017	869.2109095146759	927.2119523871834	927.233631398195	931.8039080428052	975.7280723301678	971.5096959304519	869.0553055986671	985.4877948956914	947.5908912661789	916.0281017174264	987.2667397562965	960.3394328311397	872.5473071250536	912.9972346700182	888.6566155878052	998.3219456051967	934.533666519501	951.0016617057474	923.0404960398806	1002.7492845805905	1008.8015262883011
907.2985397800776	810.8417216579987	950.2485154736509	962.2457590729492	889.8037821952186	979.6921393779153	964.5148480086942	875.3564656487888	960.1622453474017	869.2109095146759	923.3525197917236	927.233631398195	931.8039080428052	975.7280723301678	971.5096959304519	869.0553055986671	955.5293254426091	947.5908912661789	916.0281017174264	987.2667397562965	960.3394328311397	872.5473071250536	912.9972346700182	888.6566155878052	998.3219456051967	934.533666519501	951.0016617057474	923.0404960398806	1002.7492845805905	1008.8015262883011
907.2985397800776	810.8417216579987	950.2485154736509	962.2457590729492	889.8037821952186	974.8206487371513	964.5148480086942	875.3564656487888	960.1622453474017	869.2109095146759	923.3525197917236	926.5242685412601	931.8039080428052	975.7280723301678	953.9134763633763	869.0553055986671	947.4057038421673	938.802641560754	916.0281017174264	987.2667397562965	960.3394328311397	872.5473071250536	912.9972346700182	888.6566155878052	998.3219456051967	934.533666519501	951.0016617057474	923.0404960398806	1002.7492845805905	1008.8015262883011
907.2985397800776	810.8417216579987	948.6116808724091	962.2457590729492	889.8037821952186	974.8206487371513	964.5148480086942	875.3564656487888	960.1622453474017	869.2109095146759	919.5457893662393	926.5242685412601	931.8039080428052	975.7280723301678	953.9134763633763	868.394950298779	947.4057038421673	938.802641560754	916.0281017174264	976.1786272836621	957.492074895915	872.5473071250536	912.9972346700182	878.4019083148024	998.3219456051967	931.9103830643919	951.0016617057474	923.0404960398806	1002.7492845805905	1008.8015262883011
907.2985397800776	810.8417216579987	948.6116808724091	962.2457590729492	889.8037821952186	974.8206487371513	964.5148480086942	875.3564656487888	960.1622453474017	869.2109095146759	919.5457893662393	926.5242685412601	931.8039080428052	975.7280723301678	953.9134763633763	868.394950298779	947.4057038421673	938.802641560754	916.0281017174264	974.2372285766373	946.4936135879591	872.5473071250536	912.9972346700182	878.4019083148024	993.7098284434869	931.9103830643919	951.0016617057474	923.0404960398806	1002.7492845805905	1008.8015262883011
907.2985397800776	810.8417216579987	948.6116808724091	962.2457590729492	889.8037821952186	974.8206487371513	964.5148480086942	875.3564656487888	960.1622453474017	869.2109095146759	919.5457893662393	926.5242685412601	931.8039080428052	975.7280723301678	953.9134763633763	868.394950298779	947.4057038421673	935.2430371013905	916.0281017174264	974.2372285766373	946.4936135879591	872.5473071250536	912.9972346700182	878.4019083148024	993.7098284434869	929.8226522617023	947.0829472374963	923.0404960398806	1002.7492845805905	1005.0761050643778
907.2985397800776	810.8417216579987	948.6116808724091	962.2457590729492	889.8037821952186	970.8115013629441	964.5148480086942	875.3564656487888	960.1622453474017	869.2109095146759	919.5457893662393	921.2115318005126	931.8039080428052	968.6024908623807	953.9134763633763	868.394950298779	935.9088191186352	930.9075237118795	916.0281017174264	974.2372285766373	946.4936135879591	872.5473071250536	912.9972346700182	878.4019083148024	993.7098284434869	929.8226522617023	947.0829472374963	923.0404960398806	991.8099848356637	1005.0761050643778
907.2985397800776	810.8417216579987	948.6116808724091	959.8589622894624	889.8037821952186	965.5662333816517	964.5148480086942	875.3564656487888	960.1622453474017	869.2109095146759	919.5457893662393	921.2115318005126	931.8039080428052	968.6024908623807	953.9134763633763	866.6006171006434	935.9088191186352	930.9075237118795	916.0281017174264	974.2372285766373	946.4936135879591	872.5473071250536	912.9972346700182	877.1028131148668	972.7197669548106	929.8226522617023	947.0829472374963	923.0404960398806	991.8099848356637	1005.0761050643778
907.2985397800776	809.3144036321902	948.6116808724091	959.8589622894624	889.8037821952186	960.9173486309901	964.5148480086942	875.3564656487888	960.1622453474017	869.2109095146759	919.5457893662393	921.2115318005126	931.8039080428052	958.9109938366139	953.9134763633763	866.6006171006434	935.9088191186352	930.9075237118795	916.0281017174264	974.2372285766373	946.2873417209369	872.5473071250536	912.9972346700182	876.201461568816	972.7197669548106	929.8226522617023	947.0829472374963	923.0404960398806	980.1191994231232	1005.0761050643778
907.2985397800776	809.3144036321902	947.4449158325087	959.8589622894624	889.8037821952186	960.9173486309901	964.5148480086942	875.3564656487888	960.1622453474017	869.2109095146759	919.5457893662393	921.2115318005126	931.8039080428052	958.9109938366139	953.9134763633763	866.6006171006434	935.9088191186352	930.9075237118795	916.0281017174264	974.2372285766373	946.2873417209369	872.5473071250536	912.9972346700182	873.7460838678214	972.7197669548106	929.8226522617023	945.4794503678569	923.0404960398806	980.1191994231232	1004.8896325716432
907.2985397800776	809.3144036321902	947.4449158325087	959.8589622894624	889.8037821952186	960.9173486309901	960.451850317051	874.8350541387172	960.1622453474017	869.2109095146759	917.1918711490449	921.2115318005126	931.8039080428052	958.9109938366139	953.9134763633763	861.2622251226735	935.9088191186352	912.8385830048237	916.0281017174264	974.2372285766373	946.2873417209369	872.5473071250536	912.9972346700182	873.7460838678214	972.7197669548106	929.8226522617023	945.4794503678569	923.0404960398806	976.0714315215838	1004.8896325716432
907.2985397800776	807.3322132848211	947.4449158325087	958.2776784774348	889.8037821952186	960.9173486309901	960.451850317051	874.8350541387172	960.1622453474017	869.2109095146759	917.1918711490449	917.7517733898233	931.8039080428052	958.9109938366139	953.9134763633763	861.2622251226735	926.0539041243246	912.8385830048237	909.4784157778433	974.2372285766373	946.2873417209369	872.5473071250536	912.9972346700182	873.7460838678214	972.7197669548106	929.8226522617023	945.4794503678569	923.0404960398806	976.0714315215838	1004.8896325716432
907.2985397800776	807.3322132848211	947.4449158325087	958.2776784774348	889.8037821952186	955.3261456725397	960.451850317051	869.127921754603	960.1622453474017	869.2109095146759	917.1918711490449	917.7517733898233	931.8039080428052	958.9109938366139	953.9134763633763	861.2622251226735	926.0539041243246	912.8385830048237	909.4784157778433	974.2372285766373	946.2873417209369	872.5473071250536	912.9972346700182	868.8090352516492	972.7197669548106	928.296247595817	945.4794503678569	923.0404960398806	976.0714315215838	1004.8896325716432
906.0448332970399	807.3322132848211	938.8057675313153	958.2776784774348	889.8037821952186	955.3261456725397	956.568836928557	869.127921754603	960.1622453474017	869.2109095146759	917.1918711490449	917.7517733898233	931.8039080428052	958.9109938366139	953.9134763633763	861.2622251226735	926.0539041243246	912.8385830048237	909.4784157778433	972.1946466852157	946.2873417209369	872.5473071250536	912.9972346700182	868.8090352516492	972.7197669548106	928.296247595817	945.4794503678569	916.4545107896438	976.0714315215838	994.9509673452451
905.1362124232816	807.3322132848211	938.8057675313153	958.2776784774348	889.8037821952186	955.3261456725397	956.568836928557	853.441387135098	960.1622453474017	863.9260069890465	917.1918711490449	916.795212108869	931.8039080428052	958.9109938366139	953.9134763633763	861.2622251226735	926.0539041243246	912.8385830048237	909.4784157778433	963.9772149574942	943.1011415202889	872.5473071250536	912.9972346700182	868.8090352516492	972.7197669548106	921.5012124732706	945.4794503678569	916.4545107896438	976.0714315215838	994.9509673452451
905.1362124232816	807.3322132848211	937.7042441431561	936.0585396834999	889.8037821952186	955.3261456725397	956.568836928557	853.441387135098	960.1622453474017	863.9260069890465	917.1918711490449	916.795212108869	931.8039080428052	958.9109938366139	953.9134763633763	861.2622251226735	926.0539041243246	903.268009257933	909.4784157778433	963.9772149574942	943.1011415202889	872.5473071250536	912.9972346700182	864.3739409097057	972.7197669548106	921.5012124732706	941.3285707036954	916.4545107896438	976.0714315215838	994.9509673452451
