# Supplementary material for: An improved FOX optimization algorithm using adaptive exploration and exploitation for global optimization
Source: PLoS One. 2025 Sep 18;20(9):e0331965. doi: 10.1371/journal.pone.0331965 (PMC12445531; doi:10.1371/journal.pone.0331965)
Supplement: S2 File — This compressed file contains all the results of the conducted experiments. Each main directory within the archive includes three subdirectories: Analysis, best_fit, and convergence. The best_fit and convergence folders contain the raw experimental data obtained from 30 independent runs. The Analysis folder includes tables and figures derived from these raw results. These files can be used to reproduce and further analyze the results presented in the manuscript. (ZIP) [file pone.0331965.s002.zip › cec2017/convergence/NRO/C17F4.csv]

trial_1	trial_2	trial_3	trial_4	trial_5	trial_6	trial_7	trial_8	trial_9	trial_10	trial_11	trial_12	trial_13	trial_14	trial_15	trial_16	trial_17	trial_18	trial_19	trial_20	trial_21	trial_22	trial_23	trial_24	trial_25	trial_26	trial_27	trial_28	trial_29	trial_30
142449.2067251114	139816.68639083096	86218.60326499898	129268.43976541041	129833.15140156477	91218.55951835153	126080.74973248685	108347.94436227779	141791.9086070052	123329.82266496774	127313.78172699161	116931.51387050751	142012.3854787321	149397.09347699533	91760.90628164283	120848.53554963591	105906.95859159014	138372.00240173252	144139.42715698766	120553.7695022557	108331.05051316418	138064.0738990732	108366.23191660135	112632.32650046976	118032.52119715935	122687.0436153369	157225.31472566514	162228.41907493275	92819.3692253514	105933.46892548833
107635.86795705318	113021.90890326773	74549.30616139229	101750.87628113212	91542.565025748	91218.55951835153	96590.71637736258	85314.33896701557	118704.17746739014	123329.82266496774	102973.05613601161	86389.89273086801	115952.82374656262	129241.65996833635	91760.90628164283	87398.47685933168	98023.9152604714	99026.52445179912	121602.97825422161	102356.0172557499	92857.67145371906	61918.864197239454	91171.30808659602	104499.20138749483	118032.52119715935	110851.78955921221	133050.73799351582	95644.17202774406	90830.67435961454	105933.46892548833
104784.76448608922	108009.56634946768	74549.30616139229	83396.88611400107	91542.565025748	59501.438189103406	80866.34186083535	69866.55206335116	99855.35785104896	111654.71556486053	87564.9529365459	78468.0206485405	83385.5078358036	103946.30031490792	88637.51988502117	78257.25311452383	93110.72465896032	99026.52445179912	120511.75018624323	99973.48108058161	92857.67145371906	61918.864197239454	73007.5897148839	87046.58708650692	114434.95520218603	110851.78955921221	128531.94906565966	82226.20342387009	90830.67435961454	105933.46892548833
75531.1794078606	100548.59875946348	74549.30616139229	83396.88611400107	91542.565025748	57981.04454805297	80866.34186083535	69866.55206335116	91028.46574831377	86489.56666756223	85936.8376389972	78468.0206485405	83385.5078358036	86343.14224349035	62259.37047620485	66078.51364073053	93110.72465896032	42347.55442392414	120511.75018624323	93342.97664067544	92857.67145371906	61918.864197239454	73007.5897148839	85393.6073299694	104460.19312398844	62253.48454819038	93658.08822519194	81267.33350123947	73622.72347309897	105933.46892548833
75531.1794078606	98759.24765160051	74549.30616139229	66984.25835774158	91542.565025748	57981.04454805297	80866.34186083535	69866.55206335116	91028.46574831377	70138.60750424743	83934.14381142343	78468.0206485405	76478.0825066961	86343.14224349035	61313.27341952534	66078.51364073053	74501.06116832423	30702.643338131384	88031.24056756923	93342.97664067544	92857.67145371906	61918.864197239454	61160.97177395741	83413.53045515965	99081.18700950353	62253.48454819038	93132.51467462828	81267.33350123947	73622.72347309897	104493.62872346996
75531.1794078606	69844.49077245702	74549.30616139229	66984.25835774158	83067.58400299073	57981.04454805297	80038.81411920518	69866.55206335116	78120.05827362591	70138.60750424743	81419.40488179651	67554.98395443054	76478.0825066961	62874.22834501782	61313.27341952534	66078.51364073053	74414.90915087829	30702.643338131384	88031.24056756923	66052.99078124097	92857.67145371906	50268.13806927789	60562.454676364796	83413.53045515965	90242.91967701146	51681.76469897398	84571.54819672178	81267.33350123947	64552.549544800575	97054.28888761239
75531.1794078606	68013.46215407095	69843.78280212573	66984.25835774158	79162.42708079502	51173.51293521665	75893.71029969472	65114.559102984516	72103.64826186563	70138.60750424743	74063.02155756213	67554.98395443054	52566.71591842789	59599.86645508928	61313.27341952534	50698.04189741684	74414.90915087829	30702.643338131384	76321.30343208558	66052.99078124097	65936.64372089603	50268.13806927789	59166.80163039409	83413.53045515965	74163.56562034634	51681.76469897398	64071.8574141122	77289.23177501798	64382.317375392704	89854.39336910761
68349.4981521757	68013.46215407095	69843.78280212573	62215.75742103036	79162.42708079502	51173.51293521665	71308.13677102767	59827.583937622774	58155.987477340066	65211.54784656734	62783.80386161631	67554.98395443054	52134.52386166901	59599.86645508928	60283.7235769366	50698.04189741684	74414.90915087829	30702.643338131384	75521.32876812054	66052.99078124097	65936.64372089603	50268.13806927789	57429.3732019596	71260.95706770048	60760.40877609731	51681.76469897398	41001.60969799014	73152.00572536337	61850.86581920443	89854.39336910761
60933.116898819986	68013.46215407095	57660.55314824219	59202.2925141912	73123.95598462358	51173.51293521665	71308.13677102767	59827.583937622774	58155.987477340066	65211.54784656734	62783.80386161631	67554.98395443054	51504.866574261025	59599.86645508928	60283.7235769366	50698.04189741684	71543.25510944377	30702.643338131384	69999.22475462797	66052.99078124097	59661.417584533585	47389.78328549306	57429.3732019596	71260.95706770048	60760.40877609731	51681.76469897398	41001.60969799014	67807.68400502607	53310.11124807233	89854.39336910761
60933.116898819986	68013.46215407095	57660.55314824219	59202.2925141912	72205.7835057686	48201.49713643532	58120.14540777416	59827.583937622774	58155.987477340066	65211.54784656734	62783.80386161631	55367.19745637584	51504.866574261025	59114.504286521296	60283.7235769366	50698.04189741684	71543.25510944377	30702.643338131384	52089.5573285649	66052.99078124097	59661.417584533585	47389.78328549306	57429.3732019596	71260.95706770048	48796.162863615966	44134.77449467346	41001.60969799014	65744.06453696906	53310.11124807233	84571.13919629286
58939.97760460886	61745.7451670098	54562.22499819562	59202.2925141912	69233.24458332831	43612.42237578971	58120.14540777416	58160.37029135287	58155.987477340066	62703.18364401747	55234.8915464284	55367.19745637584	51255.012896520144	54778.21291867415	42219.08829429074	50698.04189741684	71074.86899476008	30702.643338131384	52089.5573285649	48816.01341814941	56422.86712242007	47389.78328549306	55925.714836319945	60747.562159057954	48796.162863615966	44134.77449467346	41001.60969799014	65744.06453696906	53310.11124807233	67395.35952772727
55805.09443476904	61745.7451670098	51703.09570771231	59202.2925141912	66407.05904357161	40771.4067680934	47739.096529772854	50376.44879050268	58098.36378791435	62703.18364401747	55234.8915464284	50434.26119753316	51255.012896520144	54778.21291867415	42219.08829429074	47369.44254901811	71074.86899476008	30702.643338131384	52089.5573285649	48816.01341814941	51024.18499570256	47389.78328549306	48327.47395805899	56876.10307599846	48796.162863615966	38513.05218005876	41001.60969799014	61015.68077947312	53310.11124807233	67395.35952772727
45853.495678692314	50413.2646152723	48825.04971089804	52752.127696220945	57962.659918351375	40771.4067680934	47739.096529772854	50376.44879050268	58098.36378791435	45381.592463219975	55234.8915464284	46183.364185477694	46516.69107615347	47858.3864315826	42219.08829429074	47369.44254901811	46286.68993678825	27325.972783896526	52089.5573285649	48816.01341814941	51024.18499570256	47389.78328549306	48327.47395805899	56876.10307599846	48796.162863615966	38513.05218005876	39741.6521748611	61015.68077947312	50295.3346103961	67395.35952772727
45853.495678692314	50413.2646152723	48825.04971089804	34765.83338377143	57962.659918351375	31033.18284492908	42794.834784982675	50376.44879050268	58098.36378791435	41263.66612600071	54770.83928178752	46183.364185477694	43683.20493643768	47858.3864315826	42219.08829429074	47369.44254901811	46286.68993678825	25685.6063962593	52089.5573285649	48816.01341814941	51024.18499570256	47389.78328549306	48327.47395805899	56868.07463181517	45016.31142158833	38513.05218005876	39741.6521748611	59812.424630529196	50295.3346103961	48410.46451194178
45853.495678692314	50413.2646152723	48825.04971089804	34009.92923431116	43954.04063540997	31033.18284492908	42794.834784982675	48864.89225541399	57287.83078165251	41263.66612600071	54770.83928178752	46183.364185477694	43683.20493643768	47413.70416189918	42219.08829429074	47369.44254901811	38985.92659822259	21302.003582580226	52089.5573285649	48816.01341814941	41286.96674176733	43630.45679565329	48327.47395805899	53321.93763827824	45016.31142158833	38513.05218005876	38085.618796240786	56904.882394900684	47776.21273625336	48410.46451194178
45853.495678692314	48636.62351106142	45159.21635691789	34009.92923431116	41948.46308319411	31033.18284492908	42794.834784982675	26229.03785230392	57287.83078165251	41263.66612600071	50638.82162767168	46183.364185477694	43683.20493643768	34291.434618367006	42219.08829429074	47369.44254901811	38985.92659822259	20719.98761018208	49408.84393400187	48816.01341814941	41286.96674176733	39455.34789124643	39695.26046017588	53054.54080048851	41804.933978592344	38513.05218005876	37825.90482358222	56904.882394900684	47776.21273625336	48410.46451194178
45853.495678692314	48636.62351106142	45159.21635691789	34009.92923431116	41948.46308319411	31033.18284492908	40876.74344076427	26229.03785230392	55347.629977136276	41263.66612600071	50638.82162767168	46183.364185477694	37943.54619865084	34291.434618367006	42219.08829429074	47369.44254901811	38985.92659822259	20719.98761018208	49408.84393400187	41541.97674495235	41286.96674176733	39455.34789124643	39695.26046017588	50160.53519797376	41804.933978592344	38513.05218005876	37825.90482358222	56904.882394900684	45514.89107502361	48410.46451194178
45853.495678692314	48636.62351106142	43013.40027788503	34009.92923431116	41948.46308319411	31033.18284492908	40876.74344076427	25814.16211506746	55347.629977136276	41263.66612600071	50638.82162767168	33801.12873760946	37943.54619865084	33357.22220801885	42219.08829429074	39752.57636299364	38985.92659822259	19127.64211501339	46120.46432364932	36377.92957417963	39965.24359245641	37815.886892508766	39695.26046017588	43526.34197218159	41804.933978592344	33860.52215813934	37324.64529223232	51386.64261056766	45514.89107502361	42481.231924937645
45853.495678692314	46912.7731826095	43013.40027788503	34009.92923431116	41948.46308319411	31033.18284492908	40549.19732778487	25814.16211506746	55347.629977136276	41263.66612600071	47521.34195756924	33801.12873760946	37943.54619865084	33357.22220801885	29740.87369128797	39752.57636299364	38985.92659822259	19127.64211501339	46120.46432364932	36377.92957417963	39434.38600463569	37815.886892508766	36784.74200149695	43526.34197218159	25254.82179483133	33860.52215813934	31307.88525423332	43566.06888153316	41255.214109007735	42481.231924937645
35270.37424564349	44968.81619944973	43013.40027788503	34009.92923431116	39577.61546732507	31033.18284492908	40549.19732778487	25814.16211506746	53601.659476169356	41263.66612600071	47521.34195756924	33801.12873760946	37943.54619865084	27235.064648085285	28169.77857826152	39752.57636299364	38985.92659822259	19127.64211501339	38778.12112047018	36377.92957417963	39434.38600463569	37815.886892508766	36784.74200149695	41208.5399811017	25254.82179483133	33860.52215813934	31307.88525423332	42692.489081963766	39060.43892331687	37521.277874959196
35147.59325600641	44968.81619944973	32332.15306793694	34009.92923431116	37448.19487180437	31033.18284492908	39904.056512037045	25814.16211506746	53601.659476169356	41263.66612600071	47521.34195756924	33801.12873760946	37943.54619865084	27235.064648085285	28169.77857826152	39752.57636299364	38034.79640665341	19127.64211501339	38778.12112047018	36271.20818243857	39434.38600463569	37815.886892508766	36784.74200149695	41208.5399811017	21474.801225715	33860.52215813934	30221.03306193372	42692.489081963766	39060.43892331687	37521.277874959196
33683.92535722309	44834.613830871785	32332.15306793694	34009.92923431116	37301.817314289976	27111.022693628653	39904.056512037045	24135.76866508807	51915.613229655384	35260.171834513654	36994.754114656826	32602.910987078052	37943.54619865084	27235.064648085285	25172.299525572525	39752.57636299364	38034.79640665341	19127.64211501339	38778.12112047018	36271.20818243857	39434.38600463569	37815.886892508766	32432.28489713261	36472.109512210285	21474.801225715	33860.52215813934	30221.03306193372	42308.833927921536	30986.487713455703	37521.277874959196
33683.92535722309	44834.613830871785	32332.15306793694	32233.215398736516	37301.817314289976	27111.022693628653	37829.079627298546	24135.76866508807	49600.650289775636	35260.171834513654	36994.754114656826	32602.910987078052	37943.54619865084	27235.064648085285	23563.228337710538	39752.57636299364	36656.74017742777	19127.64211501339	38778.12112047018	34175.81249817409	35752.95307722039	31929.833689193874	31226.647594043556	36472.109512210285	21474.801225715	23065.73929941743	23723.839347531688	31005.252151728004	30954.546157164823	37521.277874959196
31522.688900803678	34567.88659246729	32332.15306793694	30677.392747213467	35284.935478668616	26228.854743878586	37325.25458122131	24135.76866508807	47476.677331447354	34236.656315021	35001.48604025517	32602.910987078052	37943.54619865084	27235.064648085285	23563.228337710538	38401.77413648862	36656.74017742777	19127.64211501339	30943.790023350215	33802.48162923132	35752.95307722039	31929.833689193874	31226.647594043556	36472.109512210285	21474.801225715	20590.46337760109	23723.839347531688	31005.252151728004	30954.546157164823	36499.34504594451
31522.688900803678	34567.88659246729	32332.15306793694	30677.392747213467	34714.10301521351	26228.854743878586	33715.065197427786	24135.76866508807	47392.89240488828	34236.656315021	35001.48604025517	32602.910987078052	28911.204073522647	15744.267712041561	23563.228337710538	38401.77413648862	35706.24757347644	19127.64211501339	30854.1918159109	33802.48162923132	35752.95307722039	31929.833689193874	31226.647594043556	36472.109512210285	21474.801225715	20518.298697451635	23505.084407462928	31005.252151728004	30954.546157164823	36499.34504594451
31522.688900803678	27389.275442590413	32148.514487088774	30677.392747213467	34714.10301521351	26228.854743878586	33715.065197427786	23776.41811915233	47392.89240488828	33317.8329752767	30472.20298986249	26864.20501493097	27247.228713401662	15461.729644198776	22117.786492359057	35830.71076869992	35706.24757347644	19082.398908435276	30854.1918159109	33802.48162923132	30679.771733056656	31929.833689193874	31226.647594043556	36117.0971807854	21474.801225715	19813.420643086745	23505.084407462928	27259.704806892918	30954.546157164823	35125.213071367754
27854.902665270438	27389.275442590413	32148.514487088774	18101.627480440096	34714.10301521351	25595.18259199872	30390.188440918402	23630.14111623668	47392.89240488828	31279.234407694035	30472.20298986249	24955.671148429363	26194.834746727167	15461.729644198776	22117.786492359057	28598.436063661084	35706.24757347644	17258.760982279713	28132.362399304948	33802.48162923132	28834.068145064313	31929.833689193874	23628.143392550224	33240.70560565031	21474.801225715	19813.420643086745	23505.084407462928	27259.704806892918	30954.546157164823	33404.92972196112
24871.906081613735	27389.275442590413	32148.514487088774	18017.899263450057	34714.10301521351	25097.424224549053	28889.024414888616	23630.14111623668	30470.094761139084	31279.234407694035	30472.20298986249	24955.671148429363	26194.834746727167	15461.729644198776	22117.786492359057	28598.436063661084	35706.24757347644	17258.760982279713	25592.570452331827	33802.48162923132	28834.068145064313	31929.833689193874	23628.143392550224	33240.70560565031	21474.801225715	19261.277495778406	23505.084407462928	27259.704806892918	30954.546157164823	33404.92972196112
24871.906081613735	27389.275442590413	30972.750457704493	18017.899263450057	34714.10301521351	25097.424224549053	28889.024414888616	23630.14111623668	28444.34948910906	31279.234407694035	21725.65895856569	24955.671148429363	26194.834746727167	15461.729644198776	22117.786492359057	28598.436063661084	35706.24757347644	17258.760982279713	25592.570452331827	33802.48162923132	28082.519336870013	31929.833689193874	23628.143392550224	28390.829993709827	21474.801225715	18474.566451085397	23505.084407462928	26030.08269336475	30954.546157164823	33404.92972196112
24314.140629256755	27389.275442590413	30951.064209242133	18017.899263450057	24364.61918687252	25097.424224549053	28827.008798806306	23630.14111623668	28444.34948910906	27734.584727171667	21725.65895856569	24955.671148429363	26194.834746727167	15461.729644198776	21596.972785804184	28598.436063661084	34549.084465287	17258.760982279713	25592.570452331827	33802.48162923132	28082.519336870013	30463.42093428706	23628.143392550224	28390.829993709827	21393.67719837196	17714.443720439707	20407.670225832884	23755.13204857437	30954.546157164823	32603.324432856243
24314.140629256755	27389.275442590413	30951.064209242133	18017.899263450057	24364.61918687252	25097.424224549053	28827.008798806306	23630.14111623668	28444.34948910906	21402.551884430377	21725.65895856569	24955.671148429363	26194.834746727167	15461.729644198776	21596.972785804184	25587.26139878833	34549.084465287	13802.818778488674	25592.570452331827	21339.45004188938	28082.519336870013	30463.42093428706	23628.143392550224	28390.829993709827	21393.67719837196	17714.443720439707	18803.263752545234	23755.13204857437	30954.546157164823	32603.324432856243
24314.140629256755	27389.275442590413	30951.064209242133	18017.899263450057	24364.61918687252	23364.947859152955	28258.68320999536	22932.092658730333	28444.34948910906	21402.551884430377	21043.753646088513	24955.671148429363	26194.834746727167	15185.88266371068	21596.972785804184	25587.26139878833	34549.084465287	13802.818778488674	25592.570452331827	21339.45004188938	27545.03409804859	25094.03496942461	23628.143392550224	28390.829993709827	21393.67719837196	17714.443720439707	18803.263752545234	23755.13204857437	30954.546157164823	32603.324432856243
24314.140629256755	27389.275442590413	27804.1720784738	18017.899263450057	23153.10525044814	21211.12007136229	26378.93955078435	20081.064494453687	28444.34948910906	21402.551884430377	20696.515806848045	24955.671148429363	26194.834746727167	15185.88266371068	18119.061623504527	25587.26139878833	31016.56961332813	13802.818778488674	25592.570452331827	21339.45004188938	27545.03409804859	22918.954490707878	20696.018036596877	28390.829993709827	21393.67719837196	17714.443720439707	17690.009391349722	23755.13204857437	23459.346011783207	31499.945990587014
24314.140629256755	23147.934724778246	27690.174613718373	18017.899263450057	22839.30344356387	21211.12007136229	25582.065010514696	20081.064494453687	28444.34948910906	20961.56918830155	20696.515806848045	24955.671148429363	26194.834746727167	15185.88266371068	18119.061623504527	25515.173838614057	26812.23124665315	13802.818778488674	25592.570452331827	21339.45004188938	27545.03409804859	22918.954490707878	20696.018036596877	28390.829993709827	21393.67719837196	17661.714454422534	17690.009391349722	23755.13204857437	23459.346011783207	31499.945990587014
21256.615807487386	23147.934724778246	24506.847984523443	16975.712163792276	21428.62953744691	21156.463668793356	24322.084637549146	20081.064494453687	28444.34948910906	20961.56918830155	20195.49191227026	18767.581882600633	25651.067488266042	15185.88266371068	18119.061623504527	25515.173838614057	25793.32688015491	9725.137784027407	20254.440784712428	21339.45004188938	27545.03409804859	22918.954490707878	20696.018036596877	28065.89884557915	21393.67719837196	17661.714454422534	17690.009391349722	23755.13204857437	21385.3343806691	31499.945990587014
20159.08964612879	23147.934724778246	24506.847984523443	16975.712163792276	21428.62953744691	21156.463668793356	24248.6575661741	19586.36252663053	28444.34948910906	20961.56918830155	20195.49191227026	18767.581882600633	25651.067488266042	15185.88266371068	18119.061623504527	25515.173838614057	24570.723040648685	9725.137784027407	20254.440784712428	20369.234525436485	27545.03409804859	21161.38508223658	20696.018036596877	28065.89884557915	21393.67719837196	17661.714454422534	17690.009391349722	23755.13204857437	21385.3343806691	31499.945990587014
18621.446566319104	23147.934724778246	23423.426324491087	16975.712163792276	21428.62953744691	18351.45891831023	24248.6575661741	19586.36252663053	27877.49827322676	20961.56918830155	20195.49191227026	18767.581882600633	19938.187401883093	15185.88266371068	18119.061623504527	25515.173838614057	24570.723040648685	9725.137784027407	19085.442568893286	20369.234525436485	21132.770830359004	19672.351146086312	18680.338195062704	26073.30072373264	17412.031742497806	17661.714454422534	17690.009391349722	23755.13204857437	21385.3343806691	28243.8166810061
18621.446566319104	22764.92787143821	23423.426324491087	16472.233580186	21428.62953744691	18351.45891831023	24248.6575661741	19586.36252663053	27877.49827322676	20087.771673850737	20049.32628283942	18767.581882600633	19301.54120782861	14091.520585007855	13346.464895242209	23360.52051451798	24570.723040648685	9725.137784027407	19085.442568893286	19125.89475335566	21132.770830359004	19672.351146086312	18680.338195062704	26073.30072373264	16957.572521771322	17661.714454422534	17690.009391349722	20564.41525153716	21385.3343806691	28015.94682939982
18244.353057226443	22764.92787143821	23423.426324491087	16472.233580186	21428.62953744691	17191.19626051479	20085.282082824342	18547.13471755146	26644.5098797089	20087.771673850737	18959.148651497133	18767.581882600633	19301.54120782861	14091.520585007855	13346.464895242209	23360.52051451798	24570.723040648685	9725.137784027407	19085.442568893286	19125.89475335566	21132.770830359004	19517.41974496056	18680.338195062704	26073.30072373264	16957.572521771322	17661.714454422534	15441.259062263147	20564.41525153716	21385.3343806691	28015.94682939982
18244.353057226443	21269.568904342133	23197.00980499956	16472.233580186	19762.94633419451	17191.19626051479	20085.282082824342	17763.263169466685	26352.071145818376	20087.771673850737	18959.148651497133	18767.581882600633	17707.007160425048	13522.167594027138	13346.464895242209	23360.52051451798	24570.723040648685	9725.137784027407	19085.442568893286	19125.89475335566	20572.231947441785	18517.33192850304	18680.338195062704	26073.30072373264	16337.884658641831	17661.714454422534	15441.259062263147	19617.99155011908	20965.548031780785	28015.94682939982
18244.353057226443	19084.018908106933	23197.00980499956	16472.233580186	19762.94633419451	17191.19626051479	20085.282082824342	17763.263169466685	26352.071145818376	20087.771673850737	18212.476999273487	18252.80163830189	17707.007160425048	13522.167594027138	13346.464895242209	23360.52051451798	21704.955570797913	9725.137784027407	19085.442568893286	19125.89475335566	20252.978161643692	18123.16539700111	18680.338195062704	26073.30072373264	16337.884658641831	15760.620249288138	15441.259062263147	16480.537843062906	20965.548031780785	27573.013207531996
15698.1495557482	16805.479259205364	22370.83465089026	16472.233580186	19151.616063434856	17191.19626051479	18093.05772474805	16989.36883499744	26352.071145818376	11661.637679882833	18077.91084401337	18252.80163830189	15797.353733152566	13522.167594027138	13346.464895242209	22787.044026774693	15208.995436354533	9725.137784027407	19085.442568893286	18954.76067481595	20252.978161643692	18123.16539700111	17073.957534622645	18969.712460295963	16337.884658641831	15760.620249288138	14957.555286727738	16480.537843062906	20965.548031780785	27573.013207531996
15698.1495557482	16805.479259205364	22370.83465089026	16472.233580186	19151.616063434856	17191.19626051479	18093.05772474805	16989.36883499744	24764.571527519132	11634.032608779944	18077.91084401337	18252.80163830189	15797.353733152566	13522.167594027138	13346.464895242209	21208.050183382325	15208.995436354533	9725.137784027407	18250.361261104284	17851.7571429388	20252.978161643692	18123.16539700111	17073.957534622645	18969.712460295963	16337.884658641831	15760.620249288138	14957.555286727738	15510.714732813762	17327.967366770714	23486.843224349588
15698.1495557482	16805.479259205364	22059.31298506111	15683.378681689179	19151.616063434856	17191.19626051479	18093.05772474805	16549.3612740639	23883.513980367385	11261.65290353471	17844.216736185757	18252.80163830189	15674.096237611055	13522.167594027138	13346.464895242209	21208.050183382325	15208.995436354533	9725.137784027407	18250.361261104284	17851.7571429388	19326.700033993548	18123.16539700111	16925.00350477241	17955.117378619278	16139.363288722674	15760.620249288138	14957.555286727738	14892.409516678259	17327.967366770714	22843.93747441151
15349.188994852033	16805.479259205364	22059.31298506111	15683.378681689179	17998.010303722782	17191.19626051479	17721.137973671433	16549.3612740639	23027.346765579718	11261.65290353471	17844.216736185757	18252.80163830189	15674.096237611055	13013.91571933071	13346.464895242209	16770.614991210146	15208.995436354533	9596.53657753248	18016.079793429777	17851.7571429388	19326.700033993548	18123.16539700111	14797.817449915692	17955.117378619278	16139.363288722674	15760.620249288138	14957.555286727738	14892.409516678259	15639.277051019184	21828.126731729244
15349.188994852033	16805.479259205364	21731.635278811616	15683.378681689179	17998.010303722782	16637.22906324536	17721.137973671433	16549.3612740639	22076.20479658708	10199.852748911066	17844.216736185757	15958.791295187953	14635.463320549914	12538.526135380667	13346.464895242209	16770.614991210146	12190.995046874375	9596.53657753248	18016.079793429777	17851.7571429388	18480.326646692247	16223.53795100876	14797.817449915692	17955.117378619278	11912.128256085614	15563.63603745501	14957.555286727738	11740.67756911428	15114.633085344885	21580.504958888458
15349.188994852033	15308.83478266786	18823.38634603285	15683.378681689179	17998.010303722782	16637.22906324536	17721.137973671433	16549.3612740639	22076.20479658708	10199.852748911066	16669.697380695718	15853.19235501845	14635.463320549914	12538.526135380667	13346.464895242209	16770.614991210146	11901.375095748801	9596.53657753248	16904.692703517285	17851.7571429388	15139.484892026345	16223.53795100876	14797.817449915692	17955.117378619278	10285.498637432403	15563.63603745501	14957.555286727738	11740.67756911428	15114.633085344885	21580.504958888458
12043.69382663094	15308.83478266786	18823.38634603285	15238.109178935872	17998.010303722782	16637.22906324536	17721.137973671433	16266.27682654172	17554.66782607823	10199.852748911066	16669.697380695718	15853.19235501845	14635.463320549914	12164.1181795713	13346.464895242209	16770.614991210146	11901.375095748801	9596.53657753248	14046.045030107658	17851.7571429388	15139.484892026345	16223.53795100876	14797.817449915692	17955.117378619278	10285.498637432403	15563.63603745501	14713.730661843998	11716.42308392301	15057.799306756882	21580.504958888458
12043.69382663094	15308.83478266786	18056.403251467527	15238.109178935872	17920.754634038793	16637.22906324536	17721.137973671433	16266.27682654172	14267.36240225926	10199.852748911066	16506.451418431316	15853.19235501845	14635.463320549914	12164.1181795713	13346.464895242209	16770.614991210146	11901.375095748801	8831.131281581753	14046.045030107658	17555.820579471496	15139.484892026345	16223.53795100876	14573.78419069538	17778.107768808062	9581.393720344831	15563.63603745501	14614.212923730505	11716.42308392301	15057.799306756882	21580.504958888458
10321.05044467906	15308.83478266786	18056.403251467527	14837.586815603503	16872.049955314968	16637.22906324536	17669.69117762886	16266.27682654172	14267.36240225926	10199.852748911066	16506.451418431316	15853.19235501845	14358.243626429474	12164.1181795713	13346.464895242209	16770.614991210146	11281.460910241134	8831.131281581753	14046.045030107658	16856.031760864804	15139.484892026345	11992.253324861555	12956.334099079975	17778.107768808062	9581.393720344831	15390.613060829804	14614.212923730505	11716.42308392301	14792.235017397408	20989.37988581532
10093.9765633566	15308.83478266786	18056.403251467527	14837.586815603503	16872.049955314968	16463.259271135757	17354.323139386528	15144.483479283244	14147.587509058838	10199.852748911066	16506.451418431316	15853.19235501845	13983.691422440184	12164.1181795713	13346.464895242209	16770.614991210146	11281.460910241134	8831.131281581753	13643.670565089285	16856.031760864804	15139.484892026345	11992.253324861555	12956.334099079975	16911.203416390028	9581.393720344831	15092.800132470396	14614.212923730505	11716.42308392301	14792.235017397408	20989.37988581532
10093.9765633566	15308.83478266786	18056.403251467527	14830.571783785079	16150.292076586667	16099.702451350013	16114.939069632399	15144.483479283244	13312.956612072585	10049.256474054597	16506.451418431316	13620.000954569987	13208.39980539918	12164.1181795713	10109.501952330955	16770.614991210146	11281.460910241134	8831.131281581753	13643.670565089285	16504.670369197775	15139.484892026345	11975.18154097918	12254.52532595642	16887.753831393347	9093.672182633123	15092.800132470396	14614.212923730505	10796.889423147244	14792.235017397408	19559.480684821778
10093.9765633566	14787.321451928909	18056.403251467527	14830.571783785079	16150.292076586667	16099.702451350013	13515.449765698251	15144.483479283244	13312.956612072585	10049.256474054597	14848.433446011228	13620.000954569987	13208.39980539918	12164.1181795713	8126.070942625743	16770.614991210146	11121.423562524516	7880.935020575122	13643.670565089285	16504.670369197775	15139.484892026345	11975.18154097918	10140.44929404272	15523.930498880041	8523.757126989167	15092.800132470396	12096.233831283098	10608.432288479584	11500.234760520221	19559.480684821778
10093.9765633566	14599.219581840602	18056.403251467527	12906.294781003386	16150.292076586667	16099.702451350013	10881.464098286124	15144.483479283244	13312.956612072585	10049.256474054597	12068.22073928486	13620.000954569987	13208.39980539918	12164.1181795713	8126.070942625743	16770.614991210146	11121.423562524516	7880.935020575122	13643.670565089285	15300.940580626437	15139.484892026345	11975.18154097918	10140.44929404272	14009.647957486603	8523.757126989167	14213.519632895664	12096.233831283098	10608.432288479584	11500.234760520221	19559.480684821778
10093.9765633566	14599.219581840602	15165.964175847006	12906.294781003386	16150.292076586667	16099.702451350013	10881.464098286124	15144.483479283244	13312.956612072585	10049.256474054597	12068.22073928486	13620.000954569987	13208.39980539918	12029.933182456507	8126.070942625743	16770.614991210146	11121.423562524516	7880.935020575122	13643.670565089285	15300.940580626437	13999.646084660184	11551.029228222167	10140.44929404272	14009.647957486603	8523.757126989167	14213.519632895664	12096.233831283098	10608.432288479584	11500.234760520221	17867.662042198775
10093.9765633566	14599.219581840602	13548.814819313131	12906.294781003386	15543.212513843031	13542.152323319744	10881.464098286124	12538.591763535924	13312.956612072585	9306.352575432635	12068.22073928486	13620.000954569987	12835.56351746845	10912.463781096296	8126.070942625743	16770.614991210146	11121.423562524516	6081.592959767935	13643.670565089285	14950.495292514204	13999.646084660184	10667.573864553859	10140.44929404272	14009.647957486603	8523.757126989167	8384.402358714991	12096.233831283098	8585.125169350722	11500.234760520221	16263.20988117777
10067.028857853627	14599.219581840602	12789.153935064985	12073.05918564118	15543.212513843031	13542.152323319744	10881.464098286124	11406.07037192706	13312.956612072585	8067.684935384931	12068.22073928486	13620.000954569987	12126.314905554102	10912.463781096296	8126.070942625743	16770.614991210146	11121.423562524516	6081.592959767935	13643.670565089285	14950.495292514204	13999.646084660184	10667.573864553859	10140.44929404272	14009.647957486603	7254.1030398315725	8384.402358714991	12096.233831283098	8585.125169350722	11500.234760520221	15416.343031009215
10067.028857853627	14599.219581840602	12789.153935064985	10940.468516253988	15543.212513843031	13070.812399030188	10881.464098286124	10292.090921718662	13132.690664515492	8007.878097862248	12068.22073928486	13319.837794374233	12126.314905554102	10849.899584748702	8126.070942625743	14541.429116282376	10476.160282802199	5964.176731254448	13643.670565089285	14950.495292514204	12184.886447289677	10667.573864553859	10140.44929404272	10993.439259706996	6740.344706324939	7803.333207925905	9627.223864361067	8585.125169350722	11500.234760520221	15412.112246572045
10067.028857853627	14599.219581840602	12517.58939471099	10940.468516253988	12300.296685029858	13070.812399030188	10881.464098286124	10292.090921718662	13132.690664515492	8007.878097862248	10214.47546227176	13319.837794374233	12126.314905554102	10849.899584748702	8126.070942625743	14541.429116282376	10476.160282802199	5964.176731254448	13643.670565089285	14950.495292514204	10709.10983633369	10667.573864553859	10140.44929404272	10905.471195593742	6740.344706324939	7803.333207925905	9627.223864361067	8585.125169350722	11500.234760520221	15412.112246572045
10067.028857853627	14578.358993150112	12517.58939471099	10940.468516253988	12300.296685029858	10949.283832831767	10319.648579885796	10113.596020418658	11801.461894186408	7977.223644897697	10185.475224613876	13319.837794374233	12126.314905554102	9588.981250743022	8126.070942625743	14541.429116282376	10476.160282802199	5074.883180582647	13643.670565089285	14950.495292514204	10709.10983633369	10667.573864553859	10140.44929404272	10905.471195593742	6740.344706324939	7803.333207925905	9627.223864361067	8585.125169350722	11500.234760520221	15412.112246572045
9470.628467335831	14578.358993150112	11334.026448730501	10940.468516253988	12300.296685029858	10928.321434627465	9876.376440105432	10058.990208959545	11348.27166165588	7864.368309376302	10185.475224613876	11725.980711854334	12126.314905554102	9424.57470357681	8126.070942625743	13980.648049509888	10328.261835441786	4893.287230539611	13643.670565089285	14908.70308176507	10255.66245153121	10667.573864553859	10140.44929404272	10905.471195593742	6740.344706324939	7803.333207925905	9627.223864361067	8230.46205101033	9671.78360811902	14771.041983438427
9128.070708023717	11894.985364519696	11334.026448730501	10940.468516253988	12300.296685029858	10209.719344499796	9876.376440105432	9629.193570100995	11348.27166165588	7822.687133643526	8242.890651856102	11673.896012366089	10358.204719722558	9424.57470357681	8126.070942625743	13980.648049509888	10177.04273562088	4893.287230539611	13034.175528411492	14837.317555031446	10255.66245153121	9479.15104279854	10140.44929404272	10905.471195593742	6740.344706324939	7803.333207925905	9598.485373258503	8230.46205101033	9671.78360811902	10837.91604083249
9128.070708023717	11894.985364519696	10366.651347756946	8404.428013495926	12185.717058408829	10209.719344499796	9876.376440105432	9298.388066828273	11348.27166165588	7822.687133643526	8242.890651856102	10938.868523707944	10358.204719722558	9424.57470357681	8104.276584053535	11809.045148276446	10177.04273562088	4747.226672644486	13034.175528411492	14837.317555031446	10255.66245153121	9479.15104279854	10140.44929404272	10905.471195593742	6740.344706324939	7803.333207925905	9598.485373258503	8230.46205101033	9098.768703703263	9412.064225583057
9128.070708023717	11412.626215377823	10366.651347756946	8182.383595983623	12185.717058408829	9559.214657028404	9648.922520221297	7814.545808301268	11348.27166165588	7822.687133643526	8242.890651856102	10938.868523707944	10358.204719722558	9424.57470357681	5668.358255377913	10075.430895017123	8661.400757804267	4702.386585836204	11388.043659137425	14837.317555031446	8639.956203129914	9479.15104279854	9953.266814131872	10818.010146117933	6740.344706324939	7358.225658193153	7744.214920252248	8230.46205101033	9098.768703703263	9412.064225583057
9128.070708023717	11412.626215377823	10366.651347756946	7876.90974655703	10066.086845636686	8831.521899126828	9648.922520221297	7814.545808301268	9648.685371545313	7063.671606903257	8242.890651856102	10455.126851336903	10358.204719722558	9424.57470357681	5668.358255377913	10075.430895017123	8661.400757804267	4702.386585836204	11388.043659137425	14837.317555031446	8508.05086716368	9371.347444180623	9953.266814131872	10818.010146117933	6740.344706324939	7358.225658193153	7719.0141720620595	7617.453242910451	9098.768703703263	9388.605207987961
8710.00571747218	11412.626215377823	10366.651347756946	7876.90974655703	9978.971349698868	8831.521899126828	9648.922520221297	7509.64007673735	9562.55959439453	7063.671606903257	8242.890651856102	10455.126851336903	10358.204719722558	9424.57470357681	5668.358255377913	9584.743711987781	8661.400757804267	4630.063723508065	10474.303603364602	14426.149291528673	8508.05086716368	9210.258786638724	9901.65851205668	10718.46503347667	6740.344706324939	7358.225658193153	7719.0141720620595	7617.453242910451	9098.768703703263	9388.605207987961
8710.00571747218	11172.835690727965	10366.651347756946	7876.90974655703	9864.70003807164	8831.521899126828	9648.922520221297	7509.64007673735	9562.55959439453	7063.671606903257	8242.890651856102	10455.126851336903	9294.133217115876	9424.57470357681	5668.358255377913	9584.743711987781	8661.400757804267	4283.697286833689	9402.440750912074	14426.149291528673	8508.05086716368	9210.258786638724	9901.65851205668	10718.46503347667	6740.344706324939	7358.225658193153	7655.486015266061	7617.453242910451	8693.701678849366	8836.962567628798
5721.031169460792	11076.580602558703	10366.651347756946	7585.314176269101	9864.70003807164	8489.818784575886	9404.33999011801	7509.64007673735	9562.55959439453	6149.386347146116	8242.890651856102	9650.71710483911	9236.142198701997	9146.449665935712	5668.358255377913	9584.743711987781	7263.699101440247	4283.697286833689	9402.440750912074	13322.553014558524	8508.05086716368	9210.258786638724	9901.65851205668	10718.46503347667	5858.662833690223	7358.225658193153	7655.486015266061	7525.92308303077	8693.701678849366	8836.962567628798
5721.031169460792	11076.580602558703	8660.569197773577	7585.314176269101	9669.803415228618	8489.818784575886	9404.33999011801	7436.801534082059	9562.55959439453	6149.386347146116	8242.890651856102	9650.71710483911	9236.142198701997	9146.449665935712	5668.358255377913	9584.743711987781	7214.556192285485	4283.697286833689	9402.440750912074	9582.402710177093	8226.091607687045	8937.481316159668	9901.65851205668	10718.46503347667	5858.662833690223	7358.225658193153	7655.486015266061	7525.92308303077	8693.701678849366	8836.962567628798
5721.031169460792	11076.580602558703	7855.5705271559655	7585.314176269101	9469.34775960601	8489.818784575886	9404.33999011801	7390.088001425136	8672.27914695672	6149.386347146116	8242.890651856102	9650.71710483911	9196.815908666007	9146.449665935712	5048.962007066137	9584.743711987781	7183.0910195512015	4251.829143250645	9402.440750912074	9582.402710177093	8092.894942865617	8937.481316159668	9901.65851205668	8134.566219846366	5858.662833690223	7137.469538416088	7476.996272630782	6867.802435809645	8693.701678849366	8788.334710046109
5721.031169460792	11076.580602558703	7851.042855942367	7585.314176269101	6459.431099258358	8489.818784575886	9404.33999011801	7390.088001425136	7780.1390082889975	5848.351584094558	8242.890651856102	9557.388229662898	9196.815908666007	9146.449665935712	5048.962007066137	9469.491231334245	7175.708757882124	4251.829143250645	9402.440750912074	9582.402710177093	8092.894942865617	8937.481316159668	9631.88287219258	8134.566219846366	5858.662833690223	6728.836458185632	7476.996272630782	6762.203115048464	8693.701678849366	8788.334710046109
5721.031169460792	11076.580602558703	7851.042855942367	7577.122288648839	6383.45816419467	7416.066176571727	9031.895297772338	6238.565929080838	7780.1390082889975	5848.351584094558	8242.890651856102	9557.388229662898	9196.815908666007	9146.449665935712	5048.962007066137	9469.491231334245	7111.173796113219	4251.829143250645	9402.440750912074	9582.402710177093	7726.263807951329	8937.481316159668	7402.136725907943	8134.566219846366	5858.662833690223	6728.836458185632	7114.815813166978	6762.203115048464	8693.701678849366	8788.334710046109
5721.031169460792	11076.580602558703	7851.042855942367	7353.691563991868	6383.45816419467	7416.066176571727	9031.895297772338	4707.090984893661	7780.1390082889975	5848.351584094558	8242.890651856102	8800.873254331198	7699.278049656299	8995.727768733517	4871.499926075192	8887.99573333767	7111.173796113219	4198.242735762624	9402.440750912074	9582.402710177093	7624.730204629995	8937.481316159668	7379.676290708136	8134.566219846366	5858.662833690223	6728.836458185632	7114.815813166978	6762.203115048464	8693.701678849366	8773.77986904003
5721.031169460792	11076.580602558703	7851.042855942367	6748.485653698654	6383.45816419467	7143.536186253292	8507.079581756345	4707.090984893661	7780.1390082889975	5848.351584094558	8242.890651856102	8800.873254331198	7699.278049656299	8995.727768733517	4871.499926075192	8887.99573333767	7080.2914304591595	4154.430067999068	9402.440750912074	9582.402710177093	7624.730204629995	8908.239384643075	7379.676290708136	8134.566219846366	5733.513650541929	6728.836458185632	7114.815813166978	6754.462035088659	8693.701678849366	8773.77986904003
5366.325856878954	11076.580602558703	7724.392702545935	6748.485653698654	6383.45816419467	7143.536186253292	8507.079581756345	4614.050235981456	7780.1390082889975	5848.351584094558	8197.4778886616	8800.873254331198	7634.4199488090235	7750.407595020594	4871.499926075192	8887.99573333767	7080.2914304591595	4154.430067999068	9272.497700039541	9442.196715799937	7624.730204629995	8908.239384643075	7379.676290708136	8134.566219846366	5733.513650541929	6728.836458185632	6955.361265505836	6562.616564487398	8693.701678849366	8773.77986904003
5121.449167708728	9929.038984368197	7724.392702545935	6748.485653698654	6383.45816419467	7143.536186253292	8507.079581756345	4614.050235981456	7619.028478822958	5848.351584094558	8197.4778886616	7053.762276730388	7634.4199488090235	7750.407595020594	4871.499926075192	8053.585798666134	7080.2914304591595	4154.430067999068	8625.460665256762	9442.196715799937	7624.730204629995	6234.148650876031	7245.026485572077	8134.566219846366	5149.243046125505	5999.276814231194	6849.915776872254	6562.616564487398	8464.666348439256	8773.77986904003
5121.449167708728	9921.702671226369	7724.392702545935	6748.485653698654	6169.496372027516	7143.536186253292	8507.079581756345	4614.050235981456	7619.028478822958	5848.351584094558	8197.4778886616	7053.762276730388	7634.4199488090235	7750.407595020594	4871.499926075192	8053.585798666134	6821.337501296459	4014.0797987886363	8625.460665256762	9365.196258724183	7624.730204629995	6168.106429165103	7245.026485572077	8134.566219846366	5149.243046125505	5999.276814231194	6849.915776872254	5195.364453626146	8464.666348439256	8773.77986904003
5121.449167708728	9921.702671226369	7724.392702545935	6748.485653698654	6169.496372027516	6893.10843162841	8300.903670069361	4606.38618661201	7619.028478822958	5848.351584094558	7873.71723208459	7053.762276730388	7634.4199488090235	7750.407595020594	4784.344139063021	8053.585798666134	6821.337501296459	4014.0797987886363	8625.460665256762	9365.196258724183	7233.433557208158	6168.106429165103	7245.026485572077	8134.566219846366	4925.365659274058	5969.001158897263	6849.915776872254	5195.364453626146	8464.666348439256	8773.77986904003
5056.065975485084	9291.832291004903	7724.392702545935	6748.485653698654	6169.496372027516	6679.687255761582	8300.903670069361	4606.38618661201	7619.028478822958	5848.351584094558	7873.71723208459	5919.318613734435	7634.4199488090235	7750.407595020594	4741.98984807592	8053.585798666134	6821.337501296459	4014.0797987886363	8625.460665256762	9365.196258724183	6082.468720581897	6168.106429165103	7245.026485572077	8134.566219846366	4925.365659274058	5969.001158897263	6185.170581310488	5195.364453626146	8441.856210954571	8691.342032257702
5056.065975485084	8371.01904541553	6592.521679529286	6748.485653698654	6169.496372027516	6584.043831156932	8195.365932992267	4606.38618661201	6381.918988999198	5467.300608974633	7873.71723208459	5919.318613734435	7634.4199488090235	7574.967158891207	4423.84766839436	7484.623882222652	6821.337501296459	4014.0797987886363	7594.703300014701	9308.523130800388	6082.468720581897	6168.106429165103	7245.026485572077	7173.772187447648	4925.365659274058	5813.311741512546	6185.170581310488	5195.364453626146	8441.856210954571	8691.342032257702
5056.065975485084	8371.01904541553	6550.410943241265	6748.485653698654	6169.496372027516	6333.897381039547	8195.365932992267	4606.38618661201	6381.918988999198	5467.300608974633	7873.71723208459	5919.318613734435	7634.4199488090235	7220.700516201895	4050.2769327383444	6798.893407612574	6134.961832460162	4014.0797987886363	6206.436358097806	9039.907037179797	6082.468720581897	5794.186206381902	5652.863505104086	7173.772187447648	4923.971091940602	5813.311741512546	6185.170581310488	5195.364453626146	8441.856210954571	8691.342032257702
5027.827545293085	5436.979315616263	6450.4367218706275	6748.485653698654	6169.496372027516	6333.897381039547	8195.365932992267	4344.302873710552	6381.918988999198	5467.300608974633	7651.066081153196	5785.490758016756	7422.747633681473	7091.887779094322	4050.2769327383444	6798.893407612574	6134.961832460162	4014.0797987886363	6106.726444372069	9039.907037179797	6082.468720581897	5794.186206381902	5652.863505104086	7173.772187447648	4810.855555125412	5813.311741512546	5824.074466632072	5195.364453626146	8105.484205289651	8487.10436768959
4890.0612835609245	5436.979315616263	6450.4367218706275	6748.485653698654	6169.496372027516	6333.897381039547	8179.524267113984	4325.082810906422	6381.918988999198	5467.300608974633	7649.571253046299	5785.490758016756	6930.581476854606	7091.887779094322	4050.2769327383444	6798.893407612574	6008.466075750275	4014.0797987886363	6106.726444372069	9039.907037179797	6014.8584705119565	5770.921565040247	5533.651005633047	6668.053622339695	4810.855555125412	5813.311741512546	5503.683007933984	5195.364453626146	8105.484205289651	8475.839024039115
4781.984520518441	5436.979315616263	6450.4367218706275	6748.485653698654	6169.496372027516	5737.686476142294	8112.919683598394	4325.082810906422	6381.918988999198	5467.300608974633	6196.811408302846	5107.883327360144	6610.878914730806	6936.656615912831	3931.190805752625	5986.232491240202	5930.055608446015	4014.0797987886363	5878.0571550763125	8856.340556764213	6014.8584705119565	5770.921565040247	5533.651005633047	6668.053622339695	4810.855555125412	5813.311741512546	5503.683007933984	5094.014884421138	6582.454603798464	8426.602599343209
4781.984520518441	5119.664601122707	6450.4367218706275	6746.369075031709	6133.220505838797	5737.686476142294	8112.919683598394	4192.687997080626	6381.918988999198	5145.122736885927	6196.811408302846	5107.883327360144	6610.878914730806	6936.656615912831	3275.7448997878687	5986.232491240202	5427.198879447815	4014.0797987886363	5878.0571550763125	8779.84725667003	6014.8584705119565	5770.921565040247	5414.490465524069	6668.053622339695	4810.855555125412	5813.311741512546	5442.037158110779	5094.014884421138	5550.262779872271	8426.602599343209
4449.190516121645	5119.664601122707	6450.4367218706275	6746.369075031709	6133.220505838797	5737.686476142294	6576.630310560895	4192.687997080626	6381.918988999198	5145.122736885927	6048.626655582804	5107.883327360144	5989.51303744664	6936.656615912831	3275.7448997878687	5986.232491240202	5427.198879447815	4004.6733660743234	5878.0571550763125	8566.436024483002	6014.8584705119565	5770.921565040247	5414.490465524069	6668.053622339695	4810.855555125412	5416.572917043998	5442.037158110779	5026.465948776101	5550.262779872271	8426.602599343209
4449.190516121645	5119.664601122707	6423.959183491874	6558.818953890294	6133.220505838797	5737.686476142294	6576.630310560895	4192.687997080626	4432.9384007281715	3387.2104607706806	5702.431693588451	5075.920215673813	5989.51303744664	6523.04689291596	3275.7448997878687	5986.232491240202	5427.198879447815	3896.4624992761883	5878.0571550763125	8566.436024483002	6014.8584705119565	5559.974968715047	5414.490465524069	6668.053622339695	4810.855555125412	5416.572917043998	5442.037158110779	5026.465948776101	4944.563208523678	8426.602599343209
4449.190516121645	5119.664601122707	6423.959183491874	6447.194058315278	6133.220505838797	5480.99819096729	6576.630310560895	4192.687997080626	4432.9384007281715	3387.2104607706806	5346.384210587734	4994.595772963906	5989.51303744664	4332.157699761552	3275.7448997878687	5986.232491240202	5427.198879447815	3896.4624992761883	5878.0571550763125	8566.436024483002	5961.105290500615	5559.974968715047	5414.490465524069	6668.053622339695	4698.082070539256	5416.572917043998	5406.633871245227	5026.465948776101	4944.563208523678	8426.602599343209
4449.190516121645	5119.664601122707	6423.959183491874	6274.48132689339	6133.220505838797	5480.99819096729	6576.630310560895	4123.488252637732	4432.9384007281715	3387.2104607706806	5175.914747559746	4193.098216668153	5628.829050484151	4213.538528423784	3275.7448997878687	5221.976887898478	5372.313527733397	3770.8626365713535	5878.0571550763125	7434.615047042025	5961.105290500615	5475.280039088943	5414.490465524069	6668.053622339695	4698.082070539256	5167.33099580564	5018.072536052016	5026.465948776101	4944.563208523678	8426.602599343209
4449.190516121645	5119.664601122707	6358.859105602221	6274.48132689339	5440.333113778685	5251.505240529935	6576.630310560895	4062.9082046871395	4432.9384007281715	3254.2726946647003	5175.914747559746	3895.1561165344565	5619.029685710233	4213.538528423784	3275.7448997878687	4636.001129332311	5372.313527733397	3770.8626365713535	5701.920323803112	7434.615047042025	5961.105290500615	5475.280039088943	5414.490465524069	4509.628674667942	4698.082070539256	5167.33099580564	5018.072536052016	5026.465948776101	4944.563208523678	5880.621930159078
4449.190516121645	5119.664601122707	6358.859105602221	6089.566372774501	5440.333113778685	5251.505240529935	6275.736485665132	4062.9082046871395	4137.720907606651	3125.4953582260823	5175.914747559746	3895.1561165344565	5619.029685710233	4213.538528423784	3275.7448997878687	4636.001129332311	5372.313527733397	3770.8626365713535	5578.7316687932325	7434.615047042025	5961.105290500615	5475.280039088943	5388.863296993079	4509.628674667942	4698.082070539256	4748.626839494223	5018.072536052016	4765.701367047698	4944.563208523678	5880.621930159078
4449.190516121645	5119.664601122707	6358.859105602221	5780.693514896451	5331.845228861525	5189.641350020952	6144.253699214061	4062.9082046871395	4137.720907606651	3125.4953582260823	5010.409022196589	3895.1561165344565	5619.029685710233	4105.585236993975	3275.7448997878687	4636.001129332311	5372.313527733397	3593.8788369597273	5578.7316687932325	7434.615047042025	5961.105290500615	5382.259208856938	3747.632395405615	4509.628674667942	4698.082070539256	4676.74043124002	4951.531358607582	4665.162537551843	4693.7139963013715	5880.621930159078
4449.190516121645	4515.786750094127	6228.712271180138	5684.346663997342	5311.0894007922625	5143.1151558763095	6144.253699214061	4062.9082046871395	4137.720907606651	2947.8743224683685	5010.409022196589	3895.1561165344565	5619.029685710233	4105.585236993975	3275.7448997878687	4636.001129332311	5372.313527733397	3593.8788369597273	5578.7316687932325	7411.9471068963585	5961.105290500615	5382.259208856938	3747.632395405615	4509.628674667942	4698.082070539256	4621.50790947442	4951.531358607582	4519.070064952141	4693.7139963013715	5880.621930159078
4436.985136136571	4515.786750094127	6208.261586939425	5337.398150705686	5311.0894007922625	5143.1151558763095	6144.253699214061	4062.9082046871395	4061.322989719135	2719.5275796005994	5010.409022196589	3796.4740993851706	5389.0213772054385	4105.585236993975	3275.7448997878687	4636.001129332311	5372.313527733397	3593.8788369597273	5037.942332640239	7411.9471068963585	5297.481807420992	4762.133004922235	3747.632395405615	4509.628674667942	4698.082070539256	4621.50790947442	4951.531358607582	3886.4236942616644	4693.7139963013715	5668.073890543932
4436.985136136571	4515.786750094127	6208.261586939425	4286.83696510264	5311.0894007922625	5143.1151558763095	6144.253699214061	4062.9082046871395	4061.322989719135	2719.5275796005994	5010.409022196589	3796.4740993851706	5389.0213772054385	4105.585236993975	3275.7448997878687	4636.001129332311	5370.294010128556	3424.1094623026825	5037.942332640239	7351.1228568439465	5297.481807420992	4762.133004922235	3747.632395405615	4368.777321536141	4516.398874725567	4311.787176551485	4951.531358607582	3285.5721153672557	4693.7139963013715	5668.073890543932
4436.985136136571	4515.786750094127	6208.261586939425	4286.83696510264	5311.0894007922625	5143.1151558763095	5915.536512815606	4062.9082046871395	4061.322989719135	2719.5275796005994	5010.409022196589	3796.4740993851706	5389.0213772054385	4105.585236993975	3090.736405989336	4636.001129332311	5370.294010128556	3424.1094623026825	5037.942332640239	6920.6533246483505	5297.481807420992	4708.271762314726	3747.632395405615	4368.777321536141	4516.398874725567	4040.7662390027276	4951.531358607582	3149.711598114411	4693.7139963013715	5668.073890543932
4436.985136136571	4515.786750094127	5752.131690779464	4286.83696510264	5311.0894007922625	5143.1151558763095	5915.536512815606	4062.9082046871395	4061.322989719135	2719.5275796005994	5010.409022196589	3691.286642484596	5389.0213772054385	4105.585236993975	3090.736405989336	4636.001129332311	5370.294010128556	3424.1094623026825	5037.942332640239	6920.6533246483505	3291.832035646285	4708.271762314726	3747.632395405615	4368.777321536141	4516.398874725567	4040.7662390027276	4812.142625879801	3149.711598114411	4693.7139963013715	5657.993459004894
4432.08715134423	4515.786750094127	5752.131690779464	4286.83696510264	5311.0894007922625	5143.1151558763095	5897.859823527292	3941.043266231585	3951.461351387511	2719.5275796005994	4912.359749399769	3691.286642484596	5389.0213772054385	4055.8553794446784	3090.4587732034247	3444.693922075225	5285.140287822012	3326.0779186637633	5037.942332640239	6920.6533246483505	2938.6473537743923	4708.271762314726	3692.638792418685	4368.777321536141	4516.398874725567	3454.819926357438	4812.142625879801	3149.711598114411	4693.7139963013715	5556.77247691224
4347.700569945692	4515.786750094127	5752.131690779464	4286.83696510264	4713.117303641642	5143.1151558763095	5897.859823527292	3878.9337369275345	3864.8009717422287	2719.5275796005994	4606.111188144773	3598.3155730478697	4682.220570996675	4055.8553794446784	3090.4587732034247	3344.3204881536926	5285.140287822012	3326.0779186637633	5037.942332640239	6920.6533246483505	2938.6473537743923	3730.8862803625757	3649.9292212958176	4368.777321536141	4516.398874725567	3350.382232712281	4812.142625879801	3149.711598114411	4693.7139963013715	5556.77247691224
4347.700569945692	4515.786750094127	5752.131690779464	4286.83696510264	4592.600641199324	5143.1151558763095	5897.859823527292	3863.6431226215	3838.4697324827684	2611.209759984892	4562.240399262327	3082.65306581691	4144.696818147997	4000.492397251155	3090.4587732034247	3344.3204881536926	5276.144242693936	3326.0779186637633	4499.0768705511155	6920.6533246483505	2865.5953101954065	3730.8862803625757	3649.9292212958176	4368.777321536141	4408.757701260369	3350.382232712281	4278.820096825002	3121.226309789401	4693.7139963013715	5556.77247691224
4347.700569945692	4515.786750094127	5752.131690779464	4246.184405788086	4592.600641199324	4845.212012974917	5897.859823527292	3446.8411737037777	3272.4539897915397	2611.209759984892	4282.299043126248	3019.1197665457275	4144.696818147997	3903.4466875409166	3090.4587732034247	3344.3204881536926	5276.144242693936	3326.0779186637633	4499.0768705511155	6872.043150553241	2865.5953101954065	3730.8862803625757	3458.9256319859824	4368.777321536141	4327.538101211485	3350.382232712281	4278.820096825002	3106.987431845691	4693.7139963013715	5556.77247691224
3254.502157912056	4515.786750094127	5752.131690779464	4246.184405788086	4592.600641199324	4845.212012974917	4552.1448331494585	3446.8411737037777	3191.3930514125536	2611.209759984892	4282.299043126248	3019.1197665457275	4144.696818147997	3903.4466875409166	3090.4587732034247	3344.3204881536926	4574.608979313395	3326.0779186637633	4499.0768705511155	6872.043150553241	2865.5953101954065	3679.3944311504447	3458.9256319859824	4368.777321536141	4327.538101211485	2793.6038750195944	4278.820096825002	3106.987431845691	4693.7139963013715	5556.77247691224
3220.22742495583	4515.786750094127	5752.131690779464	4084.6824117266997	4592.46105913131	4845.212012974917	4535.96024461803	3446.8411737037777	3027.28238168556	2582.279678019893	4282.299043126248	2988.25899445338	3575.53407567218	3850.7003099997282	3090.4587732034247	2626.075042733168	4574.608979313395	3326.0779186637633	4350.304771898473	6872.043150553241	2865.5953101954065	3267.019597529608	3458.9256319859824	3474.065032633148	4327.538101211485	2757.256371145198	4278.820096825002	3106.987431845691	4693.7139963013715	5556.77247691224
3220.22742495583	4501.178577394057	5752.131690779464	4084.6824117266997	4592.46105913131	4845.212012974917	4535.96024461803	3419.618195574883	3027.28238168556	2582.279678019893	4264.201125720141	2988.25899445338	3575.53407567218	3833.7922149295487	3090.4587732034247	2626.075042733168	4574.608979313395	3156.2724788619557	3331.146561442239	6872.043150553241	2865.5953101954065	3267.019597529608	3458.9256319859824	3429.860005421921	4215.138315364828	2753.8486377582685	4278.820096825002	3106.987431845691	4491.328018507471	5491.660872399518
3139.6185633511705	4501.178577394057	4458.90639977641	4033.4659411443404	4457.112116157767	4845.212012974917	4535.96024461803	3419.618195574883	3027.28238168556	2582.279678019893	4264.201125720141	2988.25899445338	3335.672778378342	3803.1311207258914	3090.4587732034247	2626.075042733168	4360.8801388642405	2706.5668409598097	3197.572138363017	6119.9347947143715	2865.5953101954065	3267.019597529608	3458.9256319859824	3429.860005421921	4211.4077235885625	2753.8486377582685	4278.820096825002	3106.987431845691	4491.328018507471	5491.660872399518
2406.512408310965	4046.4126991599396	4431.834624545472	3562.7796423828577	4191.055301134198	4845.212012974917	4535.96024461803	3189.6396662341135	3027.28238168556	2582.279678019893	4146.844338970144	2988.25899445338	3335.672778378342	3803.1311207258914	3090.4587732034247	2626.075042733168	4360.8801388642405	2687.680450111399	3055.239530421849	6119.9347947143715	2865.5953101954065	2660.4139842777695	3458.9256319859824	3086.404811564171	4211.4077235885625	2753.8486377582685	4278.820096825002	3106.987431845691	4444.696419768976	4460.885277190847
2226.362962290586	4046.4126991599396	4431.834624545472	2850.642297899657	4191.055301134198	4815.5555441737715	4535.96024461803	3189.6396662341135	3027.28238168556	2511.3684953236125	4146.844338970144	2988.25899445338	3335.672778378342	3803.1311207258914	2361.640766249824	2458.823248798371	4360.8801388642405	2687.680450111399	3055.239530421849	6119.9347947143715	2865.5953101954065	2660.4139842777695	3405.356473961555	2214.0199410553078	3550.789176749745	2753.8486377582685	4278.820096825002	3069.1605772136754	4444.696419768976	4460.885277190847
2226.362962290586	4046.4126991599396	4368.309235821812	2850.642297899657	4191.055301134198	4630.731444203761	4471.111832826296	3136.246451544648	2968.0191494036885	2511.3684953236125	4114.878965582599	2738.2745931809986	3335.672778378342	3451.6732927290127	2361.640766249824	2458.823248798371	4360.8801388642405	2667.460516144156	3055.239530421849	6119.9347947143715	2865.5953101954065	2660.4139842777695	3405.356473961555	2214.0199410553078	3532.2146976011322	2753.8486377582685	3988.7356898662224	3069.1605772136754	4444.696419768976	4454.873607432502
2226.362962290586	4046.4126991599396	4230.638589062959	2751.1274245341137	4191.055301134198	4630.731444203761	4471.111832826296	3136.246451544648	2968.0191494036885	2511.3684953236125	4114.878965582599	2738.2745931809986	3335.672778378342	3371.4281353676242	2361.640766249824	2458.823248798371	4360.8801388642405	2667.460516144156	3055.239530421849	6090.939538721557	2795.8810399941585	2567.931865965686	3381.5518817406714	2214.0199410553078	3532.2146976011322	2753.8486377582685	3988.7356898662224	3029.8585951731384	4444.696419768976	4396.479919643674
2226.362962290586	4038.6857402252754	4230.638589062959	2751.1274245341137	4154.1049585398005	4630.731444203761	4471.111832826296	3136.246451544648	2968.0191494036885	2153.026200041447	3190.215537003742	2738.2745931809986	3144.1590466879097	3371.4281353676242	2361.640766249824	2458.823248798371	4360.8801388642405	2667.460516144156	3055.239530421849	6090.939538721557	2795.8810399941585	2567.931865965686	3381.5518817406714	2214.0199410553078	3122.1299264520776	2753.8486377582685	3988.7356898662224	3029.8585951731384	3111.63863344961	4386.692976382301
2226.362962290586	4038.6857402252754	4230.638589062959	2751.1274245341137	4154.1049585398005	4549.208320251435	4334.03265107783	3133.1090521868346	2968.0191494036885	1886.1199527637432	3185.645837320339	2738.2745931809986	3144.1590466879097	3229.4957947352314	1837.7631709103373	2458.823248798371	4360.8801388642405	2643.318229103732	3055.239530421849	6090.939538721557	2795.8810399941585	2498.678608045036	3381.5518817406714	2206.741886161457	3020.2861639567095	2753.8486377582685	3893.969355518441	3029.629089393401	3052.6416399636314	4312.000968845783
2215.768636758364	4038.6857402252754	4230.638589062959	2751.1274245341137	4050.2202678415274	4437.1394910806	4334.03265107783	3133.1090521868346	2944.131811414398	1886.1199527637432	2639.810422034469	2738.2745931809986	3144.1590466879097	3229.4957947352314	1837.7631709103373	2458.823248798371	4352.160575266904	2544.039668261163	3055.239530421849	6090.939538721557	2795.8810399941585	2419.9269687088217	3381.5518817406714	2206.741886161457	3020.2861639567095	2753.8486377582685	3799.244909203485	3003.4592980568805	3052.6416399636314	4295.623586681753
2215.768636758364	4038.6857402252754	4230.638589062959	2751.1274245341137	4050.2202678415274	3906.360870003921	4220.432094261933	3133.1090521868346	2944.131811414398	1886.1199527637432	2639.810422034469	2738.2745931809986	3144.1590466879097	3229.4957947352314	1837.7631709103373	2417.721524109609	4352.160575266904	2544.039668261163	3055.239530421849	6014.893733431568	2795.8810399941585	2419.9269687088217	3381.5518817406714	2206.741886161457	3020.2861639567095	2753.8486377582685	3799.244909203485	3003.4592980568805	3052.6416399636314	4295.623586681753
2215.768636758364	3214.0856674492416	4230.638589062959	2751.1274245341137	4050.2202678415274	3906.360870003921	3327.4853601500786	3133.1090521868346	2944.131811414398	1886.1199527637432	2639.810422034469	2699.8936695767734	3144.1590466879097	3087.44818791203	1837.7631709103373	2417.721524109609	4352.160575266904	2544.039668261163	3055.239530421849	6014.893733431568	2792.905075277821	2419.9269687088217	3019.663745234833	2206.741886161457	3014.325225092073	2679.422615446765	3799.244909203485	3003.4592980568805	3052.6416399636314	4202.295177111848
2215.768636758364	3172.64299811561	2877.4747219184064	2751.1274245341137	4050.2202678415274	3906.360870003921	3249.67897532142	2952.959823449208	2944.131811414398	1886.1199527637432	2639.810422034469	2630.1389710542885	3125.680062713889	3087.44818791203	1837.7631709103373	2417.721524109609	4352.160575266904	2407.4879749287475	3055.239530421849	5987.744149019111	2792.905075277821	2389.7217159845354	3019.663745234833	2206.741886161457	2947.648345086124	2679.422615446765	3680.014835331476	2955.9288670872816	3052.6416399636314	4202.295177111848
2209.9913719415117	3126.3745431283314	2877.4747219184064	2689.605953061868	4050.2202678415274	3906.360870003921	3249.67897532142	2952.959823449208	2944.131811414398	1886.1199527637432	2639.810422034469	2630.1389710542885	3105.021414383013	3087.44818791203	1736.3167298611784	2417.721524109609	4352.160575266904	2361.9445268367845	3020.1640008137347	5832.5937628240845	2792.905075277821	2389.7217159845354	2960.096980147375	2206.741886161457	2947.648345086124	2679.422615446765	3111.22966823225	2955.9288670872816	2686.726121572393	4202.295177111848
2209.9913719415117	3126.3745431283314	2831.447099925344	2689.605953061868	3873.5463023137254	3906.360870003921	3249.67897532142	2952.959823449208	2944.131811414398	1886.1199527637432	2639.810422034469	2630.1389710542885	3105.021414383013	3087.44818791203	1736.3167298611784	2417.721524109609	4352.160575266904	2037.7569603431239	3020.1640008137347	5832.5937628240845	2792.905075277821	1611.0340741925406	2960.096980147375	2139.9914608304566	2947.648345086124	2340.7471006150017	3111.22966823225	2955.9288670872816	2686.726121572393	4202.295177111848
2179.8038061207926	3126.3745431283314	2831.447099925344	2401.8484927258187	3494.5314701258035	3266.3038877635577	3249.67897532142	2952.959823449208	2933.071762261127	1886.1199527637432	2557.494426470924	2419.650817437977	2977.65212783519	2843.778023138181	1736.3167298611784	2417.721524109609	3688.550313740349	2003.5507582523214	3020.1640008137347	3904.560239426676	2518.5046992839966	1611.0340741925406	2628.97928122286	2139.9914608304566	2865.4196613655295	2340.7471006150017	3111.22966823225	2955.9288670872816	2686.726121572393	4202.295177111848
2179.8038061207926	3126.3745431283314	2819.738138473906	2401.8484927258187	3207.7916706446026	3266.3038877635577	3249.67897532142	2952.959823449208	2933.071762261127	1886.1199527637432	2557.494426470924	2419.650817437977	2977.65212783519	2843.778023138181	1736.3167298611784	2417.721524109609	3688.550313740349	2003.5507582523214	2283.8196966846617	3891.400506268311	2518.5046992839966	1611.0340741925406	2587.943721756183	2139.9914608304566	2865.4196613655295	2340.7471006150017	3101.490660872369	2955.9288670872816	2686.726121572393	4135.990853108451
2179.8038061207926	2768.207672134684	2727.0549250971303	2401.8484927258187	2997.3819469375353	3266.3038877635577	3210.384942317276	2902.112520459481	2933.071762261127	1877.3685255442856	2557.494426470924	2419.650817437977	2420.6870935664747	2840.9318298511707	1736.3167298611784	2052.9495705222507	3688.550313740349	2003.5507582523214	2283.8196966846617	3891.400506268311	2462.4623762629017	1611.0340741925406	2587.943721756183	2139.9914608304566	2865.4196613655295	2326.5262122291024	3101.490660872369	2955.9288670872816	2686.726121572393	3458.2569664583893
2179.8038061207926	2604.4360790774626	2639.121797111758	2346.76125278039	2997.3819469375353	3266.3038877635577	3210.384942317276	2857.9022327783346	2933.071762261127	1820.2514657306062	2557.494426470924	2405.9835657731874	2419.6932602154275	2793.986555764415	1736.3167298611784	2052.9495705222507	3594.7149556234112	2003.5507582523214	2283.8196966846617	3432.4875520500577	2462.4623762629017	1566.9315862096098	2587.943721756183	2139.9914608304566	2856.292442754014	2326.5262122291024	3101.490660872369	2955.9288670872816	2686.726121572393	3458.2569664583893
2163.631535007169	2576.09102176263	2632.4466338236393	2346.76125278039	2997.3819469375353	3266.3038877635577	3210.384942317276	2857.9022327783346	2933.071762261127	1820.2514657306062	2471.0608224427615	2405.9835657731874	2419.6932602154275	2444.378556340027	1644.328082467927	2052.9495705222507	2526.420741881403	1930.5216781880124	2283.8196966846617	3432.4875520500577	2462.4623762629017	1566.9315862096098	2413.6764391908223	2139.9914608304566	2847.4016798943358	2326.5262122291024	3101.490660872369	2655.5588940164084	2550.3933330184386	3458.2569664583893
2014.126219872748	2455.9853433573785	2632.4466338236393	2346.76125278039	2742.6907160991486	3266.3038877635577	3162.6333017328143	2857.9022327783346	2887.495823966111	1820.2514657306062	2471.0608224427615	2201.955099635703	2419.6932602154275	2444.378556340027	1644.328082467927	2052.9495705222507	2507.2567226566266	1930.5216781880124	2283.8196966846617	3432.4875520500577	2462.4623762629017	1566.9315862096098	2413.6764391908223	2139.9914608304566	2686.5428199557823	2110.7601042256783	3101.490660872369	2523.289718398812	2547.1524449923027	3119.7796025323923
2014.126219872748	2455.9853433573785	2568.2140792128644	2346.76125278039	2245.557223634997	2862.8588614124183	2722.0777042106474	2857.9022327783346	2762.793992472667	1707.1143905274994	2471.0608224427615	2201.955099635703	2235.3773426501593	2355.1534539680933	1631.65782085041	2052.9495705222507	2490.984234327835	1894.6231506462254	2283.8196966846617	3432.4875520500577	2462.4623762629017	1493.9313835126059	2375.290272203203	2139.9914608304566	2686.5428199557823	2094.4639146964846	3055.5045387281875	2523.289718398812	2547.1524449923027	3081.9924881533198
2014.126219872748	2215.527537453456	2568.2140792128644	2346.76125278039	2177.9655694883886	2793.444838651116	2722.0777042106474	2857.9022327783346	2669.9887326145335	1707.1143905274994	2471.0608224427615	2201.955099635703	2235.3773426501593	2355.1534539680933	1631.65782085041	1872.6150039578258	2490.984234327835	1894.6231506462254	2283.8196966846617	3432.4875520500577	2438.0784685540702	1493.9313835126059	2375.290272203203	2139.9914608304566	2686.5428199557823	2094.4639146964846	3055.5045387281875	2523.289718398812	2547.1524449923027	3081.9924881533198
2014.126219872748	2215.527537453456	2568.2140792128644	2346.76125278039	2177.9655694883886	2793.444838651116	2706.3097041425635	2857.9022327783346	2669.9887326145335	1707.1143905274994	2471.0608224427615	2201.955099635703	2215.541006654931	2355.1534539680933	1631.65782085041	1872.6150039578258	2454.569129473497	1894.6231506462254	2162.798956182831	3432.4875520500577	2331.4956216409496	1493.9313835126059	2375.290272203203	2040.1484281849862	2266.281069055917	2084.8390714596117	3055.5045387281875	2523.289718398812	2403.133787315619	3081.9924881533198
2014.126219872748	2192.954272220901	2568.2140792128644	2346.76125278039	2177.9655694883886	2793.444838651116	2706.3097041425635	2450.3944980973574	2007.9896254148284	1707.1143905274994	2471.0608224427615	2175.5900753970045	2215.541006654931	2262.7621526898793	1631.65782085041	1870.8970684524727	2454.569129473497	1894.6231506462254	2116.9822440317575	2613.4605077388064	2331.4956216409496	1493.9313835126059	2289.1783371036126	1909.561284152974	2266.281069055917	2084.8390714596117	3039.47338278483	2523.289718398812	2403.133787315619	3081.9924881533198
2014.126219872748	2192.954272220901	2568.2140792128644	2346.76125278039	2177.9655694883886	2793.444838651116	2706.3097041425635	2450.3944980973574	2007.9896254148284	1707.1143905274994	2471.0608224427615	2014.2184289894992	2215.541006654931	2262.7621526898793	1609.8879888350045	1870.8970684524727	2454.569129473497	1894.6231506462254	2116.9822440317575	2613.4605077388064	2331.4956216409496	1493.9313835126059	2289.1783371036126	1909.561284152974	1910.496813714632	1995.6383076851698	3039.47338278483	2445.2379286354726	2403.133787315619	3081.9924881533198
2014.126219872748	2192.954272220901	2568.2140792128644	2346.76125278039	1952.2475343135154	2793.444838651116	2706.3097041425635	2322.2227925098377	1853.200249233433	1707.1143905274994	2471.0608224427615	2014.2184289894992	2215.541006654931	2262.7621526898793	1598.1054164028526	1870.8970684524727	2454.569129473497	1894.6231506462254	2116.9822440317575	2613.4605077388064	2307.258284387497	1493.9313835126059	2239.172536349015	1909.561284152974	1904.0120879356907	1995.6383076851698	3039.47338278483	1940.2028047685442	2403.133787315619	3081.9924881533198
2014.126219872748	2192.954272220901	2568.2140792128644	2346.76125278039	1952.2475343135154	2793.444838651116	2692.179450417677	2294.6809497997965	1853.200249233433	1707.1143905274994	2417.141442137527	2014.2184289894992	2157.309111691725	2262.7621526898793	1598.1054164028526	1870.8970684524727	2454.569129473497	1885.0423424984815	2116.9822440317575	2613.4605077388064	2307.258284387497	1493.9313835126059	2074.378557111784	1909.561284152974	1876.8151272897728	1662.3108242192668	2625.300833983129	1874.1295917641905	2403.133787315619	3081.9924881533198
2008.5648271723421	2152.086881594868	2568.2140792128644	2346.76125278039	1952.2475343135154	2198.1592922154223	2692.179450417677	2294.6809497997965	1853.200249233433	1509.92728410339	2417.141442137527	2014.2184289894992	1911.2185923184995	2248.4849968299395	1598.1054164028526	1844.0137220862011	2454.569129473497	1885.0423424984815	2116.9822440317575	2613.4605077388064	2291.943501362885	1493.9313835126059	2074.378557111784	1909.561284152974	1840.3828370894105	1662.3108242192668	2625.300833983129	1874.1295917641905	2403.133787315619	3081.9924881533198
2008.5648271723421	2152.086881594868	2568.2140792128644	2327.67333784571	1952.2475343135154	2198.1592922154223	2692.179450417677	1927.9952392162122	1853.200249233433	1509.92728410339	2400.158336939248	1697.9128409080931	1911.2185923184995	2248.4849968299395	1278.4644092692365	1787.9313203133177	2454.569129473497	1663.194941364851	2116.9822440317575	2595.98956703051	2291.943501362885	1493.9313835126059	2074.378557111784	1736.4894344644838	1840.3828370894105	1662.3108242192668	2625.300833983129	1874.1295917641905	2403.133787315619	3078.770576914679
2008.5648271723421	2152.086881594868	2568.2140792128644	2327.67333784571	1872.7951171820478	2171.5773497016653	2676.0076352704546	1927.9952392162122	1853.200249233433	1509.92728410339	2400.158336939248	1693.3119242067232	1909.3148520634688	2248.4849968299395	1278.4644092692365	1487.970299781785	2454.569129473497	1663.194941364851	2116.9822440317575	2595.98956703051	2291.943501362885	1493.9313835126059	2073.9980633777486	1728.04069198261	1840.3828370894105	1662.3108242192668	2625.300833983129	1874.1295917641905	2392.689085805167	2973.8411180188004
2008.5648271723421	2152.086881594868	2568.2140792128644	2262.360861278775	1872.7951171820478	2171.5773497016653	2676.0076352704546	1927.9952392162122	1853.200249233433	1509.92728410339	2400.158336939248	1689.4009485711917	1909.3148520634688	2248.4849968299395	1278.4644092692365	1487.970299781785	2454.569129473497	1576.3174770830037	2116.9822440317575	2595.98956703051	2196.302090022093	1493.9313835126059	2073.9980633777486	1721.961886699263	1517.0824059211063	1662.3108242192668	2625.300833983129	1874.1295917641905	2321.1479478434658	2955.3101370777126
2008.5648271723421	2152.086881594868	2353.8161549059605	2119.699211750566	1872.7951171820478	2171.5773497016653	2488.19818588917	1927.9952392162122	1853.200249233433	1509.92728410339	2400.158336939248	1659.7554592233046	1909.3148520634688	2179.304636453652	1278.4644092692365	1487.970299781785	2454.569129473497	1576.3174770830037	2116.9822440317575	2577.949671316373	2196.302090022093	1493.9313835126059	2066.317368315487	1661.9841857864099	1517.0824059211063	1657.3429800597767	2625.300833983129	1874.1295917641905	2047.1138546500733	2955.3101370777126
1612.8984492563727	2152.086881594868	2353.8161549059605	2119.699211750566	1872.7951171820478	2171.5773497016653	2377.3428522132344	1927.9952392162122	1853.200249233433	1509.92728410339	2400.158336939248	1539.8583299523361	1909.3148520634688	2125.5165091166073	1270.8013296240747	1487.970299781785	2454.569129473497	1576.3174770830037	2116.9822440317575	2577.949671316373	2196.302090022093	1493.9313835126059	2066.317368315487	1647.1942010772052	1514.3010584331926	1657.3429800597767	2530.853766795524	1874.1295917641905	2047.1138546500733	2955.3101370777126
1612.8984492563727	2152.086881594868	2298.8508211786884	2119.699211750566	1872.7951171820478	1401.0385204283168	2377.3428522132344	1908.7176995815312	1853.200249233433	1509.92728410339	2400.158336939248	1539.8583299523361	1909.3148520634688	2080.2712118727904	1270.8013296240747	1487.970299781785	2454.569129473497	1576.3174770830037	2116.9822440317575	2214.1538946745204	2196.302090022093	1493.9313835126059	2042.7097659864862	1647.1942010772052	1514.3010584331926	1657.3429800597767	2530.853766795524	1874.1295917641905	2047.1138546500733	2955.3101370777126
1600.5565630911012	2152.086881594868	2298.8508211786884	2119.699211750566	1872.7951171820478	1401.0385204283168	2377.3428522132344	1863.3017193404735	1853.200249233433	1508.1800295096477	2207.723696885909	1539.8583299523361	1909.3148520634688	2080.2712118727904	1270.8013296240747	1487.970299781785	2258.316430877234	1576.3174770830037	2116.9822440317575	2214.1538946745204	2196.302090022093	1493.9313835126059	2039.300858613995	1647.1942010772052	1514.3010584331926	1657.3429800597767	2524.0910000166737	1874.1295917641905	2047.1138546500733	2955.3101370777126
1600.5565630911012	2152.086881594868	2298.8508211786884	2119.699211750566	1872.7951171820478	1401.0385204283168	2377.3428522132344	1863.3017193404735	1846.8431980709122	1471.0193286248975	2207.723696885909	1485.4615225938564	1909.3148520634688	2080.2712118727904	1248.0915076283977	1468.8687547507882	2214.558470059947	1509.8880109838392	2116.9822440317575	2192.9018690291077	2196.302090022093	1401.8137837979377	2039.300858613995	1647.1942010772052	1514.3010584331926	1657.3429800597767	2524.0910000166737	1795.89899443483	2021.256690800909	2868.982756686569
1600.5565630911012	2152.086881594868	2124.1429155641645	2119.699211750566	1872.7951171820478	1401.0385204283168	2377.3428522132344	1863.3017193404735	1846.8431980709122	1471.0193286248975	2127.791232484537	1485.4615225938564	1880.9091040193605	2080.2712118727904	1248.0915076283977	1468.8687547507882	2160.0976253024037	1509.8880109838392	2116.9822440317575	2192.9018690291077	2196.302090022093	1401.8137837979377	1878.3698798849434	1647.1942010772052	1514.3010584331926	1657.3429800597767	2461.690188800951	1790.7195833026385	2021.256690800909	2868.982756686569
1600.5565630911012	2111.981507612627	2124.1429155641645	2119.699211750566	1872.7951171820478	1401.0385204283168	2377.3428522132344	1863.3017193404735	1846.8431980709122	1464.068311029455	2127.791232484537	1485.4615225938564	1766.673076259609	2022.2577146002056	1248.0915076283977	1439.8051060294388	1775.2615950654824	1498.7831918829193	2116.9822440317575	2144.6979176957166	2196.302090022093	1401.8137837979377	1878.3698798849434	1647.1942010772052	1514.3010584331926	1657.3429800597767	2461.690188800951	1790.7195833026385	1720.7490815389351	2389.697445793766
1561.667378931703	2070.336028807832	2124.1429155641645	2119.699211750566	1872.7951171820478	1401.0385204283168	2377.3428522132344	1863.3017193404735	1846.8431980709122	1464.068311029455	2127.791232484537	1485.4615225938564	1766.673076259609	2022.2577146002056	1248.0915076283977	1439.8051060294388	1775.2615950654824	1498.7831918829193	2116.9822440317575	2144.6979176957166	2196.302090022093	1401.8137837979377	1868.1692897611308	1647.1942010772052	1476.6699150842535	1657.3429800597767	2212.8089539168177	1743.666543653765	1720.7490815389351	2389.697445793766
1561.667378931703	2070.336028807832	2123.6163761573885	2119.699211750566	1701.1382722725975	1401.0385204283168	2377.3428522132344	1605.7756505326713	1839.8739478088228	1407.4761684990094	1664.7363736124516	1485.4615225938564	1766.673076259609	2022.2577146002056	1248.0915076283977	1439.8051060294388	1755.7019175421385	1332.520742510101	2116.9822440317575	2144.6979176957166	2196.302090022093	1401.8137837979377	1835.2229327696575	1647.1942010772052	1476.6699150842535	1632.7716866350718	1670.9194769844892	1743.666543653765	1720.7490815389351	2389.697445793766
1466.0435380112247	2070.336028807832	1871.1859775365422	2021.3198310295752	1692.543744725408	1383.026565748755	2374.904935887028	1605.7756505326713	1674.9672051742666	1366.0441080408907	1664.3217687574736	1409.6657038402727	1749.7157847288258	1926.0201912984433	1248.0915076283977	1439.8051060294388	1755.7019175421385	1332.520742510101	2052.708526435565	2141.863138851751	2196.302090022093	1336.5413603422016	1780.6659241341688	1632.8060765978587	1439.8673899108817	1632.7716866350718	1670.9194769844892	1719.1075788309715	1720.7490815389351	2252.038701632193
1466.0435380112247	2070.336028807832	1871.1859775365422	1941.6944538607613	1692.543744725408	1293.2797063552116	2316.6236705567353	1605.7756505326713	1674.9672051742666	1366.0441080408907	1664.3217687574736	1378.3201287673985	1749.7157847288258	1926.0201912984433	1248.0915076283977	1439.8051060294388	1755.7019175421385	1332.520742510101	2052.708526435565	2141.863138851751	2196.302090022093	1336.5413603422016	1311.514571322191	1632.8060765978587	1439.8673899108817	1632.7716866350718	1613.7213784591884	1684.0324460010277	1720.7490815389351	2252.038701632193
1466.0435380112247	2070.336028807832	1871.1859775365422	1941.6944538607613	1692.543744725408	1278.406194131715	2316.6236705567353	1605.7756505326713	1674.9672051742666	1366.0441080408907	1664.3217687574736	1378.3201287673985	1749.7157847288258	1752.7394340955761	1248.0915076283977	1439.8051060294388	1755.7019175421385	1332.520742510101	2052.708526435565	2089.236272712881	2196.302090022093	1336.5413603422016	1311.514571322191	1632.8060765978587	1439.8673899108817	1632.7716866350718	1613.7213784591884	1684.0324460010277	1699.8147843458116	2252.038701632193
1466.0435380112247	2010.60620826514	1871.1859775365422	1941.6944538607613	1509.2721189056326	1265.675208002786	2305.5356836149776	1605.7756505326713	1414.0765048068902	1366.0441080408907	1664.3217687574736	1324.420733931866	1715.1574360522309	1752.7394340955761	1146.8979980406043	1439.8051060294388	1755.7019175421385	1332.520742510101	1795.6296740780215	2089.236272712881	2196.302090022093	1190.0696744575553	1156.38772896104	1498.2519940283084	1439.8673899108817	1632.7716866350718	1613.7213784591884	1684.0324460010277	1641.176842684234	2252.038701632193
1466.0435380112247	2010.60620826514	1871.1859775365422	1941.6944538607613	1509.2721189056326	1265.675208002786	2305.5356836149776	1605.7756505326713	1414.0765048068902	1366.0441080408907	1664.3217687574736	1324.420733931866	1715.1574360522309	1752.7394340955761	1146.8979980406043	1439.8051060294388	1755.7019175421385	1326.4323206160218	1795.6296740780215	2089.236272712881	2196.302090022093	1190.0696744575553	1156.38772896104	1498.2519940283084	1439.8673899108817	1632.7716866350718	1613.7213784591884	1684.0324460010277	1641.176842684234	2212.7850201911688
1466.0435380112247	2010.60620826514	1871.1859775365422	1941.6944538607613	1509.2721189056326	1265.675208002786	2305.5356836149776	1605.7756505326713	1414.0765048068902	1366.0441080408907	1575.9213461823833	1324.420733931866	1715.1574360522309	1603.8183686290608	1146.8979980406043	1439.8051060294388	1741.6981580816187	1326.4323206160218	1795.6296740780215	2053.726655361588	2196.302090022093	1190.0696744575553	1156.38772896104	1498.2519940283084	1439.8673899108817	1632.7716866350718	1613.7213784591884	1574.90611215159	1641.176842684234	2212.7850201911688
1466.0435380112247	2010.60620826514	1871.1859775365422	1693.3805366047166	1509.2721189056326	1265.675208002786	2305.5356836149776	1605.7756505326713	1413.7676847827813	1366.0441080408907	1559.009064243395	1324.420733931866	1715.1574360522309	1537.7459937649853	1146.8979980406043	1439.8051060294388	1741.6981580816187	1295.9215515068386	1780.5344720952708	2053.726655361588	2196.302090022093	1190.0696744575553	1156.38772896104	1492.9256916542731	1439.8673899108817	1537.1273366329897	1610.2522330703541	1543.2796579372382	1641.176842684234	2212.7850201911688
1466.0435380112247	2010.60620826514	1871.1859775365422	1687.29416789942	1509.2721189056326	1265.675208002786	1965.0415915710078	1543.399787574912	1413.7676847827813	1366.0441080408907	1559.009064243395	1324.420733931866	1691.056787397433	1517.6576890268793	1146.8979980406043	1439.8051060294388	1741.6981580816187	1295.9215515068386	1780.5344720952708	2053.726655361588	2196.302090022093	1190.0696744575553	1112.8070162030042	1477.9572646962458	1310.156090247967	1536.9206998666036	1610.2522330703541	1543.2796579372382	1641.176842684234	2025.7083639708926
1466.0435380112247	1691.2933744455631	1800.8370408317674	1683.3979160615709	1509.2721189056326	1265.675208002786	1965.0415915710078	1509.574308215039	1413.7676847827813	1366.0441080408907	1539.9355681538575	1301.592557059382	1665.1272700893119	1511.108024218598	1146.8979980406043	1439.8051060294388	1741.6981580816187	1295.9215515068386	1744.1835271688096	2053.726655361588	2181.841436753584	1190.0696744575553	1112.8070162030042	1477.9572646962458	1296.8232085400787	1519.183168058641	1610.2522330703541	1478.9703016248664	1641.176842684234	1963.6723497933885
1269.522359307064	1472.8989320556204	1800.8370408317674	1683.3979160615709	1509.2721189056326	1265.675208002786	1965.0415915710078	1507.3638977584592	1413.7676847827813	1366.0441080408907	1525.1609859812522	1301.592557059382	1665.1272700893119	1511.108024218598	1146.8979980406043	1439.8051060294388	1741.6981580816187	1295.9215515068386	1744.1835271688096	2053.726655361588	2157.6303295869493	1190.0696744575553	1112.8070162030042	1477.9572646962458	1259.3494467018104	1519.183168058641	1610.2522330703541	1395.0593832435188	1641.176842684234	1963.6723497933885
1269.522359307064	1472.8989320556204	1800.8370408317674	1683.3979160615709	1509.2721189056326	1216.6045315622669	1965.0415915710078	1507.3638977584592	1413.7676847827813	1366.0441080408907	1525.1609859812522	1301.592557059382	1665.1272700893119	1511.108024218598	1146.8979980406043	1439.296459246334	1728.6941776384494	1295.9215515068386	1655.685844971013	2053.726655361588	2157.6303295869493	1157.0391683881428	1112.8070162030042	1477.9572646962458	1259.3494467018104	1519.183168058641	1610.2522330703541	1382.038001792417	1641.176842684234	1912.4178662489244
1238.3704900377575	1453.2121981192226	1800.8370408317674	1683.3979160615709	1480.6262187719371	1216.6045315622669	1965.0415915710078	1507.3638977584592	1413.7676847827813	1360.0296064615543	1465.4347350043056	1301.592557059382	1665.1272700893119	1215.6898618982336	1146.8979980406043	1439.296459246334	1728.6941776384494	1295.9215515068386	1407.9225890397215	2053.726655361588	1901.1552359973848	1157.0391683881428	1112.8070162030042	1477.9572646962458	1259.3494467018104	1503.911166756581	1610.2522330703541	1365.3929902484088	1641.176842684234	1894.8423477655356
1238.3704900377575	1453.2121981192226	1800.8370408317674	1683.3979160615709	1480.6262187719371	1216.6045315622669	1965.0415915710078	1507.3638977584592	1378.9280295420724	1360.0296064615543	1393.802032256889	1301.592557059382	1532.8062491863557	1215.6898618982336	1146.8979980406043	1428.1239239469191	1728.6941776384494	1295.9215515068386	1348.6344032835327	2053.726655361588	1901.1552359973848	1157.0391683881428	1112.8070162030042	1402.634456209998	1259.3494467018104	1458.3046258467116	1557.2971181436712	1365.3929902484088	1641.176842684234	1894.8423477655356
1238.3704900377575	1453.2121981192226	1729.2367278231936	1675.2508632037448	1480.6262187719371	1216.6045315622669	1965.0415915710078	1507.3638977584592	1162.8964104899314	1360.0296064615543	1393.802032256889	1301.592557059382	1532.8062491863557	1198.8468690719817	1146.8979980406043	1428.1239239469191	1728.6941776384494	1295.9215515068386	1348.6344032835327	2053.726655361588	1901.1552359973848	1157.0391683881428	1112.8070162030042	1402.634456209998	1259.3494467018104	1166.8398776450563	1557.2971181436712	1365.3929902484088	1641.176842684234	1894.8423477655356
1238.3704900377575	1453.2121981192226	1729.2367278231936	1538.1201603049176	1480.6262187719371	1216.6045315622669	1669.0175237658175	1490.7556712603198	1162.8964104899314	1360.0296064615543	1393.802032256889	1301.592557059382	1532.8062491863557	1198.8468690719817	1146.8979980406043	1428.1239239469191	1723.4955209195055	1295.9215515068386	1348.6344032835327	1904.391440346645	1901.1552359973848	1157.0391683881428	1112.8070162030042	1389.5854726408386	1259.3494467018104	1166.8398776450563	1557.2971181436712	1326.1005210550181	1641.176842684234	1894.8423477655356
1220.3081138130901	1453.2121981192226	1729.2367278231936	1538.1201603049176	1452.7150483144312	1207.4703877163906	1669.0175237658175	1490.7556712603198	1162.8964104899314	1358.8196221408132	1393.802032256889	1270.7000253440683	1532.8062491863557	1198.8468690719817	1108.1169867186718	1428.1239239469191	1723.4955209195055	1295.9215515068386	1225.5967358883468	1904.391440346645	1901.1552359973848	1157.0391683881428	1112.8070162030042	1352.94741964426	1259.3494467018104	1166.8398776450563	1557.2971181436712	1326.1005210550181	1548.661095935428	1894.8423477655356
1220.3081138130901	1453.2121981192226	1729.2367278231936	1538.1201603049176	1452.7150483144312	1207.4703877163906	1658.3351759575107	1490.7556712603198	1162.8964104899314	1358.8196221408132	1393.802032256889	1270.7000253440683	1532.8062491863557	1198.8468690719817	1108.1169867186718	1391.6345732297364	1723.4955209195055	1295.9215515068386	1225.5967358883468	1584.6053493927323	1901.1552359973848	1157.0391683881428	1050.8570009692228	1352.94741964426	1259.3494467018104	1166.8398776450563	1557.2971181436712	1326.1005210550181	1519.3419987839313	1894.8423477655356
1220.3081138130901	1453.2121981192226	1729.2367278231936	1480.0805342952933	1452.7150483144312	1207.4703877163906	1658.3351759575107	1490.7556712603198	1162.8964104899314	1358.8196221408132	1393.802032256889	1270.7000253440683	1532.8062491863557	1198.8468690719817	1108.1169867186718	1391.6345732297364	1723.4955209195055	1295.9215515068386	1225.5967358883468	1584.6053493927323	1823.6952419247527	1157.0391683881428	1050.8570009692228	1348.905662115741	1259.3494467018104	1166.8398776450563	1557.2971181436712	1326.1005210550181	1501.6318879218459	1894.8423477655356
1220.3081138130901	1308.6764215820706	1729.2367278231936	1480.0805342952933	1452.7150483144312	1162.3042585285043	1658.3351759575107	1490.7556712603198	1116.5484844327684	1358.8196221408132	1393.802032256889	1270.7000253440683	1532.8062491863557	1198.8468690719817	1067.2381361584362	1391.6345732297364	1596.04776474484	1295.9215515068386	1185.7992114084216	1584.6053493927323	1823.6952419247527	1157.0391683881428	1025.0092242678138	1348.905662115741	1259.3494467018104	1166.8398776450563	1557.2971181436712	1326.1005210550181	1501.6318879218459	1894.8423477655356
1220.3081138130901	1308.6764215820706	1553.936392329083	1480.0805342952933	1378.9816113803543	1162.3042585285043	1658.3351759575107	1487.569890044438	1116.5484844327684	1358.8196221408132	1393.802032256889	1270.7000253440683	1532.8062491863557	1198.8468690719817	1067.2381361584362	1391.6345732297364	1596.04776474484	1238.5730654379086	1185.7992114084216	1571.033092265566	1800.0269854934302	1157.0391683881428	1025.0092242678138	1261.9529046572366	1252.5834225733565	1166.8398776450563	1557.2971181436712	1326.1005210550181	1501.6318879218459	1894.8423477655356
948.3104295373421	1295.777028287861	1553.936392329083	1480.0805342952933	1378.9816113803543	1142.9270168348096	1658.3351759575107	1079.6373971400212	1116.5484844327684	1358.8196221408132	1087.5811220618175	1270.7000253440683	1532.8062491863557	1198.8468690719817	1067.2381361584362	1201.6544415862331	1560.4376319358564	1238.5730654379086	1185.7992114084216	1571.033092265566	1618.4246107628871	1157.0391683881428	1025.0092242678138	1261.9529046572366	1252.5834225733565	1166.8398776450563	1557.2971181436712	1326.1005210550181	1355.1815444567444	1894.8423477655356
932.7837294042865	1295.777028287861	1553.936392329083	1480.0805342952933	1378.9816113803543	1142.9270168348096	1650.9522549409546	1079.6373971400212	1116.5484844327684	1301.6433349371923	1087.5811220618175	1270.7000253440683	1532.8062491863557	1198.8468690719817	1039.1836196383142	1201.6544415862331	1560.4376319358564	1219.6272531385484	1185.7992114084216	1519.9428549713828	1618.4246107628871	1157.0391683881428	1025.0092242678138	1261.9529046572366	1252.5834225733565	1166.8398776450563	1491.586549691268	1326.1005210550181	1355.1815444567444	1894.8423477655356
932.7837294042865	1295.777028287861	1553.936392329083	1423.0963941906152	1378.9816113803543	1142.9270168348096	1650.9522549409546	1079.6373971400212	1094.6605604025503	1301.6433349371923	1087.5811220618175	1270.7000253440683	1324.7978610526898	1198.8468690719817	1039.1836196383142	1201.6544415862331	1560.4376319358564	1219.6272531385484	1175.5909574408993	1502.9047313842295	1607.1095099395484	1157.0391683881428	1025.0092242678138	1187.1094214298378	1252.5834225733565	1166.8398776450563	1491.586549691268	1326.1005210550181	1343.5699823466566	1894.8423477655356
932.7837294042865	1295.777028287861	1553.936392329083	1423.0963941906152	1348.9426942687162	1142.9270168348096	1650.9522549409546	1079.6373971400212	1033.310753546622	1256.2018429100685	1087.5811220618175	1244.954975918684	1324.7978610526898	1198.8468690719817	1039.1836196383142	1176.0290794971058	1560.4376319358564	1153.0190685271505	1175.5909574408993	1502.9047313842295	1607.1095099395484	1157.0391683881428	1025.0092242678138	1187.1094214298378	1252.5834225733565	1166.8398776450563	1491.586549691268	1326.1005210550181	1304.538350417819	1894.8423477655356
932.7837294042865	1291.6404936665836	1553.936392329083	1423.0963941906152	1348.9426942687162	1142.9270168348096	1650.9522549409546	1079.6373971400212	1033.310753546622	1256.2018429100685	1087.5811220618175	1184.5005691058732	1324.7978610526898	1198.8468690719817	988.4377901844009	1176.0290794971058	1560.4376319358564	1153.0190685271505	1175.5909574408993	1502.9047313842295	1548.213747019575	1157.0391683881428	992.5912175357715	1187.1094214298378	1252.5834225733565	1166.8398776450563	1491.586549691268	1326.1005210550181	1304.538350417819	1827.461930939895
932.7837294042865	1291.6404936665836	1553.936392329083	1423.0963941906152	1348.9426942687162	1142.9270168348096	1650.9522549409546	1079.6373971400212	1033.310753546622	1256.2018429100685	1087.5811220618175	1184.5005691058732	1324.7978610526898	1198.8468690719817	988.4377901844009	1164.7171558572572	1553.9509729666327	1153.0190685271505	1175.5909574408993	1502.9047313842295	1548.213747019575	1155.8693418900466	992.5912175357715	1187.1094214298378	1235.6774592014722	1166.8398776450563	1214.8989305041919	1326.1005210550181	1304.538350417819	1827.461930939895
932.7837294042865	1270.0508035377131	1553.936392329083	1402.9173830919067	1348.9426942687162	1142.9270168348096	1650.9522549409546	1079.6373971400212	1033.310753546622	1256.2018429100685	1087.5811220618175	1184.5005691058732	1322.1970271235946	1177.5347572002174	988.4377901844009	1164.7171558572572	1553.9509729666327	1142.5030291623723	1175.5909574408993	1502.9047313842295	1548.213747019575	1155.8693418900466	992.5912175357715	1160.935551887665	1235.6774592014722	1166.8398776450563	1214.8989305041919	1265.7933410987612	1276.1690626804007	1827.461930939895
932.7837294042865	1270.0508035377131	1536.9352520949035	1402.9173830919067	1348.9426942687162	1142.9270168348096	1650.9522549409546	1079.6373971400212	1033.310753546622	1256.2018429100685	1087.5811220618175	1184.5005691058732	1322.1970271235946	1177.5347572002174	988.4377901844009	1164.7171558572572	1553.9509729666327	1142.0125736182256	1175.5909574408993	1253.7376091889912	1548.213747019575	1155.8693418900466	992.5912175357715	1160.7052131376745	1235.6774592014722	1166.8398776450563	1214.8989305041919	1265.7933410987612	1239.4506802830074	1827.461930939895
932.7837294042865	1269.8399104171756	1536.9352520949035	1351.4865456988389	1348.9426942687162	1142.9270168348096	1650.9522549409546	1079.6373971400212	1033.310753546622	1256.2018429100685	1087.5811220618175	1184.5005691058732	1318.5857670490582	1177.5347572002174	988.4377901844009	1164.7171558572572	1553.9509729666327	1142.0125736182256	1175.5909574408993	1246.8085539833255	1548.213747019575	1155.8693418900466	992.5912175357715	1153.3367591939073	1235.6774592014722	1128.8501743377083	1214.8989305041919	1265.7933410987612	1239.4506802830074	1827.461930939895
932.7837294042865	1269.8399104171756	1523.8168394778488	1351.4865456988389	1348.9426942687162	1142.9270168348096	1650.9522549409546	1079.6373971400212	969.4263952418737	1256.2018429100685	1087.5811220618175	1184.5005691058732	1318.5857670490582	1177.5347572002174	978.5351856565695	1164.7171558572572	1553.9509729666327	1142.0125736182256	1175.5909574408993	1246.8085539833255	1548.213747019575	1155.8693418900466	992.5912175357715	1153.3367591939073	1235.6774592014722	1057.8835104830218	1214.8989305041919	1265.7933410987612	1189.08923038309	1483.6509593250128
924.8524316028149	1269.8399104171756	1499.9886788267122	1351.4865456988389	1348.9426942687162	1142.9270168348096	1650.9522549409546	1079.6373971400212	968.8272615579193	1226.8772693687526	1087.5811220618175	1184.5005691058732	1318.5857670490582	1177.5347572002174	972.5304194987634	1164.7171558572572	1531.810094835332	986.5891464055231	1175.5909574408993	1213.0993339909928	1514.865961188366	1155.8693418900466	992.5912175357715	1153.3367591939073	1235.6774592014722	1057.8835104830218	1214.8989305041919	1265.7933410987612	1189.08923038309	1483.6509593250128
924.8524316028149	1155.8980442781358	1499.9886788267122	1331.2066545038595	1348.9426942687162	1079.865213913171	1650.9522549409546	1079.6373971400212	968.8272615579193	1226.8772693687526	1087.5811220618175	1184.5005691058732	1230.6499881784257	1177.5347572002174	916.7254397824264	1164.7171558572572	1466.8916680322807	986.5891464055231	1175.5909574408993	1213.0993339909928	1514.865961188366	1155.8693418900466	992.5912175357715	1095.755937425103	1235.6774592014722	1057.8835104830218	1214.8989305041919	1265.7933410987612	1189.08923038309	1472.0532763600936
924.8524316028149	1155.8980442781358	1499.9886788267122	1327.7863057050172	1348.9426942687162	1079.865213913171	1650.9522549409546	1079.6373971400212	968.8272615579193	1226.8772693687526	1061.386540125162	1184.5005691058732	1230.6499881784257	1177.5347572002174	916.7254397824264	1164.7171558572572	1466.8916680322807	986.5891464055231	1175.5909574408993	1213.0993339909928	1514.865961188366	1155.8693418900466	992.5912175357715	1095.755937425103	1235.6774592014722	1057.8835104830218	1214.8989305041919	1265.7933410987612	1189.08923038309	1472.0532763600936
924.8524316028149	1155.8980442781358	1411.1687297003518	1327.7863057050172	1348.9426942687162	1079.865213913171	1424.2019828825833	1028.0562202165465	968.8272615579193	1172.4619739192742	1061.386540125162	1142.5529487045856	1230.6499881784257	1145.4096852740722	868.1861858624616	1164.7171558572572	1410.8847987094348	986.5891464055231	1175.5909574408993	1213.0993339909928	1491.6443018355067	1025.4300370429878	992.5912175357715	1095.755937425103	1235.6774592014722	1051.030101673461	1191.3330870499776	1265.7933410987612	1189.08923038309	1472.0532763600936
924.8524316028149	1155.8980442781358	1390.23657497061	1321.0004524560934	1348.9426942687162	1079.865213913171	1307.9500517440936	1028.0562202165465	968.8272615579193	1172.4619739192742	1017.3694971051232	1117.6345302771283	1226.0526289636923	1053.094939399076	868.1861858624616	1164.7171558572572	1410.8847987094348	876.88625088435	1175.5909574408993	1190.634217545257	1491.6443018355067	1025.4300370429878	992.5912175357715	1095.755937425103	1235.6774592014722	1051.030101673461	1177.7554863985142	1265.7933410987612	1189.08923038309	1472.0532763600936
924.8524316028149	1153.6526047218745	1390.23657497061	1250.358626729933	1288.6274834061342	1079.865213913171	1191.9933022880537	1028.0562202165465	968.8272615579193	1172.4619739192742	1017.3694971051232	1044.4823957082888	1226.0526289636923	1053.094939399076	868.1861858624616	1164.7171558572572	1410.8847987094348	870.0199638017006	1175.5909574408993	1190.634217545257	1491.6443018355067	1025.4300370429878	992.5912175357715	1095.755937425103	1233.4421210796313	1051.030101673461	1177.7554863985142	1265.7933410987612	1189.08923038309	1472.0532763600936
924.8524316028149	1153.6526047218745	1390.23657497061	1250.358626729933	1261.9498858342208	1079.865213913171	1191.9933022880537	1028.0562202165465	968.8272615579193	1172.4619739192742	1017.3694971051232	1044.4823957082888	1210.345485289895	1053.094939399076	868.1861858624616	1164.7171558572572	1410.8847987094348	809.8916970376958	1175.5909574408993	1153.5943631395035	1399.8134586551105	1000.086717328098	992.5912175357715	1088.2134325731724	1152.6202398318746	1028.6952941635386	1177.7554863985142	1265.7933410987612	1189.08923038309	1471.0168736695603
924.8524316028149	1131.7503322597045	1390.23657497061	1221.1954667031773	1261.9498858342208	1079.865213913171	1191.9933022880537	1022.8500924614373	968.8272615579193	1172.4619739192742	1017.3694971051232	1044.4823957082888	1210.345485289895	1012.456460048138	868.1861858624616	1164.7171558572572	1410.8847987094348	809.8916970376958	1174.091292766099	1153.5943631395035	1237.906201955588	1000.086717328098	992.5912175357715	1088.2134325731724	1113.5627956269664	1028.6952941635386	1177.7554863985142	1265.7933410987612	1189.08923038309	1471.0168736695603
924.8524316028149	1131.7503322597045	1382.8931297238098	1220.2462053318004	1261.9498858342208	1079.865213913171	1191.9933022880537	1022.8500924614373	968.8272615579193	1152.0055487287664	1017.3694971051232	1044.4823957082888	1210.345485289895	1012.456460048138	868.1861858624616	1126.3852116107169	1410.8847987094348	809.8916970376958	1004.2669176092297	1141.2408455742034	1207.31662831813	996.6354548170214	992.5912175357715	1088.2134325731724	1113.5627956269664	1009.9870307433177	1177.7554863985142	1265.7933410987612	1189.08923038309	1471.0168736695603
924.8524316028149	1131.7503322597045	1382.8931297238098	1220.2462053318004	1261.9498858342208	1079.865213913171	1191.9933022880537	1022.8500924614373	968.8272615579193	1152.0055487287664	1013.8068578043516	1044.0828110223274	1210.345485289895	1012.456460048138	824.8974067183638	1040.761397410697	1410.8847987094348	809.8916970376958	1002.0915679793598	1141.2408455742034	1207.31662831813	996.6354548170214	992.5912175357715	1088.2134325731724	1113.5627956269664	1009.9870307433177	1163.1310513184862	1265.7933410987612	1189.08923038309	1362.7327096375138
907.6644450976819	1131.7503322597045	1382.8931297238098	1115.8934126943386	1261.9498858342208	1079.865213913171	1191.9933022880537	1022.8500924614373	968.8272615579193	1031.8440100414018	979.3472606717266	1044.0828110223274	1207.564033118522	1012.456460048138	824.8974067183638	984.742970468204	1410.8847987094348	809.8916970376958	974.1034738664905	1141.2408455742034	1207.31662831813	996.6354548170214	992.5912175357715	1088.2134325731724	1113.5627956269664	1009.9870307433177	1163.1310513184862	1265.7933410987612	1189.08923038309	1334.635391958485
907.6644450976819	1131.7503322597045	1373.3425253821752	1099.430327717896	1261.7960949982435	1079.865213913171	1167.6287193688083	1022.8500924614373	968.8272615579193	1031.8440100414018	976.2981815137384	1039.0978791754696	1207.564033118522	1012.456460048138	824.8974067183638	984.742970468204	1288.104412877948	809.8916970376958	974.1034738664905	1141.2408455742034	1191.9618336872868	955.1205244264567	992.5912175357715	1088.2134325731724	1113.5627956269664	1009.9870307433177	1163.1310513184862	1265.7933410987612	1189.08923038309	1263.307364495388
907.6644450976819	1131.7503322597045	1329.03610761869	1099.430327717896	1261.7960949982435	1079.865213913171	1161.3954142813732	1022.8500924614373	968.8272615579193	1028.4256829365775	976.2981815137384	1039.0978791754696	1207.564033118522	1012.456460048138	824.8974067183638	984.742970468204	1286.3290756291747	809.8916970376958	945.0873865910261	1141.2408455742034	1110.7869525449642	955.1205244264567	992.5912175357715	1088.2134325731724	1107.4442204288907	1009.9870307433177	1163.1310513184862	1252.5027423669076	1181.0063624218424	1263.307364495388
907.6644450976819	1131.7503322597045	1329.03610761869	1058.733350039668	1261.7960949982435	1079.865213913171	1101.8391290666561	1022.8500924614373	948.8760235705031	1028.4256829365775	976.2981815137384	1039.0978791754696	1195.1847884181843	985.0705516042775	824.8974067183638	981.0835975662123	1217.668706703073	809.8916970376958	945.0873865910261	1141.2408455742034	1110.7869525449642	955.1205244264567	992.5912175357715	1088.2134325731724	1107.4442204288907	997.8274151726757	1158.5670095050948	1252.5027423669076	1181.0063624218424	1263.307364495388
907.6644450976819	1131.7503322597045	1215.819853920484	1058.733350039668	1252.7679897405128	1079.865213913171	1101.8391290666561	1022.8500924614373	948.8760235705031	1028.4256829365775	976.2981815137384	1039.0978791754696	1155.103115265571	985.0705516042775	823.0969697974897	970.0397012279612	1217.668706703073	809.8916970376958	934.5542738688209	1061.8658277987647	1110.7869525449642	946.1562939864734	992.5912175357715	1074.932396442936	1107.4442204288907	997.8274151726757	1046.2693391331632	1252.5027423669076	1181.0063624218424	1263.307364495388
907.6644450976819	1131.7503322597045	1215.819853920484	1058.733350039668	1252.7679897405128	1071.927560707627	1035.6352116357752	1021.7960969490358	948.8760235705031	997.4962244250779	976.2981815137384	1003.2088542778196	1155.103115265571	985.0705516042775	823.0969697974897	970.0397012279612	1205.8578374250155	809.8916970376958	934.5542738688209	1061.8658277987647	1110.7869525449642	946.1562939864734	958.2278826920518	1074.932396442936	1107.4442204288907	997.8274151726757	1034.9292668214562	1252.5027423669076	1180.3109975427988	1250.021662284907
907.6644450976819	1131.7503322597045	1186.9128774915912	1058.733350039668	1239.7227252395292	1071.927560707627	1035.6352116357752	1021.7960969490358	948.8760235705031	997.4962244250779	976.2981815137384	1003.2088542778196	1125.610547369312	985.0705516042775	823.0969697974897	970.0397012279612	1205.8578374250155	809.8916970376958	934.5542738688209	1061.8658277987647	1110.7869525449642	946.1562939864734	958.2278826920518	1072.6273939042837	1107.4442204288907	991.3610006094589	1034.9292668214562	1252.5027423669076	1180.3109975427988	1235.3772973444711
907.6644450976819	1130.3329201021897	1186.9128774915912	1058.733350039668	1239.7227252395292	1071.927560707627	1035.6352116357752	1009.7903051880763	948.8760235705031	997.4962244250779	976.2981815137384	1003.2088542778196	1125.610547369312	985.0705516042775	823.0969697974897	970.0397012279612	1173.8613597165738	809.8916970376958	910.2652153922161	1029.2757603074285	1110.7869525449642	946.1562939864734	958.2278826920518	1072.6273939042837	1107.4442204288907	991.3610006094589	1034.9292668214562	1252.5027423669076	1159.0143843657158	1235.3772973444711
907.6644450976819	1130.3329201021897	1186.9128774915912	1058.733350039668	1239.7227252395292	1071.927560707627	1035.6352116357752	1009.7903051880763	948.8760235705031	933.8906890650944	976.2981815137384	1003.2088542778196	1125.610547369312	863.1522878675975	816.8956827202637	970.0397012279612	1173.8613597165738	809.8916970376958	910.2652153922161	1015.7123298314625	1110.7869525449642	946.1562939864734	958.2278826920518	1072.6273939042837	1107.4442204288907	991.3610006094589	1034.9292668214562	1252.5027423669076	1141.6635204890276	1235.3772973444711
907.6644450976819	1130.3329201021897	1186.9128774915912	1058.733350039668	1214.6238771508438	1071.927560707627	1035.6352116357752	1009.7903051880763	948.8760235705031	933.8906890650944	976.2981815137384	1003.2088542778196	981.2318121798232	863.1522878675975	816.8956827202637	970.0397012279612	1173.8613597165738	809.8916970376958	874.5405492265579	1015.7123298314625	1110.7869525449642	946.1562939864734	958.2278826920518	1052.5726970520059	1107.4442204288907	962.3829820484596	1034.9292668214562	1243.2959491295646	958.3382087204632	1174.2695582509245
907.6644450976819	1130.3329201021897	1186.9128774915912	1058.6918791013259	1214.6238771508438	1054.8982171990529	1035.6352116357752	1009.7903051880763	948.8760235705031	920.3995819812886	976.2981815137384	1003.2088542778196	981.2318121798232	863.1522878675975	816.8956827202637	970.0397012279612	1165.704743537754	802.6216315835256	871.6731464227189	1015.7123298314625	1110.7869525449642	946.1562939864734	958.2278826920518	1052.5726970520059	1107.4442204288907	962.3829820484596	1034.9292668214562	1243.2959491295646	958.3382087204632	1126.2814807142468
907.6644450976819	1130.3329201021897	1162.7545419923083	1058.6918791013259	1214.6238771508438	1054.8982171990529	1035.6352116357752	1009.7903051880763	948.8760235705031	920.3995819812886	976.2981815137384	1003.2088542778196	981.2318121798232	863.1522878675975	816.8956827202637	959.4904858671679	1165.704743537754	799.6214955904752	863.1082751295273	1015.7123298314625	1110.7869525449642	946.1562939864734	958.2278826920518	909.9074222020057	1107.4442204288907	933.0625036604962	1034.9292668214562	1243.2959491295646	958.3382087204632	1126.2814807142468
907.6644450976819	1096.5385167522882	1153.6452816919864	1058.6918791013259	1214.6238771508438	1054.8982171990529	1035.6352116357752	1009.7903051880763	948.8760235705031	920.3995819812886	976.2981815137384	876.1024356875485	981.2318121798232	863.1522878675975	816.8956827202637	959.4904858671679	1165.704743537754	799.6214955904752	863.1082751295273	1015.7123298314625	1110.7869525449642	946.1562939864734	922.1766890043178	909.9074222020057	1107.4442204288907	933.0625036604962	1034.9292668214562	1243.2959491295646	958.3382087204632	1126.2814807142468
907.6644450976819	1096.5385167522882	1153.6452816919864	1058.6918791013259	1214.6238771508438	1054.8982171990529	1008.2071108802877	1009.7903051880763	948.8760235705031	920.3995819812886	976.2981815137384	876.1024356875485	926.2362096066346	818.7463079593783	789.2415298139636	959.4904858671679	1165.704743537754	799.6214955904752	863.1082751295273	1015.7123298314625	1110.7869525449642	946.1562939864734	922.1766890043178	909.9074222020057	1107.4442204288907	933.0625036604962	1034.9292668214562	1243.2959491295646	958.3382087204632	1126.2814807142468
907.6644450976819	1096.5385167522882	1153.6452816919864	1058.6918791013259	1214.6238771508438	1054.8982171990529	983.8259122012472	1009.7903051880763	948.8760235705031	905.4096223870056	976.2981815137384	855.4218128164704	921.7108056231114	818.7463079593783	789.2415298139636	959.4904858671679	1165.704743537754	799.6214955904752	863.1082751295273	1015.7123298314625	1110.7869525449642	946.1562939864734	922.1766890043178	909.9074222020057	1107.4442204288907	933.0625036604962	1034.9292668214562	1243.2959491295646	958.3382087204632	1126.2814807142468
907.6644450976819	1066.7477916095058	1153.6452816919864	1058.6918791013259	1214.6238771508438	1054.0277773032321	983.8259122012472	1009.7903051880763	948.8760235705031	905.4096223870056	976.2981815137384	855.4218128164704	919.5241114512611	793.8011210699061	789.2415298139636	959.4904858671679	1165.704743537754	799.6214955904752	863.1082751295273	1015.7123298314625	1110.7869525449642	946.1562939864734	922.1766890043178	909.9074222020057	1107.4442204288907	933.0625036604962	1034.9292668214562	1224.3907444372662	958.3382087204632	1126.2814807142468
907.6644450976819	1066.7477916095058	1153.6452816919864	1058.6918791013259	1214.6238771508438	1054.0277773032321	983.8259122012472	1009.7903051880763	948.8760235705031	905.4096223870056	976.2981815137384	811.7428004834809	895.2198278342022	793.8011210699061	789.2415298139636	941.9604780401235	1165.704743537754	799.6214955904752	863.1082751295273	1015.7123298314625	1110.7869525449642	946.1562939864734	922.1766890043178	909.9074222020057	1107.4442204288907	933.0625036604962	1034.9292668214562	1224.3907444372662	958.3382087204632	1126.2814807142468
907.6644450976819	1039.7537428097648	1140.3574311017328	1058.6918791013259	1200.9338536160599	1054.0277773032321	983.8259122012472	1009.7903051880763	948.8760235705031	905.4096223870056	976.2981815137384	778.9228935138196	895.2198278342022	793.8011210699061	789.2415298139636	941.9604780401235	1165.704743537754	799.6214955904752	863.1082751295273	1015.7123298314625	1110.7869525449642	946.1562939864734	922.1766890043178	909.9074222020057	1107.4442204288907	933.0625036604962	1034.9292668214562	1224.3907444372662	958.3382087204632	1126.2814807142468
904.7623350299976	1039.7537428097648	1050.438576435638	1020.1636828898585	1200.9338536160599	952.6346636434442	979.2843277755097	1009.7903051880763	948.8760235705031	905.4096223870056	976.2981815137384	778.9228935138196	895.2198278342022	793.8011210699061	789.2415298139636	933.6997936892842	1165.704743537754	799.6214955904752	863.1082751295273	1015.7123298314625	1104.3681400514893	938.1027797019651	922.1766890043178	909.9074222020057	1107.4442204288907	933.0625036604962	1034.9292668214562	1154.8705275346101	958.3382087204632	1126.2814807142468
884.2143351125337	1039.7537428097648	1050.438576435638	1001.4815486760672	1200.9338536160599	952.6346636434442	979.2843277755097	1009.7903051880763	948.8760235705031	894.7354635865938	976.2981815137384	778.9228935138196	895.2198278342022	769.0427858859551	789.2415298139636	933.6997936892842	1165.704743537754	799.6214955904752	863.1082751295273	995.9329003723423	1104.3681400514893	938.1027797019651	920.6510107732613	909.9074222020057	1107.4442204288907	933.0625036604962	1034.9292668214562	1154.8705275346101	958.3382087204632	1126.2814807142468
884.2143351125337	1039.7537428097648	1050.438576435638	995.6099406135085	1194.692563804235	952.6346636434442	979.2843277755097	1009.7903051880763	944.9870241653873	861.1059865533309	946.1107397856864	778.9228935138196	895.2198278342022	769.0427858859551	789.2415298139636	917.4507967908115	1165.704743537754	799.6214955904752	863.1082751295273	995.9329003723423	1104.3681400514893	938.1027797019651	920.6510107732613	909.9074222020057	1107.4442204288907	933.0625036604962	1001.444924932306	1154.8705275346101	958.3382087204632	1126.2814807142468
884.2143351125337	1039.7537428097648	1050.438576435638	956.407573138833	1161.497366684227	922.2361240526758	979.2843277755097	988.0420813560111	944.9870241653873	849.1500656187734	946.1107397856864	778.9228935138196	895.2198278342022	769.0427858859551	789.2415298139636	917.4507967908115	1165.704743537754	799.6214955904752	863.1082751295273	995.9329003723423	1104.3681400514893	938.1027797019651	920.6510107732613	909.9074222020057	1107.4442204288907	933.0625036604962	1001.444924932306	1098.2775112726854	958.3382087204632	1126.2814807142468
884.2143351125337	1039.7537428097648	1050.438576435638	942.792849424538	1161.497366684227	922.2361240526758	979.2843277755097	988.0420813560111	944.9870241653873	849.1500656187734	946.1107397856864	778.9228935138196	895.2198278342022	769.0427858859551	789.2415298139636	917.4507967908115	961.7511203657243	799.6214955904752	851.9629824827327	995.9329003723423	1104.3681400514893	938.1027797019651	914.0763796896192	903.5716339632404	1059.442932565693	933.0625036604962	1001.444924932306	1083.4588913883313	958.3382087204632	1119.47415935589
884.2143351125337	1039.7537428097648	1050.438576435638	942.792849424538	1124.5402188979303	922.2361240526758	979.2843277755097	981.9818883082833	944.9870241653873	849.1500656187734	923.2143779069412	778.9228935138196	895.2198278342022	769.0427858859551	789.2415298139636	917.4507967908115	961.7511203657243	799.6214955904752	851.9629824827327	995.9329003723423	1104.3681400514893	938.1027797019651	914.0763796896192	902.7043781160082	1059.442932565693	933.0625036604962	1001.444924932306	1083.4588913883313	912.6618599687915	1119.47415935589
884.2143351125337	1039.7537428097648	1050.438576435638	942.792849424538	1051.3592881752368	922.2361240526758	979.2843277755097	981.9818883082833	933.1022307585482	849.1500656187734	910.7506430620278	778.9228935138196	895.2198278342022	769.0427858859551	789.2415298139636	917.4507967908115	961.7511203657243	799.6214955904752	845.7428712503267	995.9329003723423	1104.3681400514893	928.2595170165408	914.0763796896192	902.7043781160082	1059.442932565693	933.0625036604962	1001.444924932306	1083.4588913883313	912.6618599687915	1104.6457628723472
884.2143351125337	1028.9586314332882	1050.438576435638	938.9047301104141	1049.1785792291173	922.2361240526758	979.2843277755097	981.9818883082833	933.1022307585482	849.1500656187734	910.7506430620278	778.9228935138196	884.5970157276879	769.0427858859551	787.2914722447216	917.4507967908115	961.7511203657243	799.6214955904752	845.7428712503267	983.2465673269637	1104.3681400514893	928.2595170165408	914.0763796896192	890.4428362732933	1048.0118265875806	933.0625036604962	1001.444924932306	1083.4588913883313	912.6618599687915	1104.6457628723472
884.2143351125337	1028.9586314332882	1032.9672171240022	938.9047301104141	1049.1785792291173	922.2361240526758	979.2843277755097	919.5352200997877	933.1022307585482	849.1500656187734	910.7506430620278	767.704794567114	884.5970157276879	769.0427858859551	787.1824626305827	851.3566924778382	961.7511203657243	738.7649073550481	845.7428712503267	907.8857548058791	1104.3681400514893	928.2595170165408	914.0763796896192	890.4428362732933	941.3346077603745	933.0625036604962	979.8895444927311	1083.4588913883313	909.9688468973122	1104.6457628723472
884.2143351125337	1013.88872577747	1032.9672171240022	938.9047301104141	1049.1785792291173	908.94427751582	977.869674043481	919.5352200997877	933.1022307585482	849.1500656187734	910.7506430620278	767.704794567114	884.5970157276879	769.0427858859551	787.1824626305827	851.3566924778382	961.7511203657243	738.7649073550481	845.7428712503267	907.8857548058791	1072.3294080580715	928.2595170165408	914.0763796896192	890.4428362732933	941.3346077603745	933.0625036604962	979.8895444927311	1067.5436996362891	893.8999296313906	1104.6457628723472
884.2143351125337	1000.6101466645706	1031.1445258470817	923.7335665730819	1049.1785792291173	908.94427751582	977.869674043481	918.4548212229071	933.1022307585482	849.1500656187734	910.7506430620278	736.7125534601032	884.5970157276879	769.0427858859551	787.1824626305827	851.3566924778382	961.7511203657243	727.2909004045298	845.7428712503267	907.8857548058791	1070.5045688422515	900.8232274220995	914.0763796896192	890.4428362732933	941.3346077603745	933.0625036604962	951.5906703862536	1049.0915531655103	893.8999296313906	1104.6457628723472
852.6134934395367	1000.6101466645706	1015.3898613742631	923.7335665730819	1031.5105717819852	889.5915609858951	977.869674043481	918.4548212229071	933.1022307585482	849.1500656187734	910.7506430620278	736.7125534601032	884.5970157276879	769.0427858859551	787.1824626305827	843.4383717874151	961.7511203657243	727.2909004045298	845.7428712503267	907.8857548058791	1070.5045688422515	900.8232274220995	879.1292345938738	847.817188025019	941.3346077603745	933.0625036604962	951.5906703862536	869.7198871457032	893.8999296313906	1104.6457628723472
852.6134934395367	1000.6101466645706	1015.3898613742631	923.7335665730819	1031.5105717819852	889.5915609858951	955.2391295012839	893.1214188367844	933.1022307585482	849.1500656187734	910.7506430620278	736.7125534601032	884.5970157276879	769.0427858859551	787.1824626305827	843.4383717874151	961.7511203657243	712.4671601292138	845.7428712503267	907.8857548058791	1070.5045688422515	837.2236897376475	879.1292345938738	847.817188025019	941.3346077603745	928.5748673418002	951.5906703862536	869.7198871457032	866.8211337062692	1104.6457628723472
852.6134934395367	1000.6101466645706	976.6291371684727	923.7335665730819	1031.5105717819852	889.5915609858951	955.2391295012839	893.1214188367844	933.1022307585482	849.1500656187734	904.9532543212244	736.7125534601032	884.5970157276879	769.0427858859551	785.0481978476	843.4383717874151	921.1589298540133	712.4671601292138	828.2690473845889	907.8857548058791	1070.5045688422515	837.2236897376475	878.742415147987	847.817188025019	941.3346077603745	928.5748673418002	898.3200204335512	869.7198871457032	860.6800892215763	1104.6457628723472
852.6134934395367	1000.6101466645706	976.6291371684727	923.7335665730819	1031.5105717819852	889.5915609858951	921.7208728302509	893.1214188367844	933.1022307585482	849.1500656187734	904.9532543212244	736.7125534601032	884.5970157276879	769.0427858859551	785.0481978476	843.4383717874151	921.1589298540133	712.4671601292138	828.2690473845889	901.5618212762461	1070.5045688422515	835.3976719241098	878.742415147987	847.817188025019	941.3346077603745	928.5748673418002	898.3200204335512	869.7198871457032	860.6800892215763	1003.1023461281798
852.6134934395367	1000.6101466645706	976.6291371684727	921.3788007823416	1011.7775118630186	889.5915609858951	907.2592198362578	844.7211708442062	933.1022307585482	849.1500656187734	904.9532543212244	736.7125534601032	884.5970157276879	769.0427858859551	769.1577581526221	843.4383717874151	921.1589298540133	712.4671601292138	828.2690473845889	901.5618212762461	1008.9742524937957	835.3976719241098	878.742415147987	837.0571428756386	941.3346077603745	928.5748673418002	898.3200204335512	869.7198871457032	860.6800892215763	1003.1023461281798
852.6134934395367	1000.6101466645706	944.9626324992583	888.5260691241335	1011.7775118630186	889.5915609858951	907.2592198362578	844.7211708442062	933.1022307585482	849.1500656187734	904.9532543212244	736.7125534601032	884.5970157276879	769.0427858859551	769.1577581526221	791.591740421941	921.1589298540133	712.4671601292138	828.2690473845889	901.5618212762461	998.3131663929057	835.3976719241098	878.742415147987	837.0571428756386	941.3346077603745	928.5748673418002	898.3200204335512	869.7198871457032	852.5772767082605	1003.1023461281798
852.6134934395367	1000.6101466645706	944.9626324992583	888.5260691241335	959.1963170881394	889.5915609858951	907.2592198362578	844.7211708442062	925.3877030492341	849.1500656187734	904.9532543212244	736.7125534601032	884.5970157276879	769.0427858859551	769.1577581526221	791.591740421941	921.1589298540133	712.4671601292138	827.41002758941	901.5618212762461	998.3131663929057	835.3976719241098	878.742415147987	837.0571428756386	896.4669324201385	928.5748673418002	898.3200204335512	869.7198871457032	852.5772767082605	1003.1023461281798
852.6134934395367	974.2675900238278	935.4188917885555	888.5260691241335	942.5052144713572	889.5915609858951	907.2592198362578	844.7211708442062	920.7855642397468	849.1500656187734	898.4047372630658	715.9205058191242	884.5970157276879	769.0427858859551	769.1577581526221	791.591740421941	913.7927432666111	712.4671601292138	827.41002758941	891.3625732343456	998.3131663929057	804.8727282851221	878.742415147987	837.0571428756386	896.4669324201385	928.5748673418002	898.3200204335512	869.7198871457032	852.5772767082605	1003.1023461281798
852.6134934395367	974.2675900238278	935.4188917885555	888.5260691241335	942.5052144713572	889.5915609858951	907.2592198362578	844.7211708442062	920.7855642397468	849.1500656187734	898.4047372630658	685.5159151801847	884.5970157276879	769.0427858859551	769.1577581526221	739.8969279524881	903.7783511875548	712.4671601292138	820.3502788594062	845.8070217521533	998.3131663929057	804.8727282851221	878.742415147987	837.0571428756386	896.4669324201385	928.5748673418002	898.3200204335512	869.7198871457032	852.5772767082605	993.816880878415
852.6134934395367	959.9946890940963	935.4188917885555	888.5260691241335	942.5052144713572	854.7449895682079	894.582754041465	844.7211708442062	897.8496727564855	849.1500656187734	861.4811122364156	685.5159151801847	884.5970157276879	769.0427858859551	769.1577581526221	739.8969279524881	903.7783511875548	708.0209567517772	820.3502788594062	845.8070217521533	996.8261910906899	804.8727282851221	878.742415147987	826.948539974693	896.4669324201385	928.5748673418002	898.3200204335512	869.7198871457032	825.0295297004719	993.816880878415
852.6134934395367	959.9946890940963	867.9293928300613	882.4558590439024	942.5052144713572	854.7449895682079	894.582754041465	838.3802805066471	853.226966783194	849.1500656187734	861.4811122364156	685.5159151801847	884.5970157276879	769.0427858859551	758.6642462887539	739.8969279524881	903.7783511875548	708.0209567517772	820.3502788594062	799.5856281398694	968.5398955991576	804.8727282851221	878.742415147987	826.948539974693	896.4669324201385	916.028211505255	898.3200204335512	869.7198871457032	825.0295297004719	993.816880878415
832.1726940666748	925.4292175546657	861.8605010706952	863.5917202770818	942.5052144713572	854.7449895682079	894.582754041465	838.3802805066471	853.226966783194	849.1500656187734	861.4811122364156	685.5159151801847	878.3215374690037	769.0427858859551	758.6642462887539	729.6748373861501	903.7783511875548	708.0209567517772	820.3502788594062	799.5856281398694	968.5398955991576	804.8727282851221	870.8517311751243	826.948539974693	896.4669324201385	916.028211505255	898.3200204335512	869.7198871457032	825.0295297004719	961.1131275481426
832.1726940666748	925.4292175546657	861.8605010706952	863.5917202770818	942.5052144713572	854.7449895682079	894.582754041465	810.3044784430656	853.226966783194	849.1500656187734	861.4811122364156	685.5159151801847	878.3215374690037	769.0427858859551	758.6642462887539	729.6748373861501	843.0213527840328	694.9273577223959	820.3502788594062	799.5856281398694	941.8772163337712	803.485669953187	868.8239102875536	826.948539974693	896.4669324201385	916.028211505255	898.3200204335512	869.7198871457032	825.0295297004719	961.1131275481426
832.1726940666748	925.4292175546657	861.8605010706952	810.0470486403995	940.177122039853	854.7449895682079	871.9002462104136	788.7076234268887	853.226966783194	849.1500656187734	861.4811122364156	685.5159151801847	874.2828430806842	769.0427858859551	758.6642462887539	729.6748373861501	843.0213527840328	694.9273577223959	820.3502788594062	799.5856281398694	941.8772163337712	803.485669953187	868.8239102875536	826.948539974693	896.4669324201385	916.028211505255	898.3200204335512	869.7198871457032	825.0295297004719	943.8412026383558
832.1726940666748	905.6799947421803	861.8605010706952	810.0470486403995	912.3306419596854	854.7449895682079	871.9002462104136	788.7076234268887	850.400526737873	837.8382000278793	861.4811122364156	685.5159151801847	874.2828430806842	769.0427858859551	758.6642462887539	729.6748373861501	843.0213527840328	694.9273577223959	820.3502788594062	799.5856281398694	941.8772163337712	803.485669953187	824.1460444402483	826.948539974693	896.4669324201385	900.0239242569562	898.3200204335512	869.7198871457032	825.0295297004719	941.6686560748421
832.1726940666748	876.4374444078238	861.8605010706952	810.0470486403995	901.2966987906527	854.7449895682079	871.9002462104136	775.0521970257678	804.1125126487284	837.8382000278793	796.17687475447	681.1187286577816	844.6872193780239	769.0427858859551	758.6642462887539	729.6748373861501	842.0876693106268	694.9273577223959	820.3502788594062	799.5856281398694	941.8772163337712	803.485669953187	824.1460444402483	826.948539974693	896.4669324201385	900.0239242569562	898.3200204335512	869.7198871457032	825.0295297004719	941.6686560748421
832.1726940666748	876.4374444078238	861.8605010706952	810.0470486403995	901.2966987906527	841.0035053719721	871.9002462104136	775.0521970257678	804.1125126487284	837.8382000278793	796.17687475447	681.1187286577816	844.6872193780239	769.0427858859551	745.7145117740739	729.6748373861501	838.0201418816389	694.9273577223959	820.3502788594062	798.9757327393261	941.8772163337712	803.485669953187	814.7439816251244	826.948539974693	896.4669324201385	900.0239242569562	879.6935488599074	869.7198871457032	825.0295297004719	941.6686560748421
816.3608912168067	850.1142356416872	861.8605010706952	810.0470486403995	901.2966987906527	841.0035053719721	871.9002462104136	775.0521970257678	804.1125126487284	837.8382000278793	796.17687475447	681.1187286577816	844.6872193780239	769.0427858859551	745.7145117740739	729.6748373861501	838.0201418816389	684.5147421448412	820.3502788594062	798.9757327393261	902.5211309616691	803.485669953187	814.7439816251244	826.948539974693	896.4669324201385	887.3843401122374	879.6935488599074	869.7198871457032	825.0295297004719	941.6686560748421
816.3608912168067	850.1142356416872	861.8605010706952	810.0470486403995	901.2966987906527	841.0035053719721	844.90837306659	775.0521970257678	804.1125126487284	837.8382000278793	796.17687475447	681.1187286577816	844.6872193780239	753.2244540515974	745.7145117740739	729.6748373861501	838.0201418816389	684.5147421448412	820.3502788594062	798.9757327393261	902.5211309616691	803.485669953187	814.7439816251244	812.2822701391492	896.4669324201385	887.3843401122374	879.6935488599074	869.7198871457032	823.1117912786641	941.6686560748421
816.3608912168067	850.1142356416872	861.8605010706952	810.0470486403995	901.2966987906527	841.0035053719721	832.0850625193307	775.0521970257678	804.1125126487284	837.8382000278793	791.199532142887	681.1187286577816	844.6872193780239	753.2244540515974	745.7145117740739	729.6748373861501	838.0201418816389	684.5147421448412	820.3502788594062	798.9757327393261	902.5211309616691	803.485669953187	813.4356633828587	782.2028336050832	896.4669324201385	887.3843401122374	879.6935488599074	869.7198871457032	823.1117912786641	941.6686560748421
816.3608912168067	850.1142356416872	861.8605010706952	789.2680697874989	901.2966987906527	841.0035053719721	825.7097015348751	775.0521970257678	804.1125126487284	837.8382000278793	781.0603798052136	681.1187286577816	844.6872193780239	753.2244540515974	745.7145117740739	729.6748373861501	821.5647462848035	684.5147421448412	820.3502788594062	798.9757327393261	902.5211309616691	803.485669953187	813.4356633828587	782.2028336050832	896.4669324201385	867.1574515817206	879.6935488599074	869.7198871457032	823.1117912786641	929.7494314530787
816.3608912168067	850.1142356416872	861.1286831911384	789.2680697874989	901.2966987906527	841.0035053719721	825.7097015348751	775.0521970257678	804.1125126487284	837.8382000278793	781.0603798052136	681.1187286577816	844.6872193780239	743.749298743752	745.7145117740739	729.6748373861501	821.5647462848035	684.5147421448412	820.3502788594062	798.9757327393261	902.5211309616691	803.485669953187	813.4356633828587	782.2028336050832	896.4669324201385	854.2646333902157	879.6935488599074	869.7198871457032	823.1117912786641	913.8745925027488
717.4245483044859	850.1142356416872	861.1286831911384	789.2680697874989	901.2966987906527	841.0035053719721	825.7097015348751	735.5470766883184	798.0380514138765	837.8382000278793	781.0603798052136	681.1187286577816	844.6872193780239	743.749298743752	745.7145117740739	729.6748373861501	821.5647462848035	684.5147421448412	820.3502788594062	798.9757327393261	894.2726983966666	803.485669953187	813.4356633828587	782.2028336050832	896.4669324201385	854.2646333902157	879.6935488599074	869.7198871457032	823.1117912786641	913.8745925027488
717.4245483044859	850.1142356416872	861.1286831911384	789.2680697874989	901.2966987906527	841.0035053719721	825.7097015348751	735.5470766883184	798.0380514138765	827.819642338816	781.0603798052136	681.1187286577816	844.6872193780239	743.749298743752	745.7145117740739	729.6748373861501	803.2402262099838	675.7272941230106	820.3502788594062	794.5979192865948	894.2726983966666	803.485669953187	813.4356633828587	782.2028336050832	896.4669324201385	847.5432229439291	879.6935488599074	859.7588425153508	823.1117912786641	913.8745925027488
717.4245483044859	834.9937080941007	861.1286831911384	789.2680697874989	901.2966987906527	841.0035053719721	762.3890057633944	735.5470766883184	798.0380514138765	827.819642338816	781.0603798052136	681.1187286577816	844.6872193780239	743.749298743752	745.7145117740739	729.6748373861501	803.2402262099838	674.4689276815336	820.3502788594062	794.5979192865948	894.2726983966666	803.485669953187	813.4356633828587	774.9206136266196	896.4669324201385	769.5034272709399	879.6935488599074	859.7588425153508	811.5924872154508	913.8745925027488
713.9907313469096	826.1575933519437	861.1286831911384	785.641827023435	901.2966987906527	838.3608157341763	762.3890057633944	735.5470766883184	798.0380514138765	827.819642338816	781.0603798052136	681.1187286577816	837.777668166272	743.749298743752	745.7145117740739	729.6748373861501	803.2402262099838	665.0801000082802	820.3502788594062	794.5979192865948	894.2726983966666	803.485669953187	813.4356633828587	774.9206136266196	896.4669324201385	769.5034272709399	879.6935488599074	859.7588425153508	811.5924872154508	913.8745925027488
713.9907313469096	826.1575933519437	846.1139914417229	785.641827023435	901.2966987906527	838.3608157341763	759.4603838267615	735.5470766883184	798.0380514138765	827.819642338816	781.0603798052136	681.1187286577816	837.777668166272	743.749298743752	744.717315668252	729.6748373861501	803.2402262099838	665.0801000082802	797.0614289213077	794.5979192865948	894.2726983966666	803.485669953187	813.4356633828587	774.9206136266196	896.4669324201385	769.5034272709399	879.6935488599074	859.7588425153508	811.5924872154508	913.8745925027488
713.9907313469096	826.1575933519437	821.6757882309779	785.641827023435	901.2966987906527	838.3608157341763	759.4603838267615	735.5470766883184	798.0380514138765	827.819642338816	781.0603798052136	681.1187286577816	825.6026963219915	743.749298743752	744.717315668252	729.6748373861501	803.2402262099838	658.7407999786033	797.0614289213077	794.5979192865948	859.4677758655739	803.485669953187	813.4356633828587	774.9206136266196	896.4669324201385	769.5034272709399	879.6935488599074	859.7588425153508	811.5924872154508	897.2153333146221
713.9907313469096	814.8895259399887	820.693230386654	785.641827023435	901.2966987906527	838.3608157341763	759.4603838267615	735.5470766883184	772.7587912820861	827.819642338816	781.0603798052136	681.1187286577816	816.0422633394904	743.749298743752	744.717315668252	729.6748373861501	798.6067706510369	658.7407999786033	797.0614289213077	788.8700138505305	859.4677758655739	803.485669953187	787.4195218220668	774.9206136266196	892.0857564944106	769.5034272709399	879.6935488599074	859.7588425153508	811.5924872154508	897.2153333146221
713.9907313469096	814.4242593065642	820.693230386654	778.9439393110426	901.2966987906527	837.7291032798122	759.4603838267615	735.5470766883184	772.7587912820861	827.819642338816	781.0603798052136	681.1187286577816	816.0422633394904	743.749298743752	734.7273738567623	729.6748373861501	798.6067706510369	658.7407999786033	797.0614289213077	788.8700138505305	852.4641137868559	803.485669953187	787.4195218220668	774.9206136266196	892.0857564944106	769.5034272709399	879.6935488599074	859.7588425153508	811.5924872154508	897.2153333146221
713.9907313469096	814.4242593065642	820.693230386654	778.9439393110426	901.2966987906527	837.7291032798122	759.4603838267615	735.5470766883184	772.7587912820861	824.4618649439265	770.1215312526435	681.1187286577816	816.0422633394904	743.749298743752	734.7273738567623	729.6748373861501	788.5881182542937	658.7407999786033	797.0614289213077	788.8700138505305	852.4641137868559	803.485669953187	787.4195218220668	774.9206136266196	883.7317042257612	759.9295314199205	879.6935488599074	850.1180105770416	811.5924872154508	897.2153333146221
713.9907313469096	814.4242593065642	805.9723700974764	778.9439393110426	884.023396937155	837.7291032798122	756.3408202042895	735.5470766883184	772.7587912820861	824.4618649439265	770.1215312526435	681.1187286577816	816.0422633394904	737.1305562357708	734.7273738567623	729.6748373861501	788.5881182542937	658.7407999786033	797.0614289213077	788.8700138505305	852.4641137868559	803.485669953187	787.4195218220668	774.9206136266196	883.7317042257612	759.9295314199205	879.6935488599074	807.4444029924052	811.5924872154508	897.2153333146221
713.9907313469096	784.8722822893764	805.9723700974764	772.4969338703028	884.023396937155	837.7291032798122	756.3408202042895	735.5470766883184	772.7587912820861	802.4658989660338	770.1215312526435	668.8659233099934	816.0422633394904	737.1305562357708	734.7273738567623	729.6748373861501	788.5881182542937	658.7407999786033	795.7209789302508	788.8700138505305	817.6674328149841	803.485669953187	787.4195218220668	774.9206136266196	872.2005786708551	759.9295314199205	879.6935488599074	807.4444029924052	811.5924872154508	897.2153333146221
713.9907313469096	784.8722822893764	805.9723700974764	772.4969338703028	874.4768654869183	837.7291032798122	750.358292516332	735.5470766883184	759.9042358380923	802.4658989660338	746.0352795834881	668.8659233099934	816.0422633394904	735.6823108050305	734.7273738567623	729.6748373861501	788.5881182542937	658.7407999786033	795.7209789302508	788.8700138505305	817.6674328149841	803.485669953187	787.4195218220668	774.9206136266196	872.2005786708551	759.9295314199205	879.6935488599074	807.4444029924052	775.9021769763328	897.2153333146221
705.133443653416	738.724556417606	786.9972221469932	772.4969338703028	874.4768654869183	837.7291032798122	750.358292516332	726.3945646531351	759.9042358380923	797.3011674626528	746.0352795834881	668.8659233099934	816.0422633394904	735.6823108050305	734.7273738567623	729.6748373861501	788.5881182542937	658.7407999786033	795.7209789302508	788.8700138505305	817.6674328149841	803.485669953187	776.7142631527112	774.9206136266196	853.6179947352996	759.9295314199205	879.6935488599074	807.4444029924052	775.9021769763328	897.2153333146221
705.133443653416	738.724556417606	784.868320799289	772.4969338703028	874.4768654869183	837.7291032798122	750.358292516332	723.4305060513955	759.9042358380923	794.4835681356858	746.0352795834881	668.8659233099934	816.0422633394904	735.6823108050305	734.7273738567623	729.6748373861501	788.5881182542937	658.7407999786033	770.9552275107274	787.3136350178561	817.6674328149841	803.485669953187	776.7142631527112	774.9206136266196	853.6179947352996	759.9295314199205	879.6935488599074	807.4444029924052	775.9021769763328	897.2153333146221
705.133443653416	738.724556417606	784.868320799289	772.4969338703028	874.4768654869183	754.6013791360065	750.358292516332	723.4305060513955	753.7118601909642	794.4835681356858	746.0352795834881	668.8659233099934	816.0422633394904	735.6823108050305	734.7273738567623	729.6748373861501	788.5881182542937	658.7407999786033	770.9552275107274	787.3136350178561	784.1934579167598	803.485669953187	776.7142631527112	774.9206136266196	853.6179947352996	759.9295314199205	865.8167714370925	807.4444029924052	775.9021769763328	897.2153333146221
705.133443653416	732.9711553184193	784.868320799289	761.3627190748803	874.4768654869183	732.6295754396804	744.8051662055343	723.4305060513955	753.7118601909642	794.4835681356858	746.0352795834881	668.8659233099934	816.0422633394904	735.6823108050305	727.2059565882018	729.6748373861501	788.5881182542937	658.7407999786033	770.9552275107274	787.3136350178561	784.1934579167598	803.485669953187	776.7142631527112	774.6664498254287	853.6179947352996	759.9295314199205	865.8167714370925	807.4444029924052	775.9021769763328	897.2153333146221
705.133443653416	732.9711553184193	784.868320799289	761.3627190748803	874.4768654869183	732.6295754396804	730.4081514274419	723.4305060513955	744.9120063466492	794.4835681356858	746.0352795834881	668.8659233099934	801.6684495393188	735.6823108050305	727.2059565882018	729.6748373861501	788.5881182542937	656.4443627207288	734.6444090496625	784.4743348699287	784.1934579167598	803.485669953187	776.7142631527112	774.6664498254287	752.3550843660856	706.7009875138277	865.8167714370925	807.4444029924052	764.4783367414263	897.2153333146221
705.133443653416	732.9711553184193	778.2417137150271	761.3627190748803	874.4768654869183	732.6295754396804	730.4081514274419	723.4305060513955	738.7918337221092	779.4492753858651	746.0352795834881	662.7993723586615	779.1001920724004	735.6823108050305	727.2059565882018	729.6748373861501	777.8775146598016	656.4443627207288	734.6444090496625	784.4743348699287	784.1934579167598	803.485669953187	776.7142631527112	774.6664498254287	748.7363996095357	694.7842500452505	865.8167714370925	807.4444029924052	764.4783367414263	897.2153333146221
703.6568253925457	732.9711553184193	778.2417137150271	761.3627190748803	871.1548963947646	732.6295754396804	730.4081514274419	723.4305060513955	738.7918337221092	779.4492753858651	746.0352795834881	662.7993723586615	768.5496300412219	735.6823108050305	725.8044913437041	729.6748373861501	777.8775146598016	656.4443627207288	734.6444090496625	784.4743348699287	784.1934579167598	803.485669953187	776.7142631527112	774.6664498254287	748.7363996095357	694.7842500452505	816.4774353217529	807.4444029924052	764.4783367414263	897.2153333146221
703.6568253925457	732.9711553184193	778.2417137150271	761.3627190748803	871.1548963947646	732.6295754396804	730.4081514274419	716.571289913514	738.7918337221092	779.4492753858651	742.248676964407	662.7993723586615	768.5496300412219	735.270832679282	725.8044913437041	729.6748373861501	777.8775146598016	656.4443627207288	734.6444090496625	784.4743348699287	783.9742744037738	803.485669953187	776.7142631527112	774.6664498254287	744.6191665984541	694.7842500452505	816.4774353217529	807.4444029924052	764.4783367414263	897.2153333146221
703.6568253925457	732.9711553184193	778.2417137150271	761.3627190748803	871.1548963947646	711.11475958912	730.4081514274419	716.571289913514	738.7918337221092	779.4492753858651	742.248676964407	662.7993723586615	768.5496300412219	735.270832679282	714.0907399545688	729.6748373861501	777.8775146598016	656.4443627207288	734.6444090496625	778.7925509847585	783.9742744037738	803.485669953187	762.5328899295092	774.6664498254287	744.6191665984541	694.7842500452505	816.4774353217529	807.4444029924052	764.4783367414263	881.6770940756478
703.6568253925457	732.9711553184193	771.3756362011317	760.1928446061727	871.1548963947646	711.11475958912	730.4081514274419	716.571289913514	738.7918337221092	779.4492753858651	742.248676964407	662.7993723586615	768.5496300412219	735.270832679282	714.0907399545688	729.6748373861501	777.8775146598016	656.4443627207288	734.6444090496625	778.7925509847585	783.9742744037738	803.485669953187	746.0069135491942	774.6664498254287	744.6191665984541	694.7842500452505	816.4774353217529	807.4444029924052	764.4783367414263	881.6770940756478
703.6568253925457	732.9711553184193	760.1196868992114	760.1928446061727	871.1548963947646	701.7752529276058	730.4081514274419	716.571289913514	738.7918337221092	779.4492753858651	742.248676964407	662.7993723586615	768.5496300412219	735.270832679282	714.0907399545688	729.6748373861501	777.8775146598016	656.4443627207288	734.6444090496625	778.7925509847585	777.0360911262346	765.8410614635158	746.0069135491942	774.6664498254287	744.6191665984541	694.7842500452505	816.4774353217529	807.4444029924052	764.4783367414263	881.6770940756478
703.6568253925457	732.9711553184193	760.1196868992114	731.3532136914898	871.1548963947646	701.7752529276058	730.4081514274419	716.571289913514	738.7918337221092	779.4492753858651	742.248676964407	662.7993723586615	768.5496300412219	735.270832679282	714.0907399545688	729.6748373861501	777.8775146598016	650.5874978894982	734.6444090496625	778.7925509847585	777.0360911262346	765.8410614635158	746.0069135491942	773.7072343076778	744.6191665984541	694.7842500452505	816.4774353217529	807.4444029924052	764.4783367414263	881.6770940756478
703.6568253925457	728.9571315801445	760.1196868992114	726.5729531262957	871.1548963947646	701.7752529276058	730.4081514274419	716.571289913514	738.7918337221092	764.5550537244437	742.248676964407	662.7993723586615	768.5496300412219	735.270832679282	714.0907399545688	729.6748373861501	777.8775146598016	645.9954627992487	734.6444090496625	778.7925509847585	777.0360911262346	765.8410614635158	746.0069135491942	773.7072343076778	744.6191665984541	694.7842500452505	816.4774353217529	807.4444029924052	764.4783367414263	881.6770940756478
703.6568253925457	728.9571315801445	760.1196868992114	726.5729531262957	800.9778576225367	701.7752529276058	730.4081514274419	716.571289913514	738.7918337221092	764.5550537244437	742.248676964407	662.7993723586615	768.5496300412219	735.270832679282	714.0907399545688	729.6748373861501	772.4201129944181	645.9954627992487	734.6444090496625	778.7925509847585	773.482707358313	765.8410614635158	746.0069135491942	773.7072343076778	744.6191665984541	693.9675010443652	816.4774353217529	807.4444029924052	764.4783367414263	881.6770940756478
703.6568253925457	728.9571315801445	753.0735560147914	726.5729531262957	800.9778576225367	701.7752529276058	730.4081514274419	716.571289913514	738.7918337221092	764.5550537244437	742.248676964407	662.7993723586615	768.5496300412219	735.270832679282	714.0907399545688	729.6748373861501	772.4201129944181	645.9954627992487	734.6444090496625	778.7925509847585	773.482707358313	765.8410614635158	746.0069135491942	772.9370267576626	744.6191665984541	693.9675010443652	816.4774353217529	807.4444029924052	764.4783367414263	881.6770940756478
699.0711058834634	728.9571315801445	753.0735560147914	726.5729531262957	800.9778576225367	701.7752529276058	730.4081514274419	716.571289913514	738.7918337221092	764.5550537244437	742.248676964407	662.7993723586615	768.5496300412219	735.270832679282	714.0907399545688	729.6748373861501	772.4201129944181	638.2931065760281	732.7253621435998	778.7925509847585	773.482707358313	735.2306433612118	746.0069135491942	772.9370267576626	744.6191665984541	693.9675010443652	816.4774353217529	807.4444029924052	764.4783367414263	881.6770940756478
699.0711058834634	724.6591301001855	753.0735560147914	726.5729531262957	800.9778576225367	701.7752529276058	730.4081514274419	716.571289913514	738.7918337221092	764.5550537244437	742.248676964407	662.7993723586615	762.0638316566119	735.270832679282	714.0907399545688	729.6748373861501	762.8048232404726	638.2931065760281	732.7253621435998	778.7925509847585	773.482707358313	735.2306433612118	746.0069135491942	772.9370267576626	744.6191665984541	693.9675010443652	816.4774353217529	769.4555438045841	764.4783367414263	871.2085257632493
699.0711058834634	724.6591301001855	753.0735560147914	726.5729531262957	800.9778576225367	701.7752529276058	723.8989756157589	716.571289913514	738.7918337221092	764.5550537244437	742.248676964407	662.7993723586615	738.622808090874	735.270832679282	707.882633695398	729.6748373861501	762.8048232404726	638.2931065760281	732.7253621435998	778.7925509847585	769.7868844934943	735.2306433612118	740.1549514193332	772.9370267576626	744.6191665984541	693.9675010443652	816.4774353217529	769.4555438045841	764.4783367414263	871.2085257632493
699.0711058834634	724.6591301001855	753.0735560147914	726.5729531262957	800.9778576225367	701.7752529276058	723.8989756157589	716.571289913514	738.7918337221092	764.5550537244437	742.248676964407	662.7993723586615	738.622808090874	735.270832679282	707.882633695398	729.6748373861501	762.8048232404726	638.2931065760281	732.7253621435998	778.7925509847585	769.7868844934943	719.0510731011049	740.1549514193332	765.8722914977325	736.6316838213213	693.9675010443652	816.4774353217529	769.4555438045841	764.4783367414263	871.2085257632493
699.0711058834634	724.6591301001855	753.0735560147914	726.5729531262957	800.9778576225367	701.7752529276058	723.8989756157589	716.571289913514	738.7918337221092	764.5550537244437	742.248676964407	662.7993723586615	738.622808090874	735.270832679282	697.1104251252693	729.6748373861501	762.8048232404726	638.2931065760281	731.4423419279622	778.7925509847585	769.7868844934943	718.6585058668672	740.1549514193332	765.8722914977325	736.6316838213213	693.9675010443652	798.9462009121348	769.4555438045841	764.4783367414263	871.2085257632493
699.0711058834634	724.6591301001855	743.8921281763369	725.0913857603313	800.9778576225367	701.7752529276058	723.4607419964343	716.571289913514	738.7918337221092	764.5550537244437	742.248676964407	659.835201762209	738.622808090874	735.270832679282	697.1104251252693	729.6748373861501	762.8048232404726	638.2931065760281	731.4423419279622	778.7925509847585	769.7868844934943	718.6585058668672	740.1549514193332	765.8722914977325	736.6316838213213	693.9675010443652	798.9462009121348	769.4555438045841	764.4783367414263	871.2085257632493
699.0711058834634	724.6591301001855	743.8921281763369	725.0913857603313	800.9778576225367	701.7752529276058	723.4607419964343	687.7637881858384	738.7918337221092	764.5550537244437	737.9712720196928	659.835201762209	738.622808090874	735.270832679282	697.1104251252693	729.6748373861501	762.8048232404726	638.2931065760281	731.4423419279622	773.2296492804472	769.7868844934943	718.6585058668672	740.1549514193332	765.8722914977325	736.6316838213213	693.9675010443652	798.9462009121348	769.4555438045841	764.4783367414263	871.2085257632493
699.0711058834634	724.6591301001855	743.8921281763369	725.0913857603313	800.9778576225367	701.7752529276058	723.4607419964343	687.7637881858384	738.7918337221092	764.5550537244437	731.5194499689082	659.835201762209	732.6468775677788	735.270832679282	658.5537102114383	729.6748373861501	762.8048232404726	638.2931065760281	731.4423419279622	773.2296492804472	769.7868844934943	718.6585058668672	727.5392780333428	765.8722914977325	736.6316838213213	693.9675010443652	798.9462009121348	763.3519618108701	764.4783367414263	863.443708916619
699.0711058834634	724.6591301001855	743.8921281763369	725.0913857603313	800.9778576225367	701.7752529276058	723.4607419964343	687.7637881858384	734.9193863582486	759.1975117734469	731.5194499689082	659.835201762209	732.6468775677788	735.270832679282	658.5537102114383	729.6748373861501	762.8048232404726	638.2931065760281	731.4423419279622	768.4756099369667	769.7868844934943	718.6585058668672	727.5392780333428	765.8722914977325	715.0113261924266	693.9675010443652	798.9462009121348	763.3519618108701	764.4783367414263	863.443708916619
699.0711058834634	724.6591301001855	723.1131947046799	719.6791822224698	800.9778576225367	701.7752529276058	716.5775255569722	685.7011336164047	734.9193863582486	759.1975117734469	731.5194499689082	659.835201762209	728.5501251157314	732.4220222464659	658.5537102114383	729.6748373861501	762.8048232404726	638.2931065760281	729.5645721435744	754.3325958275129	769.7868844934943	718.6585058668672	727.5392780333428	765.8722914977325	712.6986018932448	693.9675010443652	794.3817969391177	763.3519618108701	764.1176154395862	861.6387347958807
699.0711058834634	724.6591301001855	723.1131947046799	719.6791822224698	800.9778576225367	701.7752529276058	716.5775255569722	685.7011336164047	734.9193863582486	759.1975117734469	731.5194499689082	659.835201762209	728.5501251157314	720.0379102183591	658.5537102114383	729.6748373861501	762.8048232404726	638.2931065760281	729.5645721435744	754.3325958275129	769.7868844934943	718.6585058668672	727.5392780333428	765.8722914977325	712.6986018932448	693.9675010443652	794.3817969391177	763.3519618108701	764.1176154395862	858.5007578944659
699.0711058834634	724.6591301001855	723.1131947046799	719.6791822224698	800.9778576225367	701.7752529276058	716.5775255569722	685.7011336164047	734.9193863582486	759.1975117734469	731.5194499689082	659.835201762209	719.2274264545583	720.0379102183591	658.5537102114383	729.6748373861501	762.8048232404726	638.2931065760281	729.5645721435744	754.3325958275129	769.7868844934943	718.6585058668672	727.5392780333428	760.096368504649	712.6986018932448	693.9675010443652	794.3817969391177	757.3623263542852	764.1176154395862	846.7120415150389
699.0711058834634	724.6591301001855	723.1131947046799	719.6791822224698	800.9778576225367	701.7752529276058	716.5775255569722	685.7011336164047	734.9193863582486	759.1975117734469	731.5194499689082	659.835201762209	719.2274264545583	720.0379102183591	658.5537102114383	729.6748373861501	749.9184372563922	638.2931065760281	725.1817308663854	731.270832932275	769.7868844934943	718.6585058668672	727.5392780333428	760.096368504649	712.6986018932448	693.9675010443652	794.3817969391177	757.3623263542852	764.1176154395862	846.7120415150389
699.0711058834634	720.8454837361996	723.1131947046799	719.6791822224698	800.9778576225367	701.7752529276058	716.5775255569722	685.7011336164047	734.9193863582486	759.1975117734469	731.5194499689082	659.835201762209	698.7662301322523	720.0379102183591	658.5537102114383	729.6748373861501	749.9184372563922	638.2931065760281	725.1817308663854	731.270832932275	769.7868844934943	718.6585058668672	727.5392780333428	760.096368504649	702.6275447676077	693.9675010443652	794.3817969391177	757.3623263542852	764.1176154395862	846.7120415150389
699.0711058834634	720.8454837361996	723.1131947046799	719.6791822224698	800.9778576225367	701.7752529276058	716.5775255569722	685.7011336164047	734.9193863582486	759.1975117734469	731.5194499689082	659.835201762209	698.7662301322523	720.0379102183591	658.5537102114383	729.6748373861501	749.9184372563922	638.2931065760281	725.1817308663854	731.270832932275	756.4600678301684	718.6585058668672	727.5392780333428	760.096368504649	702.6275447676077	693.9675010443652	794.3817969391177	757.3623263542852	764.1176154395862	846.7120415150389
693.1327182360994	716.5873087534363	722.8235089821538	719.6791822224698	800.9778576225367	701.7752529276058	701.6442108625797	685.7011336164047	734.9193863582486	759.1975117734469	731.5194499689082	659.835201762209	698.7662301322523	713.3642445193391	658.5537102114383	729.6748373861501	749.9184372563922	638.2931065760281	725.1817308663854	731.270832932275	756.4600678301684	718.6585058668672	727.5392780333428	754.7903305344356	702.6275447676077	693.9675010443652	794.3817969391177	747.692379052255	764.1176154395862	846.7120415150389
693.1327182360994	716.5873087534363	722.8235089821538	716.2173197962939	800.9778576225367	701.7752529276058	701.6442108625797	685.7011336164047	734.9193863582486	750.0082271976087	708.9056940313651	659.835201762209	698.7662301322523	713.3642445193391	658.5537102114383	729.6748373861501	741.841702536319	633.5992074223145	705.6042007890148	731.270832932275	749.819738744442	718.6585058668672	727.5392780333428	754.7903305344356	702.6275447676077	693.9675010443652	794.3817969391177	747.692379052255	764.1176154395862	846.7120415150389
693.1327182360994	716.5873087534363	722.8235089821538	716.2173197962939	793.9681439547065	701.7752529276058	701.6442108625797	685.7011336164047	734.9193863582486	750.0082271976087	708.9056940313651	659.835201762209	698.7662301322523	713.3642445193391	658.5537102114383	729.6748373861501	736.7146500913619	633.5992074223145	684.6924491117634	731.270832932275	749.819738744442	714.6607283392616	727.5392780333428	754.7903305344356	702.6275447676077	678.5474340099456	772.9275726119284	747.692379052255	764.1176154395862	846.7120415150389
693.1327182360994	716.5873087534363	722.8235089821538	716.2173197962939	793.9681439547065	691.2479704022282	701.6442108625797	685.7011336164047	734.9193863582486	750.0082271976087	708.9056940313651	659.835201762209	698.7662301322523	713.3642445193391	658.5537102114383	729.6748373861501	736.7146500913619	633.5992074223145	677.2069879630994	731.270832932275	749.819738744442	714.6607283392616	727.5392780333428	754.7903305344356	702.6275447676077	678.5474340099456	772.4745749649666	736.213442794294	764.1176154395862	846.7120415150389
693.1327182360994	710.1575486557208	722.8235089821538	716.2173197962939	793.9681439547065	687.4742983064955	701.6442108625797	685.7011336164047	734.9193863582486	750.0082271976087	708.9056940313651	659.835201762209	693.5242211442421	713.3642445193391	658.5537102114383	729.4985691323016	736.7146500913619	633.5992074223145	669.8946185145032	731.270832932275	729.5796309373322	714.6607283392616	726.1177471539683	754.7903305344356	693.5260621200636	678.5474340099456	772.4745749649666	736.213442794294	763.0389240365773	846.7120415150389
693.1327182360994	710.1575486557208	722.8235089821538	705.9960998012732	793.9681439547065	687.4742983064955	701.6442108625797	685.7011336164047	732.697315789201	743.8987589251586	708.9056940313651	659.835201762209	693.5242211442421	713.3642445193391	658.5537102114383	729.4985691323016	736.7146500913619	633.5992074223145	669.8946185145032	731.270832932275	729.5796309373322	714.6607283392616	726.1177471539683	754.7903305344356	693.5260621200636	678.5474340099456	772.4745749649666	736.213442794294	760.1339206435691	846.7120415150389
693.1327182360994	710.1575486557208	721.2528085746584	705.9960998012732	793.9681439547065	687.4742983064955	701.6442108625797	685.7011336164047	732.697315789201	743.8987589251586	708.9056940313651	659.835201762209	693.5242211442421	693.8113340458375	658.5537102114383	729.4985691323016	736.7146500913619	633.5992074223145	669.8946185145032	731.270832932275	729.5796309373322	714.6607283392616	726.1177471539683	754.7903305344356	693.5260621200636	678.4640252315353	766.6263337466498	736.213442794294	760.1339206435691	846.7120415150389
693.1327182360994	710.1575486557208	721.2528085746584	705.9960998012732	793.9681439547065	687.4742983064955	700.9291365283163	671.4580840583678	732.697315789201	743.8987589251586	706.1643136206283	659.835201762209	693.5242211442421	693.8113340458375	658.5537102114383	729.4985691323016	711.1950875395287	633.5992074223145	662.0682626586831	729.9136490370724	729.5796309373322	714.6607283392616	726.1177471539683	753.5630282456391	693.5260621200636	671.1227139160268	766.6263337466498	736.213442794294	760.1339206435691	846.7120415150389
680.3380924018054	710.1575486557208	721.2528085746584	705.9960998012732	793.9681439547065	687.4742983064955	700.9291365283163	671.4580840583678	731.9267784437928	743.8987589251586	706.1643136206283	659.835201762209	693.5242211442421	693.8113340458375	658.5537102114383	725.462754806266	711.1950875395287	627.2731177334687	662.0682626586831	728.0257603289748	729.5796309373322	714.6607283392616	710.5457571797104	753.5630282456391	693.5260621200636	671.1227139160268	766.6263337466498	718.3746856297605	760.1339206435691	846.7120415150389
680.3380924018054	710.1575486557208	717.2895730039768	705.9960998012732	779.3279420420131	687.4742983064955	692.7858326434498	671.4580840583678	731.9267784437928	743.8987589251586	706.1643136206283	659.835201762209	693.5242211442421	693.8113340458375	658.5537102114383	725.462754806266	711.1950875395287	627.2731177334687	662.0682626586831	728.0257603289748	729.5796309373322	714.6607283392616	710.5457571797104	753.5630282456391	693.5260621200636	671.1227139160268	766.6263337466498	718.3746856297605	749.4376141214859	838.4781056021612
680.3380924018054	710.1575486557208	717.2895730039768	705.9960998012732	779.3279420420131	687.4742983064955	692.7858326434498	671.3422447329249	718.1397449627887	743.8987589251586	706.1643136206283	659.835201762209	693.5242211442421	693.8113340458375	658.5537102114383	725.462754806266	689.8367938493129	627.2731177334687	662.0682626586831	728.0257603289748	729.5796309373322	714.6607283392616	710.5457571797104	753.5630282456391	690.9831697499301	671.1227139160268	766.6263337466498	718.3746856297605	749.4376141214859	792.827805743027
680.3380924018054	710.1575486557208	717.2895730039768	705.9960998012732	779.3279420420131	687.4742983064955	692.7858326434498	671.3422447329249	718.1397449627887	742.751732876616	706.1643136206283	659.835201762209	693.5242211442421	693.8113340458375	658.5537102114383	725.462754806266	689.8367938493129	627.2731177334687	662.0682626586831	720.0769813456109	729.5796309373322	714.6607283392616	710.5457571797104	753.5630282456391	690.9831697499301	671.1227139160268	766.6263337466498	715.7911783464876	743.1126632796095	755.1706421460283
680.3380924018054	710.1575486557208	717.2895730039768	705.9960998012732	779.3279420420131	687.4742983064955	692.7858326434498	671.3422447329249	718.1397449627887	742.751732876616	706.1643136206283	659.835201762209	693.5242211442421	672.2009475534833	658.5537102114383	725.462754806266	689.8367938493129	627.2731177334687	662.0682626586831	705.6274421447436	729.5796309373322	714.6607283392616	710.5457571797104	753.5630282456391	690.9831697499301	671.1227139160268	766.6263337466498	715.7911783464876	739.2946435326377	755.1706421460283
680.3380924018054	710.1575486557208	717.2895730039768	705.9960998012732	779.3279420420131	687.4742983064955	692.7858326434498	671.3422447329249	718.1397449627887	742.751732876616	706.1643136206283	659.835201762209	693.5242211442421	672.2009475534833	658.5537102114383	725.462754806266	689.8367938493129	627.2731177334687	662.0682626586831	697.343382107119	729.5796309373322	710.6697119833889	710.5457571797104	753.5630282456391	690.9831697499301	671.1227139160268	766.6263337466498	713.9542027556893	739.2946435326377	755.1706421460283
680.3380924018054	683.6770819998408	717.2895730039768	705.9960998012732	779.3279420420131	687.4742983064955	690.3277462616031	671.3422447329249	710.1845734726268	742.751732876616	706.1643136206283	659.835201762209	693.5242211442421	672.2009475534833	658.5537102114383	712.6166188399704	686.3165642133679	627.2731177334687	662.0682626586831	697.343382107119	729.5796309373322	710.6697119833889	710.5457571797104	753.5630282456391	690.9831697499301	671.1227139160268	766.6263337466498	713.9542027556893	739.2946435326377	755.1706421460283
680.3380924018054	683.6770819998408	717.2895730039768	705.9960998012732	779.3279420420131	687.4742983064955	670.1348032258064	671.3422447329249	710.1845734726268	742.751732876616	706.1643136206283	655.8516484407178	692.9291723532399	672.2009475534833	658.5537102114383	712.6166188399704	686.3165642133679	627.2731177334687	662.0682626586831	697.343382107119	729.5796309373322	686.3495947110384	710.5457571797104	753.5630282456391	690.9831697499301	671.1227139160268	766.6263337466498	713.9542027556893	739.2946435326377	755.1706421460283
680.3380924018054	683.6770819998408	717.2895730039768	696.4313939253469	779.3279420420131	687.4742983064955	670.1348032258064	671.3422447329249	710.1845734726268	742.751732876616	706.1643136206283	655.8516484407178	692.9291723532399	663.6633402410695	658.5537102114383	712.6166188399704	681.0495688006788	627.2731177334687	662.0682626586831	697.343382107119	729.5796309373322	686.3495947110384	710.5457571797104	753.5630282456391	690.9831697499301	671.1227139160268	765.6594711183395	713.9542027556893	739.2946435326377	755.1706421460283
680.3380924018054	683.6770819998408	700.1933350826056	696.4313939253469	779.3279420420131	687.4742983064955	670.1348032258064	671.3422447329249	710.1845734726268	742.751732876616	706.1643136206283	655.8516484407178	692.9291723532399	663.6633402410695	658.5537102114383	683.3186030205923	681.0495688006788	624.5299213579951	662.0682626586831	689.4720928315364	729.5796309373322	686.3495947110384	710.5457571797104	753.5630282456391	679.2572383038971	671.1227139160268	765.6594711183395	713.9542027556893	735.5365170431787	755.1706421460283
680.3380924018054	683.6770819998408	700.1933350826056	696.4313939253469	772.4304180654799	687.4742983064955	670.1348032258064	671.3422447329249	710.1845734726268	742.751732876616	680.124003542761	655.8516484407178	692.0269580139328	663.6633402410695	658.5537102114383	683.3186030205923	681.0495688006788	624.5299213579951	662.0682626586831	689.4720928315364	729.5796309373322	686.3495947110384	710.5457571797104	732.3002618565143	679.2572383038971	671.1227139160268	765.6594711183395	713.9542027556893	735.5365170431787	755.1706421460283
677.7196936113615	683.6770819998408	700.1933350826056	696.4313939253469	772.4304180654799	682.5350268525963	647.7513334861505	671.3422447329249	710.1845734726268	742.751732876616	680.124003542761	655.8516484407178	692.0269580139328	663.6633402410695	658.5537102114383	680.9639279282462	681.0495688006788	624.5299213579951	662.0682626586831	689.4720928315364	729.5796309373322	686.3495947110384	710.5457571797104	732.3002618565143	676.3508633072072	671.1227139160268	765.6594711183395	713.9542027556893	735.5365170431787	755.1706421460283
677.7196936113615	683.6770819998408	700.1933350826056	696.4313939253469	772.4304180654799	682.5350268525963	647.7513334861505	671.3422447329249	710.1845734726268	742.751732876616	674.2519048112525	655.8516484407178	692.0269580139328	663.6633402410695	658.5537102114383	680.9639279282462	681.0495688006788	624.5299213579951	662.0682626586831	689.4720928315364	729.5796309373322	686.3495947110384	710.5457571797104	732.3002618565143	676.3508633072072	671.1227139160268	765.6594711183395	713.9542027556893	735.5365170431787	754.4269757344538
675.3931528027443	683.6770819998408	700.1933350826056	696.4313939253469	772.4304180654799	682.5350268525963	647.7513334861505	671.3422447329249	710.1845734726268	742.751732876616	674.2519048112525	655.8516484407178	692.0269580139328	663.6633402410695	658.5537102114383	680.9639279282462	681.0495688006788	624.5299213579951	662.0682626586831	689.4720928315364	729.5796309373322	674.899705078836	710.5457571797104	732.3002618565143	676.3508633072072	671.1227139160268	765.6594711183395	713.9542027556893	735.5365170431787	754.4269757344538
675.3931528027443	683.6770819998408	700.1933350826056	696.4313939253469	765.4173633925668	682.5350268525963	647.7513334861505	671.3422447329249	710.1845734726268	742.751732876616	674.2519048112525	655.8516484407178	692.0269580139328	663.6406212679094	658.5537102114383	680.9639279282462	681.0495688006788	624.5299213579951	662.0682626586831	680.5810151266775	721.256032444717	664.1528304045803	701.287142154742	732.3002618565143	676.3508633072072	671.1227139160268	765.6594711183395	713.9542027556893	735.5365170431787	754.4269757344538
675.3931528027443	683.6770819998408	700.1933350826056	696.4313939253469	765.4173633925668	682.5350268525963	646.6269978076995	671.3422447329249	708.196461836441	742.751732876616	674.2519048112525	655.8516484407178	692.0269580139328	663.6406212679094	658.5537102114383	680.9639279282462	681.0495688006788	624.5299213579951	662.0682626586831	680.5810151266775	721.256032444717	664.1528304045803	701.287142154742	732.3002618565143	676.3508633072072	671.1227139160268	765.6594711183395	713.9542027556893	735.5365170431787	754.4269757344538
675.3931528027443	683.6770819998408	700.1933350826056	689.7961465703575	736.3351031466202	682.5350268525963	646.6269978076995	671.3422447329249	708.196461836441	742.751732876616	674.2519048112525	648.2595848033225	692.0269580139328	663.6406212679094	658.5537102114383	680.9639279282462	681.0495688006788	624.5299213579951	662.0682626586831	680.5810151266775	721.256032444717	664.1528304045803	701.287142154742	732.3002618565143	676.3508633072072	671.1227139160268	765.6594711183395	696.7517483314502	735.5365170431787	754.4269757344538
675.3931528027443	681.0380045879483	700.1933350826056	689.7961465703575	736.3351031466202	682.5350268525963	643.4841348825264	671.3422447329249	708.196461836441	742.751732876616	674.2519048112525	648.2595848033225	692.0269580139328	663.6406212679094	652.6776971063882	680.9639279282462	681.0495688006788	624.5299213579951	662.0682626586831	680.5810151266775	721.256032444717	664.1528304045803	701.287142154742	732.3002618565143	676.3508633072072	671.1227139160268	765.6594711183395	696.7517483314502	735.5365170431787	754.4269757344538
675.3931528027443	681.0380045879483	680.0907220746362	689.7961465703575	736.3351031466202	679.7055555369798	643.4841348825264	671.3422447329249	708.196461836441	742.751732876616	674.2519048112525	648.2595848033225	692.0269580139328	663.6406212679094	652.6776971063882	674.2828875793451	681.0495688006788	624.5299213579951	662.0682626586831	680.5810151266775	721.256032444717	664.1528304045803	701.287142154742	726.1120063981502	676.3508633072072	671.1227139160268	754.7383096692969	691.3212203311042	735.5365170431787	754.4269757344538
675.3931528027443	681.0380045879483	680.0907220746362	689.7961465703575	736.3351031466202	679.7055555369798	643.4841348825264	671.3422447329249	708.196461836441	737.8928128431826	674.2519048112525	644.093297197707	692.0269580139328	663.6406212679094	652.6776971063882	674.2828875793451	681.0495688006788	624.5299213579951	662.0682626586831	672.20210915923	721.256032444717	664.1528304045803	701.287142154742	726.1120063981502	676.3508633072072	671.1227139160268	752.4451169727529	678.8066953554041	735.5365170431787	754.3817997256585
675.3931528027443	681.0380045879483	680.0907220746362	689.7961465703575	736.3351031466202	679.7055555369798	643.4841348825264	671.3422447329249	708.196461836441	736.0004154002613	674.2519048112525	644.093297197707	692.0269580139328	663.6406212679094	652.6776971063882	674.2828875793451	681.0495688006788	624.5299213579951	662.0682626586831	672.20210915923	721.256032444717	664.1528304045803	690.1027347344848	726.1120063981502	676.3508633072072	671.1227139160268	742.2322598278292	678.8066953554041	735.5365170431787	754.3817997256585
675.3931528027443	681.0380045879483	680.0907220746362	689.7961465703575	736.3351031466202	679.7055555369798	643.4841348825264	671.3422447329249	704.4324468213913	734.6620549545671	674.2519048112525	644.093297197707	688.7284600921657	663.6406212679094	652.6776971063882	674.2828875793451	681.0495688006788	624.5299213579951	662.0682626586831	672.20210915923	721.256032444717	664.1528304045803	690.1027347344848	726.1120063981502	676.3508633072072	671.1227139160268	742.2322598278292	678.8066953554041	735.5365170431787	754.3817997256585
675.3931528027443	681.0380045879483	680.0907220746362	689.7961465703575	736.3351031466202	677.4820809240172	643.4841348825264	671.3422447329249	704.4324468213913	734.6620549545671	674.2519048112525	644.093297197707	688.7284600921657	660.5079545095616	648.3362535984658	666.7504460676281	681.0495688006788	622.2309898957358	656.777294950183	672.20210915923	721.256032444717	664.1528304045803	690.1027347344848	726.1120063981502	676.3508633072072	671.1227139160268	742.2322598278292	678.8066953554041	735.5365170431787	754.3817997256585
675.3931528027443	681.0380045879483	680.0907220746362	689.7961465703575	736.3351031466202	677.4820809240172	643.4841348825264	671.3422447329249	704.4324468213913	734.6620549545671	664.186646413392	644.093297197707	686.0914260649113	660.5079545095616	648.3362535984658	666.7504460676281	681.0495688006788	622.2309898957358	656.777294950183	672.20210915923	721.256032444717	664.1528304045803	690.1027347344848	726.1120063981502	676.3508633072072	671.1227139160268	742.2322598278292	678.8066953554041	735.5365170431787	754.3817997256585
675.3931528027443	681.0380045879483	680.0907220746362	681.2535171567974	736.3351031466202	671.8469656130915	643.4841348825264	671.3422447329249	704.4324468213913	734.6620549545671	664.186646413392	643.7938469806624	686.0914260649113	660.5079545095616	646.3634506253402	666.7504460676281	681.0495688006788	618.1465899330152	656.777294950183	672.20210915923	721.256032444717	664.1528304045803	690.1027347344848	726.1120063981502	676.3508633072072	671.1227139160268	742.2322598278292	676.9906835215575	721.1275759497405	754.3817997256585
669.2550868968412	681.0380045879483	680.0907220746362	681.2535171567974	736.3351031466202	671.8469656130915	643.4841348825264	671.3422447329249	704.4324468213913	734.6620549545671	664.186646413392	643.7938469806624	686.0914260649113	660.5079545095616	646.3634506253402	666.7504460676281	676.134714610391	618.1465899330152	656.777294950183	672.20210915923	721.256032444717	664.1528304045803	690.1027347344848	726.1120063981502	666.7078151209439	671.1227139160268	742.2322598278292	676.9906835215575	721.1275759497405	754.3817997256585
669.2550868968412	681.0380045879483	680.0907220746362	681.2535171567974	736.3351031466202	671.8469656130915	643.4841348825264	671.3422447329249	700.9030759479843	732.7045418256025	664.186646413392	643.7938469806624	676.7924024958411	659.7532528209147	645.1139077581761	666.7504460676281	676.134714610391	618.1465899330152	656.777294950183	672.20210915923	715.6979851326864	664.1528304045803	690.1027347344848	726.1120063981502	666.7078151209439	671.1227139160268	742.2322598278292	676.9906835215575	721.1275759497405	754.0474996749558
669.2550868968412	681.0380045879483	680.0907220746362	681.2535171567974	736.3351031466202	671.8469656130915	643.4841348825264	671.3422447329249	700.9030759479843	732.1780143996084	664.186646413392	643.7938469806624	676.7924024958411	659.7532528209147	645.1139077581761	666.7504460676281	676.134714610391	618.1465899330152	656.777294950183	672.2019679664114	715.6979851326864	664.1528304045803	690.1027347344848	726.1120063981502	666.7078151209439	671.1227139160268	742.2322598278292	676.9906835215575	721.1275759497405	754.0474996749558
669.2550868968412	681.0380045879483	680.0907220746362	681.2535171567974	723.7880374727733	671.8469656130915	643.4841348825264	671.3422447329249	692.7670321690996	732.1780143996084	664.186646413392	640.4832720244638	676.7924024958411	659.7532528209147	645.1139077581761	666.7504460676281	676.134714610391	617.832827850935	656.777294950183	666.6612735346359	715.6979851326864	659.8728394906511	690.1027347344848	726.1120063981502	666.7078151209439	671.1227139160268	742.2322598278292	672.8624309290158	721.1275759497405	745.0350913172393
669.2550868968412	681.0380045879483	680.0907220746362	681.2535171567974	723.7880374727733	671.8469656130915	640.9714443613539	671.3422447329249	692.7670321690996	726.6218249893009	664.186646413392	632.7425725363545	676.7924024958411	659.7532528209147	645.1139077581761	666.7504460676281	676.134714610391	617.832827850935	656.777294950183	666.6612735346359	715.6979851326864	659.8728394906511	690.1027347344848	726.1120063981502	664.3228941635739	671.1227139160268	742.2322598278292	672.8624309290158	721.1275759497405	745.0350913172393
669.2550868968412	681.0380045879483	680.0907220746362	674.9324960918435	723.7880374727733	671.8469656130915	640.9714443613539	671.3422447329249	692.7670321690996	726.6218249893009	664.186646413392	632.7425725363545	676.7924024958411	659.7532528209147	645.1139077581761	666.7504460676281	676.134714610391	617.832827850935	656.777294950183	666.6612735346359	709.1523041534945	659.8728394906511	690.1027347344848	726.1120063981502	664.3228941635739	671.1227139160268	742.2322598278292	672.8624309290158	721.1275759497405	745.0350913172393
669.2550868968412	681.0380045879483	680.0907220746362	674.9324960918435	723.7880374727733	671.8469656130915	640.9714443613539	671.3422447329249	692.7670321690996	726.6218249893009	664.186646413392	632.7425725363545	662.7551515421287	659.7532528209147	645.1139077581761	666.3904256320924	662.0938681421308	617.832827850935	631.4504562616727	666.6612735346359	703.4595025210361	659.8728394906511	690.1027347344848	726.1120063981502	664.3228941635739	671.1227139160268	742.2322598278292	672.8624309290158	721.1275759497405	740.7881518185766
669.2550868968412	681.0380045879483	680.0907220746362	667.206513907324	723.7880374727733	671.8469656130915	640.9714443613539	671.3422447329249	692.7670321690996	726.6218249893009	664.186646413392	632.7425725363545	660.6789982387063	659.7532528209147	645.1139077581761	666.3904256320924	662.0938681421308	617.832827850935	631.4504562616727	660.6013571261782	700.6779590564722	659.8728394906511	690.1027347344848	718.3727709189258	664.3228941635739	671.1227139160268	742.2322598278292	672.8624309290158	715.5562814318521	740.7881518185766
669.2550868968412	681.0380045879483	680.0907220746362	665.9742403753837	723.7880374727733	671.8469656130915	640.9714443613539	671.3422447329249	692.7670321690996	726.6218249893009	664.186646413392	632.7425725363545	656.8849614770393	659.7532528209147	645.1139077581761	664.4853472204654	662.0938681421308	617.832827850935	631.4504562616727	660.6013571261782	688.8068432135573	659.8728394906511	690.1027347344848	708.1514904335525	664.3228941635739	671.1227139160268	742.2322598278292	672.8624309290158	715.5562814318521	740.7881518185766
667.649880386887	681.0380045879483	680.0907220746362	659.3285882303283	723.7880374727733	671.8469656130915	640.9714443613539	671.3422447329249	692.7670321690996	726.6218249893009	664.186646413392	632.7425725363545	656.8849614770393	659.7532528209147	645.1139077581761	664.4853472204654	662.0938681421308	617.832827850935	631.4504562616727	660.6013571261782	688.8068432135573	658.5585279296665	690.1027347344848	708.1514904335525	664.3228941635739	671.1227139160268	742.2322598278292	672.8624309290158	715.5562814318521	740.7881518185766
667.649880386887	681.0380045879483	680.0907220746362	653.7246297508834	723.7880374727733	671.8469656130915	640.9714443613539	671.3422447329249	692.7670321690996	726.6218249893009	664.186646413392	632.7425725363545	656.8849614770393	659.7532528209147	641.7604772689499	664.4853472204654	662.0938681421308	617.832827850935	631.4504562616727	660.6013571261782	688.8068432135573	658.5585279296665	690.1027347344848	708.1514904335525	664.3228941635739	671.1227139160268	742.2322598278292	672.8624309290158	715.5562814318521	740.7881518185766
667.649880386887	681.0380045879483	680.0907220746362	653.7246297508834	721.8704744659185	671.8469656130915	640.9714443613539	671.3422447329249	692.7670321690996	714.7931985269943	651.9200605053848	632.7425725363545	656.8849614770393	659.7532528209147	641.7604772689499	664.4853472204654	662.0938681421308	617.832827850935	631.4504562616727	660.6013571261782	688.8068432135573	646.6054707766291	690.1027347344848	708.1514904335525	664.3228941635739	669.4798474983854	742.2322598278292	663.6028892380293	715.5562814318521	740.7881518185766
667.649880386887	681.0380045879483	680.0907220746362	640.5317079973157	721.8704744659185	671.8469656130915	638.7890776184582	671.3422447329249	692.7670321690996	714.7931985269943	651.9200605053848	632.7425725363545	656.8849614770393	659.7532528209147	641.7604772689499	664.4853472204654	662.0938681421308	617.832827850935	631.4504562616727	648.9232461751598	688.8068432135573	646.6054707766291	690.1027347344848	708.1514904335525	664.3228941635739	669.4798474983854	736.0420756297164	663.6028892380293	715.5562814318521	740.7881518185766
667.649880386887	681.0380045879483	680.0907220746362	640.5317079973157	721.8704744659185	671.8469656130915	638.7890776184582	671.3422447329249	692.7670321690996	714.7931985269943	651.9200605053848	632.7425725363545	656.8849614770393	659.7532528209147	641.7604772689499	664.4853472204654	662.0938681421308	606.7211210688379	631.4504562616727	648.9232461751598	688.8068432135573	646.6054707766291	684.0459455038174	708.1514904335525	664.3228941635739	669.4798474983854	736.0420756297164	663.6028892380293	715.5562814318521	740.7881518185766
667.649880386887	681.0380045879483	680.0907220746362	640.5317079973157	711.0716233546462	671.8469656130915	638.1995991467296	671.3422447329249	692.7670321690996	714.7931985269943	651.9200605053848	632.7425725363545	656.8849614770393	659.7532528209147	641.7604772689499	664.4853472204654	662.0938681421308	606.7211210688379	631.4504562616727	648.9232461751598	688.8068432135573	646.6054707766291	662.582461767984	708.1514904335525	664.3228941635739	669.4798474983854	736.0420756297164	663.6028892380293	715.5562814318521	740.7881518185766
667.649880386887	680.833192670138	680.0907220746362	640.5317079973157	711.0716233546462	671.8469656130915	638.1995991467296	671.3422447329249	692.7670321690996	714.7931985269943	651.9200605053848	632.7425725363545	656.8849614770393	653.7194169089429	641.7604772689499	664.4853472204654	662.0938681421308	606.7211210688379	631.4504562616727	648.9232461751598	688.8068432135573	646.6054707766291	662.582461767984	708.1514904335525	664.3228941635739	669.4798474983854	736.0420756297164	663.6028892380293	715.5562814318521	740.7881518185766
667.649880386887	680.833192670138	680.0907220746362	640.5317079973157	711.0716233546462	671.8469656130915	638.1995991467296	671.3422447329249	692.7670321690996	714.7931985269943	651.9200605053848	632.7425725363545	656.8849614770393	653.7194169089429	641.7604772689499	664.4853472204654	662.0938681421308	606.7211210688379	631.4504562616727	648.9232461751598	688.8068432135573	646.6054707766291	662.582461767984	708.1514904335525	664.3228941635739	669.4798474983854	736.0420756297164	649.5083255817063	715.5562814318521	740.7881518185766
667.649880386887	680.833192670138	680.0907220746362	640.5317079973157	711.0716233546462	671.8469656130915	638.1995991467296	671.3422447329249	692.7670321690996	714.7931985269943	651.9200605053848	632.7425725363545	656.8849614770393	653.7194169089429	641.7604772689499	664.4853472204654	662.0938681421308	606.7211210688379	631.4504562616727	648.9232461751598	682.320378664607	646.6054707766291	662.582461767984	708.1514904335525	664.3228941635739	669.4798474983854	736.0420756297164	649.5083255817063	715.5562814318521	740.7881518185766
667.649880386887	680.833192670138	680.0907220746362	640.5317079973157	711.0716233546462	666.3610458803221	631.9626661685464	671.3422447329249	692.7670321690996	714.7931985269943	651.9200605053848	632.7425725363545	656.8849614770393	653.7194169089429	641.7604772689499	664.4853472204654	662.0938681421308	606.7211210688379	631.4504562616727	648.9232461751598	682.320378664607	646.6054707766291	655.8294510222084	706.9724761415074	664.3228941635739	669.4798474983854	736.0420756297164	649.5083255817063	715.5562814318521	740.7881518185766
667.649880386887	680.833192670138	679.8725921729385	640.5317079973157	711.0716233546462	666.3610458803221	631.9626661685464	671.3422447329249	692.7670321690996	706.4339589901497	651.9200605053848	632.7425725363545	656.8849614770393	653.7194169089429	641.7604772689499	664.4853472204654	662.0938681421308	606.7211210688379	631.4504562616727	642.3725067712301	682.320378664607	646.6054707766291	648.5335208948353	706.9724761415074	664.3228941635739	669.4798474983854	736.0420756297164	649.5083255817063	715.5562814318521	740.7881518185766
667.649880386887	680.833192670138	679.8725921729385	640.5317079973157	711.0716233546462	666.3610458803221	631.9626661685464	671.3422447329249	692.7670321690996	706.4339589901497	651.9200605053848	632.7425725363545	656.8849614770393	653.7194169089429	629.869259292352	664.4853472204654	662.0938681421308	606.7211210688379	631.4504562616727	638.1229771792641	682.320378664607	646.6054707766291	648.5335208948353	706.9724761415074	664.3228941635739	669.4798474983854	736.0420756297164	649.5083255817063	715.5562814318521	740.7881518185766
667.649880386887	662.4563026004837	679.8725921729385	640.5317079973157	711.0716233546462	666.3610458803221	631.9626661685464	671.3422447329249	692.7670321690996	706.4339589901497	651.9200605053848	632.7425725363545	656.8849614770393	653.7194169089429	623.7763925723573	664.4853472204654	662.0938681421308	606.7211210688379	628.7970083690813	638.1229771792641	682.320378664607	646.6054707766291	648.5335208948353	706.9724761415074	664.3228941635739	669.4798474983854	736.0420756297164	649.5083255817063	715.5562814318521	740.7881518185766
667.649880386887	662.4563026004837	679.8725921729385	640.5317079973157	711.0716233546462	666.3610458803221	631.9626661685464	671.3422447329249	692.7670321690996	706.4339589901497	651.9200605053848	632.7425725363545	656.8849614770393	653.7194169089429	623.7763925723573	664.4853472204654	662.0938681421308	603.842545443326	628.7970083690813	638.1229771792641	682.320378664607	642.6254492231589	648.5335208948353	706.9724761415074	664.3228941635739	669.4798474983854	736.0420756297164	649.5083255817063	715.5562814318521	740.7881518185766
667.649880386887	662.4563026004837	679.8725921729385	640.5317079973157	711.0716233546462	666.3610458803221	631.9626661685464	671.3422447329249	692.7670321690996	706.4339589901497	651.9200605053848	628.323841147226	656.8849614770393	653.7194169089429	623.7763925723573	664.4853472204654	662.0938681421308	602.8109294836074	628.7970083690813	638.1229771792641	682.320378664607	642.6254492231589	648.5335208948353	706.9724761415074	664.3228941635739	669.4798474983854	736.0420756297164	649.5083255817063	715.5562814318521	740.7881518185766
667.649880386887	662.4563026004837	679.8725921729385	640.5317079973157	711.0716233546462	666.3610458803221	631.9626661685464	671.3422447329249	685.0522472382229	706.4339589901497	651.9200605053848	628.323841147226	656.8849614770393	653.7194169089429	623.7763925723573	664.4853472204654	662.0938681421308	602.8109294836074	628.7970083690813	638.1229771792641	682.320378664607	642.6254492231589	648.5335208948353	706.9724761415074	656.1456254874973	666.346244248313	736.0420756297164	649.4577524106417	715.5562814318521	740.7881518185766
667.649880386887	662.4563026004837	679.8725921729385	640.5317079973157	711.0716233546462	666.3610458803221	631.9626661685464	671.3422447329249	685.0522472382229	706.4339589901497	651.9200605053848	628.323841147226	656.8849614770393	653.7194169089429	623.7763925723573	664.4853472204654	662.0938681421308	592.8519632397437	628.7970083690813	638.1229771792641	682.320378664607	642.6254492231589	648.5335208948353	706.9724761415074	656.1456254874973	666.346244248313	731.4065295940117	649.4577524106417	715.5562814318521	740.7881518185766
667.649880386887	662.4563026004837	679.8725921729385	640.5317079973157	711.0716233546462	666.3610458803221	631.9626661685464	671.3422447329249	685.0522472382229	706.4339589901497	651.9200605053848	624.3651754759992	656.8849614770393	653.6651309559431	623.7763925723573	664.4853472204654	662.0938681421308	592.8519632397437	628.7970083690813	638.1229771792641	682.320378664607	640.8101164589967	648.5335208948353	704.9558870916293	649.7713376270897	666.346244248313	731.4065295940117	649.4577524106417	715.5562814318521	740.7881518185766
667.649880386887	662.4563026004837	679.8725921729385	640.5317079973157	711.0716233546462	655.5098575975653	631.9626661685464	671.3422447329249	685.0522472382229	706.4339589901497	651.442367535779	624.3651754759992	656.8849614770393	653.6651309559431	611.0484942577052	664.4853472204654	650.9752632321148	592.8519632397437	628.7970083690813	638.1229771792641	682.320378664607	640.8101164589967	648.5335208948353	704.9558870916293	646.0421938649581	666.346244248313	731.4065295940117	649.4577524106417	715.5562814318521	740.7881518185766
667.649880386887	662.4563026004837	679.8725921729385	640.5317079973157	711.0716233546462	655.5098575975653	631.9626661685464	671.3422447329249	685.0522472382229	706.4339589901497	651.442367535779	620.5564781412681	656.8849614770393	653.6651309559431	611.0484942577052	664.4853472204654	650.9752632321148	592.8519632397437	628.7970083690813	638.1229771792641	682.320378664607	640.8101164589967	648.5335208948353	704.9558870916293	646.0421938649581	664.0174893367551	731.4065295940117	649.4577524106417	715.5562814318521	740.7881518185766
667.649880386887	662.4563026004837	679.8725921729385	640.5317079973157	711.0716233546462	655.5098575975653	631.9626661685464	671.3422447329249	684.6794011340714	706.4339589901497	651.442367535779	620.5564781412681	656.8849614770393	650.2062018701761	611.0484942577052	664.4853472204654	650.9752632321148	592.8519632397437	628.7970083690813	638.1229771792641	682.320378664607	640.8101164589967	648.5335208948353	704.9558870916293	646.0421938649581	664.0174893367551	730.2858674045933	649.4577524106417	715.5562814318521	740.7881518185766
667.649880386887	662.4563026004837	679.1290440894226	639.9358387872333	711.0716233546462	655.5098575975653	630.2009320725106	671.3422447329249	684.6794011340714	706.4339589901497	648.501378535293	620.5564781412681	656.8849614770393	649.5666634764737	611.0484942577052	664.4853472204654	650.9752632321148	592.8519632397437	628.7970083690813	638.1229771792641	682.320378664607	640.8101164589967	648.5335208948353	704.9558870916293	646.0421938649581	662.1633189038612	730.2858674045933	649.4577524106417	715.5562814318521	740.7881518185766
667.649880386887	658.7625527997407	679.1290440894226	639.9358387872333	711.0716233546462	655.5098575975653	627.7156931568244	671.3422447329249	684.6794011340714	706.4339589901497	648.501378535293	620.5564781412681	656.8849614770393	649.5666634764737	611.0484942577052	664.4853472204654	650.9752632321148	592.8519632397437	628.7970083690813	636.6089983726425	682.320378664607	640.8101164589967	648.5335208948353	685.2256719795772	646.0421938649581	662.1633189038612	730.2858674045933	649.4577524106417	715.4965898991529	740.7881518185766
663.0198445188287	658.7625527997407	673.2607358176274	639.9358387872333	711.0716233546462	655.5098575975653	627.7156931568244	665.8856684998609	684.6794011340714	706.4339589901497	648.501378535293	620.5564781412681	656.8849614770393	649.5666634764737	611.0484942577052	664.4853472204654	650.9752632321148	592.8519632397437	628.7970083690813	636.6089983726425	682.320378664607	640.8101164589967	648.5335208948353	685.2256719795772	646.0421938649581	662.1633189038612	730.2858674045933	649.4577524106417	715.4965898991529	740.7881518185766
663.0198445188287	658.7625527997407	673.2607358176274	639.9358387872333	711.0716233546462	655.5098575975653	627.7156931568244	665.8856684998609	684.6794011340714	706.4339589901497	648.501378535293	620.5564781412681	648.2354392051109	649.5666634764737	611.0484942577052	664.4853472204654	650.9752632321148	592.8519632397437	628.7970083690813	636.6089983726425	682.320378664607	636.7969187862763	648.5335208948353	685.2256719795772	646.0421938649581	662.1633189038612	730.2858674045933	649.4577524106417	715.4965898991529	740.7881518185766
663.0198445188287	658.7625527997407	665.768865098381	639.9358387872333	711.0716233546462	655.5098575975653	627.7156931568244	665.8856684998609	684.6794011340714	706.4339589901497	645.8704302791382	614.092296166937	648.2354392051109	649.5666634764737	610.8125700928621	664.4853472204654	650.9752632321148	592.8519632397437	628.7970083690813	636.6089983726425	682.320378664607	636.7969187862763	648.5335208948353	685.2256719795772	646.0421938649581	662.1633189038612	730.2858674045933	649.4577524106417	715.4965898991529	740.7881518185766
663.0198445188287	658.7625527997407	665.768865098381	634.2518575588176	701.8460460901324	649.6415992769731	627.7156931568244	664.568784914486	684.6794011340714	706.4339589901497	645.8704302791382	614.092296166937	648.2354392051109	649.5666634764737	610.8125700928621	664.4853472204654	650.9752632321148	592.8519632397437	628.7970083690813	636.6089983726425	682.320378664607	636.7969187862763	648.5335208948353	684.959692021823	646.0421938649581	662.1633189038612	730.2858674045933	649.4577524106417	715.4965898991529	740.7881518185766
661.3682059183742	658.7625527997407	665.768865098381	634.2518575588176	701.8460460901324	649.6415992769731	627.7156931568244	664.568784914486	684.6794011340714	706.4339589901497	645.8704302791382	613.3295141914822	648.2354392051109	649.5666634764737	610.8125700928621	664.4853472204654	650.9752632321148	592.8519632397437	628.7970083690813	636.6089983726425	682.320378664607	636.7969187862763	646.2642091310643	684.959692021823	646.0421938649581	662.1633189038612	730.2858674045933	649.4577524106417	711.2371770362715	740.7881518185766
658.8546626090699	658.0131664874016	665.768865098381	632.8560547826669	701.8460460901324	649.6415992769731	627.7156931568244	664.568784914486	684.6794011340714	706.4339589901497	645.8704302791382	613.3295141914822	648.2354392051109	649.5666634764737	610.8125700928621	664.4853472204654	650.9752632321148	592.8519632397437	622.2945538756046	636.6089983726425	682.320378664607	636.7969187862763	646.2642091310643	684.959692021823	646.0421938649581	662.1633189038612	730.2858674045933	649.4577524106417	711.2371770362715	730.6230855951947
658.8546626090699	656.9715588659142	665.768865098381	627.5470822102704	701.8460460901324	649.6415992769731	627.7156931568244	664.568784914486	684.6794011340714	706.4339589901497	645.8704302791382	613.3295141914822	648.2354392051109	649.5666634764737	610.8125700928621	664.4853472204654	650.9752632321148	592.8519632397437	622.2945538756046	636.6089983726425	682.320378664607	636.7969187862763	635.8430158459744	684.959692021823	646.0421938649581	662.1633189038612	730.2858674045933	649.4577524106417	711.2371770362715	730.6230855951947
658.8546626090699	655.3556050287161	665.768865098381	627.5470822102704	701.7345933953668	645.1313218883114	627.7156931568244	664.568784914486	684.6794011340714	706.4339589901497	645.8704302791382	613.3295141914822	648.2354392051109	649.5666634764737	610.8125700928621	664.4853472204654	646.8679826836121	592.8519632397437	622.2945538756046	636.6089983726425	682.320378664607	636.7969187862763	623.9116897894569	683.648180271854	646.0421938649581	662.1633189038612	730.2858674045933	649.4577524106417	711.2371770362715	730.6230855951947
658.8546626090699	655.3556050287161	665.768865098381	627.5470822102704	701.7345933953668	644.1827405215961	627.7156931568244	664.568784914486	682.8460247111426	706.4339589901497	645.8704302791382	613.3295141914822	648.2354392051109	649.5666634764737	610.8125700928621	664.4853472204654	646.8679826836121	592.8519632397437	622.2945538756046	632.8622860285436	675.7981592364558	636.7969187862763	609.3344492273393	683.648180271854	646.0421938649581	649.2187813160917	730.2858674045933	647.8100075827986	711.2371770362715	730.6230855951947
658.8546626090699	655.3556050287161	665.768865098381	627.5470822102704	701.7345933953668	644.1827405215961	626.5032668764378	664.568784914486	682.8460247111426	706.4339589901497	645.8704302791382	613.3295141914822	648.2354392051109	649.5666634764737	610.8125700928621	664.4853472204654	646.8679826836121	592.8519632397437	622.2945538756046	632.8176258488885	675.7981592364558	636.7969187862763	609.3344492273393	683.648180271854	646.0421938649581	649.2187813160917	730.2858674045933	647.8100075827986	711.2371770362715	730.6230855951947
658.8546626090699	652.4738037794075	665.768865098381	627.5470822102704	701.7345933953668	644.1827405215961	626.5032668764378	664.568784914486	682.8460247111426	706.4339589901497	645.8704302791382	613.3295141914822	648.2354392051109	649.5666634764737	607.8575888512389	664.4853472204654	646.8679826836121	592.8519632397437	622.2945538756046	632.8176258488885	675.7981592364558	636.7969187862763	609.3344492273393	683.648180271854	646.0421938649581	649.2187813160917	730.2858674045933	634.9837305658735	711.2371770362715	730.6230855951947
658.8546626090699	652.4738037794075	665.768865098381	627.5470822102704	701.7345933953668	644.1827405215961	626.5032668764378	664.568784914486	680.1866577957948	704.9610829619719	645.8704302791382	613.3295141914822	648.2354392051109	649.5666634764737	607.8575888512389	664.4853472204654	646.8679826836121	592.8519632397437	622.2945538756046	632.8176258488885	675.7981592364558	635.4416646944815	609.3344492273393	683.648180271854	646.0421938649581	649.2187813160917	730.2858674045933	627.0958804078704	696.7651524576113	730.6230855951947
658.8546626090699	652.4738037794075	665.768865098381	627.5470822102704	701.7345933953668	644.1827405215961	626.5032668764378	657.6702795617248	680.1866577957948	704.9610829619719	645.8704302791382	613.3295141914822	639.9815992731616	649.5666634764737	599.7896646866628	664.4853472204654	646.8679826836121	592.8519632397437	607.4045995632428	632.8176258488885	675.7981592364558	635.4416646944815	609.3344492273393	680.5971615020463	646.0421938649581	649.2187813160917	722.2774819468598	627.0958804078704	696.7651524576113	717.9692090120873
658.8546626090699	649.9773230914619	665.768865098381	626.0305736832681	701.5262433926807	644.1827405215961	626.5032668764378	657.6702795617248	679.9757211747178	704.9610829619719	645.8704302791382	613.3295141914822	639.9815992731616	649.5666634764737	599.7896646866628	664.4853472204654	646.8679826836121	592.8519632397437	607.4045995632428	632.8176258488885	675.7981592364558	635.4416646944815	609.3344492273393	680.5971615020463	646.0421938649581	649.2187813160917	722.2774819468598	627.0958804078704	696.7651524576113	713.1203552455729
658.8546626090699	649.9773230914619	665.768865098381	626.0305736832681	701.5262433926807	644.1827405215961	626.5032668764378	657.6702795617248	679.9757211747178	704.9610829619719	645.8704302791382	613.3295141914822	639.9815992731616	639.3939431024085	599.7896646866628	664.4853472204654	646.8679826836121	592.8519632397437	607.4045995632428	632.8176258488885	675.7981592364558	635.4416646944815	603.7553100726353	671.1013278698158	646.0421938649581	649.2187813160917	722.2774819468598	627.0958804078704	696.7651524576113	713.1203552455729
658.8546626090699	649.9773230914619	665.768865098381	626.0305736832681	701.5262433926807	644.1827405215961	626.5032668764378	657.6702795617248	679.9757211747178	704.9610829619719	645.8704302791382	613.3295141914822	639.9815992731616	639.3939431024085	599.7896646866628	664.4853472204654	646.8679826836121	592.8519632397437	607.4045995632428	632.8176258488885	675.7981592364558	635.4416646944815	603.7553100726353	671.1013278698158	646.0421938649581	649.2187813160917	720.1154950191287	625.5776846634552	696.7651524576113	713.1203552455729
658.8546626090699	649.9773230914619	665.768865098381	626.0305736832681	701.5262433926807	643.0567352455834	626.5032668764378	657.6702795617248	679.9757211747178	704.9610829619719	645.1742277026549	609.0866298976214	639.9815992731616	639.3939431024085	599.7896646866628	657.6884074277987	645.6887944412038	592.8519632397437	607.4045995632428	632.8176258488885	675.7981592364558	635.4416646944815	603.7553100726353	671.1013278698158	634.0823285039274	649.2187813160917	720.1154950191287	625.5776846634552	696.7651524576113	711.1963188665628
658.8546626090699	649.9773230914619	665.768865098381	626.0305736832681	701.5262433926807	643.0567352455834	626.5032668764378	657.6702795617248	675.9938592439922	704.9610829619719	645.1742277026549	609.0866298976214	639.9815992731616	639.3939431024085	596.2134284882889	657.6884074277987	645.6887944412038	592.8519632397437	607.4045995632428	632.8176258488885	675.7981592364558	635.4416646944815	603.7553100726353	671.1013278698158	634.0823285039274	649.2187813160917	704.2722482475222	625.5776846634552	696.7651524576113	711.1963188665628
658.8546626090699	649.9773230914619	665.768865098381	626.0305736832681	701.5262433926807	643.0567352455834	626.5032668764378	657.6702795617248	658.5309475682927	700.8075628479626	645.1742277026549	609.0866298976214	639.9815992731616	639.3939431024085	596.2134284882889	657.6884074277987	645.6887944412038	592.8519632397437	607.4045995632428	632.8176258488885	665.2686942932635	635.4416646944815	603.7553100726353	671.1013278698158	634.0823285039274	649.2187813160917	704.2722482475222	621.2752048538284	696.7651524576113	711.1963188665628
658.8546626090699	649.9773230914619	665.768865098381	622.7042464590363	700.5141533394315	643.0567352455834	626.5032668764378	657.6702795617248	658.5309475682927	700.8075628479626	636.7863900166308	609.0866298976214	639.9815992731616	639.3939431024085	596.2134284882889	657.6884074277987	645.6887944412038	590.4627881556394	607.4045995632428	632.8176258488885	665.2686942932635	635.4416646944815	603.7553100726353	671.1013278698158	634.0823285039274	649.2187813160917	704.2722482475222	621.2752048538284	696.7651524576113	706.7200659929234
658.8546626090699	649.9773230914619	665.768865098381	622.7042464590363	700.5141533394315	643.0567352455834	626.5032668764378	657.6702795617248	658.5309475682927	700.8075628479626	636.7863900166308	609.0866298976214	639.9815992731616	639.3939431024085	596.2134284882889	657.6884074277987	645.6887944412038	590.4627881556394	607.4045995632428	632.8176258488885	665.2686942932635	635.4416646944815	603.7553100726353	671.1013278698158	634.0823285039274	649.2187813160917	704.2722482475222	621.2752048538284	696.7651524576113	706.7200659929234
658.8546626090699	649.9773230914619	663.8771382338828	622.7042464590363	700.5141533394315	643.0567352455834	622.6050625821321	657.6702795617248	653.0027741312485	700.8075628479626	636.7863900166308	601.475479000868	639.9815992731616	639.3939431024085	596.2134284882889	657.6884074277987	645.6887944412038	586.3731452434528	607.4045995632428	632.8176258488885	665.2686942932635	635.4416646944815	592.8048274213754	671.1013278698158	634.0823285039274	649.2187813160917	704.2722482475222	621.2752048538284	696.7651524576113	703.6646751911229
658.8546626090699	649.9773230914619	663.8771382338828	622.7042464590363	700.5141533394315	643.0567352455834	622.6050625821321	657.6702795617248	653.0027741312485	700.8075628479626	636.7863900166308	601.475479000868	639.9815992731616	639.3939431024085	596.2134284882889	657.6884074277987	645.6887944412038	586.3731452434528	607.4045995632428	632.8176258488885	665.2686942932635	635.4416646944815	592.3704834951286	671.1013278698158	634.0823285039274	649.2187813160917	704.2722482475222	621.2752048538284	696.7651524576113	703.6646751911229
658.8546626090699	649.9773230914619	663.8771382338828	622.7042464590363	700.5141533394315	643.0567352455834	622.6050625821321	657.6702795617248	649.9770797776314	697.6663084320169	636.7863900166308	601.475479000868	639.9815992731616	639.3939431024085	596.2134284882889	657.6884074277987	640.9932512597006	586.3731452434528	607.4045995632428	622.5858070686564	665.2686942932635	635.4416646944815	591.8492244388854	671.1013278698158	634.0823285039274	649.2187813160917	704.2722482475222	621.2752048538284	696.7651524576113	703.6646751911229
658.8546626090699	649.9773230914619	662.2822509861821	622.7042464590363	700.5141533394315	641.4490775627269	622.6050625821321	657.6702795617248	649.9770797776314	697.6663084320169	636.7863900166308	601.475479000868	639.9815992731616	639.3939431024085	596.2134284882889	655.1889555490893	640.9932512597006	586.3731452434528	607.4045995632428	622.5858070686564	665.2686942932635	612.7406245540258	591.8492244388854	671.1013278698158	618.9948503704404	649.2187813160917	688.9111137734317	615.2436261778452	696.7651524576113	703.6646751911229
658.8546626090699	649.9773230914619	662.2822509861821	622.7042464590363	700.5141533394315	641.4490775627269	622.6050625821321	657.6702795617248	649.9770797776314	697.6663084320169	633.6463975557706	601.475479000868	639.9815992731616	639.3939431024085	596.2134284882889	655.1889555490893	640.9932512597006	585.2423248606481	607.4045995632428	622.5858070686564	665.2686942932635	612.7406245540258	591.8492244388854	671.1013278698158	618.9948503704404	649.2187813160917	688.9111137734317	615.2436261778452	696.7651524576113	703.6646751911229
658.8546626090699	649.9773230914619	662.2822509861821	622.7042464590363	700.5141533394315	641.4490775627269	620.3408814281096	657.6702795617248	649.9770797776314	697.6663084320169	633.6463975557706	601.475479000868	639.9815992731616	639.3939431024085	596.2134284882889	655.1889555490893	640.9932512597006	585.2423248606481	607.4045995632428	622.5858070686564	663.1811138753847	612.7406245540258	591.8492244388854	671.1013278698158	618.9948503704404	643.5592505635605	685.5173785403764	615.2436261778452	696.7651524576113	703.6646751911229
658.8546626090699	649.9773230914619	662.2822509861821	622.7042464590363	700.5141533394315	641.4490775627269	620.3408814281096	657.6702795617248	649.9770797776314	697.6663084320169	633.6463975557706	597.1970863068793	639.9815992731616	639.3939431024085	596.2134284882889	647.5771235573707	640.9932512597006	585.2423248606481	607.4045995632428	622.5858070686564	663.1811138753847	612.7406245540258	591.8492244388854	671.1013278698158	618.9948503704404	643.5592505635605	685.5173785403764	615.2436261778452	696.7651524576113	703.6646751911229
658.8546626090699	649.9773230914619	662.2822509861821	622.7042464590363	700.5141533394315	641.4490775627269	620.3408814281096	657.6702795617248	642.1838143053743	697.6663084320169	633.6463975557706	597.1970863068793	639.9815992731616	639.3939431024085	596.2134284882889	647.5771235573707	640.9932512597006	585.2423248606481	607.4045995632428	622.5858070686564	663.1811138753847	612.7406245540258	591.8492244388854	669.370667972427	618.9948503704404	643.5592505635605	685.5173785403764	615.2436261778452	696.7651524576113	703.6646751911229
658.8546626090699	649.9773230914619	662.2822509861821	622.7042464590363	700.2156321749603	641.4490775627269	620.3408814281096	657.6702795617248	642.1838143053743	697.6663084320169	633.6463975557706	597.1970863068793	639.9815992731616	639.3939431024085	596.2134284882889	647.5771235573707	629.9761518748306	585.2423248606481	607.4045995632428	622.5858070686564	663.1811138753847	612.7406245540258	591.8492244388854	669.370667972427	618.9948503704404	643.5592505635605	685.5173785403764	615.2436261778452	696.7651524576113	703.6646751911229
658.8546626090699	649.9773230914619	662.2822509861821	622.1733839108073	700.2156321749603	641.4490775627269	620.3408814281096	657.6702795617248	642.1838143053743	697.6663084320169	633.6463975557706	597.1970863068793	639.9815992731616	639.3939431024085	591.8350062518826	647.5771235573707	629.9761518748306	583.1746370769528	607.4045995632428	622.5858070686564	663.1811138753847	612.7406245540258	591.8492244388854	660.9520040314189	618.9948503704404	643.5592505635605	683.5497291757251	615.2436261778452	693.5462515701843	703.6646751911229
658.8546626090699	648.6168024872711	662.2822509861821	622.1733839108073	700.2156321749603	640.0148019146884	620.3408814281096	657.6702795617248	642.1838143053743	697.6663084320169	633.6463975557706	597.1970863068793	639.9815992731616	639.3939431024085	591.8350062518826	647.5771235573707	629.9761518748306	583.1746370769528	607.4045995632428	622.5858070686564	663.1811138753847	612.7406245540258	591.2696890400132	660.9520040314189	618.9948503704404	643.5592505635605	683.5497291757251	615.2436261778452	693.5462515701843	703.6646751911229
652.2727410830549	648.6168024872711	662.2822509861821	622.1733839108073	700.2156321749603	640.0148019146884	620.3408814281096	657.6702795617248	642.115893027843	683.0873515215831	633.6463975557706	597.1970863068793	639.9815992731616	639.3939431024085	591.8350062518826	647.5771235573707	629.9761518748306	583.1746370769528	607.4045995632428	622.5858070686564	663.1811138753847	612.7406245540258	591.2696890400132	660.9520040314189	618.9948503704404	643.5592505635605	671.0418109531131	615.2436261778452	691.9448102787461	703.6646751911229
652.2727410830549	648.6168024872711	662.2822509861821	622.1733839108073	700.2156321749603	640.0148019146884	615.9511144766603	657.6702795617248	642.115893027843	683.0873515215831	633.6463975557706	597.1970863068793	639.9815992731616	639.3939431024085	591.7972727134226	647.5771235573707	629.9761518748306	583.1746370769528	607.4045995632428	622.5858070686564	663.1811138753847	612.7406245540258	591.2696890400132	660.9520040314189	618.9948503704404	643.5592505635605	671.0418109531131	615.2436261778452	686.4906214766432	703.6646751911229
652.2727410830549	648.6168024872711	662.2822509861821	620.8512629453887	700.2156321749603	640.0148019146884	615.9511144766603	657.6702795617248	642.115893027843	683.0873515215831	633.6463975557706	597.1970863068793	639.9815992731616	631.7565240736046	591.7972727134226	647.5771235573707	629.9761518748306	583.1746370769528	607.4045995632428	622.5858070686564	663.1811138753847	612.7406245540258	587.8265076847872	660.9520040314189	618.9948503704404	643.5592505635605	660.9742786213849	615.2436261778452	686.4906214766432	703.6646751911229
652.2727410830549	648.6168024872711	662.2822509861821	620.8512629453887	700.2156321749603	640.0148019146884	615.9511144766603	657.6702795617248	642.115893027843	683.0873515215831	633.6463975557706	597.1970863068793	639.9815992731616	631.7565240736046	591.7972727134226	647.5771235573707	629.9761518748306	583.1746370769528	607.4045995632428	622.5858070686564	663.1811138753847	612.7406245540258	587.8265076847872	660.9520040314189	618.9948503704404	643.5592505635605	660.9742786213849	615.2436261778452	686.4906214766432	703.6646751911229
652.2727410830549	648.6168024872711	662.2822509861821	620.8512629453887	700.1282862571559	640.0148019146884	615.9511144766603	657.6702795617248	639.5146346676626	683.0873515215831	633.6463975557706	597.1970863068793	638.7251680793875	631.7565240736046	591.7972727134226	647.5771235573707	629.9761518748306	583.1746370769528	607.4045995632428	622.5858070686564	646.9236699045277	612.7406245540258	587.8265076847872	660.9520040314189	618.9948503704404	643.5592505635605	660.9742786213849	615.2436261778452	686.4906214766432	703.6646751911229
652.2727410830549	648.6168024872711	662.2822509861821	612.2654783519617	700.1282862571559	640.0148019146884	615.9511144766603	657.6702795617248	639.5146346676626	683.0873515215831	633.6463975557706	597.1970863068793	638.7251680793875	631.7565240736046	591.7972727134226	647.5771235573707	629.9761518748306	583.1746370769528	607.4045995632428	622.5858070686564	646.9236699045277	612.7406245540258	587.8265076847872	660.9520040314189	618.9948503704404	643.5592505635605	653.994712530513	615.2436261778452	686.4906214766432	703.6646751911229
652.2727410830549	648.6168024872711	662.2822509861821	612.2654783519617	700.1282862571559	640.0148019146884	615.9511144766603	657.6702795617248	639.5146346676626	683.0873515215831	633.6463975557706	597.1970863068793	638.7251680793875	631.7565240736046	591.7972727134226	646.6619934996621	627.6225101977946	575.2348593078289	607.4045995632428	622.5858070686564	646.9236699045277	612.7406245540258	587.8265076847872	660.9520040314189	618.9948503704404	643.5592505635605	653.994712530513	611.8539592827467	686.4906214766432	701.4510058046785
652.2727410830549	648.6168024872711	662.2822509861821	610.7465501645562	700.1282862571559	633.9104141154111	615.9511144766603	657.6702795617248	639.5146346676626	683.0873515215831	633.6463975557706	596.1458031182531	638.7251680793875	631.7565240736046	591.7972727134226	646.6619934996621	627.6225101977946	575.2348593078289	607.4045995632428	622.5858070686564	646.9236699045277	612.7406245540258	587.8265076847872	660.9520040314189	618.9948503704404	641.7779521976844	653.994712530513	611.8539592827467	686.4906214766432	701.4510058046785
652.2727410830549	648.6168024872711	662.2822509861821	610.7465501645562	700.1282862571559	633.9104141154111	615.9511144766603	657.6702795617248	639.5146346676626	683.0873515215831	633.6463975557706	596.1458031182531	638.7251680793875	631.7565240736046	591.7972727134226	646.6619934996621	627.6225101977946	575.2348593078289	607.4045995632428	622.5858070686564	646.9236699045277	612.6131215864489	587.8265076847872	660.9520040314189	618.9948503704404	641.7779521976844	653.994712530513	611.8539592827467	686.4906214766432	701.4510058046785
636.3231164285688	648.6168024872711	662.2822509861821	608.8330735139791	700.1282862571559	633.9104141154111	615.9511144766603	657.6702795617248	639.5146346676626	683.0873515215831	633.6463975557706	596.1458031182531	638.7251680793875	631.7565240736046	591.7972727134226	646.6619934996621	627.6225101977946	561.9103956156329	607.4045995632428	622.5858070686564	646.9236699045277	612.6131215864489	587.8265076847872	657.2830463090834	618.9948503704404	641.7779521976844	653.994712530513	611.8539592827467	686.4906214766432	701.4510058046785
636.3231164285688	644.1139564523023	662.2822509861821	608.8330735139791	700.1282862571559	633.9104141154111	615.9511144766603	657.6702795617248	639.5146346676626	683.0873515215831	633.6463975557706	596.1458031182531	633.6363147752392	631.7565240736046	591.7972727134226	646.6619934996621	627.6225101977946	561.9103956156329	607.4045995632428	622.5858070686564	646.9236699045277	612.6131215864489	587.8265076847872	657.2830463090834	618.9948503704404	641.7779521976844	653.994712530513	606.0487027469359	686.4906214766432	699.7369796389889
636.3231164285688	644.1139564523023	662.2822509861821	608.8330735139791	700.1282862571559	633.9104141154111	615.9511144766603	657.6702795617248	639.5146346676626	678.6234498115609	633.6463975557706	596.1458031182531	627.5170777435297	631.7565240736046	591.7972727134226	646.6619934996621	627.6225101977946	561.9103956156329	607.4045995632428	622.5858070686564	646.9236699045277	612.6131215864489	587.8265076847872	657.2830463090834	612.7760244512116	641.7779521976844	653.994712530513	606.0487027469359	686.4906214766432	699.7369796389889
636.3231164285688	644.1139564523023	662.2822509861821	608.8330735139791	700.1282862571559	633.9104141154111	615.4958919331795	657.6702795617248	639.5146346676626	678.6234498115609	633.6463975557706	596.1458031182531	627.5170777435297	631.7565240736046	591.7972727134226	646.6619934996621	627.6225101977946	561.9103956156329	607.4045995632428	622.5858070686564	646.9236699045277	612.6131215864489	582.626350917862	657.2830463090834	612.7760244512116	641.7779521976844	653.994712530513	606.0487027469359	686.4906214766432	699.7369796389889
636.3231164285688	644.1139564523023	662.2822509861821	608.8330735139791	700.1282862571559	633.9104141154111	615.4958919331795	645.9488054225396	639.5146346676626	673.0834501478793	633.6463975557706	596.1458031182531	627.5170777435297	631.7565240736046	591.7972727134226	646.6619934996621	627.6225101977946	561.9103956156329	607.4045995632428	622.5858070686564	646.9236699045277	612.6131215864489	576.7746495643952	657.2830463090834	612.7760244512116	641.7779521976844	653.994712530513	606.0487027469359	686.4906214766432	699.7369796389889
636.3231164285688	644.1139564523023	662.2822509861821	608.8330735139791	700.1282862571559	633.9104141154111	615.4958919331795	645.9488054225396	639.5146346676626	673.0834501478793	633.6463975557706	596.1458031182531	627.5170777435297	631.7565240736046	587.4356878114033	646.6619934996621	627.6225101977946	561.9103956156329	607.4045995632428	622.5858070686564	646.9236699045277	612.6131215864489	576.7746495643952	649.0256305516247	612.7760244512116	641.7779521976844	653.994712530513	604.6819562333378	686.4906214766432	699.7369796389889
636.3231164285688	644.1139564523023	662.2822509861821	608.8330735139791	700.1282862571559	633.9104141154111	612.9978880869157	645.9488054225396	639.5146346676626	673.0834501478793	633.6463975557706	596.1458031182531	627.5170777435297	631.7565240736046	585.6800998742001	646.6619934996621	627.6225101977946	561.9103956156329	607.4045995632428	622.5858070686564	646.9236699045277	612.6131215864489	576.7746495643952	649.0256305516247	612.7760244512116	641.7779521976844	653.994712530513	604.6819562333378	686.4906214766432	699.7369796389889
636.3231164285688	644.1139564523023	662.2822509861821	608.8330735139791	700.1282862571559	633.9104141154111	612.9978880869157	645.9488054225396	639.5146346676626	673.0834501478793	633.3932067976973	596.1458031182531	627.5170777435297	631.6368451861032	585.6800998742001	646.6619934996621	627.6225101977946	561.9103956156329	607.4045995632428	622.5858070686564	646.9236699045277	612.6131215864489	576.7746495643952	649.0256305516247	612.7760244512116	641.7779521976844	653.994712530513	602.6714156465987	686.4906214766432	699.6229789359908
636.3231164285688	644.1139564523023	662.2822509861821	608.8330735139791	700.1282862571559	633.9104141154111	612.9978880869157	645.9488054225396	639.5146346676626	673.0834501478793	633.3932067976973	596.1458031182531	627.5170777435297	623.1394642800485	585.6800998742001	646.6619934996621	627.6225101977946	561.9103956156329	607.4045995632428	622.5858070686564	646.9236699045277	612.6131215864489	576.7746495643952	649.0256305516247	612.7760244512116	641.7779521976844	653.994712530513	598.8078814316865	686.4906214766432	699.1614057922741
636.3231164285688	644.1139564523023	662.2822509861821	603.0163747808415	692.6758256693408	633.9104141154111	612.9978880869157	645.9488054225396	639.5146346676626	673.0834501478793	633.3932067976973	596.1458031182531	627.5170777435297	623.1394642800485	585.6800998742001	646.6619934996621	627.6225101977946	561.9103956156329	607.4045995632428	622.5858070686564	646.9236699045277	612.6131215864489	576.7746495643952	649.0256305516247	612.7760244512116	641.7779521976844	653.994712530513	598.8078814316865	681.7580363108823	699.1614057922741
636.3231164285688	640.5875497699258	662.2822509861821	603.0163747808415	692.6758256693408	633.9104141154111	612.9978880869157	645.9488054225396	639.5146346676626	672.6813569389817	633.3932067976973	596.1458031182531	627.5170777435297	621.3378069654862	585.6800998742001	646.6619934996621	618.4001787563286	561.9103956156329	607.4045995632428	610.2375467848567	646.9236699045277	612.6131215864489	576.7746495643952	649.0256305516247	612.7760244512116	641.7779521976844	653.994712530513	595.2419973076748	671.6613275647409	699.1614057922741
636.3231164285688	640.5875497699258	662.2822509861821	603.0163747808415	692.6758256693408	633.9104141154111	612.9978880869157	645.9488054225396	639.5146346676626	672.6813569389817	633.3932067976973	596.1458031182531	627.5170777435297	621.3378069654862	585.6800998742001	646.6619934996621	618.4001787563286	561.9103956156329	607.4045995632428	610.2375467848567	646.9236699045277	610.5248342765265	576.7746495643952	649.0256305516247	612.7760244512116	641.7779521976844	653.994712530513	595.2419973076748	671.6613275647409	693.6790350483413
636.3231164285688	630.0089582871426	662.2822509861821	603.0163747808415	692.6758256693408	633.9104141154111	612.9978880869157	645.9488054225396	639.5146346676626	672.6813569389817	633.3932067976973	596.1458031182531	627.5170777435297	621.3378069654862	585.6800998742001	646.6619934996621	618.4001787563286	561.9103956156329	607.4045995632428	610.2375467848567	646.9236699045277	610.5248342765265	576.7746495643952	649.0256305516247	612.7760244512116	641.7779521976844	653.994712530513	595.2419973076748	671.6613275647409	693.6790350483413
636.3231164285688	630.0089582871426	662.2822509861821	603.0163747808415	692.6758256693408	633.9104141154111	612.9978880869157	645.9488054225396	639.5146346676626	672.6813569389817	633.3932067976973	596.1458031182531	627.5170777435297	621.3378069654862	585.6800998742001	646.6619934996621	618.4001787563286	561.9103956156329	607.4045995632428	597.6443301945615	646.9236699045277	610.5248342765265	576.7746495643952	649.0256305516247	612.7760244512116	636.757702259688	653.994712530513	595.2419973076748	671.6613275647409	693.1526019653984
636.3231164285688	630.0089582871426	661.9115538179171	603.0163747808415	692.6758256693408	633.9104141154111	612.9978880869157	645.9488054225396	637.5618551851705	672.6813569389817	633.3932067976973	596.1458031182531	627.5170777435297	621.3378069654862	585.6800998742001	646.6619934996621	618.4001787563286	561.9103956156329	607.4045995632428	597.6443301945615	646.9236699045277	610.5248342765265	576.7746495643952	649.0256305516247	612.7760244512116	636.757702259688	653.994712530513	595.2419973076748	671.6613275647409	693.1526019653984
636.3231164285688	617.4924741531336	661.9115538179171	603.0163747808415	683.5205947931524	633.9104141154111	608.0263389370483	645.9488054225396	637.5618551851705	659.1284710636993	633.3932067976973	596.1458031182531	627.5170777435297	621.3378069654862	585.6800998742001	646.6619934996621	618.4001787563286	561.7947190002762	607.4045995632428	592.3531781715417	646.9236699045277	610.5248342765265	576.7746495643952	649.0256305516247	612.7760244512116	636.757702259688	653.994712530513	595.2419973076748	671.6613275647409	693.1526019653984
636.3231164285688	617.4924741531336	661.9115538179171	603.0163747808415	683.5205947931524	633.9104141154111	608.0263389370483	645.9488054225396	637.5618551851705	659.1284710636993	633.3932067976973	596.1458031182531	627.5170777435297	621.3378069654862	585.6800998742001	646.6619934996621	618.4001787563286	561.7947190002762	607.4045995632428	592.3531781715417	646.9236699045277	610.5248342765265	576.7746495643952	649.0256305516247	612.7760244512116	636.757702259688	653.994712530513	595.2419973076748	671.6613275647409	693.1526019653984
636.3231164285688	616.2063112851808	661.9115538179171	603.0163747808415	683.5205947931524	633.9104141154111	608.0263389370483	645.9488054225396	634.5598101475307	659.1284710636993	633.3932067976973	596.1458031182531	627.5170777435297	621.3378069654862	585.6800998742001	646.6619934996621	618.4001787563286	561.7947190002762	607.4045995632428	592.3531781715417	646.9236699045277	610.5248342765265	576.7746495643952	649.0256305516247	612.7760244512116	636.757702259688	653.994712530513	595.2419973076748	671.6613275647409	693.1526019653984
636.3231164285688	616.2063112851808	661.9115538179171	603.0163747808415	683.5205947931524	633.9104141154111	608.0263389370483	645.9488054225396	634.5598101475307	659.1284710636993	633.3932067976973	596.1458031182531	623.843550586073	620.8797758454762	585.6800998742001	646.6619934996621	618.4001787563286	561.7947190002762	607.4045995632428	592.3531781715417	646.9236699045277	610.5248342765265	576.7746495643952	649.0256305516247	612.7760244512116	636.757702259688	653.994712530513	594.2909542391972	671.6613275647409	693.1526019653984
636.3231164285688	616.2063112851808	661.9115538179171	603.0163747808415	673.9261147915663	633.9104141154111	608.0263389370483	645.9488054225396	634.5598101475307	659.1284710636993	633.3932067976973	596.1458031182531	623.843550586073	620.8797758454762	585.6800998742001	646.6619934996621	618.4001787563286	561.7947190002762	607.4045995632428	592.3531781715417	646.9236699045277	610.5248342765265	576.7746495643952	641.8426266036724	612.7760244512116	633.9717901365607	653.994712530513	594.2909542391972	671.6613275647409	690.5000473706269
636.3231164285688	616.2063112851808	661.8391941796797	603.0163747808415	672.1074048075302	633.9104141154111	608.0263389370483	645.9488054225396	634.5598101475307	659.1284710636993	633.3932067976973	596.1458031182531	623.843550586073	620.8797758454762	585.6800998742001	646.6619934996621	618.4001787563286	561.7947190002762	607.4045995632428	592.3531781715417	646.9236699045277	600.6599357443692	576.7746495643952	641.8426266036724	612.7698178843599	629.6742901250551	653.994712530513	592.3622870475086	656.2077339619531	690.5000473706269
636.3231164285688	616.2063112851808	661.8391941796797	603.0163747808415	672.1074048075302	633.7543863290875	608.0263389370483	645.9488054225396	634.5598101475307	659.1284710636993	633.3932067976973	596.1458031182531	623.843550586073	620.8797758454762	584.3538146478838	640.0014973538362	618.4001787563286	557.4193296238801	607.4045995632428	592.3531781715417	646.9236699045277	600.6599357443692	576.7746495643952	641.8426266036724	612.7698178843599	629.6742901250551	653.994712530513	586.58420923029	656.2077339619531	690.1793631795692
636.3231164285688	616.2063112851808	661.8391941796797	599.7019916970875	672.1074048075302	633.7543863290875	606.000366383448	645.9488054225396	634.5598101475307	659.1284710636993	633.3932067976973	596.1458031182531	623.843550586073	620.8797758454762	584.3538146478838	640.0014973538362	618.4001787563286	557.4193296238801	607.4045995632428	592.3531781715417	646.9236699045277	600.6599357443692	576.7746495643952	641.8426266036724	612.7698178843599	629.6742901250551	653.994712530513	578.0321392943906	655.353805051263	690.1793631795692
636.3231164285688	612.3773136511228	661.8391941796797	599.7019916970875	672.1074048075302	633.7543863290875	606.000366383448	645.9488054225396	634.5598101475307	659.1284710636993	633.3932067976973	596.1458031182531	623.843550586073	620.8797758454762	584.3538146478838	640.0014973538362	618.4001787563286	557.4193296238801	607.4045995632428	592.3531781715417	646.9236699045277	600.6599357443692	576.7746495643952	641.8426266036724	612.7698178843599	629.6742901250551	631.6126852120881	562.250700102119	655.353805051263	690.1793631795692
636.3231164285688	612.3773136511228	657.7957798541671	599.7019916970875	672.1074048075302	633.7543863290875	606.000366383448	645.9488054225396	634.5598101475307	659.1284710636993	633.3932067976973	596.1458031182531	623.843550586073	620.8797758454762	584.3538146478838	640.0014973538362	618.4001787563286	557.4193296238801	607.4045995632428	592.3531781715417	646.9236699045277	597.2381402487957	574.8425771723472	641.8426266036724	612.7698178843599	629.6742901250551	631.6126852120881	562.250700102119	655.353805051263	690.1793631795692
636.3231164285688	612.3773136511228	657.7957798541671	599.7019916970875	672.1074048075302	633.5764081169264	606.000366383448	645.9488054225396	634.5598101475307	659.1284710636993	633.3932067976973	596.1458031182531	621.3579016910805	620.8797758454762	584.3538146478838	640.0014973538362	618.4001787563286	557.4193296238801	607.4045995632428	592.3531781715417	646.9236699045277	597.2381402487957	574.8425771723472	641.8426266036724	612.7698178843599	629.6742901250551	631.6126852120881	562.250700102119	655.353805051263	690.1793631795692
636.3231164285688	609.9633527746188	657.7957798541671	599.7019916970875	672.1074048075302	633.5764081169264	601.4407516410708	645.9488054225396	634.5598101475307	659.1284710636993	633.3932067976973	596.1458031182531	621.3579016910805	620.8797758454762	584.3538146478838	640.0014973538362	618.4001787563286	557.4193296238801	607.4045995632428	592.3531781715417	646.9236699045277	597.2381402487957	574.8425771723472	641.8426266036724	612.7698178843599	629.6742901250551	631.6126852120881	562.250700102119	655.353805051263	690.1793631795692
636.3231164285688	609.9633527746188	657.7957798541671	599.7019916970875	672.1074048075302	633.5764081169264	601.4407516410708	645.9488054225396	634.5598101475307	659.1284710636993	633.3932067976973	596.1458031182531	621.3579016910805	620.8797758454762	584.3538146478838	640.0014973538362	618.4001787563286	557.4193296238801	607.4045995632428	592.3531781715417	646.9236699045277	597.2381402487957	574.8425771723472	641.8426266036724	612.7698178843599	629.6742901250551	631.6126852120881	557.0934380917578	650.2702532294654	690.1793631795692
636.3231164285688	609.9633527746188	657.7957798541671	597.1024469996779	672.1074048075302	633.5764081169264	595.4556115965121	645.9488054225396	634.5598101475307	659.1284710636993	633.3932067976973	596.1458031182531	621.3579016910805	620.8797758454762	584.3538146478838	640.0014973538362	618.4001787563286	557.4193296238801	607.4045995632428	592.3531781715417	646.5711773500375	597.2381402487957	574.8425771723472	641.8426266036724	612.7698178843599	629.6742901250551	631.6126852120881	557.0934380917578	650.2702532294654	690.1793631795692
636.3231164285688	609.9633527746188	657.7957798541671	597.1024469996779	672.1074048075302	628.0736524974133	594.0574259707403	645.9488054225396	634.5598101475307	652.7919368402793	633.3932067976973	596.1458031182531	621.3579016910805	615.1932812982475	584.3538146478838	640.0014973538362	618.4001787563286	557.4193296238801	607.4045995632428	592.3531781715417	646.5711773500375	597.2381402487957	574.8425771723472	641.8426266036724	612.7698178843599	629.6742901250551	631.6126852120881	557.0934380917578	650.2702532294654	690.1793631795692
636.3231164285688	609.9633527746188	657.7957798541671	597.1024469996779	672.1074048075302	628.0736524974133	594.0574259707403	645.9488054225396	634.5598101475307	652.7919368402793	633.3932067976973	596.1458031182531	621.3579016910805	615.1932812982475	584.3538146478838	640.0014973538362	618.4001787563286	557.4193296238801	607.4045995632428	592.3531781715417	646.5711773500375	597.2381402487957	574.8425771723472	641.8426266036724	612.7698178843599	629.6742901250551	631.6126852120881	557.0934380917578	650.2702532294654	690.1793631795692
636.3231164285688	609.9633527746188	657.7957798541671	597.1024469996779	672.1074048075302	628.0736524974133	594.0574259707403	645.9488054225396	634.5598101475307	652.7919368402793	633.3932067976973	596.1458031182531	621.3579016910805	613.7722717240281	584.3538146478838	640.0014973538362	618.4001787563286	557.4193296238801	607.4045995632428	592.3531781715417	646.5711773500375	597.2381402487957	574.8425771723472	641.8426266036724	612.7698178843599	629.6742901250551	631.6126852120881	557.0934380917578	650.2702532294654	685.0437178465693
636.3231164285688	609.9633527746188	656.201532908869	592.5091343398158	672.1074048075302	628.0736524974133	594.0574259707403	645.9488054225396	634.5598101475307	652.7919368402793	633.3932067976973	596.1458031182531	621.3579016910805	613.7722717240281	582.868308482394	640.0014973538362	618.4001787563286	557.4193296238801	607.4045995632428	592.3531781715417	646.5711773500375	597.2381402487957	574.8425771723472	641.8426266036724	612.7698178843599	629.6742901250551	631.6126852120881	555.9599403107604	650.2702532294654	685.0437178465693
636.3231164285688	599.3494815534134	656.201532908869	592.5091343398158	672.1074048075302	628.0736524974133	594.0574259707403	645.9488054225396	628.654480783194	645.7959860013851	633.3932067976973	596.1458031182531	621.3579016910805	597.7385771115873	578.882636914668	640.0014973538362	618.4001787563286	557.4193296238801	607.4045995632428	592.3531781715417	646.5711773500375	597.2381402487957	574.8425771723472	641.8426266036724	612.7698178843599	629.6742901250551	631.6126852120881	555.9599403107604	650.2702532294654	685.0437178465693
636.3231164285688	599.3494815534134	656.201532908869	592.5091343398158	672.1074048075302	628.0736524974133	594.0574259707403	645.9488054225396	628.654480783194	644.6981827287545	633.3932067976973	596.1458031182531	621.3579016910805	597.7385771115873	578.882636914668	640.0014973538362	618.4001787563286	557.4193296238801	607.4045995632428	592.3531781715417	646.5711773500375	597.2381402487957	574.8425771723472	641.8426266036724	612.7698178843599	629.6742901250551	631.6126852120881	555.9599403107604	650.2702532294654	685.0437178465693
636.3231164285688	599.3494815534134	656.201532908869	592.5091343398158	672.1074048075302	628.0736524974133	594.0574259707403	645.9488054225396	624.4465100284908	644.6981827287545	633.3932067976973	596.1458031182531	621.3579016910805	597.7385771115873	578.6077598760802	640.0014973538362	618.4001787563286	555.7281557737464	607.4045995632428	592.3531781715417	644.996621126807	582.5289891770639	574.8425771723472	641.8426266036724	612.7698178843599	629.6742901250551	631.6126852120881	555.9599403107604	650.2702532294654	685.0437178465693
636.3231164285688	599.3494815534134	656.201532908869	592.5091343398158	672.1074048075302	628.0736524974133	594.0574259707403	645.9488054225396	624.4465100284908	644.6981827287545	633.3932067976973	596.1458031182531	621.3579016910805	597.7385771115873	578.6077598760802	640.0014973538362	618.4001787563286	555.7281557737464	607.4045995632428	592.3531781715417	644.996621126807	582.5289891770639	574.8425771723472	641.8426266036724	612.7698178843599	629.6742901250551	631.6126852120881	555.9599403107604	650.2702532294654	685.0437178465693
636.3231164285688	599.3494815534134	656.201532908869	592.5091343398158	672.1074048075302	628.0736524974133	590.6233847454937	645.9488054225396	624.4465100284908	643.861506877982	633.3932067976973	596.1458031182531	621.3579016910805	597.7385771115873	578.6077598760802	640.0014973538362	618.4001787563286	555.7281557737464	607.4045995632428	592.3531781715417	641.3885830751907	582.5289891770639	574.8425771723472	641.8426266036724	611.7827445381575	629.6742901250551	631.6126852120881	555.9599403107604	649.7190158243861	685.0437178465693
636.3231164285688	599.3494815534134	656.201532908869	592.5091343398158	672.1074048075302	628.0736524974133	590.6233847454937	645.9488054225396	624.4465100284908	643.861506877982	633.3932067976973	596.1458031182531	621.3579016910805	597.7385771115873	578.6077598760802	640.0014973538362	618.4001787563286	555.7281557737464	607.4045995632428	585.1264836458224	641.3885830751907	582.5289891770639	574.8425771723472	641.8426266036724	611.7827445381575	629.6742901250551	631.6126852120881	555.9599403107604	649.7190158243861	685.0437178465693
636.3231164285688	599.3494815534134	656.201532908869	592.5091343398158	672.1074048075302	628.0736524974133	590.6233847454937	645.9488054225396	624.4465100284908	643.861506877982	633.3932067976973	596.1458031182531	619.9398955622835	597.7385771115873	578.6077598760802	640.0014973538362	615.6345929782199	555.7281557737464	607.4045995632428	585.1264836458224	641.3885830751907	582.5289891770639	574.8425771723472	641.8426266036724	611.7827445381575	628.2954075927834	631.6126852120881	555.9599403107604	649.7190158243861	685.0437178465693
633.1132935516987	599.3494815534134	656.201532908869	592.5091343398158	672.1074048075302	628.0736524974133	590.555651627249	645.9488054225396	624.4465100284908	643.861506877982	633.3932067976973	596.1458031182531	619.9398955622835	597.7385771115873	578.6077598760802	640.0014973538362	615.6345929782199	555.7281557737464	607.4045995632428	585.1264836458224	641.3885830751907	582.5289891770639	574.8425771723472	641.8426266036724	611.7827445381575	628.2954075927834	626.6659039167994	555.9599403107604	646.2563770925681	685.0437178465693
633.1132935516987	599.3494815534134	656.201532908869	592.5091343398158	672.1074048075302	628.0736524974133	589.9472979554081	645.9488054225396	624.4465100284908	643.861506877982	633.3932067976973	596.1458031182531	619.9398955622835	597.7385771115873	578.6077598760802	640.0014973538362	615.6345929782199	555.7281557737464	607.4045995632428	585.1264836458224	641.3885830751907	582.5289891770639	574.8425771723472	641.8426266036724	611.7827445381575	628.2954075927834	626.6659039167994	555.9599403107604	646.2563770925681	685.0437178465693
633.1132935516987	599.3494815534134	656.201532908869	592.5091343398158	672.1074048075302	628.0736524974133	589.9472979554081	642.1265707362617	624.4465100284908	643.861506877982	633.3932067976973	596.1458031182531	619.9398955622835	597.7385771115873	578.6077598760802	640.0014973538362	615.6345929782199	555.7281557737464	607.4045995632428	585.1264836458224	641.3885830751907	582.5289891770639	574.8425771723472	641.8426266036724	611.7827445381575	628.2954075927834	626.6659039167994	555.9599403107604	646.2563770925681	678.3483623167857
633.1132935516987	599.3494815534134	656.201532908869	592.5091343398158	672.1074048075302	628.0736524974133	589.9472979554081	642.1265707362617	624.4465100284908	641.2847999840722	633.3932067976973	596.1458031182531	619.9398955622835	589.4910401980014	578.6077598760802	640.0014973538362	615.6345929782199	555.7281557737464	607.4045995632428	585.1264836458224	641.3885830751907	582.0069354832096	574.8425771723472	641.8426266036724	611.7827445381575	628.2954075927834	626.6659039167994	554.328466600294	646.2563770925681	661.2202189845357
633.1132935516987	599.3494815534134	656.201532908869	592.5091343398158	672.1074048075302	628.0736524974133	589.9472979554081	642.1265707362617	624.423166242698	641.2847999840722	633.3932067976973	596.1458031182531	619.9398955622835	576.8736306678377	578.6077598760802	636.8206305996011	615.6345929782199	555.7281557737464	607.4045995632428	582.7334123342328	641.3885830751907	582.0069354832096	574.8425771723472	641.8426266036724	611.7827445381575	621.7166189791138	621.7278301045475	554.328466600294	646.2563770925681	661.2202189845357
633.1132935516987	599.3494815534134	656.201532908869	592.5091343398158	672.1074048075302	628.0736524974133	589.9472979554081	642.1265707362617	624.423166242698	641.2847999840722	633.3932067976973	596.1458031182531	619.9398955622835	576.8736306678377	578.6077598760802	636.8206305996011	615.6345929782199	555.7281557737464	607.4045995632428	582.7334123342328	641.3885830751907	579.5389454043748	574.8425771723472	641.8426266036724	607.2840480272014	621.7166189791138	621.7278301045475	554.328466600294	646.2563770925681	661.2202189845357
633.1132935516987	599.3494815534134	656.201532908869	592.5091343398158	667.6810945610266	628.0736524974133	589.9472979554081	642.1265707362617	624.423166242698	635.389553724315	633.3932067976973	596.1458031182531	619.9398955622835	576.8736306678377	578.6077598760802	636.8206305996011	615.6345929782199	555.7281557737464	607.4045995632428	582.7334123342328	641.3885830751907	579.5389454043748	574.8425771723472	641.8426266036724	607.2840480272014	621.7166189791138	621.7278301045475	554.328466600294	646.2563770925681	652.9937140209927
633.1132935516987	599.3494815534134	656.201532908869	592.5091343398158	667.6810945610266	628.0736524974133	589.9472979554081	642.1265707362617	624.423166242698	635.389553724315	633.3932067976973	596.1458031182531	619.9398955622835	576.8736306678377	578.6077598760802	631.9197204297102	615.6345929782199	553.0246004622461	603.7549446873336	582.7334123342328	641.3885830751907	579.5389454043748	574.8425771723472	641.8426266036724	607.2840480272014	621.7166189791138	618.4759170727369	554.328466600294	646.2563770925681	652.9937140209927
633.1132935516987	599.3494815534134	656.201532908869	592.5091343398158	667.6810945610266	628.0736524974133	589.9472979554081	642.1265707362617	624.423166242698	635.389553724315	633.3932067976973	596.1458031182531	615.7396660184412	576.8736306678377	578.6077598760802	631.9197204297102	614.5843776964432	553.0246004622461	603.7549446873336	582.7334123342328	641.3885830751907	579.5389454043748	574.8425771723472	641.8426266036724	607.2840480272014	621.7166189791138	618.4759170727369	554.328466600294	646.2563770925681	652.9937140209927
633.1132935516987	599.3494815534134	656.201532908869	592.5091343398158	667.6810945610266	628.0736524974133	589.9472979554081	642.1265707362617	623.5636741022684	635.389553724315	633.3932067976973	596.1458031182531	615.7396660184412	576.8736306678377	578.6077598760802	631.9197204297102	614.5843776964432	553.0246004622461	603.7549446873336	582.7334123342328	641.3885830751907	579.5389454043748	574.8425771723472	641.8426266036724	607.2840480272014	621.7166189791138	618.4759170727369	554.328466600294	638.8400873894255	652.9937140209927
633.1132935516987	599.3494815534134	656.201532908869	592.5091343398158	667.6810945610266	628.0736524974133	589.9472979554081	642.1265707362617	623.5636741022684	635.389553724315	633.3932067976973	596.1458031182531	615.7396660184412	576.8736306678377	578.6077598760802	631.9197204297102	614.5843776964432	553.0246004622461	603.7549446873336	581.0167098089591	641.3885830751907	579.5389454043748	565.7772140712792	641.8426266036724	607.2840480272014	621.7166189791138	618.4759170727369	554.328466600294	638.8400873894255	652.9937140209927
633.1132935516987	599.3494815534134	656.201532908869	592.5091343398158	667.6810945610266	628.0736524974133	582.3711052727531	637.4625571112168	623.5636741022684	635.389553724315	628.9502510983845	596.1458031182531	615.7396660184412	576.8736306678377	578.6077598760802	631.9197204297102	610.8792715360839	553.0246004622461	603.7549446873336	581.0167098089591	641.3885830751907	579.5389454043748	565.7772140712792	641.8426266036724	607.2840480272014	621.7166189791138	618.4759170727369	554.328466600294	638.8400873894255	644.9510846896117
633.1132935516987	599.3494815534134	656.201532908869	592.5091343398158	667.6810945610266	628.0736524974133	582.3711052727531	637.4625571112168	623.5636741022684	632.8016330787982	628.9502510983845	596.1458031182531	615.7396660184412	576.8736306678377	578.6077598760802	628.9550786355592	610.8792715360839	553.0246004622461	603.7549446873336	577.934301336926	641.3885830751907	579.5389454043748	565.7772140712792	641.8426266036724	607.2840480272014	621.7166189791138	618.4759170727369	552.7999591904797	638.8400873894255	644.9510846896117
633.1132935516987	599.3494815534134	656.201532908869	592.5091343398158	667.6810945610266	628.0736524974133	582.3711052727531	637.4625571112168	623.5636741022684	632.8016330787982	628.9502510983845	596.1458031182531	615.7396660184412	576.8736306678377	578.6077598760802	628.9550786355592	610.8792715360839	552.7914590758661	603.7549446873336	577.934301336926	641.3885830751907	575.7673762363925	565.7772140712792	641.8426266036724	607.2840480272014	621.7166189791138	618.4759170727369	552.7999591904797	638.8400873894255	644.9510846896117
633.1132935516987	599.3494815534134	656.201532908869	592.5091343398158	667.6810945610266	628.0736524974133	582.3711052727531	637.4625571112168	623.5636741022684	632.8016330787982	628.9502510983845	596.1458031182531	610.1224889033529	576.8736306678377	578.6077598760802	628.9550786355592	610.8792715360839	552.7914590758661	603.7549446873336	577.934301336926	641.3885830751907	575.7673762363925	565.7772140712792	641.8426266036724	606.4695433269821	621.7166189791138	618.4759170727369	552.7999591904797	635.397286503078	644.9510846896117
633.1132935516987	599.3494815534134	656.201532908869	592.5091343398158	667.6810945610266	628.0736524974133	582.3711052727531	637.4625571112168	619.3446548557307	632.8016330787982	628.9502510983845	596.1458031182531	610.1224889033529	576.8736306678377	578.6077598760802	624.3243294481892	610.8792715360839	552.7914590758661	603.7549446873336	577.934301336926	639.4641110082364	575.7673762363925	563.2117216092403	641.8426266036724	606.4695433269821	621.7166189791138	618.4759170727369	552.7999591904797	635.397286503078	644.9510846896117
633.1132935516987	599.3494815534134	656.201532908869	592.5091343398158	667.6810945610266	628.0736524974133	582.3711052727531	637.4625571112168	619.3446548557307	632.8016330787982	628.9502510983845	596.1458031182531	610.1224889033529	576.8736306678377	578.6077598760802	624.3243294481892	610.8792715360839	552.7914590758661	603.7549446873336	577.934301336926	639.4641110082364	572.4577381728953	563.2117216092403	641.8426266036724	606.4695433269821	621.7166189791138	618.4759170727369	552.7999591904797	635.397286503078	644.9510846896117
633.1132935516987	597.7356872424306	656.201532908869	592.5091343398158	667.6810945610266	628.0736524974133	582.3711052727531	637.4625571112168	619.3446548557307	632.8016330787982	628.9502510983845	596.1458031182531	610.1224889033529	576.8736306678377	578.6077598760802	624.3243294481892	610.8792715360839	552.7914590758661	603.7549446873336	577.934301336926	639.4641110082364	572.4577381728953	563.2117216092403	641.8426266036724	606.4695433269821	621.7166189791138	618.4759170727369	552.7999591904797	635.397286503078	644.9510846896117
633.1132935516987	597.7356872424306	656.201532908869	592.5091343398158	667.6810945610266	628.0736524974133	582.3711052727531	637.4625571112168	610.4136567603327	632.8016330787982	628.9502510983845	596.1458031182531	610.1224889033529	576.8736306678377	578.6077598760802	624.3243294481892	610.8792715360839	552.7914590758661	603.7549446873336	577.934301336926	639.3068792673037	572.4577381728953	563.2117216092403	641.8426266036724	606.4695433269821	621.7166189791138	618.4759170727369	552.7999591904797	635.3148449466298	644.9510846896117
633.1132935516987	597.7356872424306	649.463569316594	592.5091343398158	667.6810945610266	628.0736524974133	582.3711052727531	637.4625571112168	610.4136567603327	632.8016330787982	628.9502510983845	596.1458031182531	610.1224889033529	576.8736306678377	578.6077598760802	624.3243294481892	610.8792715360839	552.7914590758661	599.7892341398356	577.934301336926	639.3068792673037	562.1917948792353	563.2117216092403	641.8426266036724	597.9160415878916	621.7166189791138	618.4759170727369	552.7999591904797	634.6544314673508	644.9510846896117
633.1132935516987	597.7356872424306	649.463569316594	592.5091343398158	667.6810945610266	628.0736524974133	579.9014983272516	637.4625571112168	610.4136567603327	632.8016330787982	628.9502510983845	596.1458031182531	605.7662927793722	576.8736306678377	578.6077598760802	624.3243294481892	610.8792715360839	552.7914590758661	599.7892341398356	577.934301336926	639.3068792673037	562.1917948792353	561.6230976998888	641.8426266036724	597.9160415878916	621.7166189791138	618.4448929188259	552.7999591904797	634.6544314673508	644.9510846896117
633.1132935516987	597.7356872424306	649.463569316594	592.5091343398158	667.6810945610266	628.0736524974133	578.6426418272448	637.4625571112168	610.4136567603327	632.8016330787982	628.9502510983845	596.1458031182531	605.7662927793722	576.8736306678377	578.6077598760802	624.3243294481892	601.2307028370149	552.7914590758661	599.7892341398356	577.934301336926	639.3068792673037	562.1917948792353	561.6230976998888	641.8426266036724	597.9160415878916	621.7166189791138	618.4448929188259	552.7999591904797	634.6544314673508	644.9510846896117
633.1132935516987	597.7356872424306	649.463569316594	592.5091343398158	667.6810945610266	628.0736524974133	578.6426418272448	636.966816836881	610.4136567603327	632.8016330787982	628.9502510983845	596.1458031182531	605.7662927793722	576.8736306678377	578.6077598760802	624.3243294481892	601.2307028370149	551.2643079231303	599.7892341398356	577.934301336926	639.3068792673037	562.1917948792353	561.6230976998888	641.8426266036724	589.7347279784478	621.7166189791138	618.4448929188259	552.7999591904797	634.6544314673508	644.9510846896117
633.1132935516987	597.7356872424306	645.868661817696	592.5091343398158	667.6810945610266	628.0736524974133	578.6426418272448	636.966816836881	610.4136567603327	632.8016330787982	628.9502510983845	596.1458031182531	605.7662927793722	576.8736306678377	578.6077598760802	623.708249975269	601.2307028370149	551.2643079231303	599.7892341398356	577.934301336926	639.3068792673037	562.1917948792353	561.6230976998888	641.8426266036724	589.7347279784478	621.7166189791138	618.4448929188259	552.7999591904797	634.6544314673508	639.3235766447132
633.1132935516987	595.6836083346298	645.868661817696	592.5091343398158	667.6810945610266	628.0736524974133	578.6426418272448	636.966816836881	610.4136567603327	632.8016330787982	628.9502510983845	596.1458031182531	605.7662927793722	576.8736306678377	578.6077598760802	623.708249975269	601.2307028370149	551.2643079231303	599.7892341398356	577.934301336926	639.3068792673037	562.1917948792353	561.6230976998888	641.8426266036724	589.7347279784478	621.7166189791138	618.4448929188259	552.7999591904797	634.6544314673508	639.3235766447132
633.1132935516987	595.6836083346298	645.868661817696	587.0579790842991	667.6810945610266	628.0736524974133	578.6426418272448	636.966816836881	610.4136567603327	632.6143586649911	628.9502510983845	596.1458031182531	605.7662927793722	576.8736306678377	578.6077598760802	623.708249975269	601.2307028370149	551.2643079231303	599.7892341398356	577.934301336926	639.3068792673037	561.2135179369623	561.6230976998888	641.8426266036724	589.7347279784478	621.7166189791138	618.4448929188259	552.7999591904797	634.6544314673508	639.3235766447132
633.1132935516987	595.6836083346298	645.868661817696	587.0579790842991	667.6810945610266	628.0736524974133	578.6426418272448	636.966816836881	610.4136567603327	615.6865528424709	624.1280916341732	596.1458031182531	605.7662927793722	576.8736306678377	578.6077598760802	623.708249975269	601.2307028370149	549.5058790664257	599.7892341398356	577.934301336926	639.3068792673037	561.2135179369623	561.6230976998888	641.8426266036724	589.7347279784478	621.7166189791138	618.4448929188259	552.7999591904797	634.6544314673508	639.3235766447132
633.1132935516987	595.6836083346298	645.868661817696	585.0630218273116	667.6810945610266	628.0736524974133	578.6426418272448	636.966816836881	610.4136567603327	615.6865528424709	624.1280916341732	596.1458031182531	605.7662927793722	576.8736306678377	578.6077598760802	623.708249975269	601.2307028370149	549.5058790664257	599.7892341398356	577.934301336926	639.3068792673037	561.2135179369623	561.6230976998888	641.8426266036724	589.7347279784478	621.7166189791138	618.4448929188259	552.7999591904797	634.6544314673508	631.6234629318534
633.1132935516987	595.6836083346298	645.868661817696	585.0630218273116	661.2598393146832	628.0736524974133	578.6426418272448	636.966816836881	610.4136567603327	615.6865528424709	624.1280916341732	596.1458031182531	605.7662927793722	576.8736306678377	578.6077598760802	623.708249975269	601.2307028370149	549.5058790664257	599.7892341398356	566.9919017753937	639.3068792673037	559.450820167946	560.6098372658867	641.8426266036724	589.7347279784478	621.7166189791138	618.4448929188259	552.7999591904797	634.6544314673508	631.6234629318534
633.1132935516987	595.6836083346298	645.868661817696	585.0630218273116	661.2598393146832	628.0736524974133	578.6426418272448	636.966816836881	608.2172793451307	612.8603450919372	624.1280916341732	596.1458031182531	605.7662927793722	576.8736306678377	578.6077598760802	623.708249975269	601.2307028370149	548.234654439839	599.7892341398356	566.9919017753937	639.3068792673037	559.450820167946	560.6098372658867	641.8426266036724	589.7347279784478	621.7166189791138	618.4448929188259	552.7999591904797	632.9741849860665	631.6234629318534
633.1132935516987	595.6836083346298	645.868661817696	583.9295525314732	661.2598393146832	628.0736524974133	578.6426418272448	636.966816836881	608.2172793451307	612.8603450919372	624.1280916341732	596.1458031182531	605.7662927793722	576.8736306678377	578.6077598760802	620.9342774587919	601.2307028370149	548.234654439839	595.4941056104622	566.9919017753937	639.3068792673037	559.450820167946	560.6098372658867	641.8426266036724	589.7347279784478	621.7166189791138	618.4448929188259	552.7999591904797	632.9741849860665	631.6234629318534
633.1132935516987	595.6836083346298	645.868661817696	583.9295525314732	661.2598393146832	628.0736524974133	578.6426418272448	636.9348967149651	608.2172793451307	612.8603450919372	624.1280916341732	596.1458031182531	601.2657933778047	576.8736306678377	578.6077598760802	620.9342774587919	601.2307028370149	548.234654439839	595.4941056104622	566.9919017753937	639.3068792673037	559.450820167946	560.6098372658867	641.8426266036724	589.7347279784478	621.7166189791138	616.027986654439	552.7999591904797	632.9741849860665	631.6234629318534
631.1693129351169	595.6836083346298	645.868661817696	582.7892279378952	661.2598393146832	628.0736524974133	578.6426418272448	636.1436502177523	608.2172793451307	608.2192601305136	624.1280916341732	596.1458031182531	601.2657933778047	576.8736306678377	578.6077598760802	620.9342774587919	601.2307028370149	548.234654439839	595.4941056104622	566.9919017753937	639.3068792673037	559.450820167946	560.6098372658867	641.8426266036724	589.7347279784478	621.7166189791138	616.027986654439	552.7999591904797	632.9741849860665	631.6234629318534
631.1693129351169	591.3889290550984	645.868661817696	582.7892279378952	661.2598393146832	628.0736524974133	578.6426418272448	635.9834984301835	608.2172793451307	608.2192601305136	624.1280916341732	596.1458031182531	601.2657933778047	576.8736306678377	578.6077598760802	620.9342774587919	601.2307028370149	548.234654439839	595.4941056104622	566.9919017753937	639.3068792673037	559.450820167946	559.7125059257714	641.8426266036724	589.7347279784478	621.7166189791138	616.027986654439	552.7999591904797	632.9741849860665	631.6234629318534
631.1693129351169	591.3889290550984	645.868661817696	582.7892279378952	661.2598393146832	628.0736524974133	578.6426418272448	635.9834984301835	608.2172793451307	608.2192601305136	624.1280916341732	596.1458031182531	601.2657933778047	576.8736306678377	578.6077598760802	620.9342774587919	591.9483183761197	548.234654439839	588.6669136775162	566.9919017753937	639.3068792673037	559.450820167946	559.7125059257714	641.8426266036724	589.7347279784478	621.7166189791138	616.027986654439	552.7999591904797	632.9741849860665	631.6234629318534
631.1693129351169	591.3889290550984	645.868661817696	582.7892279378952	661.2598393146832	628.0736524974133	577.5957204796662	635.9834984301835	608.2172793451307	608.2192601305136	624.1280916341732	596.1458031182531	601.2657933778047	576.8736306678377	578.6077598760802	620.9342774587919	591.9483183761197	548.234654439839	588.6669136775162	562.7956467109525	639.3068792673037	559.450820167946	559.7125059257714	641.8426266036724	589.7347279784478	621.7166189791138	616.027986654439	552.7999591904797	628.3984113629958	628.9811689874339
631.1693129351169	591.3889290550984	645.868661817696	582.7892279378952	661.2598393146832	628.0736524974133	577.5957204796662	635.9834984301835	608.2172793451307	608.2192601305136	624.1280916341732	596.1458031182531	601.2657933778047	576.8736306678377	578.6077598760802	620.9342774587919	591.9483183761197	548.234654439839	588.6669136775162	562.7956467109525	639.3068792673037	559.450820167946	559.7125059257714	641.8426266036724	589.7347279784478	621.7166189791138	616.027986654439	552.7999591904797	628.3984113629958	628.9811689874339
631.1693129351169	591.3889290550984	645.868661817696	582.7892279378952	661.2598393146832	628.0736524974133	577.5957204796662	635.9834984301835	608.2172793451307	608.2192601305136	624.1280916341732	596.1458031182531	601.2657933778047	576.8736306678377	578.6077598760802	620.9342774587919	591.9483183761197	548.234654439839	588.6669136775162	562.7956467109525	639.3068792673037	559.450820167946	559.7125059257714	641.8426266036724	589.7347279784478	621.7166189791138	616.027986654439	552.7999591904797	628.3984113629958	628.9811689874339
626.5210410414737	591.3889290550984	645.868661817696	582.7892279378952	661.2598393146832	628.0736524974133	572.8978456294057	635.9834984301835	608.2172793451307	608.2192601305136	624.1280916341732	591.4514613932821	601.2657933778047	576.8736306678377	577.9012538292027	620.9342774587919	591.9483183761197	547.4661179119471	588.6669136775162	562.7956467109525	639.3068792673037	559.450820167946	559.7125059257714	641.8426266036724	589.7347279784478	621.7166189791138	616.027986654439	552.7999591904797	626.768574981622	628.9811689874339
626.5210410414737	591.3889290550984	645.0064197853623	577.266946366781	645.7775010076971	628.0736524974133	572.8978456294057	635.9834984301835	608.2172793451307	608.2192601305136	624.1280916341732	589.629344914767	601.2657933778047	576.8736306678377	577.9012538292027	615.624599890979	591.9483183761197	547.4661179119471	588.6669136775162	562.7956467109525	639.3068792673037	559.450820167946	559.7125059257714	641.8426266036724	589.7347279784478	621.4311232389432	616.027986654439	550.3822256830433	626.768574981622	621.4888746115472
626.5210410414737	591.3889290550984	643.7451016202087	577.266946366781	645.7775010076971	628.0736524974133	571.7449457395967	634.1296106243701	607.4041987785405	608.2192601305136	624.1280916341732	589.629344914767	601.2657933778047	576.8736306678377	577.9012538292027	615.624599890979	591.9483183761197	547.4661179119471	588.6669136775162	562.7956467109525	639.3068792673037	559.450820167946	559.7125059257714	641.8426266036724	589.7347279784478	621.4311232389432	616.027986654439	550.3822256830433	626.768574981622	621.4888746115472
626.5210410414737	591.3889290550984	643.7451016202087	577.266946366781	645.7775010076971	621.9337596849446	570.8192467729233	634.1296106243701	598.4249797083653	608.2192601305136	624.1280916341732	589.629344914767	601.2657933778047	576.8736306678377	577.9012538292027	613.9456385393953	591.9483183761197	547.4661179119471	588.6669136775162	562.7956467109525	639.3068792673037	559.450820167946	559.7125059257714	641.8426266036724	589.7347279784478	621.4311232389432	616.027986654439	550.3822256830433	626.768574981622	621.4888746115472
626.5210410414737	591.3889290550984	643.7451016202087	577.266946366781	645.7775010076971	621.9337596849446	570.8192467729233	634.1296106243701	591.0908909718397	608.2192601305136	624.1280916341732	589.629344914767	601.2657933778047	576.8736306678377	577.9012538292027	613.9456385393953	591.9483183761197	547.4661179119471	588.6669136775162	562.7956467109525	639.3068792673037	555.9116588561498	559.7125059257714	641.8426266036724	589.7347279784478	621.4311232389432	616.027986654439	550.3822256830433	626.768574981622	621.4888746115472
626.5210410414737	591.3889290550984	643.7451016202087	577.266946366781	645.7775010076971	621.9337596849446	570.8192467729233	625.833670560965	591.0908909718397	608.2192601305136	624.1280916341732	589.629344914767	601.2657933778047	576.8736306678377	576.5580009458455	612.6749975443104	591.9483183761197	547.4661179119471	588.6669136775162	562.7956467109525	639.3068792673037	555.9116588561498	559.7125059257714	641.8426266036724	589.7347279784478	621.4311232389432	616.027986654439	550.3822256830433	626.768574981622	621.4888746115472
626.5210410414737	591.3889290550984	643.7451016202087	577.266946366781	645.7775010076971	621.9337596849446	570.8192467729233	625.833670560965	591.0908909718397	608.2192601305136	624.1280916341732	589.629344914767	601.2657933778047	576.8736306678377	576.2825629342221	612.6749975443104	590.4360046394445	547.4661179119471	588.6669136775162	555.0049613450499	639.3068792673037	555.9116588561498	559.7125059257714	641.8426266036724	589.7347279784478	621.4311232389432	616.027986654439	550.3822256830433	626.768574981622	621.4888746115472
626.5210410414737	591.3889290550984	643.7451016202087	577.266946366781	645.7775010076971	621.9337596849446	570.8192467729233	625.833670560965	591.0908909718397	608.2192601305136	624.1280916341732	589.629344914767	601.2657933778047	576.8736306678377	576.2825629342221	612.6749975443104	590.4360046394445	547.4661179119471	588.6669136775162	555.0049613450499	639.3068792673037	555.9116588561498	559.7125059257714	641.8426266036724	589.7347279784478	621.4311232389432	616.027986654439	546.586464079172	626.768574981622	621.4888746115472
626.5210410414737	591.3889290550984	643.7451016202087	577.266946366781	645.7775010076971	621.9337596849446	570.8192467729233	625.833670560965	591.0908909718397	608.2192601305136	624.1280916341732	589.629344914767	596.9481390451788	576.8736306678377	576.2825629342221	612.6749975443104	584.7925078153115	547.4661179119471	588.6669136775162	555.0049613450499	639.3068792673037	555.9116588561498	559.7125059257714	641.8426266036724	586.2738299057226	621.4311232389432	616.027986654439	546.586464079172	626.768574981622	621.4888746115472
626.5210410414737	591.3889290550984	643.7451016202087	577.266946366781	629.2248889519747	621.9337596849446	570.8192467729233	624.0664370981306	591.0908909718397	608.2192601305136	624.1280916341732	589.629344914767	596.9481390451788	576.8736306678377	576.2825629342221	612.6749975443104	584.7925078153115	547.4661179119471	588.6669136775162	555.0049613450499	639.3068792673037	555.9116588561498	559.399495909498	641.8426266036724	586.2738299057226	621.4311232389432	616.027986654439	546.586464079172	626.768574981622	621.4888746115472
626.5210410414737	582.9134501548884	643.7451016202087	577.266946366781	629.2248889519747	621.9337596849446	570.8192467729233	624.0664370981306	591.0908909718397	608.2192601305136	624.1280916341732	589.629344914767	596.9481390451788	576.8736306678377	576.2825629342221	612.6749975443104	584.7925078153115	547.4661179119471	588.6669136775162	555.0049613450499	638.4236971047504	555.9116588561498	559.399495909498	641.8426266036724	586.2738299057226	621.4311232389432	615.1742789299195	546.586464079172	626.768574981622	621.4888746115472
626.5210410414737	582.9134501548884	643.7451016202087	577.266946366781	625.5286354014868	621.9337596849446	570.8192467729233	624.0664370981306	591.0908909718397	608.2192601305136	624.1280916341732	589.629344914767	595.6926026962324	576.8736306678377	576.2825629342221	611.6245729768603	584.7925078153115	546.968096092162	588.6669136775162	555.0049613450499	638.4236971047504	555.9116588561498	559.399495909498	641.8426266036724	586.2738299057226	621.4311232389432	615.1742789299195	546.586464079172	626.768574981622	621.4888746115472
626.5210410414737	579.8885244817999	643.7451016202087	577.266946366781	625.5286354014868	621.9337596849446	568.6960066653828	624.0664370981306	591.0908909718397	608.2192601305136	624.1280916341732	589.629344914767	595.6926026962324	576.8736306678377	576.2825629342221	611.6245729768603	584.7925078153115	546.428878839818	588.6669136775162	555.0049613450499	638.4236971047504	555.9116588561498	559.399495909498	641.8426266036724	586.2738299057226	621.4311232389432	615.1742789299195	546.586464079172	626.768574981622	621.4888746115472
626.5210410414737	579.8885244817999	643.7451016202087	577.266946366781	625.5286354014868	621.9337596849446	568.6960066653828	624.0664370981306	591.0908909718397	608.2192601305136	624.1280916341732	589.629344914767	595.6926026962324	576.8736306678377	576.2825629342221	611.6245729768603	584.7925078153115	546.428878839818	588.6669136775162	555.0049613450499	638.4236971047504	555.9116588561498	559.399495909498	641.8426266036724	586.2738299057226	621.4311232389432	615.1742789299195	546.586464079172	625.6364472419714	618.0075352813299
626.5210410414737	579.8885244817999	643.7451016202087	577.266946366781	625.5286354014868	621.9337596849446	568.6960066653828	624.0664370981306	591.0908909718397	608.2192601305136	624.1280916341732	589.629344914767	595.6926026962324	573.2061593438102	576.2825629342221	611.6245729768603	584.7925078153115	546.428878839818	588.6669136775162	555.0049613450499	632.940450411052	555.9116588561498	559.399495909498	641.8426266036724	586.2738299057226	613.2053869091507	615.1742789299195	546.586464079172	625.6364472419714	618.0075352813299
626.5210410414737	579.8885244817999	643.7451016202087	577.266946366781	625.5286354014868	621.9337596849446	568.6960066653828	619.6885882473385	591.0908909718397	608.2192601305136	624.1280916341732	589.629344914767	595.6926026962324	573.2061593438102	576.2825629342221	611.6245729768603	583.4023602141817	546.428878839818	588.6669136775162	555.0049613450499	632.940450411052	555.9116588561498	559.399495909498	641.8426266036724	586.2738299057226	613.2053869091507	615.1742789299195	546.586464079172	620.6225014885546	618.0075352813299
626.5210410414737	579.8885244817999	643.7451016202087	577.266946366781	625.5286354014868	621.9337596849446	568.6960066653828	619.6885882473385	591.0908909718397	608.2192601305136	624.1280916341732	589.629344914767	595.2778619969631	573.2061593438102	576.2825629342221	610.7511752559687	583.4023602141817	546.428878839818	588.6669136775162	555.0049613450499	632.940450411052	555.9116588561498	559.399495909498	641.8426266036724	586.2738299057226	613.2053869091507	615.1742789299195	546.586464079172	620.6225014885546	618.0075352813299
626.5210410414737	579.8885244817999	643.7451016202087	577.266946366781	625.5286354014868	621.9337596849446	568.6960066653828	619.6885882473385	591.0908909718397	608.2192601305136	624.1280916341732	589.629344914767	594.2064756014561	573.2061593438102	576.2825629342221	610.7511752559687	583.4023602141817	546.428878839818	588.6669136775162	555.0049613450499	632.940450411052	555.9116588561498	559.399495909498	641.8426266036724	586.2738299057226	613.2053869091507	615.1742789299195	546.121283626404	620.6225014885546	618.0075352813299
626.5210410414737	579.8885244817999	643.7451016202087	577.266946366781	625.5286354014868	621.9337596849446	568.6960066653828	619.6885882473385	591.0908909718397	608.2192601305136	624.1280916341732	589.629344914767	594.2064756014561	573.2061593438102	576.2825629342221	609.1117449336225	583.4023602141817	546.428878839818	588.6669136775162	552.1046857777691	632.940450411052	555.9116588561498	559.399495909498	641.8426266036724	586.2738299057226	613.2053869091507	615.1742789299195	546.121283626404	614.0714965591571	618.0075352813299
626.5210410414737	579.8885244817999	643.7451016202087	577.266946366781	625.5286354014868	621.9337596849446	568.6960066653828	619.6885882473385	591.0908909718397	608.2192601305136	624.1280916341732	589.629344914767	594.2064756014561	573.2061593438102	576.2825629342221	609.1117449336225	583.4023602141817	546.428878839818	588.6669136775162	552.1046857777691	632.940450411052	555.9116588561498	558.6073896102008	641.8426266036724	586.2738299057226	613.2053869091507	615.1742789299195	546.121283626404	614.0714965591571	618.0075352813299
626.5210410414737	579.8885244817999	643.7451016202087	577.266946366781	625.5286354014868	621.9337596849446	568.6960066653828	619.6885882473385	591.0908909718397	608.2192601305136	624.1280916341732	589.629344914767	594.2064756014561	573.2061593438102	576.2825629342221	609.1117449336225	583.4023602141817	546.428878839818	587.3259872642691	550.5585541164786	632.940450411052	555.9116588561498	558.6073896102008	641.8426266036724	586.2738299057226	613.2053869091507	615.1742789299195	546.121283626404	614.0714965591571	618.0075352813299
626.5210410414737	579.8885244817999	643.7451016202087	577.266946366781	625.5286354014868	615.163169442224	568.6960066653828	619.6885882473385	591.0908909718397	608.2192601305136	624.1280916341732	589.629344914767	594.2064756014561	573.2061593438102	576.2825629342221	609.1117449336225	583.4023602141817	544.285535266428	587.3259872642691	550.5585541164786	632.940450411052	555.9116588561498	558.2235341438911	641.8426266036724	586.2738299057226	613.2053869091507	611.0064379810694	546.121283626404	614.0714965591571	618.0075352813299
626.5210410414737	579.8885244817999	643.7451016202087	577.266946366781	625.5286354014868	615.163169442224	568.6960066653828	619.6885882473385	584.9601272855531	608.2192601305136	618.9645390971798	589.629344914767	594.2064756014561	573.2061593438102	576.2825629342221	604.8092115748707	583.4023602141817	543.4924187983339	587.3259872642691	550.5585541164786	632.940450411052	555.9116588561498	558.2235341438911	641.8426266036724	586.2738299057226	613.2053869091507	611.0064379810694	546.121283626404	614.0714965591571	618.0075352813299
626.5210410414737	575.2459972158488	643.7451016202087	577.266946366781	625.5286354014868	615.163169442224	568.6960066653828	619.6885882473385	584.9601272855531	608.2192601305136	618.9645390971798	589.629344914767	594.2064756014561	573.2061593438102	576.2825629342221	604.8092115748707	583.4023602141817	543.4924187983339	587.3259872642691	550.5585541164786	632.940450411052	555.9116588561498	558.2235341438911	641.8426266036724	586.2738299057226	613.2053869091507	611.0064379810694	546.121283626404	605.0633340172803	618.0075352813299
626.5210410414737	575.2459972158488	643.7451016202087	577.266946366781	625.5286354014868	615.163169442224	567.1939524601355	618.8547096400567	584.9601272855531	608.2192601305136	618.9645390971798	589.629344914767	589.019778956304	573.2061593438102	576.2825629342221	604.8092115748707	583.4023602141817	543.4924187983339	587.3259872642691	550.5585541164786	632.940450411052	555.9116588561498	558.2235341438911	641.8426266036724	586.2738299057226	613.2053869091507	611.0064379810694	538.639344513118	605.0633340172803	618.0075352813299
626.5210410414737	575.2459972158488	643.7451016202087	577.266946366781	625.5286354014868	615.163169442224	567.1939524601355	618.8547096400567	580.8913974284058	608.2192601305136	618.9645390971798	589.629344914767	589.019778956304	573.2061593438102	576.2825629342221	604.8092115748707	583.4023602141817	543.4924187983339	587.3259872642691	550.5585541164786	619.8157124635636	555.9116588561498	558.2235341438911	641.8426266036724	586.2738299057226	608.0104538511338	610.6243091815181	538.639344513118	605.0633340172803	613.6617234227341
626.5210410414737	575.2459972158488	643.7451016202087	577.266946366781	625.5286354014868	615.163169442224	567.1939524601355	618.146884668698	580.8913974284058	608.2192601305136	618.9645390971798	587.3872747226226	577.1043206466803	573.2061593438102	576.2825629342221	603.6336859147996	567.3614950381251	542.1099083579885	587.3259872642691	550.5585541164786	619.8157124635636	552.2076136518199	558.2235341438911	641.8426266036724	586.2738299057226	608.0104538511338	610.6243091815181	538.639344513118	605.0633340172803	613.4467198745963
626.5210410414737	575.2459972158488	643.7451016202087	577.266946366781	625.5286354014868	615.163169442224	567.1939524601355	618.146884668698	580.8913974284058	608.2192601305136	618.9645390971798	587.3872747226226	577.1043206466803	573.2061593438102	576.2825629342221	603.6336859147996	566.9443483236787	542.1099083579885	587.3259872642691	550.5585541164786	619.8157124635636	552.2076136518199	558.2235341438911	641.8426266036724	586.2738299057226	608.0104538511338	610.6243091815181	537.3533300074544	605.0633340172803	613.4467198745963
626.5210410414737	575.2459972158488	643.3437354999581	577.266946366781	625.5286354014868	615.163169442224	567.1939524601355	618.146884668698	580.8913974284058	606.5766145335267	618.9645390971798	587.3872747226226	577.1043206466803	573.2061593438102	568.9327197603011	603.6336859147996	566.9443483236787	542.1099083579885	587.3259872642691	550.5585541164786	619.8157124635636	552.2076136518199	553.1914905983583	641.8426266036724	585.3145304287457	608.0104538511338	610.6243091815181	537.3533300074544	605.0633340172803	613.4467198745963
626.5210410414737	575.2459972158488	643.3437354999581	577.266946366781	625.5286354014868	614.7798360461331	567.1939524601355	618.146884668698	580.8913974284058	606.5766145335267	618.9645390971798	587.3872747226226	577.1043206466803	573.2061593438102	568.9327197603011	603.6336859147996	566.9443483236787	542.1099083579885	587.3259872642691	550.5585541164786	619.8157124635636	552.2076136518199	553.1914905983583	641.8426266036724	585.3145304287457	608.0104538511338	610.6243091815181	537.3533300074544	605.0633340172803	613.4467198745963
626.5210410414737	575.2459972158488	643.3437354999581	577.266946366781	625.5286354014868	614.7798360461331	567.1939524601355	618.146884668698	580.8913974284058	606.5766145335267	618.9645390971798	587.3872747226226	577.1043206466803	573.2061593438102	568.9327197603011	596.2095381734707	566.9443483236787	542.1099083579885	587.3259872642691	550.5585541164786	619.8157124635636	552.2076136518199	553.1914905983583	641.8426266036724	585.3145304287457	608.0104538511338	610.6243091815181	533.6193966917829	605.0633340172803	608.6673750716786
626.5210410414737	575.2459972158488	643.3437354999581	577.266946366781	625.5286354014868	614.7798360461331	567.1939524601355	618.146884668698	580.8913974284058	606.5766145335267	618.9645390971798	587.3872747226226	577.1043206466803	573.2061593438102	568.9327197603011	596.2095381734707	566.9443483236787	542.1099083579885	587.3259872642691	547.3392756877968	619.8157124635636	552.2076136518199	552.032385398028	641.8426266036724	585.3145304287457	608.0104538511338	610.6243091815181	533.6193966917829	605.0633340172803	608.6673750716786
626.5210410414737	575.2459972158488	643.3437354999581	577.266946366781	625.5286354014868	614.7798360461331	567.1939524601355	618.146884668698	580.8913974284058	606.5766145335267	618.9645390971798	587.3872747226226	577.1043206466803	573.2061593438102	568.9327197603011	595.3200383180784	566.9443483236787	542.1099083579885	587.3259872642691	547.3392756877968	619.8157124635636	552.2076136518199	552.032385398028	641.8426266036724	585.3145304287457	608.0104538511338	610.6243091815181	533.6193966917829	605.0633340172803	608.6673750716786
626.5210410414737	575.2459972158488	643.3437354999581	577.266946366781	625.5286354014868	614.7798360461331	567.1939524601355	618.146884668698	580.8913974284058	606.5766145335267	618.9645390971798	587.3872747226226	577.1043206466803	573.2061593438102	568.9327197603011	595.3200383180784	566.9443483236787	542.1099083579885	587.3259872642691	547.3392756877968	619.8157124635636	552.2076136518199	552.032385398028	641.8426266036724	585.3145304287457	607.3238816081806	610.6243091815181	533.6193966917829	605.0633340172803	608.6673750716786
626.5210410414737	575.2459972158488	643.3437354999581	577.266946366781	625.5286354014868	614.7798360461331	567.1939524601355	618.146884668698	580.8913974284058	606.5766145335267	618.9645390971798	587.3872747226226	577.1043206466803	573.2061593438102	568.9327197603011	595.3200383180784	566.9443483236787	542.1099083579885	587.3259872642691	547.3392756877968	619.8157124635636	552.2076136518199	552.032385398028	641.8426266036724	585.3145304287457	607.3238816081806	610.6243091815181	533.6193966917829	605.0633340172803	608.639626004596
626.5210410414737	572.7138000122164	643.3437354999581	577.266946366781	625.5286354014868	614.7798360461331	564.3629721223056	618.146884668698	580.8913974284058	606.5766145335267	618.9645390971798	587.3872747226226	577.1043206466803	573.2061593438102	568.9327197603011	595.3200383180784	566.9443483236787	542.1099083579885	587.3259872642691	545.9513423856952	619.8157124635636	552.2076136518199	552.032385398028	641.8426266036724	585.3145304287457	607.3238816081806	610.6243091815181	533.6193966917829	605.0633340172803	608.639626004596
626.5210410414737	572.7138000122164	643.3437354999581	577.266946366781	625.5286354014868	614.7798360461331	564.3629721223056	618.146884668698	580.8913974284058	606.5766145335267	618.9645390971798	587.3872747226226	577.1043206466803	573.2061593438102	568.9327197603011	591.2455341580496	566.9443483236787	542.1099083579885	580.0898330480435	545.9513423856952	619.8157124635636	552.2076136518199	552.032385398028	641.8426266036724	585.3145304287457	607.3238816081806	610.6243091815181	533.6193966917829	605.0633340172803	608.639626004596
626.5210410414737	572.7138000122164	643.3437354999581	577.266946366781	622.1935704239254	614.7798360461331	564.3629721223056	618.146884668698	580.8913974284058	606.5766145335267	618.9645390971798	587.3872747226226	561.8146892126072	573.2061593438102	568.9327197603011	591.2455341580496	566.9443483236787	542.1099083579885	579.7720473760585	545.9513423856952	619.8157124635636	552.2076136518199	552.032385398028	640.798079403962	585.3145304287457	607.3238816081806	610.6243091815181	533.6193966917829	605.0633340172803	608.639626004596
626.5210410414737	572.7138000122164	643.3437354999581	577.266946366781	622.1935704239254	614.7798360461331	564.3629721223056	618.146884668698	580.8913974284058	606.5766145335267	618.9645390971798	587.3872747226226	561.8146892126072	573.2061593438102	568.9327197603011	591.2455341580496	566.9443483236787	542.1099083579885	579.7720473760585	545.9513423856952	619.8157124635636	552.2076136518199	552.032385398028	640.798079403962	585.3145304287457	607.3238816081806	610.6243091815181	533.6193966917829	605.0633340172803	599.7375966732122
626.5210410414737	572.7138000122164	643.3437354999581	577.266946366781	622.1935704239254	613.2343096430297	564.3629721223056	618.146884668698	580.8913974284058	606.5766145335267	618.9645390971798	584.166109219166	561.8146892126072	571.5175101517543	568.9327197603011	591.2455341580496	566.9443483236787	541.9081673930534	579.7720473760585	545.9513423856952	619.8157124635636	552.2076136518199	552.032385398028	640.798079403962	585.3145304287457	607.3238816081806	609.5189021845151	532.5642912205881	605.0633340172803	599.7375966732122
