# Supplementary material for: An improved FOX optimization algorithm using adaptive exploration and exploitation for global optimization
Source: PLoS One. 2025 Sep 18;20(9):e0331965. doi: 10.1371/journal.pone.0331965 (PMC12445531; doi:10.1371/journal.pone.0331965)
Supplement: S2 File — This compressed file contains all the results of the conducted experiments. Each main directory within the archive includes three subdirectories: Analysis, best_fit, and convergence. The best_fit and convergence folders contain the raw experimental data obtained from 30 independent runs. The Analysis folder includes tables and figures derived from these raw results. These files can be used to reproduce and further analyze the results presented in the manuscript. (ZIP) [file pone.0331965.s002.zip › cec2017/convergence/NRO/C17F26.csv]

trial_1	trial_2	trial_3	trial_4	trial_5	trial_6	trial_7	trial_8	trial_9	trial_10	trial_11	trial_12	trial_13	trial_14	trial_15	trial_16	trial_17	trial_18	trial_19	trial_20	trial_21	trial_22	trial_23	trial_24	trial_25	trial_26	trial_27	trial_28	trial_29	trial_30
5130.897125532526	5368.428447261194	6236.242338163582	6093.353989107871	5481.711432798829	5577.16492636931	5402.176847279182	5575.339513206254	4558.477309388529	4686.448746858035	5280.680031979554	5432.112019804547	5551.713222545632	6003.311350805521	5212.409958982093	4939.581568338115	5990.751687713802	5879.32390582132	4548.394607068109	5520.892980276547	4467.349504314681	6213.421254813913	4945.664932760622	5027.738857930839	5139.867826782032	5552.8925360795565	5405.338850706337	6145.740893969516	5720.357731019522	6946.312734147188
4444.355453576013	4912.408116738011	6045.624764804208	5382.271629933019	5260.73879250881	4787.612519583581	5244.703890054495	5031.347771520284	4558.477309388529	4686.448746858035	4623.991042071141	5417.166092064404	5511.224119738967	5872.493956984224	5212.409958982093	4939.581568338115	5259.856472557782	5530.019295420176	4548.394607068109	5230.249018079285	4467.349504314681	5424.9490253656095	4945.664932760622	5027.738857930839	4904.508981967192	4636.889350215811	5401.420005050344	5811.569437227389	4681.30742649831	4795.146589954233
4444.355453576013	4663.496039426958	5294.750187470248	5382.271629933019	5260.73879250881	4787.612519583581	4989.00063801177	4880.522601352613	4558.477309388529	4686.448746858035	4623.991042071141	4616.470972326594	5511.224119738967	5337.761385836797	5212.409958982093	3874.729102369458	5252.280834825882	5367.247142435786	4324.453785474246	5123.475076883382	4467.349504314681	4926.429891826044	4945.664932760622	4488.157667859632	4593.325929638018	4596.128826830609	5107.202336761564	4887.749232900645	4636.024824023006	4515.987046921308
4444.355453576013	4663.496039426958	5294.750187470248	5324.988244222297	5260.73879250881	4787.612519583581	4989.00063801177	4860.305394630399	4558.477309388529	4686.448746858035	4623.991042071141	4616.470972326594	4904.272768885743	5008.668286874163	5212.409958982093	3874.729102369458	5224.366829866571	5367.247142435786	4324.453785474246	5123.475076883382	4467.349504314681	4926.429891826044	4945.664932760622	4488.157667859632	4593.325929638018	4596.128826830609	5107.202336761564	4887.749232900645	4570.100205518756	4515.987046921308
4444.355453576013	4663.496039426958	4676.096478716405	5205.8076869882125	4697.584332318817	4539.107725554401	4829.558081629864	4729.9216264396655	4558.477309388529	4686.448746858035	4623.991042071141	4616.470972326594	4879.444043104181	4788.590530725875	4255.392019747274	3874.729102369458	4938.69600345357	5367.247142435786	4324.453785474246	4894.827020574768	4048.5888378118134	4926.429891826044	4784.281438604742	4488.157667859632	4593.325929638018	4596.128826830609	5107.202336761564	4887.749232900645	4570.100205518756	4131.779594801452
4189.2670897314665	4526.978109650532	4676.096478716405	4626.466800839596	4535.125754243444	4239.667050270085	4597.2277905513165	4380.294570682932	4351.639431069765	4686.448746858035	4403.808201867712	4616.470972326594	4879.444043104181	4788.590530725875	4255.392019747274	3874.729102369458	4629.441343402292	5132.128483568693	4324.453785474246	4808.631102489848	4048.5888378118134	4704.187310746805	4784.281438604742	4488.157667859632	4312.404293374469	4501.548202220838	5107.202336761564	4887.749232900645	4350.273861239989	4131.779594801452
3902.324741333182	4526.978109650532	4676.096478716405	4080.329367018538	4535.125754243444	4239.667050270085	4449.938230380117	4380.294570682932	4287.0952474562455	4686.448746858035	4403.808201867712	4487.992455785095	4879.444043104181	4546.769990342498	4242.259869918116	3874.729102369458	4629.441343402292	5112.217958369258	4324.453785474246	4808.631102489848	4048.5888378118134	4365.996350112835	4784.281438604742	4488.157667859632	4312.404293374469	4252.952138667583	4989.128336067699	4887.749232900645	4350.273861239989	4131.779594801452
3902.324741333182	4526.978109650532	4676.096478716405	4080.329367018538	4519.856639976638	4239.667050270085	4449.938230380117	4270.625572483194	3905.1994546285096	4610.920665690348	4038.237252141386	4487.992455785095	4380.848925873015	4285.084136663218	4242.259869918116	3874.729102369458	4505.954802733287	5033.9550690215365	4184.650932883447	4772.4372869539075	4048.5888378118134	4365.996350112835	4784.281438604742	4488.157667859632	4312.404293374469	4252.952138667583	4937.994932906262	4887.749232900645	4350.273861239989	4131.779594801452
3902.324741333182	4526.978109650532	4676.096478716405	4080.329367018538	4172.695490354183	4239.667050270085	4449.938230380117	3946.9829235164448	3905.1994546285096	4049.755958569688	4038.237252141386	4342.016696100247	4380.848925873015	4285.084136663218	4242.259869918116	3874.729102369458	4505.954802733287	4752.78970556352	4184.650932883447	4772.4372869539075	4048.5888378118134	4365.996350112835	4784.281438604742	4488.157667859632	4312.404293374469	4252.952138667583	4391.010242147029	4690.412840293825	4350.273861239989	4131.779594801452
3744.5300519424645	4526.978109650532	4676.096478716405	4080.329367018538	4172.695490354183	4001.3245553047736	4361.9425531954585	3946.9829235164448	3832.7804216816885	4049.755958569688	4038.237252141386	4342.016696100247	4380.848925873015	4210.625349854793	4242.259869918116	3874.729102369458	4359.477201373597	4537.1840694173925	4184.650932883447	4772.4372869539075	4048.5888378118134	4365.996350112835	4784.281438604742	4302.163021387116	4312.404293374469	3962.9982239415385	4391.010242147029	4690.412840293825	4168.098469649285	4131.779594801452
3744.5300519424645	4490.325826452208	4362.531681540315	4080.329367018538	4172.695490354183	4001.3245553047736	4208.908350391658	3901.372325192041	3832.7804216816885	4049.755958569688	4038.237252141386	4167.041291761609	4380.848925873015	4210.625349854793	4242.259869918116	3874.729102369458	4359.477201373597	4178.891341239139	4184.650932883447	4152.9091722446565	4048.5888378118134	4365.996350112835	4658.691668384514	4293.1669743883	4312.404293374469	3962.9982239415385	4391.010242147029	4690.412840293825	4168.098469649285	4131.779594801452
3744.5300519424645	4320.418659153073	4345.476468727117	4080.329367018538	4172.695490354183	4001.3245553047736	4208.908350391658	3788.225005239348	3832.7804216816885	4049.755958569688	4038.237252141386	3973.899322968894	4380.848925873015	4210.625349854793	4242.259869918116	3874.729102369458	4359.477201373597	4178.891341239139	4100.449990115634	4152.9091722446565	4048.5888378118134	4364.529938545686	4658.691668384514	4293.1669743883	4312.404293374469	3962.9982239415385	4391.010242147029	4677.244856021248	4168.098469649285	4131.779594801452
3744.5300519424645	4191.003823716748	4345.476468727117	4080.329367018538	4172.695490354183	4001.3245553047736	4208.908350391658	3788.225005239348	3832.7804216816885	4049.755958569688	4038.237252141386	3973.899322968894	4301.958349042319	4210.625349854793	4242.259869918116	3874.729102369458	4063.2907829325895	4178.891341239139	4100.449990115634	4152.9091722446565	4045.1526771871677	4364.529938545686	4401.692026338813	4293.1669743883	4312.404293374469	3962.9982239415385	4391.010242147029	4621.435806826385	4168.098469649285	4131.779594801452
3744.5300519424645	4191.003823716748	4345.476468727117	3916.922881405697	4147.734274937014	3906.0194419721383	4208.908350391658	3788.225005239348	3832.7804216816885	4049.755958569688	4038.237252141386	3973.899322968894	4280.866155740329	4120.837072590287	4242.259869918116	3874.729102369458	4063.2907829325895	4178.891341239139	4100.449990115634	4036.55664107724	4045.1526771871677	4364.529938545686	4401.692026338813	4293.1669743883	4260.165727196398	3962.9982239415385	4391.010242147029	4621.435806826385	4168.098469649285	4131.779594801452
3744.5300519424645	4191.003823716748	3916.3365207456154	3916.922881405697	4147.734274937014	3906.0194419721383	4208.908350391658	3788.225005239348	3832.7804216816885	4049.755958569688	4038.237252141386	3973.899322968894	4148.767218728442	4074.5548970583823	4242.259869918116	3874.729102369458	4063.2907829325895	4178.891341239139	4033.870560549245	4036.55664107724	4045.1526771871677	4352.230916825619	4253.222513779012	4293.1669743883	3974.7258004175014	3928.568941613426	3899.593151507995	4509.999504383239	4133.453953493363	4131.779594801452
3744.5300519424645	4191.003823716748	3916.3365207456154	3916.922881405697	4147.734274937014	3906.0194419721383	3957.32545082899	3788.225005239348	3832.7804216816885	4049.755958569688	4000.032129800369	3973.899322968894	4148.767218728442	4074.5548970583823	4242.259869918116	3874.729102369458	3990.1138666527804	4178.891341239139	4033.870560549245	4036.55664107724	4026.9304374988633	4348.268304125945	4253.222513779012	4293.1669743883	3974.7258004175014	3928.568941613426	3899.593151507995	4508.551691054181	4133.453953493363	4026.13983975298
3744.5300519424645	4191.003823716748	3916.3365207456154	3916.922881405697	4147.734274937014	3906.0194419721383	3957.32545082899	3788.225005239348	3832.7804216816885	4049.755958569688	4000.032129800369	3973.899322968894	4148.767218728442	4074.5548970583823	4242.259869918116	3874.729102369458	3990.1138666527804	4178.891341239139	4033.870560549245	4018.5754967743937	4024.334440579245	4348.268304125945	4208.517205602732	4157.6749719922655	3974.7258004175014	3928.568941613426	3899.593151507995	4508.551691054181	4133.453953493363	4026.13983975298
3696.223767526355	4191.003823716748	3916.3365207456154	3916.922881405697	3942.8415518009197	3906.0194419721383	3957.32545082899	3788.225005239348	3832.7804216816885	4049.755958569688	3851.132335761734	3973.899322968894	4148.767218728442	3943.680924833214	4242.259869918116	3874.729102369458	3990.1138666527804	4000.0362665857556	4033.870560549245	4018.5754967743937	4024.1519115335427	4237.805933380862	4208.517205602732	4157.6749719922655	3974.7258004175014	3928.568941613426	3899.593151507995	4295.09240103151	4133.453953493363	4026.13983975298
3696.223767526355	4191.003823716748	3916.3365207456154	3916.922881405697	3942.8415518009197	3902.5688503936954	3957.32545082899	3780.04124942789	3832.7804216816885	3969.807915048953	3851.132335761734	3973.899322968894	4148.767218728442	3879.8903362922238	4148.2013122094595	3874.729102369458	3990.1138666527804	4000.0362665857556	3991.627136180974	4018.5754967743937	4024.1519115335427	4080.5387166121036	4208.517205602732	4157.6749719922655	3974.7258004175014	3928.568941613426	3899.593151507995	4295.09240103151	4133.453953493363	4026.13983975298
3696.223767526355	4191.003823716748	3916.3365207456154	3916.922881405697	3942.8415518009197	3902.5688503936954	3957.32545082899	3648.1024064674752	3832.7804216816885	3969.807915048953	3851.132335761734	3973.899322968894	4091.1466813350025	3879.8903362922238	4148.2013122094595	3869.5656177495794	3990.1138666527804	4000.0362665857556	3991.627136180974	3877.7535173987035	4024.1519115335427	4080.5387166121036	4208.517205602732	4157.6749719922655	3974.7258004175014	3917.6188627095366	3899.593151507995	4295.09240103151	4133.453953493363	4026.13983975298
3696.223767526355	4191.003823716748	3916.3365207456154	3916.922881405697	3942.8415518009197	3902.5688503936954	3957.32545082899	3636.926351974398	3832.7804216816885	3969.807915048953	3851.132335761734	3973.899322968894	4091.1466813350025	3879.8903362922238	4148.2013122094595	3869.5656177495794	3990.1138666527804	4000.0362665857556	3991.627136180974	3814.8421129375392	4024.1519115335427	4080.5387166121036	4088.531364528476	4157.6749719922655	3876.361712361353	3870.9015428336206	3847.844496071949	4295.09240103151	4133.453953493363	4026.13983975298
3696.223767526355	4130.22899335165	3916.3365207456154	3747.4017908034916	3942.8415518009197	3879.059155208798	3957.32545082899	3636.926351974398	3832.7804216816885	3929.9869603493635	3851.132335761734	3973.899322968894	4091.1466813350025	3798.464810339059	4137.774256509299	3778.351006883623	3826.946286906241	4000.0362665857556	3863.1470054483575	3814.8421129375392	3933.943564064354	4046.54878856037	4024.9378694877432	4095.7314010448854	3876.361712361353	3870.9015428336206	3847.844496071949	4151.207089944287	4133.453953493363	3979.8802697034444
3696.223767526355	4113.885196679835	3916.3365207456154	3747.4017908034916	3942.8415518009197	3879.059155208798	3957.32545082899	3636.926351974398	3832.7804216816885	3929.9869603493635	3851.132335761734	3869.605790350968	4091.1466813350025	3795.927540055969	4137.774256509299	3767.8320302842503	3826.946286906241	3829.3733915917364	3863.1470054483575	3814.8421129375392	3933.943564064354	3975.4268418983715	3936.1696449490146	4007.4875477067535	3759.1042605414905	3870.9015428336206	3847.844496071949	4151.207089944287	4133.453953493363	3979.8802697034444
3696.223767526355	4113.885196679835	3916.3365207456154	3692.136882820856	3942.8415518009197	3775.822107093164	3957.32545082899	3636.926351974398	3826.9972706609547	3929.9869603493635	3851.132335761734	3869.605790350968	4091.1466813350025	3779.631894953236	4137.774256509299	3767.8320302842503	3826.946286906241	3829.3733915917364	3863.1470054483575	3774.501872349667	3933.943564064354	3975.4268418983715	3936.1696449490146	4007.4875477067535	3759.1042605414905	3870.9015428336206	3847.844496071949	4084.891048055085	4072.3193164199106	3979.8802697034444
3614.5745082920002	4113.885196679835	3907.507858649922	3692.136882820856	3942.8415518009197	3775.822107093164	3957.32545082899	3636.926351974398	3765.420586337228	3929.9869603493635	3843.9522190510306	3869.605790350968	4091.1466813350025	3779.631894953236	4137.774256509299	3767.8320302842503	3826.946286906241	3829.3733915917364	3753.5652830786503	3774.501872349667	3933.943564064354	3975.4268418983715	3865.276749190513	3968.902734044209	3759.1042605414905	3870.9015428336206	3847.844496071949	4084.891048055085	4057.3898304320855	3955.561249271119
3596.4415304041695	3994.3263932870873	3907.507858649922	3692.136882820856	3942.8415518009197	3775.822107093164	3954.020194581599	3589.602238844875	3765.420586337228	3921.8671000973736	3806.0051811904655	3869.605790350968	4091.1466813350025	3779.631894953236	4137.774256509299	3767.8320302842503	3826.946286906241	3816.9201616673377	3753.5652830786503	3774.501872349667	3930.575036585459	3952.877616064463	3865.276749190513	3968.902734044209	3759.1042605414905	3855.05817366199	3847.844496071949	3950.100018661392	4046.2407325355343	3955.561249271119
3596.4415304041695	3994.3263932870873	3907.507858649922	3692.136882820856	3942.8415518009197	3775.822107093164	3954.020194581599	3589.602238844875	3765.420586337228	3921.8671000973736	3806.0051811904655	3869.605790350968	4091.1466813350025	3779.631894953236	4097.443903476225	3763.386371844787	3826.946286906241	3816.9201616673377	3753.5652830786503	3774.501872349667	3865.6979987648183	3952.877616064463	3828.9599488645367	3862.267725024184	3759.1042605414905	3855.05817366199	3847.844496071949	3950.100018661392	4046.2407325355343	3955.561249271119
3596.4415304041695	3994.3263932870873	3907.507858649922	3692.136882820856	3942.8415518009197	3775.822107093164	3954.020194581599	3589.602238844875	3765.420586337228	3919.0001145184006	3806.0051811904655	3869.605790350968	4091.1466813350025	3779.631894953236	4097.443903476225	3728.478194621576	3826.946286906241	3816.9201616673377	3753.5652830786503	3774.501872349667	3865.6979987648183	3952.877616064463	3785.0612849049694	3845.897645699758	3759.1042605414905	3855.05817366199	3847.844496071949	3950.100018661392	4031.70243276003	3955.561249271119
3596.4415304041695	3725.5992287534227	3907.507858649922	3692.136882820856	3942.8415518009197	3763.172433028749	3954.020194581599	3589.602238844875	3765.420586337228	3890.966381644269	3806.0051811904655	3869.605790350968	4091.1466813350025	3779.631894953236	4097.443903476225	3728.478194621576	3826.946286906241	3816.9201616673377	3753.5652830786503	3774.501872349667	3865.6979987648183	3952.877616064463	3785.0612849049694	3845.897645699758	3759.1042605414905	3842.5873798614357	3847.844496071949	3934.5575326222292	4031.70243276003	3955.561249271119
3596.4415304041695	3725.5992287534227	3907.507858649922	3692.136882820856	3942.8415518009197	3763.172433028749	3954.020194581599	3589.602238844875	3765.420586337228	3890.966381644269	3806.0051811904655	3869.605790350968	4091.1466813350025	3779.631894953236	4088.41609033769	3728.478194621576	3826.946286906241	3798.0703551900438	3753.5652830786503	3737.503301517746	3865.6979987648183	3952.877616064463	3736.27416720555	3845.897645699758	3759.1042605414905	3842.5873798614357	3847.844496071949	3934.5575326222292	4031.70243276003	3881.50564312547
3582.2099578309685	3725.5992287534227	3907.507858649922	3692.136882820856	3942.8415518009197	3662.2867706708503	3954.020194581599	3589.602238844875	3765.420586337228	3890.966381644269	3651.7807486478664	3869.605790350968	4082.9829367209527	3779.631894953236	3980.4032154509723	3728.478194621576	3826.946286906241	3798.0703551900438	3753.5652830786503	3737.503301517746	3865.6979987648183	3952.877616064463	3736.27416720555	3845.897645699758	3759.1042605414905	3842.5873798614357	3742.621353066068	3909.441482380891	4031.70243276003	3881.50564312547
3582.2099578309685	3725.5992287534227	3907.507858649922	3692.136882820856	3918.4575098746755	3636.7704915260256	3954.020194581599	3589.602238844875	3765.420586337228	3890.966381644269	3651.7807486478664	3869.605790350968	4082.9829367209527	3779.631894953236	3980.4032154509723	3728.478194621576	3826.946286906241	3798.0703551900438	3753.5652830786503	3737.503301517746	3854.444711636931	3879.4403565459015	3736.27416720555	3845.897645699758	3759.1042605414905	3842.5873798614357	3742.621353066068	3898.028626485689	4031.70243276003	3881.50564312547
3582.2099578309685	3725.5992287534227	3907.507858649922	3692.136882820856	3813.5455100930994	3636.7704915260256	3954.020194581599	3589.602238844875	3765.420586337228	3848.4418435592825	3651.7807486478664	3753.619554094619	4082.9829367209527	3779.631894953236	3938.100097148829	3728.478194621576	3826.946286906241	3798.0703551900438	3729.875065382341	3737.503301517746	3854.444711636931	3879.4403565459015	3736.27416720555	3840.0743211032	3759.1042605414905	3766.2577714894874	3742.621353066068	3898.028626485689	4031.70243276003	3881.50564312547
3582.2099578309685	3725.5992287534227	3907.507858649922	3692.136882820856	3792.371041704301	3584.65278057528	3954.020194581599	3589.602238844875	3765.420586337228	3848.4418435592825	3602.8203953904567	3753.619554094619	4082.9829367209527	3779.631894953236	3938.100097148829	3728.478194621576	3826.946286906241	3798.0703551900438	3587.455472105745	3737.503301517746	3854.444711636931	3879.4403565459015	3693.661061815786	3684.198531461944	3759.1042605414905	3766.2577714894874	3742.621353066068	3898.028626485689	4031.70243276003	3881.50564312547
3582.2099578309685	3725.5992287534227	3907.507858649922	3692.136882820856	3679.694239053849	3584.65278057528	3954.020194581599	3560.9085608337523	3765.420586337228	3848.4418435592825	3602.8203953904567	3753.619554094619	4082.9829367209527	3779.631894953236	3938.100097148829	3728.478194621576	3826.946286906241	3798.0703551900438	3587.455472105745	3737.503301517746	3854.444711636931	3879.4403565459015	3693.661061815786	3684.198531461944	3759.1042605414905	3766.2577714894874	3736.968442750699	3889.8280310217956	3983.287308138991	3881.50564312547
3570.402553660482	3725.5992287534227	3907.507858649922	3692.136882820856	3679.694239053849	3584.65278057528	3905.3444320218778	3560.9085608337523	3765.420586337228	3734.9607539082735	3602.8203953904567	3753.619554094619	4040.959307809753	3779.631894953236	3938.100097148829	3728.478194621576	3826.946286906241	3798.0703551900438	3587.455472105745	3737.503301517746	3824.6766754042806	3869.5522660560746	3693.661061815786	3684.198531461944	3759.1042605414905	3766.2577714894874	3643.5528278418533	3889.8280310217956	3983.287308138991	3779.5428316331263
3570.402553660482	3725.5992287534227	3774.5209727284273	3692.136882820856	3679.694239053849	3584.65278057528	3905.3444320218778	3557.2907309972925	3765.420586337228	3734.9607539082735	3602.8203953904567	3753.619554094619	3733.711540620875	3689.483374534441	3938.100097148829	3728.478194621576	3826.946286906241	3798.0703551900438	3587.455472105745	3737.503301517746	3824.6766754042806	3851.7479692930083	3693.661061815786	3684.198531461944	3759.1042605414905	3766.2577714894874	3643.5528278418533	3889.8280310217956	3983.287308138991	3773.480466103796
3570.402553660482	3725.5992287534227	3758.6961159989605	3687.8749954575114	3679.694239053849	3584.65278057528	3735.455019620861	3557.2907309972925	3765.420586337228	3734.9607539082735	3602.8203953904567	3753.619554094619	3733.711540620875	3689.483374534441	3894.2799707764234	3728.478194621576	3754.877189118806	3798.0703551900438	3587.455472105745	3716.482016372185	3778.162527712252	3851.7479692930083	3693.661061815786	3684.198531461944	3759.1042605414905	3766.2577714894874	3643.5528278418533	3816.1882391606823	3983.287308138991	3773.480466103796
3570.402553660482	3725.5992287534227	3758.6961159989605	3687.8749954575114	3679.694239053849	3584.65278057528	3735.455019620861	3557.2907309972925	3716.7548774995958	3734.9607539082735	3602.8203953904567	3753.619554094619	3733.711540620875	3689.483374534441	3894.2799707764234	3728.478194621576	3754.877189118806	3798.0703551900438	3587.455472105745	3716.482016372185	3778.162527712252	3851.7479692930083	3693.661061815786	3684.198531461944	3757.40414994986	3766.2577714894874	3643.5528278418533	3816.1882391606823	3983.287308138991	3773.480466103796
3570.402553660482	3725.5992287534227	3753.597889504641	3687.8749954575114	3679.694239053849	3584.65278057528	3735.455019620861	3528.3463580939037	3716.7548774995958	3734.9607539082735	3602.8203953904567	3753.619554094619	3733.711540620875	3689.483374534441	3894.2799707764234	3728.478194621576	3754.877189118806	3798.0703551900438	3587.455472105745	3716.482016372185	3778.162527712252	3851.7479692930083	3693.661061815786	3684.198531461944	3663.257124771751	3766.2577714894874	3640.324325065432	3816.1882391606823	3983.287308138991	3773.480466103796
3570.402553660482	3725.5992287534227	3753.597889504641	3687.8749954575114	3679.694239053849	3584.65278057528	3735.455019620861	3528.3463580939037	3716.7548774995958	3734.9607539082735	3593.7752851453406	3713.322045155084	3733.711540620875	3689.483374534441	3894.2799707764234	3728.478194621576	3715.035041478346	3798.0703551900438	3587.455472105745	3701.199109564502	3778.162527712252	3851.7479692930083	3693.661061815786	3684.198531461944	3617.890795153708	3766.2577714894874	3640.324325065432	3816.1882391606823	3962.752041205073	3773.480466103796
3548.1211118466986	3725.5992287534227	3753.597889504641	3687.8749954575114	3679.694239053849	3572.3173009332936	3735.455019620861	3528.3463580939037	3716.7548774995958	3734.9607539082735	3593.7752851453406	3634.564581732837	3733.711540620875	3689.483374534441	3892.0762364476936	3696.7562203774733	3715.035041478346	3798.0703551900438	3587.455472105745	3701.199109564502	3778.162527712252	3851.7479692930083	3693.661061815786	3684.198531461944	3617.890795153708	3766.2577714894874	3640.324325065432	3816.1882391606823	3962.752041205073	3714.8690952382367
3548.1211118466986	3725.5992287534227	3738.9948798317573	3687.8749954575114	3679.694239053849	3572.3173009332936	3735.455019620861	3528.3463580939037	3716.7548774995958	3734.9607539082735	3584.1089281341233	3634.564581732837	3733.711540620875	3689.483374534441	3892.0762364476936	3696.7562203774733	3715.035041478346	3796.837179971413	3587.455472105745	3701.199109564502	3778.162527712252	3851.7479692930083	3693.661061815786	3684.198531461944	3617.890795153708	3766.2577714894874	3640.324325065432	3735.809614256176	3962.752041205073	3714.8690952382367
3548.1211118466986	3725.5992287534227	3738.9948798317573	3687.8749954575114	3679.694239053849	3540.8371973170947	3735.455019620861	3528.3463580939037	3684.690462778087	3734.9607539082735	3469.3987714319715	3634.564581732837	3683.606247424934	3689.483374534441	3892.0762364476936	3696.7562203774733	3715.035041478346	3796.837179971413	3587.455472105745	3701.199109564502	3778.162527712252	3776.219525118372	3693.661061815786	3684.198531461944	3617.890795153708	3766.2577714894874	3640.324325065432	3729.185170332957	3798.6126233119994	3714.8690952382367
3548.1211118466986	3725.5992287534227	3738.9948798317573	3655.035623822914	3679.694239053849	3540.8371973170947	3696.2990959118615	3528.3463580939037	3684.690462778087	3734.9607539082735	3469.3987714319715	3634.564581732837	3683.606247424934	3665.272364640925	3854.681434471447	3696.7562203774733	3715.035041478346	3768.728640405483	3587.455472105745	3701.199109564502	3771.6388580149633	3776.219525118372	3693.661061815786	3607.721192574477	3615.495481507534	3766.2577714894874	3640.324325065432	3715.9177413974276	3798.6126233119994	3706.8315647882746
3548.1211118466986	3725.5992287534227	3738.9948798317573	3655.035623822914	3672.9240097462953	3540.8371973170947	3696.2990959118615	3528.3463580939037	3684.690462778087	3734.9607539082735	3469.3987714319715	3630.3733765641527	3683.606247424934	3625.628736544897	3759.005827870204	3696.7562203774733	3715.035041478346	3768.728640405483	3587.455472105745	3701.199109564502	3771.6388580149633	3776.219525118372	3693.661061815786	3607.721192574477	3615.495481507534	3766.2577714894874	3603.833004453487	3715.9177413974276	3708.786864471038	3706.8315647882746
3519.480621665445	3725.5992287534227	3738.9948798317573	3655.035623822914	3672.9240097462953	3540.8371973170947	3696.2990959118615	3528.3463580939037	3684.690462778087	3734.9607539082735	3469.3987714319715	3630.3733765641527	3683.606247424934	3625.628736544897	3759.005827870204	3696.7562203774733	3715.035041478346	3768.728640405483	3587.455472105745	3701.199109564502	3771.6388580149633	3776.219525118372	3666.20237579445	3607.721192574477	3614.5244606268134	3766.2577714894874	3603.833004453487	3715.9177413974276	3708.786864471038	3706.8315647882746
3519.480621665445	3725.5992287534227	3738.9948798317573	3655.035623822914	3672.9240097462953	3540.8371973170947	3696.2990959118615	3528.3463580939037	3684.690462778087	3734.9607539082735	3469.3987714319715	3630.3733765641527	3683.606247424934	3625.628736544897	3759.005827870204	3696.7562203774733	3715.035041478346	3718.429325060474	3550.9623566857854	3701.199109564502	3771.6388580149633	3776.219525118372	3666.20237579445	3607.721192574477	3614.5244606268134	3766.2577714894874	3603.833004453487	3715.9177413974276	3708.786864471038	3706.8315647882746
3519.480621665445	3725.5992287534227	3738.9948798317573	3655.035623822914	3672.9240097462953	3537.490895526581	3696.2990959118615	3528.3463580939037	3684.690462778087	3734.9607539082735	3469.3987714319715	3602.1747616558564	3683.606247424934	3625.628736544897	3759.005827870204	3696.7562203774733	3715.035041478346	3718.429325060474	3550.9623566857854	3661.8844975849297	3771.6388580149633	3776.219525118372	3666.20237579445	3579.931827660052	3565.3588602309155	3746.0479216977365	3603.833004453487	3645.8436251184803	3646.354926659954	3706.8315647882746
3519.480621665445	3720.665713555967	3738.9948798317573	3651.9791755926703	3666.693298117559	3537.490895526581	3696.2990959118615	3528.3463580939037	3684.690462778087	3721.765084504921	3469.3987714319715	3602.1747616558564	3683.606247424934	3625.628736544897	3706.384408856562	3696.7562203774733	3627.717354083248	3718.429325060474	3550.9623566857854	3661.8844975849297	3647.871328700991	3776.219525118372	3666.20237579445	3579.931827660052	3565.3588602309155	3746.0479216977365	3603.833004453487	3645.8436251184803	3575.8410713919184	3706.8315647882746
3519.480621665445	3720.665713555967	3738.9948798317573	3643.2098960334506	3666.1493575556583	3537.490895526581	3696.2990959118615	3528.3463580939037	3684.690462778087	3721.765084504921	3469.3987714319715	3602.1747616558564	3683.606247424934	3625.628736544897	3706.384408856562	3696.7562203774733	3627.717354083248	3718.429325060474	3550.9623566857854	3639.1846132250907	3647.871328700991	3776.219525118372	3666.20237579445	3579.931827660052	3565.3588602309155	3746.0479216977365	3603.833004453487	3645.8436251184803	3575.8410713919184	3706.8315647882746
3519.480621665445	3720.665713555967	3738.9948798317573	3643.2098960334506	3666.1493575556583	3537.490895526581	3696.2990959118615	3511.5157497920927	3684.690462778087	3721.765084504921	3469.3987714319715	3602.1747616558564	3683.606247424934	3625.628736544897	3706.384408856562	3691.683963396107	3627.717354083248	3718.429325060474	3550.9623566857854	3639.1846132250907	3647.871328700991	3776.219525118372	3666.20237579445	3579.931827660052	3565.3588602309155	3746.0479216977365	3602.9744504689097	3645.8436251184803	3530.347978872158	3618.1797810729736
3519.480621665445	3720.665713555967	3738.9948798317573	3643.2098960334506	3666.1493575556583	3537.490895526581	3668.3642715024966	3511.5157497920927	3684.690462778087	3721.765084504921	3469.3987714319715	3602.1747616558564	3683.606247424934	3625.628736544897	3706.384408856562	3691.683963396107	3627.717354083248	3718.429325060474	3550.9623566857854	3605.5502419259137	3641.58173068467	3776.219525118372	3666.20237579445	3579.931827660052	3565.3588602309155	3746.0479216977365	3602.9744504689097	3477.1317636927174	3530.347978872158	3618.1797810729736
3515.2480586189363	3647.3618198460035	3735.267832429439	3643.2098960334506	3666.1493575556583	3537.490895526581	3668.3642715024966	3511.5157497920927	3684.690462778087	3721.765084504921	3469.3987714319715	3602.1747616558564	3683.606247424934	3625.628736544897	3706.384408856562	3691.683963396107	3627.717354083248	3696.90015135226	3550.9623566857854	3605.5502419259137	3641.58173068467	3776.219525118372	3576.9854333587673	3579.931827660052	3565.3588602309155	3746.0479216977365	3602.9744504689097	3477.1317636927174	3530.347978872158	3618.1797810729736
3482.3008431931817	3647.3618198460035	3699.464679631552	3632.2629447277195	3666.1493575556583	3537.490895526581	3668.3642715024966	3508.777137049323	3684.690462778087	3721.765084504921	3469.3987714319715	3602.1747616558564	3683.606247424934	3599.2366879867673	3657.3847708716144	3668.595699086974	3627.717354083248	3679.7615065183895	3550.9623566857854	3605.5502419259137	3641.58173068467	3763.6056418397397	3576.9854333587673	3579.931827660052	3565.3588602309155	3700.6913494124765	3602.9744504689097	3425.382345718896	3530.347978872158	3618.1797810729736
3482.3008431931817	3647.3618198460035	3699.464679631552	3632.2629447277195	3666.1493575556583	3537.490895526581	3668.3642715024966	3496.809067263951	3684.690462778087	3721.765084504921	3469.3987714319715	3602.1747616558564	3683.606247424934	3599.2366879867673	3657.3847708716144	3668.595699086974	3627.717354083248	3679.7615065183895	3550.9623566857854	3605.5502419259137	3641.58173068467	3676.9783875096264	3576.9854333587673	3579.931827660052	3565.3588602309155	3692.3092178863726	3602.9744504689097	3425.382345718896	3530.347978872158	3618.1797810729736
3482.3008431931817	3647.3618198460035	3646.4692250498215	3632.2629447277195	3656.067331325081	3537.490895526581	3668.3642715024966	3496.809067263951	3684.690462778087	3721.765084504921	3469.3987714319715	3592.828862021727	3683.606247424934	3599.2366879867673	3657.3847708716144	3668.595699086974	3627.717354083248	3679.7615065183895	3550.1099822812685	3605.5502419259137	3641.58173068467	3676.9783875096264	3576.9854333587673	3579.931827660052	3565.3588602309155	3692.3092178863726	3602.9744504689097	3425.382345718896	3530.347978872158	3618.1797810729736
3482.3008431931817	3647.3618198460035	3646.4692250498215	3632.2629447277195	3656.067331325081	3537.490895526581	3668.3642715024966	3489.747256908336	3684.690462778087	3721.765084504921	3469.3987714319715	3592.828862021727	3683.606247424934	3599.2366879867673	3641.631461938504	3668.595699086974	3627.717354083248	3679.7615065183895	3550.1099822812685	3605.5502419259137	3641.58173068467	3676.9783875096264	3520.2075104176492	3579.931827660052	3565.3588602309155	3692.3092178863726	3602.9744504689097	3425.382345718896	3530.347978872158	3618.1797810729736
3482.3008431931817	3647.3618198460035	3646.4692250498215	3627.234793499544	3656.067331325081	3537.490895526581	3668.3642715024966	3489.747256908336	3684.690462778087	3721.765084504921	3469.3987714319715	3586.635113617134	3683.606247424934	3599.2366879867673	3641.631461938504	3668.595699086974	3627.717354083248	3679.7615065183895	3550.1099822812685	3605.5502419259137	3641.58173068467	3676.9783875096264	3520.2075104176492	3579.931827660052	3565.3588602309155	3634.538551323618	3547.498056679374	3425.382345718896	3530.347978872158	3618.1797810729736
3482.3008431931817	3587.304177892792	3646.4692250498215	3627.234793499544	3635.0154515218787	3527.8329947924913	3668.3642715024966	3489.747256908336	3684.690462778087	3721.765084504921	3469.3987714319715	3586.635113617134	3683.606247424934	3599.2366879867673	3636.9666038920245	3668.595699086974	3627.717354083248	3679.7615065183895	3550.1099822812685	3605.5502419259137	3641.58173068467	3676.9783875096264	3520.2075104176492	3579.931827660052	3565.3588602309155	3634.538551323618	3547.498056679374	3425.382345718896	3530.347978872158	3618.1797810729736
3482.3008431931817	3587.304177892792	3646.4692250498215	3627.234793499544	3635.0154515218787	3527.8329947924913	3668.3642715024966	3453.5113724433745	3683.346419854638	3721.765084504921	3469.3987714319715	3586.635113617134	3683.606247424934	3599.2366879867673	3598.6216998083332	3668.595699086974	3627.717354083248	3679.7615065183895	3550.1099822812685	3605.5502419259137	3641.58173068467	3673.9881474604435	3520.2075104176492	3579.931827660052	3565.3588602309155	3634.538551323618	3547.498056679374	3425.382345718896	3530.347978872158	3587.679095759522
3482.3008431931817	3587.304177892792	3601.5402758538858	3579.7415670675855	3635.0154515218787	3527.8329947924913	3668.3642715024966	3453.5113724433745	3650.703762150776	3721.765084504921	3469.3987714319715	3586.635113617134	3683.606247424934	3599.2366879867673	3598.6216998083332	3668.595699086974	3627.717354083248	3628.9942088578773	3541.5278375931534	3605.5502419259137	3641.58173068467	3673.9881474604435	3520.2075104176492	3579.931827660052	3565.3588602309155	3634.538551323618	3547.498056679374	3425.382345718896	3530.347978872158	3587.679095759522
3482.3008431931817	3587.304177892792	3601.5402758538858	3579.7415670675855	3566.270744912641	3484.1159148743604	3668.3642715024966	3453.5113724433745	3650.703762150776	3721.765084504921	3469.3987714319715	3572.5985598790994	3683.606247424934	3599.2366879867673	3580.9528678367474	3668.595699086974	3627.717354083248	3628.9942088578773	3541.5278375931534	3605.5502419259137	3641.58173068467	3673.9881474604435	3520.2075104176492	3579.931827660052	3565.3588602309155	3634.538551323618	3547.498056679374	3425.382345718896	3530.347978872158	3543.891121274761
3482.3008431931817	3587.304177892792	3601.5402758538858	3567.295344509647	3566.270744912641	3465.6288155754205	3668.3642715024966	3453.5113724433745	3650.703762150776	3721.765084504921	3447.9764232596235	3572.5985598790994	3683.606247424934	3599.2366879867673	3580.9528678367474	3668.595699086974	3627.717354083248	3628.9942088578773	3541.5278375931534	3605.5502419259137	3641.58173068467	3673.9881474604435	3520.2075104176492	3579.931827660052	3565.3588602309155	3634.538551323618	3547.498056679374	3425.382345718896	3480.9015206929625	3543.891121274761
3482.3008431931817	3587.304177892792	3601.5402758538858	3557.769713324442	3566.270744912641	3465.6288155754205	3668.3642715024966	3453.5113724433745	3650.703762150776	3721.765084504921	3447.9764232596235	3561.3026705985208	3683.606247424934	3599.2366879867673	3579.341946792029	3658.2256977882944	3627.717354083248	3628.9942088578773	3508.5917771829186	3587.7791835981466	3641.58173068467	3670.9598194403507	3520.2075104176492	3579.931827660052	3565.3588602309155	3634.538551323618	3523.989261655347	3425.382345718896	3480.9015206929625	3543.891121274761
3482.3008431931817	3587.304177892792	3601.5402758538858	3557.769713324442	3566.270744912641	3465.6288155754205	3668.3642715024966	3453.5113724433745	3645.0260417206027	3700.537411350212	3447.9764232596235	3561.3026705985208	3683.417012362166	3599.2366879867673	3579.341946792029	3658.2256977882944	3627.717354083248	3628.9942088578773	3489.703023842066	3587.7791835981466	3641.58173068467	3670.9598194403507	3520.2075104176492	3579.931827660052	3565.3588602309155	3634.538551323618	3523.989261655347	3425.382345718896	3480.9015206929625	3543.891121274761
3482.3008431931817	3587.304177892792	3601.5402758538858	3557.769713324442	3566.270744912641	3465.6288155754205	3668.3642715024966	3453.5113724433745	3645.0260417206027	3700.537411350212	3447.9764232596235	3561.3026705985208	3666.9755646819704	3599.2366879867673	3547.210807129268	3627.135917968005	3579.177722252334	3628.9942088578773	3489.703023842066	3587.7791835981466	3641.58173068467	3670.9598194403507	3520.2075104176492	3579.931827660052	3560.3787925190604	3611.7251389838407	3523.989261655347	3425.382345718896	3480.9015206929625	3543.891121274761
3477.9613029354223	3587.304177892792	3601.5402758538858	3557.769713324442	3566.270744912641	3465.6288155754205	3668.3642715024966	3453.5113724433745	3645.0260417206027	3700.537411350212	3447.9764232596235	3561.3026705985208	3666.9755646819704	3599.2366879867673	3547.210807129268	3627.135917968005	3579.177722252334	3628.9942088578773	3489.703023842066	3587.7791835981466	3641.58173068467	3670.9598194403507	3513.351889661435	3577.4526558290054	3560.3787925190604	3611.7251389838407	3523.989261655347	3425.382345718896	3480.9015206929625	3543.891121274761
3466.2436148582265	3587.304177892792	3601.5402758538858	3557.769713324442	3566.270744912641	3465.6288155754205	3630.1391058330873	3453.5113724433745	3645.0260417206027	3700.537411350212	3447.9764232596235	3561.3026705985208	3666.9755646819704	3599.2366879867673	3547.210807129268	3627.135917968005	3579.177722252334	3628.9942088578773	3473.683072125384	3587.7791835981466	3641.58173068467	3670.9598194403507	3506.0580288312926	3577.4526558290054	3560.3787925190604	3611.7251389838407	3489.5839176558175	3425.382345718896	3480.9015206929625	3543.891121274761
3424.490684604881	3587.304177892792	3601.5402758538858	3557.769713324442	3566.270744912641	3465.6288155754205	3630.1391058330873	3453.5113724433745	3620.5112916071657	3700.537411350212	3447.9764232596235	3561.3026705985208	3666.9755646819704	3599.2366879867673	3547.210807129268	3627.135917968005	3579.177722252334	3628.9942088578773	3473.683072125384	3587.7791835981466	3641.58173068467	3670.9598194403507	3506.0580288312926	3577.4526558290054	3560.3787925190604	3596.7989449315914	3489.5839176558175	3425.382345718896	3480.9015206929625	3543.891121274761
3424.490684604881	3587.304177892792	3601.5402758538858	3557.769713324442	3566.270744912641	3465.6288155754205	3630.1391058330873	3453.5113724433745	3620.5112916071657	3700.537411350212	3447.9764232596235	3540.8298828654774	3662.307939610259	3599.2366879867673	3539.4390562199214	3627.135917968005	3579.177722252334	3628.9942088578773	3473.683072125384	3587.7791835981466	3641.58173068467	3670.9598194403507	3486.0570580520866	3577.4526558290054	3560.3787925190604	3596.7989449315914	3464.6694660046755	3425.382345718896	3480.9015206929625	3543.891121274761
3424.490684604881	3587.304177892792	3601.5402758538858	3557.769713324442	3566.270744912641	3465.6288155754205	3622.959716255991	3453.5113724433745	3620.5112916071657	3622.3084024190257	3447.9764232596235	3540.8298828654774	3662.307939610259	3586.3695821432934	3539.4390562199214	3627.135917968005	3579.177722252334	3628.9942088578773	3473.683072125384	3573.2908775057904	3641.58173068467	3670.9598194403507	3486.0570580520866	3577.4526558290054	3560.3787925190604	3596.7989449315914	3464.6694660046755	3425.382345718896	3480.9015206929625	3543.891121274761
3424.490684604881	3587.304177892792	3601.5402758538858	3557.769713324442	3566.270744912641	3465.6288155754205	3622.959716255991	3453.5113724433745	3620.5112916071657	3622.3084024190257	3447.9764232596235	3540.8298828654774	3662.307939610259	3579.757587792159	3539.4390562199214	3626.549546085931	3579.177722252334	3628.9942088578773	3473.683072125384	3573.2908775057904	3641.58173068467	3670.9598194403507	3486.0570580520866	3577.4526558290054	3560.3787925190604	3596.7989449315914	3464.6694660046755	3425.382345718896	3480.9015206929625	3543.891121274761
3424.490684604881	3587.304177892792	3601.5402758538858	3557.769713324442	3566.270744912641	3465.6288155754205	3622.959716255991	3453.5113724433745	3620.5112916071657	3622.3084024190257	3447.9764232596235	3540.8298828654774	3662.307939610259	3531.887206369093	3539.4390562199214	3626.549546085931	3579.177722252334	3622.563187435853	3473.683072125384	3573.2908775057904	3641.58173068467	3670.9598194403507	3486.0570580520866	3553.5314884836357	3559.354243281864	3596.7989449315914	3464.6694660046755	3425.382345718896	3480.9015206929625	3543.891121274761
3387.913484557401	3587.304177892792	3601.5402758538858	3557.769713324442	3566.270744912641	3463.0771788334787	3622.959716255991	3453.5113724433745	3615.3837054763408	3616.312877597841	3447.9764232596235	3540.8298828654774	3662.307939610259	3531.887206369093	3539.4390562199214	3626.549546085931	3579.177722252334	3622.563187435853	3473.683072125384	3573.2908775057904	3641.58173068467	3670.9598194403507	3486.0570580520866	3553.5314884836357	3555.0595334655936	3586.2679669226154	3464.6694660046755	3425.382345718896	3480.9015206929625	3543.891121274761
3387.913484557401	3587.304177892792	3601.5402758538858	3557.769713324442	3566.270744912641	3463.0771788334787	3622.959716255991	3453.5113724433745	3605.565974535523	3611.8875724920617	3447.9764232596235	3540.8298828654774	3636.3265306396725	3531.887206369093	3539.4390562199214	3605.2291674946064	3579.177722252334	3592.1548996925917	3473.683072125384	3573.2908775057904	3641.58173068467	3670.9598194403507	3486.0570580520866	3553.5314884836357	3555.0595334655936	3586.2679669226154	3464.6694660046755	3425.382345718896	3480.9015206929625	3543.891121274761
3387.913484557401	3586.320357731159	3601.5402758538858	3557.769713324442	3516.631325639368	3463.0771788334787	3622.959716255991	3453.5113724433745	3605.565974535523	3611.8875724920617	3447.9764232596235	3540.8298828654774	3636.3265306396725	3517.980920690376	3539.4390562199214	3605.2291674946064	3576.1193339188676	3508.3601685071403	3473.683072125384	3573.2908775057904	3641.58173068467	3614.2118532241248	3483.873959868328	3553.5314884836357	3555.0595334655936	3586.2679669226154	3464.6694660046755	3425.382345718896	3480.9015206929625	3543.891121274761
3387.913484557401	3586.320357731159	3601.5402758538858	3543.292912174944	3516.631325639368	3463.0771788334787	3622.959716255991	3453.5113724433745	3605.565974535523	3611.8875724920617	3447.9764232596235	3464.6079097071197	3636.3265306396725	3517.980920690376	3539.4390562199214	3605.2291674946064	3571.0822946160297	3508.3601685071403	3473.683072125384	3573.2908775057904	3621.1835802917994	3614.2118532241248	3483.873959868328	3553.5314884836357	3546.780387437276	3586.2679669226154	3445.001181338254	3415.554061774645	3462.0038086230807	3543.891121274761
3387.913484557401	3586.320357731159	3601.5402758538858	3537.6013882452735	3516.631325639368	3463.0771788334787	3622.959716255991	3451.324273156907	3605.565974535523	3611.8875724920617	3447.9764232596235	3464.6079097071197	3636.3265306396725	3517.980920690376	3539.4390562199214	3605.2291674946064	3516.600661392783	3508.3601685071403	3473.683072125384	3556.2115131844785	3569.253733974183	3614.2118532241248	3483.873959868328	3553.5314884836357	3546.780387437276	3586.2679669226154	3445.001181338254	3407.117276741902	3462.0038086230807	3543.891121274761
3387.913484557401	3586.320357731159	3601.5402758538858	3537.6013882452735	3516.631325639368	3463.0771788334787	3622.959716255991	3451.324273156907	3605.565974535523	3542.256407903238	3447.9764232596235	3464.6079097071197	3636.3265306396725	3517.980920690376	3539.4390562199214	3603.8575093319487	3516.600661392783	3508.3601685071403	3473.683072125384	3550.225233824387	3569.253733974183	3614.2118532241248	3483.873959868328	3553.5314884836357	3546.780387437276	3586.2679669226154	3445.001181338254	3407.117276741902	3462.0038086230807	3543.891121274761
3387.913484557401	3586.320357731159	3601.5402758538858	3537.6013882452735	3516.631325639368	3463.0771788334787	3622.959716255991	3451.324273156907	3605.565974535523	3542.256407903238	3447.9764232596235	3464.6079097071197	3636.3265306396725	3517.980920690376	3534.531285389363	3603.8575093319487	3498.910153676039	3462.5851118153096	3473.683072125384	3550.225233824387	3547.532976105395	3614.2118532241248	3457.6842291268804	3504.23724947578	3546.780387437276	3586.2679669226154	3445.001181338254	3407.117276741902	3462.0038086230807	3543.891121274761
3387.913484557401	3586.320357731159	3601.5402758538858	3537.6013882452735	3516.631325639368	3452.887208935851	3622.959716255991	3451.324273156907	3605.565974535523	3469.036177571022	3447.9764232596235	3464.6079097071197	3636.3265306396725	3493.527446164687	3534.531285389363	3603.8575093319487	3498.910153676039	3462.5851118153096	3473.683072125384	3550.225233824387	3533.805718216966	3599.151887607388	3453.105808105044	3504.23724947578	3533.333476117067	3564.734524091342	3445.001181338254	3407.117276741902	3462.0038086230807	3543.891121274761
3387.913484557401	3578.384776365884	3601.5402758538858	3530.7688970603413	3516.631325639368	3452.887208935851	3622.959716255991	3451.324273156907	3605.565974535523	3469.036177571022	3447.9764232596235	3464.6079097071197	3636.3265306396725	3493.527446164687	3479.0340725127053	3603.8575093319487	3473.754526510491	3462.5851118153096	3462.665767088291	3502.8309840358734	3533.805718216966	3571.3794826106555	3453.105808105044	3504.23724947578	3525.5506316979236	3564.734524091342	3414.5235633574475	3407.117276741902	3462.0038086230807	3543.891121274761
3387.913484557401	3578.384776365884	3601.5402758538858	3530.7688970603413	3516.631325639368	3452.887208935851	3612.989887223024	3451.324273156907	3605.565974535523	3469.036177571022	3447.9764232596235	3464.6079097071197	3570.520157952175	3493.527446164687	3479.0340725127053	3538.359661287457	3470.7749528963027	3462.5851118153096	3462.665767088291	3502.8309840358734	3533.805718216966	3571.3794826106555	3453.105808105044	3504.23724947578	3525.5506316979236	3564.734524091342	3414.5235633574475	3407.117276741902	3462.0038086230807	3543.891121274761
3387.913484557401	3578.384776365884	3601.5402758538858	3530.7688970603413	3514.0118788596205	3452.887208935851	3612.989887223024	3451.324273156907	3605.565974535523	3466.5799320824503	3447.9764232596235	3464.6079097071197	3555.6910781564984	3493.527446164687	3479.0340725127053	3538.359661287457	3456.0489408161484	3462.5851118153096	3462.665767088291	3502.8309840358734	3533.805718216966	3571.3794826106555	3453.105808105044	3504.23724947578	3509.687510953946	3564.734524091342	3400.338545587286	3407.117276741902	3462.0038086230807	3543.891121274761
3387.913484557401	3578.384776365884	3594.355389030105	3530.7688970603413	3514.0118788596205	3452.887208935851	3612.989887223024	3451.324273156907	3597.1917541775397	3466.5799320824503	3447.9764232596235	3464.6079097071197	3555.6910781564984	3493.527446164687	3479.0340725127053	3538.359661287457	3456.0489408161484	3462.5851118153096	3435.834212501114	3493.4891288261324	3533.805718216966	3571.3794826106555	3443.2465378296956	3504.23724947578	3509.687510953946	3564.734524091342	3400.338545587286	3407.117276741902	3462.0038086230807	3543.891121274761
3387.913484557401	3569.211351270451	3556.022465823238	3530.7688970603413	3514.0118788596205	3452.887208935851	3612.989887223024	3451.324273156907	3597.1917541775397	3466.5799320824503	3447.9764232596235	3464.6079097071197	3555.6910781564984	3493.527446164687	3479.0340725127053	3538.359661287457	3456.0489408161484	3462.5851118153096	3435.834212501114	3493.4891288261324	3533.805718216966	3571.3794826106555	3443.2465378296956	3504.23724947578	3509.687510953946	3564.734524091342	3400.338545587286	3407.117276741902	3462.0038086230807	3543.891121274761
3387.913484557401	3569.211351270451	3556.022465823238	3530.7688970603413	3514.0118788596205	3452.887208935851	3611.9175346221828	3451.324273156907	3568.5483344500035	3466.5799320824503	3447.9764232596235	3464.6079097071197	3555.6910781564984	3492.2983027468895	3479.0340725127053	3532.3040592869193	3456.0489408161484	3462.5851118153096	3429.462534929756	3493.4891288261324	3533.805718216966	3571.3794826106555	3443.2465378296956	3504.23724947578	3509.687510953946	3564.734524091342	3400.338545587286	3407.117276741902	3462.0038086230807	3543.891121274761
3387.913484557401	3548.6315234335916	3556.022465823238	3530.7688970603413	3514.0118788596205	3452.887208935851	3611.9175346221828	3451.324273156907	3568.5483344500035	3435.06077207527	3447.9764232596235	3454.4335987469594	3555.6910781564984	3492.2983027468895	3479.0340725127053	3531.7028406588697	3456.0489408161484	3462.5851118153096	3422.1296419966025	3493.4891288261324	3533.805718216966	3571.3794826106555	3443.2465378296956	3504.23724947578	3509.687510953946	3554.641890521759	3400.338545587286	3407.117276741902	3462.0038086230807	3543.891121274761
3387.913484557401	3548.6315234335916	3556.022465823238	3530.7688970603413	3514.0118788596205	3452.887208935851	3611.9175346221828	3451.324273156907	3547.5929011709777	3435.06077207527	3447.9764232596235	3454.4335987469594	3555.6910781564984	3492.2983027468895	3479.0340725127053	3531.7028406588697	3445.998251509767	3462.5851118153096	3422.1296419966025	3493.4891288261324	3533.805718216966	3571.3794826106555	3440.304044019461	3504.23724947578	3509.687510953946	3539.133248073971	3400.338545587286	3407.117276741902	3462.0038086230807	3543.891121274761
3387.913484557401	3548.6315234335916	3556.022465823238	3505.9665977670757	3514.0118788596205	3452.887208935851	3588.480520578034	3451.324273156907	3547.5929011709777	3435.06077207527	3447.9764232596235	3454.4335987469594	3555.6910781564984	3492.2983027468895	3479.0340725127053	3487.043386127863	3445.998251509767	3462.5851118153096	3422.1296419966025	3493.4891288261324	3533.805718216966	3571.3794826106555	3440.304044019461	3504.23724947578	3509.687510953946	3539.133248073971	3400.338545587286	3407.117276741902	3462.0038086230807	3543.891121274761
3387.913484557401	3548.6315234335916	3554.370413385086	3505.9665977670757	3514.0118788596205	3452.887208935851	3588.480520578034	3451.324273156907	3547.5929011709777	3425.864855025367	3447.9764232596235	3454.4335987469594	3555.6910781564984	3492.2983027468895	3479.0340725127053	3476.969475061327	3445.998251509767	3462.5851118153096	3422.1296419966025	3488.0378271163167	3519.8307772337816	3571.3794826106555	3440.304044019461	3504.23724947578	3509.687510953946	3539.133248073971	3400.338545587286	3407.117276741902	3462.0038086230807	3543.891121274761
3387.913484557401	3514.4564489559366	3554.370413385086	3505.9665977670757	3514.0118788596205	3441.133676762178	3588.480520578034	3451.324273156907	3526.760364844093	3425.864855025367	3447.9764232596235	3454.4335987469594	3555.6910781564984	3492.2983027468895	3472.586804592322	3473.3806027429832	3421.812632224204	3462.5851118153096	3422.077341730497	3488.0378271163167	3510.602829039109	3571.3794826106555	3415.441294944427	3504.23724947578	3509.687510953946	3536.257791085548	3400.338545587286	3407.117276741902	3462.0038086230807	3543.891121274761
3387.913484557401	3514.4564489559366	3554.370413385086	3501.7282523454605	3514.0118788596205	3441.133676762178	3579.4272707163573	3451.324273156907	3526.760364844093	3425.864855025367	3447.9764232596235	3454.4335987469594	3540.5074449812773	3492.2983027468895	3472.586804592322	3473.3806027429832	3411.819522075141	3462.5851118153096	3422.077341730497	3488.0378271163167	3510.602829039109	3571.3794826106555	3415.441294944427	3504.23724947578	3509.687510953946	3530.185461432394	3400.338545587286	3407.117276741902	3462.0038086230807	3543.891121274761
3387.913484557401	3514.4564489559366	3535.7677680246284	3501.7282523454605	3514.0118788596205	3441.133676762178	3579.4272707163573	3451.324273156907	3526.760364844093	3425.864855025367	3447.9764232596235	3454.4335987469594	3540.5074449812773	3492.2983027468895	3457.561714506305	3473.3806027429832	3403.7766297029775	3462.5851118153096	3422.077341730497	3488.0378271163167	3510.602829039109	3571.3794826106555	3415.441294944427	3481.0077716716733	3509.687510953946	3530.185461432394	3400.338545587286	3399.3294361092067	3462.0038086230807	3543.891121274761
3387.913484557401	3514.4564489559366	3535.7677680246284	3501.7282523454605	3514.0118788596205	3441.133676762178	3579.4272707163573	3446.8877281812843	3526.760364844093	3425.864855025367	3447.9764232596235	3454.4335987469594	3540.5074449812773	3492.2983027468895	3457.561714506305	3473.3806027429832	3403.7766297029775	3462.5851118153096	3422.077341730497	3488.0378271163167	3510.602829039109	3571.3794826106555	3415.441294944427	3481.0077716716733	3509.687510953946	3530.185461432394	3400.338545587286	3399.3294361092067	3462.0038086230807	3543.891121274761
3387.913484557401	3514.4564489559366	3526.5783569040486	3501.7282523454605	3492.8708404109952	3441.133676762178	3566.246878048297	3446.8877281812843	3526.760364844093	3425.864855025367	3447.9764232596235	3454.4335987469594	3540.5074449812773	3463.6889704186287	3457.561714506305	3468.8085344558763	3403.7766297029775	3452.3083039204957	3422.077341730497	3482.8462460795245	3510.602829039109	3535.8255332082927	3415.441294944427	3481.0077716716733	3495.024992126997	3530.185461432394	3400.338545587286	3399.3294361092067	3462.0038086230807	3543.891121274761
3387.913484557401	3514.4564489559366	3526.5783569040486	3501.2280596461214	3492.8708404109952	3441.133676762178	3556.037447648822	3446.8877281812843	3521.233249754859	3425.864855025367	3438.764289178304	3452.336555622684	3540.5074449812773	3463.6889704186287	3433.9069556608993	3468.8085344558763	3403.7766297029775	3452.3083039204957	3422.077341730497	3482.8462460795245	3496.835413707867	3535.8255332082927	3415.441294944427	3481.0077716716733	3495.024992126997	3525.8779808180357	3400.338545587286	3399.3294361092067	3462.0038086230807	3543.891121274761
3387.913484557401	3514.4564489559366	3526.5783569040486	3501.2280596461214	3492.8708404109952	3441.133676762178	3556.037447648822	3446.8877281812843	3521.233249754859	3425.864855025367	3431.5036290838675	3452.336555622684	3540.5074449812773	3463.6889704186287	3433.9069556608993	3468.8085344558763	3403.7766297029775	3412.3297394729825	3422.077341730497	3482.8462460795245	3496.835413707867	3535.8255332082927	3415.441294944427	3481.0077716716733	3495.024992126997	3525.8779808180357	3400.338545587286	3399.3294361092067	3462.0038086230807	3543.891121274761
3387.913484557401	3514.4564489559366	3526.5783569040486	3501.2280596461214	3492.8708404109952	3441.133676762178	3556.037447648822	3446.8877281812843	3521.233249754859	3425.864855025367	3431.5036290838675	3452.336555622684	3540.5074449812773	3463.6889704186287	3433.9069556608993	3468.8085344558763	3403.7766297029775	3412.3297394729825	3422.077341730497	3482.8462460795245	3496.835413707867	3533.302689725153	3415.441294944427	3481.0077716716733	3487.019727961139	3525.8779808180357	3400.338545587286	3399.3294361092067	3462.0038086230807	3543.891121274761
3387.913484557401	3501.0653310213975	3526.5783569040486	3501.2280596461214	3492.8708404109952	3441.133676762178	3545.746670227295	3441.2382973550343	3521.233249754859	3425.864855025367	3431.5036290838675	3452.336555622684	3540.5074449812773	3463.6889704186287	3433.9069556608993	3468.8085344558763	3403.7766297029775	3412.3297394729825	3399.546586802202	3482.8462460795245	3496.835413707867	3533.302689725153	3415.441294944427	3481.0077716716733	3487.019727961139	3525.8779808180357	3400.338545587286	3399.3294361092067	3462.0038086230807	3543.891121274761
3387.913484557401	3501.0653310213975	3514.642084652829	3501.2280596461214	3477.942911783115	3441.133676762178	3545.746670227295	3441.2382973550343	3521.233249754859	3425.864855025367	3431.5036290838675	3452.336555622684	3509.60292075095	3463.6889704186287	3433.9069556608993	3468.8085344558763	3403.7766297029775	3412.3297394729825	3399.546586802202	3482.8462460795245	3496.835413707867	3533.302689725153	3415.441294944427	3481.0077716716733	3487.019727961139	3525.8779808180357	3400.338545587286	3399.3294361092067	3462.0038086230807	3543.891121274761
3379.1105569030233	3501.0653310213975	3514.642084652829	3501.2280596461214	3477.942911783115	3441.133676762178	3529.8209378548895	3426.317034343268	3521.233249754859	3425.864855025367	3431.5036290838675	3452.336555622684	3509.60292075095	3463.6889704186287	3433.9069556608993	3468.8085344558763	3403.7766297029775	3412.3297394729825	3399.546586802202	3482.8462460795245	3496.835413707867	3533.302689725153	3401.674164330685	3481.0077716716733	3487.019727961139	3525.8779808180357	3400.338545587286	3393.529113890635	3462.0038086230807	3543.891121274761
3379.1105569030233	3501.0653310213975	3514.642084652829	3501.2280596461214	3477.942911783115	3441.133676762178	3529.8209378548895	3426.317034343268	3521.233249754859	3425.864855025367	3431.5036290838675	3452.336555622684	3509.60292075095	3463.6889704186287	3433.9069556608993	3468.8085344558763	3403.7766297029775	3412.3297394729825	3399.546586802202	3482.5922867054196	3496.835413707867	3533.302689725153	3401.674164330685	3481.0077716716733	3487.019727961139	3525.8779808180357	3400.338545587286	3393.529113890635	3462.0038086230807	3543.891121274761
3379.1105569030233	3501.0653310213975	3511.643169865871	3501.2280596461214	3477.942911783115	3441.133676762178	3529.8209378548895	3426.317034343268	3521.233249754859	3425.864855025367	3420.429393616048	3452.336555622684	3509.60292075095	3463.6889704186287	3433.9069556608993	3468.8085344558763	3403.7766297029775	3412.3297394729825	3399.546586802202	3482.5922867054196	3496.835413707867	3533.302689725153	3401.674164330685	3481.0077716716733	3487.019727961139	3499.870833202506	3400.338545587286	3393.529113890635	3462.0038086230807	3532.2605179667617
3379.1105569030233	3501.0653310213975	3511.643169865871	3501.2280596461214	3477.942911783115	3441.133676762178	3529.8209378548895	3426.317034343268	3514.868676705849	3425.864855025367	3420.429393616048	3452.336555622684	3509.60292075095	3463.6889704186287	3433.9069556608993	3468.8085344558763	3403.7766297029775	3412.3297394729825	3399.546586802202	3482.5922867054196	3496.835413707867	3533.302689725153	3401.674164330685	3481.0077716716733	3487.019727961139	3499.870833202506	3400.338545587286	3393.529113890635	3462.0038086230807	3527.7862914290718
3379.1105569030233	3501.0653310213975	3511.1021371681773	3501.023143603348	3477.942911783115	3441.133676762178	3529.8209378548895	3426.317034343268	3514.868676705849	3425.864855025367	3420.429393616048	3452.336555622684	3487.0188847554195	3463.6889704186287	3433.9069556608993	3468.8085344558763	3403.7766297029775	3412.3297394729825	3385.6403545806525	3482.5922867054196	3496.835413707867	3533.302689725153	3401.674164330685	3481.0077716716733	3487.019727961139	3488.8204025849	3400.338545587286	3393.529113890635	3462.0038086230807	3527.7862914290718
3377.128655771513	3501.0653310213975	3511.1021371681773	3501.023143603348	3477.942911783115	3441.133676762178	3529.8209378548895	3426.317034343268	3514.868676705849	3425.864855025367	3420.429393616048	3452.336555622684	3487.0188847554195	3462.772341376729	3422.501989561325	3468.8085344558763	3403.7766297029775	3412.3297394729825	3385.6403545806525	3482.5922867054196	3496.835413707867	3533.302689725153	3401.674164330685	3481.0077716716733	3487.019727961139	3488.8204025849	3400.338545587286	3393.529113890635	3462.0038086230807	3527.7862914290718
3373.289630209936	3493.7593397678306	3498.339734252343	3501.023143603348	3477.942911783115	3441.133676762178	3529.8209378548895	3426.317034343268	3514.868676705849	3425.864855025367	3420.429393616048	3452.336555622684	3487.0188847554195	3462.772341376729	3414.2052799017256	3468.8085344558763	3403.7766297029775	3412.3297394729825	3385.6403545806525	3482.5922867054196	3496.835413707867	3533.302689725153	3388.60218373539	3481.0077716716733	3473.2407428421316	3488.8204025849	3400.338545587286	3393.529113890635	3462.0038086230807	3527.7862914290718
3373.289630209936	3493.7593397678306	3498.339734252343	3501.023143603348	3477.942911783115	3441.133676762178	3529.8209378548895	3426.317034343268	3514.868676705849	3425.864855025367	3420.429393616048	3431.8042254398465	3487.0188847554195	3462.772341376729	3414.2052799017256	3468.8085344558763	3403.7766297029775	3412.3297394729825	3385.6403545806525	3482.5922867054196	3496.835413707867	3530.569631012135	3373.5793874875367	3481.0077716716733	3473.2407428421316	3488.8204025849	3400.338545587286	3393.529113890635	3462.0038086230807	3527.7862914290718
3373.289630209936	3493.7593397678306	3498.339734252343	3501.023143603348	3477.942911783115	3441.133676762178	3529.8209378548895	3422.1218686570583	3514.868676705849	3425.864855025367	3420.429393616048	3431.8042254398465	3487.0188847554195	3462.772341376729	3414.2052799017256	3468.8085344558763	3403.7766297029775	3412.3297394729825	3385.6403545806525	3482.5922867054196	3496.835413707867	3530.569631012135	3373.5793874875367	3481.0077716716733	3473.2407428421316	3488.8204025849	3400.338545587286	3393.529113890635	3462.0038086230807	3527.7862914290718
3373.289630209936	3493.7593397678306	3498.339734252343	3489.6179205692397	3477.942911783115	3439.265958778822	3529.8209378548895	3422.1218686570583	3514.868676705849	3425.864855025367	3420.429393616048	3431.8042254398465	3487.0188847554195	3462.772341376729	3414.2052799017256	3468.8085344558763	3403.7766297029775	3412.3297394729825	3385.6403545806525	3482.5922867054196	3496.835413707867	3530.569631012135	3373.5793874875367	3481.0077716716733	3457.4320071347483	3488.8204025849	3400.338545587286	3393.529113890635	3462.0038086230807	3527.7862914290718
3373.289630209936	3493.7593397678306	3498.339734252343	3460.2946652263163	3477.942911783115	3439.265958778822	3527.3908025725364	3422.1218686570583	3514.868676705849	3425.864855025367	3420.429393616048	3431.8042254398465	3487.0188847554195	3462.772341376729	3414.2052799017256	3468.8085344558763	3403.7766297029775	3412.3297394729825	3385.6403545806525	3482.5922867054196	3496.835413707867	3530.569631012135	3373.5793874875367	3481.0077716716733	3457.4320071347483	3488.8204025849	3400.338545587286	3393.529113890635	3462.0038086230807	3527.7862914290718
3373.289630209936	3493.7593397678306	3498.339734252343	3460.2946652263163	3477.942911783115	3439.265958778822	3513.209053167743	3422.1218686570583	3514.868676705849	3425.864855025367	3420.429393616048	3431.8042254398465	3487.0188847554195	3462.772341376729	3414.2052799017256	3468.8085344558763	3403.7766297029775	3412.3297394729825	3385.6403545806525	3482.5922867054196	3496.835413707867	3530.569631012135	3373.5793874875367	3481.0077716716733	3457.4320071347483	3488.8204025849	3400.338545587286	3393.529113890635	3462.0038086230807	3527.7862914290718
3373.289630209936	3491.520252601392	3498.339734252343	3460.2946652263163	3477.942911783115	3439.265958778822	3513.209053167743	3422.1218686570583	3514.868676705849	3425.864855025367	3420.429393616048	3431.8042254398465	3487.0188847554195	3462.772341376729	3414.2052799017256	3468.8085344558763	3403.7766297029775	3412.3297394729825	3385.6403545806525	3482.5922867054196	3496.835413707867	3530.569631012135	3373.5793874875367	3440.805076710287	3457.4320071347483	3488.8204025849	3400.338545587286	3393.529113890635	3462.0038086230807	3527.7862914290718
3373.289630209936	3471.0450365424394	3498.339734252343	3460.2946652263163	3477.942911783115	3439.265958778822	3513.209053167743	3422.1218686570583	3514.868676705849	3425.864855025367	3420.429393616048	3431.8042254398465	3487.0188847554195	3462.772341376729	3414.2052799017256	3468.8085344558763	3403.7766297029775	3412.3297394729825	3379.128316384291	3482.5922867054196	3496.835413707867	3507.672156478234	3373.5793874875367	3440.805076710287	3457.4320071347483	3488.8204025849	3400.338545587286	3393.529113890635	3462.0038086230807	3527.7862914290718
3373.289630209936	3471.0450365424394	3498.339734252343	3460.2946652263163	3477.942911783115	3439.265958778822	3513.209053167743	3422.1218686570583	3514.868676705849	3425.864855025367	3420.429393616048	3431.8042254398465	3487.0188847554195	3462.772341376729	3414.2052799017256	3461.6145462365316	3403.7766297029775	3412.3297394729825	3379.128316384291	3482.5922867054196	3496.835413707867	3507.672156478234	3373.5793874875367	3440.805076710287	3457.4320071347483	3488.8204025849	3400.338545587286	3393.529113890635	3462.0038086230807	3527.7862914290718
3373.289630209936	3471.0450365424394	3498.339734252343	3460.2946652263163	3477.942911783115	3439.265958778822	3494.7001272956695	3422.1218686570583	3514.868676705849	3425.864855025367	3420.429393616048	3431.8042254398465	3487.0188847554195	3462.772341376729	3414.2052799017256	3461.6145462365316	3403.7766297029775	3412.3297394729825	3379.128316384291	3445.8060203887253	3496.835413707867	3507.672156478234	3373.5793874875367	3440.805076710287	3457.4320071347483	3488.8204025849	3400.338545587286	3393.529113890635	3462.0038086230807	3527.7862914290718
3373.289630209936	3471.0450365424394	3498.2694989522806	3460.2946652263163	3477.942911783115	3439.265958778822	3494.7001272956695	3422.1218686570583	3514.868676705849	3425.864855025367	3414.4621717333675	3431.8042254398465	3487.0188847554195	3462.772341376729	3414.2052799017256	3461.6145462365316	3403.7766297029775	3412.3297394729825	3367.952378335508	3445.8060203887253	3496.835413707867	3482.3107340010483	3373.5793874875367	3439.506886643395	3457.4320071347483	3488.8204025849	3400.338545587286	3393.529113890635	3462.0038086230807	3527.7862914290718
3373.289630209936	3471.0450365424394	3498.2694989522806	3460.2946652263163	3477.942911783115	3426.346137399712	3494.7001272956695	3420.661647478557	3514.868676705849	3425.864855025367	3414.4621717333675	3431.8042254398465	3487.0188847554195	3462.772341376729	3414.2052799017256	3454.520501271315	3403.7766297029775	3412.3297394729825	3367.952378335508	3445.8060203887253	3496.835413707867	3482.3107340010483	3373.5793874875367	3439.506886643395	3457.4320071347483	3488.8204025849	3400.338545587286	3393.529113890635	3462.0038086230807	3527.7862914290718
3364.722305035902	3471.0450365424394	3498.2694989522806	3460.2946652263163	3467.4115900548118	3426.346137399712	3494.7001272956695	3420.661647478557	3509.418304659512	3425.864855025367	3414.4621717333675	3431.8042254398465	3487.0188847554195	3462.772341376729	3414.2052799017256	3454.520501271315	3403.7766297029775	3412.3297394729825	3367.952378335508	3445.8060203887253	3496.835413707867	3482.3107340010483	3373.5793874875367	3439.506886643395	3457.4320071347483	3488.8204025849	3395.055407911389	3393.529113890635	3462.0038086230807	3527.7862914290718
3364.722305035902	3471.0450365424394	3494.4977750496982	3460.2946652263163	3467.4115900548118	3426.346137399712	3494.7001272956695	3420.661647478557	3484.545671086167	3425.864855025367	3414.4621717333675	3431.8042254398465	3487.0188847554195	3462.772341376729	3414.2052799017256	3416.063816781544	3403.7766297029775	3409.258912365054	3367.952378335508	3445.8060203887253	3496.835413707867	3482.3107340010483	3373.5793874875367	3439.506886643395	3457.4320071347483	3488.8204025849	3395.055407911389	3393.529113890635	3462.0038086230807	3527.7862914290718
3364.722305035902	3471.0450365424394	3483.603687232913	3460.2946652263163	3467.4115900548118	3426.346137399712	3494.7001272956695	3419.1375478111404	3484.545671086167	3425.864855025367	3414.4621717333675	3431.8042254398465	3487.0188847554195	3462.772341376729	3414.2052799017256	3416.063816781544	3403.7766297029775	3409.258912365054	3367.952378335508	3435.3307019177746	3496.835413707867	3482.3107340010483	3364.173765075266	3439.506886643395	3457.4320071347483	3488.8204025849	3395.055407911389	3384.794328925665	3462.0038086230807	3527.7862914290718
3364.722305035902	3471.0450365424394	3471.770381978481	3460.2946652263163	3467.4115900548118	3426.346137399712	3494.7001272956695	3419.1375478111404	3484.545671086167	3425.864855025367	3414.4621717333675	3431.8042254398465	3487.0188847554195	3462.772341376729	3414.2052799017256	3416.063816781544	3403.7766297029775	3409.258912365054	3367.952378335508	3429.8168133182094	3496.835413707867	3480.3127826665414	3364.173765075266	3439.506886643395	3441.147496392133	3488.172209999596	3395.055407911389	3384.794328925665	3457.1007574851055	3527.7862914290718
3364.722305035902	3471.0450365424394	3471.770381978481	3450.7191638942377	3467.4115900548118	3426.346137399712	3494.7001272956695	3416.0525068426173	3484.545671086167	3425.864855025367	3414.4621717333675	3431.8042254398465	3468.874239386656	3462.772341376729	3414.2052799017256	3416.063816781544	3403.7766297029775	3409.258912365054	3367.952378335508	3429.8168133182094	3496.835413707867	3480.3127826665414	3364.173765075266	3439.506886643395	3438.1819585862	3482.121660093636	3371.991788356159	3384.794328925665	3457.1007574851055	3527.7862914290718
3364.722305035902	3471.0450365424394	3471.770381978481	3450.7191638942377	3467.4115900548118	3426.346137399712	3494.7001272956695	3416.0525068426173	3472.598454528057	3425.864855025367	3414.4621717333675	3431.8042254398465	3468.874239386656	3462.772341376729	3414.2052799017256	3416.063816781544	3403.7766297029775	3409.258912365054	3367.952378335508	3429.8168133182094	3496.835413707867	3480.3127826665414	3364.173765075266	3439.506886643395	3422.876307421138	3482.121660093636	3371.991788356159	3384.794328925665	3457.1007574851055	3527.7862914290718
3364.722305035902	3471.0450365424394	3459.2629629309895	3450.7191638942377	3467.4115900548118	3426.346137399712	3494.7001272956695	3416.0525068426173	3472.598454528057	3425.864855025367	3414.4621717333675	3431.8042254398465	3468.5602410987444	3462.772341376729	3378.9577295992412	3416.063816781544	3403.7766297029775	3409.258912365054	3367.952378335508	3429.8168133182094	3489.835790366675	3480.3127826665414	3364.173765075266	3439.506886643395	3422.876307421138	3482.121660093636	3367.892816619254	3384.794328925665	3457.1007574851055	3527.7862914290718
3364.722305035902	3471.0450365424394	3455.8428518909636	3450.7191638942377	3467.4115900548118	3426.346137399712	3494.7001272956695	3416.0525068426173	3472.598454528057	3425.864855025367	3414.4621717333675	3431.8042254398465	3468.5602410987444	3462.772341376729	3378.9577295992412	3416.063816781544	3403.7766297029775	3409.258912365054	3367.952378335508	3429.8168133182094	3489.835790366675	3480.3127826665414	3364.173765075266	3397.2991248211238	3422.876307421138	3465.7187168020387	3359.2827805816864	3384.794328925665	3457.1007574851055	3527.7862914290718
3364.722305035902	3467.6345827826217	3447.0945019811397	3450.7191638942377	3467.4115900548118	3426.346137399712	3494.7001272956695	3416.0525068426173	3472.598454528057	3425.864855025367	3414.4621717333675	3431.8042254398465	3468.5602410987444	3462.772341376729	3378.9577295992412	3416.063816781544	3403.7766297029775	3409.258912365054	3367.952378335508	3429.8168133182094	3489.835790366675	3480.3127826665414	3364.173765075266	3397.2991248211238	3422.876307421138	3465.7187168020387	3359.2827805816864	3384.794328925665	3457.1007574851055	3527.7862914290718
3364.722305035902	3467.6345827826217	3447.0945019811397	3450.7191638942377	3467.4115900548118	3426.346137399712	3494.7001272956695	3416.0525068426173	3465.325255011634	3425.864855025367	3414.4621717333675	3431.8042254398465	3468.5602410987444	3462.772341376729	3378.9577295992412	3416.063816781544	3403.7766297029775	3409.258912365054	3367.952378335508	3429.8168133182094	3488.9619539499895	3480.3127826665414	3364.173765075266	3397.2991248211238	3422.876307421138	3465.7187168020387	3359.2827805816864	3384.794328925665	3451.270633062229	3527.7862914290718
3364.722305035902	3467.6345827826217	3447.0945019811397	3450.7191638942377	3462.083021777433	3426.346137399712	3494.7001272956695	3416.0525068426173	3465.325255011634	3425.864855025367	3414.4621717333675	3431.8042254398465	3468.5602410987444	3462.772341376729	3378.9577295992412	3416.063816781544	3403.7766297029775	3409.258912365054	3367.952378335508	3429.8168133182094	3488.9619539499895	3480.3127826665414	3364.173765075266	3397.2991248211238	3422.876307421138	3450.893653089097	3359.2827805816864	3384.794328925665	3451.270633062229	3513.707883622726
3355.6574758502543	3444.192157163825	3447.0945019811397	3449.544569028832	3462.083021777433	3402.9688097595913	3494.7001272956695	3411.8656913791874	3465.325255011634	3425.864855025367	3414.4621717333675	3431.8042254398465	3468.5602410987444	3462.772341376729	3364.007888804035	3416.063816781544	3403.7766297029775	3409.258912365054	3367.952378335508	3429.8168133182094	3488.9619539499895	3480.3127826665414	3364.173765075266	3397.2991248211238	3422.876307421138	3450.893653089097	3359.2827805816864	3384.794328925665	3444.213662672692	3513.707883622726
3355.6574758502543	3444.192157163825	3447.0945019811397	3449.544569028832	3462.083021777433	3401.941987362546	3494.7001272956695	3411.8656913791874	3465.325255011634	3425.864855025367	3414.4621717333675	3431.8042254398465	3468.5602410987444	3462.772341376729	3364.007888804035	3416.063816781544	3403.7766297029775	3409.258912365054	3367.952378335508	3429.8168133182094	3488.9619539499895	3480.3127826665414	3364.173765075266	3397.2991248211238	3422.876307421138	3450.893653089097	3357.4930999485096	3384.794328925665	3444.213662672692	3498.9188099527464
3352.1710376525734	3444.192157163825	3447.0945019811397	3449.544569028832	3462.083021777433	3401.941987362546	3494.7001272956695	3411.8656913791874	3465.325255011634	3425.864855025367	3396.60585802538	3431.8042254398465	3468.5602410987444	3461.3863472907933	3364.007888804035	3416.063816781544	3403.7766297029775	3409.258912365054	3367.952378335508	3429.8168133182094	3488.9619539499895	3480.3127826665414	3364.173765075266	3397.2991248211238	3422.876307421138	3450.893653089097	3357.4930999485096	3384.794328925665	3429.2053161239633	3498.9188099527464
3352.1710376525734	3444.192157163825	3447.0945019811397	3449.544569028832	3462.083021777433	3401.941987362546	3494.7001272956695	3411.8656913791874	3465.325255011634	3425.864855025367	3396.60585802538	3431.8042254398465	3468.5602410987444	3461.3863472907933	3364.007888804035	3416.063816781544	3403.7766297029775	3409.258912365054	3367.952378335508	3429.7085143378245	3488.9619539499895	3472.4938005370864	3364.173765075266	3397.2991248211238	3422.333026861649	3450.893653089097	3357.4930999485096	3384.794328925665	3429.2053161239633	3498.9188099527464
3352.1710376525734	3444.192157163825	3440.008653631616	3449.544569028832	3454.696357391087	3401.941987362546	3494.7001272956695	3411.8656913791874	3465.325255011634	3425.864855025367	3396.60585802538	3431.8042254398465	3441.9191883729327	3461.3863472907933	3364.007888804035	3416.063816781544	3403.7766297029775	3409.258912365054	3367.952378335508	3429.7085143378245	3488.9619539499895	3472.4938005370864	3357.0705749105	3397.2991248211238	3422.333026861649	3450.893653089097	3357.4930999485096	3375.65139512132	3429.2053161239633	3498.9188099527464
3352.1710376525734	3444.192157163825	3440.008653631616	3441.764418093633	3443.3826997276396	3401.941987362546	3494.7001272956695	3411.8656913791874	3465.325255011634	3425.864855025367	3396.60585802538	3431.8042254398465	3441.9191883729327	3461.3863472907933	3364.007888804035	3416.063816781544	3403.7766297029775	3409.258912365054	3367.952378335508	3423.8413097446864	3488.9619539499895	3472.4938005370864	3357.0705749105	3397.2991248211238	3422.333026861649	3450.893653089097	3357.4930999485096	3375.65139512132	3429.2053161239633	3498.9188099527464
3350.3089917667926	3444.192157163825	3440.008653631616	3441.764418093633	3443.3826997276396	3401.941987362546	3494.7001272956695	3411.8656913791874	3463.9542454196935	3425.864855025367	3396.60585802538	3431.8042254398465	3441.9191883729327	3453.745290147229	3364.007888804035	3416.063816781544	3403.7766297029775	3409.258912365054	3367.952378335508	3423.8413097446864	3488.9619539499895	3464.227482925192	3357.0705749105	3397.2991248211238	3422.333026861649	3450.893653089097	3357.4930999485096	3375.65139512132	3429.2053161239633	3498.9188099527464
3342.414746013801	3444.192157163825	3433.128230902944	3441.764418093633	3443.3826997276396	3401.941987362546	3494.7001272956695	3411.8656913791874	3463.9542454196935	3425.864855025367	3396.60585802538	3431.8042254398465	3441.9191883729327	3450.3028142215016	3364.007888804035	3416.063816781544	3403.7766297029775	3409.258912365054	3367.952378335508	3423.8413097446864	3488.0933677750872	3464.227482925192	3357.0705749105	3397.2991248211238	3422.333026861649	3450.893653089097	3357.4930999485096	3375.65139512132	3429.2053161239633	3498.9188099527464
3342.414746013801	3444.192157163825	3420.2331233658156	3441.764418093633	3443.3826997276396	3390.902531491985	3494.7001272956695	3411.8656913791874	3463.9542454196935	3425.864855025367	3396.60585802538	3431.8042254398465	3441.9191883729327	3450.3028142215016	3364.007888804035	3416.063816781544	3403.7766297029775	3409.258912365054	3367.952378335508	3398.233038700385	3488.0933677750872	3464.227482925192	3357.0705749105	3397.2991248211238	3422.333026861649	3450.893653089097	3357.4930999485096	3375.65139512132	3429.2053161239633	3498.9188099527464
3342.414746013801	3444.192157163825	3420.2331233658156	3441.764418093633	3443.3826997276396	3390.902531491985	3494.7001272956695	3411.8656913791874	3463.9542454196935	3425.864855025367	3396.60585802538	3431.8042254398465	3441.9191883729327	3450.3028142215016	3364.007888804035	3416.063816781544	3391.9717641550606	3409.258912365054	3367.952378335508	3398.233038700385	3488.0933677750872	3457.9208189562837	3357.0705749105	3397.2991248211238	3422.333026861649	3450.893653089097	3357.4930999485096	3375.65139512132	3429.2053161239633	3498.9188099527464
3342.414746013801	3444.192157163825	3420.2331233658156	3441.764418093633	3443.3826997276396	3390.902531491985	3459.751826698376	3411.8656913791874	3463.9542454196935	3425.864855025367	3396.60585802538	3431.8042254398465	3441.9191883729327	3450.3028142215016	3364.007888804035	3416.063816781544	3391.9717641550606	3409.258912365054	3367.952378335508	3398.233038700385	3488.0933677750872	3457.9208189562837	3355.9096840954967	3397.2991248211238	3417.748849867293	3450.893653089097	3357.4930999485096	3375.65139512132	3429.2053161239633	3498.9188099527464
3340.894005578838	3444.192157163825	3420.2331233658156	3441.764418093633	3443.3826997276396	3390.902531491985	3420.7213527557446	3411.8656913791874	3463.9542454196935	3425.864855025367	3396.60585802538	3431.8042254398465	3441.9191883729327	3432.2765838920996	3364.007888804035	3416.063816781544	3391.9717641550606	3409.258912365054	3367.952378335508	3398.233038700385	3488.0933677750872	3457.9208189562837	3355.9096840954967	3397.2991248211238	3417.748849867293	3450.893653089097	3357.4930999485096	3375.65139512132	3429.2053161239633	3498.9188099527464
3340.894005578838	3444.192157163825	3420.2331233658156	3421.6567307719515	3443.3826997276396	3390.902531491985	3420.7213527557446	3411.8656913791874	3463.9542454196935	3425.864855025367	3396.60585802538	3431.8042254398465	3441.9191883729327	3432.2765838920996	3364.007888804035	3416.063816781544	3391.9717641550606	3409.258912365054	3367.952378335508	3398.233038700385	3488.0933677750872	3440.6304140762495	3355.9096840954967	3397.2991248211238	3417.748849867293	3450.893653089097	3357.4930999485096	3375.65139512132	3429.2053161239633	3498.9188099527464
3340.894005578838	3444.192157163825	3420.2331233658156	3421.6567307719515	3443.3826997276396	3386.625625869117	3420.7213527557446	3411.8656913791874	3463.9542454196935	3425.864855025367	3396.60585802538	3431.8042254398465	3441.9191883729327	3432.2765838920996	3364.007888804035	3416.063816781544	3391.9717641550606	3409.258912365054	3367.952378335508	3398.233038700385	3488.0933677750872	3440.6304140762495	3355.9096840954967	3397.2991248211238	3417.748849867293	3450.893653089097	3357.4930999485096	3375.65139512132	3429.2053161239633	3498.9188099527464
3340.894005578838	3444.192157163825	3420.2331233658156	3421.6567307719515	3443.3826997276396	3382.824628868725	3420.323644574654	3411.8656913791874	3463.9542454196935	3425.864855025367	3396.60585802538	3431.8042254398465	3441.9191883729327	3429.68826460595	3364.007888804035	3416.063816781544	3391.9717641550606	3409.258912365054	3367.952378335508	3398.233038700385	3488.0933677750872	3440.6304140762495	3355.9096840954967	3397.2991248211238	3417.748849867293	3450.893653089097	3357.4930999485096	3375.65139512132	3429.2053161239633	3498.9188099527464
3340.894005578838	3444.192157163825	3420.2331233658156	3421.6567307719515	3443.3826997276396	3382.824628868725	3411.678334396901	3411.8656913791874	3463.9542454196935	3425.864855025367	3396.60585802538	3431.8042254398465	3441.9191883729327	3429.68826460595	3364.007888804035	3416.063816781544	3391.9717641550606	3409.258912365054	3367.952378335508	3398.233038700385	3488.0933677750872	3440.6304140762495	3355.9096840954967	3397.2991248211238	3417.748849867293	3450.893653089097	3357.4930999485096	3375.65139512132	3429.2053161239633	3483.2970996465356
3340.894005578838	3444.192157163825	3420.2331233658156	3421.6567307719515	3443.3826997276396	3381.3232504529074	3401.4646016381494	3411.8656913791874	3463.9542454196935	3425.864855025367	3396.60585802538	3431.8042254398465	3441.9191883729327	3429.68826460595	3364.007888804035	3416.063816781544	3391.9717641550606	3409.258912365054	3367.952378335508	3398.233038700385	3488.0933677750872	3440.6304140762495	3355.9096840954967	3393.784968166289	3417.748849867293	3450.893653089097	3357.4930999485096	3375.65139512132	3425.6879801246155	3483.2970996465356
3340.894005578838	3444.192157163825	3415.2944977859297	3421.6567307719515	3443.3826997276396	3381.3232504529074	3401.4646016381494	3411.8656913791874	3463.9542454196935	3425.864855025367	3396.60585802538	3431.8042254398465	3441.9191883729327	3429.68826460595	3364.007888804035	3416.063816781544	3383.76400172313	3409.258912365054	3367.952378335508	3398.233038700385	3488.0933677750872	3440.6304140762495	3355.9096840954967	3393.784968166289	3417.748849867293	3450.893653089097	3357.4930999485096	3375.65139512132	3425.6879801246155	3483.2970996465356
3340.894005578838	3444.192157163825	3415.2944977859297	3421.6567307719515	3443.3826997276396	3381.3232504529074	3401.4646016381494	3411.8656913791874	3463.9542454196935	3424.5926743728046	3396.60585802538	3431.8042254398465	3441.9191883729327	3429.68826460595	3364.007888804035	3416.063816781544	3383.76400172313	3409.258912365054	3360.2775680747595	3398.233038700385	3488.0933677750872	3440.6304140762495	3348.270162730387	3393.784968166289	3417.748849867293	3450.893653089097	3357.4930999485096	3375.65139512132	3425.6879801246155	3483.2970996465356
3340.894005578838	3444.192157163825	3415.2944977859297	3421.6567307719515	3443.3826997276396	3381.3232504529074	3401.4646016381494	3411.8656913791874	3463.9542454196935	3424.5926743728046	3396.60585802538	3431.8042254398465	3441.9191883729327	3411.1122965923732	3364.007888804035	3416.063816781544	3383.76400172313	3409.258912365054	3360.2775680747595	3398.233038700385	3483.5352761163235	3440.6304140762495	3348.270162730387	3393.784968166289	3417.748849867293	3450.893653089097	3357.4930999485096	3375.65139512132	3425.6879801246155	3483.2970996465356
3340.894005578838	3444.192157163825	3415.2944977859297	3421.6567307719515	3443.3826997276396	3381.3232504529074	3401.4646016381494	3411.8656913791874	3463.9542454196935	3424.5926743728046	3396.60585802538	3431.8042254398465	3441.9191883729327	3411.1122965923732	3364.007888804035	3416.063816781544	3377.140228193317	3409.258912365054	3360.2775680747595	3385.239842648955	3483.5352761163235	3440.6304140762495	3348.270162730387	3393.784968166289	3417.748849867293	3450.893653089097	3357.4930999485096	3375.65139512132	3425.6879801246155	3475.391970639619
3336.815399752196	3444.192157163825	3415.2944977859297	3421.6567307719515	3443.3826997276396	3381.3232504529074	3401.4646016381494	3411.8656913791874	3463.9542454196935	3424.5926743728046	3396.60585802538	3431.8042254398465	3441.9191883729327	3411.1122965923732	3364.007888804035	3416.063816781544	3377.140228193317	3409.258912365054	3360.2775680747595	3385.239842648955	3483.5352761163235	3440.6304140762495	3348.270162730387	3393.784968166289	3400.6642014653967	3450.5857125778602	3352.2725331885476	3375.65139512132	3425.6879801246155	3469.7723217835846
3336.815399752196	3444.192157163825	3415.2944977859297	3421.6567307719515	3443.3826997276396	3381.3232504529074	3401.4646016381494	3411.8656913791874	3463.9542454196935	3424.5926743728046	3396.60585802538	3431.8042254398465	3441.9191883729327	3411.1122965923732	3364.007888804035	3416.063816781544	3377.140228193317	3409.258912365054	3360.2775680747595	3385.239842648955	3470.8554156345403	3439.093093641831	3348.270162730387	3393.784968166289	3400.6642014653967	3450.5857125778602	3352.2725331885476	3375.65139512132	3425.6879801246155	3469.7723217835846
3336.3761423627443	3442.0389154500353	3415.2944977859297	3417.3503783287415	3443.3826997276396	3381.3232504529074	3401.4646016381494	3411.8656913791874	3463.9542454196935	3424.5926743728046	3396.60585802538	3431.8042254398465	3441.9191883729327	3411.1122965923732	3364.007888804035	3416.063816781544	3377.140228193317	3409.258912365054	3351.179080664423	3385.239842648955	3470.8554156345403	3439.093093641831	3348.270162730387	3393.784968166289	3400.6642014653967	3450.5857125778602	3352.2725331885476	3375.65139512132	3425.6879801246155	3469.7723217835846
3336.3761423627443	3442.0389154500353	3415.2944977859297	3417.3503783287415	3443.3826997276396	3381.3232504529074	3393.932531286502	3409.421321738212	3463.9542454196935	3424.5926743728046	3392.5747703508564	3431.8042254398465	3441.9191883729327	3411.1122965923732	3364.007888804035	3411.8927995171516	3377.140228193317	3409.258912365054	3351.179080664423	3385.239842648955	3470.8554156345403	3439.093093641831	3348.270162730387	3393.784968166289	3400.6642014653967	3450.5857125778602	3352.2725331885476	3375.65139512132	3425.6879801246155	3469.7723217835846
3336.3761423627443	3442.0389154500353	3415.2944977859297	3417.3503783287415	3443.3826997276396	3381.3232504529074	3393.932531286502	3397.3008080872632	3463.3388695418917	3424.5926743728046	3392.5747703508564	3431.8042254398465	3441.9191883729327	3411.1122965923732	3364.007888804035	3411.8927995171516	3377.140228193317	3409.258912365054	3348.3599138491436	3385.239842648955	3470.8554156345403	3439.093093641831	3348.270162730387	3393.784968166289	3389.736606502215	3450.5857125778602	3352.2725331885476	3374.834426153595	3425.6879801246155	3469.7723217835846
3336.3761423627443	3442.0389154500353	3415.2944977859297	3417.3503783287415	3442.3376627021294	3374.448291863797	3393.932531286502	3397.3008080872632	3463.3388695418917	3424.5926743728046	3392.5747703508564	3431.8042254398465	3441.9191883729327	3411.1122965923732	3364.007888804035	3411.8927995171516	3377.140228193317	3409.258912365054	3348.3599138491436	3385.239842648955	3465.3871118125253	3439.093093641831	3348.270162730387	3393.784968166289	3389.736606502215	3450.5857125778602	3352.2725331885476	3374.834426153595	3424.200080519773	3469.7723217835846
3336.3761423627443	3411.901584076091	3415.2944977859297	3417.3503783287415	3442.3376627021294	3363.1859977002914	3393.932531286502	3397.3008080872632	3463.3388695418917	3424.5926743728046	3392.5747703508564	3422.5172781237525	3441.9191883729327	3411.1122965923732	3364.007888804035	3411.8927995171516	3377.140228193317	3409.258912365054	3348.3599138491436	3385.239842648955	3465.3871118125253	3439.093093641831	3348.270162730387	3393.784968166289	3389.736606502215	3450.5857125778602	3352.2725331885476	3374.834426153595	3424.200080519773	3469.7723217835846
3326.936708814644	3411.901584076091	3415.2944977859297	3417.3503783287415	3442.3376627021294	3363.1859977002914	3393.932531286502	3397.3008080872632	3463.3388695418917	3424.5926743728046	3392.5747703508564	3422.5172781237525	3441.9191883729327	3411.1122965923732	3362.4961063274814	3411.8927995171516	3377.140228193317	3409.258912365054	3348.3599138491436	3385.239842648955	3430.6649667219453	3439.093093641831	3348.270162730387	3393.784968166289	3386.646034430554	3450.5857125778602	3352.2725331885476	3374.834426153595	3424.200080519773	3469.7723217835846
3326.936708814644	3411.901584076091	3415.2944977859297	3417.3503783287415	3435.6646025241744	3363.1859977002914	3393.932531286502	3397.3008080872632	3463.3388695418917	3424.5926743728046	3392.5747703508564	3422.5172781237525	3441.9191883729327	3411.1122965923732	3362.4961063274814	3411.8927995171516	3377.140228193317	3409.258912365054	3348.3599138491436	3385.239842648955	3430.6649667219453	3439.093093641831	3348.270162730387	3393.784968166289	3386.646034430554	3450.5857125778602	3337.81404032842	3374.834426153595	3424.200080519773	3469.7723217835846
3326.936708814644	3411.901584076091	3415.2944977859297	3417.3503783287415	3435.6646025241744	3363.1859977002914	3393.932531286502	3397.3008080872632	3463.3388695418917	3424.5926743728046	3392.5747703508564	3422.5172781237525	3441.9191883729327	3411.1122965923732	3362.4961063274814	3411.8927995171516	3377.140228193317	3409.258912365054	3348.3599138491436	3377.674317450921	3430.6649667219453	3439.093093641831	3348.270162730387	3393.784968166289	3366.169008408936	3450.5857125778602	3337.81404032842	3374.834426153595	3412.618916370648	3469.7723217835846
3326.936708814644	3411.901584076091	3415.2944977859297	3417.3503783287415	3435.6646025241744	3363.1859977002914	3393.932531286502	3397.3008080872632	3456.7460720394693	3424.5926743728046	3392.5747703508564	3422.5172781237525	3441.9191883729327	3411.1122965923732	3352.1579636554134	3411.8927995171516	3377.140228193317	3409.258912365054	3348.3599138491436	3377.674317450921	3430.6649667219453	3439.093093641831	3348.270162730387	3393.784968166289	3366.169008408936	3450.5857125778602	3337.81404032842	3374.834426153595	3412.618916370648	3469.7723217835846
3326.936708814644	3411.901584076091	3415.2944977859297	3417.3503783287415	3435.0952827509236	3363.1859977002914	3393.932531286502	3397.3008080872632	3456.7460720394693	3424.5926743728046	3390.573426732309	3422.5172781237525	3441.9191883729327	3411.1122965923732	3350.4723733524793	3411.8927995171516	3377.140228193317	3409.258912365054	3348.3599138491436	3377.674317450921	3430.6649667219453	3439.093093641831	3348.270162730387	3393.784968166289	3366.169008408936	3450.5857125778602	3337.81404032842	3374.834426153595	3412.618916370648	3469.7723217835846
3326.936708814644	3411.901584076091	3403.105542376344	3417.3503783287415	3435.0952827509236	3363.1859977002914	3393.932531286502	3397.3008080872632	3451.298979574053	3424.5926743728046	3390.573426732309	3422.5172781237525	3441.9191883729327	3411.1122965923732	3342.2132057557224	3405.8986666307987	3377.140228193317	3409.258912365054	3348.3599138491436	3344.0218284822413	3430.6649667219453	3439.093093641831	3330.6291285755105	3393.784968166289	3366.169008408936	3447.1003227848596	3332.160256884335	3354.3846311591515	3412.618916370648	3469.7723217835846
3326.936708814644	3411.901584076091	3401.711654770821	3417.3503783287415	3435.0952827509236	3363.1859977002914	3393.932531286502	3397.3008080872632	3451.298979574053	3424.5926743728046	3390.573426732309	3422.5172781237525	3441.9191883729327	3411.1122965923732	3341.980953783497	3405.8986666307987	3377.140228193317	3402.582135080763	3348.3599138491436	3344.0218284822413	3430.6649667219453	3439.093093641831	3321.649182910469	3393.784968166289	3366.169008408936	3447.1003227848596	3332.0610852588334	3354.3846311591515	3412.618916370648	3469.7723217835846
3326.936708814644	3411.901584076091	3401.711654770821	3417.3503783287415	3424.301670331786	3363.1859977002914	3393.932531286502	3397.3008080872632	3451.298979574053	3424.5926743728046	3390.573426732309	3422.5172781237525	3441.9191883729327	3411.1122965923732	3341.980953783497	3405.8986666307987	3377.140228193317	3402.582135080763	3348.3599138491436	3337.2729009299032	3430.6649667219453	3439.093093641831	3321.649182910469	3393.784968166289	3366.169008408936	3447.1003227848596	3332.0610852588334	3354.3846311591515	3412.618916370648	3469.7723217835846
3326.936708814644	3411.901584076091	3401.711654770821	3416.639324918485	3424.301670331786	3359.556941932954	3393.932531286502	3397.3008080872632	3451.298979574053	3424.5926743728046	3388.8816447394674	3422.5172781237525	3441.9191883729327	3411.1122965923732	3341.980953783497	3405.8986666307987	3377.140228193317	3402.582135080763	3348.3599138491436	3330.5825894040563	3430.6649667219453	3434.866470415026	3314.8325343661986	3393.784968166289	3366.169008408936	3447.1003227848596	3332.0610852588334	3354.3846311591515	3412.618916370648	3465.266330665776
3326.936708814644	3411.901584076091	3401.711654770821	3416.639324918485	3408.258984606164	3359.556941932954	3393.932531286502	3397.3008080872632	3451.298979574053	3424.5926743728046	3388.8816447394674	3422.5172781237525	3441.9191883729327	3411.1122965923732	3341.980953783497	3401.669890911806	3377.140228193317	3402.582135080763	3348.3599138491436	3330.5825894040563	3430.6649667219453	3434.866470415026	3314.8325343661986	3393.784968166289	3366.169008408936	3447.1003227848596	3332.0610852588334	3354.3846311591515	3412.618916370648	3464.1665853141885
3326.936708814644	3406.870260965016	3401.711654770821	3416.639324918485	3393.344881843863	3356.5158837603917	3393.932531286502	3397.3008080872632	3451.298979574053	3424.5926743728046	3388.8816447394674	3422.5172781237525	3441.9191883729327	3411.1122965923732	3341.980953783497	3401.669890911806	3377.140228193317	3402.582135080763	3348.3599138491436	3330.5825894040563	3430.6649667219453	3434.866470415026	3314.8325343661986	3393.630788133457	3364.077907507684	3447.1003227848596	3332.0610852588334	3354.3846311591515	3412.618916370648	3464.1665853141885
3326.936708814644	3406.870260965016	3401.711654770821	3411.3253190221767	3393.344881843863	3356.5158837603917	3393.932531286502	3397.3008080872632	3444.893297671406	3424.5926743728046	3388.8816447394674	3422.5172781237525	3441.9191883729327	3411.1122965923732	3341.980953783497	3401.669890911806	3377.140228193317	3402.582135080763	3348.3599138491436	3330.5825894040563	3430.6649667219453	3434.866470415026	3314.8325343661986	3393.630788133457	3364.077907507684	3447.1003227848596	3332.0610852588334	3354.3846311591515	3412.618916370648	3452.2582765333823
3326.936708814644	3406.870260965016	3387.240545631961	3411.3253190221767	3393.344881843863	3356.5158837603917	3393.932531286502	3397.3008080872632	3444.893297671406	3424.5926743728046	3388.8816447394674	3422.5172781237525	3441.9191883729327	3411.1122965923732	3341.980953783497	3401.669890911806	3377.140228193317	3402.582135080763	3348.3599138491436	3330.5825894040563	3430.6649667219453	3434.866470415026	3314.8325343661986	3393.630788133457	3364.077907507684	3447.1003227848596	3327.6758463250044	3354.3846311591515	3412.618916370648	3452.2582765333823
3326.936708814644	3406.870260965016	3387.240545631961	3409.1659755428354	3393.344881843863	3356.5158837603917	3387.3342674633413	3384.7105282151797	3444.893297671406	3424.5926743728046	3388.8816447394674	3422.5172781237525	3440.8252830796428	3411.1122965923732	3341.980953783497	3401.669890911806	3377.140228193317	3402.582135080763	3348.3599138491436	3327.547064300372	3430.6649667219453	3434.866470415026	3314.8325343661986	3389.2202036885265	3364.077907507684	3447.1003227848596	3327.6758463250044	3354.3846311591515	3412.618916370648	3452.2582765333823
3326.936708814644	3406.870260965016	3387.002160479044	3409.1659755428354	3382.1306036269852	3356.5158837603917	3387.3342674633413	3384.7105282151797	3444.893297671406	3424.5926743728046	3388.8816447394674	3422.5172781237525	3440.8252830796428	3411.1122965923732	3341.980953783497	3401.669890911806	3377.140228193317	3402.582135080763	3348.3599138491436	3324.920370565601	3430.6649667219453	3434.866470415026	3314.8325343661986	3389.2202036885265	3364.077907507684	3447.1003227848596	3306.785126597831	3354.3846311591515	3412.618916370648	3452.2582765333823
3326.936708814644	3406.870260965016	3373.2282337734828	3409.1659755428354	3382.1306036269852	3356.5158837603917	3387.3342674633413	3384.7105282151797	3444.893297671406	3424.5926743728046	3388.8816447394674	3422.5172781237525	3440.8252830796428	3411.1122965923732	3341.980953783497	3401.669890911806	3377.140228193317	3402.582135080763	3348.3599138491436	3324.920370565601	3430.6649667219453	3430.418011240643	3314.8325343661986	3378.9246356737813	3364.077907507684	3447.1003227848596	3306.785126597831	3354.3846311591515	3412.618916370648	3452.2582765333823
3326.936708814644	3406.870260965016	3373.2282337734828	3409.1659755428354	3382.1306036269852	3356.5158837603917	3387.3342674633413	3384.7105282151797	3438.4389033540338	3424.5926743728046	3388.8816447394674	3422.5172781237525	3440.8252830796428	3411.1122965923732	3341.980953783497	3401.669890911806	3377.140228193317	3402.582135080763	3348.3599138491436	3324.920370565601	3430.6649667219453	3430.418011240643	3314.8325343661986	3378.9246356737813	3364.077907507684	3447.1003227848596	3306.785126597831	3354.3846311591515	3412.618916370648	3450.960680578566
3326.936708814644	3406.870260965016	3373.2282337734828	3405.198147780724	3382.1306036269852	3356.5158837603917	3387.3342674633413	3384.7105282151797	3438.4389033540338	3424.5926743728046	3388.8816447394674	3422.5172781237525	3438.3653497148453	3411.1122965923732	3341.980953783497	3397.879026070346	3377.140228193317	3402.582135080763	3348.3599138491436	3324.920370565601	3430.6649667219453	3430.418011240643	3310.3297832806775	3378.9246356737813	3364.077907507684	3447.1003227848596	3306.785126597831	3354.3846311591515	3407.7676069346016	3450.960680578566
3326.936708814644	3406.870260965016	3373.2282337734828	3405.198147780724	3382.1306036269852	3356.5158837603917	3387.3342674633413	3384.7105282151797	3438.4389033540338	3424.5926743728046	3388.8816447394674	3422.5172781237525	3438.3653497148453	3411.1122965923732	3341.980953783497	3397.879026070346	3377.140228193317	3402.582135080763	3348.3599138491436	3324.920370565601	3430.6649667219453	3430.418011240643	3310.3297832806775	3378.9246356737813	3364.077907507684	3447.1003227848596	3306.785126597831	3354.3846311591515	3407.7676069346016	3450.960680578566
3326.936708814644	3406.870260965016	3370.0949198650533	3405.198147780724	3382.1306036269852	3356.5158837603917	3387.3342674633413	3384.7105282151797	3438.4389033540338	3424.5926743728046	3388.8816447394674	3422.5172781237525	3438.3653497148453	3411.1122965923732	3341.980953783497	3397.879026070346	3377.140228193317	3402.582135080763	3348.3599138491436	3324.920370565601	3430.6649667219453	3427.3784024186602	3310.3297832806775	3378.9246356737813	3364.077907507684	3447.1003227848596	3306.785126597831	3354.3846311591515	3407.7676069346016	3443.9023490948625
3326.936708814644	3406.870260965016	3370.0949198650533	3405.198147780724	3382.1306036269852	3354.8775280858135	3387.3342674633413	3384.7105282151797	3438.4389033540338	3424.5926743728046	3388.8816447394674	3422.5172781237525	3438.3653497148453	3411.1122965923732	3341.980953783497	3397.879026070346	3377.140228193317	3402.582135080763	3348.3599138491436	3324.920370565601	3430.6649667219453	3427.3784024186602	3310.3297832806775	3378.9246356737813	3364.077907507684	3447.1003227848596	3306.785126597831	3354.3846311591515	3407.7676069346016	3443.9023490948625
3326.936708814644	3406.870260965016	3370.0949198650533	3405.198147780724	3382.1306036269852	3354.8775280858135	3387.3342674633413	3384.7105282151797	3438.4389033540338	3424.5926743728046	3388.8816447394674	3422.5172781237525	3438.3653497148453	3411.1122965923732	3341.980953783497	3397.879026070346	3370.973863190039	3402.582135080763	3348.3599138491436	3324.920370565601	3430.6649667219453	3427.3784024186602	3310.3297832806775	3378.9246356737813	3364.077907507684	3447.1003227848596	3306.785126597831	3354.3846311591515	3407.7676069346016	3443.9023490948625
3326.936708814644	3406.870260965016	3370.0949198650533	3405.198147780724	3355.6800274596485	3354.8775280858135	3387.3342674633413	3384.7105282151797	3438.4389033540338	3424.5926743728046	3388.8816447394674	3422.5172781237525	3438.3653497148453	3411.1122965923732	3341.980953783497	3397.879026070346	3370.973863190039	3402.582135080763	3348.3599138491436	3324.920370565601	3430.6649667219453	3427.3784024186602	3310.3297832806775	3378.9246356737813	3364.077907507684	3447.1003227848596	3306.785126597831	3354.3846311591515	3407.7676069346016	3443.9023490948625
3326.936708814644	3406.870260965016	3370.0949198650533	3405.198147780724	3355.6800274596485	3354.8775280858135	3387.3342674633413	3384.7105282151797	3438.4389033540338	3424.5926743728046	3388.8816447394674	3422.5172781237525	3438.3653497148453	3411.1122965923732	3341.980953783497	3396.083726203341	3370.973863190039	3402.582135080763	3348.3599138491436	3324.920370565601	3430.6649667219453	3427.3784024186602	3310.3297832806775	3377.05034948715	3364.077907507684	3447.1003227848596	3302.3235199410565	3342.4137443497902	3407.7676069346016	3443.9023490948625
3326.936708814644	3406.870260965016	3370.0949198650533	3405.198147780724	3355.6800274596485	3354.8775280858135	3387.3342674633413	3384.7105282151797	3438.4389033540338	3424.5926743728046	3388.8816447394674	3410.134357465411	3438.3653497148453	3411.1122965923732	3341.980953783497	3396.083726203341	3370.973863190039	3402.582135080763	3348.3599138491436	3324.920370565601	3430.6649667219453	3427.3784024186602	3310.3297832806775	3377.05034948715	3364.077907507684	3447.1003227848596	3302.3235199410565	3342.4137443497902	3407.7676069346016	3443.9023490948625
3324.074228399183	3404.0178664595787	3370.0949198650533	3398.6106144784917	3355.6800274596485	3354.8775280858135	3387.3342674633413	3384.7105282151797	3438.4389033540338	3424.5926743728046	3388.8816447394674	3410.134357465411	3438.3653497148453	3411.1122965923732	3341.980953783497	3396.083726203341	3370.973863190039	3402.582135080763	3348.3599138491436	3324.920370565601	3430.6649667219453	3427.3784024186602	3310.3297832806775	3377.05034948715	3364.077907507684	3447.1003227848596	3302.3235199410565	3342.4137443497902	3407.7676069346016	3443.9023490948625
3324.074228399183	3404.0178664595787	3370.0949198650533	3398.6106144784917	3350.7040182524242	3354.8775280858135	3387.3342674633413	3384.7105282151797	3424.9619982948075	3424.5926743728046	3386.280605682049	3410.134357465411	3432.541592565853	3411.1122965923732	3332.957960774139	3396.083726203341	3370.973863190039	3402.582135080763	3348.3599138491436	3324.920370565601	3430.6649667219453	3427.3784024186602	3310.3297832806775	3377.05034948715	3364.077907507684	3447.1003227848596	3302.3235199410565	3342.4137443497902	3407.2571311608076	3443.9023490948625
3324.074228399183	3404.0178664595787	3370.0949198650533	3398.6106144784917	3349.910501266554	3354.8775280858135	3381.943926906736	3384.7105282151797	3424.9619982948075	3424.5926743728046	3386.280605682049	3410.134357465411	3432.541592565853	3406.609161174168	3332.957960774139	3396.083726203341	3370.973863190039	3402.582135080763	3342.430182270154	3324.920370565601	3430.6649667219453	3427.3784024186602	3310.3297832806775	3377.05034948715	3364.077907507684	3447.1003227848596	3302.3235199410565	3342.4137443497902	3407.2571311608076	3443.9023490948625
3324.074228399183	3404.0178664595787	3369.3860209966188	3398.6106144784917	3349.910501266554	3354.8775280858135	3381.943926906736	3384.7105282151797	3424.9619982948075	3424.5926743728046	3386.280605682049	3399.058132623715	3432.541592565853	3406.609161174168	3332.957960774139	3396.083726203341	3370.973863190039	3402.582135080763	3342.430182270154	3324.920370565601	3430.6649667219453	3427.3784024186602	3310.3297832806775	3377.05034948715	3364.077907507684	3447.1003227848596	3302.3235199410565	3342.4137443497902	3390.0529090483165	3443.9023490948625
3324.074228399183	3404.0178664595787	3369.3860209966188	3398.6106144784917	3349.910501266554	3354.8775280858135	3381.943926906736	3384.7105282151797	3424.9619982948075	3424.5926743728046	3386.280605682049	3399.058132623715	3419.725222380118	3406.609161174168	3332.957960774139	3396.083726203341	3370.973863190039	3402.582135080763	3342.430182270154	3324.920370565601	3430.6649667219453	3427.3784024186602	3310.3297832806775	3377.05034948715	3364.077907507684	3447.1003227848596	3302.3235199410565	3342.4137443497902	3390.0529090483165	3443.9023490948625
3324.074228399183	3404.0178664595787	3369.3860209966188	3398.6106144784917	3349.910501266554	3354.8775280858135	3377.730670930343	3381.1254990196176	3424.9619982948075	3424.5926743728046	3386.280605682049	3399.058132623715	3419.725222380118	3406.609161174168	3332.957960774139	3396.083726203341	3370.973863190039	3402.582135080763	3342.430182270154	3324.920370565601	3430.6649667219453	3427.3784024186602	3310.3297832806775	3377.05034948715	3364.077907507684	3447.1003227848596	3302.3235199410565	3286.697801833952	3390.0529090483165	3443.9023490948625
3324.074228399183	3404.0178664595787	3369.3860209966188	3398.6106144784917	3349.910501266554	3354.8775280858135	3377.730670930343	3381.1254990196176	3424.9619982948075	3424.5926743728046	3384.4656885702307	3399.058132623715	3419.725222380118	3406.609161174168	3332.957960774139	3396.083726203341	3370.973863190039	3402.582135080763	3342.430182270154	3324.920370565601	3430.6649667219453	3427.3784024186602	3310.3297832806775	3377.05034948715	3364.077907507684	3447.1003227848596	3302.3235199410565	3286.697801833952	3390.0529090483165	3443.9023490948625
3324.074228399183	3404.0178664595787	3367.1238945091427	3398.6106144784917	3349.910501266554	3354.8775280858135	3377.730670930343	3381.1254990196176	3424.9619982948075	3418.645039226826	3384.4656885702307	3391.930772659842	3419.725222380118	3390.061646302981	3332.957960774139	3396.083726203341	3370.973863190039	3402.582135080763	3342.430182270154	3324.0168323753987	3430.6649667219453	3427.3784024186602	3310.3297832806775	3377.05034948715	3364.077907507684	3447.1003227848596	3302.3235199410565	3286.697801833952	3390.0529090483165	3443.9023490948625
3324.074228399183	3404.0178664595787	3367.1238945091427	3398.6106144784917	3349.910501266554	3354.8775280858135	3377.730670930343	3381.1254990196176	3424.9619982948075	3418.645039226826	3384.4656885702307	3387.75898509958	3419.725222380118	3390.061646302981	3332.957960774139	3396.083726203341	3370.973863190039	3402.582135080763	3342.430182270154	3324.0168323753987	3427.155952023241	3427.3784024186602	3310.3297832806775	3377.05034948715	3364.077907507684	3447.1003227848596	3302.3235199410565	3286.697801833952	3390.0529090483165	3438.3725546620176
3324.074228399183	3404.0178664595787	3367.1238945091427	3398.6106144784917	3349.910501266554	3354.8775280858135	3374.2250779397773	3381.1254990196176	3424.9619982948075	3418.645039226826	3370.1685146738687	3387.75898509958	3419.725222380118	3390.061646302981	3332.957960774139	3396.083726203341	3370.973863190039	3402.582135080763	3342.430182270154	3324.0168323753987	3427.155952023241	3413.119860281816	3310.3297832806775	3377.05034948715	3344.4931066703175	3447.1003227848596	3302.3235199410565	3278.246397535883	3390.0529090483165	3432.267106849249
3314.121578764976	3404.0178664595787	3367.1238945091427	3394.3045903444404	3349.910501266554	3354.8775280858135	3374.2250779397773	3381.1254990196176	3424.9619982948075	3418.645039226826	3370.1685146738687	3372.8583765918825	3419.725222380118	3380.5075776074395	3332.957960774139	3396.083726203341	3370.973863190039	3402.582135080763	3340.88903740173	3324.0168323753987	3427.155952023241	3413.119860281816	3310.3297832806775	3377.05034948715	3344.4931066703175	3431.762600320651	3302.3235199410565	3278.246397535883	3390.0529090483165	3432.267106849249
3314.121578764976	3404.0178664595787	3367.1238945091427	3384.9818856856555	3349.910501266554	3354.8775280858135	3374.2250779397773	3381.1254990196176	3424.9619982948075	3418.645039226826	3370.1685146738687	3372.8583765918825	3419.725222380118	3380.5075776074395	3332.957960774139	3396.083726203341	3370.973863190039	3402.582135080763	3321.9846244813893	3324.0168323753987	3427.155952023241	3413.119860281816	3310.3297832806775	3377.05034948715	3344.4931066703175	3431.762600320651	3302.3235199410565	3278.246397535883	3378.609584758755	3432.267106849249
3314.121578764976	3404.0178664595787	3367.1238945091427	3361.0190820314465	3349.910501266554	3348.243225722916	3374.2250779397773	3374.778190660642	3424.9619982948075	3418.645039226826	3370.1685146738687	3372.8583765918825	3419.725222380118	3379.3382490619397	3332.957960774139	3396.083726203341	3370.973863190039	3402.582135080763	3321.9846244813893	3324.0168323753987	3427.155952023241	3413.119860281816	3310.3297832806775	3377.05034948715	3344.4931066703175	3424.509201599448	3302.3235199410565	3276.5904900337673	3378.609584758755	3416.6888822095193
3314.121578764976	3404.0178664595787	3367.1238945091427	3361.0190820314465	3349.910501266554	3348.243225722916	3374.2250779397773	3374.778190660642	3424.9619982948075	3418.645039226826	3370.1685146738687	3372.8583765918825	3419.725222380118	3379.3382490619397	3332.957960774139	3396.083726203341	3370.973863190039	3402.582135080763	3321.9846244813893	3322.178102731559	3427.155952023241	3413.119860281816	3310.3297832806775	3377.05034948715	3344.4931066703175	3424.509201599448	3302.3235199410565	3276.5904900337673	3378.609584758755	3416.6888822095193
3314.121578764976	3404.0178664595787	3367.1238945091427	3361.0190820314465	3349.910501266554	3348.243225722916	3374.2250779397773	3374.778190660642	3424.9619982948075	3413.947865552421	3370.1685146738687	3372.8583765918825	3419.725222380118	3379.3382490619397	3332.957960774139	3396.083726203341	3370.973863190039	3402.582135080763	3321.9846244813893	3322.178102731559	3427.155952023241	3413.119860281816	3310.3297832806775	3377.05034948715	3344.4931066703175	3424.509201599448	3302.3235199410565	3276.5904900337673	3378.609584758755	3416.6888822095193
3314.121578764976	3404.0178664595787	3367.1238945091427	3361.0190820314465	3349.910501266554	3348.243225722916	3374.2250779397773	3374.778190660642	3424.9619982948075	3413.947865552421	3370.1685146738687	3372.8583765918825	3419.725222380118	3379.3382490619397	3332.957960774139	3396.083726203341	3370.973863190039	3402.582135080763	3321.9846244813893	3322.178102731559	3415.0467862147884	3413.119860281816	3310.3297832806775	3377.05034948715	3340.9571601467605	3424.509201599448	3302.3235199410565	3276.5904900337673	3372.640554941299	3416.6888822095193
3314.121578764976	3404.0178664595787	3367.1238945091427	3355.5158178162496	3349.910501266554	3348.243225722916	3369.209550701921	3358.2901838447106	3424.9619982948075	3413.947865552421	3370.1685146738687	3372.8583765918825	3419.725222380118	3379.3382490619397	3332.957960774139	3396.083726203341	3370.973863190039	3402.582135080763	3321.9846244813893	3322.178102731559	3415.0467862147884	3413.119860281816	3310.3297832806775	3377.05034948715	3340.9571601467605	3416.559787822362	3302.3235199410565	3276.5904900337673	3372.640554941299	3416.6888822095193
3314.121578764976	3404.0178664595787	3367.1238945091427	3355.5158178162496	3349.910501266554	3348.243225722916	3368.4667039366477	3358.2901838447106	3401.5145028273487	3413.947865552421	3370.1685146738687	3372.8583765918825	3419.725222380118	3379.3382490619397	3332.957960774139	3396.083726203341	3370.973863190039	3402.582135080763	3321.9846244813893	3322.178102731559	3415.0467862147884	3409.0714681566797	3310.3297832806775	3377.05034948715	3340.9571601467605	3416.559787822362	3302.3235199410565	3276.5904900337673	3372.640554941299	3416.6888822095193
3314.121578764976	3379.9588741549123	3367.1238945091427	3355.5158178162496	3349.910501266554	3348.243225722916	3368.4667039366477	3358.2901838447106	3401.5145028273487	3413.947865552421	3370.1685146738687	3372.8583765918825	3419.725222380118	3379.3382490619397	3332.957960774139	3396.083726203341	3370.973863190039	3402.582135080763	3321.9846244813893	3322.178102731559	3415.0467862147884	3409.0714681566797	3310.3297832806775	3376.2800883715026	3340.9571601467605	3416.559787822362	3302.3235199410565	3276.463745576355	3372.640554941299	3416.6888822095193
3314.121578764976	3373.1702670645122	3367.1238945091427	3355.5158178162496	3349.910501266554	3348.243225722916	3368.4667039366477	3358.2901838447106	3401.5145028273487	3413.947865552421	3370.1685146738687	3372.8583765918825	3419.725222380118	3379.3382490619397	3332.957960774139	3379.404614768447	3364.2749456282127	3402.582135080763	3321.9846244813893	3318.7886511384613	3415.0467862147884	3409.0714681566797	3310.3297832806775	3375.131259058658	3340.9571601467605	3416.559787822362	3302.3235199410565	3270.0374406105134	3372.640554941299	3416.6888822095193
3314.121578764976	3373.1702670645122	3367.1238945091427	3355.5158178162496	3349.910501266554	3348.243225722916	3368.4667039366477	3358.2901838447106	3401.5145028273487	3413.947865552421	3370.1685146738687	3372.8583765918825	3419.725222380118	3379.3382490619397	3332.957960774139	3376.0823679141486	3364.2749456282127	3402.582135080763	3321.9846244813893	3318.7886511384613	3415.0467862147884	3409.0714681566797	3310.3297832806775	3375.131259058658	3340.9571601467605	3416.559787822362	3302.3235199410565	3270.0374406105134	3372.640554941299	3416.6888822095193
3314.121578764976	3373.1702670645122	3367.1238945091427	3355.5158178162496	3349.910501266554	3348.243225722916	3368.4667039366477	3358.2901838447106	3401.5145028273487	3413.947865552421	3370.1685146738687	3372.8583765918825	3417.429312413106	3379.3382490619397	3332.957960774139	3376.0823679141486	3364.2749456282127	3402.582135080763	3321.9846244813893	3315.0844701151727	3406.032165266648	3409.0714681566797	3310.3297832806775	3375.131259058658	3340.9571601467605	3416.559787822362	3289.6727832652414	3270.0374406105134	3372.640554941299	3416.6888822095193
3288.002895475536	3373.1702670645122	3367.1238945091427	3355.5158178162496	3349.5424628017295	3348.243225722916	3368.4667039366477	3358.2901838447106	3401.5145028273487	3413.947865552421	3370.1685146738687	3372.8583765918825	3417.429312413106	3379.3382490619397	3332.957960774139	3376.0823679141486	3364.2749456282127	3402.582135080763	3321.9846244813893	3312.6167816714033	3406.032165266648	3409.0714681566797	3310.3297832806775	3375.131259058658	3340.9571601467605	3416.559787822362	3289.6727832652414	3270.0374406105134	3372.640554941299	3416.6888822095193
3286.725210601212	3373.1702670645122	3367.1238945091427	3355.5158178162496	3349.5424628017295	3348.243225722916	3368.4667039366477	3358.2901838447106	3401.5145028273487	3413.947865552421	3370.1685146738687	3372.8583765918825	3417.429312413106	3379.3382490619397	3332.957960774139	3376.0823679141486	3364.2749456282127	3402.582135080763	3321.9846244813893	3312.6167816714033	3406.032165266648	3409.0714681566797	3309.946357211276	3375.131259058658	3340.9571601467605	3416.559787822362	3288.4520655463157	3270.0374406105134	3372.640554941299	3416.6888822095193
3284.4104934628035	3373.1702670645122	3367.1238945091427	3355.5158178162496	3349.5424628017295	3348.243225722916	3368.4667039366477	3358.2901838447106	3401.5145028273487	3413.947865552421	3370.1685146738687	3372.8583765918825	3417.429312413106	3379.3382490619397	3332.957960774139	3376.0823679141486	3357.974729794425	3402.582135080763	3321.9846244813893	3312.6167816714033	3406.032165266648	3395.0569905033835	3309.946357211276	3375.131259058658	3340.9571601467605	3416.559787822362	3288.4520655463157	3270.0374406105134	3372.640554941299	3416.6888822095193
3284.4104934628035	3373.1702670645122	3367.1238945091427	3355.5158178162496	3348.054215954762	3348.243225722916	3368.4667039366477	3358.2901838447106	3401.5145028273487	3411.2364008100826	3370.1685146738687	3372.8583765918825	3417.429312413106	3379.3382490619397	3332.957960774139	3376.0823679141486	3357.974729794425	3402.582135080763	3321.9846244813893	3312.6167816714033	3390.676160519529	3395.0569905033835	3309.946357211276	3375.131259058658	3340.9571601467605	3416.559787822362	3288.4520655463157	3270.0374406105134	3372.640554941299	3416.6888822095193
3275.142577569484	3373.1702670645122	3367.1238945091427	3355.5158178162496	3348.054215954762	3348.243225722916	3368.4667039366477	3358.2901838447106	3401.5145028273487	3407.5935769358375	3370.1685146738687	3372.8583765918825	3417.429312413106	3379.3382490619397	3332.957960774139	3376.0823679141486	3357.974729794425	3402.582135080763	3321.9846244813893	3312.6167816714033	3390.676160519529	3395.0569905033835	3309.946357211276	3375.131259058658	3340.9571601467605	3416.559787822362	3288.4520655463157	3268.3900293931188	3372.640554941299	3416.6888822095193
3274.662441518697	3368.996612815764	3364.5114768532417	3355.5158178162496	3348.054215954762	3348.243225722916	3368.4667039366477	3354.502354357015	3396.1791244183746	3407.5935769358375	3370.1685146738687	3372.8583765918825	3417.429312413106	3379.3382490619397	3332.957960774139	3375.805824845637	3357.974729794425	3402.582135080763	3321.9846244813893	3312.6167816714033	3390.676160519529	3395.0569905033835	3309.946357211276	3375.131259058658	3340.9571601467605	3416.559787822362	3288.4520655463157	3268.3900293931188	3372.640554941299	3416.6888822095193
3274.662441518697	3368.996612815764	3364.5114768532417	3355.5158178162496	3348.054215954762	3348.243225722916	3368.4667039366477	3354.502354357015	3396.1791244183746	3407.5935769358375	3370.1685146738687	3372.8583765918825	3417.429312413106	3379.3382490619397	3332.957960774139	3375.805824845637	3357.974729794425	3402.582135080763	3321.9846244813893	3312.6167816714033	3390.676160519529	3395.0569905033835	3309.946357211276	3375.131259058658	3340.9571601467605	3416.559787822362	3288.4520655463157	3268.3900293931188	3372.640554941299	3415.55115048659
3274.662441518697	3368.996612815764	3364.5114768532417	3351.291450096822	3348.054215954762	3348.243225722916	3362.8082445516407	3354.502354357015	3396.1791244183746	3407.5935769358375	3362.946667339392	3372.8583765918825	3417.429312413106	3379.3382490619397	3332.957960774139	3375.805824845637	3357.974729794425	3402.582135080763	3321.038334720903	3312.6167816714033	3390.676160519529	3395.0569905033835	3309.946357211276	3371.243828756144	3340.9571601467605	3416.559787822362	3285.2207535575717	3268.3900293931188	3372.640554941299	3415.55115048659
3269.93426880038	3368.996612815764	3364.5114768532417	3351.291450096822	3345.408970563978	3347.8763940854155	3362.8082445516407	3354.502354357015	3396.1791244183746	3405.7341755073976	3362.946667339392	3372.8583765918825	3417.429312413106	3379.3382490619397	3332.957960774139	3375.805824845637	3357.974729794425	3402.582135080763	3321.038334720903	3310.9091507078347	3390.676160519529	3395.0569905033835	3304.9166561233387	3371.243828756144	3340.9571601467605	3407.6672101080862	3285.2207535575717	3268.3900293931188	3372.640554941299	3415.55115048659
3268.9446627877937	3368.996612815764	3364.5114768532417	3351.291450096822	3341.9633662188007	3347.8763940854155	3362.8082445516407	3354.502354357015	3396.1791244183746	3405.7341755073976	3362.946667339392	3372.8583765918825	3413.1528272901123	3379.3382490619397	3332.957960774139	3375.805824845637	3357.974729794425	3402.582135080763	3321.038334720903	3310.9091507078347	3390.676160519529	3395.0569905033835	3304.9166561233387	3371.243828756144	3340.9571601467605	3397.6051899885097	3282.861670057444	3268.3900293931188	3372.640554941299	3415.55115048659
3268.9446627877937	3367.7616485896106	3364.3239332209982	3351.291450096822	3341.9633662188007	3347.8763940854155	3362.8082445516407	3354.502354357015	3396.1791244183746	3399.5953633807385	3362.946667339392	3372.8583765918825	3413.1528272901123	3379.3382490619397	3332.957960774139	3375.805824845637	3357.974729794425	3402.582135080763	3321.038334720903	3310.9091507078347	3389.083704667875	3395.0569905033835	3299.4290737972774	3371.243828756144	3340.9571601467605	3397.6051899885097	3282.861670057444	3268.3900293931188	3372.640554941299	3415.55115048659
3268.9446627877937	3367.7616485896106	3364.3239332209982	3351.291450096822	3341.9633662188007	3347.5423517937897	3362.8082445516407	3354.502354357015	3396.1791244183746	3399.5953633807385	3362.946667339392	3372.8583765918825	3413.1528272901123	3379.3382490619397	3332.957960774139	3370.96345111956	3357.974729794425	3402.582135080763	3321.038334720903	3310.9091507078347	3389.083704667875	3395.0569905033835	3299.4290737972774	3364.915380527721	3340.9571601467605	3397.6051899885097	3282.861670057444	3268.3900293931188	3372.640554941299	3415.55115048659
3268.9446627877937	3367.7616485896106	3364.3239332209982	3351.291450096822	3341.9633662188007	3347.5423517937897	3362.8082445516407	3354.502354357015	3396.1791244183746	3399.5953633807385	3362.946667339392	3372.8583765918825	3413.1528272901123	3379.3382490619397	3332.957960774139	3370.96345111956	3357.974729794425	3402.582135080763	3321.038334720903	3310.9091507078347	3389.083704667875	3395.0569905033835	3299.4290737972774	3364.915380527721	3340.9571601467605	3397.6051899885097	3282.861670057444	3268.3900293931188	3372.640554941299	3415.55115048659
3268.9446627877937	3367.7616485896106	3364.3239332209982	3351.291450096822	3341.9633662188007	3342.8672342651985	3362.8082445516407	3345.8968534913865	3396.1791244183746	3399.5953633807385	3362.946667339392	3372.8583765918825	3413.1528272901123	3379.3382490619397	3332.957960774139	3370.96345111956	3357.974729794425	3402.582135080763	3321.038334720903	3310.9091507078347	3388.931362956567	3395.0569905033835	3299.4290737972774	3364.915380527721	3331.873303111609	3397.6051899885097	3282.861670057444	3268.3900293931188	3372.640554941299	3415.55115048659
3268.9446627877937	3367.7616485896106	3364.3239332209982	3351.291450096822	3341.9633662188007	3342.8672342651985	3362.8082445516407	3345.8968534913865	3396.1791244183746	3399.5953633807385	3362.699704457239	3372.8583765918825	3406.857511913948	3379.3382490619397	3332.957960774139	3370.96345111956	3357.974729794425	3402.582135080763	3321.038334720903	3310.520515439149	3388.931362956567	3395.0569905033835	3299.4290737972774	3358.582791781193	3331.873303111609	3397.6051899885097	3282.861670057444	3268.3900293931188	3364.958926938366	3415.55115048659
3268.9446627877937	3367.7616485896106	3364.3239332209982	3351.291450096822	3341.9633662188007	3342.8672342651985	3362.8082445516407	3345.8968534913865	3396.1791244183746	3399.5953633807385	3362.699704457239	3372.8583765918825	3406.857511913948	3379.3382490619397	3332.957960774139	3370.96345111956	3357.974729794425	3402.582135080763	3321.038334720903	3310.520515439149	3388.931362956567	3395.0569905033835	3297.7880066130024	3358.582791781193	3331.873303111609	3397.6051899885097	3282.861670057444	3268.3900293931188	3364.958926938366	3415.55115048659
3268.9446627877937	3367.7616485896106	3363.593826006855	3351.291450096822	3341.9633662188007	3342.8672342651985	3362.8082445516407	3345.8968534913865	3396.1791244183746	3390.9714611348973	3362.699704457239	3372.8583765918825	3406.857511913948	3379.3382490619397	3332.957960774139	3370.96345111956	3357.974729794425	3402.582135080763	3321.038334720903	3310.520515439149	3388.931362956567	3395.0569905033835	3297.7880066130024	3358.582791781193	3331.873303111609	3397.6051899885097	3282.861670057444	3268.3900293931188	3364.958926938366	3415.55115048659
3268.9446627877937	3367.7616485896106	3363.593826006855	3351.291450096822	3341.9633662188007	3340.5794408047477	3362.8082445516407	3345.8968534913865	3396.1791244183746	3390.9714611348973	3347.990258857422	3371.1724218110076	3406.857511913948	3379.3382490619397	3332.957960774139	3370.96345111956	3357.974729794425	3402.582135080763	3319.091159307878	3310.520515439149	3388.931362956567	3395.0569905033835	3297.7880066130024	3358.582791781193	3325.487908521346	3397.6051899885097	3282.861670057444	3268.3900293931188	3364.958926938366	3415.55115048659
3268.9446627877937	3367.7616485896106	3359.498997849724	3351.291450096822	3341.9633662188007	3340.5794408047477	3359.8991214537964	3345.8968534913865	3396.1791244183746	3390.9714611348973	3347.990258857422	3371.1724218110076	3401.8383764239925	3379.3382490619397	3332.957960774139	3370.96345111956	3357.974729794425	3402.582135080763	3319.091159307878	3310.520515439149	3388.931362956567	3395.0569905033835	3297.7880066130024	3358.31784858086	3325.487908521346	3397.6051899885097	3282.861670057444	3268.3900293931188	3364.958926938366	3411.8327292514796
3265.8598561198223	3363.6879588426136	3352.8457057965466	3351.291450096822	3341.9633662188007	3340.5794408047477	3359.8991214537964	3345.8968534913865	3396.1791244183746	3389.1645616076275	3347.990258857422	3371.1724218110076	3401.8383764239925	3379.3382490619397	3332.957960774139	3370.96345111956	3357.974729794425	3402.582135080763	3319.091159307878	3310.520515439149	3388.931362956567	3395.0569905033835	3297.7880066130024	3358.2188415603273	3325.487908521346	3397.6051899885097	3282.861670057444	3268.3900293931188	3364.958926938366	3411.8327292514796
3265.8598561198223	3363.6879588426136	3349.483025303286	3351.291450096822	3341.9633662188007	3340.5794408047477	3359.8991214537964	3345.8968534913865	3396.1791244183746	3389.1645616076275	3347.990258857422	3371.1724218110076	3401.8383764239925	3379.3382490619397	3332.957960774139	3366.383677537834	3357.974729794425	3402.582135080763	3318.406358421663	3310.520515439149	3388.931362956567	3395.0569905033835	3292.8831913931936	3356.114848192919	3325.487908521346	3397.6051899885097	3282.861670057444	3268.3900293931188	3364.958926938366	3411.8327292514796
3263.53945943154	3363.6879588426136	3349.483025303286	3351.291450096822	3341.9633662188007	3340.5794408047477	3359.8991214537964	3345.8968534913865	3396.1791244183746	3389.1645616076275	3345.875131484885	3371.1724218110076	3401.8383764239925	3379.3382490619397	3332.957960774139	3366.383677537834	3357.974729794425	3402.582135080763	3318.406358421663	3310.520515439149	3382.713198019244	3395.0569905033835	3292.8831913931936	3356.114848192919	3325.487908521346	3392.469152274675	3282.861670057444	3268.3900293931188	3364.958926938366	3411.8327292514796
3263.53945943154	3363.6879588426136	3349.483025303286	3351.291450096822	3341.9633662188007	3340.5794408047477	3359.8991214537964	3345.8968534913865	3396.1791244183746	3389.1645616076275	3345.875131484885	3355.104513801941	3401.8383764239925	3379.3382490619397	3332.957960774139	3366.091068168999	3357.974729794425	3402.582135080763	3318.406358421663	3309.628541657875	3382.713198019244	3395.0569905033835	3292.8831913931936	3356.114848192919	3325.487908521346	3392.469152274675	3280.56886366738	3268.3900293931188	3364.958926938366	3411.8327292514796
3263.53945943154	3363.6879588426136	3349.483025303286	3351.291450096822	3341.9633662188007	3340.5794408047477	3359.8991214537964	3345.8968534913865	3388.8645277150526	3382.574691154502	3345.875131484885	3355.104513801941	3401.8383764239925	3363.2968073789443	3332.957960774139	3366.091068168999	3357.974729794425	3402.582135080763	3318.406358421663	3309.628541657875	3382.713198019244	3395.0569905033835	3292.8831913931936	3356.114848192919	3325.487908521346	3386.109560691152	3280.56886366738	3264.737532498003	3364.958926938366	3411.8327292514796
3263.53945943154	3363.6879588426136	3349.483025303286	3351.291450096822	3341.9633662188007	3340.5794408047477	3359.8991214537964	3345.8968534913865	3388.8645277150526	3382.574691154502	3345.875131484885	3355.104513801941	3394.895191059939	3363.2968073789443	3332.957960774139	3366.091068168999	3357.974729794425	3402.582135080763	3318.406358421663	3309.628541657875	3382.713198019244	3395.0569905033835	3292.8831913931936	3356.114848192919	3325.487908521346	3386.109560691152	3280.56886366738	3264.737532498003	3364.958926938366	3411.8327292514796
3263.53945943154	3363.6879588426136	3349.483025303286	3351.291450096822	3341.9633662188007	3340.5794408047477	3359.8991214537964	3345.8968534913865	3388.8645277150526	3382.574691154502	3345.875131484885	3355.104513801941	3394.895191059939	3363.2968073789443	3332.957960774139	3366.091068168999	3357.974729794425	3402.582135080763	3318.406358421663	3309.628541657875	3382.713198019244	3394.858154561619	3292.8831913931936	3356.114848192919	3325.487908521346	3386.109560691152	3280.56886366738	3262.500878788676	3364.958926938366	3411.8327292514796
3261.0776053826557	3363.6879588426136	3349.483025303286	3350.383630923957	3341.9633662188007	3339.779302604176	3359.8991214537964	3345.8968534913865	3388.8645277150526	3382.574691154502	3345.875131484885	3355.104513801941	3394.895191059939	3363.2968073789443	3332.957960774139	3365.0511783251604	3357.974729794425	3402.582135080763	3318.406358421663	3309.628541657875	3382.713198019244	3394.858154561619	3292.8831913931936	3356.114848192919	3325.487908521346	3386.109560691152	3280.56886366738	3262.500878788676	3364.958926938366	3411.8327292514796
3261.0776053826557	3363.6879588426136	3349.483025303286	3350.383630923957	3341.9633662188007	3339.779302604176	3359.8991214537964	3345.8968534913865	3388.8645277150526	3379.2176710238505	3345.875131484885	3355.104513801941	3394.895191059939	3363.2968073789443	3332.957960774139	3365.0511783251604	3357.974729794425	3402.582135080763	3318.406358421663	3309.628541657875	3382.713198019244	3394.858154561619	3292.8831913931936	3351.0559623951767	3325.487908521346	3386.109560691152	3280.56886366738	3262.500878788676	3364.958926938366	3411.8327292514796
3261.0776053826557	3363.6879588426136	3349.483025303286	3350.383630923957	3341.9633662188007	3339.779302604176	3359.8991214537964	3345.8968534913865	3388.8645277150526	3379.006858105912	3345.518963632453	3355.104513801941	3394.895191059939	3363.2968073789443	3332.957960774139	3365.0511783251604	3357.974729794425	3402.582135080763	3318.406358421663	3309.628541657875	3382.713198019244	3387.6340757790176	3292.8831913931936	3351.0559623951767	3325.487908521346	3383.0082481697946	3280.56886366738	3262.500878788676	3364.958926938366	3407.2230206844843
3261.0776053826557	3363.6879588426136	3349.483025303286	3350.383630923957	3334.516305655277	3338.76285036433	3359.8991214537964	3345.8968534913865	3388.8645277150526	3379.006858105912	3345.518963632453	3354.8215812497	3394.895191059939	3363.2968073789443	3330.6567122846673	3365.0511783251604	3357.974729794425	3402.582135080763	3318.406358421663	3309.628541657875	3382.713198019244	3387.6340757790176	3292.8831913931936	3344.2271848871505	3325.487908521346	3383.0082481697946	3280.56886366738	3262.500878788676	3364.958926938366	3407.2230206844843
3261.0776053826557	3363.6879588426136	3349.483025303286	3350.383630923957	3334.516305655277	3338.76285036433	3359.8991214537964	3345.8968534913865	3388.8645277150526	3379.006858105912	3345.518963632453	3354.8215812497	3394.895191059939	3363.2968073789443	3330.6567122846673	3365.0511783251604	3357.974729794425	3402.582135080763	3318.406358421663	3309.628541657875	3382.713198019244	3387.6340757790176	3292.8831913931936	3344.2271848871505	3325.487908521346	3383.0082481697946	3280.56886366738	3262.500878788676	3364.958926938366	3407.2230206844843
3261.0776053826557	3363.6879588426136	3349.483025303286	3350.383630923957	3334.516305655277	3338.76285036433	3359.8991214537964	3345.8968534913865	3388.8645277150526	3379.006858105912	3345.518963632453	3354.8215812497	3394.895191059939	3363.2968073789443	3330.6567122846673	3360.5499526485146	3357.974729794425	3402.582135080763	3318.406358421663	3309.628541657875	3382.713198019244	3387.6340757790176	3292.8831913931936	3344.2271848871505	3325.487908521346	3383.0082481697946	3280.56886366738	3262.500878788676	3364.958926938366	3407.2230206844843
3261.0776053826557	3359.9506030658513	3349.483025303286	3350.383630923957	3334.516305655277	3338.76285036433	3359.8991214537964	3345.8968534913865	3374.21326667088	3379.006858105912	3345.518963632453	3354.8215812497	3394.895191059939	3363.2968073789443	3330.6567122846673	3360.5499526485146	3357.974729794425	3402.582135080763	3318.406358421663	3309.628541657875	3382.713198019244	3387.6340757790176	3292.8831913931936	3344.2271848871505	3324.9215727915553	3383.0082481697946	3280.56886366738	3253.134488737402	3364.958926938366	3407.2230206844843
3258.5297828598646	3348.553391323784	3347.767246168078	3350.383630923957	3334.516305655277	3338.76285036433	3359.8991214537964	3345.8968534913865	3374.21326667088	3379.006858105912	3345.518963632453	3354.8215812497	3394.895191059939	3363.2968073789443	3330.6567122846673	3360.5499526485146	3357.974729794425	3402.582135080763	3318.406358421663	3309.628541657875	3382.713198019244	3387.6340757790176	3292.8831913931936	3344.2271848871505	3324.9215727915553	3383.0082481697946	3280.56886366738	3252.6216807049004	3364.958926938366	3407.2230206844843
3258.5297828598646	3348.255907738365	3347.767246168078	3348.964377438039	3334.516305655277	3338.76285036433	3359.8991214537964	3336.1393880578307	3374.21326667088	3379.006858105912	3345.518963632453	3354.8215812497	3394.895191059939	3363.2968073789443	3330.6567122846673	3360.5499526485146	3357.974729794425	3402.582135080763	3318.406358421663	3309.628541657875	3382.713198019244	3387.6340757790176	3292.8831913931936	3335.1175448002004	3324.9215727915553	3379.391760429713	3280.56886366738	3250.199351466876	3364.958926938366	3407.2230206844843
3258.5297828598646	3348.255907738365	3347.767246168078	3348.964377438039	3334.516305655277	3338.76285036433	3359.8991214537964	3336.1393880578307	3374.21326667088	3379.006858105912	3345.4504394922574	3354.8215812497	3394.895191059939	3363.2968073789443	3330.6567122846673	3360.5499526485146	3357.974729794425	3402.582135080763	3318.406358421663	3308.237499607802	3382.713198019244	3384.8814295831407	3292.8831913931936	3335.1175448002004	3324.9215727915553	3374.0851739477016	3280.56886366738	3250.199351466876	3364.958926938366	3407.2230206844843
3258.5297828598646	3338.703737361564	3347.767246168078	3348.964377438039	3334.516305655277	3338.76285036433	3359.8991214537964	3336.1393880578307	3374.21326667088	3379.006858105912	3345.4504394922574	3354.8215812497	3394.895191059939	3363.2968073789443	3330.6567122846673	3360.5499526485146	3357.974729794425	3402.582135080763	3318.406358421663	3306.033611828285	3382.713198019244	3384.8814295831407	3292.8831913931936	3335.1175448002004	3324.9215727915553	3374.0851739477016	3271.6931005744727	3245.5306636382525	3364.958926938366	3407.2230206844843
3258.5297828598646	3337.6974370281255	3347.767246168078	3348.964377438039	3334.516305655277	3338.76285036433	3359.8991214537964	3336.1393880578307	3374.21326667088	3379.006858105912	3342.946900455586	3354.8215812497	3373.142356180514	3363.2968073789443	3330.6567122846673	3360.5118136043848	3355.3022022609252	3401.1683325997997	3318.406358421663	3306.033611828285	3382.713198019244	3384.8814295831407	3292.8831913931936	3335.1175448002004	3324.9215727915553	3374.0851739477016	3271.6931005744727	3245.5306636382525	3364.958926938366	3407.2230206844843
3258.5297828598646	3337.6974370281255	3347.767246168078	3343.6953364825936	3334.516305655277	3338.76285036433	3359.8991214537964	3336.1393880578307	3374.21326667088	3379.006858105912	3342.946900455586	3354.8215812497	3373.142356180514	3363.2968073789443	3330.6567122846673	3356.140849525933	3355.3022022609252	3401.1683325997997	3312.4629750137233	3306.033611828285	3382.713198019244	3382.978839352466	3292.8831913931936	3335.1175448002004	3324.9215727915553	3374.0851739477016	3271.6931005744727	3245.5306636382525	3364.958926938366	3407.2230206844843
3258.5297828598646	3337.6974370281255	3347.767246168078	3343.6953364825936	3334.516305655277	3338.76285036433	3359.8991214537964	3336.1393880578307	3374.21326667088	3379.006858105912	3342.946900455586	3354.8215812497	3373.142356180514	3363.2968073789443	3326.3768879934	3351.6709545907443	3355.3022022609252	3401.1683325997997	3312.4629750137233	3306.033611828285	3382.713198019244	3382.978839352466	3292.8831913931936	3335.1175448002004	3324.9215727915553	3374.0851739477016	3271.6931005744727	3245.5306636382525	3364.958926938366	3407.2230206844843
3258.5297828598646	3337.6974370281255	3347.767246168078	3337.7177874668346	3334.516305655277	3338.76285036433	3359.8991214537964	3336.1393880578307	3374.21326667088	3379.006858105912	3342.946900455586	3354.8215812497	3373.142356180514	3363.2968073789443	3326.3768879934	3351.6709545907443	3355.3022022609252	3401.1683325997997	3312.4629750137233	3306.033611828285	3382.713198019244	3382.978839352466	3292.8831913931936	3333.787194288761	3324.9215727915553	3374.0851739477016	3271.6931005744727	3245.5306636382525	3361.525573591824	3407.2230206844843
3258.5297828598646	3337.6974370281255	3347.767246168078	3337.7177874668346	3334.516305655277	3338.76285036433	3359.8991214537964	3336.1393880578307	3374.21326667088	3379.006858105912	3342.946900455586	3354.8215812497	3373.142356180514	3363.2968073789443	3326.3768879934	3338.0137993250873	3355.3022022609252	3378.4244565444205	3312.4629750137233	3306.033611828285	3382.713198019244	3382.978839352466	3292.8831913931936	3333.787194288761	3324.9215727915553	3374.0851739477016	3271.6931005744727	3245.5306636382525	3361.1582147207578	3407.2230206844843
3258.5297828598646	3330.849995319623	3344.9915184824376	3337.7177874668346	3334.516305655277	3338.76285036433	3359.8991214537964	3336.1393880578307	3374.21326667088	3379.006858105912	3342.946900455586	3354.8215812497	3373.142356180514	3363.2968073789443	3323.2065064579638	3338.0137993250873	3355.3022022609252	3378.4244565444205	3312.4629750137233	3306.033611828285	3382.713198019244	3382.978839352466	3287.4337552982565	3333.787194288761	3324.9215727915553	3374.0851739477016	3271.6931005744727	3245.5306636382525	3361.1582147207578	3407.2230206844843
3258.5297828598646	3330.849995319623	3344.9915184824376	3337.7177874668346	3334.516305655277	3334.7421554941766	3359.8991214537964	3336.1393880578307	3374.21326667088	3379.006858105912	3342.946900455586	3354.8215812497	3373.142356180514	3363.2968073789443	3323.2065064579638	3329.0021081026716	3355.3022022609252	3378.4244565444205	3312.4629750137233	3306.033611828285	3382.713198019244	3382.978839352466	3287.4337552982565	3333.787194288761	3324.9215727915553	3374.0851739477016	3271.6931005744727	3245.5306636382525	3361.1582147207578	3407.2230206844843
3257.718549205926	3330.849995319623	3344.9915184824376	3337.7177874668346	3334.516305655277	3334.7421554941766	3359.8991214537964	3336.1393880578307	3374.21326667088	3379.006858105912	3342.946900455586	3354.8215812497	3373.142356180514	3363.2968073789443	3323.2065064579638	3329.0021081026716	3355.3022022609252	3378.4244565444205	3312.4629750137233	3306.033611828285	3382.713198019244	3382.978839352466	3287.4337552982565	3321.6525976786274	3319.5893774471133	3374.0851739477016	3271.6931005744727	3245.5306636382525	3361.1582147207578	3407.2230206844843
3257.718549205926	3330.849995319623	3344.9915184824376	3337.7177874668346	3329.989335116083	3334.7421554941766	3359.8991214537964	3324.69395462361	3374.21326667088	3379.006858105912	3342.946900455586	3354.8215812497	3373.142356180514	3363.2968073789443	3323.2065064579638	3329.0021081026716	3355.3022022609252	3378.4244565444205	3312.4629750137233	3300.9326665547196	3381.6885196568455	3382.978839352466	3287.4337552982565	3321.6525976786274	3319.5893774471133	3374.0851739477016	3271.6931005744727	3245.5306636382525	3361.1582147207578	3401.8277315991813
3257.718549205926	3330.849995319623	3344.9915184824376	3337.7177874668346	3329.989335116083	3334.7421554941766	3359.8991214537964	3324.69395462361	3374.21326667088	3379.006858105912	3342.946900455586	3354.8215812497	3373.142356180514	3363.2968073789443	3323.2065064579638	3329.0021081026716	3355.3022022609252	3378.4244565444205	3312.4629750137233	3300.9326665547196	3381.6885196568455	3380.530916613306	3287.4337552982565	3321.6525976786274	3319.5893774471133	3374.0851739477016	3271.6931005744727	3245.5306636382525	3359.982032858217	3401.8277315991813
3257.718549205926	3330.849995319623	3344.9915184824376	3337.7177874668346	3329.989335116083	3334.7421554941766	3359.8991214537964	3324.69395462361	3362.870132790184	3379.006858105912	3342.946900455586	3354.8215812497	3373.142356180514	3363.2968073789443	3323.2065064579638	3329.0021081026716	3355.3022022609252	3369.4636217982147	3312.4629750137233	3300.9326665547196	3381.6885196568455	3380.530916613306	3287.4337552982565	3321.6525976786274	3319.5893774471133	3374.0851739477016	3271.6931005744727	3245.5306636382525	3359.982032858217	3401.8277315991813
3257.718549205926	3330.849995319623	3344.9915184824376	3337.7177874668346	3329.989335116083	3327.2025475125274	3359.5201514017454	3324.69395462361	3362.870132790184	3379.006858105912	3342.946900455586	3354.8215812497	3373.142356180514	3363.2968073789443	3322.319774032968	3318.7275833208387	3355.3022022609252	3369.4636217982147	3312.4629750137233	3300.9326665547196	3368.1242824192204	3380.530916613306	3287.4337552982565	3321.6525976786274	3319.5893774471133	3374.0851739477016	3271.6931005744727	3245.5306636382525	3354.713380723928	3401.8277315991813
3257.718549205926	3330.849995319623	3340.4371445058905	3337.7177874668346	3329.989335116083	3327.2025475125274	3359.5201514017454	3324.69395462361	3362.870132790184	3379.006858105912	3342.946900455586	3354.8215812497	3373.142356180514	3363.2968073789443	3322.319774032968	3318.7275833208387	3355.3022022609252	3369.4636217982147	3312.4629750137233	3300.9326665547196	3368.1242824192204	3380.530916613306	3287.4337552982565	3321.6525976786274	3319.5893774471133	3365.6894734000475	3271.6931005744727	3245.5306636382525	3354.713380723928	3401.8277315991813
3257.718549205926	3330.849995319623	3333.3062906297596	3337.7177874668346	3329.989335116083	3327.2025475125274	3359.5201514017454	3324.69395462361	3350.201086879043	3379.006858105912	3342.946900455586	3352.851054156764	3373.142356180514	3363.2968073789443	3322.319774032968	3318.7275833208387	3334.066698952516	3369.4636217982147	3312.4629750137233	3300.9326665547196	3368.1242824192204	3380.530916613306	3287.4337552982565	3321.6525976786274	3319.5893774471133	3365.6894734000475	3271.6931005744727	3245.5306636382525	3354.713380723928	3393.9276743967794
3257.718549205926	3330.849995319623	3333.3062906297596	3337.7177874668346	3329.989335116083	3327.2025475125274	3359.5201514017454	3324.69395462361	3350.201086879043	3379.006858105912	3342.946900455586	3352.851054156764	3373.142356180514	3363.2968073789443	3322.319774032968	3318.7275833208387	3334.066698952516	3369.4636217982147	3312.4629750137233	3300.9326665547196	3368.1242824192204	3380.530916613306	3287.4337552982565	3321.6525976786274	3319.5893774471133	3365.6894734000475	3271.6931005744727	3245.5306636382525	3354.713380723928	3387.598185249839
3257.718549205926	3330.849995319623	3333.3062906297596	3337.7177874668346	3329.989335116083	3327.2025475125274	3359.5201514017454	3324.69395462361	3350.201086879043	3379.006858105912	3342.946900455586	3352.851054156764	3373.142356180514	3363.2968073789443	3322.319774032968	3318.7275833208387	3334.066698952516	3369.4636217982147	3312.4629750137233	3300.9326665547196	3368.1242824192204	3380.530916613306	3287.4337552982565	3316.51690432582	3319.5893774471133	3365.6894734000475	3271.6931005744727	3245.5306636382525	3350.2196193197715	3387.598185249839
3257.718549205926	3330.849995319623	3333.3062906297596	3337.7177874668346	3329.989335116083	3325.4953514646063	3359.5201514017454	3322.217155016754	3350.201086879043	3379.006858105912	3336.9649172644517	3352.851054156764	3373.142356180514	3363.2968073789443	3322.319774032968	3318.7275833208387	3334.066698952516	3369.4636217982147	3312.4629750137233	3300.9326665547196	3368.1242824192204	3380.530916613306	3287.4337552982565	3316.51690432582	3307.013799928127	3365.6894734000475	3271.6931005744727	3245.5306636382525	3350.2196193197715	3387.598185249839
3257.718549205926	3330.849995319623	3333.3062906297596	3337.7177874668346	3312.3699552663265	3325.4953514646063	3359.5201514017454	3322.217155016754	3342.2121764318053	3379.006858105912	3336.9649172644517	3352.851054156764	3373.142356180514	3363.2968073789443	3322.319774032968	3318.7275833208387	3330.6426150991147	3369.4636217982147	3312.4629750137233	3297.4186512733577	3368.1242824192204	3380.530916613306	3285.445789890595	3316.51690432582	3307.013799928127	3365.6894734000475	3271.6931005744727	3245.5306636382525	3350.2196193197715	3380.3288098624516
3257.718549205926	3330.849995319623	3333.3062906297596	3337.7177874668346	3312.3699552663265	3325.4953514646063	3359.5201514017454	3322.217155016754	3342.2121764318053	3379.006858105912	3336.9649172644517	3352.851054156764	3373.142356180514	3363.2968073789443	3322.319774032968	3317.217176642985	3330.6426150991147	3369.4636217982147	3312.4629750137233	3297.4186512733577	3368.1242824192204	3380.530916613306	3285.445789890595	3316.51690432582	3307.013799928127	3365.6894734000475	3271.6931005744727	3245.5306636382525	3350.2196193197715	3380.3288098624516
3257.718549205926	3330.849995319623	3321.3630941509396	3337.7177874668346	3312.3699552663265	3325.4953514646063	3359.5201514017454	3322.217155016754	3342.2121764318053	3379.006858105912	3336.9649172644517	3352.851054156764	3373.142356180514	3363.2968073789443	3322.319774032968	3317.217176642985	3330.6426150991147	3369.4636217982147	3312.4629750137233	3297.4186512733577	3368.1242824192204	3380.530916613306	3285.445789890595	3316.51690432582	3307.013799928127	3365.6894734000475	3271.6931005744727	3245.5306636382525	3344.712933906973	3380.3288098624516
3248.2499547400043	3330.430794157097	3321.3630941509396	3337.7177874668346	3312.3699552663265	3325.4953514646063	3359.5201514017454	3322.217155016754	3342.2121764318053	3379.006858105912	3336.9649172644517	3352.851054156764	3373.142356180514	3363.2968073789443	3322.319774032968	3317.217176642985	3330.6426150991147	3369.4636217982147	3312.4629750137233	3296.982876596919	3368.1242824192204	3380.530916613306	3285.445789890595	3315.439809658392	3307.013799928127	3365.6894734000475	3271.6931005744727	3245.5306636382525	3344.712933906973	3380.3288098624516
3248.2499547400043	3330.430794157097	3321.3630941509396	3337.7177874668346	3312.3699552663265	3325.4953514646063	3358.319973601503	3322.217155016754	3339.5936822347685	3372.2219141832916	3336.9649172644517	3352.851054156764	3373.142356180514	3363.2968073789443	3305.358063221618	3313.660389557257	3330.6426150991147	3369.4636217982147	3312.4629750137233	3296.982876596919	3368.1242824192204	3380.530916613306	3285.445789890595	3315.439809658392	3307.013799928127	3365.6894734000475	3271.6931005744727	3245.5306636382525	3344.712933906973	3380.3288098624516
3248.2499547400043	3330.430794157097	3321.3630941509396	3337.7177874668346	3312.3699552663265	3325.4953514646063	3358.319973601503	3322.217155016754	3339.5936822347685	3372.2219141832916	3331.4402724727192	3352.851054156764	3373.142356180514	3363.2968073789443	3305.358063221618	3313.660389557257	3330.6426150991147	3369.4636217982147	3312.4629750137233	3294.579938871479	3368.1242824192204	3380.530916613306	3285.445789890595	3311.1822282491903	3307.013799928127	3365.6894734000475	3271.6931005744727	3245.5306636382525	3344.712933906973	3377.3509615933676
3248.2499547400043	3330.430794157097	3321.3630941509396	3337.7177874668346	3312.3699552663265	3325.4953514646063	3358.319973601503	3322.217155016754	3339.5936822347685	3372.2219141832916	3330.054687415061	3352.851054156764	3371.6792378171886	3363.2968073789443	3305.358063221618	3308.07810515627	3330.6426150991147	3369.4636217982147	3312.4629750137233	3294.579938871479	3368.1242824192204	3380.530916613306	3285.445789890595	3311.1822282491903	3307.013799928127	3365.6894734000475	3271.6931005744727	3245.5306636382525	3344.712933906973	3377.3509615933676
3248.2499547400043	3330.430794157097	3321.3630941509396	3337.7177874668346	3312.3699552663265	3325.4953514646063	3358.319973601503	3322.217155016754	3339.5936822347685	3372.2219141832916	3297.607144683115	3352.851054156764	3371.6792378171886	3363.2968073789443	3305.358063221618	3308.07810515627	3327.467007076982	3369.4636217982147	3312.4629750137233	3294.579938871479	3361.0192906910893	3380.530916613306	3285.445789890595	3311.1822282491903	3307.013799928127	3365.6894734000475	3271.6931005744727	3245.5306636382525	3344.712933906973	3377.3509615933676
3246.8286930415807	3330.430794157097	3321.3630941509396	3337.7177874668346	3312.3699552663265	3325.4953514646063	3354.831610619475	3322.217155016754	3339.5936822347685	3372.2219141832916	3297.607144683115	3352.851054156764	3371.6792378171886	3363.2968073789443	3305.358063221618	3303.681380216438	3327.467007076982	3369.4636217982147	3312.4629750137233	3294.579938871479	3361.0192906910893	3380.530916613306	3285.445789890595	3311.1822282491903	3307.013799928127	3365.6894734000475	3271.6931005744727	3245.5306636382525	3344.712933906973	3377.3509615933676
3246.8286930415807	3330.430794157097	3321.3630941509396	3337.7177874668346	3312.3699552663265	3325.4953514646063	3354.831610619475	3322.217155016754	3339.5936822347685	3372.2219141832916	3295.9864007809592	3352.851054156764	3371.6792378171886	3363.2968073789443	3305.358063221618	3303.681380216438	3320.1036355795864	3369.4636217982147	3312.4629750137233	3294.579938871479	3361.0192906910893	3380.530916613306	3285.445789890595	3311.1822282491903	3307.013799928127	3365.6894734000475	3271.6931005744727	3245.5306636382525	3344.712933906973	3377.3509615933676
3246.8286930415807	3330.430794157097	3321.3630941509396	3337.7177874668346	3312.3699552663265	3325.4953514646063	3354.831610619475	3315.1005259437925	3339.5936822347685	3372.2219141832916	3295.9864007809592	3352.851054156764	3371.6792378171886	3363.2968073789443	3305.358063221618	3303.681380216438	3320.1036355795864	3369.4636217982147	3312.4629750137233	3293.758529809902	3361.0192906910893	3380.530916613306	3285.445789890595	3311.1822282491903	3307.013799928127	3365.6894734000475	3271.6931005744727	3245.5306636382525	3344.712933906973	3377.3509615933676
3246.8286930415807	3330.430794157097	3321.3630941509396	3337.7177874668346	3312.3699552663265	3325.4953514646063	3354.831610619475	3315.1005259437925	3339.5936822347685	3372.2219141832916	3295.9864007809592	3352.851054156764	3371.6792378171886	3363.2968073789443	3305.358063221618	3303.681380216438	3320.1036355795864	3369.4636217982147	3312.4629750137233	3293.758529809902	3361.0192906910893	3380.530916613306	3285.445789890595	3309.743682317371	3307.013799928127	3365.6894734000475	3271.6931005744727	3245.5306636382525	3344.712933906973	3377.3509615933676
3246.8286930415807	3330.430794157097	3321.3630941509396	3337.7177874668346	3312.3699552663265	3325.033556298317	3354.831610619475	3313.351052447594	3339.5936822347685	3372.2219141832916	3295.9864007809592	3352.851054156764	3363.101740818117	3363.2968073789443	3305.358063221618	3303.681380216438	3320.1036355795864	3369.4636217982147	3312.4629750137233	3293.758529809902	3361.0192906910893	3378.479243283087	3285.445789890595	3309.743682317371	3307.013799928127	3365.6894734000475	3271.6931005744727	3245.5306636382525	3338.40079570952	3377.3509615933676
3246.8286930415807	3330.430794157097	3321.3630941509396	3337.7177874668346	3307.7430577915416	3324.1452567581223	3354.831610619475	3313.351052447594	3339.5936822347685	3366.2783465629514	3295.9864007809592	3352.851054156764	3363.101740818117	3363.2968073789443	3302.3449403322425	3303.681380216438	3320.1036355795864	3369.4636217982147	3312.4629750137233	3293.758529809902	3352.159507038918	3378.479243283087	3285.445789890595	3309.743682317371	3307.013799928127	3365.6894734000475	3271.6931005744727	3245.5306636382525	3338.40079570952	3377.3509615933676
3242.7082542407034	3330.430794157097	3321.3630941509396	3337.7177874668346	3301.442760455228	3324.1452567581223	3354.831610619475	3313.351052447594	3339.5936822347685	3366.2783465629514	3295.9864007809592	3352.851054156764	3363.101740818117	3363.2968073789443	3302.3449403322425	3303.681380216438	3320.1036355795864	3366.036885387952	3312.4629750137233	3293.758529809902	3352.159507038918	3378.479243283087	3285.445789890595	3309.743682317371	3307.013799928127	3365.6894734000475	3271.6931005744727	3245.5306636382525	3338.40079570952	3377.3509615933676
3242.7082542407034	3330.430794157097	3321.3630941509396	3337.7177874668346	3301.442760455228	3324.1452567581223	3354.831610619475	3313.351052447594	3339.5936822347685	3366.2783465629514	3295.9864007809592	3352.851054156764	3363.101740818117	3363.2968073789443	3302.3449403322425	3303.681380216438	3318.8175826551687	3366.036885387952	3312.4629750137233	3293.758529809902	3352.159507038918	3378.479243283087	3285.445789890595	3309.743682317371	3307.013799928127	3365.6894734000475	3271.6931005744727	3245.5306636382525	3338.40079570952	3377.3509615933676
3242.7082542407034	3330.430794157097	3319.4850884175203	3337.7177874668346	3301.442760455228	3324.1452567581223	3354.831610619475	3313.351052447594	3339.5936822347685	3360.7899149368704	3295.9864007809592	3352.851054156764	3363.101740818117	3363.2968073789443	3302.3449403322425	3303.681380216438	3318.8175826551687	3366.036885387952	3310.408739144663	3293.758529809902	3352.159507038918	3378.479243283087	3285.445789890595	3308.6152994563136	3307.013799928127	3365.2353231905977	3270.9405737229154	3245.5306636382525	3338.40079570952	3377.3509615933676
3242.7082542407034	3330.430794157097	3319.4850884175203	3337.7177874668346	3301.442760455228	3324.1452567581223	3354.831610619475	3313.351052447594	3339.5936822347685	3360.7899149368704	3295.9864007809592	3352.851054156764	3363.101740818117	3363.2968073789443	3302.3449403322425	3303.681380216438	3311.95515472597	3366.036885387952	3310.408739144663	3293.758529809902	3352.159507038918	3378.479243283087	3285.445789890595	3308.6152994563136	3307.013799928127	3365.2353231905977	3270.9405737229154	3245.5306636382525	3338.40079570952	3377.3509615933676
3242.7082542407034	3330.430794157097	3319.4850884175203	3337.7177874668346	3301.442760455228	3319.369456965328	3354.831610619475	3313.351052447594	3339.5936822347685	3360.7899149368704	3295.9864007809592	3352.851054156764	3363.101740818117	3363.2968073789443	3302.3449403322425	3303.681380216438	3311.95515472597	3366.036885387952	3310.408739144663	3293.758529809902	3352.159507038918	3378.479243283087	3285.445789890595	3308.6152994563136	3307.013799928127	3365.2353231905977	3270.9405737229154	3241.6433084897467	3338.40079570952	3377.3509615933676
3242.7082542407034	3330.430794157097	3319.4850884175203	3337.7177874668346	3293.7941771744245	3319.369456965328	3354.831610619475	3313.351052447594	3339.5936822347685	3360.7899149368704	3295.9864007809592	3352.851054156764	3363.101740818117	3361.980392260969	3302.3449403322425	3303.681380216438	3311.95515472597	3366.036885387952	3310.408739144663	3293.758529809902	3352.159507038918	3377.986173879156	3285.445789890595	3308.6152994563136	3307.013799928127	3365.2353231905977	3270.9405737229154	3241.6433084897467	3338.40079570952	3377.3509615933676
3242.7082542407034	3330.430794157097	3319.4850884175203	3337.7177874668346	3293.7941771744245	3319.369456965328	3354.831610619475	3313.2147029913153	3339.5936822347685	3360.7899149368704	3295.9864007809592	3352.851054156764	3363.101740818117	3361.980392260969	3300.8408816786446	3303.681380216438	3311.95515472597	3366.036885387952	3310.408739144663	3293.758529809902	3334.7434212316084	3377.986173879156	3285.445789890595	3308.6152994563136	3307.013799928127	3365.2353231905977	3270.9405737229154	3241.6433084897467	3338.40079570952	3377.3509615933676
3242.7082542407034	3322.550539489478	3319.4850884175203	3337.7177874668346	3293.7941771744245	3319.369456965328	3354.831610619475	3313.2147029913153	3339.5936822347685	3360.7899149368704	3295.9864007809592	3352.851054156764	3363.101740818117	3361.980392260969	3300.8408816786446	3303.681380216438	3310.3016267456414	3366.036885387952	3310.408739144663	3293.758529809902	3334.7434212316084	3377.986173879156	3285.445789890595	3308.6152994563136	3307.013799928127	3365.2353231905977	3269.3864603317757	3241.6433084897467	3338.40079570952	3377.3509615933676
3242.7082542407034	3322.550539489478	3319.4850884175203	3337.7177874668346	3293.7941771744245	3319.369456965328	3354.831610619475	3313.2147029913153	3339.5936822347685	3360.7899149368704	3295.9864007809592	3352.851054156764	3363.101740818117	3361.980392260969	3300.8408816786446	3303.681380216438	3310.3016267456414	3366.036885387952	3310.408739144663	3293.758529809902	3334.7434212316084	3370.7979667441086	3285.445789890595	3308.6152994563136	3307.013799928127	3365.2353231905977	3267.9160146731638	3241.6433084897467	3338.40079570952	3377.3509615933676
3242.7082542407034	3316.9413287578654	3319.4850884175203	3337.7177874668346	3293.7941771744245	3314.65005113446	3354.831610619475	3310.3746850403595	3339.5936822347685	3360.7899149368704	3295.9864007809592	3352.851054156764	3363.101740818117	3361.980392260969	3300.8408816786446	3303.681380216438	3310.113817593519	3366.036885387952	3310.408739144663	3293.758529809902	3334.7434212316084	3370.7979667441086	3285.445789890595	3308.6152994563136	3307.013799928127	3365.2353231905977	3267.9160146731638	3241.6433084897467	3338.40079570952	3377.3509615933676
3242.7082542407034	3316.9413287578654	3319.447565364576	3337.7177874668346	3293.7941771744245	3314.65005113446	3354.831610619475	3310.3746850403595	3339.5936822347685	3360.7899149368704	3295.9864007809592	3352.851054156764	3363.101740818117	3361.980392260969	3300.760752996022	3303.681380216438	3310.113817593519	3366.036885387952	3310.408739144663	3293.624041386701	3334.7434212316084	3370.7979667441086	3285.445789890595	3308.6152994563136	3307.013799928127	3365.2353231905977	3267.9160146731638	3241.6433084897467	3338.40079570952	3377.3509615933676
3242.7082542407034	3316.9413287578654	3319.447565364576	3337.7177874668346	3293.7941771744245	3314.65005113446	3352.464780578576	3310.3746850403595	3339.5936822347685	3360.7899149368704	3295.9864007809592	3352.851054156764	3363.101740818117	3361.980392260969	3300.760752996022	3303.681380216438	3310.113817593519	3366.036885387952	3310.408739144663	3293.624041386701	3334.7434212316084	3370.7979667441086	3285.445789890595	3308.6152994563136	3307.013799928127	3364.8240253583535	3267.9160146731638	3238.483810265696	3338.40079570952	3377.3509615933676
3238.9152656147744	3316.9413287578654	3319.447565364576	3337.7177874668346	3293.7941771744245	3314.65005113446	3352.464780578576	3304.2948559007286	3339.5936822347685	3360.7899149368704	3295.9864007809592	3352.851054156764	3359.4420052356663	3360.136180024981	3300.760752996022	3303.681380216438	3310.113817593519	3366.036885387952	3310.408739144663	3291.1938378916975	3334.7434212316084	3370.7979667441086	3285.445789890595	3308.6152994563136	3307.013799928127	3364.8240253583535	3267.9160146731638	3238.483810265696	3338.40079570952	3377.3509615933676
3238.9152656147744	3316.9413287578654	3319.447565364576	3337.7177874668346	3293.7941771744245	3314.65005113446	3352.464780578576	3304.2948559007286	3339.5936822347685	3360.7899149368704	3295.9864007809592	3350.2137493155296	3359.4420052356663	3360.136180024981	3300.582550006567	3303.681380216438	3310.113817593519	3366.036885387952	3306.5444268794786	3291.1938378916975	3334.7434212316084	3370.7979667441086	3285.445789890595	3308.6152994563136	3307.013799928127	3364.8240253583535	3267.9160146731638	3238.483810265696	3338.40079570952	3377.3509615933676
3238.3218169991414	3316.9413287578654	3319.447565364576	3337.7177874668346	3293.7941771744245	3314.65005113446	3352.464780578576	3304.2948559007286	3339.5936822347685	3360.7899149368704	3295.9864007809592	3350.2137493155296	3359.4420052356663	3360.136180024981	3300.582550006567	3303.681380216438	3309.994082073339	3366.036885387952	3306.5444268794786	3291.1938378916975	3334.7434212316084	3370.7979667441086	3285.445789890595	3308.6152994563136	3307.013799928127	3364.8240253583535	3267.9160146731638	3238.483810265696	3338.40079570952	3375.868366691033
3238.2052251554637	3316.9413287578654	3319.447565364576	3337.7177874668346	3293.7941771744245	3314.65005113446	3352.462339816482	3304.2948559007286	3339.5936822347685	3360.7899149368704	3295.9864007809592	3350.2137493155296	3359.4420052356663	3360.136180024981	3300.582550006567	3303.681380216438	3309.994082073339	3366.036885387952	3306.5444268794786	3291.1938378916975	3334.7434212316084	3370.7979667441086	3285.445789890595	3307.804799777756	3307.013799928127	3364.8240253583535	3267.9160146731638	3238.483810265696	3337.8721602152955	3375.868366691033
3238.2052251554637	3316.9413287578654	3319.447565364576	3337.7177874668346	3293.7941771744245	3314.65005113446	3352.462339816482	3304.2948559007286	3339.5936822347685	3360.7899149368704	3295.9864007809592	3350.2137493155296	3359.4420052356663	3360.136180024981	3300.582550006567	3303.681380216438	3309.752545261531	3366.036885387952	3306.5444268794786	3291.1938378916975	3332.646848302842	3370.7979667441086	3283.920305875593	3307.804799777756	3307.013799928127	3362.049259221668	3267.9160146731638	3238.483810265696	3337.8721602152955	3375.868366691033
3238.2052251554637	3316.9413287578654	3319.447565364576	3337.7177874668346	3293.7941771744245	3314.65005113446	3352.462339816482	3304.2948559007286	3339.5936822347685	3360.7899149368704	3295.9864007809592	3350.2137493155296	3359.4420052356663	3360.136180024981	3300.582550006567	3303.681380216438	3309.752545261531	3366.036885387952	3306.5444268794786	3291.1938378916975	3332.646848302842	3370.7979667441086	3283.920305875593	3307.804799777756	3307.013799928127	3362.049259221668	3267.9160146731638	3237.679888115734	3337.8721602152955	3375.868366691033
3238.2052251554637	3316.9413287578654	3319.447565364576	3337.7177874668346	3284.847962591788	3314.65005113446	3352.462339816482	3304.2948559007286	3339.146563561361	3360.7899149368704	3295.9864007809592	3350.2137493155296	3359.4420052356663	3360.136180024981	3300.582550006567	3303.681380216438	3309.752545261531	3366.036885387952	3306.5444268794786	3291.1938378916975	3332.646848302842	3370.7979667441086	3283.2806256662752	3306.5475846514805	3307.013799928127	3362.049259221668	3267.9160146731638	3237.679888115734	3337.8721602152955	3375.868366691033
3238.2052251554637	3316.9413287578654	3319.447565364576	3337.7177874668346	3284.847962591788	3314.65005113446	3352.351788021414	3304.2948559007286	3339.146563561361	3360.7899149368704	3295.9864007809592	3350.2137493155296	3359.4420052356663	3360.136180024981	3236.6541046635352	3303.681380216438	3309.752545261531	3366.036885387952	3306.5444268794786	3291.1938378916975	3332.646848302842	3370.7979667441086	3281.6876967482617	3306.5475846514805	3307.013799928127	3362.049259221668	3267.9160146731638	3237.679888115734	3337.8721602152955	3375.868366691033
3238.2052251554637	3316.9413287578654	3319.447565364576	3337.7177874668346	3284.1731832616842	3314.65005113446	3352.351788021414	3304.2948559007286	3339.146563561361	3358.6436773599803	3295.9864007809592	3350.2137493155296	3359.4420052356663	3360.136180024981	3236.6541046635352	3303.681380216438	3309.752545261531	3366.036885387952	3306.5444268794786	3291.1938378916975	3332.646848302842	3370.7979667441086	3281.6876967482617	3306.5475846514805	3307.013799928127	3360.958384605453	3267.9160146731638	3237.679888115734	3337.8721602152955	3375.868366691033
3237.5886236771726	3316.9413287578654	3319.447565364576	3337.7177874668346	3277.465051843104	3314.65005113446	3352.351788021414	3304.2948559007286	3339.146563561361	3358.6436773599803	3295.9864007809592	3346.349579013404	3359.4420052356663	3360.136180024981	3236.6541046635352	3303.681380216438	3306.679181727182	3366.036885387952	3306.5444268794786	3291.1938378916975	3332.646848302842	3370.7979667441086	3281.6876967482617	3298.0628948037547	3307.013799928127	3346.1490115289507	3267.9160146731638	3237.679888115734	3337.8721602152955	3375.868366691033
3237.5886236771726	3316.9413287578654	3319.447565364576	3337.7177874668346	3277.465051843104	3314.65005113446	3347.789797726263	3304.2948559007286	3330.4633450388783	3358.6436773599803	3295.9864007809592	3346.349579013404	3359.4420052356663	3360.136180024981	3236.6541046635352	3303.681380216438	3306.679181727182	3366.036885387952	3306.5444268794786	3291.1938378916975	3332.646848302842	3370.7979667441086	3281.6876967482617	3298.0628948037547	3307.013799928127	3346.1490115289507	3267.9160146731638	3237.679888115734	3337.8721602152955	3375.868366691033
3237.5886236771726	3316.9413287578654	3317.2891391965677	3337.7177874668346	3277.465051843104	3314.65005113446	3347.789797726263	3304.2948559007286	3330.4633450388783	3358.6436773599803	3295.9864007809592	3346.349579013404	3359.4420052356663	3360.136180024981	3236.6541046635352	3303.681380216438	3306.679181727182	3366.036885387952	3302.800702228824	3291.1938378916975	3332.646848302842	3370.7979667441086	3281.6876967482617	3298.0628948037547	3307.013799928127	3346.1490115289507	3267.9160146731638	3237.679888115734	3337.8721602152955	3375.868366691033
3237.5886236771726	3316.9413287578654	3317.2891391965677	3337.7177874668346	3269.6241652843178	3314.65005113446	3347.789797726263	3304.2948559007286	3330.4633450388783	3358.6436773599803	3295.9864007809592	3346.349579013404	3353.677409193218	3360.136180024981	3236.6541046635352	3303.681380216438	3306.679181727182	3366.036885387952	3302.800702228824	3291.1938378916975	3332.646848302842	3370.7979667441086	3281.6876967482617	3298.0628948037547	3307.013799928127	3346.1490115289507	3265.514491739412	3237.679888115734	3337.8721602152955	3369.4755086296855
3237.5886236771726	3316.9413287578654	3317.2891391965677	3337.7177874668346	3269.6241652843178	3314.65005113446	3347.789797726263	3304.2948559007286	3330.4633450388783	3358.6436773599803	3295.9864007809592	3346.349579013404	3353.677409193218	3360.136180024981	3236.6541046635352	3303.681380216438	3298.898437236383	3366.036885387952	3302.800702228824	3291.1938378916975	3332.646848302842	3370.7979667441086	3281.6876967482617	3295.7724436263875	3307.013799928127	3346.1490115289507	3265.514491739412	3237.679888115734	3337.8721602152955	3369.4755086296855
3237.5886236771726	3316.9413287578654	3317.2891391965677	3337.7177874668346	3269.6241652843178	3314.65005113446	3347.789797726263	3304.2948559007286	3330.4633450388783	3354.100019110694	3295.9864007809592	3346.349579013404	3353.677409193218	3360.136180024981	3236.6541046635352	3303.681380216438	3298.898437236383	3366.036885387952	3302.800702228824	3291.1938378916975	3332.646848302842	3370.7979667441086	3281.6876967482617	3293.760387802418	3307.013799928127	3346.1490115289507	3265.514491739412	3237.679888115734	3328.9960274772793	3369.4755086296855
3237.5886236771726	3316.9413287578654	3317.2891391965677	3337.7177874668346	3269.6241652843178	3314.65005113446	3347.789797726263	3304.2948559007286	3330.4633450388783	3354.100019110694	3295.9864007809592	3346.349579013404	3353.677409193218	3360.136180024981	3236.6541046635352	3303.681380216438	3298.898437236383	3366.036885387952	3296.627109047675	3291.1938378916975	3320.3266818346774	3370.7979667441086	3281.6876967482617	3293.760387802418	3307.013799928127	3346.1490115289507	3265.514491739412	3237.679888115734	3328.9960274772793	3369.4755086296855
3237.5886236771726	3316.9413287578654	3317.2891391965677	3337.7177874668346	3258.198919285474	3314.65005113446	3342.6929109228417	3302.181584933293	3330.4633450388783	3354.100019110694	3295.9864007809592	3346.349579013404	3353.677409193218	3360.136180024981	3233.6991931974385	3303.681380216438	3298.898437236383	3366.036885387952	3296.627109047675	3291.1938378916975	3320.3266818346774	3370.7979667441086	3280.2693927470673	3293.760387802418	3307.013799928127	3346.1490115289507	3265.514491739412	3237.679888115734	3328.9960274772793	3369.4755086296855
3237.5886236771726	3316.9413287578654	3317.2891391965677	3337.7177874668346	3258.198919285474	3314.65005113446	3342.6929109228417	3302.181584933293	3330.4633450388783	3354.100019110694	3295.9864007809592	3346.349579013404	3353.677409193218	3360.136180024981	3229.320782634971	3303.681380216438	3298.898437236383	3366.036885387952	3296.627109047675	3289.935731087662	3320.3266818346774	3370.7979667441086	3280.2693927470673	3293.760387802418	3307.013799928127	3346.1490115289507	3265.514491739412	3237.679888115734	3328.9960274772793	3363.6443903779514
3234.2540452039957	3315.4900230221315	3317.2891391965677	3337.7177874668346	3258.198919285474	3314.65005113446	3342.6929109228417	3302.181584933293	3330.4633450388783	3354.100019110694	3295.9864007809592	3346.349579013404	3340.9812362733255	3360.136180024981	3226.8017116664646	3302.0989529888648	3298.898437236383	3366.036885387952	3296.627109047675	3289.935731087662	3320.3266818346774	3369.18936391056	3280.2693927470673	3290.982738360431	3307.013799928127	3343.027925540123	3265.514491739412	3237.679888115734	3328.9960274772793	3363.6443903779514
3234.2540452039957	3315.4900230221315	3317.2891391965677	3337.7177874668346	3255.001620403228	3308.2768048863304	3342.6929109228417	3302.181584933293	3330.4633450388783	3354.100019110694	3295.9864007809592	3346.349579013404	3340.9812362733255	3360.136180024981	3226.8017116664646	3302.0989529888648	3298.898437236383	3364.841252768919	3296.627109047675	3285.1413402417697	3320.3266818346774	3369.18936391056	3280.2693927470673	3290.982738360431	3307.013799928127	3343.027925540123	3265.514491739412	3237.679888115734	3328.9960274772793	3363.6443903779514
3234.2540452039957	3315.4900230221315	3317.2891391965677	3337.7177874668346	3255.001620403228	3308.2768048863304	3342.6929109228417	3302.181584933293	3330.4633450388783	3354.100019110694	3295.9864007809592	3345.9890846188096	3340.9812362733255	3360.136180024981	3226.8017116664646	3302.0989529888648	3298.898437236383	3364.841252768919	3296.627109047675	3285.1413402417697	3320.3266818346774	3369.18936391056	3280.0667753969033	3290.982738360431	3307.013799928127	3343.027925540123	3265.514491739412	3237.679888115734	3328.9960274772793	3363.6443903779514
3234.2540452039957	3315.4900230221315	3317.2891391965677	3337.7177874668346	3255.001620403228	3308.2768048863304	3342.6929109228417	3302.181584933293	3330.4633450388783	3354.100019110694	3295.9864007809592	3345.9890846188096	3340.9812362733255	3360.136180024981	3226.8017116664646	3302.0989529888648	3298.898437236383	3364.841252768919	3296.627109047675	3285.1413402417697	3320.3266818346774	3369.18936391056	3280.0667753969033	3288.3579243597833	3307.013799928127	3343.027925540123	3265.514491739412	3237.679888115734	3327.9874651613977	3363.6443903779514
3234.2540452039957	3315.4900230221315	3317.2891391965677	3337.7177874668346	3255.001620403228	3303.525989528208	3342.6929109228417	3302.181584933293	3330.4633450388783	3354.100019110694	3295.9864007809592	3345.9890846188096	3340.9812362733255	3360.136180024981	3226.8017116664646	3302.0989529888648	3294.1457608067412	3364.841252768919	3296.627109047675	3285.1413402417697	3320.3266818346774	3369.18936391056	3280.0667753969033	3288.3579243597833	3307.013799928127	3343.027925540123	3264.6440463361937	3237.679888115734	3327.9874651613977	3353.411999853715
3232.9489246288344	3315.4900230221315	3317.2891391965677	3337.7177874668346	3255.001620403228	3303.0485582113233	3339.1826634213585	3302.181584933293	3328.064613935393	3343.7615334468155	3295.9864007809592	3345.9890846188096	3340.9812362733255	3360.136180024981	3226.8017116664646	3302.0989529888648	3292.3972299670613	3364.841252768919	3296.627109047675	3285.1413402417697	3320.3266818346774	3369.18936391056	3280.0667753969033	3288.3579243597833	3307.013799928127	3343.027925540123	3264.6440463361937	3237.679888115734	3327.9874651613977	3353.411999853715
3232.9489246288344	3315.4900230221315	3317.2891391965677	3337.4927567462028	3255.001620403228	3302.614560973996	3336.1496905956064	3302.181584933293	3328.064613935393	3343.7615334468155	3295.9864007809592	3345.9890846188096	3340.9812362733255	3359.70862429118	3226.8017116664646	3302.0989529888648	3292.3972299670613	3364.841252768919	3296.627109047675	3285.1413402417697	3320.3266818346774	3359.1935346840173	3280.0667753969033	3288.3579243597833	3307.013799928127	3343.027925540123	3264.6440463361937	3237.679888115734	3327.9874651613977	3353.411999853715
3232.9489246288344	3315.4900230221315	3317.2891391965677	3337.4927567462028	3255.001620403228	3302.614560973996	3336.1496905956064	3302.181584933293	3328.064613935393	3343.7615334468155	3295.9864007809592	3345.9890846188096	3340.9812362733255	3359.70862429118	3226.8017116664646	3302.0989529888648	3292.3972299670613	3364.841252768919	3296.627109047675	3285.1413402417697	3320.3266818346774	3359.1935346840173	3280.0667753969033	3288.3579243597833	3307.013799928127	3338.685984662363	3264.6440463361937	3237.679888115734	3327.9874651613977	3353.411999853715
3232.9489246288344	3315.4900230221315	3317.2891391965677	3337.4927567462028	3255.001620403228	3302.614560973996	3336.1496905956064	3302.181584933293	3328.064613935393	3343.7615334468155	3295.9864007809592	3345.9890846188096	3340.9812362733255	3359.70862429118	3226.8017116664646	3302.0989529888648	3292.3972299670613	3355.5775957205706	3296.627109047675	3285.1413402417697	3320.3266818346774	3359.1935346840173	3280.0667753969033	3288.3579243597833	3307.013799928127	3338.685984662363	3264.6440463361937	3237.679888115734	3327.9874651613977	3353.411999853715
3232.204925395491	3315.4900230221315	3315.5714022575344	3337.4927567462028	3255.001620403228	3302.614560973996	3336.1496905956064	3302.181584933293	3328.064613935393	3343.7615334468155	3295.9864007809592	3345.9890846188096	3340.9812362733255	3359.70862429118	3226.8017116664646	3302.0989529888648	3292.3972299670613	3355.5775957205706	3296.627109047675	3285.1413402417697	3320.3266818346774	3359.1935346840173	3280.0667753969033	3288.3579243597833	3307.013799928127	3335.79678131947	3264.1394768362156	3237.679888115734	3327.9874651613977	3353.411999853715
3232.204925395491	3315.4900230221315	3315.5714022575344	3337.4927567462028	3255.001620403228	3302.614560973996	3336.1496905956064	3302.181584933293	3328.064613935393	3343.7615334468155	3294.3251266130937	3345.9890846188096	3340.9812362733255	3359.70862429118	3226.8017116664646	3302.0989529888648	3292.3972299670613	3355.5775957205706	3296.627109047675	3285.1413402417697	3320.3266818346774	3359.1935346840173	3280.0667753969033	3288.3579243597833	3306.4630570055824	3335.79678131947	3263.333827057495	3237.679888115734	3327.9874651613977	3350.7339287579057
3232.204925395491	3315.4900230221315	3291.1071286855927	3337.4927567462028	3255.001620403228	3302.614560973996	3336.1496905956064	3302.181584933293	3328.064613935393	3343.7615334468155	3294.3251266130937	3345.9890846188096	3340.9812362733255	3359.70862429118	3226.8017116664646	3302.0989529888648	3292.3972299670613	3355.5775957205706	3296.627109047675	3285.1413402417697	3315.4720301438024	3359.1935346840173	3280.0667753969033	3288.3579243597833	3306.4630570055824	3332.4222750403505	3263.333827057495	3237.679888115734	3327.9874651613977	3345.972829472571
3232.204925395491	3315.4900230221315	3291.1071286855927	3337.4927567462028	3255.001620403228	3302.614560973996	3336.1496905956064	3302.181584933293	3328.064613935393	3340.7035927194775	3294.3251266130937	3345.9890846188096	3334.516240571009	3359.70862429118	3226.8017116664646	3302.0989529888648	3292.3972299670613	3355.5775957205706	3296.627109047675	3285.1413402417697	3315.4720301438024	3357.95900965206	3280.0667753969033	3288.3579243597833	3306.4630570055824	3332.4222750403505	3263.333827057495	3237.679888115734	3327.9874651613977	3345.972829472571
3232.204925395491	3315.4900230221315	3291.1071286855927	3337.4927567462028	3255.001620403228	3302.614560973996	3331.4086905753848	3302.181584933293	3328.064613935393	3340.7035927194775	3294.3251266130937	3345.9890846188096	3334.516240571009	3359.70862429118	3226.8017116664646	3302.0989529888648	3292.3972299670613	3355.5775957205706	3296.627109047675	3285.1413402417697	3315.4720301438024	3357.95900965206	3280.0667753969033	3288.3579243597833	3306.4630570055824	3332.4222750403505	3263.333827057495	3237.679888115734	3327.9874651613977	3345.972829472571
3232.204925395491	3315.4900230221315	3291.1071286855927	3337.4927567462028	3255.001620403228	3299.464639473235	3331.4086905753848	3302.181584933293	3328.064613935393	3340.7035927194775	3294.3251266130937	3345.9890846188096	3334.516240571009	3359.70862429118	3226.8017116664646	3302.0989529888648	3292.3972299670613	3355.5775957205706	3296.627109047675	3285.1413402417697	3315.4720301438024	3357.95900965206	3280.0667753969033	3288.3579243597833	3306.4630570055824	3330.385810303164	3263.333827057495	3235.5933319127935	3327.9874651613977	3345.972829472571
3232.204925395491	3315.4900230221315	3291.1071286855927	3337.4927567462028	3255.001620403228	3299.464639473235	3331.4086905753848	3302.181584933293	3328.064613935393	3340.7035927194775	3294.3251266130937	3345.9890846188096	3331.9617875206595	3355.936139062684	3226.8017116664646	3302.0989529888648	3292.3972299670613	3355.5775957205706	3296.627109047675	3285.1413402417697	3315.4720301438024	3357.95900965206	3280.0667753969033	3288.3579243597833	3306.4630570055824	3328.464686190672	3263.333827057495	3235.5933319127935	3327.9874651613977	3345.972829472571
3232.204925395491	3315.4900230221315	3291.1071286855927	3337.4927567462028	3254.24227999648	3298.975991002142	3331.4086905753848	3302.181584933293	3328.064613935393	3340.7035927194775	3291.7285952920356	3345.9890846188096	3328.3784273175315	3348.358639523289	3226.8017116664646	3302.0989529888648	3292.3972299670613	3355.5775957205706	3296.627109047675	3285.1413402417697	3315.4720301438024	3357.95900965206	3280.0667753969033	3288.3579243597833	3306.4630570055824	3328.464686190672	3263.333827057495	3235.5933319127935	3327.9874651613977	3345.972829472571
3230.343542838349	3315.4900230221315	3291.1071286855927	3337.4927567462028	3254.24227999648	3298.975991002142	3331.4086905753848	3302.181584933293	3328.064613935393	3340.5370395775417	3291.7285952920356	3339.297267343711	3328.3784273175315	3348.358639523289	3225.061350565706	3302.0989529888648	3292.3972299670613	3355.5775957205706	3296.627109047675	3285.1413402417697	3315.4720301438024	3357.95900965206	3280.0667753969033	3288.3579243597833	3306.4630570055824	3328.464686190672	3263.333827057495	3235.5933319127935	3315.729656849222	3345.102140412093
3230.343542838349	3315.4900230221315	3291.1071286855927	3337.4927567462028	3254.24227999648	3298.975991002142	3331.4086905753848	3302.181584933293	3328.064613935393	3340.5370395775417	3291.7285952920356	3339.297267343711	3328.3784273175315	3348.358639523289	3225.061350565706	3302.0989529888648	3292.3972299670613	3355.5775957205706	3296.627109047675	3285.1413402417697	3315.4720301438024	3357.95900965206	3280.0667753969033	3288.3579243597833	3306.4630570055824	3328.464686190672	3263.333827057495	3235.5933319127935	3315.729656849222	3345.102140412093
3230.343542838349	3315.4900230221315	3291.1071286855927	3337.4927567462028	3254.24227999648	3296.450390123637	3331.4086905753848	3302.181584933293	3328.064613935393	3340.5370395775417	3287.9220389534976	3339.297267343711	3328.3784273175315	3348.358639523289	3225.061350565706	3302.0989529888648	3292.3972299670613	3355.5775957205706	3296.627109047675	3285.1413402417697	3315.4720301438024	3357.95900965206	3280.0667753969033	3288.3579243597833	3306.4630570055824	3328.464686190672	3263.333827057495	3234.3273618921835	3315.729656849222	3345.102140412093
3230.343542838349	3315.4900230221315	3291.1071286855927	3337.4927567462028	3254.24227999648	3296.450390123637	3331.4086905753848	3302.181584933293	3328.064613935393	3340.5370395775417	3287.9220389534976	3339.297267343711	3328.3784273175315	3339.7543305322242	3225.061350565706	3302.0989529888648	3292.3972299670613	3355.5775957205706	3296.627109047675	3285.1413402417697	3315.4720301438024	3357.95900965206	3280.0667753969033	3287.48346489729	3306.4630570055824	3325.405727925736	3261.341618806567	3234.3273618921835	3315.729656849222	3335.9533987103937
3230.343542838349	3315.4900230221315	3291.1071286855927	3337.4927567462028	3254.24227999648	3290.121512485497	3331.4086905753848	3302.181584933293	3328.064613935393	3340.5370395775417	3287.9220389534976	3339.297267343711	3328.3784273175315	3339.7543305322242	3225.061350565706	3302.0989529888648	3292.3972299670613	3355.5775957205706	3296.627109047675	3285.1413402417697	3315.4720301438024	3357.95900965206	3280.0667753969033	3287.48346489729	3306.4630570055824	3325.405727925736	3261.341618806567	3234.3273618921835	3315.729656849222	3335.9533987103937
3230.343542838349	3315.4900230221315	3291.1071286855927	3337.4927567462028	3254.24227999648	3290.121512485497	3331.398727788337	3302.181584933293	3328.064613935393	3340.5370395775417	3287.9220389534976	3339.297267343711	3328.3784273175315	3339.7543305322242	3225.061350565706	3302.0989529888648	3292.3972299670613	3355.5775957205706	3296.627109047675	3285.1413402417697	3315.4720301438024	3357.95900965206	3280.0667753969033	3287.48346489729	3304.5824357283045	3325.405727925736	3261.289368996325	3234.3273618921835	3315.729656849222	3335.9533987103937
3230.343542838349	3315.4900230221315	3288.951249612167	3337.4927567462028	3254.24227999648	3290.121512485497	3331.398727788337	3302.181584933293	3328.064613935393	3340.5370395775417	3287.9220389534976	3339.297267343711	3328.3784273175315	3339.7543305322242	3225.061350565706	3302.0989529888648	3292.3972299670613	3355.5775957205706	3296.627109047675	3285.1413402417697	3315.4720301438024	3357.95900965206	3280.0667753969033	3287.48346489729	3304.5824357283045	3325.405727925736	3261.289368996325	3234.3273618921835	3315.729656849222	3335.9533987103937
3230.343542838349	3315.4900230221315	3282.732544888144	3337.4927567462028	3254.24227999648	3287.3915753212023	3331.398727788337	3302.181584933293	3328.064613935393	3340.5370395775417	3287.9220389534976	3339.297267343711	3328.3784273175315	3339.7543305322242	3225.061350565706	3302.0989529888648	3292.3972299670613	3355.5775957205706	3296.627109047675	3284.8114521926377	3315.4720301438024	3357.95900965206	3280.0667753969033	3287.48346489729	3304.5824357283045	3325.405727925736	3261.289368996325	3234.3273618921835	3315.729656849222	3335.9533987103937
3230.343542838349	3315.4900230221315	3282.732544888144	3337.4927567462028	3254.24227999648	3287.3915753212023	3331.398727788337	3302.181584933293	3328.064613935393	3340.5370395775417	3287.9220389534976	3339.297267343711	3328.3784273175315	3339.7543305322242	3225.061350565706	3302.0989529888648	3292.3972299670613	3355.5775957205706	3296.627109047675	3284.8114521926377	3315.4720301438024	3357.95900965206	3280.0667753969033	3287.48346489729	3304.5824357283045	3325.405727925736	3261.289368996325	3234.3273618921835	3315.729656849222	3335.9533987103937
3230.343542838349	3315.4900230221315	3282.732544888144	3337.4927567462028	3254.24227999648	3282.1440398183963	3331.398727788337	3302.181584933293	3328.064613935393	3340.5370395775417	3287.9220389534976	3339.297267343711	3328.3784273175315	3339.7543305322242	3225.061350565706	3302.0989529888648	3292.3972299670613	3352.5435199715994	3296.627109047675	3284.8114521926377	3315.4720301438024	3357.8238556865563	3280.0667753969033	3287.48346489729	3304.5824357283045	3325.405727925736	3261.289368996325	3234.3273618921835	3315.729656849222	3335.9533987103937
3230.343542838349	3315.4900230221315	3282.732544888144	3337.4927567462028	3254.24227999648	3282.1440398183963	3328.423757024393	3302.181584933293	3328.064613935393	3340.5370395775417	3287.9220389534976	3339.297267343711	3328.3784273175315	3339.7543305322242	3223.4509173773563	3302.0989529888648	3292.3972299670613	3347.953526669121	3296.627109047675	3284.8114521926377	3315.4720301438024	3357.8238556865563	3280.0667753969033	3287.48346489729	3304.5824357283045	3325.405727925736	3261.289368996325	3234.3273618921835	3315.729656849222	3335.9533987103937
3230.343542838349	3315.4900230221315	3282.732544888144	3337.4927567462028	3254.24227999648	3282.1440398183963	3328.423757024393	3302.181584933293	3328.064613935393	3340.5370395775417	3287.9220389534976	3339.297267343711	3328.3784273175315	3339.7543305322242	3223.4509173773563	3302.0989529888648	3292.3972299670613	3347.953526669121	3296.627109047675	3284.8114521926377	3315.4720301438024	3357.8238556865563	3280.0667753969033	3287.48346489729	3304.5824357283045	3325.405727925736	3261.289368996325	3234.3273618921835	3315.729656849222	3335.9533987103937
3229.5334656214422	3315.4900230221315	3282.732544888144	3337.4927567462028	3254.24227999648	3281.2374267267705	3328.423757024393	3302.181584933293	3328.064613935393	3340.5370395775417	3287.9220389534976	3339.297267343711	3328.3784273175315	3339.7543305322242	3223.4509173773563	3302.0989529888648	3292.3972299670613	3347.953526669121	3296.627109047675	3284.8114521926377	3315.4720301438024	3357.8238556865563	3280.0667753969033	3287.48346489729	3300.5257034949273	3325.405727925736	3261.289368996325	3234.3273618921835	3315.729656849222	3335.9533987103937
3229.5334656214422	3315.4900230221315	3282.732544888144	3337.4927567462028	3254.24227999648	3281.2374267267705	3328.423757024393	3302.181584933293	3328.064613935393	3340.5370395775417	3287.9220389534976	3339.297267343711	3328.3784273175315	3339.7543305322242	3223.4509173773563	3302.0989529888648	3292.3972299670613	3347.953526669121	3292.434233685033	3284.8114521926377	3315.4720301438024	3357.8238556865563	3280.0667753969033	3287.48346489729	3300.5257034949273	3325.405727925736	3261.289368996325	3234.3273618921835	3315.729656849222	3335.9533987103937
3229.5334656214422	3315.4900230221315	3276.872137617228	3337.4927567462028	3254.24227999648	3277.352607533236	3328.423757024393	3302.181584933293	3328.064613935393	3340.5370395775417	3281.669010378068	3339.297267343711	3328.3784273175315	3339.7543305322242	3223.4509173773563	3302.0989529888648	3292.3972299670613	3347.953526669121	3292.434233685033	3284.8114521926377	3315.4720301438024	3357.8238556865563	3280.0667753969033	3287.48346489729	3300.5257034949273	3325.405727925736	3261.289368996325	3234.3273618921835	3315.729656849222	3335.9533987103937
3229.5334656214422	3315.4900230221315	3274.8772873033427	3337.4927567462028	3254.24227999648	3277.352607533236	3328.423757024393	3302.181584933293	3328.064613935393	3340.5370395775417	3281.669010378068	3332.7842732344384	3328.3784273175315	3336.0068066407975	3223.4509173773563	3301.1343415039896	3292.3972299670613	3347.953526669121	3292.434233685033	3284.8114521926377	3315.4720301438024	3357.8238556865563	3279.0993628902424	3287.48346489729	3300.5257034949273	3325.405727925736	3261.289368996325	3234.3273618921835	3315.729656849222	3335.9533987103937
3229.5334656214422	3315.4900230221315	3274.8772873033427	3337.4927567462028	3254.24227999648	3277.352607533236	3328.423757024393	3302.181584933293	3328.064613935393	3340.5370395775417	3281.669010378068	3332.7842732344384	3328.3784273175315	3336.0068066407975	3214.031746106928	3298.158588734739	3292.3972299670613	3347.953526669121	3289.448019246944	3284.8114521926377	3315.4720301438024	3357.8238556865563	3279.0993628902424	3287.48346489729	3300.5257034949273	3324.95893649431	3259.956451555129	3234.3273618921835	3315.729656849222	3335.9533987103937
3229.5334656214422	3315.4900230221315	3274.8772873033427	3337.4927567462028	3254.24227999648	3277.352607533236	3328.423757024393	3302.181584933293	3328.064613935393	3340.5370395775417	3279.028894558208	3327.2503380823496	3328.3784273175315	3336.0068066407975	3214.031746106928	3298.158588734739	3292.3972299670613	3347.953526669121	3289.448019246944	3284.8114521926377	3315.4720301438024	3357.8238556865563	3279.0993628902424	3287.48346489729	3300.5257034949273	3324.95893649431	3259.956451555129	3234.3273618921835	3315.729656849222	3335.9533987103937
3229.5334656214422	3315.4900230221315	3274.8772873033427	3337.4927567462028	3254.24227999648	3277.352607533236	3326.484071610711	3302.181584933293	3328.064613935393	3340.5370395775417	3279.028894558208	3327.2503380823496	3328.3784273175315	3336.0068066407975	3214.031746106928	3298.158588734739	3292.3972299670613	3347.953526669121	3289.448019246944	3283.3872376296304	3315.4720301438024	3357.8238556865563	3279.0993628902424	3287.48346489729	3300.5257034949273	3324.95893649431	3259.3471922099848	3234.3273618921835	3315.729656849222	3335.9533987103937
3229.5334656214422	3315.4900230221315	3274.8772873033427	3337.4927567462028	3252.231736243486	3277.352607533236	3326.484071610711	3302.181584933293	3328.064613935393	3340.5370395775417	3279.028894558208	3327.2503380823496	3328.3784273175315	3336.0068066407975	3214.031746106928	3298.158588734739	3292.3972299670613	3347.187808276547	3289.448019246944	3283.3872376296304	3315.4720301438024	3357.8238556865563	3279.0993628902424	3287.48346489729	3300.5257034949273	3324.95893649431	3259.3471922099848	3234.3273618921835	3315.729656849222	3335.9533987103937
3229.5334656214422	3315.4900230221315	3274.8772873033427	3337.4927567462028	3252.231736243486	3277.352607533236	3326.484071610711	3302.181584933293	3320.6387268305643	3340.5370395775417	3276.4578752679677	3327.2503380823496	3328.3784273175315	3331.09114218369	3214.031746106928	3298.158588734739	3292.3972299670613	3347.187808276547	3289.448019246944	3283.3872376296304	3315.4720301438024	3357.8238556865563	3279.0993628902424	3287.48346489729	3300.5257034949273	3324.95893649431	3259.3471922099848	3234.3273618921835	3314.4508452339114	3335.9533987103937
3229.5334656214422	3315.4900230221315	3265.128591427353	3337.4927567462028	3252.231736243486	3277.352607533236	3326.484071610711	3300.4362482412794	3320.6387268305643	3340.5370395775417	3276.4578752679677	3327.2503380823496	3328.3784273175315	3331.09114218369	3214.031746106928	3298.158588734739	3292.3972299670613	3347.187808276547	3289.448019246944	3283.3872376296304	3315.4720301438024	3357.8238556865563	3279.0993628902424	3287.48346489729	3300.5257034949273	3324.95893649431	3259.3471922099848	3234.1942739577885	3314.4508452339114	3335.9533987103937
3229.5334656214422	3315.4900230221315	3265.128591427353	3337.4927567462028	3244.830679687574	3277.352607533236	3326.484071610711	3300.4362482412794	3320.6387268305643	3340.5370395775417	3276.4578752679677	3327.2503380823496	3328.3784273175315	3331.09114218369	3214.031746106928	3298.158588734739	3292.3972299670613	3347.187808276547	3289.448019246944	3283.3872376296304	3315.4720301438024	3356.375084159897	3279.0993628902424	3287.48346489729	3300.5257034949273	3324.95893649431	3259.3471922099848	3234.1942739577885	3313.9474235732932	3335.9533987103937
3227.277448460452	3315.4900230221315	3265.128591427353	3337.4927567462028	3244.830679687574	3277.352607533236	3326.484071610711	3300.4362482412794	3320.6387268305643	3340.5370395775417	3276.4578752679677	3327.2503380823496	3328.3784273175315	3331.09114218369	3214.031746106928	3292.3039623916266	3292.3972299670613	3347.187808276547	3289.448019246944	3283.3872376296304	3315.4720301438024	3356.375084159897	3279.0993628902424	3287.48346489729	3300.5257034949273	3324.95893649431	3259.3471922099848	3234.1942739577885	3313.9474235732932	3335.9533987103937
3227.277448460452	3315.4900230221315	3265.128591427353	3337.4927567462028	3244.830679687574	3277.352607533236	3326.4444241430588	3300.4362482412794	3320.6387268305643	3340.5370395775417	3276.4578752679677	3320.76273153212	3328.3784273175315	3331.09114218369	3214.031746106928	3292.3039623916266	3292.3972299670613	3347.187808276547	3289.448019246944	3282.898858099197	3315.4720301438024	3356.375084159897	3279.0993628902424	3287.48346489729	3299.6737153124104	3324.95893649431	3259.3471922099848	3234.1942739577885	3313.9474235732932	3335.9533987103937
3227.277448460452	3315.4900230221315	3265.128591427353	3337.4927567462028	3244.830679687574	3277.352607533236	3326.4444241430588	3300.4362482412794	3320.6387268305643	3340.5370395775417	3276.4578752679677	3320.76273153212	3328.3784273175315	3331.09114218369	3214.031746106928	3292.3039623916266	3290.981054872409	3347.187808276547	3289.448019246944	3279.708881553835	3315.4720301438024	3356.375084159897	3279.0993628902424	3287.48346489729	3299.6737153124104	3324.95893649431	3259.3471922099848	3234.1942739577885	3313.9474235732932	3335.9533987103937
3227.277448460452	3315.4900230221315	3265.128591427353	3337.4927567462028	3244.830679687574	3277.352607533236	3326.4444241430588	3300.4362482412794	3320.6387268305643	3340.5370395775417	3276.4578752679677	3320.76273153212	3328.3784273175315	3327.275008044617	3214.031746106928	3292.3039623916266	3290.981054872409	3347.187808276547	3289.448019246944	3279.708881553835	3315.4720301438024	3356.375084159897	3279.0993628902424	3287.48346489729	3299.6737153124104	3324.95893649431	3259.3471922099848	3232.9472657032084	3313.9474235732932	3335.9533987103937
3227.277448460452	3315.4900230221315	3265.128591427353	3337.4927567462028	3244.830679687574	3277.352607533236	3326.4444241430588	3300.4362482412794	3320.6387268305643	3340.5370395775417	3276.4578752679677	3320.76273153212	3328.3784273175315	3327.275008044617	3214.031746106928	3292.3039623916266	3290.981054872409	3347.187808276547	3286.0335732702074	3279.708881553835	3315.4720301438024	3356.375084159897	3279.0993628902424	3287.48346489729	3299.6737153124104	3324.95893649431	3259.3471922099848	3232.9472657032084	3313.9474235732932	3334.515082653526
3227.277448460452	3315.4900230221315	3265.128591427353	3337.4927567462028	3244.830679687574	3276.034510326156	3326.4444241430588	3300.4362482412794	3320.6387268305643	3340.5370395775417	3276.4578752679677	3320.76273153212	3328.3784273175315	3327.275008044617	3214.031746106928	3283.7286985406686	3290.981054872409	3347.187808276547	3286.0335732702074	3279.708881553835	3315.4720301438024	3356.375084159897	3279.0993628902424	3287.48346489729	3299.6737153124104	3324.95893649431	3259.3471922099848	3232.9472657032084	3310.4013667974027	3334.515082653526
3227.277448460452	3315.4900230221315	3265.128591427353	3337.4927567462028	3244.1412609296017	3276.034510326156	3326.4444241430588	3300.4362482412794	3320.6387268305643	3340.5370395775417	3276.4578752679677	3320.76273153212	3326.3816324913723	3327.275008044617	3214.031746106928	3283.7286985406686	3290.981054872409	3336.4326841681686	3282.8056728836887	3279.708881553835	3315.4720301438024	3356.375084159897	3279.0993628902424	3287.4797176077823	3297.475048958203	3324.95893649431	3259.3471922099848	3232.9472657032084	3309.747107294011	3334.515082653526
3227.277448460452	3315.4900230221315	3265.128591427353	3336.8756883707792	3244.1412609296017	3276.034510326156	3326.4444241430588	3300.4362482412794	3320.6387268305643	3340.5370395775417	3276.4578752679677	3316.808032987312	3326.3816324913723	3322.9214022998026	3214.031746106928	3283.7286985406686	3290.981054872409	3336.4326841681686	3282.8056728836887	3279.708881553835	3315.4720301438024	3356.375084159897	3279.0993628902424	3287.4797176077823	3297.4633122187665	3324.95893649431	3259.3471922099848	3232.9472657032084	3309.747107294011	3334.515082653526
3227.277448460452	3315.4900230221315	3265.128591427353	3336.8756883707792	3244.1412609296017	3276.034510326156	3326.4444241430588	3300.4362482412794	3320.6387268305643	3340.5370395775417	3276.4578752679677	3316.808032987312	3326.3816324913723	3318.591605126926	3214.031746106928	3280.6001017512754	3290.981054872409	3336.4326841681686	3282.8056728836887	3279.708881553835	3315.4720301438024	3356.375084159897	3279.0993628902424	3287.4797176077823	3297.4633122187665	3324.95893649431	3259.3471922099848	3232.9472657032084	3309.747107294011	3334.515082653526
3227.277448460452	3311.76199112227	3265.128591427353	3336.8756883707792	3237.7386258830043	3276.034510326156	3326.4444241430588	3300.4362482412794	3320.6387268305643	3340.5370395775417	3276.4578752679677	3316.808032987312	3326.3816324913723	3318.591605126926	3214.031746106928	3279.411300054913	3290.981054872409	3336.4326841681686	3282.8056728836887	3279.708881553835	3315.4720301438024	3356.375084159897	3279.0993628902424	3287.4797176077823	3296.9989280203345	3324.95893649431	3259.3471922099848	3232.9472657032084	3309.747107294011	3334.515082653526
3227.277448460452	3311.76199112227	3265.128591427353	3336.8756883707792	3237.7386258830043	3276.034510326156	3326.4444241430588	3300.4362482412794	3320.6387268305643	3340.5370395775417	3274.6519887638483	3312.9050236502258	3326.3816324913723	3318.591605126926	3214.031746106928	3279.411300054913	3290.981054872409	3336.4326841681686	3282.8056728836887	3279.708881553835	3315.4720301438024	3356.375084159897	3279.0993628902424	3287.4797176077823	3296.9989280203345	3324.95893649431	3259.3471922099848	3232.9472657032084	3309.747107294011	3334.515082653526
3227.277448460452	3311.76199112227	3265.128591427353	3336.8756883707792	3237.7386258830043	3276.034510326156	3319.3668178868043	3300.4362482412794	3320.6387268305643	3340.5370395775417	3274.6519887638483	3312.9050236502258	3326.3816324913723	3318.591605126926	3213.9047869231904	3279.411300054913	3290.981054872409	3336.4326841681686	3282.099931584643	3279.708881553835	3315.4720301438024	3356.375084159897	3279.0993628902424	3287.4797176077823	3296.9989280203345	3324.95893649431	3259.3471922099848	3232.0502791068993	3309.747107294011	3334.460004208999
3227.277448460452	3311.76199112227	3265.128591427353	3333.8017665474968	3237.7386258830043	3276.034510326156	3319.3668178868043	3300.4362482412794	3320.6387268305643	3339.755647582618	3274.5544858075987	3312.9050236502258	3326.3816324913723	3318.591605126926	3213.9047869231904	3279.411300054913	3290.981054872409	3336.4326841681686	3282.099931584643	3279.708881553835	3315.4720301438024	3356.375084159897	3279.0993628902424	3287.4797176077823	3296.9989280203345	3320.594347747341	3258.2706171742852	3232.0502791068993	3309.747107294011	3334.460004208999
3227.277448460452	3311.76199112227	3265.128591427353	3333.8017665474968	3237.7386258830043	3276.034510326156	3319.3668178868043	3300.4362482412794	3320.6387268305643	3339.755647582618	3274.5544858075987	3312.9050236502258	3326.3816324913723	3318.591605126926	3213.9047869231904	3279.411300054913	3290.981054872409	3336.4326841681686	3282.099931584643	3279.708881553835	3315.4720301438024	3356.375084159897	3279.0993628902424	3287.4797176077823	3296.9989280203345	3320.3651164874423	3256.282469507821	3232.0502791068993	3309.747107294011	3334.460004208999
3227.277448460452	3311.76199112227	3265.128591427353	3333.8017665474968	3237.7386258830043	3276.034510326156	3318.1475843294747	3300.4362482412794	3320.6387268305643	3339.755647582618	3274.5544858075987	3312.9050236502258	3326.3816324913723	3318.591605126926	3213.9047869231904	3279.411300054913	3290.981054872409	3336.4326841681686	3282.099931584643	3279.708881553835	3315.4720301438024	3356.375084159897	3279.0993628902424	3287.4797176077823	3296.1268806405765	3320.3651164874423	3256.282469507821	3232.0502791068993	3309.747107294011	3334.460004208999
3227.277448460452	3307.914242237447	3265.128591427353	3333.8017665474968	3237.7386258830043	3275.787783658022	3318.1475843294747	3300.4362482412794	3320.6387268305643	3339.755647582618	3274.5544858075987	3312.9050236502258	3326.3816324913723	3318.591605126926	3213.9047869231904	3279.411300054913	3290.981054872409	3336.4326841681686	3282.099931584643	3279.708881553835	3315.4720301438024	3356.375084159897	3279.0993628902424	3287.4797176077823	3296.1268806405765	3320.3651164874423	3256.282469507821	3232.0502791068993	3309.0548570886804	3329.688249147375
3227.277448460452	3307.914242237447	3265.128591427353	3333.8017665474968	3237.7386258830043	3275.787783658022	3318.1475843294747	3300.4362482412794	3320.6387268305643	3339.755647582618	3274.5544858075987	3312.9050236502258	3326.3816324913723	3318.591605126926	3213.672156669083	3279.411300054913	3290.981054872409	3336.4326841681686	3282.099931584643	3279.708881553835	3315.4720301438024	3356.375084159897	3279.0993628902424	3287.4797176077823	3296.1268806405765	3320.3651164874423	3256.282469507821	3232.0502791068993	3309.0548570886804	3329.688249147375
3227.277448460452	3307.914242237447	3265.128591427353	3333.8017665474968	3237.7386258830043	3275.787783658022	3318.1475843294747	3300.4362482412794	3320.6387268305643	3339.755647582618	3269.449292415059	3312.9050236502258	3326.3816324913723	3318.591605126926	3213.672156669083	3274.1809197426865	3290.981054872409	3336.4326841681686	3282.0982831064953	3279.708881553835	3315.4720301438024	3356.375084159897	3279.0993628902424	3287.4797176077823	3296.02323643508	3320.3651164874423	3256.282469507821	3232.0502791068993	3309.0548570886804	3329.688249147375
3227.277448460452	3307.914242237447	3265.128591427353	3333.8017665474968	3237.7386258830043	3273.482136012687	3318.1475843294747	3300.4362482412794	3320.6387268305643	3339.755647582618	3269.449292415059	3312.9050236502258	3326.3816324913723	3318.591605126926	3213.672156669083	3274.1809197426865	3290.981054872409	3336.4326841681686	3282.0982831064953	3279.708881553835	3315.4720301438024	3356.1333203136473	3279.0993628902424	3287.4797176077823	3296.02323643508	3320.3651164874423	3256.282469507821	3232.0502791068993	3307.1335015010895	3329.688249147375
3227.277448460452	3307.914242237447	3265.128591427353	3333.8017665474968	3237.7386258830043	3273.482136012687	3318.1475843294747	3300.4362482412794	3320.6387268305643	3339.755647582618	3268.953158628913	3312.9050236502258	3326.3816324913723	3311.0634110692454	3212.3704878073727	3274.1809197426865	3290.7510303802997	3336.4326841681686	3282.0982831064953	3279.708881553835	3315.4720301438024	3356.1333203136473	3279.0993628902424	3287.4797176077823	3296.02323643508	3320.3651164874423	3256.282469507821	3232.0502791068993	3307.1335015010895	3329.688249147375
3227.277448460452	3307.914242237447	3265.128591427353	3333.8017665474968	3237.7386258830043	3273.482136012687	3318.1475843294747	3300.4362482412794	3320.6387268305643	3339.755647582618	3268.953158628913	3312.9050236502258	3326.3816324913723	3311.0634110692454	3212.3704878073727	3274.1809197426865	3290.7510303802997	3336.4326841681686	3282.0982831064953	3279.708881553835	3315.4720301438024	3356.1333203136473	3279.0993628902424	3287.4797176077823	3296.02323643508	3320.3651164874423	3256.282469507821	3231.2575452695555	3307.1335015010895	3329.688249147375
3227.277448460452	3307.914242237447	3265.128591427353	3333.8017665474968	3237.7386258830043	3273.482136012687	3318.1475843294747	3300.4362482412794	3320.6387268305643	3339.755647582618	3268.953158628913	3312.9050236502258	3326.3816324913723	3311.0634110692454	3212.3704878073727	3273.8477407098403	3290.7510303802997	3336.4326841681686	3282.0982831064953	3279.708881553835	3315.4720301438024	3356.1333203136473	3279.0993628902424	3287.4797176077823	3296.02323643508	3320.3651164874423	3256.282469507821	3231.2575452695555	3307.1335015010895	3329.688249147375
3226.2849363354403	3307.914242237447	3265.128591427353	3333.8017665474968	3237.7386258830043	3270.1462666375523	3318.1475843294747	3300.4362482412794	3320.6387268305643	3339.755647582618	3268.953158628913	3308.0734568725006	3326.3816324913723	3307.994380523471	3212.3704878073727	3273.8477407098403	3290.7510303802997	3336.4326841681686	3282.0982831064953	3279.708881553835	3315.4720301438024	3356.1333203136473	3279.0993628902424	3287.4797176077823	3296.02323643508	3320.3651164874423	3256.282469507821	3231.2575452695555	3302.164675265588	3328.308052862204
3226.2849363354403	3307.914242237447	3265.128591427353	3333.8017665474968	3237.7386258830043	3270.1462666375523	3318.1475843294747	3300.4362482412794	3320.6387268305643	3339.755647582618	3268.953158628913	3308.0734568725006	3326.3816324913723	3307.994380523471	3212.3704878073727	3273.8477407098403	3290.7510303802997	3332.5133419711337	3282.0982831064953	3279.708881553835	3315.4720301438024	3356.1333203136473	3279.0993628902424	3287.4797176077823	3296.02323643508	3320.3651164874423	3256.282469507821	3231.2575452695555	3298.598570394288	3328.308052862204
3226.2849363354403	3307.914242237447	3265.128591427353	3333.8017665474968	3223.369234347623	3270.1462666375523	3318.1475843294747	3300.4362482412794	3320.6387268305643	3339.755647582618	3268.953158628913	3308.0734568725006	3326.3816324913723	3307.994380523471	3212.3704878073727	3273.8477407098403	3290.7510303802997	3332.5133419711337	3282.0982831064953	3279.708881553835	3315.4720301438024	3356.1333203136473	3279.0993628902424	3287.4797176077823	3296.02323643508	3320.3651164874423	3256.282469507821	3231.2575452695555	3298.598570394288	3328.308052862204
3226.2849363354403	3294.781369509259	3265.128591427353	3333.8017665474968	3217.908302085043	3270.1462666375523	3318.1475843294747	3300.4362482412794	3320.6387268305643	3339.755647582618	3268.953158628913	3308.0734568725006	3326.3816324913723	3307.994380523471	3211.641464832129	3267.883630234377	3290.7510303802997	3332.5133419711337	3282.0982831064953	3279.708881553835	3315.4720301438024	3356.1333203136473	3279.0993628902424	3287.4797176077823	3296.02323643508	3320.3651164874423	3256.282469507821	3231.2575452695555	3298.598570394288	3328.308052862204
3226.2849363354403	3294.781369509259	3265.128591427353	3333.8017665474968	3217.908302085043	3270.1462666375523	3318.1475843294747	3300.4362482412794	3315.9579082071277	3339.755647582618	3268.953158628913	3308.0734568725006	3326.3816324913723	3307.994380523471	3211.641464832129	3267.3501598302964	3290.7510303802997	3332.5133419711337	3282.0982831064953	3279.708881553835	3315.4720301438024	3356.1333203136473	3279.0993628902424	3287.4797176077823	3296.02323643508	3320.3651164874423	3256.282469507821	3231.2575452695555	3298.598570394288	3328.308052862204
3226.2849363354403	3294.781369509259	3265.128591427353	3333.8017665474968	3217.908302085043	3270.1462666375523	3318.1475843294747	3300.4362482412794	3315.9579082071277	3339.755647582618	3268.953158628913	3308.0734568725006	3326.3816324913723	3307.994380523471	3211.641464832129	3267.3501598302964	3290.7510303802997	3332.5133419711337	3280.3147626860296	3279.708881553835	3315.4720301438024	3355.9000063953245	3279.0993628902424	3287.4797176077823	3296.02323643508	3320.3651164874423	3256.282469507821	3231.2575452695555	3298.598570394288	3321.9744222781896
3226.2849363354403	3294.781369509259	3265.128591427353	3333.8017665474968	3217.908302085043	3270.1462666375523	3318.1475843294747	3300.4362482412794	3315.9579082071277	3339.755647582618	3268.953158628913	3308.0734568725006	3326.3816324913723	3307.994380523471	3211.641464832129	3267.3501598302964	3290.7510303802997	3332.5133419711337	3280.3147626860296	3279.708881553835	3315.4720301438024	3355.9000063953245	3279.0993628902424	3287.4797176077823	3296.02323643508	3320.3651164874423	3256.282469507821	3227.946696319807	3298.598570394288	3321.9744222781896
3223.8266321368737	3294.781369509259	3265.128591427353	3333.8017665474968	3217.908302085043	3270.1462666375523	3318.1475843294747	3300.4362482412794	3315.9579082071277	3339.755647582618	3268.953158628913	3308.0734568725006	3326.3816324913723	3307.994380523471	3211.641464832129	3267.3501598302964	3290.7510303802997	3332.5133419711337	3280.3147626860296	3279.708881553835	3315.4720301438024	3355.9000063953245	3279.0993628902424	3287.4797176077823	3296.02323643508	3320.3651164874423	3256.282469507821	3227.946696319807	3298.598570394288	3321.9744222781896
3223.8266321368737	3294.781369509259	3265.128591427353	3333.8017665474968	3217.908302085043	3270.1462666375523	3318.1475843294747	3300.4362482412794	3315.9579082071277	3339.755647582618	3268.9316564390383	3308.0734568725006	3319.3037655028984	3307.994380523471	3211.641464832129	3267.3501598302964	3290.7510303802997	3332.5133419711337	3280.3147626860296	3279.708881553835	3315.4720301438024	3355.9000063953245	3279.0993628902424	3287.4797176077823	3295.7712839548763	3320.3651164874423	3256.272733728305	3227.946696319807	3298.598570394288	3321.9744222781896
3223.8266321368737	3294.781369509259	3265.128591427353	3333.8017665474968	3217.017068711437	3265.579664111306	3318.1475843294747	3300.4362482412794	3315.9579082071277	3339.755647582618	3268.9316564390383	3303.1685260729437	3319.3037655028984	3307.994380523471	3211.641464832129	3267.3501598302964	3290.7510303802997	3332.5133419711337	3280.3147626860296	3279.708881553835	3315.4720301438024	3355.9000063953245	3279.0993628902424	3287.4797176077823	3295.7712839548763	3320.3651164874423	3256.272733728305	3227.946696319807	3298.598570394288	3321.9744222781896
3223.8266321368737	3294.781369509259	3265.128591427353	3333.8017665474968	3217.017068711437	3265.579664111306	3318.1475843294747	3300.4362482412794	3315.9579082071277	3339.755647582618	3268.9316564390383	3303.1685260729437	3319.3037655028984	3307.994380523471	3211.641464832129	3267.3501598302964	3290.7510303802997	3332.5133419711337	3280.206712108668	3279.708881553835	3315.4720301438024	3352.4068466119274	3279.0993628902424	3287.4797176077823	3295.7712839548763	3320.3651164874423	3256.130097298113	3227.946696319807	3298.598570394288	3321.9744222781896
3223.8266321368737	3294.781369509259	3265.128591427353	3333.8017665474968	3217.017068711437	3265.579664111306	3318.1475843294747	3300.4362482412794	3315.9579082071277	3339.755647582618	3268.1574960127955	3303.1685260729437	3319.3037655028984	3307.994380523471	3210.839611186282	3263.47810346957	3290.7510303802997	3332.5133419711337	3280.206712108668	3279.708881553835	3315.4720301438024	3352.4068466119274	3275.824186789265	3287.4797176077823	3295.7712839548763	3320.3651164874423	3256.130097298113	3227.946696319807	3298.598570394288	3321.9744222781896
3223.8266321368737	3294.601640937504	3265.128591427353	3333.8017665474968	3217.017068711437	3265.579664111306	3318.1475843294747	3300.4362482412794	3315.9579082071277	3339.755647582618	3268.1574960127955	3303.1685260729437	3319.3037655028984	3307.994380523471	3210.839611186282	3261.0830642699816	3290.7510303802997	3332.3294172366427	3280.206712108668	3279.708881553835	3315.4720301438024	3352.4068466119274	3275.824186789265	3287.4797176077823	3295.7712839548763	3320.3651164874423	3256.130097298113	3227.946696319807	3298.598570394288	3321.9744222781896
3223.8266321368737	3294.601640937504	3265.128591427353	3333.8017665474968	3217.017068711437	3265.579664111306	3318.1475843294747	3300.4362482412794	3315.9579082071277	3339.755647582618	3266.662613108937	3303.1685260729437	3319.3037655028984	3307.994380523471	3210.839611186282	3261.0830642699816	3290.7510303802997	3332.3294172366427	3280.206712108668	3279.708881553835	3315.4720301438024	3352.4068466119274	3275.824186789265	3287.4797176077823	3295.7712839548763	3320.3651164874423	3256.130097298113	3227.946696319807	3298.598570394288	3314.649377599709
3223.8266321368737	3294.601640937504	3265.128591427353	3333.8017665474968	3217.017068711437	3265.579664111306	3318.1475843294747	3300.4362482412794	3315.9579082071277	3339.755647582618	3266.662613108937	3303.1685260729437	3319.3037655028984	3307.994380523471	3210.839611186282	3256.6420197488783	3286.4732849630964	3332.3294172366427	3280.206712108668	3279.708881553835	3315.4720301438024	3341.975595319823	3275.824186789265	3287.4797176077823	3295.7712839548763	3320.3651164874423	3256.130097298113	3227.946696319807	3298.598570394288	3314.649377599709
3223.8266321368737	3294.601640937504	3265.128591427353	3333.8017665474968	3217.017068711437	3265.579664111306	3318.1475843294747	3300.4362482412794	3315.9579082071277	3339.755647582618	3266.662613108937	3303.1685260729437	3319.3037655028984	3307.994380523471	3210.839611186282	3256.6420197488783	3286.4732849630964	3332.3294172366427	3280.206712108668	3279.708881553835	3315.4720301438024	3341.975595319823	3275.824186789265	3287.4797176077823	3295.7712839548763	3320.3651164874423	3256.130097298113	3227.946696319807	3293.694888505057	3314.649377599709
3223.8266321368737	3294.601640937504	3265.128591427353	3333.8017665474968	3217.017068711437	3265.579664111306	3318.1475843294747	3300.4362482412794	3315.9579082071277	3339.755647582618	3266.662613108937	3303.1685260729437	3319.3037655028984	3307.994380523471	3210.839611186282	3256.6420197488783	3286.4732849630964	3332.3294172366427	3280.206712108668	3279.708881553835	3315.4720301438024	3341.975595319823	3275.824186789265	3287.4797176077823	3295.7712839548763	3320.3651164874423	3256.130097298113	3227.946696319807	3293.694888505057	3314.649377599709
3223.8266321368737	3294.601640937504	3265.128591427353	3333.8017665474968	3217.017068711437	3265.579664111306	3318.1475843294747	3300.4362482412794	3315.9579082071277	3339.755647582618	3266.662613108937	3303.1685260729437	3319.3037655028984	3307.994380523471	3210.839611186282	3256.6420197488783	3286.4732849630964	3332.3294172366427	3280.206712108668	3279.708881553835	3315.4720301438024	3340.5736037629786	3275.824186789265	3285.7448607047236	3295.7712839548763	3320.3651164874423	3256.130097298113	3227.946696319807	3293.694888505057	3314.649377599709
3223.8266321368737	3290.3988629188316	3265.128591427353	3333.8017665474968	3217.017068711437	3265.579664111306	3318.1475843294747	3300.4362482412794	3315.9579082071277	3339.755647582618	3266.662613108937	3303.1685260729437	3319.3037655028984	3307.994380523471	3210.839611186282	3256.6420197488783	3286.4732849630964	3332.3294172366427	3280.206712108668	3279.708881553835	3315.4720301438024	3340.5736037629786	3275.824186789265	3285.7448607047236	3295.7712839548763	3320.3651164874423	3256.130097298113	3227.946696319807	3293.694888505057	3314.649377599709
3223.8266321368737	3290.3988629188316	3262.2720502809784	3333.8017665474968	3217.017068711437	3265.579664111306	3318.1475843294747	3300.4362482412794	3315.9579082071277	3339.755647582618	3266.662613108937	3303.1685260729437	3314.6776240540535	3307.994380523471	3210.839611186282	3256.6420197488783	3286.4732849630964	3332.3294172366427	3280.206712108668	3279.708881553835	3315.4720301438024	3340.5736037629786	3275.824186789265	3285.7448607047236	3295.7712839548763	3320.3651164874423	3256.130097298113	3227.946696319807	3293.694888505057	3314.649377599709
3222.6234606237185	3290.3988629188316	3262.2720502809784	3333.8017665474968	3217.017068711437	3265.579664111306	3318.1475843294747	3300.4362482412794	3315.9579082071277	3339.755647582618	3266.662613108937	3301.7512954127073	3314.2387741817797	3307.994380523471	3210.839611186282	3256.6420197488783	3286.4732849630964	3332.3294172366427	3280.206712108668	3279.708881553835	3315.4720301438024	3338.558845642816	3275.824186789265	3285.7448607047236	3295.7712839548763	3320.3651164874423	3256.130097298113	3227.946696319807	3293.694888505057	3314.649377599709
3222.6234606237185	3290.3988629188316	3262.2720502809784	3333.8017665474968	3217.017068711437	3265.579664111306	3318.1475843294747	3300.4362482412794	3315.9579082071277	3339.755647582618	3266.662613108937	3301.7512954127073	3314.2387741817797	3307.994380523471	3210.839611186282	3256.299360947553	3286.4732849630964	3328.992956507971	3280.206712108668	3277.113726168983	3315.4720301438024	3338.558845642816	3275.824186789265	3284.7494180543868	3295.7712839548763	3320.3651164874423	3256.130097298113	3227.040432064323	3293.694888505057	3314.649377599709
3222.6234606237185	3290.3988629188316	3262.2720502809784	3333.8017665474968	3216.0214293499494	3264.2496223189455	3318.1475843294747	3300.4362482412794	3315.9579082071277	3339.755647582618	3266.662613108937	3300.5071817039757	3314.2387741817797	3307.994380523471	3210.839611186282	3256.299360947553	3286.4732849630964	3328.992956507971	3280.206712108668	3275.293023048545	3315.4720301438024	3338.0310149037514	3275.824186789265	3284.7494180543868	3295.7712839548763	3320.3651164874423	3256.130097298113	3227.040432064323	3293.694888505057	3314.649377599709
3222.6234606237185	3290.3988629188316	3262.2720502809784	3332.6891002069237	3216.0214293499494	3264.2496223189455	3310.5816543586852	3300.4362482412794	3315.9579082071277	3339.755647582618	3266.662613108937	3300.5071817039757	3314.2387741817797	3307.994380523471	3210.839611186282	3256.299360947553	3286.4732849630964	3328.992956507971	3280.206712108668	3275.293023048545	3306.162094828009	3338.0310149037514	3275.824186789265	3284.7494180543868	3295.7712839548763	3320.3651164874423	3256.130097298113	3227.040432064323	3293.694888505057	3314.649377599709
3219.6333539010493	3290.3988629188316	3262.2720502809784	3332.6891002069237	3214.306034748225	3264.2496223189455	3310.5816543586852	3300.4362482412794	3315.9579082071277	3339.755647582618	3266.662613108937	3300.5071817039757	3312.003134438408	3307.994380523471	3210.839611186282	3256.299360947553	3286.4732849630964	3326.703125534471	3280.206712108668	3275.293023048545	3306.162094828009	3338.0310149037514	3275.824186789265	3284.7494180543868	3295.7712839548763	3320.3651164874423	3256.130097298113	3227.040432064323	3293.694888505057	3314.649377599709
3219.6333539010493	3290.3988629188316	3261.7529207949246	3332.6891002069237	3214.306034748225	3264.2496223189455	3310.5816543586852	3300.4362482412794	3315.9579082071277	3339.755647582618	3266.662613108937	3300.5071817039757	3312.003134438408	3307.994380523471	3210.839611186282	3256.299360947553	3286.4732849630964	3326.703125534471	3280.206712108668	3275.293023048545	3300.4763774755284	3338.0310149037514	3275.824186789265	3284.7494180543868	3295.7712839548763	3319.069877853478	3256.130097298113	3227.040432064323	3293.694888505057	3314.649377599709
3219.6333539010493	3290.3988629188316	3261.7529207949246	3332.6891002069237	3214.306034748225	3262.292899307795	3310.5816543586852	3300.4362482412794	3315.9579082071277	3339.755647582618	3264.1654496884294	3300.5071817039757	3312.003134438408	3307.994380523471	3210.839611186282	3256.299360947553	3286.4732849630964	3326.703125534471	3280.206712108668	3275.293023048545	3300.4763774755284	3338.0310149037514	3275.824186789265	3284.7494180543868	3295.7712839548763	3319.069877853478	3256.130097298113	3227.040432064323	3293.694888505057	3314.649377599709
3219.2759950819936	3290.3988629188316	3261.7529207949246	3332.6891002069237	3214.306034748225	3262.292899307795	3309.320094705641	3300.4362482412794	3315.9579082071277	3339.755647582618	3264.1654496884294	3300.5071817039757	3312.003134438408	3307.994380523471	3210.839611186282	3256.299360947553	3286.4732849630964	3320.2930978686877	3280.206712108668	3275.293023048545	3300.4763774755284	3338.0310149037514	3275.824186789265	3284.7494180543868	3295.7712839548763	3319.069877853478	3256.130097298113	3227.040432064323	3293.694888505057	3314.649377599709
3219.2759950819936	3288.68454105331	3261.7529207949246	3332.6891002069237	3214.306034748225	3262.292899307795	3309.320094705641	3300.4362482412794	3315.9579082071277	3339.755647582618	3258.448922964065	3300.5071817039757	3312.003134438408	3307.994380523471	3210.839611186282	3254.941104603913	3284.5438447616916	3317.238436756833	3280.206712108668	3275.293023048545	3300.4763774755284	3338.0310149037514	3275.824186789265	3284.7494180543868	3295.7712839548763	3319.069877853478	3256.130097298113	3227.040432064323	3293.694888505057	3314.649377599709
3219.2759950819936	3288.68454105331	3261.7529207949246	3332.6891002069237	3214.306034748225	3261.4658315086954	3309.320094705641	3300.4362482412794	3315.9579082071277	3339.406455548794	3258.448922964065	3300.5071817039757	3312.003134438408	3307.994380523471	3210.0376658995897	3254.374164050642	3284.5438447616916	3317.238436756833	3280.206712108668	3275.293023048545	3300.4763774755284	3338.0310149037514	3275.824186789265	3281.9902576257973	3295.7712839548763	3319.069877853478	3256.130097298113	3227.040432064323	3293.694888505057	3314.649377599709
3219.2759950819936	3288.68454105331	3260.4373225401678	3332.6891002069237	3214.306034748225	3261.43314460858	3309.320094705641	3300.4362482412794	3315.9579082071277	3336.2501475013373	3258.448922964065	3300.5071817039757	3312.003134438408	3307.994380523471	3210.0376658995897	3254.374164050642	3284.5438447616916	3317.238436756833	3280.206712108668	3272.6093411913716	3300.384920848276	3338.0310149037514	3275.824186789265	3281.9902576257973	3295.7712839548763	3319.069877853478	3256.130097298113	3227.040432064323	3293.694888505057	3314.649377599709
3219.2759950819936	3288.68454105331	3260.4373225401678	3332.6891002069237	3214.306034748225	3261.43314460858	3309.320094705641	3300.4362482412794	3315.9579082071277	3336.2501475013373	3258.448922964065	3300.5071817039757	3312.003134438408	3307.994380523471	3210.0376658995897	3254.374164050642	3284.5438447616916	3317.238436756833	3280.206712108668	3272.6093411913716	3296.121081021403	3338.0310149037514	3275.824186789265	3281.9902576257973	3295.7712839548763	3319.069877853478	3256.130097298113	3227.040432064323	3293.694888505057	3314.649377599709
3219.2759950819936	3288.68454105331	3260.4373225401678	3332.6891002069237	3214.306034748225	3261.43314460858	3309.320094705641	3300.4362482412794	3315.9579082071277	3336.2501475013373	3258.448922964065	3300.5071817039757	3312.003134438408	3307.994380523471	3210.0376658995897	3254.374164050642	3284.5438447616916	3317.238436756833	3280.206712108668	3272.6093411913716	3296.121081021403	3338.0310149037514	3275.824186789265	3281.9902576257973	3295.7712839548763	3319.069877853478	3256.130097298113	3227.040432064323	3293.694888505057	3314.649377599709
3219.2759950819936	3288.68454105331	3260.4373225401678	3330.2414117996495	3214.306034748225	3261.43314460858	3309.320094705641	3300.4362482412794	3315.9579082071277	3336.2501475013373	3258.448922964065	3300.5071817039757	3312.003134438408	3307.994380523471	3210.0376658995897	3248.912784994937	3284.5438447616916	3317.238436756833	3280.206712108668	3272.6093411913716	3291.266811082871	3338.0310149037514	3275.824186789265	3281.9902576257973	3295.7712839548763	3319.069877853478	3256.130097298113	3227.040432064323	3293.694888505057	3311.826448607395
3217.168892847521	3288.68454105331	3260.4373225401678	3330.2414117996495	3214.306034748225	3261.43314460858	3309.320094705641	3300.4362482412794	3315.9579082071277	3336.2501475013373	3258.448922964065	3300.5071817039757	3312.003134438408	3307.994380523471	3210.0376658995897	3248.912784994937	3284.5438447616916	3317.238436756833	3280.206712108668	3270.4204604689476	3291.266811082871	3338.0310149037514	3274.368765526742	3281.772125773101	3295.7712839548763	3319.069877853478	3256.130097298113	3227.040432064323	3289.161803395829	3311.826448607395
3217.168892847521	3288.68454105331	3260.4373225401678	3330.2414117996495	3214.306034748225	3261.43314460858	3309.320094705641	3300.4362482412794	3315.9579082071277	3332.747503746	3258.448922964065	3300.5071817039757	3312.003134438408	3307.994380523471	3209.198273146667	3245.559938016881	3284.5438447616916	3317.238436756833	3280.206712108668	3270.4204604689476	3291.266811082871	3338.0310149037514	3274.368765526742	3281.772125773101	3295.7712839548763	3319.069877853478	3256.130097298113	3227.040432064323	3288.566757496442	3311.826448607395
3217.168892847521	3288.68454105331	3260.4373225401678	3330.2414117996495	3214.306034748225	3261.43314460858	3309.320094705641	3300.1880669566476	3315.9579082071277	3332.747503746	3258.448922964065	3300.5071817039757	3312.003134438408	3307.994380523471	3209.198273146667	3245.559938016881	3284.5438447616916	3317.238436756833	3280.206712108668	3270.4204604689476	3291.266811082871	3338.0310149037514	3274.368765526742	3281.772125773101	3295.7712839548763	3319.069877853478	3256.130097298113	3227.040432064323	3288.566757496442	3311.826448607395
3217.168892847521	3288.68454105331	3260.1295228783138	3330.2414117996495	3214.306034748225	3261.43314460858	3309.320094705641	3300.1880669566476	3315.9579082071277	3332.747503746	3258.448922964065	3300.5071817039757	3312.003134438408	3307.994380523471	3209.198273146667	3245.559938016881	3284.5438447616916	3317.238436756833	3280.206712108668	3270.4204604689476	3291.266811082871	3338.0310149037514	3274.368765526742	3281.772125773101	3295.7712839548763	3319.069877853478	3256.130097298113	3227.040432064323	3288.566757496442	3311.826448607395
3217.168892847521	3288.68454105331	3260.1295228783138	3330.2414117996495	3214.306034748225	3261.43314460858	3309.320094705641	3300.1880669566476	3312.4702909489756	3332.747503746	3258.448922964065	3300.5071817039757	3312.003134438408	3307.994380523471	3209.198273146667	3245.559938016881	3284.5438447616916	3317.238436756833	3280.206712108668	3270.4204604689476	3291.266811082871	3338.0310149037514	3274.368765526742	3281.772125773101	3295.7712839548763	3319.069877853478	3254.9521646917697	3227.040432064323	3288.566757496442	3311.826448607395
3217.168892847521	3286.6665469836194	3259.0484417741354	3330.2414117996495	3214.306034748225	3261.43314460858	3309.320094705641	3300.1880669566476	3312.4702909489756	3332.747503746	3258.448922964065	3300.5071817039757	3312.003134438408	3307.994380523471	3209.198273146667	3245.559938016881	3284.5438447616916	3310.896301893506	3280.206712108668	3270.4204604689476	3291.266811082871	3338.0310149037514	3274.368765526742	3281.772125773101	3295.7712839548763	3317.8713125270665	3254.9521646917697	3227.040432064323	3288.566757496442	3309.070102248517
3217.168892847521	3286.6665469836194	3259.0484417741354	3330.2414117996495	3212.9633344723843	3261.43314460858	3309.320094705641	3300.1880669566476	3312.4702909489756	3332.747503746	3257.8961354227135	3300.5071817039757	3312.003134438408	3307.994380523471	3209.198273146667	3239.437045503936	3284.5438447616916	3310.896301893506	3280.206712108668	3270.4204604689476	3291.266811082871	3338.0310149037514	3274.368765526742	3281.772125773101	3295.7712839548763	3317.8713125270665	3254.9521646917697	3227.040432064323	3288.566757496442	3308.424437557034
3215.118488490766	3286.6665469836194	3259.0484417741354	3330.2414117996495	3212.9633344723843	3261.43314460858	3309.320094705641	3300.1880669566476	3311.0752198997197	3332.65889448933	3257.8961354227135	3300.5071817039757	3312.003134438408	3307.994380523471	3209.198273146667	3239.437045503936	3284.5438447616916	3310.896301893506	3280.206712108668	3270.4204604689476	3291.266811082871	3338.0310149037514	3274.368765526742	3281.772125773101	3295.7712839548763	3317.8713125270665	3254.9521646917697	3227.040432064323	3287.765035710835	3308.424437557034
3215.118488490766	3286.6665469836194	3255.391274303603	3329.4927093669703	3212.9633344723843	3261.43314460858	3301.8154128506685	3300.1880669566476	3311.0752198997197	3332.65889448933	3257.8961354227135	3300.5071817039757	3312.003134438408	3307.994380523471	3209.198273146667	3239.437045503936	3284.5438447616916	3310.896301893506	3280.206712108668	3270.4204604689476	3291.266811082871	3338.0310149037514	3274.368765526742	3281.772125773101	3295.7712839548763	3317.8713125270665	3254.9521646917697	3227.040432064323	3287.765035710835	3308.424437557034
3215.118488490766	3286.6665469836194	3255.391274303603	3329.4927093669703	3210.191206488953	3261.43314460858	3301.8154128506685	3300.1880669566476	3311.0752198997197	3332.65889448933	3257.8961354227135	3300.5071817039757	3312.003134438408	3307.994380523471	3208.1942787101625	3239.437045503936	3284.5438447616916	3310.896301893506	3278.479639134592	3270.4204604689476	3291.266811082871	3338.0310149037514	3274.368765526742	3281.772125773101	3295.7712839548763	3317.8713125270665	3253.952380044668	3227.040432064323	3287.765035710835	3308.424437557034
3215.118488490766	3285.476548147128	3255.391274303603	3329.4927093669703	3210.191206488953	3261.43314460858	3301.8154128506685	3300.1880669566476	3311.0752198997197	3332.65889448933	3257.8961354227135	3300.5071817039757	3312.003134438408	3307.994380523471	3208.1942787101625	3239.437045503936	3284.5438447616916	3310.896301893506	3278.479639134592	3270.4204604689476	3291.266811082871	3338.0310149037514	3274.368765526742	3281.772125773101	3295.7712839548763	3317.8713125270665	3253.952380044668	3227.040432064323	3285.5279453085286	3308.424437557034
3215.118488490766	3285.476548147128	3255.391274303603	3326.3159347398478	3210.191206488953	3260.480534234011	3301.8154128506685	3300.1880669566476	3311.0752198997197	3332.65889448933	3257.8961354227135	3300.5071817039757	3312.003134438408	3307.994380523471	3208.1942787101625	3239.437045503936	3284.5438447616916	3310.896301893506	3278.479639134592	3270.4204604689476	3291.266811082871	3338.0310149037514	3274.368765526742	3280.8618619086205	3295.7712839548763	3317.8713125270665	3253.952380044668	3227.040432064323	3285.5279453085286	3308.424437557034
3215.118488490766	3285.476548147128	3255.391274303603	3326.3159347398478	3210.027150724843	3260.480534234011	3301.8154128506685	3300.1880669566476	3311.0752198997197	3332.65889448933	3257.8961354227135	3300.5071817039757	3312.003134438408	3307.994380523471	3208.1942787101625	3239.437045503936	3284.5438447616916	3310.896301893506	3278.479639134592	3270.4204604689476	3291.266811082871	3338.0310149037514	3274.368765526742	3280.8618619086205	3295.7712839548763	3317.8713125270665	3253.952380044668	3227.040432064323	3285.5279453085286	3308.424437557034
3215.118488490766	3285.476548147128	3255.391274303603	3326.3159347398478	3210.027150724843	3260.480534234011	3301.8154128506685	3300.1880669566476	3311.0752198997197	3332.65889448933	3257.8961354227135	3300.5071817039757	3312.003134438408	3307.994380523471	3208.1942787101625	3239.437045503936	3284.5438447616916	3310.896301893506	3278.479639134592	3270.4204604689476	3291.266811082871	3338.0310149037514	3274.368765526742	3279.2051455496303	3295.7712839548763	3317.8713125270665	3253.952380044668	3227.040432064323	3285.5279453085286	3308.424437557034
3214.3206346719403	3285.476548147128	3255.391274303603	3326.3159347398478	3210.027150724843	3260.480534234011	3301.8154128506685	3300.1880669566476	3311.0752198997197	3330.91502835805	3257.8961354227135	3300.5071817039757	3312.003134438408	3307.994380523471	3208.1942787101625	3239.437045503936	3284.5438447616916	3310.896301893506	3278.479639134592	3270.4204604689476	3291.266811082871	3338.0310149037514	3273.7280570480953	3279.2051455496303	3289.9829635789233	3317.8713125270665	3253.952380044668	3227.040432064323	3285.5279453085286	3308.424437557034
3214.3206346719403	3285.476548147128	3255.391274303603	3326.3159347398478	3210.027150724843	3260.480534234011	3301.8154128506685	3300.1880669566476	3311.0752198997197	3330.91502835805	3257.8961354227135	3300.5071817039757	3312.003134438408	3307.994380523471	3207.260257205343	3239.437045503936	3284.5438447616916	3308.7085738538008	3278.479639134592	3270.4204604689476	3291.266811082871	3338.0310149037514	3273.7280570480953	3279.2051455496303	3289.9829635789233	3317.8713125270665	3252.4363365006575	3227.040432064323	3285.5279453085286	3308.424437557034
3214.3206346719403	3285.476548147128	3255.391274303603	3326.3159347398478	3210.027150724843	3260.480534234011	3301.8154128506685	3300.1880669566476	3311.0752198997197	3330.91502835805	3257.8961354227135	3300.5071817039757	3312.003134438408	3307.994380523471	3207.260257205343	3239.437045503936	3284.5438447616916	3308.7085738538008	3278.479639134592	3270.4204604689476	3291.266811082871	3338.0310149037514	3273.7280570480953	3279.2051455496303	3289.9829635789233	3317.8713125270665	3252.4363365006575	3227.040432064323	3285.5279453085286	3308.424437557034
3214.3206346719403	3285.476548147128	3255.391274303603	3326.3159347398478	3210.027150724843	3260.480534234011	3301.6808155556755	3300.1880669566476	3311.0752198997197	3324.5045023893636	3257.8961354227135	3300.5071817039757	3312.003134438408	3307.994380523471	3207.260257205343	3239.437045503936	3284.5438447616916	3308.7085738538008	3278.479639134592	3270.4204604689476	3288.828374476285	3338.0310149037514	3273.7280570480953	3279.2051455496303	3289.9829635789233	3317.8713125270665	3252.4363365006575	3227.040432064323	3285.5279453085286	3308.424437557034
3213.5439730599437	3285.476548147128	3250.3114408986116	3326.3159347398478	3210.027150724843	3260.480534234011	3301.6808155556755	3300.1880669566476	3311.0752198997197	3324.5045023893636	3257.8961354227135	3298.7689437219433	3312.003134438408	3307.994380523471	3207.260257205343	3239.437045503936	3284.5438447616916	3308.7085738538008	3278.479639134592	3270.4204604689476	3288.828374476285	3338.0310149037514	3273.7280570480953	3279.2051455496303	3289.9829635789233	3317.8713125270665	3252.4363365006575	3227.040432064323	3285.5279453085286	3308.424437557034
3213.5439730599437	3285.476548147128	3246.7559461254496	3326.3159347398478	3210.027150724843	3260.480534234011	3301.6808155556755	3300.1880669566476	3311.0752198997197	3324.227308720381	3257.8961354227135	3298.7689437219433	3312.003134438408	3307.186570574825	3207.260257205343	3239.437045503936	3284.5438447616916	3308.7085738538008	3277.703292621757	3270.4204604689476	3288.828374476285	3338.0310149037514	3273.7280570480953	3279.2051455496303	3289.9829635789233	3317.8713125270665	3252.4363365006575	3227.040432064323	3285.5279453085286	3308.424437557034
3213.5439730599437	3285.476548147128	3246.7559461254496	3324.5613088686605	3210.027150724843	3260.480534234011	3301.6808155556755	3300.1880669566476	3310.2740135611293	3324.227308720381	3257.8961354227135	3298.7689437219433	3312.003134438408	3307.186570574825	3207.260257205343	3238.081533365027	3284.5438447616916	3308.7085738538008	3277.703292621757	3270.4204604689476	3288.828374476285	3338.0310149037514	3273.7280570480953	3279.2051455496303	3289.9829635789233	3317.8713125270665	3252.4363365006575	3227.040432064323	3285.5279453085286	3308.424437557034
3213.5439730599437	3285.476548147128	3246.7559461254496	3324.5613088686605	3210.027150724843	3260.480534234011	3301.6808155556755	3300.1880669566476	3310.2740135611293	3322.4131814754796	3257.8961354227135	3298.7689437219433	3312.003134438408	3307.186570574825	3207.260257205343	3238.081533365027	3281.6710968279745	3308.7085738538008	3277.703292621757	3270.077771841302	3288.828374476285	3335.1484752742363	3270.774370781603	3276.5945303333533	3289.9829635789233	3317.8713125270665	3252.4363365006575	3227.040432064323	3285.5279453085286	3308.424437557034
3210.3981474624366	3285.476548147128	3246.7559461254496	3324.5613088686605	3210.027150724843	3260.480534234011	3301.6808155556755	3300.1880669566476	3310.2740135611293	3322.4131814754796	3257.8961354227135	3298.7689437219433	3312.003134438408	3307.186570574825	3207.260257205343	3238.081533365027	3281.6710968279745	3308.7085738538008	3277.703292621757	3270.077771841302	3288.828374476285	3335.1484752742363	3270.774370781603	3276.5945303333533	3289.9829635789233	3317.8713125270665	3252.4363365006575	3227.040432064323	3285.2128157526745	3308.424437557034
3210.3981474624366	3285.476548147128	3246.7559461254496	3324.5613088686605	3210.027150724843	3260.167336862072	3301.6808155556755	3300.1880669566476	3310.2740135611293	3322.4131814754796	3257.8961354227135	3298.7689437219433	3312.003134438408	3307.186570574825	3207.260257205343	3238.081533365027	3281.6710968279745	3308.7085738538008	3277.703292621757	3270.077771841302	3288.828374476285	3329.6498136325354	3270.774370781603	3276.5945303333533	3289.9829635789233	3317.8713125270665	3252.4363365006575	3225.9142254938797	3285.2128157526745	3308.424437557034
3210.3981474624366	3285.476548147128	3246.7559461254496	3324.3844557112593	3210.027150724843	3260.167336862072	3301.6808155556755	3300.1880669566476	3310.2740135611293	3322.4131814754796	3257.8961354227135	3298.7689437219433	3312.003134438408	3307.186570574825	3207.260257205343	3238.081533365027	3281.6710968279745	3308.7085738538008	3277.703292621757	3270.077771841302	3288.6771006099575	3329.6498136325354	3270.5001114409324	3276.5945303333533	3289.9829635789233	3317.8713125270665	3252.4363365006575	3225.9142254938797	3285.2128157526745	3308.424437557034
3210.3981474624366	3285.476548147128	3246.7559461254496	3324.3844557112593	3210.027150724843	3260.167336862072	3301.6808155556755	3300.1880669566476	3310.2740135611293	3322.4131814754796	3257.8961354227135	3298.7689437219433	3312.003134438408	3307.186570574825	3207.260257205343	3238.081533365027	3281.0092930046117	3308.7085738538008	3277.703292621757	3270.077771841302	3288.6771006099575	3329.6498136325354	3270.5001114409324	3276.5945303333533	3289.9829635789233	3317.8713125270665	3252.4363365006575	3225.9142254938797	3285.2128157526745	3308.424437557034
3210.3981474624366	3285.476548147128	3246.7559461254496	3324.3844557112593	3210.027150724843	3260.167336862072	3301.6808155556755	3300.1880669566476	3310.2740135611293	3322.4131814754796	3257.8961354227135	3298.7689437219433	3312.003134438408	3307.186570574825	3207.260257205343	3238.081533365027	3281.0092930046117	3308.7085738538008	3277.703292621757	3270.077771841302	3288.6771006099575	3328.3290593588617	3270.5001114409324	3276.5945303333533	3289.9829635789233	3317.8713125270665	3252.4363365006575	3225.770551662636	3285.2128157526745	3306.570892130677
3210.3981474624366	3285.476548147128	3246.7559461254496	3324.3844557112593	3210.027150724843	3260.167336862072	3301.6808155556755	3300.1880669566476	3310.2740135611293	3322.4131814754796	3257.8961354227135	3298.7689437219433	3312.003134438408	3307.186570574825	3207.260257205343	3238.081533365027	3281.0092930046117	3308.7085738538008	3277.703292621757	3270.077771841302	3288.6771006099575	3328.3290593588617	3269.6645197297967	3276.5945303333533	3289.9829635789233	3317.8713125270665	3251.547717769434	3225.770551662636	3285.2128157526745	3306.570892130677
3210.3981474624366	3285.476548147128	3246.7559461254496	3324.3844557112593	3210.027150724843	3260.167336862072	3301.6808155556755	3300.1880669566476	3310.2740135611293	3322.4131814754796	3257.8961354227135	3298.223999508763	3312.003134438408	3307.186570574825	3207.260257205343	3238.081533365027	3281.0092930046117	3304.2580791990654	3277.703292621757	3270.077771841302	3288.6771006099575	3328.3290593588617	3269.6645197297967	3276.5945303333533	3289.9829635789233	3317.8713125270665	3251.547717769434	3225.770551662636	3285.2128157526745	3306.570892130677
3209.3327770618516	3285.476548147128	3245.55701627492	3324.3844557112593	3210.027150724843	3260.167336862072	3301.6808155556755	3299.961618812759	3310.2740135611293	3322.4131814754796	3257.8961354227135	3298.223999508763	3312.003134438408	3307.186570574825	3207.260257205343	3238.081533365027	3281.0092930046117	3304.2580791990654	3277.703292621757	3270.077771841302	3288.6771006099575	3328.3290593588617	3269.6645197297967	3276.5945303333533	3289.9829635789233	3317.8713125270665	3251.547717769434	3225.770551662636	3285.2128157526745	3306.570892130677
3209.13242459531	3285.476548147128	3245.55701627492	3324.3844557112593	3210.027150724843	3260.167336862072	3301.6808155556755	3299.961618812759	3310.2740135611293	3322.4131814754796	3257.8961354227135	3298.223999508763	3312.003134438408	3307.186570574825	3207.260257205343	3238.081533365027	3281.0092930046117	3304.2580791990654	3277.703292621757	3270.077771841302	3288.6771006099575	3328.3290593588617	3267.67143938725	3276.5945303333533	3289.4258693544825	3317.8713125270665	3251.547717769434	3225.770551662636	3285.2128157526745	3306.570892130677
3209.13242459531	3285.476548147128	3245.55701627492	3324.3844557112593	3210.027150724843	3260.167336862072	3301.6808155556755	3299.961618812759	3310.2740135611293	3322.4131814754796	3257.8961354227135	3298.223999508763	3312.003134438408	3307.186570574825	3207.260257205343	3238.081533365027	3281.0092930046117	3304.2580791990654	3277.703292621757	3270.077771841302	3288.6771006099575	3328.3290593588617	3267.67143938725	3276.5945303333533	3286.9588068168932	3317.8713125270665	3251.547717769434	3225.770551662636	3285.2128157526745	3306.570892130677
3209.13242459531	3285.476548147128	3245.55701627492	3324.3844557112593	3210.027150724843	3260.167336862072	3301.6808155556755	3299.961618812759	3310.2740135611293	3322.4131814754796	3257.8961354227135	3298.223999508763	3312.003134438408	3307.186570574825	3207.260257205343	3238.081533365027	3281.0092930046117	3304.2580791990654	3277.703292621757	3269.6260117608117	3288.6771006099575	3328.3290593588617	3267.67143938725	3276.5945303333533	3286.9588068168932	3317.8713125270665	3251.547717769434	3225.770551662636	3285.2128157526745	3306.570892130677
3209.13242459531	3283.912517646336	3245.55701627492	3324.3844557112593	3210.027150724843	3260.167336862072	3301.6808155556755	3299.961618812759	3310.2740135611293	3322.4131814754796	3257.8961354227135	3297.9789238291023	3312.003134438408	3307.186570574825	3207.260257205343	3238.081533365027	3281.0092930046117	3299.3458702729713	3277.703292621757	3269.6260117608117	3288.6771006099575	3328.3290593588617	3267.67143938725	3276.5945303333533	3286.9588068168932	3317.8713125270665	3251.547717769434	3225.770551662636	3285.2128157526745	3306.570892130677
3209.13242459531	3283.912517646336	3245.55701627492	3324.3844557112593	3210.027150724843	3258.3074138039756	3301.6808155556755	3299.961618812759	3310.2740135611293	3321.8201810148666	3257.8961354227135	3297.9789238291023	3312.003134438408	3307.186570574825	3207.260257205343	3238.081533365027	3281.0092930046117	3299.3458702729713	3277.703292621757	3269.6260117608117	3288.6771006099575	3328.3290593588617	3267.67143938725	3273.433933175955	3286.9588068168932	3317.8713125270665	3251.547717769434	3225.770551662636	3285.2128157526745	3306.570892130677
3209.13242459531	3283.912517646336	3245.55701627492	3324.3844557112593	3210.027150724843	3258.3074138039756	3301.6808155556755	3299.961618812759	3310.2740135611293	3321.8201810148666	3257.8961354227135	3297.9789238291023	3312.003134438408	3307.186570574825	3207.260257205343	3238.081533365027	3281.0092930046117	3299.3458702729713	3277.703292621757	3269.6260117608117	3286.259686496363	3328.3290593588617	3267.67143938725	3273.433933175955	3286.9588068168932	3317.8713125270665	3250.8389178928483	3225.770551662636	3285.2128157526745	3306.570892130677
3209.13242459531	3283.912517646336	3245.55701627492	3324.3844557112593	3210.027150724843	3258.3074138039756	3301.6808155556755	3299.961618812759	3310.2740135611293	3321.8201810148666	3257.8961354227135	3297.9789238291023	3312.003134438408	3307.186570574825	3207.2146765161515	3231.2696846582603	3281.0092930046117	3299.3458702729713	3277.703292621757	3269.6260117608117	3286.259686496363	3327.421951338027	3267.67143938725	3273.433933175955	3286.9588068168932	3317.8713125270665	3250.8389178928483	3225.770551662636	3285.2128157526745	3306.570892130677
3209.13242459531	3283.912517646336	3245.55701627492	3324.3844557112593	3210.027150724843	3258.3074138039756	3301.6808155556755	3299.961618812759	3310.2740135611293	3321.8201810148666	3257.8961354227135	3297.9789238291023	3312.003134438408	3307.186570574825	3207.2146765161515	3231.2696846582603	3281.0092930046117	3299.1944816372343	3277.703292621757	3268.635767605446	3286.259686496363	3327.421951338027	3267.67143938725	3273.433933175955	3286.9588068168932	3316.454400382262	3249.887864825827	3225.770551662636	3285.2128157526745	3306.570892130677
3206.681546020951	3283.912517646336	3245.182112172365	3324.3844557112593	3210.027150724843	3258.140703775269	3301.6808155556755	3299.961618812759	3310.2740135611293	3321.8201810148666	3257.8961354227135	3297.9789238291023	3312.003134438408	3307.186570574825	3207.2146765161515	3231.2696846582603	3281.0092930046117	3299.1944816372343	3275.9807234867667	3268.635767605446	3286.046329780238	3327.421951338027	3264.752976454768	3273.433933175955	3286.9588068168932	3316.454400382262	3249.887864825827	3225.770551662636	3285.2128157526745	3306.570892130677
3206.681546020951	3283.912517646336	3245.182112172365	3324.3844557112593	3210.027150724843	3258.140703775269	3301.6808155556755	3292.965681115843	3310.2740135611293	3321.8201810148666	3257.8961354227135	3297.9789238291023	3312.003134438408	3307.186570574825	3207.2146765161515	3231.2696846582603	3281.0092930046117	3299.1944816372343	3275.7912199659195	3268.635767605446	3286.046329780238	3327.421951338027	3264.752976454768	3273.433933175955	3286.9588068168932	3316.454400382262	3249.887864825827	3224.275023618519	3285.2128157526745	3306.570892130677
3206.681546020951	3283.912517646336	3245.182112172365	3323.5515283388313	3210.027150724843	3258.140703775269	3301.6808155556755	3292.965681115843	3310.2740135611293	3321.8201810148666	3257.8961354227135	3297.9789238291023	3312.003134438408	3307.186570574825	3207.2146765161515	3231.2696846582603	3281.0092930046117	3299.1944816372343	3274.878171225112	3266.641250570936	3286.046329780238	3327.421951338027	3262.5523670551156	3273.433933175955	3286.9588068168932	3316.454400382262	3249.887864825827	3223.739742865119	3285.2128157526745	3305.860459808079
3206.681546020951	3283.912517646336	3245.182112172365	3323.5515283388313	3206.8991565005754	3258.140703775269	3301.6808155556755	3292.965681115843	3310.2740135611293	3321.8201810148666	3256.9780556618925	3297.9789238291023	3312.003134438408	3307.186570574825	3207.2146765161515	3223.4073627914795	3281.0092930046117	3299.1944816372343	3274.878171225112	3266.641250570936	3286.046329780238	3327.421951338027	3262.5523670551156	3273.433933175955	3286.9588068168932	3316.454400382262	3248.6914580265725	3223.739742865119	3285.2128157526745	3305.7183458025656
3206.681546020951	3283.912517646336	3245.182112172365	3323.5515283388313	3206.8991565005754	3258.140703775269	3301.6808155556755	3292.965681115843	3310.2740135611293	3321.8201810148666	3256.9780556618925	3297.9789238291023	3312.003134438408	3307.186570574825	3207.2146765161515	3223.4073627914795	3281.0092930046117	3299.1944816372343	3274.878171225112	3266.641250570936	3286.046329780238	3327.421951338027	3261.736805131703	3273.433933175955	3286.9588068168932	3316.454400382262	3248.6914580265725	3223.739742865119	3285.2128157526745	3305.7183458025656
3206.681546020951	3281.309153034214	3240.4385921829726	3323.5515283388313	3206.8991565005754	3258.140703775269	3301.6808155556755	3292.965681115843	3310.2740135611293	3315.0616290540543	3256.9780556618925	3297.9789238291023	3312.003134438408	3307.186570574825	3207.2146765161515	3223.4073627914795	3281.0092930046117	3299.1944816372343	3274.878171225112	3266.641250570936	3276.6009847908767	3327.421951338027	3261.736805131703	3273.433933175955	3286.9588068168932	3316.454400382262	3248.6914580265725	3223.739742865119	3285.2128157526745	3305.7183458025656
3205.2399957929692	3281.309153034214	3240.4385921829726	3323.5515283388313	3206.8991565005754	3256.3439155471096	3301.6808155556755	3292.965681115843	3310.2740135611293	3315.0616290540543	3256.9780556618925	3297.9789238291023	3312.003134438408	3307.186570574825	3207.2146765161515	3223.4073627914795	3281.0092930046117	3299.1944816372343	3274.878171225112	3266.641250570936	3276.6009847908767	3327.421951338027	3261.736805131703	3273.433933175955	3286.9588068168932	3316.454400382262	3247.31791780414	3223.739742865119	3285.2128157526745	3305.7183458025656
3205.2399957929692	3281.309153034214	3240.4385921829726	3323.5515283388313	3206.8991565005754	3256.3439155471096	3301.6808155556755	3292.965681115843	3310.2740135611293	3315.0616290540543	3256.9780556618925	3297.9789238291023	3312.003134438408	3307.186570574825	3207.2146765161515	3223.4073627914795	3281.0092930046117	3299.1944816372343	3274.878171225112	3266.641250570936	3276.6009847908767	3327.421951338027	3261.736805131703	3273.433933175955	3286.9588068168932	3316.454400382262	3247.31791780414	3223.739742865119	3285.2128157526745	3305.7183458025656
3205.2399957929692	3281.309153034214	3239.9807692549	3323.5515283388313	3206.8991565005754	3256.3439155471096	3301.6808155556755	3292.965681115843	3310.2740135611293	3315.0616290540543	3256.9780556618925	3297.9789238291023	3312.003134438408	3307.186570574825	3207.2146765161515	3223.4073627914795	3281.0092930046117	3299.1944816372343	3274.878171225112	3266.641250570936	3276.6009847908767	3327.421951338027	3261.736805131703	3273.433933175955	3286.9588068168932	3316.454400382262	3247.31791780414	3223.739742865119	3285.2128157526745	3305.7183458025656
3205.2399957929692	3281.309153034214	3239.9807692549	3323.5515283388313	3206.8991565005754	3256.3439155471096	3297.055557200916	3292.965681115843	3310.2740135611293	3315.0616290540543	3256.9780556618925	3297.9789238291023	3312.003134438408	3307.186570574825	3207.2146765161515	3223.4073627914795	3281.0092930046117	3299.1944816372343	3274.878171225112	3266.641250570936	3276.6009847908767	3327.421951338027	3261.736805131703	3273.433933175955	3286.9588068168932	3316.454400382262	3247.31791780414	3223.739742865119	3285.2128157526745	3305.7183458025656
3205.2399957929692	3281.309153034214	3239.3332813933744	3323.5515283388313	3206.8991565005754	3256.3439155471096	3297.055557200916	3292.965681115843	3310.2740135611293	3315.0616290540543	3256.9780556618925	3297.9789238291023	3312.003134438408	3303.1036146167944	3207.2146765161515	3223.4073627914795	3281.0092930046117	3299.1944816372343	3274.878171225112	3266.641250570936	3276.6009847908767	3327.421951338027	3261.736805131703	3273.433933175955	3286.9588068168932	3316.454400382262	3247.31791780414	3223.739742865119	3285.2128157526745	3305.7183458025656
3205.2399957929692	3281.309153034214	3239.3332813933744	3323.5515283388313	3206.8991565005754	3256.3439155471096	3297.055557200916	3292.965681115843	3310.2740135611293	3315.0616290540543	3256.9780556618925	3297.0503234012644	3312.003134438408	3303.1036146167944	3207.2146765161515	3223.4073627914795	3281.0092930046117	3299.1944816372343	3274.878171225112	3266.641250570936	3276.6009847908767	3327.421951338027	3261.736805131703	3273.433933175955	3286.9588068168932	3316.454400382262	3247.31791780414	3223.739742865119	3285.2128157526745	3305.7183458025656
3205.2399957929692	3281.309153034214	3239.3332813933744	3323.5515283388313	3206.8991565005754	3256.3439155471096	3297.055557200916	3292.965681115843	3310.2740135611293	3315.0616290540543	3256.9780556618925	3297.0503234012644	3312.003134438408	3303.1036146167944	3207.2146765161515	3223.4073627914795	3281.0092930046117	3299.1944816372343	3274.878171225112	3266.641250570936	3271.950018766422	3327.421951338027	3261.736805131703	3273.433933175955	3286.9588068168932	3316.454400382262	3247.31791780414	3223.739742865119	3285.2128157526745	3305.7183458025656
3205.2399957929692	3281.309153034214	3239.3332813933744	3323.5515283388313	3206.8991565005754	3256.3439155471096	3297.055557200916	3292.965681115843	3310.2740135611293	3315.0616290540543	3256.9780556618925	3297.0503234012644	3312.003134438408	3303.1036146167944	3207.2146765161515	3223.4073627914795	3281.0092930046117	3297.599711956198	3274.878171225112	3263.3146820120196	3271.950018766422	3327.421951338027	3261.736805131703	3273.433933175955	3286.9588068168932	3316.454400382262	3247.31791780414	3223.739742865119	3285.2128157526745	3305.7183458025656
3205.2399957929692	3281.309153034214	3239.3332813933744	3323.5515283388313	3206.8991565005754	3256.3439155471096	3297.055557200916	3292.965681115843	3310.2740135611293	3315.0616290540543	3256.9780556618925	3297.0503234012644	3312.003134438408	3303.1036146167944	3206.5995936236186	3223.4073627914795	3281.0092930046117	3297.599711956198	3274.800623211359	3263.3146820120196	3271.950018766422	3327.421951338027	3261.736805131703	3273.433933175955	3286.9588068168932	3316.454400382262	3247.31791780414	3223.739742865119	3285.2128157526745	3305.7183458025656
3205.2399957929692	3281.309153034214	3239.3332813933744	3323.5515283388313	3206.8991565005754	3256.3439155471096	3297.055557200916	3292.965681115843	3310.2740135611293	3315.0616290540543	3256.9780556618925	3291.252792636031	3312.003134438408	3303.1036146167944	3206.5995936236186	3223.4073627914795	3281.0092930046117	3297.599711956198	3274.800623211359	3263.3146820120196	3271.950018766422	3327.421951338027	3261.736805131703	3273.433933175955	3286.9588068168932	3316.454400382262	3247.31791780414	3223.739742865119	3285.2128157526745	3304.4164244150024
3205.2399957929692	3281.309153034214	3239.3332813933744	3323.5515283388313	3206.8991565005754	3256.3439155471096	3297.055557200916	3292.965681115843	3310.2740135611293	3315.0616290540543	3256.9780556618925	3291.252792636031	3312.003134438408	3303.1036146167944	3206.5995936236186	3223.4073627914795	3280.769867598826	3297.599711956198	3274.800623211359	3262.3869042858105	3271.950018766422	3327.421951338027	3261.736805131703	3273.433933175955	3286.9588068168932	3316.454400382262	3247.31791780414	3223.739742865119	3285.2128157526745	3304.4164244150024
3205.2399957929692	3281.309153034214	3239.3332813933744	3323.5515283388313	3206.283168811626	3256.3439155471096	3297.055557200916	3292.965681115843	3310.2740135611293	3315.0616290540543	3256.9780556618925	3291.252792636031	3312.003134438408	3303.1036146167944	3206.5995936236186	3223.4073627914795	3280.769867598826	3297.599711956198	3274.800623211359	3262.3869042858105	3271.950018766422	3327.421951338027	3261.736805131703	3273.433933175955	3286.9588068168932	3316.454400382262	3247.31791780414	3223.739742865119	3285.2128157526745	3304.4164244150024
3205.2399957929692	3281.309153034214	3239.3332813933744	3323.5515283388313	3206.283168811626	3256.3439155471096	3297.055557200916	3292.965681115843	3310.2740135611293	3315.0616290540543	3256.9780556618925	3291.252792636031	3312.003134438408	3303.1036146167944	3206.5995936236186	3223.4073627914795	3280.769867598826	3297.599711956198	3274.800623211359	3262.3869042858105	3271.950018766422	3327.421951338027	3260.285672643058	3273.433933175955	3286.9588068168932	3316.454400382262	3247.31791780414	3222.7287852025615	3285.2128157526745	3299.5992084705367
3205.2399957929692	3281.309153034214	3239.3332813933744	3322.591570683302	3206.283168811626	3256.3439155471096	3297.055557200916	3292.965681115843	3310.2740135611293	3315.0616290540543	3256.9780556618925	3291.252792636031	3312.003134438408	3303.1036146167944	3206.5995936236186	3223.4073627914795	3280.769867598826	3297.599711956198	3274.800623211359	3262.3869042858105	3271.950018766422	3327.421951338027	3260.285672643058	3273.433933175955	3286.9588068168932	3316.454400382262	3247.31791780414	3222.7287852025615	3285.2128157526745	3299.5992084705367
3205.2399957929692	3281.309153034214	3239.3332813933744	3322.591570683302	3206.283168811626	3256.3439155471096	3297.055557200916	3292.965681115843	3310.2740135611293	3315.0616290540543	3256.9780556618925	3291.252792636031	3312.003134438408	3303.1036146167944	3206.5995936236186	3223.4073627914795	3280.769867598826	3297.599711956198	3274.800623211359	3262.3869042858105	3271.950018766422	3327.421951338027	3260.285672643058	3273.433933175955	3286.9588068168932	3316.454400382262	3243.981878972013	3222.7287852025615	3285.2128157526745	3299.575072650772
3205.2399957929692	3281.309153034214	3239.3332813933744	3322.591570683302	3206.283168811626	3256.3439155471096	3297.055557200916	3292.965681115843	3310.2740135611293	3315.0616290540543	3256.9780556618925	3291.252792636031	3312.003134438408	3303.1036146167944	3206.5995936236186	3223.4073627914795	3280.1721360179645	3297.599711956198	3274.800623211359	3262.3869042858105	3271.950018766422	3327.421951338027	3260.285672643058	3273.433933175955	3286.9588068168932	3316.454400382262	3243.641043292572	3222.7287852025615	3285.2128157526745	3299.575072650772
3205.2399957929692	3281.309153034214	3239.3332813933744	3322.591570683302	3206.283168811626	3256.3439155471096	3297.055557200916	3292.965681115843	3310.2740135611293	3315.0616290540543	3256.4084891809994	3291.252792636031	3312.003134438408	3303.1036146167944	3206.5995936236186	3223.4073627914795	3280.1721360179645	3297.599711956198	3274.800623211359	3262.3869042858105	3271.950018766422	3327.421951338027	3260.285672643058	3273.3728198534027	3286.9588068168932	3316.454400382262	3243.641043292572	3222.7287852025615	3285.2128157526745	3299.575072650772
3205.2399957929692	3281.309153034214	3239.3332813933744	3322.591570683302	3206.283168811626	3256.3439155471096	3297.055557200916	3292.965681115843	3310.2740135611293	3315.0616290540543	3256.4084891809994	3291.252792636031	3312.003134438408	3303.1036146167944	3206.5995936236186	3223.4073627914795	3280.1721360179645	3297.599711956198	3274.800623211359	3262.3869042858105	3271.950018766422	3327.421951338027	3260.285672643058	3273.3728198534027	3286.9588068168932	3316.454400382262	3243.641043292572	3222.7287852025615	3285.2128157526745	3299.575072650772
3205.2399957929692	3281.309153034214	3239.3332813933744	3322.3958483542833	3204.1179467390366	3256.3439155471096	3297.055557200916	3292.965681115843	3310.2740135611293	3315.0616290540543	3256.4084891809994	3291.252792636031	3312.003134438408	3302.528792133529	3206.3517587612173	3223.4073627914795	3280.1721360179645	3296.30561700909	3274.800623211359	3262.3869042858105	3271.950018766422	3327.421951338027	3260.285672643058	3273.3728198534027	3286.9588068168932	3315.0202851021045	3243.641043292572	3222.7287852025615	3285.2128157526745	3299.575072650772
3205.2399957929692	3281.309153034214	3239.3332813933744	3322.3958483542833	3204.1179467390366	3256.3439155471096	3297.055557200916	3292.965681115843	3310.2740135611293	3315.0616290540543	3256.4084891809994	3290.543125242481	3312.003134438408	3302.528792133529	3205.434283573758	3223.4073627914795	3280.1721360179645	3296.30561700909	3274.800623211359	3262.3869042858105	3271.950018766422	3327.421951338027	3260.285672643058	3273.3728198534027	3286.9588068168932	3315.0202851021045	3242.514010691494	3222.7287852025615	3285.2128157526745	3299.575072650772
3205.2399957929692	3281.309153034214	3239.3332813933744	3322.3958483542833	3204.1179467390366	3256.3439155471096	3297.055557200916	3292.965681115843	3310.2740135611293	3315.0616290540543	3256.4084891809994	3290.543125242481	3312.003134438408	3302.528792133529	3205.434283573758	3223.4073627914795	3280.1721360179645	3296.30561700909	3274.800623211359	3262.3869042858105	3271.950018766422	3327.421951338027	3260.285672643058	3273.3728198534027	3286.9588068168932	3315.0202851021045	3242.4463766990284	3222.7287852025615	3285.2128157526745	3299.575072650772
3205.2399957929692	3281.309153034214	3239.3332813933744	3322.3958483542833	3204.1179467390366	3256.3439155471096	3297.055557200916	3292.965681115843	3310.2740135611293	3314.1080902353297	3256.4084891809994	3290.543125242481	3312.003134438408	3302.528792133529	3204.399546186478	3223.4073627914795	3280.1721360179645	3294.3808577884047	3274.800623211359	3262.3869042858105	3271.950018766422	3327.421951338027	3260.285672643058	3273.3728198534027	3286.9588068168932	3315.0202851021045	3242.4463766990284	3222.7287852025615	3285.2128157526745	3299.575072650772
3205.2399957929692	3281.309153034214	3239.3332813933744	3322.3958483542833	3204.1179467390366	3256.3439155471096	3297.055557200916	3292.965681115843	3310.2740135611293	3314.1080902353297	3256.4084891809994	3290.543125242481	3312.003134438408	3302.528792133529	3204.399546186478	3223.4073627914795	3280.1721360179645	3294.3808577884047	3274.800623211359	3262.3869042858105	3271.950018766422	3327.421951338027	3260.285672643058	3273.3728198534027	3286.9588068168932	3315.0202851021045	3242.4463766990284	3222.7287852025615	3285.2128157526745	3299.575072650772
3205.2399957929692	3281.309153034214	3239.3332813933744	3322.3958483542833	3204.1179467390366	3256.3439155471096	3297.055557200916	3292.965681115843	3310.2740135611293	3314.1080902353297	3256.4084891809994	3290.543125242481	3312.003134438408	3302.528792133529	3204.399546186478	3223.4073627914795	3280.1721360179645	3294.3808577884047	3274.800623211359	3262.3869042858105	3271.950018766422	3327.421951338027	3260.285672643058	3273.3728198534027	3286.9588068168932	3315.0202851021045	3242.4463766990284	3222.7287852025615	3285.2128157526745	3299.575072650772
3205.2399957929692	3281.309153034214	3239.3332813933744	3322.3958483542833	3204.1179467390366	3256.3439155471096	3293.320271616269	3292.965681115843	3310.2740135611293	3314.1080902353297	3252.691357626478	3289.619180100469	3312.003134438408	3302.528792133529	3204.399546186478	3223.4073627914795	3280.1721360179645	3294.3808577884047	3274.800623211359	3262.3869042858105	3271.950018766422	3327.421951338027	3260.285672643058	3273.3728198534027	3286.9588068168932	3315.0202851021045	3242.4463766990284	3221.6227934633325	3285.2128157526745	3299.575072650772
3205.2399957929692	3281.309153034214	3239.3332813933744	3322.3958483542833	3204.1179467390366	3256.3439155471096	3293.320271616269	3292.965681115843	3310.2740135611293	3314.1080902353297	3252.691357626478	3289.619180100469	3312.003134438408	3302.528792133529	3204.399546186478	3223.4073627914795	3280.1721360179645	3294.3808577884047	3274.800623211359	3262.3869042858105	3271.950018766422	3327.421951338027	3260.285672643058	3273.3728198534027	3286.9588068168932	3315.0202851021045	3242.4463766990284	3221.2241251219907	3285.2128157526745	3299.575072650772
3205.2399957929692	3277.5110934753097	3239.3332813933744	3322.3958483542833	3204.1179467390366	3256.3439155471096	3293.320271616269	3292.965681115843	3310.2740135611293	3314.1080902353297	3252.691357626478	3289.2080853447005	3312.003134438408	3302.528792133529	3204.399546186478	3223.4073627914795	3280.1721360179645	3294.3808577884047	3274.800623211359	3262.3869042858105	3271.950018766422	3327.421951338027	3260.285672643058	3273.3728198534027	3279.1789734908953	3315.0202851021045	3242.4463766990284	3221.2241251219907	3285.2128157526745	3299.575072650772
3205.2399957929692	3277.5110934753097	3239.3332813933744	3322.3958483542833	3204.1179467390366	3256.3439155471096	3293.320271616269	3292.965681115843	3310.2740135611293	3314.1080902353297	3252.691357626478	3289.2080853447005	3312.003134438408	3302.528792133529	3204.399546186478	3223.4073627914795	3280.1721360179645	3294.3808577884047	3274.800623211359	3262.3869042858105	3271.950018766422	3327.421951338027	3260.285672643058	3273.3728198534027	3279.1789734908953	3315.0202851021045	3241.915876979887	3221.2241251219907	3285.2128157526745	3299.575072650772
3205.2399957929692	3277.5110934753097	3239.3332813933744	3322.3958483542833	3204.1179467390366	3256.3439155471096	3293.320271616269	3292.965681115843	3310.2740135611293	3309.304020047166	3252.691357626478	3289.2080853447005	3312.003134438408	3302.528792133529	3204.399546186478	3223.4073627914795	3280.1721360179645	3294.3808577884047	3274.800623211359	3262.3869042858105	3271.950018766422	3327.421951338027	3260.285672643058	3273.3728198534027	3279.1789734908953	3315.0202851021045	3241.915876979887	3221.2241251219907	3285.2128157526745	3299.575072650772
3205.2399957929692	3277.5110934753097	3239.3332813933744	3322.1052347467107	3204.1179467390366	3256.3439155471096	3293.320271616269	3292.965681115843	3310.2740135611293	3309.304020047166	3252.691357626478	3289.2080853447005	3312.003134438408	3302.528792133529	3204.399546186478	3223.4073627914795	3280.1721360179645	3294.3808577884047	3274.800623211359	3262.3869042858105	3271.950018766422	3325.983905411892	3260.285672643058	3273.3728198534027	3279.1789734908953	3315.0202851021045	3241.915876979887	3221.2241251219907	3285.2128157526745	3299.575072650772
3205.2399957929692	3277.5110934753097	3239.3332813933744	3322.1052347467107	3204.1179467390366	3256.3439155471096	3293.320271616269	3291.6391347962162	3310.2740135611293	3309.304020047166	3252.691357626478	3289.2080853447005	3310.693345227062	3302.528792133529	3204.399546186478	3223.4073627914795	3280.1721360179645	3294.3808577884047	3274.800623211359	3261.465773152283	3271.950018766422	3325.983905411892	3260.285672643058	3273.3728198534027	3279.1789734908953	3315.0202851021045	3241.915876979887	3221.2241251219907	3285.2128157526745	3294.82846502662
3205.2399957929692	3277.5110934753097	3239.3332813933744	3322.1052347467107	3204.1179467390366	3256.3439155471096	3293.320271616269	3291.6391347962162	3310.2740135611293	3309.304020047166	3252.691357626478	3289.2080853447005	3310.693345227062	3302.528792133529	3204.399546186478	3223.4073627914795	3280.1721360179645	3294.3808577884047	3274.800623211359	3261.465773152283	3271.950018766422	3325.983905411892	3258.418357319883	3273.3728198534027	3279.1789734908953	3315.0202851021045	3241.915876979887	3220.7622962127334	3284.5943472807476	3294.82846502662
3205.2399957929692	3277.5110934753097	3238.138683937806	3317.1280454725916	3204.1179467390366	3256.3439155471096	3293.320271616269	3291.6391347962162	3310.2740135611293	3309.304020047166	3252.691357626478	3289.2080853447005	3310.693345227062	3302.528792133529	3204.399546186478	3223.4073627914795	3279.449853341173	3294.3808577884047	3274.800623211359	3261.465773152283	3271.950018766422	3325.983905411892	3258.418357319883	3273.3728198534027	3279.1789734908953	3315.0202851021045	3241.915876979887	3220.7622962127334	3284.5943472807476	3294.82846502662
3205.2399957929692	3277.5110934753097	3238.138683937806	3317.1280454725916	3204.1179467390366	3256.3439155471096	3293.320271616269	3291.6391347962162	3310.2740135611293	3309.304020047166	3252.691357626478	3289.2080853447005	3310.693345227062	3302.528792133529	3204.399546186478	3223.4073627914795	3279.449853341173	3291.2762815837373	3274.800623211359	3261.465773152283	3271.950018766422	3325.983905411892	3254.57743978244	3273.3728198534027	3279.1789734908953	3315.0202851021045	3241.915876979887	3220.7622962127334	3284.5943472807476	3294.82846502662
3205.2399957929692	3277.5110934753097	3238.138683937806	3317.1280454725916	3204.1179467390366	3256.3439155471096	3293.320271616269	3291.6391347962162	3310.2740135611293	3309.304020047166	3252.691357626478	3289.2080853447005	3310.693345227062	3302.528792133529	3204.399546186478	3223.4073627914795	3279.449853341173	3291.2762815837373	3274.800623211359	3261.465773152283	3271.950018766422	3325.983905411892	3254.57743978244	3273.3728198534027	3279.1789734908953	3315.0202851021045	3241.915876979887	3218.3836366631317	3284.5943472807476	3294.82846502662
3205.2399957929692	3277.5110934753097	3238.138683937806	3317.1280454725916	3204.1179467390366	3256.3439155471096	3293.320271616269	3291.6391347962162	3310.2740135611293	3309.304020047166	3252.691357626478	3289.2080853447005	3310.693345227062	3302.528792133529	3204.399546186478	3223.4073627914795	3277.4979315599076	3291.2762815837373	3274.800623211359	3261.465773152283	3271.950018766422	3325.983905411892	3254.57743978244	3273.3728198534027	3279.1789734908953	3313.547651237343	3241.915876979887	3217.5933814714413	3284.5943472807476	3294.82846502662
3205.2399957929692	3277.5110934753097	3233.890160076623	3317.1280454725916	3204.1179467390366	3256.3439155471096	3293.320271616269	3291.6391347962162	3310.2740135611293	3309.304020047166	3252.691357626478	3289.2080853447005	3310.693345227062	3302.528792133529	3204.399546186478	3223.4073627914795	3277.4979315599076	3291.2762815837373	3274.800623211359	3261.465773152283	3271.950018766422	3325.983905411892	3254.57743978244	3273.3728198534027	3279.1789734908953	3313.547651237343	3241.915876979887	3217.5933814714413	3284.5943472807476	3294.82846502662
3205.2399957929692	3277.5110934753097	3233.890160076623	3317.1280454725916	3204.1179467390366	3256.3439155471096	3291.2087360207825	3291.6391347962162	3310.2740135611293	3309.304020047166	3252.691357626478	3289.2080853447005	3310.693345227062	3302.528792133529	3204.399546186478	3223.4073627914795	3277.4979315599076	3291.2762815837373	3274.800623211359	3258.0980082132182	3271.950018766422	3325.983905411892	3254.57743978244	3273.3728198534027	3279.1789734908953	3313.547651237343	3241.582920827142	3217.5933814714413	3281.2253449622676	3294.82846502662
3205.2399957929692	3277.5110934753097	3233.890160076623	3317.1280454725916	3203.86663572108	3256.3439155471096	3291.2087360207825	3291.6391347962162	3310.2740135611293	3309.304020047166	3252.691357626478	3289.2080853447005	3310.693345227062	3302.528792133529	3204.399546186478	3223.4073627914795	3277.4979315599076	3291.2762815837373	3274.800623211359	3258.0980082132182	3271.107466584579	3325.983905411892	3254.57743978244	3273.3728198534027	3279.1789734908953	3313.547651237343	3241.582920827142	3215.648122804278	3281.2253449622676	3294.82846502662
3205.2399957929692	3277.5110934753097	3233.890160076623	3317.1280454725916	3203.86663572108	3256.3439155471096	3291.2087360207825	3291.6391347962162	3310.2740135611293	3303.8048677028787	3252.691357626478	3289.2080853447005	3310.693345227062	3302.528792133529	3203.3761978135353	3222.906097155309	3277.4979315599076	3291.2762815837373	3274.800623211359	3258.0980082132182	3271.107466584579	3323.764902998962	3254.57743978244	3273.3728198534027	3279.1789734908953	3311.3948987031968	3241.582920827142	3215.648122804278	3281.2253449622676	3294.82846502662
3205.2399957929692	3277.5110934753097	3233.890160076623	3317.1280454725916	3203.86663572108	3256.3439155471096	3291.2087360207825	3291.6391347962162	3310.2740135611293	3303.8048677028787	3252.691357626478	3289.2080853447005	3310.693345227062	3298.5158907540635	3203.3761978135353	3221.3043758710814	3277.4979315599076	3291.2762815837373	3274.800623211359	3258.0980082132182	3271.107466584579	3323.764902998962	3248.1276976253444	3273.3728198534027	3273.9667232051215	3311.3948987031968	3241.582920827142	3215.648122804278	3281.2253449622676	3294.82846502662
3205.2399957929692	3277.5110934753097	3233.7429996981723	3317.1280454725916	3203.86663572108	3256.3439155471096	3291.2087360207825	3290.8016287028972	3310.2740135611293	3303.8048677028787	3252.691357626478	3289.2080853447005	3310.693345227062	3298.5158907540635	3203.3761978135353	3221.3043758710814	3277.4979315599076	3291.2762815837373	3274.800623211359	3258.0980082132182	3271.107466584579	3323.764902998962	3248.1276976253444	3273.3728198534027	3273.9667232051215	3311.3948987031968	3241.582920827142	3215.648122804278	3281.2253449622676	3294.82846502662
3205.2399957929692	3276.497459747516	3230.8616734519583	3317.1280454725916	3203.86663572108	3256.3439155471096	3291.2087360207825	3290.8016287028972	3310.2740135611293	3303.8048677028787	3252.691357626478	3289.2080853447005	3310.693345227062	3298.5158907540635	3202.4818847973706	3221.3043758710814	3277.4979315599076	3291.2762815837373	3274.800623211359	3258.0980082132182	3271.107466584579	3323.764902998962	3248.1276976253444	3273.3728198534027	3273.9667232051215	3311.3948987031968	3241.582920827142	3215.648122804278	3281.2253449622676	3294.82846502662
3205.2399957929692	3276.497459747516	3230.8616734519583	3317.1280454725916	3203.86663572108	3256.3439155471096	3291.063791063685	3289.713204355561	3310.2740135611293	3303.8048677028787	3252.691357626478	3289.2080853447005	3310.693345227062	3297.9809512782986	3202.4818847973706	3221.3043758710814	3277.4979315599076	3291.2762815837373	3274.800623211359	3258.0980082132182	3271.107466584579	3323.764902998962	3247.2610505709945	3273.3728198534027	3273.9667232051215	3311.3948987031968	3241.582920827142	3215.648122804278	3281.2253449622676	3294.82846502662
3205.2399957929692	3276.497459747516	3230.8616734519583	3317.1280454725916	3203.86663572108	3251.6975397733554	3291.063791063685	3289.713204355561	3310.2740135611293	3303.8048677028787	3252.691357626478	3289.2080853447005	3310.693345227062	3294.3797563820362	3202.4818847973706	3221.3043758710814	3277.4979315599076	3291.2762815837373	3274.800623211359	3258.0980082132182	3271.107466584579	3323.1751757082016	3247.2610505709945	3273.3728198534027	3273.9667232051215	3311.3948987031968	3241.582920827142	3215.648122804278	3281.2253449622676	3292.828941523019
3205.2399957929692	3276.497459747516	3230.8616734519583	3316.973470911114	3203.86663572108	3251.6975397733554	3291.063791063685	3289.713204355561	3310.2740135611293	3303.8048677028787	3252.691357626478	3286.8012975724637	3310.693345227062	3294.3797563820362	3202.4818847973706	3221.3043758710814	3277.4979315599076	3291.2762815837373	3274.800623211359	3258.0980082132182	3271.107466584579	3323.1751757082016	3247.2610505709945	3273.3728198534027	3268.319691317961	3311.3948987031968	3241.582920827142	3215.648122804278	3281.2253449622676	3292.828941523019
3205.2399957929692	3276.497459747516	3230.8616734519583	3316.973470911114	3203.86663572108	3251.6975397733554	3289.8840043184573	3289.713204355561	3310.2740135611293	3303.8048677028787	3249.617169372535	3282.8006868325388	3310.693345227062	3292.6321943052008	3202.4818847973706	3221.3043758710814	3277.4979315599076	3291.2762815837373	3274.800623211359	3258.0980082132182	3269.8758447438586	3323.1751757082016	3247.2610505709945	3273.3728198534027	3268.319691317961	3311.3948987031968	3241.582920827142	3215.648122804278	3281.2253449622676	3292.828941523019
3205.2399957929692	3276.497459747516	3230.8616734519583	3316.973470911114	3203.86663572108	3251.6975397733554	3289.8840043184573	3289.713204355561	3310.2740135611293	3303.8048677028787	3249.617169372535	3282.8006868325388	3310.693345227062	3292.6321943052008	3202.4818847973706	3221.3043758710814	3277.2115045235814	3291.2762815837373	3274.800623211359	3258.0980082132182	3269.8758447438586	3323.1751757082016	3247.2610505709945	3273.3728198534027	3268.319691317961	3311.3948987031968	3239.407753573573	3215.648122804278	3281.2253449622676	3292.828941523019
3205.2399957929692	3276.497459747516	3230.8616734519583	3316.973470911114	3203.86663572108	3251.6975397733554	3289.8840043184573	3289.713204355561	3310.2740135611293	3303.8048677028787	3249.617169372535	3282.8006868325388	3310.693345227062	3292.6321943052008	3202.4818847973706	3221.3043758710814	3277.2115045235814	3291.2762815837373	3271.5503858995276	3258.0980082132182	3269.8758447438586	3323.1751757082016	3247.2610505709945	3273.3304921047084	3268.319691317961	3311.3948987031968	3239.407753573573	3215.648122804278	3281.2253449622676	3292.828941523019
3205.2399957929692	3276.497459747516	3230.8616734519583	3316.973470911114	3203.86663572108	3251.6975397733554	3289.8840043184573	3289.713204355561	3310.2740135611293	3303.8048677028787	3249.617169372535	3282.8006868325388	3310.693345227062	3289.9024942143387	3202.4818847973706	3221.3043758710814	3275.8745598207593	3291.2762815837373	3271.5503858995276	3258.0980082132182	3269.8758447438586	3323.1751757082016	3247.2610505709945	3273.3304921047084	3268.319691317961	3311.3948987031968	3239.407753573573	3215.648122804278	3281.2253449622676	3292.828941523019
3205.2399957929692	3276.497459747516	3230.8616734519583	3316.973470911114	3203.86663572108	3251.6975397733554	3289.8840043184573	3289.713204355561	3310.2740135611293	3303.8048677028787	3249.617169372535	3281.1396051145457	3310.693345227062	3289.9024942143387	3202.4818847973706	3221.3043758710814	3275.8745598207593	3291.2762815837373	3271.5503858995276	3258.0980082132182	3269.8758447438586	3323.1751757082016	3247.2610505709945	3273.3304921047084	3268.319691317961	3311.3948987031968	3239.407753573573	3215.648122804278	3281.2253449622676	3292.828941523019
3205.2399957929692	3276.497459747516	3230.8616734519583	3316.973470911114	3203.86663572108	3251.6975397733554	3289.8840043184573	3289.713204355561	3310.2740135611293	3303.8048677028787	3249.617169372535	3281.1396051145457	3310.693345227062	3289.9024942143387	3202.469828354293	3221.3043758710814	3275.8745598207593	3291.2762815837373	3271.5503858995276	3258.0980082132182	3269.8758447438586	3323.1751757082016	3247.2610505709945	3273.3304921047084	3268.319691317961	3311.3948987031968	3239.407753573573	3215.648122804278	3281.2253449622676	3292.828941523019
3205.2399957929692	3276.497459747516	3230.8616734519583	3316.973470911114	3203.86663572108	3251.6975397733554	3289.0137798594615	3283.9220941691206	3310.2740135611293	3303.8048677028787	3249.617169372535	3281.1396051145457	3310.693345227062	3289.9024942143387	3202.469828354293	3221.3043758710814	3275.8745598207593	3289.4410285544636	3271.5503858995276	3258.0980082132182	3269.357784639822	3323.1751757082016	3247.2610505709945	3273.3304921047084	3267.007309526066	3311.3948987031968	3239.407753573573	3215.648122804278	3281.2253449622676	3292.828941523019
3205.2399957929692	3276.497459747516	3230.8616734519583	3316.973470911114	3203.86663572108	3251.6975397733554	3289.0137798594615	3281.1548807755103	3310.2740135611293	3303.8048677028787	3249.617169372535	3281.1396051145457	3310.693345227062	3289.9024942143387	3202.469828354293	3221.3043758710814	3275.8745598207593	3289.4410285544636	3271.5503858995276	3258.0980082132182	3269.357784639822	3323.1751757082016	3247.2610505709945	3273.3304921047084	3267.007309526066	3311.3948987031968	3239.407753573573	3215.648122804278	3281.2253449622676	3292.828941523019
3205.2399957929692	3276.497459747516	3230.8616734519583	3316.973470911114	3203.86663572108	3251.6975397733554	3289.0137798594615	3281.1548807755103	3310.2740135611293	3303.8048677028787	3249.617169372535	3281.1396051145457	3310.693345227062	3289.9024942143387	3202.469828354293	3221.3043758710814	3275.8745598207593	3289.4410285544636	3271.5503858995276	3257.850749050026	3269.357784639822	3323.1751757082016	3247.2610505709945	3273.008796033847	3267.007309526066	3311.3948987031968	3239.407753573573	3215.648122804278	3281.2253449622676	3292.828941523019
3205.2399957929692	3276.497459747516	3230.8616734519583	3316.973470911114	3203.86663572108	3249.904663892421	3287.977068226355	3281.1548807755103	3305.0736367799864	3303.8048677028787	3249.617169372535	3276.302774567537	3310.693345227062	3289.9024942143387	3202.469828354293	3221.3043758710814	3275.8745598207593	3289.4410285544636	3271.5503858995276	3257.850749050026	3269.357784639822	3321.65613924447	3247.2610505709945	3272.81363649105	3267.007309526066	3311.3948987031968	3239.407753573573	3215.648122804278	3281.0147347937286	3291.681720692465
