# Supplementary material for: An improved FOX optimization algorithm using adaptive exploration and exploitation for global optimization
Source: PLoS One. 2025 Sep 18;20(9):e0331965. doi: 10.1371/journal.pone.0331965 (PMC12445531; doi:10.1371/journal.pone.0331965)
Supplement: S2 File — This compressed file contains all the results of the conducted experiments. Each main directory within the archive includes three subdirectories: Analysis, best_fit, and convergence. The best_fit and convergence folders contain the raw experimental data obtained from 30 independent runs. The Analysis folder includes tables and figures derived from these raw results. These files can be used to reproduce and further analyze the results presented in the manuscript. (ZIP) [file pone.0331965.s002.zip › cec2017/convergence/NRO/C17F7.csv]

trial_1	trial_2	trial_3	trial_4	trial_5	trial_6	trial_7	trial_8	trial_9	trial_10	trial_11	trial_12	trial_13	trial_14	trial_15	trial_16	trial_17	trial_18	trial_19	trial_20	trial_21	trial_22	trial_23	trial_24	trial_25	trial_26	trial_27	trial_28	trial_29	trial_30
1865.0	1819.7396568390077	1467.8268589010536	1831.1479485392993	1585.541031403036	1761.2324479925464	1833.6456910831087	1714.1394752452752	1988.4608622833466	1600.0	1929.5	1811.6741940915817	1889.4441580564571	1881.5742496767414	1810.688415170414	1600.3922746519347	1657.8203191343775	1823.051573327486	1812.7764213273126	1975.942055527517	1930.6103802582386	1953.3934357736057	1579.17702910851	1778.0606469081165	1936.9962783551405	1791.1327858841066	1735.2607258238977	1786.2311361035715	1857.4023977928805	1705.8758579685557
1766.7075070137096	1623.9810823093933	1467.8268589010536	1746.44659280667	1585.541031403036	1754.2549442846907	1663.5567573503763	1660.9842124565039	1770.2385592474805	1600.0	1775.7879412495226	1612.9449418586623	1657.1528778753006	1739.9373989924045	1721.4342192523923	1600.3922746519347	1633.3356421057463	1805.0452229789116	1650.6901110222334	1759.0383409404533	1800.1693509796914	1765.5797688368007	1568.718308001958	1696.4631780757873	1744.3609218398847	1731.648779346997	1725.9181848991889	1780.7368093986893	1680.001541856198	1705.8758579685557
1602.4974033558317	1622.8071803588837	1467.8268589010536	1645.2964724925032	1585.541031403036	1536.0955836204573	1499.9344393069423	1660.9842124565039	1705.7999179441767	1598.3727718382584	1508.530098903258	1612.9449418586623	1657.1528778753006	1592.8032492359723	1721.4342192523923	1600.3922746519347	1633.3356421057463	1527.5239398115377	1633.0434000919058	1712.9446045275174	1597.400372660918	1657.5675722726342	1559.6391893469204	1675.1690768665326	1744.3609218398847	1710.311844516224	1713.5184256224013	1663.791298617827	1668.9091608390004	1690.2493255111292
1500.3312527829394	1622.8071803588837	1467.8268589010536	1585.7736984434725	1585.541031403036	1536.0955836204573	1499.9344393069423	1484.778366657376	1676.6827948495882	1598.3727718382584	1508.530098903258	1612.9449418586623	1578.7682763790272	1531.798011602918	1721.4342192523923	1600.3922746519347	1550.2311606997005	1527.5239398115377	1633.0434000919058	1701.9907509280993	1597.400372660918	1585.7841370133804	1559.6391893469204	1675.1690768665326	1576.2875454598015	1514.9027972200142	1535.6673270696085	1616.5154520150534	1668.9091608390004	1377.6108665567847
1500.3312527829394	1541.780209346165	1467.8268589010536	1499.491512977588	1585.541031403036	1536.0955836204573	1499.9344393069423	1484.778366657376	1660.3482455199255	1590.827661571058	1508.530098903258	1592.6100583251373	1578.7682763790272	1531.798011602918	1616.322424366373	1560.3921291813501	1550.2311606997005	1527.5239398115377	1575.8301773854557	1694.1268359677977	1597.400372660918	1585.7841370133804	1523.0109249840946	1574.4200258493543	1576.2875454598015	1514.9027972200142	1535.6673270696085	1616.5154520150534	1668.9091608390004	1377.6108665567847
1450.8989038235375	1541.780209346165	1467.8268589010536	1355.6881093465431	1559.2297303009877	1536.0955836204573	1499.9344393069423	1484.778366657376	1595.2506261461995	1590.827661571058	1508.530098903258	1498.4367434652577	1534.2186966580857	1493.4518800609037	1616.322424366373	1560.3921291813501	1502.5181958684689	1527.5239398115377	1575.8301773854557	1691.5574456638892	1510.9478519705544	1585.7841370133804	1523.0109249840946	1574.4200258493543	1558.7585652525997	1514.9027972200142	1535.6673270696085	1431.52377723171	1668.9091608390004	1377.6108665567847
1450.8989038235375	1541.780209346165	1467.8268589010536	1355.6881093465431	1542.7979765553055	1493.229751289855	1499.9344393069423	1484.778366657376	1579.3440049589883	1540.506822778502	1460.3979959341582	1388.162951186449	1534.2186966580857	1493.4518800609037	1433.6781479256656	1560.3921291813501	1449.9397954086658	1527.5239398115377	1540.4635613978048	1484.395307314955	1510.9478519705544	1498.6255107113882	1523.0109249840946	1574.4200258493543	1558.7585652525997	1486.0030859113044	1535.6673270696085	1431.52377723171	1659.1279708647542	1377.6108665567847
1450.8989038235375	1510.5282976285189	1467.8268589010536	1355.6881093465431	1542.7979765553055	1493.229751289855	1499.9344393069423	1484.778366657376	1579.3440049589883	1502.4971072905623	1460.3979959341582	1388.162951186449	1526.755840657319	1390.3053166844256	1433.6781479256656	1560.3921291813501	1449.9397954086658	1517.8425212284678	1540.4635613978048	1484.395307314955	1510.9478519705544	1498.6255107113882	1523.0109249840946	1574.4200258493543	1515.9215152667991	1486.0030859113044	1535.6673270696085	1431.52377723171	1642.9579007320335	1377.6108665567847
1450.8989038235375	1510.5282976285189	1402.4753293694084	1355.6881093465431	1542.7979765553055	1442.3256955235947	1489.032373305275	1484.778366657376	1579.3440049589883	1502.4971072905623	1350.3279126813861	1388.162951186449	1526.755840657319	1390.3053166844256	1433.6781479256656	1560.3921291813501	1449.9397954086658	1517.8425212284678	1522.4291319226904	1484.395307314955	1441.958454417702	1498.6255107113882	1523.0109249840946	1548.98691247114	1515.9215152667991	1486.0030859113044	1535.6673270696085	1431.52377723171	1642.9579007320335	1377.6108665567847
1450.8989038235375	1445.3158202081318	1402.4753293694084	1355.6881093465431	1542.7979765553055	1442.3256955235947	1489.032373305275	1484.778366657376	1567.9380300370244	1486.392632883866	1350.3279126813861	1388.162951186449	1525.1055897044089	1390.3053166844256	1433.6781479256656	1378.9272111177347	1449.9397954086658	1501.810156378646	1219.116968347544	1484.395307314955	1441.958454417702	1498.6255107113882	1523.0109249840946	1548.98691247114	1499.76064489081	1471.9041084209875	1500.6318801077305	1431.52377723171	1625.4907882537082	1377.6108665567847
1450.8989038235375	1445.3158202081318	1402.4753293694084	1355.6881093465431	1542.7979765553055	1442.3256955235947	1489.032373305275	1484.778366657376	1567.9380300370244	1391.3920419065355	1350.3279126813861	1388.162951186449	1459.0835194721553	1390.3053166844256	1433.6781479256656	1378.9272111177347	1449.9397954086658	1501.810156378646	1219.116968347544	1444.7565087074686	1441.958454417702	1498.6255107113882	1523.0109249840946	1548.98691247114	1499.76064489081	1471.9041084209875	1500.6318801077305	1431.52377723171	1454.547376992947	1377.6108665567847
1450.8989038235375	1445.3158202081318	1402.4753293694084	1355.6881093465431	1542.7979765553055	1442.3256955235947	1489.032373305275	1484.778366657376	1525.487739774104	1391.3920419065355	1350.3279126813861	1388.162951186449	1459.0835194721553	1390.3053166844256	1433.6781479256656	1378.9272111177347	1449.9397954086658	1501.810156378646	1219.116968347544	1444.7565087074686	1399.392792708638	1498.6255107113882	1523.0109249840946	1548.98691247114	1491.0	1471.9041084209875	1500.6318801077305	1393.8900914905284	1454.547376992947	1377.6108665567847
1415.028092708279	1445.3158202081318	1402.4753293694084	1355.6881093465431	1502.9155725767782	1442.3256955235947	1489.032373305275	1484.778366657376	1525.487739774104	1391.3920419065355	1313.1652522625975	1388.162951186449	1354.237418623836	1390.3053166844256	1433.6781479256656	1378.9272111177347	1449.9397954086658	1458.0394316983998	1219.116968347544	1444.7565087074686	1399.392792708638	1498.6255107113882	1496.9027114403905	1548.98691247114	1491.0	1471.9041084209875	1500.6318801077305	1393.8900914905284	1454.547376992947	1377.6108665567847
1415.028092708279	1398.4249789236028	1402.4753293694084	1355.6881093465431	1502.9155725767782	1442.3256955235947	1452.775919361964	1484.778366657376	1484.2995727935324	1391.3920419065355	1313.1652522625975	1388.162951186449	1354.237418623836	1390.3053166844256	1433.6781479256656	1378.9272111177347	1403.9458197391295	1458.0394316983998	1219.116968347544	1444.7565087074686	1399.392792708638	1498.6255107113882	1468.0547044301861	1548.98691247114	1491.0	1471.9041084209875	1500.6318801077305	1393.8900914905284	1454.547376992947	1377.6108665567847
1415.028092708279	1398.4249789236028	1356.1416997346323	1355.6881093465431	1502.9155725767782	1409.501299347919	1452.775919361964	1484.778366657376	1450.2150089958589	1391.3920419065355	1313.1652522625975	1388.162951186449	1354.237418623836	1390.3053166844256	1433.6781479256656	1378.9272111177347	1403.9458197391295	1458.0394316983998	1219.116968347544	1444.7565087074686	1399.392792708638	1473.576031282928	1468.0547044301861	1548.98691247114	1491.0	1392.818701041872	1500.6318801077305	1393.8900914905284	1454.547376992947	1377.6108665567847
1415.028092708279	1398.4249789236028	1356.1416997346323	1355.6881093465431	1502.9155725767782	1409.501299347919	1452.775919361964	1434.7850527188898	1450.2150089958589	1391.3920419065355	1191.9934307575904	1388.162951186449	1354.237418623836	1390.3053166844256	1433.6781479256656	1378.9272111177347	1403.9458197391295	1431.3808624014544	1219.116968347544	1444.7565087074686	1399.392792708638	1473.576031282928	1468.0547044301861	1548.98691247114	1429.255883997178	1392.818701041872	1500.6318801077305	1393.8900914905284	1454.547376992947	1377.6108665567847
1415.028092708279	1398.4249789236028	1356.1416997346323	1355.6881093465431	1502.9155725767782	1328.6947102517222	1452.775919361964	1434.7850527188898	1450.2150089958589	1391.3920419065355	1191.9934307575904	1388.162951186449	1354.237418623836	1390.3053166844256	1433.6781479256656	1378.9272111177347	1403.9458197391295	1431.3808624014544	1219.116968347544	1444.7565087074686	1396.5929286309422	1473.576031282928	1444.3095854340243	1507.9039226763366	1429.255883997178	1392.818701041872	1500.6318801077305	1393.8900914905284	1454.547376992947	1377.6108665567847
1415.028092708279	1398.4249789236028	1356.1416997346323	1355.6881093465431	1502.9155725767782	1328.6947102517222	1452.775919361964	1434.7850527188898	1450.2150089958589	1324.614538329868	1191.9934307575904	1388.162951186449	1354.237418623836	1390.3053166844256	1433.6781479256656	1378.9272111177347	1403.9458197391295	1431.3808624014544	1219.116968347544	1444.7565087074686	1396.5929286309422	1404.2591584150737	1331.5953295618538	1507.9039226763366	1429.255883997178	1392.818701041872	1500.6318801077305	1393.8900914905284	1454.547376992947	1377.6108665567847
1412.1432767882075	1398.4249789236028	1356.1416997346323	1355.6881093465431	1502.9155725767782	1328.6947102517222	1452.775919361964	1373.7328673227967	1450.2150089958589	1324.614538329868	1191.9934307575904	1388.162951186449	1354.237418623836	1390.3053166844256	1433.6781479256656	1378.9272111177347	1403.9458197391295	1431.3808624014544	1219.116968347544	1444.7565087074686	1396.5929286309422	1404.2591584150737	1331.5953295618538	1507.9039226763366	1429.255883997178	1392.818701041872	1477.37607751091	1393.8900914905284	1454.547376992947	1377.6108665567847
1412.1432767882075	1398.4249789236028	1356.1416997346323	1355.6881093465431	1379.5416714769926	1322.10065057045	1452.775919361964	1373.7328673227967	1450.2150089958589	1324.614538329868	1191.9934307575904	1388.162951186449	1354.237418623836	1390.3053166844256	1433.6781479256656	1378.9272111177347	1403.9458197391295	1431.3808624014544	1219.116968347544	1444.7565087074686	1396.5929286309422	1404.2591584150737	1331.5953295618538	1507.9039226763366	1429.255883997178	1392.818701041872	1477.37607751091	1393.8900914905284	1454.547376992947	1377.6108665567847
1412.1432767882075	1398.4249789236028	1355.1199267156617	1355.6881093465431	1379.5416714769926	1322.10065057045	1452.775919361964	1373.7328673227967	1450.2150089958589	1324.614538329868	1191.9934307575904	1388.162951186449	1354.237418623836	1390.3053166844256	1433.6781479256656	1378.9272111177347	1403.9458197391295	1380.0701752682535	1219.116968347544	1444.7565087074686	1367.9676005734084	1404.2591584150737	1331.5953295618538	1433.2073554154833	1429.255883997178	1392.818701041872	1477.37607751091	1393.8900914905284	1454.547376992947	1377.6108665567847
1412.1432767882075	1398.4249789236028	1309.6345493946123	1355.6881093465431	1379.5416714769926	1322.10065057045	1442.0809155086931	1373.7328673227967	1408.2292093251094	1324.614538329868	1191.9934307575904	1388.162951186449	1354.237418623836	1390.3053166844256	1433.6781479256656	1378.9272111177347	1403.9458197391295	1380.0701752682535	1219.116968347544	1444.7565087074686	1311.6480342330394	1404.2591584150737	1331.5953295618538	1433.2073554154833	1429.255883997178	1392.818701041872	1431.9680015352978	1393.8900914905284	1454.547376992947	1377.6108665567847
1347.457983862012	1398.4249789236028	1309.6345493946123	1355.6881093465431	1379.5416714769926	1275.0070754598953	1442.0809155086931	1373.7328673227967	1408.2292093251094	1324.614538329868	1191.9934307575904	1388.162951186449	1354.237418623836	1390.3053166844256	1433.6781479256656	1378.9272111177347	1379.8198625649334	1380.0701752682535	1219.116968347544	1444.7565087074686	1311.6480342330394	1404.2591584150737	1331.5953295618538	1433.2073554154833	1429.255883997178	1392.818701041872	1431.9680015352978	1393.8900914905284	1429.7069707241824	1377.6108665567847
1344.2744443153729	1398.4249789236028	1309.6345493946123	1355.6881093465431	1379.5416714769926	1275.0070754598953	1442.0809155086931	1373.7328673227967	1408.2292093251094	1195.5589408032813	1191.9934307575904	1388.162951186449	1354.237418623836	1390.3053166844256	1361.1952907170748	1378.9272111177347	1379.8198625649334	1380.0701752682535	1219.116968347544	1444.7565087074686	1311.6480342330394	1404.2591584150737	1331.5953295618538	1433.2073554154833	1429.255883997178	1385.0492926784957	1431.9680015352978	1293.4760243656206	1374.9495469214094	1377.6108665567847
1344.2744443153729	1398.4249789236028	1309.6345493946123	1355.6881093465431	1379.5416714769926	1275.0070754598953	1442.0809155086931	1373.7328673227967	1408.2292093251094	1195.5589408032813	1191.9934307575904	1388.162951186449	1354.237418623836	1390.3053166844256	1361.1952907170748	1378.9272111177347	1379.8198625649334	1272.7637890551748	1219.116968347544	1444.7565087074686	1311.6480342330394	1404.2591584150737	1331.5953295618538	1433.2073554154833	1429.255883997178	1385.0492926784957	1431.9680015352978	1293.4760243656206	1374.9495469214094	1377.5885425111333
1328.908078439816	1398.4249789236028	1309.6345493946123	1355.6881093465431	1379.5416714769926	1275.0070754598953	1442.0809155086931	1373.7328673227967	1408.2292093251094	1195.5589408032813	1191.9934307575904	1388.162951186449	1354.237418623836	1389.2805640568313	1361.1952907170748	1378.9272111177347	1379.8198625649334	1272.7637890551748	1219.116968347544	1444.7565087074686	1311.6480342330394	1404.2591584150737	1331.5953295618538	1433.2073554154833	1429.255883997178	1385.0492926784957	1431.9680015352978	1293.4760243656206	1374.9495469214094	1342.5618449159176
1328.908078439816	1398.4249789236028	1309.6345493946123	1355.6881093465431	1379.5416714769926	1275.0070754598953	1345.264772761891	1373.7328673227967	1408.2292093251094	1195.5589408032813	1191.9934307575904	1341.9768863536576	1354.237418623836	1389.2805640568313	1361.1952907170748	1378.9272111177347	1379.8198625649334	1272.7637890551748	1219.116968347544	1444.7565087074686	1311.6480342330394	1404.2591584150737	1331.5953295618538	1382.78558015943	1340.564975899395	1385.0492926784957	1431.9680015352978	1293.4760243656206	1374.9495469214094	1342.5618449159176
1328.908078439816	1398.4249789236028	1309.6345493946123	1355.6881093465431	1379.5416714769926	1275.0070754598953	1345.264772761891	1373.7328673227967	1408.2292093251094	1195.5589408032813	1191.9934307575904	1341.9768863536576	1354.237418623836	1389.2805640568313	1361.1952907170748	1378.3024823112873	1379.8198625649334	1272.7637890551748	1219.116968347544	1444.7565087074686	1311.6480342330394	1404.2591584150737	1331.5953295618538	1382.78558015943	1340.564975899395	1344.3579042408298	1431.9680015352978	1293.4760243656206	1374.9495469214094	1342.5618449159176
1328.908078439816	1398.4249789236028	1309.6345493946123	1355.6881093465431	1379.5416714769926	1275.0070754598953	1345.264772761891	1373.7328673227967	1408.2292093251094	1195.5589408032813	1191.9934307575904	1341.9768863536576	1354.237418623836	1345.645536473799	1361.1952907170748	1378.3024823112873	1364.9544589577345	1272.7637890551748	1219.116968347544	1444.7565087074686	1295.1353239149898	1400.3270815696512	1331.5953295618538	1382.78558015943	1340.564975899395	1344.3579042408298	1431.9680015352978	1293.4760243656206	1374.9495469214094	1342.5618449159176
1328.908078439816	1398.4249789236028	1309.6345493946123	1355.6881093465431	1379.5416714769926	1275.0070754598953	1345.264772761891	1373.7328673227967	1408.2292093251094	1195.5589408032813	1191.9934307575904	1341.9768863536576	1354.237418623836	1345.645536473799	1332.1722273290789	1378.3024823112873	1364.9544589577345	1272.7637890551748	1219.116968347544	1420.2361467941944	1295.1353239149898	1400.3270815696512	1331.5953295618538	1382.78558015943	1279.8699359162424	1343.7266371477656	1431.9680015352978	1293.4760243656206	1374.9495469214094	1342.5618449159176
1264.967918479685	1398.4249789236028	1309.6345493946123	1355.6881093465431	1379.5416714769926	1275.0070754598953	1345.264772761891	1373.7328673227967	1408.2292093251094	1195.5589408032813	1191.9934307575904	1341.9768863536576	1354.237418623836	1345.645536473799	1332.1722273290789	1378.3024823112873	1364.9544589577345	1272.7637890551748	1219.116968347544	1420.2361467941944	1295.1353239149898	1400.3270815696512	1331.5953295618538	1382.78558015943	1279.8699359162424	1343.7266371477656	1431.9680015352978	1293.4760243656206	1374.9495469214094	1342.5618449159176
1264.967918479685	1398.4249789236028	1309.6345493946123	1355.6881093465431	1357.0509928013548	1275.0070754598953	1345.264772761891	1373.7328673227967	1408.2292093251094	1195.5589408032813	1191.9934307575904	1341.9768863536576	1354.237418623836	1345.645536473799	1332.1722273290789	1378.3024823112873	1346.3303632645714	1272.7637890551748	1219.116968347544	1420.2361467941944	1295.1353239149898	1400.3270815696512	1331.5953295618538	1382.78558015943	1279.8699359162424	1343.7266371477656	1431.9680015352978	1293.4760243656206	1374.9495469214094	1342.5618449159176
1264.967918479685	1398.4249789236028	1309.6345493946123	1355.6881093465431	1357.0509928013548	1275.0070754598953	1345.264772761891	1373.7328673227967	1408.2292093251094	1195.5589408032813	1191.9934307575904	1341.9768863536576	1354.237418623836	1345.645536473799	1332.1722273290789	1378.3024823112873	1346.3303632645714	1272.7637890551748	1219.116968347544	1420.2361467941944	1295.1353239149898	1387.7470335146395	1331.5953295618538	1382.78558015943	1279.8699359162424	1343.7266371477656	1431.9680015352978	1293.4760243656206	1374.9495469214094	1342.5618449159176
1264.967918479685	1398.4249789236028	1309.6345493946123	1355.6881093465431	1357.0509928013548	1275.0070754598953	1345.264772761891	1373.7328673227967	1408.2292093251094	1195.5589408032813	1191.9934307575904	1341.9768863536576	1354.237418623836	1345.645536473799	1204.557906528372	1378.3024823112873	1346.3303632645714	1272.7637890551748	1219.116968347544	1420.2361467941944	1295.1353239149898	1387.7470335146395	1331.5953295618538	1382.78558015943	1279.8699359162424	1287.7887891436721	1385.7566076798516	1293.4760243656206	1374.9495469214094	1342.5618449159176
1264.967918479685	1398.4249789236028	1309.6345493946123	1355.6881093465431	1310.4572522632411	1275.0070754598953	1345.264772761891	1373.7328673227967	1408.2292093251094	1195.5589408032813	1191.9934307575904	1341.9768863536576	1354.237418623836	1345.645536473799	1204.557906528372	1378.3024823112873	1346.3303632645714	1272.7637890551748	1219.116968347544	1420.2361467941944	1295.1353239149898	1387.7470335146395	1331.5953295618538	1382.78558015943	1279.8699359162424	1287.7887891436721	1385.7566076798516	1293.4760243656206	1374.9495469214094	1273.5469374260965
1264.967918479685	1398.4249789236028	1309.6345493946123	1355.6881093465431	1310.4572522632411	1275.0070754598953	1345.264772761891	1373.7328673227967	1408.2292093251094	1195.5589408032813	1191.9934307575904	1341.9768863536576	1354.237418623836	1345.645536473799	1204.557906528372	1378.3024823112873	1346.3303632645714	1272.7637890551748	1219.116968347544	1420.2361467941944	1295.1353239149898	1387.7470335146395	1331.5953295618538	1380.5341419080514	1279.8699359162424	1287.7887891436721	1385.7566076798516	1293.4760243656206	1374.9495469214094	1273.5469374260965
1264.967918479685	1344.5839795775817	1309.6345493946123	1355.6881093465431	1310.4572522632411	1275.0070754598953	1345.264772761891	1373.7328673227967	1408.2292093251094	1195.5589408032813	1191.9934307575904	1331.3510272268786	1314.1168528906735	1345.645536473799	1179.58325774765	1378.3024823112873	1346.3303632645714	1269.9391137859102	1219.116968347544	1420.2361467941944	1279.4376160084453	1387.7470335146395	1331.5953295618538	1380.5341419080514	1279.8699359162424	1287.7887891436721	1385.7566076798516	1293.4760243656206	1374.9495469214094	1273.5469374260965
1264.967918479685	1344.5839795775817	1301.9153603413365	1355.6881093465431	1310.4572522632411	1275.0070754598953	1345.264772761891	1373.7328673227967	1408.2292093251094	1195.5589408032813	1191.9934307575904	1301.3131614795539	1314.1168528906735	1345.645536473799	1179.58325774765	1305.2850420417412	1346.3303632645714	1269.9391137859102	1219.116968347544	1420.2361467941944	1279.4376160084453	1387.7470335146395	1331.5953295618538	1380.5341419080514	1279.8699359162424	1287.7887891436721	1385.7566076798516	1293.4760243656206	1374.9495469214094	1273.5469374260965
1264.967918479685	1344.5839795775817	1301.9153603413365	1355.6881093465431	1282.44366594342	1275.0070754598953	1345.264772761891	1373.7328673227967	1408.2292093251094	1195.5589408032813	1191.9934307575904	1287.1190201068707	1314.1168528906735	1345.645536473799	1179.58325774765	1291.8424143459754	1346.3303632645714	1269.9391137859102	1219.116968347544	1420.2361467941944	1279.4376160084453	1387.7470335146395	1331.5953295618538	1380.5341419080514	1279.8699359162424	1287.7887891436721	1385.7566076798516	1293.4760243656206	1374.9495469214094	1273.5469374260965
1264.967918479685	1344.5839795775817	1301.9153603413365	1280.4981595528575	1282.44366594342	1275.0070754598953	1345.264772761891	1373.7328673227967	1408.2292093251094	1195.5589408032813	1191.9934307575904	1287.1190201068707	1314.1168528906735	1345.645536473799	1179.58325774765	1291.8424143459754	1346.3303632645714	1269.9391137859102	1219.116968347544	1420.2361467941944	1279.4376160084453	1387.7470335146395	1331.5953295618538	1265.4273533173784	1279.8699359162424	1287.7887891436721	1385.7566076798516	1293.4760243656206	1374.9495469214094	1273.5469374260965
1264.967918479685	1344.5839795775817	1288.6305346354607	1280.4981595528575	1282.44366594342	1275.0070754598953	1345.264772761891	1373.7328673227967	1408.2292093251094	1195.5589408032813	1191.9934307575904	1287.1190201068707	1314.1168528906735	1345.645536473799	1179.58325774765	1291.8424143459754	1346.3303632645714	1269.9391137859102	1219.116968347544	1420.2361467941944	1279.4376160084453	1387.7470335146395	1331.5953295618538	1265.4273533173784	1279.8699359162424	1287.7887891436721	1385.7566076798516	1293.4760243656206	1374.9495469214094	1273.5469374260965
1264.967918479685	1344.5839795775817	1288.6305346354607	1280.4981595528575	1282.44366594342	1275.0070754598953	1345.264772761891	1373.7328673227967	1408.2292093251094	1195.5589408032813	1191.9934307575904	1287.1190201068707	1314.1168528906735	1345.645536473799	1179.58325774765	1257.040015731702	1346.3303632645714	1269.9391137859102	1219.116968347544	1420.2361467941944	1279.4376160084453	1387.7470335146395	1331.5953295618538	1265.4273533173784	1279.8699359162424	1234.4533230449424	1385.7566076798516	1293.4760243656206	1358.9337221332137	1269.8215002863144
1264.967918479685	1344.5839795775817	1235.122755352519	1280.4981595528575	1282.44366594342	1275.0070754598953	1345.264772761891	1373.7328673227967	1408.2292093251094	1195.5589408032813	1191.9934307575904	1287.1190201068707	1314.1168528906735	1345.645536473799	1179.58325774765	1257.040015731702	1346.3303632645714	1269.9391137859102	1219.116968347544	1420.2361467941944	1279.4376160084453	1387.7470335146395	1331.5953295618538	1265.4273533173784	1279.8699359162424	1234.4533230449424	1385.7566076798516	1293.4760243656206	1358.9337221332137	1269.8215002863144
1264.967918479685	1344.5839795775817	1235.122755352519	1280.4981595528575	1282.44366594342	1275.0070754598953	1345.264772761891	1361.4860558373575	1408.2292093251094	1195.5589408032813	1191.9934307575904	1257.878841789493	1314.1168528906735	1345.645536473799	1179.58325774765	1257.040015731702	1346.3303632645714	1269.9391137859102	1219.116968347544	1420.2361467941944	1279.4376160084453	1387.7470335146395	1331.5953295618538	1265.4273533173784	1279.8699359162424	1234.4533230449424	1194.2392348159447	1293.4760243656206	1358.9337221332137	1269.8215002863144
1264.967918479685	1344.5839795775817	1235.122755352519	1280.4981595528575	1282.44366594342	1275.0070754598953	1295.0413040430924	1361.4860558373575	1358.3409625375048	1195.5589408032813	1191.9934307575904	1257.878841789493	1314.1168528906735	1345.645536473799	1179.58325774765	1257.040015731702	1346.3303632645714	1269.9391137859102	1219.116968347544	1420.2361467941944	1279.4376160084453	1353.3392810612286	1331.5953295618538	1265.4273533173784	1279.8699359162424	1234.4533230449424	1194.2392348159447	1293.4760243656206	1358.9337221332137	1221.4069326641452
1264.967918479685	1344.5839795775817	1235.122755352519	1280.4981595528575	1282.44366594342	1275.0070754598953	1295.0413040430924	1361.4860558373575	1358.3409625375048	1195.5589408032813	1161.9321169499517	1257.878841789493	1277.3143843928033	1345.645536473799	1179.58325774765	1257.040015731702	1346.3303632645714	1269.9391137859102	1219.116968347544	1420.2361467941944	1279.4376160084453	1353.3392810612286	1331.5953295618538	1265.4273533173784	1279.8699359162424	1234.4533230449424	1194.2392348159447	1293.4760243656206	1314.2791027461635	1221.4069326641452
1264.967918479685	1276.862559955135	1235.122755352519	1280.4981595528575	1282.44366594342	1174.6756708578778	1295.0413040430924	1272.5016279993793	1358.3409625375048	1195.5589408032813	1161.9321169499517	1257.878841789493	1277.3143843928033	1312.8888161463244	1179.58325774765	1257.040015731702	1346.3303632645714	1269.9391137859102	1219.116968347544	1367.6331120068091	1279.4376160084453	1353.3392810612286	1331.5953295618538	1265.4273533173784	1279.8699359162424	1234.4533230449424	1194.2392348159447	1293.4760243656206	1314.2791027461635	1221.4069326641452
1264.967918479685	1276.862559955135	1235.122755352519	1280.4981595528575	1282.44366594342	1174.6756708578778	1295.0413040430924	1272.5016279993793	1358.3409625375048	1195.5589408032813	1161.9321169499517	1257.878841789493	1275.4464489805373	1312.8888161463244	1179.58325774765	1163.9589778533734	1346.3303632645714	1269.9391137859102	1219.116968347544	1367.6331120068091	1279.4376160084453	1353.3392810612286	1331.5953295618538	1265.4273533173784	1279.8699359162424	1234.4533230449424	1194.2392348159447	1293.4760243656206	1314.2791027461635	1221.4069326641452
1264.967918479685	1276.862559955135	1235.122755352519	1280.4981595528575	1282.44366594342	1174.6756708578778	1295.0413040430924	1272.5016279993793	1358.3409625375048	1195.5589408032813	1161.9321169499517	1257.878841789493	1275.4464489805373	1312.8888161463244	1179.58325774765	1163.9589778533734	1346.3303632645714	1269.9391137859102	1219.116968347544	1367.6331120068091	1279.4376160084453	1353.3392810612286	1331.5953295618538	1265.4273533173784	1279.8699359162424	1234.4533230449424	1194.2392348159447	1293.4760243656206	1314.2791027461635	1221.4069326641452
1264.967918479685	1276.862559955135	1235.122755352519	1280.4981595528575	1282.44366594342	1174.6756708578778	1295.0413040430924	1272.5016279993793	1358.3409625375048	1195.5589408032813	1161.9321169499517	1257.878841789493	1275.4464489805373	1312.8888161463244	1179.58325774765	1163.9589778533734	1346.3303632645714	1157.9660503951502	1219.116968347544	1367.6331120068091	1279.4376160084453	1353.3392810612286	1331.5953295618538	1265.4273533173784	1279.8699359162424	1234.4533230449424	1194.2392348159447	1293.4760243656206	1314.2791027461635	1221.4069326641452
1260.4100279183103	1276.862559955135	1235.122755352519	1280.4981595528575	1282.44366594342	1174.6756708578778	1295.0413040430924	1272.5016279993793	1334.9536155956898	1195.5589408032813	1161.9321169499517	1257.878841789493	1275.4464489805373	1312.8888161463244	1179.58325774765	1163.9589778533734	1346.3303632645714	1157.9660503951502	1219.116968347544	1367.6331120068091	1279.4376160084453	1353.3392810612286	1331.5953295618538	1265.4273533173784	1279.8699359162424	1234.4533230449424	1194.2392348159447	1293.4760243656206	1314.2791027461635	1221.4069326641452
1260.4100279183103	1276.862559955135	1235.122755352519	1280.4981595528575	1282.44366594342	1174.6756708578778	1295.0413040430924	1272.5016279993793	1334.9536155956898	1195.5589408032813	1161.9321169499517	1257.878841789493	1275.4464489805373	1312.8888161463244	1179.58325774765	1163.9589778533734	1346.3303632645714	1157.9660503951502	1219.116968347544	1367.6331120068091	1279.4376160084453	1353.3392810612286	1331.5953295618538	1265.4273533173784	1279.8699359162424	1234.4533230449424	1194.2392348159447	1293.4760243656206	1314.2791027461635	1221.4069326641452
1260.4100279183103	1276.862559955135	1235.122755352519	1280.4981595528575	1282.44366594342	1174.6756708578778	1295.0413040430924	1272.5016279993793	1334.9536155956898	1195.5589408032813	1161.9321169499517	1257.878841789493	1275.4464489805373	1307.1025609625588	1179.58325774765	1163.9589778533734	1339.9764719934262	1157.9660503951502	1219.116968347544	1367.6331120068091	1244.8331057967116	1353.3392810612286	1331.5953295618538	1265.4273533173784	1279.8699359162424	1234.4533230449424	1194.2392348159447	1293.4760243656206	1314.2791027461635	1221.4069326641452
1260.4100279183103	1276.862559955135	1235.122755352519	1280.4981595528575	1282.44366594342	1174.6756708578778	1295.0413040430924	1272.5016279993793	1330.2523279577733	1195.5589408032813	1161.9321169499517	1257.878841789493	1233.2056760711828	1307.1025609625588	1179.58325774765	1163.9589778533734	1339.9764719934262	1157.9660503951502	1219.116968347544	1366.656500608743	1244.8331057967116	1353.3392810612286	1331.5953295618538	1265.4273533173784	1279.8699359162424	1234.4533230449424	1194.2392348159447	1293.4760243656206	1314.2791027461635	1221.4069326641452
1260.4100279183103	1276.862559955135	1235.122755352519	1280.4981595528575	1282.44366594342	1174.6756708578778	1295.0413040430924	1272.5016279993793	1330.2523279577733	1179.583180344063	1142.131177176068	1257.878841789493	1233.2056760711828	1307.1025609625588	1179.58325774765	1163.9589778533734	1339.9764719934262	1157.9660503951502	1219.116968347544	1366.656500608743	1244.8331057967116	1353.3392810612286	1331.5953295618538	1265.4273533173784	1279.8699359162424	1234.4533230449424	1194.2392348159447	1293.4760243656206	1314.2791027461635	1221.4069326641452
1260.4100279183103	1276.862559955135	1235.122755352519	1280.4981595528575	1282.44366594342	1174.6756708578778	1295.0413040430924	1272.5016279993793	1330.2523279577733	1128.7748729039693	1142.131177176068	1257.878841789493	1233.2056760711828	1307.1025609625588	1179.58325774765	1163.9589778533734	1297.7976028746757	1157.9660503951502	1219.116968347544	1212.2002570150921	1244.8331057967116	1350.195804453152	1331.5953295618538	1265.4273533173784	1187.9195851381585	1234.4533230449424	1194.2392348159447	1293.4760243656206	1314.2791027461635	1221.4069326641452
1260.4100279183103	1276.862559955135	1235.122755352519	1280.4981595528575	1282.44366594342	1174.6756708578778	1295.0413040430924	1272.5016279993793	1330.2523279577733	1128.7748729039693	1142.131177176068	1257.878841789493	1233.2056760711828	1307.1025609625588	1179.58325774765	1163.9589778533734	1297.7976028746757	1157.9660503951502	1219.116968347544	1212.2002570150921	1244.8331057967116	1350.195804453152	1331.5953295618538	1265.4273533173784	1187.9195851381585	1234.4533230449424	1194.2392348159447	1293.4760243656206	1314.2791027461635	1221.4069326641452
1260.4100279183103	1276.862559955135	1235.122755352519	1280.4981595528575	1282.44366594342	1174.6756708578778	1295.0413040430924	1272.5016279993793	1330.2523279577733	1128.7748729039693	1142.131177176068	1257.878841789493	1233.2056760711828	1307.1025609625588	1179.58325774765	1163.9589778533734	1297.7976028746757	1157.9660503951502	1219.116968347544	1212.2002570150921	1244.8331057967116	1350.195804453152	1331.5953295618538	1265.4273533173784	1187.9195851381585	1234.4533230449424	1194.2392348159447	1293.4760243656206	1314.2791027461635	1221.4069326641452
1260.4100279183103	1276.862559955135	1235.122755352519	1280.4981595528575	1282.44366594342	1174.6756708578778	1295.0413040430924	1272.5016279993793	1330.2523279577733	1128.7748729039693	1142.131177176068	1257.878841789493	1233.2056760711828	1269.727988459776	1179.58325774765	1163.9589778533734	1297.7976028746757	1157.9660503951502	1219.116968347544	1212.2002570150921	1244.8331057967116	1350.195804453152	1321.7728430696432	1265.4273533173784	1187.9195851381585	1234.4533230449424	1194.2392348159447	1293.4760243656206	1314.2791027461635	1221.4069326641452
1260.4100279183103	1276.862559955135	1235.122755352519	1280.4981595528575	1282.44366594342	1174.6756708578778	1274.3250765571006	1272.5016279993793	1330.2523279577733	1128.7748729039693	1142.131177176068	1257.878841789493	1233.2056760711828	1269.727988459776	1179.58325774765	1163.9589778533734	1297.7976028746757	1157.9660503951502	1219.116968347544	1212.2002570150921	1244.8331057967116	1350.195804453152	1321.7728430696432	1265.4273533173784	1187.9195851381585	1234.4533230449424	1194.2392348159447	1293.4760243656206	1314.2791027461635	1221.4069326641452
1260.4100279183103	1276.862559955135	1235.122755352519	1280.4981595528575	1265.5543671726105	1174.6756708578778	1274.3250765571006	1272.5016279993793	1289.5651669667468	1128.7748729039693	1142.131177176068	1257.878841789493	1233.2056760711828	1269.727988459776	1179.58325774765	1163.9589778533734	1297.7976028746757	1157.9660503951502	1219.116968347544	1212.2002570150921	1141.3288158307982	1350.195804453152	1321.7728430696432	1265.4273533173784	1187.9195851381585	1234.4533230449424	1194.2392348159447	1293.4760243656206	1314.2791027461635	1221.4069326641452
1260.4100279183103	1276.862559955135	1235.122755352519	1280.4981595528575	1265.5543671726105	1174.6756708578778	1274.3250765571006	1272.5016279993793	1289.5651669667468	1128.7748729039693	1142.131177176068	1257.878841789493	1233.2056760711828	1269.727988459776	1179.58325774765	1163.9589778533734	1297.7976028746757	1157.9660503951502	1219.116968347544	1212.2002570150921	1141.3288158307982	1312.4352431992227	1321.7728430696432	1265.4273533173784	1187.9195851381585	1234.4533230449424	1194.2392348159447	1293.4760243656206	1314.2791027461635	1221.4069326641452
1260.4100279183103	1276.862559955135	1235.122755352519	1280.4981595528575	1201.6855761856348	1174.6756708578778	1274.3250765571006	1272.5016279993793	1289.5651669667468	1128.7748729039693	1142.131177176068	1257.878841789493	1233.2056760711828	1269.727988459776	1179.58325774765	1163.9589778533734	1297.7976028746757	1157.9660503951502	1219.116968347544	1212.2002570150921	1141.3288158307982	1312.4352431992227	1321.7728430696432	1265.4273533173784	1187.9195851381585	1234.4533230449424	1154.0797912681728	1293.4760243656206	1247.6250972913326	1221.4069326641452
1219.632791924551	1276.862559955135	1220.3557428396516	1256.6853758193943	1200.478989639916	1174.6756708578778	1274.3250765571006	1179.9010097559049	1289.5651669667468	1128.7748729039693	1142.131177176068	1257.878841789493	1233.2056760711828	1269.727988459776	1179.58325774765	1163.9589778533734	1292.082958567924	1157.9660503951502	1219.116968347544	1212.2002570150921	1141.3288158307982	1312.4352431992227	1313.1773938396464	1265.4273533173784	1187.9195851381585	1234.4533230449424	1154.0797912681728	1293.4760243656206	1247.6250972913326	1221.4069326641452
1219.632791924551	1276.862559955135	1205.813771013633	1256.6853758193943	1200.478989639916	1174.6756708578778	1274.3250765571006	1179.9010097559049	1275.2237567247214	1128.7748729039693	1142.131177176068	1257.878841789493	1233.2056760711828	1269.727988459776	1179.58325774765	1163.9589778533734	1292.082958567924	1157.9660503951502	1219.116968347544	1212.2002570150921	1141.3288158307982	1312.4352431992227	1282.056687749604	1265.4273533173784	1187.9195851381585	1234.4533230449424	1154.0797912681728	1293.4760243656206	1247.6250972913326	1221.4069326641452
1107.0634760473963	1276.862559955135	1205.813771013633	1166.2234366745656	1200.478989639916	1174.6756708578778	1274.3250765571006	1179.9010097559049	1275.2237567247214	1128.7748729039693	1142.131177176068	1232.182471042137	1233.2056760711828	1269.727988459776	1179.58325774765	1163.9589778533734	1292.082958567924	1157.9660503951502	1219.116968347544	1212.2002570150921	1141.3288158307982	1312.4352431992227	1282.056687749604	1265.4273533173784	1187.9195851381585	1234.4533230449424	1154.0797912681728	1293.4760243656206	1247.6250972913326	1221.4069326641452
1107.0634760473963	1276.862559955135	1205.813771013633	1166.2234366745656	1200.478989639916	1174.6756708578778	1274.3250765571006	1179.9010097559049	1275.2237567247214	1128.7748729039693	1142.131177176068	1232.182471042137	1233.2056760711828	1269.727988459776	1179.58325774765	1163.9589778533734	1292.082958567924	1157.9660503951502	1219.116968347544	1212.2002570150921	1141.3288158307982	1312.4352431992227	1282.056687749604	1265.4273533173784	1165.2073586631911	1234.4533230449424	1154.0797912681728	1293.4760243656206	1247.6250972913326	1221.4069326641452
1107.0634760473963	1276.862559955135	1205.813771013633	1166.2234366745656	1200.478989639916	1174.6756708578778	1274.3250765571006	1179.9010097559049	1275.2237567247214	1128.7748729039693	1142.131177176068	1232.182471042137	1233.2056760711828	1269.727988459776	1179.58325774765	1163.9589778533734	1292.082958567924	1157.9660503951502	1219.116968347544	1212.2002570150921	1141.3288158307982	1312.4352431992227	1282.056687749604	1265.4273533173784	1165.2073586631911	1234.4533230449424	1154.0797912681728	1293.4760243656206	1247.6250972913326	1147.5291215084544
1107.0634760473963	1276.862559955135	1205.813771013633	1166.2234366745656	1200.478989639916	1174.6756708578778	1274.3250765571006	1179.9010097559049	1275.2237567247214	1128.7748729039693	1142.131177176068	1232.182471042137	1233.2056760711828	1269.727988459776	1179.58325774765	1163.9589778533734	1292.082958567924	1157.9660503951502	1219.116968347544	1212.2002570150921	1141.3288158307982	1160.94304101592	1282.056687749604	1265.4273533173784	1165.2073586631911	1234.4533230449424	1154.0797912681728	1293.4760243656206	1247.6250972913326	1147.5291215084544
1107.0634760473963	1276.862559955135	1205.813771013633	1166.2234366745656	1200.478989639916	1174.6756708578778	1274.3250765571006	1179.9010097559049	1275.2237567247214	1128.7748729039693	1142.131177176068	1232.182471042137	1233.2056760711828	1269.727988459776	1179.58325774765	1163.9589778533734	1292.082958567924	1157.9660503951502	1219.116968347544	1212.2002570150921	1141.3288158307982	1160.94304101592	1282.056687749604	1254.9242122632782	1165.2073586631911	1234.4533230449424	1154.0797912681728	1293.4760243656206	1247.6250972913326	1147.5291215084544
1107.0634760473963	1276.862559955135	1205.813771013633	1166.2234366745656	1200.478989639916	1174.6756708578778	1274.3250765571006	1179.9010097559049	1275.2237567247214	1128.7748729039693	1142.131177176068	1232.182471042137	1223.9987148264945	1269.727988459776	1179.58325774765	1163.9589778533734	1292.082958567924	1157.9660503951502	1219.116968347544	1212.2002570150921	1141.3288158307982	1068.320575088133	1282.056687749604	1254.9242122632782	1165.2073586631911	1233.0088838574293	1154.0797912681728	1277.320474074752	1247.6250972913326	1147.5291215084544
1107.0634760473963	1276.862559955135	1205.813771013633	1166.2234366745656	1200.478989639916	1174.6756708578778	1271.679975879904	1179.9010097559049	1275.2237567247214	1128.7748729039693	1142.131177176068	1232.182471042137	1223.9987148264945	1269.727988459776	1179.58325774765	1163.9589778533734	1292.082958567924	1157.9660503951502	1219.116968347544	1212.2002570150921	1141.3288158307982	1068.320575088133	1282.056687749604	1254.9242122632782	1165.2073586631911	1233.0088838574293	1154.0797912681728	1277.320474074752	1247.6250972913326	1147.5291215084544
1107.0634760473963	1276.862559955135	1199.5445959294834	1166.2234366745656	1200.478989639916	1174.6756708578778	1271.679975879904	1179.9010097559049	1275.2237567247214	1128.7748729039693	1142.131177176068	1232.182471042137	1223.9987148264945	1269.727988459776	1179.58325774765	1163.9589778533734	1292.082958567924	1157.9660503951502	1196.5675430226197	1212.2002570150921	1141.3288158307982	1068.320575088133	1188.7600357172041	1254.9242122632782	1165.2073586631911	1233.0088838574293	1154.0797912681728	1277.320474074752	1247.6250972913326	1147.5291215084544
1107.0634760473963	1276.862559955135	1199.5445959294834	1166.2234366745656	1200.478989639916	1174.6756708578778	1229.0441389636705	1179.9010097559049	1275.2237567247214	1128.7748729039693	1142.131177176068	1232.182471042137	1223.9987148264945	1269.727988459776	1179.58325774765	1163.9589778533734	1292.082958567924	1157.9660503951502	1196.5675430226197	1212.2002570150921	1141.3288158307982	1068.320575088133	1188.7600357172041	1254.9242122632782	1165.2073586631911	1233.0088838574293	1154.0797912681728	1277.320474074752	1247.6250972913326	1147.5291215084544
1107.0634760473963	1276.862559955135	1199.5445959294834	1166.2234366745656	1200.478989639916	1174.6756708578778	1229.0441389636705	1179.9010097559049	1275.2237567247214	1128.7748729039693	1142.131177176068	1232.182471042137	1223.9987148264945	1269.727988459776	1179.58325774765	1163.9589778533734	1292.082958567924	1157.9660503951502	1196.5675430226197	1212.2002570150921	1141.3288158307982	1068.320575088133	1188.7600357172041	1254.9242122632782	1165.2073586631911	1233.0088838574293	1154.0797912681728	1277.320474074752	1242.6107165805456	1147.5291215084544
1107.0634760473963	1276.862559955135	1199.5445959294834	1166.2234366745656	1200.478989639916	1174.6756708578778	1229.0441389636705	1179.9010097559049	1275.2237567247214	1128.7748729039693	1142.131177176068	1232.182471042137	1223.9987148264945	1269.727988459776	1156.1164436114557	1163.9589778533734	1292.082958567924	1135.9895690479152	1196.5675430226197	1212.2002570150921	1141.3288158307982	1068.320575088133	1188.7600357172041	1254.9242122632782	1165.2073586631911	1233.0088838574293	1154.0797912681728	1277.320474074752	1242.6107165805456	1147.5291215084544
1090.6156593894575	1276.862559955135	1199.5445959294834	1166.2234366745656	1200.478989639916	1174.6756708578778	1229.0441389636705	1179.9010097559049	1255.5643772037201	1128.7748729039693	1141.9067245120307	1232.182471042137	1223.9987148264945	1269.727988459776	1156.1164436114557	1163.9589778533734	1292.082958567924	1135.9895690479152	1196.5675430226197	1212.2002570150921	1141.3288158307982	1068.320575088133	1188.7600357172041	1254.9242122632782	1165.2073586631911	1233.0088838574293	1154.0797912681728	1277.320474074752	1242.6107165805456	1147.5291215084544
1090.6156593894575	1276.862559955135	1199.5445959294834	1166.2234366745656	1200.478989639916	1174.6756708578778	1229.0441389636705	1179.9010097559049	1255.5643772037201	1128.7748729039693	1141.9067245120307	1232.182471042137	1223.9987148264945	1269.727988459776	1156.1164436114557	1163.9589778533734	1292.082958567924	1135.9895690479152	1189.783004538498	1212.2002570150921	1141.3288158307982	1068.320575088133	1188.7600357172041	1254.9242122632782	1165.2073586631911	1166.93488489715	1154.0797912681728	1277.320474074752	1242.6107165805456	1147.5291215084544
1090.6156593894575	1276.862559955135	1199.5445959294834	1166.2234366745656	1200.478989639916	1174.6756708578778	1229.0441389636705	1179.9010097559049	1255.5643772037201	1128.7748729039693	1141.9067245120307	1232.182471042137	1223.9987148264945	1269.727988459776	1156.1164436114557	1163.9589778533734	1292.082958567924	1135.9895690479152	1189.783004538498	1212.2002570150921	1141.3288158307982	1068.320575088133	1188.7600357172041	1254.9242122632782	1165.2073586631911	1166.93488489715	1154.0797912681728	1277.320474074752	1242.6107165805456	1147.5291215084544
1090.6156593894575	1276.862559955135	1199.5445959294834	1166.2234366745656	1200.478989639916	1174.6756708578778	1229.0441389636705	1179.9010097559049	1255.5643772037201	1128.7748729039693	1141.9067245120307	1232.182471042137	1223.9987148264945	1269.727988459776	1156.1164436114557	1163.9589778533734	1292.082958567924	1135.9895690479152	1189.783004538498	1212.2002570150921	1141.3288158307982	1068.320575088133	1188.7600357172041	1185.8476499532967	1165.2073586631911	1166.93488489715	1154.0797912681728	1277.320474074752	1242.6107165805456	1147.5291215084544
1090.6156593894575	1276.862559955135	1199.5445959294834	1166.2234366745656	1200.478989639916	1174.6756708578778	1229.0441389636705	1179.9010097559049	1252.4549212169852	1128.7748729039693	1141.9067245120307	1232.182471042137	1223.9987148264945	1269.727988459776	1156.1164436114557	1163.9589778533734	1292.082958567924	1135.9895690479152	1189.783004538498	1212.2002570150921	1141.3288158307982	1068.320575088133	1188.7600357172041	1185.8476499532967	1165.2073586631911	1166.93488489715	1154.0797912681728	1277.320474074752	1242.6107165805456	1147.5291215084544
1090.6156593894575	1276.862559955135	1199.5445959294834	1166.2234366745656	1200.478989639916	1174.6756708578778	1229.0441389636705	1179.9010097559049	1252.4549212169852	1128.7748729039693	1141.9067245120307	1232.182471042137	1223.9987148264945	1269.727988459776	1156.1164436114557	1163.9589778533734	1292.082958567924	1135.9895690479152	1189.783004538498	1212.2002570150921	1141.3288158307982	1068.320575088133	1188.7600357172041	1185.8476499532967	1165.2073586631911	1153.170833690571	1154.0797912681728	1277.320474074752	1242.6107165805456	1147.5291215084544
1090.6156593894575	1276.862559955135	1199.5445959294834	1166.2234366745656	1200.478989639916	1174.6756708578778	1229.0441389636705	1179.9010097559049	1252.4549212169852	1128.7748729039693	1141.9067245120307	1232.182471042137	1223.9987148264945	1269.727988459776	1156.1164436114557	1163.9589778533734	1292.082958567924	1135.9895690479152	1189.783004538498	1212.2002570150921	1141.3288158307982	1068.320575088133	1188.7600357172041	1185.8476499532967	1165.2073586631911	1153.170833690571	1154.0797912681728	1277.320474074752	1242.6107165805456	1142.6486000941886
1090.6156593894575	1276.862559955135	1199.5445959294834	1129.8532593329282	1200.478989639916	1174.6756708578778	1229.0441389636705	1179.9010097559049	1252.4549212169852	1128.7748729039693	1141.9067245120307	1232.182471042137	1223.9987148264945	1269.727988459776	1156.1164436114557	1163.9589778533734	1292.082958567924	1135.9895690479152	1189.783004538498	1212.2002570150921	1141.3288158307982	1068.320575088133	1188.7600357172041	1181.5916793635638	1165.2073586631911	1153.170833690571	1154.0797912681728	1277.320474074752	1242.6107165805456	1142.6486000941886
1090.6156593894575	1276.862559955135	1199.5445959294834	1129.8532593329282	1140.4997911828916	1174.6756708578778	1229.0441389636705	1179.9010097559049	1252.4549212169852	1128.7748729039693	1141.9067245120307	1232.182471042137	1217.2167484151973	1269.727988459776	1156.1164436114557	1163.9589778533734	1292.082958567924	1135.9895690479152	1189.783004538498	1189.482376987093	1116.2368666109642	1068.320575088133	1188.7600357172041	1181.5916793635638	1165.2073586631911	1153.170833690571	1154.0797912681728	1277.320474074752	1242.6107165805456	1142.6486000941886
1090.6156593894575	1276.862559955135	1153.0563284615866	1129.8532593329282	1140.4997911828916	1174.6756708578778	1229.0441389636705	1179.9010097559049	1252.4549212169852	1128.7748729039693	1141.9067245120307	1232.182471042137	1217.2167484151973	1269.727988459776	1156.1164436114557	1163.9589778533734	1292.082958567924	1135.9895690479152	1189.783004538498	1189.482376987093	1116.2368666109642	1068.320575088133	1188.7600357172041	1181.5916793635638	1165.2073586631911	1153.170833690571	1154.0797912681728	1277.320474074752	1242.6107165805456	1142.6486000941886
1090.6156593894575	1276.862559955135	1153.0563284615866	1129.8532593329282	1140.4997911828916	1174.6756708578778	1229.0441389636705	1179.9010097559049	1252.4549212169852	1128.7748729039693	1141.9067245120307	1232.182471042137	1217.2167484151973	1269.727988459776	1156.1164436114557	1163.9589778533734	1292.082958567924	1135.9895690479152	1189.783004538498	1189.482376987093	1116.2368666109642	1068.320575088133	1188.7600357172041	1181.5916793635638	1165.2073586631911	1153.170833690571	1154.0797912681728	1277.320474074752	1242.6107165805456	1142.6486000941886
1090.6156593894575	1276.862559955135	1153.0563284615866	1129.8532593329282	1140.4997911828916	1174.6756708578778	1229.0441389636705	1179.9010097559049	1252.4549212169852	1119.1901841706783	1141.9067245120307	1232.182471042137	1186.9947896340518	1250.632033341817	1156.1164436114557	1163.9589778533734	1292.082958567924	1135.9895690479152	1179.6379271987707	1189.482376987093	1116.2368666109642	1068.320575088133	1188.7600357172041	1181.5916793635638	1165.2073586631911	1153.170833690571	1154.0797912681728	1168.6942394771945	1242.6107165805456	1142.6486000941886
1090.6156593894575	1276.862559955135	1153.0563284615866	1129.8532593329282	1140.4997911828916	1174.6756708578778	1229.0441389636705	1179.9010097559049	1252.4549212169852	1119.1901841706783	1141.9067245120307	1232.182471042137	1186.9947896340518	1250.632033341817	1156.1164436114557	1163.9589778533734	1292.082958567924	1135.9895690479152	1179.6379271987707	1189.482376987093	1116.2368666109642	1068.320575088133	1188.7600357172041	1181.5916793635638	1165.2073586631911	1153.170833690571	1154.0797912681728	1168.6942394771945	1242.6107165805456	1142.6486000941886
1090.6156593894575	1214.8537285172306	1153.0563284615866	1129.8532593329282	1140.4997911828916	1174.6756708578778	1229.0441389636705	1179.9010097559049	1252.4549212169852	1119.1901841706783	1141.9067245120307	1232.182471042137	1186.9947896340518	1250.632033341817	1156.1164436114557	1163.9589778533734	1292.082958567924	1135.9895690479152	1179.6379271987707	1189.482376987093	1116.2368666109642	1068.320575088133	1188.7600357172041	1181.5916793635638	1165.2073586631911	1153.170833690571	1154.0797912681728	1168.6942394771945	1242.6107165805456	1142.6486000941886
1090.6156593894575	1214.8537285172306	1153.0563284615866	1129.8532593329282	1140.4997911828916	1174.6756708578778	1229.0441389636705	1179.9010097559049	1252.4549212169852	1119.1901841706783	1141.9067245120307	1232.182471042137	1186.9947896340518	1250.632033341817	1156.1164436114557	1163.9589778533734	1292.082958567924	1135.9895690479152	1179.6379271987707	1189.482376987093	1116.2368666109642	1068.320575088133	1188.7600357172041	1181.5916793635638	1165.2073586631911	1153.170833690571	1154.0797912681728	1168.6942394771945	1242.6107165805456	1142.6486000941886
1090.6156593894575	1214.8537285172306	1153.0563284615866	1129.8532593329282	1140.4997911828916	1174.6756708578778	1229.0441389636705	1179.9010097559049	1252.4549212169852	1119.1901841706783	1141.9067245120307	1232.182471042137	1186.9947896340518	1250.632033341817	1156.1164436114557	1163.9589778533734	1277.697424333233	1135.9895690479152	1179.6379271987707	1189.482376987093	1116.2368666109642	1068.320575088133	1188.7600357172041	1181.5916793635638	1165.2073586631911	1153.170833690571	1154.0797912681728	1168.6942394771945	1242.6107165805456	1142.6486000941886
1090.6156593894575	1214.8537285172306	1153.0563284615866	1129.8532593329282	1140.4997911828916	1174.6756708578778	1229.0441389636705	1179.9010097559049	1252.4549212169852	1119.1901841706783	1141.9067245120307	1232.182471042137	1186.9947896340518	1250.632033341817	1156.1164436114557	1163.9589778533734	1277.697424333233	1135.9895690479152	1179.6379271987707	1189.482376987093	1116.2368666109642	1068.320575088133	1188.7600357172041	1181.5916793635638	1165.2073586631911	1153.170833690571	1154.0797912681728	1168.6942394771945	1242.6107165805456	1142.6486000941886
1090.6156593894575	1214.8537285172306	1153.0563284615866	1129.8532593329282	1140.4997911828916	1174.6756708578778	1229.0441389636705	1179.9010097559049	1154.6906635910964	1119.1901841706783	1141.9067245120307	1232.182471042137	1186.9947896340518	1250.632033341817	1156.1164436114557	1163.9589778533734	1277.697424333233	1135.9895690479152	1179.6379271987707	1189.482376987093	1116.2368666109642	1068.320575088133	1188.7600357172041	1181.5916793635638	1165.2073586631911	1153.170833690571	1154.0797912681728	1168.6942394771945	1242.6107165805456	1142.6486000941886
1090.6156593894575	1214.8537285172306	1153.0563284615866	1129.8532593329282	1140.4997911828916	1174.6756708578778	1229.0441389636705	1179.9010097559049	1154.6906635910964	1119.1901841706783	1141.9067245120307	1232.182471042137	1186.9947896340518	1250.632033341817	1156.1164436114557	1163.9589778533734	1277.697424333233	1135.9895690479152	1179.6379271987707	1189.482376987093	1116.2368666109642	1068.320575088133	1188.7600357172041	1181.5916793635638	1165.2073586631911	1153.170833690571	1154.0797912681728	1168.6942394771945	1242.6107165805456	1142.6486000941886
1090.6156593894575	1214.8537285172306	1153.0563284615866	1129.8532593329282	1140.4997911828916	1174.6756708578778	1229.0441389636705	1179.9010097559049	1154.6906635910964	1119.1901841706783	1141.9067245120307	1232.182471042137	1186.9947896340518	1250.632033341817	1156.1164436114557	1163.9589778533734	1277.697424333233	1135.9895690479152	1179.6379271987707	1189.482376987093	1116.2368666109642	1068.320575088133	1188.7600357172041	1181.5916793635638	1165.2073586631911	1153.170833690571	1154.0797912681728	1168.6942394771945	1242.6107165805456	1142.6486000941886
1090.6156593894575	1214.8537285172306	1153.0563284615866	1129.8532593329282	1140.4997911828916	1174.6756708578778	1229.0441389636705	1179.9010097559049	1154.6906635910964	1119.1901841706783	1141.9067245120307	1232.182471042137	1186.9947896340518	1250.632033341817	1147.4571768875803	1159.1293999182756	1235.2142369976104	1135.9895690479152	1179.6379271987707	1189.482376987093	1116.2368666109642	1068.320575088133	1188.7600357172041	1181.5916793635638	1132.6197963834898	1153.170833690571	1154.0797912681728	1168.6942394771945	1242.6107165805456	1142.6486000941886
1090.6156593894575	1214.8537285172306	1153.0563284615866	1129.8532593329282	1140.4997911828916	1174.6756708578778	1229.0441389636705	1179.9010097559049	1154.6906635910964	1119.1901841706783	1141.9067245120307	1232.182471042137	1186.9947896340518	1250.632033341817	1147.4571768875803	1159.1293999182756	1235.2142369976104	1135.9895690479152	1179.6379271987707	1189.482376987093	1116.2368666109642	1068.320575088133	1188.7600357172041	1181.5916793635638	1132.6197963834898	1153.170833690571	1154.0797912681728	1168.6942394771945	1242.6107165805456	1142.6486000941886
1090.6156593894575	1214.8537285172306	1153.0563284615866	1129.8532593329282	1140.4997911828916	1174.6756708578778	1229.0441389636705	1179.9010097559049	1154.6906635910964	1119.1901841706783	1141.9067245120307	1232.182471042137	1186.9947896340518	1250.632033341817	1147.4571768875803	1159.1293999182756	1235.2142369976104	1135.9895690479152	1179.6379271987707	1189.482376987093	1116.2368666109642	1068.320575088133	1188.7600357172041	1181.5916793635638	1132.6197963834898	1153.170833690571	1154.0797912681728	1168.6942394771945	1242.6107165805456	1142.6486000941886
1090.6156593894575	1214.8537285172306	1153.0563284615866	1129.8532593329282	1140.4997911828916	1174.6756708578778	1229.0441389636705	1179.9010097559049	1154.6906635910964	1119.1901841706783	1141.9067245120307	1232.182471042137	1186.9947896340518	1250.632033341817	1147.4571768875803	1159.1293999182756	1235.2142369976104	1135.9895690479152	1179.6379271987707	1161.37955665781	1116.2368666109642	1068.320575088133	1188.7600357172041	1181.5916793635638	1132.6197963834898	1153.170833690571	1154.0797912681728	1168.6942394771945	1242.6107165805456	1142.6486000941886
1090.6156593894575	1152.8312567351359	1153.0563284615866	1129.8532593329282	1140.4997911828916	1174.6756708578778	1229.0441389636705	1179.9010097559049	1154.6906635910964	1119.1901841706783	1141.9067245120307	1232.182471042137	1186.9947896340518	1250.632033341817	1147.4571768875803	1159.1293999182756	1235.2142369976104	1135.9895690479152	1179.6379271987707	1161.37955665781	1105.359961239266	1068.320575088133	1188.7600357172041	1181.5916793635638	1132.6197963834898	1153.170833690571	1154.0797912681728	1168.6942394771945	1242.6107165805456	1142.6486000941886
1090.6156593894575	1152.8312567351359	1153.0563284615866	1129.8532593329282	1140.4997911828916	1174.6756708578778	1198.2082560144559	1179.9010097559049	1154.6906635910964	1119.1901841706783	1141.9067245120307	1232.182471042137	1186.9947896340518	1250.632033341817	1147.4571768875803	1159.1293999182756	1235.2142369976104	1135.9895690479152	1179.6379271987707	1161.37955665781	1105.359961239266	1068.320575088133	1188.7600357172041	1181.5916793635638	1132.6197963834898	1153.170833690571	1154.0797912681728	1168.6942394771945	1242.6107165805456	1142.6486000941886
1090.6156593894575	1152.8312567351359	1153.0563284615866	1129.8532593329282	1140.4997911828916	1174.6756708578778	1198.2082560144559	1179.9010097559049	1154.6906635910964	1119.1901841706783	1141.9067245120307	1232.182471042137	1186.9947896340518	1250.632033341817	1147.4571768875803	1159.1293999182756	1235.2142369976104	1135.9895690479152	1179.6379271987707	1161.37955665781	1105.359961239266	1068.320575088133	1182.591746573705	1181.5916793635638	1132.6197963834898	1153.170833690571	1154.0797912681728	1168.6942394771945	1242.6107165805456	1142.6486000941886
1090.6156593894575	1152.8312567351359	1153.0563284615866	1129.8532593329282	1140.4997911828916	1174.6756708578778	1198.2082560144559	1179.9010097559049	1154.6906635910964	1119.1901841706783	1141.9067245120307	1232.182471042137	1186.9947896340518	1250.632033341817	1147.4571768875803	1159.1293999182756	1235.2142369976104	1135.9895690479152	1179.6379271987707	1161.37955665781	1105.359961239266	1068.320575088133	1182.591746573705	1181.5916793635638	1132.6197963834898	1153.170833690571	1154.0797912681728	1168.6942394771945	1242.6107165805456	1142.6486000941886
1090.6156593894575	1152.8312567351359	1153.0563284615866	1129.8532593329282	1140.4997911828916	1174.6756708578778	1198.2082560144559	1179.9010097559049	1154.6906635910964	1119.1901841706783	1141.9067245120307	1232.182471042137	1186.9947896340518	1250.632033341817	1147.4571768875803	1159.1293999182756	1235.2142369976104	1135.9895690479152	1179.6379271987707	1161.37955665781	1105.359961239266	1068.320575088133	1182.591746573705	1181.5916793635638	1132.6197963834898	1153.170833690571	1154.0797912681728	1168.6942394771945	1242.6107165805456	1142.6486000941886
1090.6156593894575	1152.8312567351359	1142.48738022088	1129.8532593329282	1140.4997911828916	1174.6756708578778	1198.2082560144559	1179.9010097559049	1154.6906635910964	1119.1901841706783	1141.9067245120307	1232.182471042137	1186.9947896340518	1250.632033341817	1147.4571768875803	1159.1293999182756	1235.2142369976104	1135.9895690479152	1179.6379271987707	1161.37955665781	1105.359961239266	1068.320575088133	1182.591746573705	1181.5916793635638	1132.6197963834898	1153.170833690571	1154.0797912681728	1168.6942394771945	1242.6107165805456	1142.6486000941886
1090.6156593894575	1152.8312567351359	1142.48738022088	1129.8532593329282	1140.4997911828916	1174.6756708578778	1198.2082560144559	1179.9010097559049	1154.6906635910964	1119.1901841706783	1141.9067245120307	1223.9091307617387	1186.9947896340518	1250.632033341817	1147.4571768875803	1159.1293999182756	1235.2142369976104	1135.9895690479152	1179.6379271987707	1161.37955665781	1105.359961239266	1068.320575088133	1182.591746573705	1181.5916793635638	1132.6197963834898	1153.170833690571	1154.0797912681728	1168.6942394771945	1242.6107165805456	1093.999941126735
1090.6156593894575	1152.8312567351359	1142.48738022088	1129.8532593329282	1140.4997911828916	1174.6756708578778	1198.2082560144559	1179.9010097559049	1154.6906635910964	1119.1901841706783	1141.9067245120307	1223.9091307617387	1186.9947896340518	1250.632033341817	1147.4571768875803	1159.1293999182756	1235.2142369976104	1135.9895690479152	1179.6379271987707	1161.37955665781	1105.359961239266	1068.320575088133	1182.591746573705	1181.5916793635638	1079.7002029025173	1153.170833690571	1154.0797912681728	1168.6942394771945	1242.6107165805456	1093.999941126735
1090.6156593894575	1152.8312567351359	1142.48738022088	1129.8532593329282	1140.4997911828916	1174.6756708578778	1198.2082560144559	1179.9010097559049	1154.6906635910964	1119.1901841706783	1141.9067245120307	1223.9091307617387	1186.9947896340518	1250.632033341817	1147.4571768875803	1159.1293999182756	1222.655617136298	1135.9895690479152	1179.6379271987707	1161.37955665781	1105.359961239266	1068.320575088133	1182.591746573705	1181.5916793635638	1079.7002029025173	1153.170833690571	1154.0797912681728	1168.6942394771945	1242.6107165805456	1093.999941126735
1090.6156593894575	1152.8312567351359	1142.48738022088	1129.8532593329282	1140.4997911828916	1174.6756708578778	1198.2082560144559	1179.9010097559049	1154.6906635910964	1119.1901841706783	1141.9067245120307	1223.9091307617387	1186.9947896340518	1250.632033341817	1137.7002227438727	1159.1293999182756	1222.655617136298	1135.9895690479152	1179.6379271987707	1161.37955665781	1105.359961239266	1068.320575088133	1182.591746573705	1181.5916793635638	1079.7002029025173	1153.170833690571	1154.0797912681728	1168.6942394771945	1242.6107165805456	1093.999941126735
1090.6156593894575	1152.8312567351359	1142.48738022088	1129.8532593329282	1140.4997911828916	1174.6756708578778	1198.2082560144559	1179.9010097559049	1154.6906635910964	1097.2176825574916	1141.9067245120307	1223.9091307617387	1186.9947896340518	1250.632033341817	1137.7002227438727	1159.1293999182756	1222.655617136298	1135.9895690479152	1179.6379271987707	1161.37955665781	1105.359961239266	1068.320575088133	1182.591746573705	1181.5916793635638	1079.7002029025173	1153.170833690571	1154.0797912681728	1168.6942394771945	1242.6107165805456	1093.999941126735
1090.6156593894575	1152.8312567351359	1117.6480525250468	1129.8532593329282	1140.4997911828916	1174.6756708578778	1198.2082560144559	1179.9010097559049	1154.6906635910964	1097.2176825574916	1141.9067245120307	1223.9091307617387	1186.9947896340518	1250.632033341817	1137.7002227438727	1159.1293999182756	1222.655617136298	1135.9895690479152	1105.1296410518833	1161.37955665781	1105.359961239266	1068.320575088133	1182.591746573705	1181.5916793635638	1079.7002029025173	1153.170833690571	1154.0797912681728	1168.6942394771945	1242.6107165805456	1093.999941126735
1090.6156593894575	1152.8312567351359	1117.6480525250468	1129.8532593329282	1140.4997911828916	1174.6756708578778	1198.2082560144559	1179.9010097559049	1154.6906635910964	1097.2176825574916	1141.9067245120307	1198.421258635964	1186.9947896340518	1250.632033341817	1137.7002227438727	1159.1293999182756	1222.655617136298	1135.9895690479152	1105.1296410518833	1052.1357593864295	1105.359961239266	1068.320575088133	1182.591746573705	1181.5916793635638	1079.7002029025173	1153.170833690571	1154.0797912681728	1168.6942394771945	1242.6107165805456	1093.999941126735
1090.6156593894575	1152.8312567351359	1115.8988316739537	1129.8532593329282	1140.4997911828916	1174.6756708578778	1198.2082560144559	1179.9010097559049	1154.6906635910964	1097.2176825574916	1141.9067245120307	1198.421258635964	1186.9947896340518	1250.632033341817	1137.7002227438727	1159.1293999182756	1222.655617136298	1135.9895690479152	1105.1296410518833	1052.1357593864295	1105.359961239266	1068.320575088133	1182.591746573705	1181.5916793635638	1079.7002029025173	1153.170833690571	1154.0797912681728	1168.6942394771945	1242.6107165805456	1093.999941126735
1090.6156593894575	1152.8312567351359	1115.8988316739537	1129.8532593329282	1140.4997911828916	1174.6756708578778	1198.2082560144559	1179.9010097559049	1154.6906635910964	1097.2176825574916	1141.9067245120307	1198.421258635964	1186.9947896340518	1250.632033341817	1118.1836247432175	1159.1293999182756	1178.764815160943	1135.9895690479152	1105.1296410518833	1052.1357593864295	1105.359961239266	1068.320575088133	1182.591746573705	1181.5916793635638	1079.7002029025173	1153.170833690571	1124.5763064650587	1168.6942394771945	1242.6107165805456	1093.999941126735
1090.6156593894575	1138.844272883432	1115.8988316739537	1129.8532593329282	1140.4997911828916	1174.6756708578778	1198.2082560144559	1108.6257946614874	1154.6906635910964	1097.2176825574916	1141.9067245120307	1198.421258635964	1186.9947896340518	1250.632033341817	1118.1836247432175	1159.1293999182756	1178.764815160943	1131.1418345746447	1105.1296410518833	1052.1357593864295	1105.359961239266	1068.320575088133	1182.591746573705	1181.5916793635638	1079.7002029025173	1153.170833690571	1124.5763064650587	1168.6942394771945	1242.6107165805456	1093.999941126735
1090.6156593894575	1138.844272883432	1115.8988316739537	1129.8532593329282	1140.4997911828916	1174.6756708578778	1198.2082560144559	1108.6257946614874	1154.6906635910964	1097.2176825574916	1141.9067245120307	1198.421258635964	1180.2847879717356	1250.632033341817	1118.1836247432175	1159.1293999182756	1178.764815160943	1131.1418345746447	1105.1296410518833	1052.1357593864295	1105.359961239266	1068.320575088133	1182.591746573705	1165.5286861056409	1079.7002029025173	1153.170833690571	1124.5763064650587	1168.6942394771945	1242.6107165805456	1093.999941126735
1090.6156593894575	1138.844272883432	1115.8988316739537	1129.8532593329282	1140.4997911828916	1174.6756708578778	1198.2082560144559	1108.6257946614874	1154.6906635910964	1097.2176825574916	1141.9067245120307	1198.421258635964	1180.2847879717356	1250.632033341817	1118.1836247432175	1159.1293999182756	1178.764815160943	1131.1418345746447	1105.1296410518833	1052.1357593864295	1105.359961239266	1068.320575088133	1182.591746573705	1165.5286861056409	1079.7002029025173	1153.170833690571	1124.5763064650587	1168.6942394771945	1242.6107165805456	1093.999941126735
1090.6156593894575	1138.844272883432	1115.8988316739537	1129.8532593329282	1140.4997911828916	1174.6756708578778	1198.2082560144559	1108.6257946614874	1154.6906635910964	1097.2176825574916	1141.9067245120307	1198.421258635964	1180.2847879717356	1250.632033341817	1118.1836247432175	1159.1293999182756	1178.764815160943	1131.1418345746447	1105.1296410518833	1052.1357593864295	1105.359961239266	1068.320575088133	1182.591746573705	1165.5286861056409	1079.7002029025173	1153.170833690571	1124.5763064650587	1168.6942394771945	1242.6107165805456	1093.999941126735
1090.6156593894575	1138.844272883432	1115.8988316739537	1129.8532593329282	1131.931388842088	1174.6756708578778	1198.2082560144559	1108.6257946614874	1154.6906635910964	1097.2176825574916	1141.9067245120307	1198.421258635964	1180.2847879717356	1250.632033341817	1118.1836247432175	1159.1293999182756	1178.764815160943	1131.1418345746447	1105.1296410518833	1052.1357593864295	1105.359961239266	1068.320575088133	1182.591746573705	1165.5286861056409	1079.7002029025173	1153.170833690571	1124.5763064650587	1168.6942394771945	1242.6107165805456	1093.999941126735
1090.6156593894575	1138.844272883432	1115.8988316739537	1129.8532593329282	1131.931388842088	1174.6756708578778	1198.2082560144559	1108.6257946614874	1154.6906635910964	1097.2176825574916	1141.9067245120307	1198.421258635964	1180.2847879717356	1250.632033341817	1118.1836247432175	1159.1293999182756	1178.764815160943	1131.1418345746447	1105.1296410518833	1052.1357593864295	1105.359961239266	1068.320575088133	1182.591746573705	1165.5286861056409	1079.7002029025173	1153.170833690571	1124.5763064650587	1168.6942394771945	1242.6107165805456	1093.999941126735
1090.6156593894575	1138.844272883432	1115.8988316739537	1129.8532593329282	1131.931388842088	1174.6756708578778	1198.2082560144559	1108.6257946614874	1154.6906635910964	1097.2176825574916	1141.9067245120307	1198.421258635964	1180.2847879717356	1250.632033341817	1118.1836247432175	1079.8903516636096	1178.764815160943	1131.1418345746447	1105.1296410518833	1052.1357593864295	1105.359961239266	1068.320575088133	1182.591746573705	1165.5286861056409	1079.7002029025173	1153.170833690571	1124.5763064650587	1168.6942394771945	1240.8658146684354	1093.999941126735
1090.6156593894575	1138.844272883432	1115.8988316739537	1129.8532593329282	1131.931388842088	1174.6756708578778	1198.2082560144559	1108.6257946614874	1154.6906635910964	1097.2176825574916	1141.9067245120307	1191.5765856170403	1180.2847879717356	1224.7997693789732	1118.1836247432175	1079.8903516636096	1124.7202708734362	1131.1418345746447	1105.1296410518833	1052.1357593864295	1105.359961239266	1068.320575088133	1182.591746573705	1165.5286861056409	1079.7002029025173	1153.170833690571	1124.5763064650587	1168.6942394771945	1240.8658146684354	1093.999941126735
1090.6156593894575	1138.844272883432	1115.8988316739537	1129.8532593329282	1131.931388842088	1174.6756708578778	1198.2082560144559	1108.6257946614874	1154.6906635910964	1097.2176825574916	1136.4692370957614	1191.5765856170403	1180.2847879717356	1224.7997693789732	1118.1836247432175	1079.8903516636096	1124.7202708734362	1131.1418345746447	1105.1296410518833	1052.1357593864295	1105.359961239266	1068.320575088133	1182.591746573705	1117.496485383213	1079.7002029025173	1153.170833690571	1124.5763064650587	1168.6942394771945	1240.8658146684354	1093.999941126735
1090.6156593894575	1138.844272883432	1115.8988316739537	1129.8532593329282	1131.931388842088	1174.6756708578778	1198.2082560144559	1108.6257946614874	1154.6906635910964	1097.2176825574916	1136.4692370957614	1161.2704859113321	1180.2847879717356	1214.2041946988115	1118.1836247432175	1079.8903516636096	1124.7202708734362	1131.1418345746447	1105.1296410518833	1052.1357593864295	1105.359961239266	1068.320575088133	1182.591746573705	1117.496485383213	1079.7002029025173	1153.170833690571	1124.5763064650587	1168.6942394771945	1240.8658146684354	1093.999941126735
1090.6156593894575	1138.844272883432	1115.8988316739537	1129.8532593329282	1131.931388842088	1174.6756708578778	1198.2082560144559	1108.6257946614874	1154.6906635910964	1097.2176825574916	1136.4692370957614	1161.2704859113321	1180.2847879717356	1204.2083778179344	1118.1836247432175	1079.8903516636096	1026.7740235093386	1131.1418345746447	1105.1296410518833	1052.1357593864295	1105.359961239266	1068.320575088133	1182.591746573705	1117.496485383213	1079.7002029025173	1153.170833690571	1124.5763064650587	1168.6942394771945	1240.8658146684354	1093.999941126735
1090.6156593894575	1138.844272883432	1115.8988316739537	1129.8532593329282	1131.931388842088	1174.6756708578778	1198.2082560144559	1108.6257946614874	1154.6906635910964	1097.2176825574916	1136.4692370957614	1161.2704859113321	1130.113407427965	1204.2083778179344	1118.1836247432175	1079.8903516636096	1026.7740235093386	1131.1418345746447	1105.1296410518833	1052.1357593864295	1105.359961239266	1068.320575088133	1182.591746573705	1117.496485383213	1079.7002029025173	1153.170833690571	1124.5763064650587	1168.6942394771945	1240.8658146684354	1093.999941126735
1090.6156593894575	1138.844272883432	1115.8988316739537	1129.8532593329282	1131.931388842088	1174.6756708578778	1198.2082560144559	1108.6257946614874	1154.6906635910964	1097.2176825574916	1136.4692370957614	1161.2704859113321	1130.113407427965	1204.2083778179344	1118.1836247432175	1079.8903516636096	1026.7740235093386	1131.1418345746447	1105.1296410518833	1052.1357593864295	1105.359961239266	1068.320575088133	1182.591746573705	1117.496485383213	1079.7002029025173	1153.170833690571	1124.5763064650587	1168.6942394771945	1240.8658146684354	1093.999941126735
1090.6156593894575	1138.844272883432	1115.8988316739537	1129.8532593329282	1131.931388842088	1174.6756708578778	1198.2082560144559	1108.6257946614874	1154.6906635910964	1097.2176825574916	1136.4692370957614	1161.2704859113321	1130.113407427965	1204.2083778179344	1118.1836247432175	1079.8903516636096	1026.7740235093386	1131.1418345746447	1105.1296410518833	1052.1357593864295	1105.359961239266	1068.320575088133	1182.591746573705	1117.496485383213	1079.7002029025173	1153.170833690571	1124.5763064650587	1168.6942394771945	1240.8658146684354	1093.999941126735
1090.6156593894575	1138.844272883432	1115.8988316739537	1112.1206006012626	1131.931388842088	1162.570957622312	1198.2082560144559	1108.6257946614874	1154.6906635910964	1097.2176825574916	1136.4692370957614	1161.2704859113321	1113.5596666353804	1204.2083778179344	1118.1836247432175	1079.8903516636096	1026.7740235093386	1131.1418345746447	1105.1296410518833	1052.1357593864295	1105.359961239266	1068.320575088133	1182.591746573705	1117.496485383213	1079.7002029025173	1153.170833690571	1124.5763064650587	1154.965775739319	1240.8658146684354	1093.999941126735
1090.6156593894575	1138.844272883432	1115.8988316739537	1109.8537607640906	1131.931388842088	1162.570957622312	1198.2082560144559	1108.6257946614874	1154.6906635910964	1097.2176825574916	1136.4692370957614	1161.2704859113321	1113.5596666353804	1204.2083778179344	1118.1836247432175	1079.8903516636096	1026.7740235093386	1131.1418345746447	1105.1296410518833	1052.1357593864295	1105.359961239266	1068.320575088133	1182.591746573705	1117.496485383213	1079.7002029025173	1153.170833690571	1124.5763064650587	1136.3549414950937	1240.8658146684354	1093.999941126735
1090.6156593894575	1138.844272883432	1115.8988316739537	1098.2262106858966	1131.931388842088	1162.570957622312	1198.2082560144559	1108.6257946614874	1154.6906635910964	1097.2176825574916	1095.1455579440149	1161.2704859113321	1113.5596666353804	1204.2083778179344	1118.1836247432175	1079.8903516636096	1026.7740235093386	1131.1418345746447	1105.1296410518833	1052.1357593864295	1105.359961239266	1068.320575088133	1182.591746573705	1117.496485383213	1079.7002029025173	1153.170833690571	1124.5763064650587	1136.3549414950937	1240.8658146684354	1093.999941126735
1090.6156593894575	1138.844272883432	1115.8988316739537	1098.2262106858966	1131.931388842088	1162.570957622312	1198.2082560144559	1108.6257946614874	1154.6906635910964	1097.2176825574916	1063.7784262152281	1156.8136886391676	1113.5596666353804	1204.2083778179344	1118.1836247432175	1079.8903516636096	1026.7740235093386	1131.1418345746447	1105.1296410518833	1052.1357593864295	1105.359961239266	1068.320575088133	1182.591746573705	1117.496485383213	1079.7002029025173	1140.4554622181818	1124.5763064650587	1136.3549414950937	1236.8562688160132	1093.999941126735
1090.6156593894575	1138.844272883432	1115.8988316739537	1098.2262106858966	1131.931388842088	1162.570957622312	1198.2082560144559	1108.6257946614874	1154.6906635910964	1097.2176825574916	1063.7784262152281	1156.8136886391676	1113.5596666353804	1204.2083778179344	1118.1836247432175	1079.8903516636096	1026.7740235093386	1131.1418345746447	1105.1296410518833	1052.1357593864295	1105.359961239266	1068.320575088133	1182.591746573705	1117.496485383213	1079.7002029025173	1140.4554622181818	1124.5763064650587	1136.3549414950937	1236.8562688160132	1093.999941126735
1090.6156593894575	1138.844272883432	1115.8988316739537	1098.2262106858966	1131.931388842088	1162.570957622312	1198.2082560144559	1108.6257946614874	1154.6906635910964	1097.2176825574916	1063.7784262152281	1156.8136886391676	1113.5596666353804	1204.2083778179344	1118.1836247432175	1079.8903516636096	1026.7740235093386	1131.1418345746447	1105.1296410518833	1052.1357593864295	1105.359961239266	1068.320575088133	1182.591746573705	1117.496485383213	1079.7002029025173	1140.4554622181818	1124.5763064650587	1136.3549414950937	1236.8562688160132	1093.999941126735
1090.6156593894575	1138.844272883432	1115.8988316739537	1098.2262106858966	1131.931388842088	1162.570957622312	1198.2082560144559	1108.6257946614874	1154.6906635910964	1097.2176825574916	1063.7784262152281	1156.8136886391676	1113.5596666353804	1204.2083778179344	1118.1836247432175	1079.8903516636096	1026.7740235093386	1131.1418345746447	1105.1296410518833	1052.1357593864295	1105.359961239266	1068.320575088133	1182.591746573705	1117.496485383213	1079.7002029025173	1092.0266600438677	1124.5763064650587	1136.3549414950937	1236.8562688160132	1093.999941126735
1090.6156593894575	1138.844272883432	1115.8988316739537	1098.2262106858966	1131.931388842088	1162.570957622312	1198.2082560144559	1108.6257946614874	1154.6906635910964	1097.2176825574916	1063.7784262152281	1156.8136886391676	1113.5596666353804	1204.2083778179344	1080.858980099178	1079.8903516636096	1026.7740235093386	1131.1418345746447	1105.1296410518833	1052.1357593864295	1105.359961239266	1068.320575088133	1182.591746573705	1117.496485383213	1079.7002029025173	1092.0266600438677	1124.5763064650587	1136.3549414950937	1178.0848814139113	1093.999941126735
1090.6156593894575	1138.844272883432	1115.8988316739537	1098.2262106858966	1131.931388842088	1162.570957622312	1198.2082560144559	1108.6257946614874	1154.6906635910964	1097.2176825574916	1063.7784262152281	1156.8136886391676	1113.5596666353804	1204.2083778179344	1080.858980099178	1079.8903516636096	1026.7740235093386	1131.1418345746447	1105.1296410518833	1052.1357593864295	1105.359961239266	1068.320575088133	1182.591746573705	1117.496485383213	1079.7002029025173	1092.0266600438677	1124.5763064650587	1136.3549414950937	1178.0848814139113	1093.999941126735
1090.6156593894575	1138.844272883432	1105.3374204463603	1098.2262106858966	1131.931388842088	1162.570957622312	1198.2082560144559	1108.6257946614874	1138.6014838161761	1097.2176825574916	1038.4923129878623	1156.8136886391676	1113.5596666353804	1204.2083778179344	1080.858980099178	1079.8903516636096	1026.7740235093386	1131.1418345746447	1105.1296410518833	1052.1357593864295	1105.359961239266	1068.320575088133	1182.591746573705	1117.496485383213	1079.7002029025173	1092.0266600438677	1124.5763064650587	1136.3549414950937	1178.0848814139113	1093.999941126735
1090.6156593894575	1138.844272883432	1105.3374204463603	1098.2262106858966	1131.931388842088	1162.570957622312	1198.2082560144559	1108.6257946614874	1138.6014838161761	1097.2176825574916	1038.4923129878623	1156.8136886391676	1113.5596666353804	1204.2083778179344	1080.858980099178	1079.8903516636096	1026.7740235093386	1131.1418345746447	1105.1296410518833	1052.1357593864295	1105.359961239266	1068.320575088133	1182.591746573705	1117.496485383213	1079.7002029025173	1092.0266600438677	1124.5763064650587	1136.3549414950937	1178.0848814139113	1093.999941126735
1090.6156593894575	1138.844272883432	1105.3374204463603	1098.2262106858966	1131.931388842088	1155.2391683837914	1198.2082560144559	1108.6257946614874	1138.6014838161761	1097.2176825574916	1038.4923129878623	1156.8136886391676	1113.5596666353804	1189.0791514080358	1080.858980099178	1079.8903516636096	1026.7740235093386	1131.1418345746447	1105.1296410518833	1052.1357593864295	1105.359961239266	1068.320575088133	1182.591746573705	1117.496485383213	1079.7002029025173	1092.0266600438677	1124.5763064650587	1136.3549414950937	1178.0848814139113	1093.999941126735
1090.6156593894575	1138.844272883432	1105.3374204463603	1098.2262106858966	1131.931388842088	1155.2391683837914	1198.2082560144559	1108.6257946614874	1138.6014838161761	1097.2176825574916	1038.4923129878623	1156.8136886391676	1113.5596666353804	1189.0791514080358	1080.858980099178	1079.8903516636096	1026.7740235093386	1131.1418345746447	1105.1296410518833	1052.1357593864295	1105.359961239266	1068.320575088133	1182.591746573705	1117.496485383213	1079.7002029025173	1092.0266600438677	1124.5763064650587	1136.3549414950937	1178.0848814139113	1093.999941126735
1090.6156593894575	1138.844272883432	1009.0359192897361	1098.2262106858966	1131.931388842088	1155.2391683837914	1198.2082560144559	1108.6257946614874	1138.6014838161761	1097.2176825574916	1038.4923129878623	1156.8136886391676	1113.5596666353804	1189.0791514080358	1080.858980099178	1079.8903516636096	1026.7740235093386	1131.1418345746447	1105.1296410518833	1052.1357593864295	1105.359961239266	1068.320575088133	1182.591746573705	1117.496485383213	1079.7002029025173	1092.0266600438677	1124.5763064650587	1136.3549414950937	1143.688427760345	1093.999941126735
1090.6156593894575	1138.844272883432	1009.0359192897361	1098.2262106858966	1125.2655896202386	1155.2391683837914	1198.2082560144559	1108.6257946614874	1138.6014838161761	1097.2176825574916	1038.4923129878623	1156.8136886391676	1113.5596666353804	1189.0791514080358	1080.858980099178	1079.8903516636096	1026.7740235093386	1131.1418345746447	1105.1296410518833	1052.1357593864295	1105.359961239266	1068.320575088133	1182.591746573705	1117.496485383213	1079.7002029025173	1092.0266600438677	1124.5763064650587	1136.3549414950937	1143.688427760345	1093.999941126735
1090.6156593894575	1138.844272883432	1009.0359192897361	1098.2262106858966	1125.2655896202386	1155.2391683837914	1154.4692169853283	1108.6257946614874	1138.6014838161761	1097.2176825574916	1038.4923129878623	1156.8136886391676	1113.5596666353804	1189.0791514080358	1080.858980099178	1079.8903516636096	1026.7740235093386	1131.1418345746447	1105.1296410518833	1052.1357593864295	1105.359961239266	1068.320575088133	1182.591746573705	1117.496485383213	1079.7002029025173	1092.0266600438677	1124.5763064650587	1136.3549414950937	1143.688427760345	1093.999941126735
1090.6156593894575	1138.844272883432	1009.0359192897361	1097.8710987556042	1125.2655896202386	1155.2391683837914	1154.4692169853283	1108.6257946614874	1138.6014838161761	1097.2176825574916	1038.4923129878623	1156.8136886391676	1113.5596666353804	1189.0791514080358	1080.858980099178	1072.5693952067809	1026.7740235093386	1131.1418345746447	1105.1296410518833	1052.1357593864295	1105.359961239266	1045.9768894394624	1165.9380594450904	1117.496485383213	1079.7002029025173	1092.0266600438677	1124.5763064650587	1136.3549414950937	1143.688427760345	1093.999941126735
1084.683032450312	1138.844272883432	1009.0359192897361	1097.8710987556042	1125.2655896202386	1155.2391683837914	1154.4692169853283	1108.6257946614874	1138.6014838161761	1097.2176825574916	1038.4923129878623	1156.8136886391676	1113.5596666353804	1189.0791514080358	1080.858980099178	1072.5693952067809	1026.7740235093386	1131.1418345746447	1105.1296410518833	1052.1357593864295	1105.359961239266	1045.9768894394624	1165.9380594450904	1117.496485383213	1076.5254261661871	1092.0266600438677	1124.5763064650587	1136.3549414950937	1110.2309289682494	1093.999941126735
1084.683032450312	1138.844272883432	1009.0359192897361	1097.8710987556042	1122.8822344199252	1155.2391683837914	1154.4692169853283	1108.6257946614874	1138.6014838161761	1097.2176825574916	1038.4923129878623	1156.8136886391676	1113.5596666353804	1189.0791514080358	1080.858980099178	1072.5693952067809	1026.7740235093386	1131.1418345746447	1105.1296410518833	1046.7609615198428	1105.359961239266	1045.9768894394624	1165.9380594450904	1117.496485383213	1076.5254261661871	1092.0266600438677	1124.5763064650587	1136.3549414950937	1110.2309289682494	1084.0746813826581
1084.683032450312	1138.844272883432	1009.0359192897361	1097.8710987556042	1122.8822344199252	1155.2391683837914	1154.4692169853283	1108.6257946614874	1138.6014838161761	1097.2176825574916	1038.4923129878623	1156.8136886391676	1113.5596666353804	1189.0791514080358	1080.858980099178	1072.5693952067809	1026.7740235093386	1131.1418345746447	1105.1296410518833	1046.7609615198428	1105.359961239266	1045.9768894394624	1165.9380594450904	1117.496485383213	1076.5254261661871	1092.0266600438677	1124.5763064650587	1136.3549414950937	1110.2309289682494	1084.0746813826581
1084.683032450312	1138.844272883432	1009.0359192897361	1097.8710987556042	1122.8822344199252	1155.2391683837914	1154.4692169853283	1108.6257946614874	1138.6014838161761	1097.2176825574916	1038.4923129878623	1156.8136886391676	1113.5596666353804	1189.0791514080358	1080.858980099178	1072.5693952067809	1026.7740235093386	1131.1418345746447	1105.1296410518833	1046.7609615198428	1105.359961239266	1045.9768894394624	1165.9380594450904	1117.496485383213	1076.5254261661871	1092.0266600438677	1117.4570011346923	1136.3549414950937	1110.2309289682494	1084.0746813826581
1084.683032450312	1138.844272883432	1009.0359192897361	1097.8710987556042	1122.8822344199252	1155.2391683837914	1154.4692169853283	1108.6257946614874	1138.6014838161761	1097.2176825574916	1038.4923129878623	1156.8136886391676	1113.5596666353804	1189.0791514080358	1080.858980099178	1072.5693952067809	1026.7740235093386	1131.1418345746447	1105.1296410518833	1046.7609615198428	1105.359961239266	1045.9768894394624	1165.9380594450904	1117.496485383213	1076.5254261661871	1092.0266600438677	1117.4570011346923	1136.3549414950937	1110.2309289682494	1084.0746813826581
1084.683032450312	1138.844272883432	1009.0359192897361	1097.8710987556042	1122.8822344199252	1155.2391683837914	1154.4692169853283	1108.6257946614874	1138.6014838161761	1097.2176825574916	1038.4923129878623	1156.8136886391676	1113.5596666353804	1189.0791514080358	1080.858980099178	1072.5693952067809	1026.7740235093386	1131.1418345746447	1105.1296410518833	1046.7609615198428	1105.359961239266	1045.9768894394624	1165.9380594450904	1117.496485383213	1076.5254261661871	1092.0266600438677	1117.4570011346923	1136.3549414950937	1110.2309289682494	1084.0746813826581
1084.683032450312	1138.844272883432	1009.0359192897361	1097.8710987556042	1122.8822344199252	1155.2391683837914	1154.4692169853283	1108.6257946614874	1138.6014838161761	1097.2176825574916	1038.4923129878623	1156.8136886391676	1113.5596666353804	1189.0791514080358	1080.858980099178	1072.5693952067809	1026.7740235093386	1131.1418345746447	1105.1296410518833	1046.7609615198428	1105.359961239266	1045.9768894394624	1165.9380594450904	1117.496485383213	1076.5254261661871	1092.0266600438677	1113.594729386618	1136.3549414950937	1110.2309289682494	1084.0746813826581
1084.683032450312	1138.844272883432	1009.0359192897361	1097.8710987556042	1122.8822344199252	1155.2391683837914	1154.4692169853283	1108.6257946614874	1138.6014838161761	1097.2176825574916	1038.4923129878623	1156.8136886391676	1113.5596666353804	1189.0791514080358	1080.858980099178	1072.5693952067809	1026.7740235093386	1131.1418345746447	1105.1296410518833	1046.7609615198428	1105.359961239266	1045.9768894394624	1165.9380594450904	1117.496485383213	1076.5254261661871	1092.0266600438677	1113.594729386618	1136.3549414950937	1110.2309289682494	1084.0746813826581
1084.683032450312	1138.844272883432	1009.0359192897361	1097.8710987556042	1122.8822344199252	1155.2391683837914	1154.4692169853283	1108.6257946614874	1138.6014838161761	1097.2176825574916	1038.4923129878623	1156.8136886391676	1113.5596666353804	1189.0791514080358	1080.858980099178	1072.5693952067809	1026.7740235093386	1131.1418345746447	1105.1296410518833	1046.7609615198428	1105.359961239266	995.4145998405002	1165.9380594450904	1117.496485383213	1072.3006170832414	1092.0266600438677	1113.594729386618	1136.3549414950937	1110.2309289682494	1084.0746813826581
1084.683032450312	1138.844272883432	1009.0359192897361	1097.8710987556042	1122.8822344199252	1155.2391683837914	1154.4692169853283	1108.6257946614874	1138.6014838161761	1097.2176825574916	1038.4923129878623	1156.8136886391676	1113.5596666353804	1189.0791514080358	1080.858980099178	1072.5693952067809	1026.7740235093386	1131.1418345746447	1105.1296410518833	1046.7609615198428	1105.359961239266	993.3582037000721	1165.9380594450904	1117.496485383213	1072.3006170832414	1092.0266600438677	1113.594729386618	1136.3549414950937	1110.2309289682494	1084.0746813826581
1084.683032450312	1138.844272883432	1009.0359192897361	1097.8710987556042	1122.8822344199252	1155.2391683837914	1154.4692169853283	1108.6257946614874	1138.6014838161761	1097.2176825574916	1038.4923129878623	1156.8136886391676	1113.5596666353804	1189.0791514080358	1080.858980099178	1072.5693952067809	1026.7740235093386	1131.1418345746447	1105.1296410518833	1046.7609615198428	1105.359961239266	993.3582037000721	1165.9380594450904	1117.496485383213	1072.3006170832414	1092.0266600438677	1113.594729386618	1136.3549414950937	1110.2309289682494	1084.0746813826581
1084.683032450312	1138.844272883432	1009.0359192897361	1097.8710987556042	1122.8822344199252	1155.2391683837914	1154.4692169853283	1108.6257946614874	1138.6014838161761	1097.2176825574916	1038.4923129878623	1156.8136886391676	1113.5596666353804	1189.0791514080358	1080.858980099178	1072.5693952067809	1026.7740235093386	1131.1418345746447	1105.1296410518833	1046.7609615198428	1105.359961239266	993.3582037000721	1165.9380594450904	1117.496485383213	1072.3006170832414	1092.0266600438677	1113.594729386618	1136.3549414950937	1110.2309289682494	1084.0746813826581
1041.8591016296562	1138.844272883432	1009.0359192897361	1097.8710987556042	1122.8822344199252	1155.2391683837914	1154.4692169853283	1108.6257946614874	1138.6014838161761	1097.2176825574916	1038.4923129878623	1156.8136886391676	1039.6095612844697	1189.0791514080358	1080.858980099178	1072.5693952067809	1026.7740235093386	1131.1418345746447	1105.1296410518833	1046.7609615198428	1105.359961239266	993.3582037000721	1165.9380594450904	1117.496485383213	1072.3006170832414	1092.0266600438677	1113.594729386618	1136.3549414950937	1110.2309289682494	1084.0746813826581
1041.8591016296562	1138.844272883432	1009.0359192897361	1071.8981615984733	1122.8822344199252	1155.2391683837914	1154.4692169853283	1108.6257946614874	1138.6014838161761	1097.2176825574916	1038.4923129878623	1156.8136886391676	1039.6095612844697	1189.0791514080358	1080.858980099178	1072.5693952067809	1026.7740235093386	1131.1418345746447	1105.1296410518833	1046.7609615198428	1105.359961239266	993.3582037000721	1165.9380594450904	1117.496485383213	1072.3006170832414	1092.0266600438677	1113.594729386618	1125.9189027173156	1110.2309289682494	1084.0746813826581
1037.231044988631	1138.844272883432	1009.0359192897361	1071.8981615984733	1122.8822344199252	1155.2391683837914	1154.4692169853283	1108.6257946614874	1138.6014838161761	1097.2176825574916	1038.4923129878623	1156.8136886391676	1039.6095612844697	1189.0791514080358	1080.858980099178	1072.5693952067809	1026.7740235093386	1131.1418345746447	1105.1296410518833	1046.7609615198428	1105.359961239266	993.3582037000721	1165.9380594450904	1117.496485383213	1072.3006170832414	1092.0266600438677	1113.594729386618	1125.9189027173156	1110.2309289682494	1084.0746813826581
1037.231044988631	1138.844272883432	1009.0359192897361	1071.8981615984733	1122.8822344199252	1155.2391683837914	1154.4692169853283	1108.6257946614874	1138.6014838161761	1097.2176825574916	1033.4630982110543	1156.8136886391676	1039.6095612844697	1189.0791514080358	1080.858980099178	1072.5693952067809	1026.7740235093386	1131.1418345746447	1105.1296410518833	1046.7609615198428	1105.359961239266	993.3582037000721	1165.9380594450904	1117.496485383213	1072.3006170832414	1092.0266600438677	1113.594729386618	1093.5458708375063	1110.2309289682494	1084.0746813826581
1028.5342891000523	1138.844272883432	1009.0359192897361	1071.8981615984733	1122.8822344199252	1155.2391683837914	1154.4692169853283	1108.6257946614874	1138.6014838161761	1097.2176825574916	1033.4630982110543	1156.8136886391676	1039.6095612844697	1189.0791514080358	1080.858980099178	1072.5693952067809	1026.7740235093386	1131.1418345746447	1105.1296410518833	1046.7609615198428	1105.359961239266	993.3582037000721	1165.9380594450904	1117.496485383213	1072.3006170832414	1092.0266600438677	1113.594729386618	1093.5458708375063	1110.2309289682494	1084.0746813826581
1028.5342891000523	1138.844272883432	1009.0359192897361	1071.8981615984733	1122.8822344199252	1155.2391683837914	1154.4692169853283	1108.6257946614874	1138.6014838161761	1097.2176825574916	1033.4630982110543	1156.8136886391676	1039.6095612844697	1189.0791514080358	1080.858980099178	1072.5693952067809	1026.7740235093386	1131.1418345746447	1105.1296410518833	1046.7609615198428	1105.359961239266	993.3582037000721	1165.9380594450904	1117.496485383213	1072.3006170832414	1092.0266600438677	1113.594729386618	1093.5458708375063	1110.2309289682494	1084.0746813826581
1028.5342891000523	1138.844272883432	1009.0359192897361	1070.7092515423392	1122.8822344199252	1155.2391683837914	1154.4692169853283	1108.6257946614874	1138.6014838161761	1097.2176825574916	1033.4630982110543	1156.8136886391676	1039.6095612844697	1189.0791514080358	1080.858980099178	1072.5693952067809	1026.7740235093386	1131.1418345746447	1105.1296410518833	1046.7609615198428	1105.359961239266	993.3582037000721	1165.9380594450904	1117.496485383213	1072.3006170832414	1092.0266600438677	1113.594729386618	1093.5458708375063	1110.2309289682494	1084.0746813826581
1028.5342891000523	1138.844272883432	1009.0359192897361	1070.7092515423392	1122.8822344199252	1155.2391683837914	1154.4692169853283	1108.6257946614874	1138.6014838161761	1097.2176825574916	1033.4630982110543	1156.8136886391676	1039.6095612844697	1189.0791514080358	1080.858980099178	1072.5693952067809	1026.7740235093386	1131.1418345746447	1105.1296410518833	1046.7609615198428	1105.359961239266	993.3582037000721	1165.9380594450904	1117.496485383213	1072.3006170832414	1038.7973144893497	1113.594729386618	1093.5458708375063	1110.2309289682494	1084.0746813826581
1028.5342891000523	1138.844272883432	1009.0359192897361	1070.7092515423392	1122.8822344199252	1155.2391683837914	1154.4692169853283	1108.6257946614874	1138.6014838161761	1097.2176825574916	1033.4630982110543	1156.8136886391676	1039.6095612844697	1189.0791514080358	1069.7343021785869	1072.5693952067809	1026.7740235093386	1131.1418345746447	1105.1296410518833	1046.7609615198428	1105.359961239266	993.3582037000721	1165.9380594450904	1117.496485383213	1072.3006170832414	1038.7973144893497	1113.594729386618	1093.5458708375063	1110.2309289682494	1084.0746813826581
1028.5342891000523	1138.844272883432	1009.0359192897361	1070.7092515423392	1106.077942426861	1155.2391683837914	1154.4692169853283	1108.6257946614874	1138.6014838161761	1097.2176825574916	1031.5494408138863	1156.8136886391676	1039.6095612844697	1163.9501398008106	1069.7343021785869	1072.5693952067809	1026.7740235093386	1131.1418345746447	1105.1296410518833	1046.7609615198428	1105.359961239266	945.453012270538	1165.9380594450904	1117.496485383213	1072.3006170832414	1038.7973144893497	1113.594729386618	1093.5458708375063	1108.3409484653762	1084.0746813826581
1028.5342891000523	1138.844272883432	1009.0359192897361	1070.7092515423392	1106.077942426861	1155.2391683837914	1154.4692169853283	1108.6257946614874	1138.6014838161761	1097.2176825574916	1031.5494408138863	1155.3847046993349	1039.6095612844697	1163.9501398008106	1069.7343021785869	1072.5693952067809	1026.7740235093386	1131.1418345746447	1105.1296410518833	1046.7609615198428	1105.359961239266	945.453012270538	1165.9380594450904	1117.496485383213	1072.3006170832414	1038.7973144893497	1113.594729386618	1093.5458708375063	1108.3409484653762	1084.0746813826581
1028.5342891000523	1138.844272883432	1009.0359192897361	1070.7092515423392	1104.696755361961	1155.2391683837914	1154.4692169853283	1108.6257946614874	1138.6014838161761	1050.8945179820053	1031.5494408138863	1155.3847046993349	1039.6095612844697	1163.9501398008106	1069.7343021785869	1072.5693952067809	1026.7740235093386	1131.1418345746447	1105.1296410518833	1046.7609615198428	1105.359961239266	945.453012270538	1165.9380594450904	1117.496485383213	1072.3006170832414	1038.7973144893497	1113.594729386618	1093.5458708375063	1108.3409484653762	1084.0746813826581
1028.5342891000523	1138.844272883432	1009.0359192897361	1070.7092515423392	1104.696755361961	1155.2391683837914	1154.4692169853283	1108.6257946614874	1138.6014838161761	1050.8945179820053	1031.5494408138863	1155.3847046993349	1039.6095612844697	1163.9501398008106	1069.7343021785869	1072.5693952067809	1026.7740235093386	1131.1418345746447	1105.1296410518833	1046.7609615198428	1105.359961239266	945.453012270538	1165.9380594450904	1117.496485383213	1072.3006170832414	1038.7973144893497	1113.594729386618	1093.5458708375063	1108.3409484653762	1084.0746813826581
1028.5342891000523	1138.844272883432	1009.0359192897361	1070.7092515423392	1104.696755361961	1155.2391683837914	1154.4692169853283	1108.6257946614874	1138.6014838161761	1050.8945179820053	1031.5494408138863	1155.3847046993349	1039.6095612844697	1163.9501398008106	1069.7343021785869	1072.5693952067809	1026.7740235093386	1131.1418345746447	1105.1296410518833	1046.7609615198428	1105.359961239266	945.453012270538	1165.9380594450904	1117.496485383213	1072.3006170832414	1038.7973144893497	1113.594729386618	1093.5458708375063	1108.3409484653762	1084.0746813826581
1028.5342891000523	1138.844272883432	1009.0359192897361	1070.7092515423392	1104.696755361961	1155.2391683837914	1154.4692169853283	1108.6257946614874	1138.6014838161761	1050.8945179820053	1031.5494408138863	1155.3847046993349	1039.6095612844697	1163.9501398008106	1069.7343021785869	1072.5693952067809	1026.7740235093386	1131.1418345746447	1105.1296410518833	1046.7609615198428	1105.359961239266	945.453012270538	1165.9380594450904	1117.496485383213	1072.3006170832414	1038.7973144893497	1113.594729386618	1093.5458708375063	1108.3409484653762	1084.0746813826581
1028.5342891000523	1138.844272883432	1009.0359192897361	1070.7092515423392	1104.696755361961	1155.2391683837914	1154.4692169853283	1108.6257946614874	1138.6014838161761	1050.8945179820053	1031.5494408138863	1155.3847046993349	1039.6095612844697	1163.9501398008106	1069.7343021785869	1072.5693952067809	1026.7740235093386	1131.1418345746447	1105.1296410518833	1046.7609615198428	1105.359961239266	945.453012270538	1165.9380594450904	1117.496485383213	1072.3006170832414	1038.7973144893497	1113.594729386618	1093.5458708375063	1090.5289664126446	1084.0746813826581
1028.5342891000523	1138.844272883432	1009.0359192897361	1070.7092515423392	1104.696755361961	1155.2391683837914	1154.4692169853283	1108.6257946614874	1138.6014838161761	1050.8945179820053	1031.5494408138863	1155.3847046993349	1039.6095612844697	1163.9501398008106	1069.7343021785869	1072.5693952067809	1026.7740235093386	1131.1418345746447	1105.1296410518833	1046.7609615198428	1105.359961239266	945.453012270538	1165.9380594450904	1117.496485383213	1072.3006170832414	1038.7973144893497	1113.594729386618	1093.5458708375063	1090.5289664126446	1084.0746813826581
1028.5342891000523	1138.844272883432	1009.0359192897361	1070.7092515423392	1104.696755361961	1155.2391683837914	1154.4692169853283	1108.6257946614874	1138.6014838161761	1050.8945179820053	1031.5494408138863	1155.3847046993349	1039.6095612844697	1163.9501398008106	1069.7343021785869	1072.5693952067809	1026.7740235093386	1131.1418345746447	1105.1296410518833	1046.7609615198428	1105.359961239266	945.453012270538	1165.9380594450904	1117.496485383213	1072.3006170832414	1038.7973144893497	1113.594729386618	1093.5458708375063	1090.5289664126446	1084.0746813826581
1028.5342891000523	1138.844272883432	1009.0359192897361	1070.7092515423392	1104.696755361961	1155.2391683837914	1154.4692169853283	1108.6257946614874	1138.6014838161761	1050.8945179820053	1031.5494408138863	1155.3847046993349	1039.6095612844697	1163.9501398008106	1069.7343021785869	1072.5693952067809	1026.7740235093386	1131.1418345746447	1105.1296410518833	1046.7609615198428	1105.359961239266	945.453012270538	1165.9380594450904	1117.496485383213	1072.3006170832414	1038.7973144893497	1113.594729386618	1090.6661202056475	1090.5289664126446	1084.0746813826581
1028.5342891000523	1138.844272883432	1009.0359192897361	1070.7092515423392	1104.696755361961	1155.2391683837914	1154.4692169853283	1108.6257946614874	1138.6014838161761	1050.8945179820053	1031.5494408138863	1155.3847046993349	1039.6095612844697	1163.9501398008106	1069.7343021785869	1072.5693952067809	1026.7740235093386	1131.1418345746447	1105.1296410518833	1046.7609615198428	1105.359961239266	945.453012270538	1165.9380594450904	1117.496485383213	1072.3006170832414	1038.7973144893497	1108.7271467184196	1090.6661202056475	1090.5289664126446	1084.0746813826581
1028.5342891000523	1138.844272883432	1009.0359192897361	1070.7092515423392	1095.0025099563507	1155.2391683837914	1154.4692169853283	1108.6257946614874	1138.6014838161761	1050.8945179820053	1031.5494408138863	1155.3847046993349	1039.6095612844697	1163.9501398008106	1069.7343021785869	1072.5693952067809	1026.7740235093386	1131.1418345746447	1105.1296410518833	1046.7609615198428	1105.359961239266	945.453012270538	1165.9380594450904	1117.496485383213	1072.3006170832414	1038.7973144893497	1108.7271467184196	1090.6661202056475	1090.5289664126446	1084.0746813826581
1028.5342891000523	1138.844272883432	1009.0359192897361	1070.7092515423392	1095.0025099563507	1155.2391683837914	1154.4692169853283	1108.6257946614874	1138.6014838161761	1050.8945179820053	1028.6629782748519	1148.0929459620675	1039.6095612844697	1163.9501398008106	1069.7343021785869	1072.5693952067809	1026.7740235093386	1131.1418345746447	1105.1296410518833	1046.7609615198428	1105.359961239266	945.453012270538	1165.9380594450904	1117.496485383213	1072.3006170832414	1038.7973144893497	1108.7271467184196	1090.6661202056475	1090.5289664126446	1084.0746813826581
1028.5342891000523	1138.844272883432	1009.0359192897361	1070.7092515423392	1095.0025099563507	1155.2391683837914	1154.4692169853283	1108.6257946614874	1138.6014838161761	1050.8945179820053	1028.6629782748519	1148.0929459620675	1039.6095612844697	1163.9501398008106	1069.7343021785869	1072.5693952067809	1026.7740235093386	1131.1418345746447	1105.1296410518833	1046.7609615198428	1105.359961239266	945.453012270538	1165.9380594450904	1117.496485383213	1072.3006170832414	1038.7973144893497	1108.7271467184196	1090.6661202056475	1090.5289664126446	1084.0746813826581
1028.5342891000523	1138.844272883432	1009.0359192897361	1070.7092515423392	1074.5968657040735	1155.2391683837914	1154.4692169853283	1108.6257946614874	1138.6014838161761	1050.8945179820053	1028.6629782748519	1123.66095950889	1039.6095612844697	1163.9501398008106	1069.7343021785869	1072.5693952067809	1026.7740235093386	1131.1418345746447	1105.1296410518833	1046.7609615198428	1105.359961239266	945.453012270538	1165.9380594450904	1117.496485383213	1072.3006170832414	1038.7973144893497	1108.7271467184196	1090.6661202056475	1090.5289664126446	1084.0746813826581
1028.5342891000523	1138.844272883432	1009.0359192897361	1070.7092515423392	1074.5968657040735	1155.2391683837914	1154.4692169853283	1108.6257946614874	1138.6014838161761	1050.8945179820053	1028.6629782748519	1123.66095950889	1039.6095612844697	1163.9501398008106	1069.7343021785869	1072.5693952067809	1026.7740235093386	1131.1418345746447	1105.1296410518833	1046.7609615198428	1105.359961239266	945.453012270538	1165.9380594450904	1112.7678451995666	1072.3006170832414	1038.7973144893497	1108.7271467184196	1090.6661202056475	1090.5289664126446	1084.0746813826581
1028.5342891000523	1138.844272883432	1009.0359192897361	1070.7092515423392	1074.5968657040735	1155.2391683837914	1154.4692169853283	1108.6257946614874	1138.6014838161761	1050.8945179820053	1024.415754675146	1123.66095950889	1039.6095612844697	1137.684030343658	1069.7343021785869	1072.5693952067809	1026.7740235093386	1131.1418345746447	1105.1296410518833	1046.7609615198428	1105.359961239266	945.453012270538	1165.9380594450904	1112.7678451995666	1064.3714865631114	1038.7973144893497	1108.7271467184196	1090.6661202056475	1090.5289664126446	1084.0746813826581
1028.5342891000523	1138.844272883432	1009.0359192897361	1070.7092515423392	1074.5968657040735	1155.2391683837914	1154.4692169853283	1108.6257946614874	1138.6014838161761	1050.8945179820053	1024.415754675146	1123.66095950889	1039.6095612844697	1137.684030343658	1069.7343021785869	1072.5693952067809	1026.7740235093386	1131.1418345746447	1105.1296410518833	1046.7609615198428	1105.359961239266	945.453012270538	1165.9380594450904	1112.7678451995666	1064.3714865631114	1038.7973144893497	1108.7271467184196	1090.6661202056475	1090.5289664126446	1084.0746813826581
1028.5342891000523	1138.844272883432	1009.0359192897361	1070.7092515423392	1074.5968657040735	1155.2391683837914	1154.4692169853283	1108.6257946614874	1138.6014838161761	1050.8945179820053	1024.415754675146	1123.66095950889	1039.6095612844697	1137.684030343658	1069.7343021785869	1072.5693952067809	1026.7740235093386	1131.1418345746447	1105.1296410518833	1046.7609615198428	1105.359961239266	945.453012270538	1165.9380594450904	1112.7678451995666	1064.3714865631114	1038.7973144893497	1108.7271467184196	1090.6661202056475	1090.5289664126446	1077.8647845182163
1028.5342891000523	1138.844272883432	1009.0359192897361	1070.7092515423392	1074.5968657040735	1155.2391683837914	1154.4692169853283	1108.6257946614874	1138.6014838161761	1050.8945179820053	1024.415754675146	1123.66095950889	1039.6095612844697	1137.684030343658	1069.7343021785869	1072.5693952067809	1026.7740235093386	1131.1418345746447	1105.1296410518833	1046.7609615198428	1105.359961239266	945.453012270538	1165.9380594450904	1112.7678451995666	1064.3714865631114	1038.7973144893497	1108.7271467184196	1090.6661202056475	1090.5289664126446	1077.8647845182163
1028.5342891000523	1138.844272883432	1009.0359192897361	1070.7092515423392	1074.5968657040735	1155.2391683837914	1154.4692169853283	1108.6257946614874	1138.6014838161761	1050.8945179820053	1024.415754675146	1123.66095950889	1039.6095612844697	1137.684030343658	1067.471929174255	1072.5693952067809	1026.7740235093386	1131.1418345746447	1105.1296410518833	1046.7609615198428	1105.359961239266	945.453012270538	1165.9380594450904	1112.7678451995666	1064.3714865631114	1038.7973144893497	1108.7271467184196	1090.6661202056475	1090.5289664126446	1077.8647845182163
1028.5342891000523	1138.844272883432	1009.0359192897361	1070.7092515423392	1074.5968657040735	1155.2391683837914	1154.4692169853283	1108.6257946614874	1138.6014838161761	1050.8945179820053	1024.415754675146	1123.66095950889	1039.6095612844697	1137.684030343658	1067.471929174255	1072.5693952067809	1026.7740235093386	1131.1418345746447	1105.1296410518833	1046.7609615198428	1105.359961239266	945.453012270538	1165.9380594450904	1112.7678451995666	1064.3714865631114	1038.7973144893497	1108.7271467184196	1090.6661202056475	1090.5289664126446	1077.8647845182163
1028.5342891000523	1138.844272883432	1009.0359192897361	1070.7092515423392	1074.5968657040735	1155.2391683837914	1154.4692169853283	1108.6257946614874	1138.6014838161761	1050.8945179820053	1024.415754675146	1123.66095950889	1039.6095612844697	1137.684030343658	1067.471929174255	1072.5693952067809	1026.7740235093386	1131.1418345746447	1105.1296410518833	1046.7609615198428	1105.359961239266	945.453012270538	1152.0609415829085	1112.7678451995666	1064.3714865631114	1038.7973144893497	1108.7271467184196	1090.6661202056475	1090.5289664126446	1077.8647845182163
1009.5610732069376	1138.844272883432	1009.0359192897361	1070.7092515423392	1074.5968657040735	1155.2391683837914	1154.4692169853283	1108.6257946614874	1138.6014838161761	1050.8945179820053	1024.415754675146	1123.66095950889	1039.6095612844697	1137.684030343658	1067.471929174255	1072.5693952067809	1026.7740235093386	1131.1418345746447	1105.1296410518833	1046.7609615198428	1105.359961239266	945.453012270538	1152.0609415829085	1112.7678451995666	1057.8982979037512	1038.7973144893497	1108.7271467184196	1090.6661202056475	1090.5289664126446	1077.8647845182163
1009.5610732069376	1138.844272883432	1009.0359192897361	1070.7092515423392	1074.5968657040735	1155.2391683837914	1154.4692169853283	1108.6257946614874	1138.6014838161761	1050.5266446490832	1024.415754675146	1080.1464023232663	1039.6095612844697	1137.684030343658	1067.471929174255	1072.5693952067809	1026.7740235093386	1131.1418345746447	1105.1296410518833	1046.7609615198428	1105.359961239266	945.453012270538	1152.0609415829085	1112.7678451995666	1057.8982979037512	1038.7973144893497	1108.7271467184196	1090.6661202056475	1090.5289664126446	1077.8647845182163
1009.5610732069376	1138.844272883432	1009.0359192897361	1070.7092515423392	1074.5968657040735	1155.2391683837914	1154.4692169853283	1108.6257946614874	1138.6014838161761	1050.5266446490832	1024.415754675146	1080.1464023232663	1039.6095612844697	1137.684030343658	1067.471929174255	1072.5693952067809	1026.7740235093386	1131.1418345746447	1105.1296410518833	1046.7609615198428	1105.359961239266	945.453012270538	1152.0609415829085	1112.7678451995666	1057.8982979037512	1038.7973144893497	1108.7271467184196	1090.6661202056475	1090.5289664126446	1077.8647845182163
1009.5610732069376	1138.844272883432	1009.0359192897361	1070.7092515423392	1074.5968657040735	1155.2391683837914	1154.4692169853283	1108.6257946614874	1106.535078032258	1050.5266446490832	1024.415754675146	1080.1464023232663	1039.6095612844697	1137.684030343658	1067.471929174255	1072.5693952067809	1026.7740235093386	1131.1418345746447	1105.1296410518833	1046.7609615198428	1105.359961239266	945.453012270538	1152.0609415829085	1112.7678451995666	1057.8982979037512	1038.7973144893497	1108.7271467184196	1090.6661202056475	1079.8731357001557	1077.8647845182163
1009.5610732069376	1138.844272883432	1009.0359192897361	1070.7092515423392	1074.5968657040735	1155.2391683837914	1154.4692169853283	1108.6257946614874	1106.535078032258	1050.5266446490832	1024.415754675146	1080.1464023232663	1039.6095612844697	1137.684030343658	1067.471929174255	1072.5693952067809	1026.7740235093386	1131.1418345746447	1105.1296410518833	1046.7609615198428	1105.359961239266	945.453012270538	1118.7177562390577	1102.375730532063	1057.8982979037512	1038.7973144893497	1108.7271467184196	1090.6661202056475	1079.8731357001557	1077.8647845182163
1009.5610732069376	1138.844272883432	1009.0359192897361	1070.7092515423392	1074.5968657040735	1155.2391683837914	1154.4692169853283	1108.6257946614874	1106.535078032258	1050.5266446490832	1024.415754675146	1080.1464023232663	1039.6095612844697	1137.684030343658	1067.471929174255	1072.5693952067809	1026.7740235093386	1131.1418345746447	1105.1296410518833	1046.7609615198428	1105.359961239266	945.453012270538	1118.7177562390577	1102.375730532063	1057.8982979037512	1038.7973144893497	1108.7271467184196	1090.6661202056475	1079.8731357001557	1075.0540117505345
1009.5610732069376	1138.844272883432	1009.0359192897361	1070.7092515423392	1074.5968657040735	1155.2391683837914	1152.9809142654033	1108.6257946614874	1106.535078032258	1050.5266446490832	1008.4421011272353	1080.1464023232663	1039.6095612844697	1133.6995952104899	1067.471929174255	1072.5693952067809	1026.7740235093386	1131.1418345746447	1105.1296410518833	1046.7609615198428	1105.359961239266	945.453012270538	1118.7177562390577	1102.375730532063	1057.8982979037512	1038.7973144893497	1108.7271467184196	1090.6661202056475	1079.8731357001557	1075.0540117505345
1009.5610732069376	1138.844272883432	1009.0359192897361	1070.7092515423392	1074.5968657040735	1155.2391683837914	1152.9809142654033	1108.6257946614874	1106.535078032258	1050.5266446490832	1008.4421011272353	1080.1464023232663	1039.6095612844697	1133.6995952104899	1067.471929174255	1072.5693952067809	1026.7740235093386	1131.1418345746447	1105.1296410518833	1046.7609615198428	1097.0770058866387	945.453012270538	1118.7177562390577	1102.375730532063	1053.4691080264204	1038.7973144893497	1108.7271467184196	1090.6661202056475	1079.8731357001557	1075.0540117505345
1009.5610732069376	1138.844272883432	978.1036506747416	1070.7092515423392	1074.5968657040735	1155.2391683837914	1152.9809142654033	1108.6257946614874	1106.535078032258	1050.5266446490832	1008.4421011272353	1080.1464023232663	1039.6095612844697	1133.6995952104899	1067.471929174255	1072.5693952067809	1026.7740235093386	1131.1418345746447	1105.1296410518833	1046.7609615198428	1097.0770058866387	945.453012270538	1118.7177562390577	1102.375730532063	1053.4691080264204	1038.7973144893497	1108.7271467184196	1090.6661202056475	1079.8731357001557	1075.0540117505345
1009.5610732069376	1138.844272883432	978.1036506747416	1070.7092515423392	1074.5968657040735	1155.2391683837914	1152.9809142654033	1108.6257946614874	1106.535078032258	1050.5266446490832	1008.4421011272353	1080.1464023232663	1039.6095612844697	1133.6995952104899	1067.471929174255	1072.5693952067809	1026.7740235093386	1131.1418345746447	1105.1296410518833	1046.7609615198428	1097.0770058866387	945.453012270538	1118.7177562390577	1102.375730532063	1053.4691080264204	1038.7973144893497	1108.7271467184196	1090.6661202056475	1079.8731357001557	1075.0540117505345
1009.5610732069376	1138.844272883432	971.5982265919977	1070.7092515423392	1041.6982946110536	1155.2391683837914	1152.9809142654033	1108.6257946614874	1106.535078032258	1050.5266446490832	1008.4421011272353	1080.1464023232663	1039.6095612844697	1133.6995952104899	1067.471929174255	1072.5693952067809	1026.7740235093386	1131.1418345746447	1105.1296410518833	1046.7609615198428	1097.0770058866387	945.453012270538	1118.7177562390577	1102.375730532063	1053.4691080264204	1038.7973144893497	1108.3462721964652	1090.6661202056475	1079.8731357001557	1040.9133788381027
1009.5610732069376	1138.844272883432	971.5982265919977	1070.7092515423392	1041.6982946110536	1149.4529781169986	1152.9809142654033	1108.6257946614874	1106.535078032258	1050.5266446490832	1008.4421011272353	1080.1464023232663	1039.6095612844697	1133.6995952104899	1067.471929174255	1072.5693952067809	1026.7740235093386	1131.1418345746447	1105.1296410518833	1046.7609615198428	1097.0770058866387	945.453012270538	1118.7177562390577	1102.375730532063	1053.4691080264204	1038.7973144893497	1108.3462721964652	1090.6661202056475	1079.8731357001557	1040.9133788381027
1009.5610732069376	1138.844272883432	971.5982265919977	1070.7092515423392	1041.6982946110536	1149.4529781169986	1152.9809142654033	1108.6257946614874	1106.535078032258	1050.5266446490832	1008.4421011272353	1080.1464023232663	1039.6095612844697	1133.6995952104899	1067.471929174255	1072.5693952067809	998.9739367543309	1131.1418345746447	1105.1296410518833	1046.7609615198428	1097.0770058866387	945.453012270538	1118.7177562390577	1102.375730532063	1053.4691080264204	1038.7973144893497	1108.3462721964652	1090.6661202056475	1079.8731357001557	1040.9133788381027
1009.5610732069376	1138.844272883432	971.5982265919977	1070.7092515423392	1041.6982946110536	1149.4529781169986	1152.9809142654033	1108.6257946614874	1106.535078032258	1050.5266446490832	941.5078890552797	1080.1464023232663	1039.6095612844697	1133.6995952104899	1067.471929174255	1072.5693952067809	998.9739367543309	1131.1418345746447	1105.1296410518833	1046.7609615198428	1097.0770058866387	945.453012270538	1118.7177562390577	1102.375730532063	1053.4691080264204	1038.7973144893497	1108.3462721964652	1090.6661202056475	1079.8731357001557	1040.9133788381027
1009.5610732069376	1138.844272883432	966.580285331614	1070.7092515423392	1041.6982946110536	1149.4529781169986	1152.9809142654033	1108.6257946614874	1106.535078032258	1050.5266446490832	941.5078890552797	1080.1464023232663	1039.6095612844697	1133.6995952104899	1067.471929174255	1072.5693952067809	998.9739367543309	1131.1418345746447	1105.1296410518833	1046.7609615198428	1097.0770058866387	945.453012270538	1118.7177562390577	1074.2822500713573	1053.4691080264204	1038.7973144893497	1108.3462721964652	1090.6661202056475	1079.8731357001557	1040.9133788381027
1009.5610732069376	1138.844272883432	966.580285331614	1070.7092515423392	1039.715208451007	1149.4529781169986	1152.9809142654033	1108.6257946614874	1106.535078032258	1050.5266446490832	941.5078890552797	1042.294222776063	1039.6095612844697	1133.6995952104899	1051.3693186339178	1072.5693952067809	998.9739367543309	1131.1418345746447	1105.1296410518833	1046.7609615198428	1097.0770058866387	938.6083481639921	1118.7177562390577	1074.2822500713573	1053.4691080264204	1038.7973144893497	1108.3462721964652	1090.6661202056475	1079.8731357001557	1040.9133788381027
1009.5610732069376	1138.844272883432	966.580285331614	1070.7092515423392	1039.715208451007	1149.4529781169986	1152.9809142654033	1108.6257946614874	1106.535078032258	1050.5266446490832	941.5078890552797	1036.0302435718963	1039.6095612844697	1133.6995952104899	1051.3693186339178	1072.5693952067809	998.9739367543309	1131.1418345746447	1105.1296410518833	1046.7609615198428	1097.0770058866387	938.6083481639921	1118.7177562390577	1074.2822500713573	1053.4691080264204	1038.7973144893497	1108.3462721964652	1090.6661202056475	1079.8731357001557	1040.9133788381027
1009.5610732069376	1138.844272883432	966.580285331614	1070.7092515423392	1021.7186252403479	1149.4529781169986	1152.9809142654033	1108.6257946614874	1106.535078032258	1050.5266446490832	941.5078890552797	1036.0302435718963	1039.6095612844697	1133.6995952104899	1051.3693186339178	1072.5693952067809	998.9739367543309	1131.1418345746447	1105.1296410518833	1046.7609615198428	1097.0770058866387	938.6083481639921	1118.7177562390577	1074.2822500713573	1053.4691080264204	1038.7973144893497	1108.3462721964652	1090.6661202056475	1079.8731357001557	1040.9133788381027
1009.5610732069376	1138.844272883432	966.580285331614	1070.7092515423392	1021.7186252403479	1149.4529781169986	1152.9809142654033	1108.6257946614874	1106.535078032258	1050.5266446490832	941.5078890552797	1036.0302435718963	1039.6095612844697	1133.6995952104899	1051.3693186339178	1072.5693952067809	998.9739367543309	1131.1418345746447	1105.1296410518833	1046.7609615198428	1097.0770058866387	938.6083481639921	1118.7177562390577	1074.2822500713573	1023.4190169195003	1038.7973144893497	1108.3462721964652	1090.6661202056475	1079.8731357001557	1040.9133788381027
1009.5610732069376	1138.844272883432	966.580285331614	1070.7092515423392	1021.7186252403479	1149.4529781169986	1152.9809142654033	1108.6257946614874	1106.535078032258	1050.5266446490832	941.5078890552797	1036.0302435718963	1039.6095612844697	1133.6995952104899	1051.3693186339178	1072.5693952067809	998.9739367543309	1131.1418345746447	1105.1296410518833	1046.7609615198428	1097.0770058866387	938.6083481639921	1118.7177562390577	1074.2822500713573	1023.4190169195003	1038.7973144893497	1108.3462721964652	1090.6661202056475	1079.8731357001557	1040.9133788381027
1009.5610732069376	1138.844272883432	966.580285331614	1070.7092515423392	1021.7186252403479	1149.4529781169986	1149.0765700329848	1108.6257946614874	1106.535078032258	1050.5266446490832	941.5078890552797	1036.0302435718963	1039.6095612844697	1133.6995952104899	1051.3693186339178	1072.5693952067809	998.9739367543309	1131.1418345746447	1105.1296410518833	1046.7609615198428	1097.0770058866387	938.6083481639921	1118.7177562390577	1074.2822500713573	1023.4190169195003	1031.5046723706378	1108.3462721964652	1090.6661202056475	1079.8731357001557	1040.9133788381027
1009.5610732069376	1138.844272883432	966.580285331614	1070.7092515423392	1021.7186252403479	1149.4529781169986	1149.0765700329848	1108.6257946614874	1106.535078032258	1050.5266446490832	941.5078890552797	1036.0302435718963	1039.6095612844697	1133.6995952104899	1051.3693186339178	1072.5693952067809	998.9739367543309	1131.1418345746447	1105.1296410518833	1046.7609615198428	1097.0770058866387	938.6083481639921	1118.7177562390577	1074.2822500713573	1023.4190169195003	1031.5046723706378	1108.3462721964652	1090.6661202056475	1079.8731357001557	1040.9133788381027
1009.5610732069376	1138.844272883432	966.580285331614	1070.7092515423392	1021.7186252403479	1149.4529781169986	1149.0765700329848	1108.6257946614874	1058.0322377619539	1050.5266446490832	941.5078890552797	1036.0302435718963	1039.6095612844697	1133.6995952104899	1030.3265042600917	1072.5693952067809	998.9739367543309	1131.1418345746447	1105.1296410518833	1046.7609615198428	1097.0770058866387	938.6083481639921	1118.7177562390577	1074.2822500713573	1023.4190169195003	1031.5046723706378	1108.3462721964652	1090.6661202056475	1079.8731357001557	1040.9133788381027
1009.5610732069376	1138.844272883432	937.408711242987	1070.7092515423392	1021.7186252403479	1149.4529781169986	1149.0765700329848	1108.6257946614874	1058.0322377619539	1050.5266446490832	936.744967116236	1036.0302435718963	1039.6095612844697	1133.6995952104899	1030.3265042600917	1072.5693952067809	998.9739367543309	1131.1418345746447	1105.1296410518833	1046.7609615198428	1097.0770058866387	938.6083481639921	1118.7177562390577	1074.2822500713573	1023.4190169195003	1031.5046723706378	1108.3462721964652	1072.2027663113502	1079.8731357001557	1040.9133788381027
1009.5610732069376	1138.844272883432	937.408711242987	1070.7092515423392	1021.7186252403479	1149.4529781169986	1149.0765700329848	1108.6257946614874	1058.0322377619539	1050.5266446490832	936.744967116236	1036.0302435718963	1039.6095612844697	1133.6995952104899	1030.3265042600917	1072.5693952067809	998.9739367543309	1131.1418345746447	1105.1296410518833	1046.7609615198428	1097.0770058866387	938.6083481639921	1118.7177562390577	1074.2822500713573	1023.4190169195003	1031.5046723706378	1108.3462721964652	1072.2027663113502	1079.8731357001557	1040.9133788381027
1009.5610732069376	1138.844272883432	937.408711242987	1070.7092515423392	1021.7186252403479	1149.4529781169986	1149.0765700329848	1108.6257946614874	1058.0322377619539	1050.5266446490832	936.744967116236	1036.0302435718963	1039.6095612844697	1133.6995952104899	1030.3265042600917	1072.5693952067809	998.9739367543309	1131.1418345746447	1105.1296410518833	1046.7609615198428	1097.0770058866387	938.6083481639921	1118.7177562390577	1074.2822500713573	1023.4190169195003	1031.5046723706378	1108.3462721964652	1072.2027663113502	1079.8731357001557	1040.9133788381027
1009.5610732069376	1138.844272883432	937.408711242987	1070.7092515423392	1021.7186252403479	1149.4529781169986	1149.0765700329848	1108.6257946614874	1058.0322377619539	1050.5266446490832	936.744967116236	1036.0302435718963	1039.6095612844697	1133.6995952104899	1030.3265042600917	1072.5693952067809	998.9739367543309	1131.1418345746447	1105.1296410518833	1046.7609615198428	1097.0770058866387	938.6083481639921	1085.7197741060097	1074.2822500713573	1023.4190169195003	1031.5046723706378	1108.3462721964652	1072.2027663113502	1079.8731357001557	1040.9133788381027
1009.5610732069376	1138.844272883432	937.408711242987	1070.7092515423392	1021.7186252403479	1149.4529781169986	1149.0765700329848	1108.6257946614874	1058.0322377619539	1037.157929549478	936.744967116236	1036.0302435718963	1039.6095612844697	1133.6995952104899	1030.3265042600917	1072.5693952067809	998.9739367543309	1131.1418345746447	1105.1296410518833	1046.7609615198428	1097.0770058866387	938.6083481639921	1085.7197741060097	1074.2822500713573	1023.4190169195003	1031.5046723706378	1108.3462721964652	1072.2027663113502	1079.8731357001557	1040.9133788381027
1009.5610732069376	1138.844272883432	937.408711242987	1070.7092515423392	1021.7186252403479	1149.4529781169986	1143.045243006367	1108.6257946614874	1058.0322377619539	1037.157929549478	936.744967116236	1036.0302435718963	1039.6095612844697	1133.6995952104899	1030.3265042600917	1072.5693952067809	998.9739367543309	1131.1418345746447	1105.1296410518833	1046.7609615198428	1097.0770058866387	938.6083481639921	1085.7197741060097	1074.2822500713573	1023.4190169195003	1031.5046723706378	1108.3462721964652	1072.2027663113502	1079.8731357001557	1040.9133788381027
1009.5610732069376	1112.9560881791244	937.408711242987	1070.7092515423392	1021.7186252403479	1149.4529781169986	1143.045243006367	1108.6257946614874	1058.0322377619539	1037.157929549478	936.744967116236	1036.0302435718963	1039.6095612844697	1133.6995952104899	1030.3265042600917	1072.5693952067809	998.9739367543309	1131.1418345746447	1105.1296410518833	1046.7609615198428	1097.0770058866387	938.6083481639921	1085.7197741060097	1074.2822500713573	1023.4190169195003	1031.5046723706378	1108.3462721964652	1072.2027663113502	1079.8731357001557	1040.9133788381027
1009.5610732069376	1112.9560881791244	937.408711242987	1070.7092515423392	1021.7186252403479	1149.4529781169986	1143.045243006367	1108.6257946614874	1058.0322377619539	1037.157929549478	936.744967116236	1036.0302435718963	1039.6095612844697	1133.6995952104899	1030.3265042600917	1072.5693952067809	998.9739367543309	1131.1418345746447	1105.1296410518833	1046.7609615198428	1097.0770058866387	938.6083481639921	1085.7197741060097	1074.2822500713573	1023.4190169195003	1031.5046723706378	1108.3462721964652	1072.2027663113502	1079.8731357001557	1040.9133788381027
1009.5610732069376	1112.9560881791244	937.408711242987	1070.7092515423392	1021.7186252403479	1149.4529781169986	1143.045243006367	1108.6257946614874	1058.0322377619539	1037.157929549478	936.744967116236	1036.0302435718963	1039.6095612844697	1133.6995952104899	1030.3265042600917	1072.5693952067809	998.9739367543309	1131.1418345746447	1105.1296410518833	1046.7609615198428	1097.0770058866387	938.6083481639921	1085.7197741060097	1074.2822500713573	1023.4190169195003	1031.5046723706378	1108.3462721964652	1072.2027663113502	1079.8731357001557	1040.9133788381027
1009.5610732069376	1112.9560881791244	937.408711242987	1070.7092515423392	1021.7186252403479	1149.4529781169986	1143.045243006367	1108.6257946614874	1058.0322377619539	1032.4392999994132	936.744967116236	1036.0302435718963	1039.6095612844697	1133.6995952104899	1030.3265042600917	1072.5693952067809	998.9739367543309	1109.1423074526335	1105.1296410518833	1046.7609615198428	1097.0770058866387	938.6083481639921	1085.7197741060097	1074.2822500713573	1023.4190169195003	1031.5046723706378	1108.3462721964652	1072.2027663113502	1079.8731357001557	1040.9133788381027
1009.5610732069376	1112.9560881791244	937.346822351374	1070.7092515423392	1021.7186252403479	1149.4529781169986	1143.045243006367	1108.6257946614874	1058.0322377619539	1032.4392999994132	936.744967116236	1036.0302435718963	1039.6095612844697	1133.6995952104899	1030.3265042600917	1072.5693952067809	998.9739367543309	1109.1423074526335	1105.1296410518833	1046.7609615198428	1097.0770058866387	938.6083481639921	1085.7197741060097	1054.1894642814104	1023.4190169195003	1031.5046723706378	1108.3462721964652	1071.7966005548906	1079.8731357001557	1040.9133788381027
1009.5610732069376	1112.9560881791244	937.346822351374	1070.7092515423392	1021.7186252403479	1149.4529781169986	1143.045243006367	1108.6257946614874	1058.0322377619539	1032.4392999994132	936.744967116236	1036.0302435718963	1039.6095612844697	1133.6995952104899	1030.3265042600917	1023.7608494288797	998.9739367543309	1100.647036807905	1105.1296410518833	1046.7609615198428	1097.0770058866387	938.6083481639921	1085.7197741060097	1054.1894642814104	1023.4190169195003	1031.5046723706378	1108.3462721964652	1071.7966005548906	1079.8731357001557	1040.9133788381027
1009.5610732069376	1112.9560881791244	937.346822351374	1070.7092515423392	1021.7186252403479	1149.4529781169986	1143.045243006367	1108.6257946614874	1058.0322377619539	1032.4392999994132	936.744967116236	1036.0302435718963	1039.6095612844697	1133.6995952104899	1030.3265042600917	1023.7608494288797	998.9739367543309	1100.647036807905	1105.1296410518833	1046.7609615198428	1097.0770058866387	938.6083481639921	1085.7197741060097	1054.1894642814104	1023.4190169195003	1031.5046723706378	1108.3462721964652	1071.7966005548906	1079.8731357001557	1040.9133788381027
1009.5610732069376	1112.9560881791244	937.346822351374	1070.7092515423392	1021.7186252403479	1149.4529781169986	1143.045243006367	1108.6257946614874	1058.0322377619539	1032.4392999994132	936.744967116236	1036.0302435718963	1039.6095612844697	1133.6995952104899	1030.3265042600917	1023.7608494288797	998.9739367543309	1090.776902309702	1105.1296410518833	1046.7609615198428	1097.0770058866387	938.6083481639921	1085.7197741060097	1054.1894642814104	1023.4190169195003	1026.0825147711757	1108.3462721964652	1071.7966005548906	1079.8731357001557	1040.9133788381027
1009.5610732069376	1112.9560881791244	937.346822351374	1070.7092515423392	1021.7186252403479	1149.4529781169986	1143.045243006367	1108.6257946614874	1058.0322377619539	1032.4392999994132	936.744967116236	1036.0302435718963	1039.6095612844697	1133.6995952104899	1030.3265042600917	1023.7608494288797	998.9739367543309	1090.776902309702	1105.1296410518833	1046.7609615198428	1097.0770058866387	938.6083481639921	1085.7197741060097	1054.1894642814104	1023.4190169195003	1026.0825147711757	1108.3462721964652	1071.7966005548906	1079.8731357001557	1040.9133788381027
1009.5610732069376	1112.9560881791244	937.346822351374	1070.7092515423392	1021.7186252403479	1149.4529781169986	1143.045243006367	1108.6257946614874	1058.0322377619539	1032.4392999994132	936.744967116236	1036.0302435718963	1039.6095612844697	1133.6995952104899	1030.3265042600917	1023.7608494288797	998.9739367543309	1090.776902309702	1105.1296410518833	1046.7609615198428	1097.0770058866387	938.6083481639921	1085.7197741060097	1054.1894642814104	1023.4190169195003	1026.0825147711757	1108.3462721964652	1071.7966005548906	1079.8731357001557	1040.9133788381027
1009.5610732069376	1112.9560881791244	937.346822351374	1070.7092515423392	1021.7186252403479	1149.4529781169986	1143.045243006367	1108.6257946614874	1058.0322377619539	1032.4392999994132	936.744967116236	1001.1234664068252	1039.6095612844697	1133.6995952104899	1030.3265042600917	1023.7608494288797	998.9739367543309	1090.776902309702	1105.1296410518833	1046.7609615198428	1097.0770058866387	938.6083481639921	1085.7197741060097	1054.1894642814104	1023.4190169195003	1026.0825147711757	1108.3462721964652	1071.7966005548906	1079.8731357001557	1040.9133788381027
1009.5610732069376	1112.9560881791244	937.346822351374	1070.7092515423392	1021.7186252403479	1149.4529781169986	1143.045243006367	1108.6257946614874	1058.0322377619539	1032.4392999994132	936.744967116236	1001.1234664068252	1039.6095612844697	1133.6995952104899	1030.3265042600917	1023.7608494288797	998.9739367543309	1090.776902309702	1105.1296410518833	1046.7609615198428	1086.6440651739026	938.6083481639921	1085.7197741060097	1054.1894642814104	1023.4190169195003	1026.0825147711757	1108.3462721964652	1071.7966005548906	1079.8731357001557	1040.9133788381027
1009.5610732069376	1112.9560881791244	937.346822351374	1070.7092515423392	1021.7186252403479	1149.4529781169986	1143.045243006367	1108.6257946614874	1057.973428138078	1032.4392999994132	936.744967116236	1001.1234664068252	1039.6095612844697	1133.6995952104899	1030.3265042600917	1023.7608494288797	998.9739367543309	1080.9719979503868	1105.1296410518833	1046.7609615198428	1086.6440651739026	938.6083481639921	1085.7197741060097	1054.1894642814104	1023.4190169195003	1026.0825147711757	1108.3462721964652	1071.7966005548906	1079.8731357001557	1040.9133788381027
1009.5610732069376	1112.9560881791244	937.346822351374	1070.7092515423392	1021.7186252403479	1149.4529781169986	1143.045243006367	1108.6257946614874	1057.973428138078	1032.4392999994132	936.744967116236	1001.1234664068252	1039.6095612844697	1133.6995952104899	1030.3265042600917	1023.7608494288797	998.9739367543309	1080.9719979503868	1105.1296410518833	1046.7609615198428	1086.6440651739026	938.6083481639921	1085.7197741060097	1054.1894642814104	1023.4190169195003	1026.0825147711757	1108.3462721964652	1071.7966005548906	1079.8731357001557	1040.9133788381027
1009.5610732069376	1112.9560881791244	937.0325009686612	1070.7092515423392	1021.7186252403479	1149.4529781169986	1143.045243006367	1108.6257946614874	1027.3860890381156	1032.4392999994132	936.744967116236	1001.1234664068252	1039.6095612844697	1120.1733008284289	1030.3265042600917	1023.7608494288797	998.9739367543309	1080.9719979503868	1105.1296410518833	1046.7609615198428	1086.6440651739026	938.6083481639921	1085.7197741060097	1054.1894642814104	1023.4190169195003	1026.0825147711757	1108.3462721964652	1071.7966005548906	1079.8731357001557	1040.9133788381027
1009.5610732069376	1112.9560881791244	936.6846733034029	1070.7092515423392	1021.7186252403479	1149.4529781169986	1143.045243006367	1108.6257946614874	1027.3860890381156	1032.4392999994132	936.744967116236	1001.1234664068252	1039.6095612844697	1120.1733008284289	1017.7158932002699	1023.7608494288797	998.9739367543309	1080.9719979503868	1105.1296410518833	1046.7609615198428	1086.6440651739026	938.6083481639921	1085.7197741060097	1054.1894642814104	1023.4190169195003	1026.0825147711757	1108.3462721964652	1071.7966005548906	1079.8731357001557	1040.9133788381027
1009.5610732069376	1112.9560881791244	936.6846733034029	1070.7092515423392	1021.7186252403479	1149.4529781169986	1143.045243006367	1108.6257946614874	1027.3860890381156	1032.4392999994132	936.744967116236	1001.1234664068252	1039.6095612844697	1120.1733008284289	1017.7158932002699	1023.7608494288797	998.9739367543309	1080.9719979503868	1105.1296410518833	1046.7609615198428	1086.6440651739026	938.6083481639921	1085.7197741060097	1054.1894642814104	1023.4190169195003	1026.0825147711757	1108.3462721964652	1071.7966005548906	1079.8731357001557	1040.9133788381027
1009.5610732069376	1112.9560881791244	936.6846733034029	1070.7092515423392	1021.7186252403479	1149.4529781169986	1143.045243006367	1108.6257946614874	1027.3860890381156	1032.4392999994132	936.744967116236	1001.1234664068252	1039.6095612844697	1106.1142025909087	1017.7158932002699	1023.7608494288797	998.9739367543309	1080.9719979503868	1105.1296410518833	1046.7609615198428	1086.6440651739026	938.6083481639921	1085.7197741060097	1054.1894642814104	1023.4190169195003	1026.0825147711757	1108.3462721964652	1071.7966005548906	1079.8731357001557	1040.9133788381027
1009.5610732069376	1112.9560881791244	936.6846733034029	1070.7092515423392	1021.7186252403479	1149.4529781169986	1143.045243006367	1108.6257946614874	1027.3860890381156	1032.4392999994132	936.744967116236	1001.1234664068252	1039.6095612844697	1106.1142025909087	1017.7158932002699	1023.7608494288797	998.9739367543309	1080.9719979503868	1105.1296410518833	1046.7609615198428	1086.6440651739026	938.6083481639921	1085.7197741060097	1054.1894642814104	1023.4190169195003	1026.0825147711757	1108.3462721964652	1071.7966005548906	1079.8731357001557	1040.9133788381027
1009.5610732069376	1112.9560881791244	936.6846733034029	1070.7092515423392	1021.7186252403479	1149.4529781169986	1143.045243006367	1108.6257946614874	1027.3860890381156	1032.4392999994132	936.744967116236	1001.1234664068252	1039.6095612844697	1106.1142025909087	1017.7158932002699	1023.7608494288797	998.9739367543309	1080.9719979503868	1105.1296410518833	1046.7609615198428	1086.6440651739026	938.6083481639921	1085.7197741060097	1054.1894642814104	1023.4190169195003	1026.0825147711757	1108.3462721964652	1071.7966005548906	1079.8731357001557	1040.9133788381027
1009.5610732069376	1112.9560881791244	936.6846733034029	1070.7092515423392	1021.7186252403479	1149.4529781169986	1143.045243006367	1108.6257946614874	1027.3860890381156	1032.4392999994132	936.744967116236	1001.1234664068252	1039.6095612844697	1106.1142025909087	1017.7158932002699	1023.7608494288797	998.9739367543309	1080.9719979503868	1105.1296410518833	1046.7609615198428	1086.6440651739026	938.6083481639921	1085.7197741060097	1054.1894642814104	1023.4190169195003	1026.0825147711757	1108.3462721964652	1071.7966005548906	1079.8731357001557	1040.9133788381027
1009.5610732069376	1112.9560881791244	936.6846733034029	1070.7092515423392	1019.0241834606322	1149.4529781169986	1143.045243006367	1108.6257946614874	1027.3860890381156	1032.4392999994132	936.744967116236	1001.1234664068252	1039.6095612844697	1106.1142025909087	1017.7158932002699	1023.7608494288797	998.9739367543309	1080.9719979503868	1105.1296410518833	1046.7609615198428	1086.6440651739026	938.6083481639921	1085.7197741060097	1054.1894642814104	1023.4190169195003	1026.0825147711757	1108.3462721964652	1071.7966005548906	1079.8731357001557	1040.9133788381027
1009.5610732069376	1112.9560881791244	936.6846733034029	1070.7092515423392	1019.0241834606322	1149.4529781169986	1143.045243006367	1108.6257946614874	1027.3860890381156	1032.4392999994132	936.744967116236	1001.1234664068252	1039.6095612844697	1106.1142025909087	1017.7158932002699	1023.7608494288797	998.9739367543309	1080.9719979503868	1105.1296410518833	1046.7609615198428	1086.6440651739026	938.6083481639921	1085.7197741060097	1054.1894642814104	1023.4190169195003	1026.0825147711757	1108.3462721964652	1071.7966005548906	1079.8731357001557	1040.9133788381027
1009.5610732069376	1112.9560881791244	936.6846733034029	1070.7092515423392	1016.1068104281985	1149.4529781169986	1143.045243006367	1108.6257946614874	1027.3860890381156	1032.4392999994132	936.744967116236	1001.1234664068252	1039.6095612844697	1106.1142025909087	1017.7158932002699	1023.7608494288797	998.9739367543309	1080.9719979503868	1105.1296410518833	1006.5085789468055	1086.6440651739026	938.6083481639921	1085.7197741060097	1054.1894642814104	1023.4190169195003	1026.0825147711757	1108.3462721964652	1071.7966005548906	1079.8731357001557	1040.9133788381027
1009.5610732069376	1112.9560881791244	936.6846733034029	1070.7092515423392	1016.1068104281985	1149.4529781169986	1143.045243006367	1108.6257946614874	1027.3860890381156	1032.4392999994132	936.744967116236	1001.1234664068252	1039.6095612844697	1106.1142025909087	1017.7158932002699	1023.7608494288797	998.9739367543309	1080.9719979503868	1087.704712463442	1006.5085789468055	1086.6440651739026	938.6083481639921	1085.7197741060097	1054.1894642814104	1023.4190169195003	1026.0825147711757	1108.3462721964652	1071.7966005548906	1079.8731357001557	1040.9133788381027
1009.5610732069376	1112.9560881791244	936.6846733034029	1070.7092515423392	1016.1068104281985	1149.4529781169986	1143.045243006367	1108.6257946614874	1027.3860890381156	1032.4392999994132	936.744967116236	1001.1234664068252	1039.6095612844697	1106.1142025909087	1017.7158932002699	1023.7608494288797	998.9739367543309	1080.9719979503868	1087.704712463442	1006.5085789468055	1086.6440651739026	938.6083481639921	1085.7197741060097	1054.1894642814104	1023.4190169195003	1026.0825147711757	1108.3462721964652	1071.7966005548906	1079.8731357001557	1040.9133788381027
1009.5610732069376	1112.9560881791244	936.6846733034029	1070.7092515423392	1016.1068104281985	1149.4529781169986	1143.045243006367	1108.6257946614874	1027.3860890381156	1032.4392999994132	936.744967116236	1001.1234664068252	1039.6095612844697	1106.1142025909087	1017.7158932002699	1023.7608494288797	998.9739367543309	1080.9719979503868	1087.704712463442	1006.5085789468055	1086.6440651739026	938.6083481639921	1079.1858693241802	1054.1894642814104	1023.4190169195003	1026.0825147711757	1108.3462721964652	1071.7966005548906	1079.8731357001557	1040.9133788381027
1009.5610732069376	1112.9560881791244	936.6846733034029	1070.7092515423392	1016.1068104281985	1149.4529781169986	1132.4522033858457	1108.6257946614874	1027.3860890381156	1032.4392999994132	936.744967116236	1001.1234664068252	1039.6095612844697	1106.1142025909087	1017.7158932002699	1023.7608494288797	998.9739367543309	1080.9719979503868	1087.704712463442	1006.5085789468055	1086.6440651739026	938.6083481639921	1079.1858693241802	1054.1894642814104	1023.4190169195003	1026.0825147711757	1108.3462721964652	1071.7966005548906	1079.8731357001557	1040.9133788381027
1009.5610732069376	1112.9560881791244	936.6846733034029	1070.7092515423392	1016.1068104281985	1149.4529781169986	1132.4522033858457	1108.6257946614874	1027.3860890381156	1032.4392999994132	936.744967116236	1001.1234664068252	1039.6095612844697	1097.3681296621016	1017.7158932002699	1023.7608494288797	998.9739367543309	1080.9719979503868	1087.704712463442	1006.5085789468055	1086.6440651739026	938.6083481639921	1079.1858693241802	1054.1894642814104	1023.4190169195003	1026.0825147711757	1108.3462721964652	1071.7966005548906	1079.8731357001557	1040.9133788381027
1009.5610732069376	1112.9560881791244	936.6846733034029	1070.7092515423392	1016.1068104281985	1149.4529781169986	1132.4522033858457	1108.6257946614874	1027.3860890381156	1032.4392999994132	936.744967116236	1001.1234664068252	1039.6095612844697	1097.3681296621016	1017.7158932002699	1023.7608494288797	998.9739367543309	1080.9719979503868	1087.704712463442	1006.5085789468055	1086.6440651739026	938.6083481639921	1079.1858693241802	1054.1894642814104	1023.4190169195003	1025.8066905114738	1077.0540707717269	1071.7966005548906	1079.8731357001557	1040.9133788381027
998.1726575917226	1112.9560881791244	936.6846733034029	1070.7092515423392	1016.1068104281985	1149.4529781169986	1132.4522033858457	1108.6257946614874	1027.3860890381156	1032.4392999994132	936.744967116236	1001.1234664068252	1039.6095612844697	1097.3681296621016	1017.7158932002699	1023.7608494288797	998.9739367543309	1080.9719979503868	1087.704712463442	1006.5085789468055	1086.6440651739026	938.6083481639921	1079.1858693241802	1054.1894642814104	1023.4190169195003	1025.8066905114738	1077.0540707717269	1071.7966005548906	1079.8731357001557	1040.9133788381027
998.1726575917226	1112.9560881791244	936.6846733034029	1070.7092515423392	1016.1068104281985	1149.4529781169986	1132.4522033858457	1108.6257946614874	1027.3860890381156	1032.4392999994132	936.744967116236	1001.1234664068252	1039.6095612844697	1097.3681296621016	1014.8651558046549	1023.7608494288797	998.9739367543309	1080.9719979503868	1087.704712463442	1006.5085789468055	1086.6440651739026	938.6083481639921	1079.1858693241802	1054.1894642814104	1023.4190169195003	1025.8066905114738	1077.0540707717269	1071.7966005548906	1079.8731357001557	1040.9133788381027
995.6415394951559	1112.9560881791244	936.6846733034029	1070.7092515423392	1016.1068104281985	1149.4529781169986	1132.4522033858457	1108.6257946614874	1027.3860890381156	1032.4392999994132	936.744967116236	1001.1234664068252	1039.6095612844697	1097.3681296621016	1014.8651558046549	1023.7608494288797	998.9739367543309	1080.9719979503868	1087.704712463442	1006.5085789468055	1086.6440651739026	938.6083481639921	1079.1858693241802	1054.1894642814104	1023.4190169195003	1025.8066905114738	1077.0540707717269	1071.7966005548906	1079.8731357001557	1040.9133788381027
995.6415394951559	1112.9560881791244	936.6846733034029	1070.7092515423392	1016.1068104281985	1149.4529781169986	1132.4522033858457	1108.6257946614874	1027.3860890381156	1032.4392999994132	936.744967116236	1001.1234664068252	1039.6095612844697	1097.3681296621016	1014.8651558046549	1023.7608494288797	998.9739367543309	1073.537855422376	1087.704712463442	1006.5085789468055	1086.6440651739026	938.6083481639921	1079.1858693241802	1054.1894642814104	1023.4190169195003	1025.8066905114738	1077.0540707717269	1071.7966005548906	1079.8731357001557	1040.9133788381027
995.6415394951559	1112.9560881791244	936.6846733034029	1070.7092515423392	1016.1068104281985	1149.4529781169986	1132.4522033858457	1108.6257946614874	1027.3860890381156	1032.4392999994132	936.744967116236	1001.1234664068252	1039.6095612844697	1097.3681296621016	1014.8651558046549	1023.7608494288797	998.9739367543309	1073.537855422376	1087.704712463442	1006.5085789468055	1086.6440651739026	938.6083481639921	1079.1858693241802	1054.1894642814104	1023.4190169195003	1025.8066905114738	1077.0540707717269	1071.7966005548906	1079.8731357001557	1040.9133788381027
995.6415394951559	1112.9560881791244	936.6846733034029	1070.7092515423392	1016.1068104281985	1149.4529781169986	1132.4522033858457	1108.6257946614874	975.6374247644472	1032.4392999994132	936.744967116236	1001.1234664068252	1039.6095612844697	1097.3681296621016	1014.8651558046549	1023.7608494288797	998.9739367543309	1066.5495531984243	1087.704712463442	1006.5085789468055	1086.6440651739026	938.6083481639921	1079.1858693241802	1054.1894642814104	1023.4190169195003	1025.8066905114738	1077.0540707717269	1071.7966005548906	1079.8731357001557	1040.9133788381027
956.6701850746897	1112.9560881791244	926.7046690177488	1070.7092515423392	1016.1068104281985	1149.4529781169986	1132.4522033858457	1108.6257946614874	974.793840688226	1032.4392999994132	936.744967116236	1001.1234664068252	1039.6095612844697	1097.3681296621016	1014.8651558046549	1023.7608494288797	998.9739367543309	1066.5495531984243	1087.704712463442	1006.5085789468055	1086.6440651739026	938.6083481639921	1079.1858693241802	1054.1894642814104	1023.4190169195003	1025.8066905114738	1077.0540707717269	1071.7966005548906	1079.8731357001557	1040.9133788381027
956.6701850746897	1112.9560881791244	926.7046690177488	1070.7092515423392	1016.1068104281985	1149.4529781169986	1132.4522033858457	1108.6257946614874	974.793840688226	1032.4392999994132	936.744967116236	1001.1234664068252	1039.6095612844697	1097.3681296621016	1014.8651558046549	1023.7608494288797	998.9739367543309	1066.5495531984243	1087.704712463442	1006.5085789468055	1086.6440651739026	938.6083481639921	1079.1858693241802	1054.1894642814104	1023.4190169195003	1025.8066905114738	1077.0540707717269	1071.7966005548906	1079.8731357001557	1040.9133788381027
956.6701850746897	1112.9560881791244	926.7046690177488	1070.7092515423392	1016.1068104281985	1149.4529781169986	1127.6007117404333	1108.6257946614874	974.793840688226	1032.4392999994132	936.744967116236	1001.1234664068252	1039.6095612844697	1097.3681296621016	1014.8651558046549	1023.7608494288797	998.9739367543309	1066.5495531984243	1087.704712463442	1006.5085789468055	1086.6440651739026	938.6083481639921	1079.1858693241802	1054.1894642814104	1023.4190169195003	1025.8066905114738	1077.0540707717269	1071.7966005548906	1079.8731357001557	1040.9133788381027
956.6701850746897	1112.9560881791244	926.7046690177488	1070.7092515423392	1016.1068104281985	1149.4529781169986	1127.6007117404333	1108.6257946614874	974.793840688226	1032.19354117792	936.744967116236	1001.1234664068252	1036.6201533996273	1097.3681296621016	1014.8651558046549	1023.7608494288797	998.9739367543309	1066.5495531984243	1087.704712463442	1006.5085789468055	1086.6440651739026	938.6083481639921	1079.1858693241802	1054.1894642814104	1023.4190169195003	1025.8066905114738	1077.0540707717269	1071.7966005548906	1079.8731357001557	1040.9133788381027
956.6701850746897	1112.9560881791244	926.7046690177488	1070.7092515423392	1016.1068104281985	1149.4529781169986	1127.6007117404333	1108.6257946614874	974.793840688226	1032.19354117792	936.744967116236	1001.1234664068252	1036.6201533996273	1097.3681296621016	1009.8053702729003	1023.7608494288797	998.9739367543309	1066.5495531984243	1087.704712463442	1006.5085789468055	1086.6440651739026	938.6083481639921	1079.1858693241802	1054.1894642814104	1023.4190169195003	1025.8066905114738	1077.0540707717269	1071.7966005548906	1079.8731357001557	1038.3457750761359
956.6701850746897	1112.9560881791244	926.7046690177488	1070.7092515423392	1016.1068104281985	1149.4529781169986	1127.6007117404333	1108.6257946614874	974.793840688226	1032.19354117792	936.744967116236	1001.1234664068252	1036.6201533996273	1097.3681296621016	1009.8053702729003	1023.7608494288797	998.9739367543309	1066.5495531984243	1087.704712463442	1006.5085789468055	1086.6440651739026	938.6083481639921	1079.1858693241802	1054.1894642814104	1023.4190169195003	1025.8066905114738	1077.0540707717269	1071.7966005548906	1072.631705780669	1019.8774409560992
956.6701850746897	1112.9560881791244	926.7046690177488	1070.7092515423392	1016.1068104281985	1149.4529781169986	1127.6007117404333	1108.6257946614874	974.793840688226	1032.19354117792	936.744967116236	1001.1234664068252	1036.6201533996273	1097.3681296621016	1009.8053702729003	1023.7608494288797	998.9739367543309	1066.5495531984243	1087.704712463442	1006.5085789468055	1086.6440651739026	938.6083481639921	1079.1858693241802	1054.1894642814104	1023.4190169195003	1025.8066905114738	1077.0540707717269	1071.7966005548906	1072.631705780669	1019.8774409560992
956.6701850746897	1112.9560881791244	926.7046690177488	1070.7092515423392	1015.5785266734908	1149.4529781169986	1127.6007117404333	1098.4801760327234	974.793840688226	1032.19354117792	936.744967116236	1001.1234664068252	1036.6201533996273	1097.3681296621016	1009.8053702729003	1023.7608494288797	998.9739367543309	1066.5495531984243	1087.704712463442	1006.5085789468055	1086.6440651739026	938.6083481639921	1079.1858693241802	1054.1894642814104	1023.4190169195003	1025.8066905114738	1077.0540707717269	1071.7966005548906	1072.631705780669	1019.8774409560992
956.6701850746897	1112.9560881791244	926.7046690177488	1070.7092515423392	1015.5785266734908	1149.4529781169986	1127.6007117404333	1098.4801760327234	974.793840688226	1032.19354117792	936.744967116236	1001.1234664068252	1036.6201533996273	1097.3681296621016	1009.8053702729003	1023.7608494288797	998.9739367543309	1066.5495531984243	1087.704712463442	1006.5085789468055	1086.6440651739026	938.6083481639921	1079.1858693241802	1054.1894642814104	1023.4190169195003	1025.8066905114738	1077.0540707717269	1071.7966005548906	1072.631705780669	1019.8774409560992
956.6701850746897	1112.9560881791244	926.7046690177488	1070.7092515423392	1015.5785266734908	1149.4529781169986	1127.6007117404333	1093.4575187897967	974.793840688226	1032.19354117792	936.744967116236	1001.1234664068252	1036.6201533996273	1097.3681296621016	1009.8053702729003	1023.7608494288797	998.9739367543309	1066.5495531984243	1087.704712463442	1006.5085789468055	1086.6440651739026	938.6083481639921	1079.1858693241802	1054.1894642814104	1023.4190169195003	1025.8066905114738	1077.0540707717269	1071.7966005548906	1072.631705780669	1019.8774409560992
956.6701850746897	1112.9560881791244	926.7046690177488	1070.7092515423392	1012.2671781991265	1149.4529781169986	1127.6007117404333	1093.4575187897967	974.793840688226	1032.19354117792	936.744967116236	1001.1234664068252	1036.6201533996273	1097.3681296621016	1009.8053702729003	1023.7608494288797	998.9739367543309	1066.5495531984243	1087.704712463442	1006.5085789468055	1086.6440651739026	938.6083481639921	1079.1858693241802	1054.1894642814104	1023.4190169195003	1025.8066905114738	1077.0540707717269	1071.7966005548906	1072.631705780669	1019.8774409560992
956.6701850746897	1112.9560881791244	926.7046690177488	1070.7092515423392	1012.2671781991265	1149.4529781169986	1127.6007117404333	1093.4575187897967	974.793840688226	1032.19354117792	936.744967116236	1001.1234664068252	1036.6201533996273	1097.3681296621016	1009.8053702729003	1023.7608494288797	998.9739367543309	1066.5495531984243	1087.704712463442	1006.5085789468055	1086.6440651739026	938.6083481639921	1079.1858693241802	1054.1894642814104	1023.4190169195003	1025.8066905114738	1077.0540707717269	1071.7966005548906	1072.631705780669	1019.8774409560992
956.6701850746897	1112.9560881791244	926.7046690177488	1070.7092515423392	1012.2671781991265	1149.4529781169986	1127.6007117404333	1093.4575187897967	974.793840688226	1032.19354117792	936.744967116236	1001.1234664068252	1036.6201533996273	1097.3681296621016	1009.8053702729003	1023.7608494288797	998.9739367543309	1066.5495531984243	1087.704712463442	1006.5085789468055	1086.6440651739026	938.6083481639921	1079.1858693241802	1054.1894642814104	1023.4190169195003	1025.8066905114738	1077.0540707717269	1071.7966005548906	1072.631705780669	1019.8774409560992
956.6701850746897	1112.9560881791244	926.7046690177488	1070.7092515423392	1012.2671781991265	1149.4529781169986	1127.6007117404333	1093.4575187897967	974.793840688226	1032.19354117792	936.744967116236	1001.1234664068252	1036.6201533996273	1097.3681296621016	1009.8053702729003	1023.7608494288797	998.9739367543309	1066.5495531984243	1087.704712463442	1006.5085789468055	1086.6440651739026	938.6083481639921	1062.3583880074311	1054.1894642814104	1023.4190169195003	1025.8066905114738	1077.0540707717269	1071.7966005548906	1072.631705780669	1017.2938740851803
956.6701850746897	1112.9560881791244	926.7046690177488	1070.7092515423392	1012.2671781991265	1149.4529781169986	1127.6007117404333	1093.4575187897967	974.793840688226	1032.19354117792	936.744967116236	1001.1234664068252	1036.6201533996273	1097.3681296621016	1009.8053702729003	1023.7608494288797	998.9739367543309	1066.5495531984243	1087.704712463442	1006.5085789468055	1086.6440651739026	938.6083481639921	1062.3583880074311	1054.1894642814104	1023.4190169195003	1025.8066905114738	1077.0540707717269	1071.7966005548906	1072.631705780669	1017.2938740851803
956.6701850746897	1112.9560881791244	926.7046690177488	1070.7092515423392	1012.2671781991265	1149.4529781169986	1127.6007117404333	1093.4575187897967	974.793840688226	1032.19354117792	936.744967116236	1001.1234664068252	1036.6201533996273	1097.3681296621016	1009.8053702729003	1023.7608494288797	998.9739367543309	1066.5495531984243	1087.704712463442	1006.5085789468055	1086.6440651739026	938.6083481639921	1062.3583880074311	1054.1894642814104	1023.4190169195003	1025.8066905114738	1077.0540707717269	1071.7966005548906	1072.631705780669	1017.2938740851803
956.6701850746897	1112.9560881791244	926.7046690177488	1070.7092515423392	1012.2671781991265	1149.4529781169986	1127.6007117404333	1093.4575187897967	974.793840688226	1032.19354117792	936.744967116236	1001.1234664068252	1036.6201533996273	1097.3681296621016	1009.8053702729003	1023.7608494288797	998.9739367543309	1066.5495531984243	1087.704712463442	1006.5085789468055	1086.6440651739026	938.6083481639921	1062.3583880074311	1054.1894642814104	1013.6439545082283	1025.8066905114738	1077.0540707717269	1071.7966005548906	1072.631705780669	1017.2938740851803
956.6701850746897	1112.9560881791244	926.7046690177488	1070.4368271751337	1012.2671781991265	1149.4529781169986	1115.0930145150355	1093.4575187897967	974.793840688226	1032.19354117792	936.744967116236	1001.1234664068252	1036.6201533996273	1097.3681296621016	1009.8053702729003	1023.7608494288797	998.9739367543309	1066.5495531984243	1087.704712463442	1006.5085789468055	1086.6440651739026	938.6083481639921	1062.3583880074311	1054.1894642814104	1011.3892392194491	1025.8066905114738	1077.0540707717269	1071.7966005548906	1072.631705780669	1017.2938740851803
956.6701850746897	1112.9560881791244	926.7046690177488	1070.4368271751337	1012.2671781991265	1149.4529781169986	1115.0930145150355	1093.4575187897967	974.793840688226	1032.19354117792	936.744967116236	1001.1234664068252	1036.6201533996273	1097.3681296621016	1009.8053702729003	1023.7608494288797	998.9739367543309	1066.5495531984243	1087.704712463442	1006.5085789468055	1086.6440651739026	938.6083481639921	1062.3583880074311	1054.1894642814104	1011.3892392194491	1018.7744015887354	1077.0540707717269	1071.7966005548906	1072.631705780669	1017.2938740851803
956.6701850746897	1112.9560881791244	926.7046690177488	1070.4368271751337	1012.2671781991265	1149.4529781169986	1115.0930145150355	1093.4575187897967	974.793840688226	1032.19354117792	936.744967116236	1001.1234664068252	1036.6201533996273	1097.3681296621016	1009.8053702729003	1023.7608494288797	998.9739367543309	1066.5495531984243	1050.1849923669965	1006.5085789468055	1086.6440651739026	938.6083481639921	1062.3583880074311	1054.1894642814104	1011.3892392194491	1018.7744015887354	1077.0540707717269	1071.7966005548906	1072.631705780669	1017.2938740851803
955.3184678696867	1112.9560881791244	926.7046690177488	1070.4368271751337	1012.2671781991265	1149.4529781169986	1115.0930145150355	1093.4575187897967	974.793840688226	1032.19354117792	936.744967116236	1001.1234664068252	1036.6201533996273	1097.3681296621016	1009.8053702729003	1023.7608494288797	998.9739367543309	1066.5495531984243	1050.1849923669965	1006.5085789468055	1086.6440651739026	938.6083481639921	1062.3583880074311	1028.6173906279214	1011.3892392194491	1018.7744015887354	1077.0540707717269	1071.7966005548906	1072.631705780669	1017.2938740851803
955.3184678696867	1112.9560881791244	926.7046690177488	1070.4368271751337	1012.2671781991265	1149.4529781169986	1114.8087639121043	1093.4575187897967	974.793840688226	1032.19354117792	936.744967116236	1001.1234664068252	1036.6201533996273	1097.3681296621016	1009.8053702729003	1023.7608494288797	998.9739367543309	1066.5495531984243	1050.1849923669965	1004.2734632618447	1086.6440651739026	938.6083481639921	1062.3583880074311	1028.6173906279214	1011.3892392194491	1018.7744015887354	1077.0540707717269	1071.7966005548906	1072.631705780669	1017.2938740851803
955.3184678696867	1112.9560881791244	926.7046690177488	1070.4368271751337	1012.2671781991265	1149.4529781169986	1114.8087639121043	1093.4575187897967	974.793840688226	1032.19354117792	936.744967116236	1001.1234664068252	1036.6201533996273	1097.3681296621016	1009.8053702729003	1023.7608494288797	998.9739367543309	1066.5495531984243	1050.1849923669965	1004.2734632618447	1086.6440651739026	938.6083481639921	1062.3583880074311	1028.6173906279214	1011.3892392194491	1018.7744015887354	1077.0540707717269	1071.7966005548906	1072.631705780669	1017.2938740851803
955.3184678696867	1112.9560881791244	926.7046690177488	1070.4368271751337	1012.2671781991265	1134.6580343180767	1114.8087639121043	1093.4575187897967	974.793840688226	1032.19354117792	936.744967116236	1001.1234664068252	1036.6201533996273	1097.3681296621016	1009.8053702729003	1023.7608494288797	998.9739367543309	1066.5495531984243	1050.1849923669965	1004.2734632618447	1086.6440651739026	938.6083481639921	1062.3583880074311	1028.6173906279214	1005.0668163221735	1018.7744015887354	1077.0540707717269	1071.7966005548906	1072.631705780669	1017.2938740851803
955.3184678696867	1112.9560881791244	926.7046690177488	1070.4368271751337	1012.2671781991265	1134.6580343180767	1114.8087639121043	1093.4575187897967	974.793840688226	1032.19354117792	936.744967116236	1001.1234664068252	1036.6201533996273	1097.3681296621016	1009.8053702729003	1023.7608494288797	998.9739367543309	1066.5495531984243	1050.1849923669965	1004.2734632618447	1086.6440651739026	938.6083481639921	1062.3583880074311	1028.6173906279214	1005.0668163221735	1018.7744015887354	1049.428527090347	1071.7966005548906	1072.631705780669	1017.2938740851803
955.3184678696867	1112.9560881791244	926.7046690177488	1070.4368271751337	1012.2671781991265	1134.6580343180767	1114.8087639121043	1093.4575187897967	974.793840688226	1032.19354117792	936.744967116236	1001.1234664068252	1036.6201533996273	1097.3681296621016	1009.8053702729003	1023.7608494288797	998.9739367543309	1066.5495531984243	1036.8456639177762	1004.2734632618447	1086.6440651739026	938.6083481639921	1062.3583880074311	1028.6173906279214	1005.0668163221735	1018.7744015887354	1049.428527090347	1071.7966005548906	1072.631705780669	1017.2938740851803
955.3184678696867	1112.9560881791244	926.7046690177488	1070.4368271751337	1012.2671781991265	1134.6580343180767	1112.4964456784978	1091.7156215992693	974.793840688226	1032.19354117792	936.744967116236	1001.1234664068252	1036.6201533996273	1097.3681296621016	1009.8053702729003	1023.7608494288797	998.9739367543309	1066.5495531984243	1036.8456639177762	1004.2734632618447	1086.6440651739026	938.6083481639921	1062.3583880074311	1028.6173906279214	1005.0668163221735	1015.3602724494156	1049.428527090347	1071.7966005548906	1072.631705780669	1017.2938740851803
955.3184678696867	1112.9560881791244	926.7046690177488	1070.4368271751337	1003.605249976592	1134.6580343180767	1112.4964456784978	1091.7156215992693	974.793840688226	1032.19354117792	936.744967116236	1001.1234664068252	1036.6201533996273	1097.3681296621016	1009.8053702729003	1023.7608494288797	998.9739367543309	1066.5495531984243	1036.8456639177762	1004.2734632618447	1086.6440651739026	928.8342998388057	1062.3583880074311	1028.6173906279214	1005.0668163221735	1015.3602724494156	1049.428527090347	1071.7966005548906	1072.631705780669	1017.2938740851803
955.3184678696867	1112.9560881791244	926.7046690177488	1070.4368271751337	1003.605249976592	1134.6580343180767	1112.4964456784978	1091.7156215992693	974.793840688226	1032.19354117792	936.744967116236	1001.1234664068252	1036.6201533996273	1097.3681296621016	1009.8053702729003	1023.7608494288797	998.9739367543309	1066.5495531984243	1036.8456639177762	1004.2734632618447	1086.6440651739026	928.8342998388057	1062.3583880074311	1028.6173906279214	1005.0668163221735	997.0198056878733	1049.428527090347	1071.7966005548906	1072.631705780669	1017.2938740851803
955.3184678696867	1112.9560881791244	926.7046690177488	1070.4368271751337	1003.605249976592	1134.6580343180767	1112.4964456784978	1091.7156215992693	974.793840688226	1032.19354117792	936.744967116236	1001.1234664068252	1036.6201533996273	1097.3681296621016	1009.8053702729003	1023.7608494288797	998.9739367543309	1066.5495531984243	1036.8456639177762	1004.2734632618447	1086.6440651739026	928.8342998388057	1062.3583880074311	1028.6173906279214	1005.0668163221735	997.0198056878733	1049.428527090347	1071.7966005548906	1072.631705780669	1017.2938740851803
955.3184678696867	1112.9560881791244	926.7046690177488	1070.4368271751337	1003.605249976592	1134.6580343180767	1110.4990478048016	1091.7156215992693	974.793840688226	1031.0665070517362	936.744967116236	1001.1234664068252	1036.6201533996273	1097.3681296621016	1009.8053702729003	1023.7608494288797	998.9739367543309	1066.5495531984243	1036.8456639177762	1004.2734632618447	1086.6440651739026	928.8342998388057	1062.3583880074311	1028.6173906279214	1005.0668163221735	997.0198056878733	1049.428527090347	1071.7966005548906	1072.631705780669	1017.2938740851803
955.3184678696867	1112.9560881791244	926.7046690177488	1065.732396328961	1003.605249976592	1134.6580343180767	1110.4990478048016	1091.7156215992693	974.793840688226	1028.4853838353501	936.744967116236	1001.1234664068252	1036.6201533996273	1097.3681296621016	1009.8053702729003	1023.7608494288797	998.9739367543309	1066.5495531984243	1036.8456639177762	1004.2734632618447	1086.6440651739026	928.8342998388057	1062.3583880074311	1028.6173906279214	1005.0668163221735	997.0198056878733	1049.428527090347	1071.7966005548906	1072.631705780669	1017.2938740851803
955.3184678696867	1112.9560881791244	926.7046690177488	1065.732396328961	1003.605249976592	1133.5352744980846	1110.4990478048016	1091.7156215992693	964.5027425912629	1028.4853838353501	936.744967116236	1001.1234664068252	1036.6201533996273	1097.3681296621016	1009.8053702729003	1023.7608494288797	998.9739367543309	1066.5495531984243	1036.8456639177762	1001.203803016027	1086.6440651739026	928.8342998388057	1062.3583880074311	1028.6173906279214	1005.0668163221735	997.0198056878733	1049.428527090347	1071.7966005548906	1072.631705780669	1017.2938740851803
955.3184678696867	1112.9560881791244	926.7046690177488	1065.732396328961	1003.605249976592	1133.5352744980846	1110.4990478048016	1091.7156215992693	964.5027425912629	1028.4853838353501	936.744967116236	1001.1234664068252	1036.6201533996273	1097.3681296621016	1009.8053702729003	1023.7608494288797	998.9739367543309	1066.5495531984243	1036.8456639177762	1001.203803016027	1086.6440651739026	928.8342998388057	1062.3583880074311	1028.6173906279214	1005.0668163221735	997.0198056878733	1049.428527090347	1071.7966005548906	1072.631705780669	1017.2938740851803
955.3184678696867	1112.9560881791244	926.7046690177488	1065.732396328961	1003.605249976592	1133.5352744980846	1110.4990478048016	1091.7156215992693	964.5027425912629	1028.4853838353501	936.744967116236	1001.1234664068252	1036.6201533996273	1097.3681296621016	1009.8053702729003	1023.7608494288797	998.9739367543309	1066.5495531984243	1036.8456639177762	1001.203803016027	1086.6440651739026	928.8342998388057	1062.3583880074311	1028.6173906279214	1005.0668163221735	997.0198056878733	1042.6104567815537	1071.7966005548906	1072.631705780669	1017.2938740851803
955.3184678696867	1112.9560881791244	926.7046690177488	1065.732396328961	1003.605249976592	1133.5352744980846	1110.4990478048016	1091.7156215992693	964.5027425912629	1028.4853838353501	936.744967116236	1001.1234664068252	1036.6201533996273	1097.3681296621016	1009.8053702729003	1023.7608494288797	998.9739367543309	1066.5495531984243	1036.8456639177762	1001.203803016027	1086.6440651739026	928.8342998388057	1062.3583880074311	1028.6173906279214	1005.0668163221735	997.0198056878733	1042.6104567815537	1071.7966005548906	1072.631705780669	1017.2938740851803
955.3184678696867	1112.9560881791244	926.7046690177488	1065.732396328961	1003.605249976592	1133.5352744980846	1110.4990478048016	1091.7156215992693	964.5027425912629	1028.4853838353501	936.744967116236	1001.1234664068252	1036.6201533996273	1097.3681296621016	1009.8053702729003	1023.7608494288797	998.9739367543309	1066.5495531984243	1036.8456639177762	1001.203803016027	1086.6440651739026	928.8342998388057	1062.3583880074311	1028.6173906279214	1005.0668163221735	997.0198056878733	1042.6104567815537	1046.787056863221	1072.631705780669	1017.2938740851803
955.3184678696867	1112.9560881791244	926.7046690177488	1065.732396328961	1003.605249976592	1133.5352744980846	1110.4990478048016	1091.7156215992693	964.5027425912629	1028.4853838353501	936.744967116236	1001.1234664068252	1036.6201533996273	1097.3681296621016	1009.8053702729003	1023.7608494288797	998.9739367543309	1066.5495531984243	1036.8456639177762	1001.203803016027	1086.6440651739026	928.8342998388057	1062.3583880074311	1028.6173906279214	1005.0668163221735	997.0198056878733	1042.6104567815537	1046.787056863221	1072.631705780669	1017.2938740851803
955.3184678696867	1112.9560881791244	926.7046690177488	1065.732396328961	1003.605249976592	1133.5352744980846	1110.4990478048016	1091.7156215992693	964.5027425912629	1028.4853838353501	936.744967116236	1001.1234664068252	989.2673461432172	1097.3681296621016	1009.8053702729003	1023.7608494288797	998.9739367543309	1066.5495531984243	1036.8456639177762	1001.203803016027	1081.074677080267	928.8342998388057	1062.3583880074311	1028.6173906279214	1005.0668163221735	997.0198056878733	1042.6104567815537	1046.787056863221	1072.631705780669	1017.2938740851803
955.3184678696867	1112.9560881791244	926.7046690177488	1065.732396328961	1003.605249976592	1133.5352744980846	1110.4990478048016	1091.7156215992693	964.5027425912629	1026.4162278988042	936.744967116236	1001.1234664068252	989.2673461432172	1097.3681296621016	1009.8053702729003	1023.7608494288797	998.9739367543309	1066.5495531984243	1036.8456639177762	1001.203803016027	1081.074677080267	928.8342998388057	1062.3583880074311	1028.6173906279214	1005.0668163221735	997.0198056878733	1042.6104567815537	1046.787056863221	1072.631705780669	1017.2938740851803
955.3184678696867	1112.9560881791244	926.7046690177488	1065.732396328961	1003.605249976592	1133.5352744980846	1110.4990478048016	1091.7156215992693	964.5027425912629	1026.4162278988042	936.744967116236	1001.1234664068252	989.2673461432172	1097.3681296621016	1009.8053702729003	1023.7608494288797	998.9739367543309	1066.5495531984243	1036.8456639177762	1001.203803016027	1081.074677080267	928.8342998388057	1062.3583880074311	1028.6173906279214	1005.0668163221735	997.0198056878733	1042.6104567815537	1046.787056863221	1072.631705780669	1017.2938740851803
955.3184678696867	1112.9560881791244	926.7046690177488	1065.732396328961	1003.605249976592	1133.5352744980846	1110.4990478048016	1091.7156215992693	964.5027425912629	1026.4162278988042	936.744967116236	1001.1234664068252	989.2673461432172	1097.3681296621016	1009.8053702729003	1023.7608494288797	998.9739367543309	1066.5495531984243	1036.8456639177762	1001.203803016027	1070.9042692501598	928.8342998388057	1062.3583880074311	1024.4733238393437	1005.0668163221735	997.0198056878733	1042.6104567815537	1046.787056863221	1072.631705780669	1017.2938740851803
955.3184678696867	1112.9560881791244	926.7046690177488	1065.732396328961	1003.605249976592	1133.5352744980846	1110.4990478048016	1091.7156215992693	964.5027425912629	1026.4162278988042	936.744967116236	1001.1234664068252	989.2673461432172	1097.3681296621016	1009.8053702729003	1023.7608494288797	998.9739367543309	1066.5495531984243	1036.8456639177762	1001.203803016027	1070.9042692501598	928.8342998388057	1062.3583880074311	1024.4733238393437	1005.0668163221735	997.0198056878733	1042.6104567815537	1046.787056863221	1072.631705780669	1017.2938740851803
955.3184678696867	1112.9560881791244	926.7046690177488	1065.732396328961	1003.605249976592	1133.5352744980846	1110.4990478048016	1091.7156215992693	964.5027425912629	1026.4162278988042	936.744967116236	1001.1234664068252	989.2673461432172	1096.7877892887334	1009.8053702729003	1023.7608494288797	998.9739367543309	1066.5495531984243	1036.8456639177762	1001.203803016027	1070.9042692501598	928.8342998388057	1062.3583880074311	1024.4733238393437	1005.0668163221735	997.0198056878733	1042.6104567815537	1046.787056863221	1072.631705780669	1017.2938740851803
955.3184678696867	1112.9560881791244	926.7046690177488	1065.732396328961	1003.605249976592	1133.5352744980846	1110.4990478048016	1091.7156215992693	964.5027425912629	1026.4162278988042	925.8898349037836	1001.1234664068252	989.2673461432172	1096.7877892887334	1009.8053702729003	1023.7608494288797	998.9739367543309	1066.5495531984243	1036.8456639177762	1001.203803016027	1070.9042692501598	928.8342998388057	1062.3583880074311	1024.4733238393437	1005.0668163221735	997.0198056878733	1042.6104567815537	1041.1374994942948	1072.631705780669	1017.2938740851803
955.3184678696867	1112.9560881791244	926.7046690177488	1065.732396328961	1003.605249976592	1133.5352744980846	1110.4990478048016	1091.7156215992693	964.5027425912629	1026.4162278988042	925.8898349037836	1001.1050350617584	989.2673461432172	1096.7877892887334	965.2376928021583	1023.7608494288797	998.9739367543309	1066.5495531984243	1036.8456639177762	1001.203803016027	1070.9042692501598	928.8342998388057	1062.3583880074311	1024.4733238393437	1005.0668163221735	997.0198056878733	1042.6104567815537	1041.1374994942948	1072.631705780669	1017.2938740851803
955.3184678696867	1112.9560881791244	926.7046690177488	1064.7657156832088	1003.605249976592	1133.5352744980846	1110.4990478048016	1091.7156215992693	964.5027425912629	1026.4162278988042	925.8898349037836	1001.1050350617584	989.2673461432172	1096.7877892887334	965.2376928021583	1023.7608494288797	998.9739367543309	1066.5495531984243	1036.8456639177762	1001.203803016027	1070.9042692501598	928.8342998388057	1062.3583880074311	1024.4733238393437	1004.4551752324608	997.0198056878733	1042.6104567815537	1041.1374994942948	1072.631705780669	1017.2938740851803
955.3184678696867	1112.9560881791244	926.7046690177488	1064.7657156832088	1003.605249976592	1133.5352744980846	1110.4990478048016	1091.7156215992693	964.5027425912629	1026.4162278988042	925.8898349037836	1001.1050350617584	989.2673461432172	1096.7877892887334	965.2376928021583	1023.7608494288797	994.6503431307738	1066.5495531984243	1036.8456639177762	1001.203803016027	1070.9042692501598	928.8342998388057	1062.3583880074311	1005.1460730058809	1004.4551752324608	997.0198056878733	1042.6104567815537	1041.1374994942948	1072.631705780669	1017.2938740851803
955.3184678696867	1112.9560881791244	926.7046690177488	1064.7657156832088	1003.605249976592	1133.5352744980846	1110.4990478048016	1091.7156215992693	964.5027425912629	1026.4162278988042	925.8898349037836	1001.1050350617584	989.2673461432172	1096.7877892887334	965.2376928021583	1023.7608494288797	994.6503431307738	1056.4707164435238	1036.8456639177762	1001.203803016027	1070.9042692501598	928.8342998388057	1062.3583880074311	1005.1460730058809	1004.4551752324608	996.4832786269765	1030.8380983522	1041.1374994942948	1072.631705780669	1017.2938740851803
955.3184678696867	1112.9560881791244	926.7046690177488	1064.7657156832088	1003.605249976592	1133.5352744980846	1110.4990478048016	1091.7156215992693	964.5027425912629	1026.4162278988042	925.8898349037836	1001.1050350617584	989.2673461432172	1096.7877892887334	965.2376928021583	1023.7608494288797	994.6503431307738	1056.4707164435238	1036.8456639177762	1001.203803016027	1070.9042692501598	928.8342998388057	1062.3583880074311	1005.1460730058809	1004.4551752324608	996.4832786269765	1030.8380983522	1041.1374994942948	1072.631705780669	1011.2199282915451
955.3184678696867	1112.9560881791244	926.7046690177488	1064.7657156832088	1003.605249976592	1133.5352744980846	1110.4990478048016	1091.7156215992693	964.5027425912629	1026.4162278988042	925.8898349037836	1000.270633985298	989.2673461432172	1096.7877892887334	965.2376928021583	1023.7608494288797	994.6503431307738	1056.4707164435238	1036.8456639177762	1001.203803016027	1070.9042692501598	928.8342998388057	1062.3583880074311	1005.1460730058809	1004.4551752324608	996.4832786269765	1030.8380983522	1041.1374994942948	1071.0239617681214	1011.2199282915451
955.3184678696867	1112.9560881791244	926.7046690177488	1064.7657156832088	1003.605249976592	1133.5352744980846	1110.4990478048016	1091.7156215992693	964.5027425912629	1026.4162278988042	925.8898349037836	1000.270633985298	989.2673461432172	1096.7877892887334	965.2376928021583	1023.7608494288797	994.6503431307738	1056.4707164435238	1036.8456639177762	1001.203803016027	1070.9042692501598	928.8342998388057	1062.3583880074311	1005.1460730058809	1004.4551752324608	996.4832786269765	1030.8380983522	1041.1374994942948	1071.0239617681214	1011.2199282915451
955.3184678696867	1112.9560881791244	926.7046690177488	1064.7657156832088	1003.605249976592	1133.5352744980846	1101.950917930632	1091.7156215992693	964.5027425912629	1026.4162278988042	925.8898349037836	1000.270633985298	989.2673461432172	1096.7877892887334	965.2376928021583	1023.7608494288797	994.6503431307738	1056.4707164435238	1036.8456639177762	1001.203803016027	1070.9042692501598	928.8342998388057	1062.3583880074311	1005.1460730058809	1004.4551752324608	996.4832786269765	1030.8380983522	1041.1374994942948	1071.0239617681214	1011.2199282915451
955.3184678696867	1112.9560881791244	926.7046690177488	1064.7657156832088	1003.605249976592	1133.5352744980846	1101.950917930632	1091.7156215992693	964.5027425912629	1026.4162278988042	925.8898349037836	1000.270633985298	989.2673461432172	1096.7877892887334	965.2376928021583	1023.7608494288797	994.6503431307738	1056.4707164435238	1036.8456639177762	1001.203803016027	1070.9042692501598	928.8342998388057	1062.3583880074311	1005.1460730058809	1004.4551752324608	996.4832786269765	1030.8380983522	1041.1374994942948	1071.0239617681214	1011.2199282915451
955.3184678696867	1112.9560881791244	918.95123449129	1064.7657156832088	1003.605249976592	1133.5352744980846	1101.950917930632	1091.7156215992693	964.5027425912629	1026.4162278988042	925.8898349037836	1000.270633985298	989.2673461432172	1096.7877892887334	965.2376928021583	1023.7608494288797	994.6503431307738	1054.252906077772	1036.8456639177762	1001.203803016027	1070.9042692501598	928.8342998388057	1062.3583880074311	1003.5578387036066	1004.4551752324608	996.4832786269765	1030.8380983522	1041.1374994942948	1071.0239617681214	1011.2199282915451
955.3184678696867	1112.9560881791244	918.95123449129	1064.7657156832088	1003.605249976592	1133.5352744980846	1101.950917930632	1091.7156215992693	964.5027425912629	1026.4162278988042	925.8898349037836	1000.270633985298	989.2673461432172	1096.7877892887334	965.2376928021583	1023.7608494288797	994.6503431307738	1054.252906077772	1036.8456639177762	1001.203803016027	1070.9042692501598	927.3822676881599	1059.6569527598967	1003.5578387036066	1004.4551752324608	996.4832786269765	1029.6862350242884	1041.1374994942948	1071.0239617681214	1011.2199282915451
955.3184678696867	1112.9560881791244	918.95123449129	1064.7657156832088	1003.605249976592	1133.5352744980846	1101.950917930632	1091.7156215992693	964.5027425912629	1026.4162278988042	925.8898349037836	1000.270633985298	989.2673461432172	1096.7877892887334	965.2376928021583	1023.7608494288797	994.6503431307738	1054.252906077772	1036.8456639177762	1001.203803016027	1070.9042692501598	927.3822676881599	1059.6569527598967	1003.5578387036066	1004.4551752324608	996.4832786269765	1029.6862350242884	1041.1374994942948	1071.0239617681214	1011.2199282915451
955.3184678696867	1112.9560881791244	918.95123449129	1064.7657156832088	1003.605249976592	1133.5352744980846	1101.950917930632	1091.7156215992693	964.5027425912629	1026.4162278988042	925.8898349037836	1000.270633985298	989.2673461432172	1096.7877892887334	965.2376928021583	1023.7608494288797	994.6503431307738	1054.252906077772	1036.8456639177762	1001.203803016027	1070.9042692501598	927.3822676881599	1059.6569527598967	1003.5578387036066	1004.4551752324608	996.4832786269765	1029.6862350242884	1041.1374994942948	1071.0239617681214	1011.2199282915451
955.3184678696867	1112.9560881791244	918.95123449129	1064.7657156832088	1003.605249976592	1133.5352744980846	1101.950917930632	1091.7156215992693	964.5027425912629	1026.4162278988042	925.8898349037836	1000.270633985298	989.2673461432172	1096.7877892887334	965.2376928021583	1023.7608494288797	994.6503431307738	1054.252906077772	1036.8456639177762	1001.203803016027	1070.9042692501598	927.3822676881599	1059.6569527598967	1003.5578387036066	1004.4551752324608	996.4832786269765	1013.1532018780066	1041.1374994942948	1071.0239617681214	1007.4982684904492
955.3184678696867	1112.9560881791244	918.95123449129	1061.8862217539363	1003.605249976592	1133.5352744980846	1101.950917930632	1091.7156215992693	964.5027425912629	1026.4162278988042	925.8898349037836	1000.270633985298	989.2673461432172	1096.7877892887334	965.2376928021583	1023.7608494288797	994.6503431307738	1054.252906077772	1030.920639783666	1001.203803016027	1070.9042692501598	927.3822676881599	1059.6569527598967	1003.5578387036066	1004.4551752324608	996.4832786269765	1013.1532018780066	1041.1374994942948	1071.0239617681214	1007.4982684904492
955.3184678696867	1112.9560881791244	918.95123449129	1060.9372361779956	1000.8540277749242	1133.5352744980846	1101.950917930632	1091.7156215992693	964.5027425912629	1026.4162278988042	925.8898349037836	1000.270633985298	989.2673461432172	1096.7877892887334	965.2376928021583	1023.7608494288797	994.6503431307738	1054.252906077772	1030.920639783666	1001.203803016027	1070.2558470579233	927.3822676881599	1059.6569527598967	1003.5578387036066	1004.4551752324608	996.4832786269765	1013.1532018780066	1041.1374994942948	1071.0239617681214	1007.4982684904492
955.3184678696867	1112.9560881791244	918.95123449129	1060.9372361779956	1000.8540277749242	1133.5352744980846	1101.950917930632	1091.7156215992693	964.5027425912629	1026.4162278988042	925.1169240551967	1000.270633985298	989.2673461432172	1096.7877892887334	965.2376928021583	1023.7608494288797	994.6503431307738	1054.252906077772	1030.920639783666	1001.203803016027	1070.2558470579233	927.3822676881599	1059.6569527598967	1003.5578387036066	1004.4551752324608	996.4832786269765	1013.1532018780066	1041.1374994942948	1071.0239617681214	1007.4982684904492
955.3184678696867	1112.9560881791244	918.95123449129	1060.9372361779956	1000.8540277749242	1133.5352744980846	1101.950917930632	1091.7156215992693	964.5027425912629	1026.4162278988042	925.1169240551967	1000.270633985298	989.2673461432172	1096.7877892887334	965.2376928021583	1023.7608494288797	994.6503431307738	1054.252906077772	1030.920639783666	1001.203803016027	1070.2558470579233	927.3822676881599	1055.4631883195727	1003.5578387036066	1004.4551752324608	996.4832786269765	1013.1532018780066	1041.1374994942948	1071.0239617681214	1007.4982684904492
955.3184678696867	1112.9560881791244	918.95123449129	1060.9372361779956	1000.8540277749242	1133.5352744980846	1101.950917930632	1091.7156215992693	964.5027425912629	1026.4162278988042	925.1169240551967	1000.270633985298	989.2673461432172	1096.7877892887334	965.2376928021583	1023.7608494288797	994.6503431307738	1054.252906077772	1030.920639783666	1001.203803016027	1070.2558470579233	927.3822676881599	1055.4631883195727	1003.5578387036066	1004.4551752324608	996.4832786269765	1013.1532018780066	1041.1374994942948	1071.0239617681214	1007.4982684904492
955.3184678696867	1112.9560881791244	918.95123449129	1060.9372361779956	1000.8540277749242	1133.5352744980846	1101.950917930632	1091.7156215992693	964.5027425912629	1026.4162278988042	925.1169240551967	1000.270633985298	989.2673461432172	1096.7877892887334	965.2376928021583	1023.7608494288797	994.6503431307738	1054.252906077772	1022.7463475183222	1001.203803016027	1070.2558470579233	927.3822676881599	1055.4631883195727	1003.5578387036066	1004.4551752324608	996.4832786269765	1013.1532018780066	1041.1374994942948	1071.0239617681214	1007.4982684904492
955.3184678696867	1112.9560881791244	918.95123449129	1060.9372361779956	1000.8540277749242	1132.3065103809945	1101.950917930632	1091.7156215992693	964.5027425912629	1026.4162278988042	925.1169240551967	1000.270633985298	989.2673461432172	1096.7877892887334	965.2376928021583	1023.7608494288797	993.8827832836114	1054.252906077772	1022.7463475183222	1001.203803016027	1068.3612508255123	927.3822676881599	1055.4631883195727	1003.5578387036066	1004.4551752324608	996.4832786269765	1013.1532018780066	1041.1374994942948	1071.0239617681214	1007.4982684904492
955.3184678696867	1112.9560881791244	915.4077182770095	1060.9372361779956	1000.8540277749242	1125.263530235899	1101.950917930632	1091.7156215992693	964.5027425912629	1026.4162278988042	925.1169240551967	1000.270633985298	989.2673461432172	1096.7877892887334	965.2376928021583	1023.7608494288797	993.8827832836114	1054.252906077772	1022.7463475183222	1001.203803016027	1062.3081913584542	927.3822676881599	1055.4631883195727	1003.5578387036066	1004.4551752324608	996.4832786269765	1013.1532018780066	1027.8923829340288	1071.0239617681214	1007.4982684904492
955.3184678696867	1112.9560881791244	915.4077182770095	1060.9372361779956	1000.8540277749242	1125.263530235899	1101.950917930632	1091.7156215992693	964.5027425912629	1026.4162278988042	925.1169240551967	1000.270633985298	989.2673461432172	1096.7877892887334	965.2376928021583	1023.7608494288797	993.8827832836114	1054.252906077772	1022.7463475183222	1001.203803016027	1062.3081913584542	920.2696117796391	1055.4631883195727	1003.5578387036066	1004.4551752324608	996.4832786269765	1013.1532018780066	1027.8923829340288	1071.0239617681214	1007.4982684904492
955.3184678696867	1112.9560881791244	915.4077182770095	1060.9372361779956	1000.8540277749242	1125.263530235899	1101.950917930632	1091.7156215992693	964.5027425912629	1026.4162278988042	925.1169240551967	1000.270633985298	989.2673461432172	1096.7877892887334	965.2376928021583	1023.7608494288797	993.8827832836114	1054.252906077772	1022.7463475183222	1001.203803016027	1062.3081913584542	920.2696117796391	1055.4631883195727	1003.5578387036066	1004.4551752324608	996.4832786269765	1013.1532018780066	1027.8923829340288	1071.0239617681214	1007.4982684904492
955.3184678696867	1111.1601152474764	915.4077182770095	1060.9372361779956	1000.8540277749242	1125.263530235899	1101.950917930632	1091.7156215992693	964.5027425912629	1026.4162278988042	925.1169240551967	1000.270633985298	989.2673461432172	1096.7877892887334	965.2376928021583	1023.7608494288797	993.8827832836114	1054.252906077772	1022.7463475183222	1001.203803016027	1062.3081913584542	920.2696117796391	1055.4631883195727	1003.5578387036066	1004.4551752324608	996.4832786269765	1013.1532018780066	1027.8923829340288	1060.9590916664517	1007.4982684904492
955.3184678696867	1111.1601152474764	915.4077182770095	1060.9372361779956	1000.8540277749242	1125.263530235899	1101.950917930632	1091.7156215992693	964.5027425912629	1026.4162278988042	925.1169240551967	1000.270633985298	989.2673461432172	1096.7877892887334	965.2376928021583	1023.7608494288797	993.8827832836114	1054.252906077772	1022.7463475183222	1001.203803016027	1062.3081913584542	920.2696117796391	1055.4631883195727	1003.5578387036066	1000.8883520297047	996.4832786269765	1013.1532018780066	1027.8923829340288	1060.9590916664517	1007.4982684904492
955.3184678696867	1111.1601152474764	915.4077182770095	1060.9372361779956	1000.8540277749242	1125.263530235899	1101.950917930632	1091.7156215992693	964.5027425912629	1026.4162278988042	925.1169240551967	998.7979474737234	989.2673461432172	1096.4504312047402	965.2376928021583	1023.7608494288797	993.8827832836114	1054.252906077772	1022.7463475183222	1001.203803016027	1062.3081913584542	920.2696117796391	1055.4631883195727	1003.5578387036066	1000.8883520297047	996.4832786269765	1013.1532018780066	1027.8923829340288	1060.9590916664517	1007.4982684904492
955.3184678696867	1111.1601152474764	915.4077182770095	1060.9372361779956	1000.8540277749242	1125.263530235899	1101.950917930632	1091.7156215992693	964.5027425912629	1026.4162278988042	925.1169240551967	998.7979474737234	989.2673461432172	1096.4504312047402	965.2376928021583	1023.5670299008125	993.8827832836114	1054.252906077772	1022.7463475183222	1001.203803016027	1062.3081913584542	920.2696117796391	1055.4631883195727	1003.5578387036066	1000.8883520297047	996.4832786269765	1009.7566077142362	1027.8923829340288	1060.9590916664517	1007.4982684904492
955.3184678696867	1111.1601152474764	915.4077182770095	1014.5146945999329	1000.8540277749242	1125.263530235899	1101.950917930632	1091.7156215992693	964.5027425912629	1026.4162278988042	925.1169240551967	998.7979474737234	989.2673461432172	1096.4504312047402	965.2376928021583	1023.5670299008125	993.8827832836114	1054.252906077772	1022.7463475183222	1001.203803016027	1062.3081913584542	920.2696117796391	1055.4631883195727	1003.5578387036066	1000.8883520297047	996.4832786269765	1009.7566077142362	1027.8923829340288	1060.9590916664517	1007.4982684904492
955.3184678696867	1111.1601152474764	915.4077182770095	1014.5146945999329	1000.8540277749242	1125.263530235899	1101.950917930632	1091.7156215992693	964.5027425912629	1026.4162278988042	925.1169240551967	998.7979474737234	989.2673461432172	1096.4504312047402	965.2376928021583	1023.5670299008125	993.8827832836114	1054.252906077772	1022.7463475183222	995.4897786634265	1062.3081913584542	920.2696117796391	1055.4631883195727	1003.5578387036066	1000.8883520297047	996.4832786269765	1009.7566077142362	1027.8923829340288	1060.9590916664517	1007.4982684904492
955.3184678696867	1111.1601152474764	915.4077182770095	1014.5146945999329	1000.8540277749242	1121.1645218960452	1101.950917930632	1091.7156215992693	964.5027425912629	1026.4162278988042	925.1169240551967	998.7979474737234	989.2673461432172	1096.4504312047402	965.2376928021583	1023.5670299008125	993.8827832836114	1054.252906077772	1022.7463475183222	995.2600647213965	1062.3081913584542	920.2696117796391	1055.4631883195727	1003.5578387036066	1000.8883520297047	996.4832786269765	1009.7566077142362	1027.8923829340288	1060.9590916664517	1007.4982684904492
955.3184678696867	1111.1601152474764	915.4077182770095	1014.5146945999329	1000.8540277749242	1121.1645218960452	1101.950917930632	1091.7156215992693	964.5027425912629	1026.4162278988042	925.1169240551967	998.7979474737234	989.2673461432172	1096.4504312047402	965.2376928021583	1023.5670299008125	993.8827832836114	1053.130376711269	1022.7463475183222	995.2600647213965	1062.3081913584542	920.2696117796391	1055.4631883195727	1003.5578387036066	1000.8883520297047	996.4832786269765	1009.7566077142362	1027.8923829340288	1060.9590916664517	1007.4982684904492
955.3184678696867	1111.1601152474764	915.4077182770095	1014.5146945999329	1000.8069670596328	1114.2957392216788	1101.950917930632	1091.7156215992693	964.5027425912629	1026.4162278988042	925.1169240551967	998.70166341161	989.2673461432172	1096.4504312047402	965.2376928021583	1023.5670299008125	993.8827832836114	1053.130376711269	1022.7463475183222	995.2600647213965	1062.3081913584542	920.2696117796391	1055.4631883195727	1003.5578387036066	1000.8883520297047	996.4832786269765	1009.7566077142362	1027.8923829340288	1060.9590916664517	1006.8014207884048
952.3833894850225	1111.1601152474764	915.4077182770095	1014.5146945999329	1000.8069670596328	1114.2957392216788	1093.4874525883895	1091.7156215992693	964.5027425912629	1026.4162278988042	925.1169240551967	998.70166341161	989.2673461432172	1096.4504312047402	965.2376928021583	1021.9374794610037	993.8827832836114	1053.130376711269	1022.7463475183222	995.2600647213965	1062.3081913584542	920.2696117796391	1042.2293909967743	1003.5578387036066	1000.8883520297047	996.4832786269765	1009.7566077142362	1027.8923829340288	1060.9590916664517	1006.8014207884048
952.3833894850225	1111.1601152474764	915.4077182770095	1014.5146945999329	1000.8069670596328	1114.2957392216788	1093.4874525883895	1091.7156215992693	964.5027425912629	1026.4162278988042	925.1169240551967	998.70166341161	989.2673461432172	1096.4504312047402	965.2376928021583	1021.9374794610037	993.8827832836114	1053.130376711269	1022.7463475183222	995.2600647213965	1062.3081913584542	920.2696117796391	1042.2293909967743	1003.5578387036066	1000.8883520297047	996.4832786269765	1009.7566077142362	1027.8923829340288	1060.9590916664517	1006.8014207884048
952.3833894850225	1111.1601152474764	915.4077182770095	1014.5146945999329	1000.8069670596328	1114.2957392216788	1093.4874525883895	1090.5547446307341	964.5027425912629	1026.4162278988042	925.1169240551967	998.70166341161	989.2673461432172	1096.4504312047402	965.2376928021583	1021.9374794610037	993.8827832836114	1053.130376711269	1022.7463475183222	995.2600647213965	1062.3081913584542	920.2696117796391	1042.2293909967743	1003.5578387036066	1000.8883520297047	994.287796374092	1009.7566077142362	1027.8923829340288	1060.9590916664517	1006.8014207884048
952.3833894850225	1111.1601152474764	915.4077182770095	1014.5146945999329	1000.8069670596328	1114.2957392216788	1093.4874525883895	1090.5547446307341	964.5027425912629	1026.4162278988042	925.1169240551967	998.70166341161	989.2673461432172	1096.4504312047402	962.5068822880049	1021.9374794610037	993.8827832836114	1051.4272882121986	1022.7463475183222	995.2600647213965	1062.3081913584542	920.2696117796391	1042.2293909967743	1003.5578387036066	1000.8883520297047	994.287796374092	1009.7566077142362	1027.8923829340288	1060.9590916664517	1006.8014207884048
952.3833894850225	1111.1601152474764	915.4077182770095	1014.5146945999329	1000.8069670596328	1108.1892231807742	1093.4874525883895	1090.5547446307341	964.5027425912629	1026.4162278988042	925.1169240551967	998.70166341161	989.2673461432172	1096.4504312047402	962.5068822880049	1021.9374794610037	993.8827832836114	1051.4272882121986	1022.7463475183222	995.2600647213965	1062.3081913584542	920.2696117796391	1042.2293909967743	1003.5578387036066	1000.8883520297047	994.287796374092	1009.7566077142362	1027.8923829340288	1060.9590916664517	1006.8014207884048
952.3833894850225	1111.1601152474764	915.4077182770095	1014.5146945999329	1000.8069670596328	1108.1892231807742	1093.4874525883895	1090.5547446307341	964.5027425912629	1026.4162278988042	913.0650396610279	998.70166341161	989.2673461432172	1094.1526668741262	962.5068822880049	1021.9374794610037	993.8827832836114	1051.4272882121986	1022.7463475183222	995.2600647213965	1062.3081913584542	920.2696117796391	1042.2293909967743	1003.5578387036066	1000.8883520297047	994.287796374092	1009.7566077142362	1027.8923829340288	1060.9590916664517	1006.8014207884048
952.3833894850225	1111.1601152474764	915.4077182770095	1014.5146945999329	1000.8069670596328	1108.1892231807742	1093.4874525883895	1090.5547446307341	964.5027425912629	1026.4162278988042	913.0650396610279	998.70166341161	989.2673461432172	1094.1526668741262	962.5068822880049	1021.9374794610037	993.8827832836114	1051.4272882121986	1022.7391248636984	993.8307529959854	1062.3081913584542	920.2696117796391	1042.2293909967743	1003.5578387036066	1000.8883520297047	994.287796374092	1009.7566077142362	1027.8923829340288	1057.2572514049652	1006.8014207884048
952.3833894850225	1111.1601152474764	915.4077182770095	1014.5146945999329	1000.8069670596328	1108.1892231807742	1093.4874525883895	1090.5547446307341	964.5027425912629	1026.4162278988042	913.0650396610279	998.70166341161	989.2673461432172	1094.1526668741262	962.5068822880049	1020.439854012473	993.8827832836114	1050.248955555544	1022.7391248636984	993.8307529959854	1062.3081913584542	920.2696117796391	1042.2293909967743	1003.5578387036066	1000.8883520297047	994.287796374092	1009.7566077142362	1027.8923829340288	1057.2572514049652	1006.8014207884048
952.3833894850225	1111.1601152474764	915.4077182770095	1007.6176105599236	1000.8069670596328	1108.1892231807742	1093.4874525883895	1090.5547446307341	964.5027425912629	1026.4162278988042	913.0650396610279	998.70166341161	989.2673461432172	1094.1526668741262	962.5068822880049	1011.6682025400341	993.8827832836114	1049.7770304179526	1022.7391248636984	993.8307529959854	1062.3081913584542	920.2696117796391	1042.2293909967743	1003.5578387036066	1000.2388440585444	994.287796374092	1009.7566077142362	1027.8923829340288	1057.2572514049652	1006.8014207884048
952.3833894850225	1111.1601152474764	915.4077182770095	1007.6176105599236	1000.8069670596328	1108.1892231807742	1093.4874525883895	1090.5547446307341	964.5027425912629	1019.1233319880932	910.938207027595	998.70166341161	989.2673461432172	1094.1526668741262	962.5068822880049	1011.6682025400341	993.8827832836114	1049.7770304179526	1020.1134933417006	993.8307529959854	1062.3081913584542	920.2696117796391	1042.2293909967743	1003.5578387036066	1000.2388440585444	994.287796374092	1009.7566077142362	1027.8923829340288	1057.2572514049652	1006.8014207884048
952.3833894850225	1111.1601152474764	915.4077182770095	1007.6176105599236	1000.8069670596328	1108.1892231807742	1093.4874525883895	1090.5547446307341	964.5027425912629	1019.1233319880932	910.938207027595	998.70166341161	989.2673461432172	1094.1526668741262	962.5068822880049	1011.6682025400341	993.8827832836114	1049.7770304179526	1020.1134933417006	993.8307529959854	1062.3081913584542	920.2696117796391	1042.2293909967743	1003.5578387036066	1000.2388440585444	994.287796374092	1009.7566077142362	1027.8923829340288	1057.2572514049652	1006.8014207884048
952.3833894850225	1111.1601152474764	915.4077182770095	1007.6176105599236	1000.8069670596328	1108.1892231807742	1093.4874525883895	1090.5547446307341	964.5027425912629	1019.1233319880932	910.938207027595	998.70166341161	989.2673461432172	1085.6408206355725	962.5068822880049	1011.6682025400341	993.8827832836114	1049.7770304179526	1020.1134933417006	993.8307529959854	1062.3081913584542	920.2696117796391	1042.2293909967743	1003.5578387036066	1000.2388440585444	994.287796374092	1009.7566077142362	1027.8923829340288	1057.2572514049652	1006.8014207884048
952.3833894850225	1111.1601152474764	915.4077182770095	1007.6176105599236	1000.8069670596328	1108.1892231807742	1093.4874525883895	1090.5547446307341	959.5177415422173	1019.1233319880932	910.938207027595	998.1757348247216	989.2673461432172	1085.6408206355725	962.5068822880049	1011.6682025400341	993.8827832836114	1049.7770304179526	1020.1134933417006	993.8307529959854	1062.3081913584542	915.1393970514401	1042.2293909967743	1003.5578387036066	1000.2388440585444	994.287796374092	1009.7566077142362	1027.8923829340288	1055.1446044609527	1006.8014207884048
952.3833894850225	1111.1601152474764	915.4077182770095	1007.6176105599236	1000.8069670596328	1108.1892231807742	1093.4874525883895	1090.5547446307341	959.5177415422173	1019.1233319880932	910.938207027595	998.1757348247216	989.2673461432172	1085.6408206355725	962.5068822880049	1011.6682025400341	993.8827832836114	1009.0968013771528	1020.1134933417006	993.8307529959854	1062.3081913584542	915.1393970514401	1042.2293909967743	1003.5578387036066	1000.2388440585444	994.287796374092	1009.7566077142362	1027.8923829340288	1055.1446044609527	1006.8014207884048
952.3833894850225	1111.1601152474764	911.8879172985544	1007.6176105599236	1000.8069670596328	1108.1892231807742	1093.4874525883895	1090.5547446307341	959.5177415422173	1019.1233319880932	910.938207027595	998.1757348247216	989.2673461432172	1085.6408206355725	962.5068822880049	1011.6682025400341	993.8827832836114	1009.0968013771528	1020.1134933417006	992.2543715637676	1062.3081913584542	915.1393970514401	1042.2293909967743	1003.5578387036066	996.5990772626507	994.287796374092	1009.7566077142362	1027.8923829340288	1055.1446044609527	1006.8014207884048
952.3833894850225	1111.1601152474764	906.1198513719523	1007.6176105599236	1000.8069670596328	1108.1892231807742	1093.4874525883895	1090.5547446307341	959.5177415422173	1019.1233319880932	910.938207027595	998.1757348247216	989.2673461432172	1085.6408206355725	962.5068822880049	1011.6682025400341	993.8827832836114	1009.0968013771528	1020.1134933417006	992.2543715637676	1062.3081913584542	915.1393970514401	1042.2293909967743	1003.5578387036066	996.5990772626507	994.287796374092	1009.7566077142362	1027.8923829340288	1055.1446044609527	1006.8014207884048
952.3833894850225	1111.1601152474764	906.1198513719523	1007.6176105599236	1000.8069670596328	1108.1892231807742	1093.4874525883895	1090.5547446307341	959.5177415422173	1019.1233319880932	910.938207027595	998.1757348247216	989.2673461432172	1085.6408206355725	962.5068822880049	1004.4261041594015	993.8827832836114	1009.0968013771528	1020.1134933417006	992.2543715637676	1052.7890909752768	915.1393970514401	1042.2293909967743	1003.5578387036066	996.5990772626507	994.287796374092	1009.7566077142362	1027.8923829340288	1055.1446044609527	1006.8014207884048
952.3833894850225	1111.1601152474764	906.1198513719523	1007.6176105599236	1000.8069670596328	1108.1892231807742	1093.4874525883895	1090.5547446307341	959.5177415422173	1019.1233319880932	910.938207027595	998.1757348247216	989.2673461432172	1085.6408206355725	962.5068822880049	1004.4261041594015	993.8827832836114	1009.0968013771528	1020.1134933417006	992.2543715637676	1052.7890909752768	915.1393970514401	1042.2293909967743	1003.5578387036066	996.5990772626507	994.287796374092	1009.7566077142362	1027.8923829340288	1055.1446044609527	1006.8014207884048
952.3833894850225	1111.1601152474764	906.1198513719523	1007.6176105599236	1000.8069670596328	1108.1892231807742	1093.4874525883895	1090.5547446307341	959.5177415422173	1019.1233319880932	910.938207027595	998.1757348247216	989.2673461432172	1085.6408206355725	962.5068822880049	1004.2195970828525	993.8827832836114	1009.0968013771528	1020.1134933417006	992.2543715637676	1052.7890909752768	915.1393970514401	1009.6233703060389	1003.5578387036066	996.5990772626507	994.287796374092	1006.4819848078239	1027.8923829340288	1055.1446044609527	1006.8014207884048
952.3833894850225	1111.1601152474764	906.1198513719523	1007.6176105599236	1000.8069670596328	1108.1892231807742	1093.4874525883895	1090.5547446307341	959.5177415422173	1019.1233319880932	910.938207027595	998.1757348247216	989.2673461432172	1085.6408206355725	962.5068822880049	1004.2195970828525	993.8827832836114	1009.0968013771528	1020.1134933417006	992.2543715637676	1052.7890909752768	915.1393970514401	1009.6233703060389	1003.5578387036066	996.5990772626507	994.287796374092	1006.4819848078239	1027.8923829340288	1055.1446044609527	1006.8014207884048
952.3833894850225	1111.1601152474764	906.1198513719523	1007.6176105599236	1000.8069670596328	1108.1892231807742	1093.4874525883895	1090.5547446307341	959.5177415422173	1019.1233319880932	910.938207027595	998.1757348247216	989.2673461432172	1085.6408206355725	962.5068822880049	1004.2195970828525	993.8827832836114	1009.0968013771528	1020.1134933417006	992.2543715637676	1052.7890909752768	915.1393970514401	1009.6233703060389	1003.5578387036066	996.5990772626507	994.287796374092	1006.4819848078239	1027.8923829340288	1055.1446044609527	1006.8014207884048
952.3833894850225	1111.1601152474764	906.1198513719523	1007.6176105599236	1000.8069670596328	1108.1892231807742	1093.4874525883895	1090.5547446307341	959.5177415422173	1019.1233319880932	910.938207027595	998.1757348247216	989.2673461432172	1085.6408206355725	962.5068822880049	1004.2195970828525	993.8827832836114	1009.0968013771528	1020.1134933417006	992.2543715637676	1052.7890909752768	915.1393970514401	1009.6233703060389	1003.5578387036066	996.5990772626507	994.287796374092	1006.4819848078239	1027.8923829340288	1055.1446044609527	1006.8014207884048
952.3833894850225	1111.1601152474764	906.1198513719523	1007.6176105599236	1000.8069670596328	1108.1892231807742	1093.4874525883895	1090.5547446307341	959.5177415422173	1019.1233319880932	910.938207027595	998.1757348247216	989.2673461432172	1074.5221811571005	962.5068822880049	1004.2195970828525	993.8827832836114	1009.0968013771528	1020.1134933417006	992.2543715637676	1052.7890909752768	915.1393970514401	1009.6233703060389	1003.5578387036066	996.5990772626507	994.287796374092	1006.4819848078239	1027.8923829340288	1055.1446044609527	1006.8014207884048
952.3833894850225	1111.1601152474764	906.1198513719523	1007.6176105599236	1000.8069670596328	1108.1892231807742	1093.4874525883895	1090.5547446307341	959.5177415422173	1019.1233319880932	910.938207027595	998.1757348247216	989.2673461432172	1074.5221811571005	962.5068822880049	1004.2195970828525	993.8827832836114	1009.0968013771528	1020.1134933417006	992.2543715637676	1052.7890909752768	915.1393970514401	1009.6233703060389	1003.5578387036066	996.5990772626507	994.287796374092	1006.4819848078239	1027.8923829340288	1055.1446044609527	1006.8014207884048
952.3833894850225	1111.1601152474764	906.1198513719523	1007.6176105599236	1000.8069670596328	1108.1892231807742	1093.4874525883895	1090.5547446307341	959.5177415422173	1019.1233319880932	910.938207027595	998.1757348247216	989.2673461432172	1063.0387877059106	962.5068822880049	1004.2195970828525	993.8827832836114	1009.0968013771528	1020.1134933417006	992.2543715637676	1052.7890909752768	915.1393970514401	1009.6233703060389	1003.5578387036066	996.5990772626507	994.287796374092	1006.4819848078239	1027.8923829340288	1055.1446044609527	1006.8014207884048
952.3833894850225	1111.1601152474764	906.1198513719523	1007.6176105599236	1000.8069670596328	1108.1892231807742	1093.4874525883895	1090.5547446307341	959.5177415422173	1019.1233319880932	910.938207027595	998.1757348247216	989.2673461432172	1063.0387877059106	962.5068822880049	1004.2195970828525	993.8827832836114	1009.0968013771528	1020.1134933417006	992.2543715637676	1052.7890909752768	915.1393970514401	1009.6233703060389	1003.5578387036066	996.5990772626507	990.3888430293193	967.2654380853744	1027.8923829340288	1055.1446044609527	1006.8014207884048
952.3833894850225	1111.1601152474764	906.1198513719523	1007.6176105599236	1000.8069670596328	1108.1892231807742	1093.4874525883895	1090.5547446307341	959.5177415422173	1019.1233319880932	910.938207027595	998.1757348247216	989.2673461432172	1063.0387877059106	962.5068822880049	1004.2195970828525	993.8827832836114	1009.0968013771528	1020.1134933417006	992.2543715637676	1052.7890909752768	915.1393970514401	1009.6233703060389	1003.5578387036066	996.5990772626507	989.3298277065701	967.2654380853744	1027.8923829340288	1055.1446044609527	1006.8014207884048
952.3833894850225	1111.1601152474764	906.1198513719523	1007.6176105599236	1000.8069670596328	1108.1892231807742	1093.4874525883895	1090.5547446307341	959.5177415422173	1019.1233319880932	910.938207027595	998.1757348247216	989.2673461432172	1063.0387877059106	962.5068822880049	1004.2195970828525	993.8827832836114	1009.0968013771528	1020.1134933417006	992.2543715637676	1052.7890909752768	915.1393970514401	994.1065381705321	1003.5578387036066	996.5990772626507	989.3298277065701	967.2654380853744	1027.8923829340288	1055.1446044609527	1006.8014207884048
952.3833894850225	1111.1601152474764	906.1198513719523	1007.6176105599236	1000.8069670596328	1108.1892231807742	1093.4874525883895	1090.5547446307341	959.5177415422173	1019.1233319880932	910.938207027595	998.1757348247216	989.2673461432172	1063.0387877059106	962.5068822880049	1004.2195970828525	993.8827832836114	1009.0968013771528	1020.1134933417006	991.6811066431665	1052.7890909752768	908.8026165793386	994.1065381705321	1003.5578387036066	996.5990772626507	989.3298277065701	967.2654380853744	1027.8923829340288	1055.1446044609527	1006.8014207884048
952.3833894850225	1111.1601152474764	886.4493275037693	1007.6176105599236	1000.8069670596328	1108.1892231807742	1093.4874525883895	1090.5547446307341	959.5177415422173	1019.1233319880932	910.938207027595	998.1757348247216	989.2673461432172	1063.0387877059106	962.5068822880049	1004.2195970828525	993.8827832836114	1009.0968013771528	1020.1134933417006	991.6811066431665	1052.7890909752768	908.8026165793386	994.1065381705321	1003.5578387036066	996.5990772626507	989.3298277065701	967.2654380853744	1027.8923829340288	1055.1446044609527	1006.8014207884048
952.3833894850225	1111.1601152474764	886.4493275037693	1007.6176105599236	1000.8069670596328	1108.1892231807742	1093.4874525883895	1090.5547446307341	959.5177415422173	1019.1233319880932	910.938207027595	998.1757348247216	989.2673461432172	1063.0387877059106	962.5068822880049	1004.2195970828525	993.8827832836114	1005.9973675675546	1020.1134933417006	991.6811066431665	1052.7890909752768	908.8026165793386	994.1065381705321	1003.5578387036066	996.5990772626507	989.3298277065701	967.2654380853744	1027.8923829340288	1055.1446044609527	1006.8014207884048
952.3833894850225	1111.1601152474764	886.4493275037693	1007.6176105599236	1000.8069670596328	1108.1892231807742	1093.4874525883895	1090.5547446307341	959.5177415422173	1019.1233319880932	910.938207027595	998.1757348247216	989.2673461432172	1063.0387877059106	962.5068822880049	1003.0273326901794	993.8827832836114	1005.9973675675546	1020.1134933417006	991.6811066431665	1052.7890909752768	908.8026165793386	994.1065381705321	1003.5578387036066	996.5990772626507	989.3298277065701	967.2654380853744	1027.8923829340288	1055.1446044609527	1006.8014207884048
952.3833894850225	1111.1601152474764	886.4493275037693	1007.6176105599236	1000.8069670596328	1108.1892231807742	1093.4874525883895	1090.5547446307341	959.5177415422173	1019.1233319880932	910.938207027595	998.1757348247216	989.2673461432172	1063.0387877059106	959.4404108702022	1003.0273326901794	993.8827832836114	1005.9973675675546	1020.1134933417006	991.6811066431665	1052.7890909752768	908.8026165793386	994.1065381705321	1003.5578387036066	996.5990772626507	989.3298277065701	967.2654380853744	1027.8923829340288	1055.1446044609527	1006.8014207884048
952.3833894850225	1111.1601152474764	886.4493275037693	1007.6176105599236	1000.8069670596328	1108.1892231807742	1093.4874525883895	1090.5547446307341	959.5177415422173	1019.1233319880932	910.938207027595	998.1757348247216	989.2673461432172	1063.0387877059106	959.4404108702022	1003.0273326901794	993.8827832836114	1005.9973675675546	1020.1134933417006	991.6811066431665	1052.7890909752768	908.8026165793386	994.1065381705321	1003.5578387036066	996.5990772626507	989.3298277065701	967.2654380853744	1027.8923829340288	1055.1446044609527	1006.8014207884048
952.3833894850225	1111.1601152474764	886.4493275037693	1007.6176105599236	1000.8069670596328	1108.1892231807742	1093.4874525883895	1090.5547446307341	959.5177415422173	1019.1233319880932	910.938207027595	998.1757348247216	989.2673461432172	1063.0387877059106	959.4404108702022	1003.0273326901794	993.8827832836114	1005.9973675675546	1020.1134933417006	991.6811066431665	1052.7890909752768	908.8026165793386	994.1065381705321	1003.5578387036066	996.5990772626507	989.3298277065701	961.789523920309	1027.8923829340288	1053.592595193405	1006.8014207884048
952.3833894850225	1111.1601152474764	886.4493275037693	1007.6176105599236	1000.8069670596328	1108.1892231807742	1093.4874525883895	1090.5547446307341	959.5177415422173	1019.1233319880932	910.938207027595	998.1757348247216	989.2673461432172	1063.0387877059106	959.4404108702022	1003.0273326901794	993.8827832836114	1005.9973675675546	1020.1134933417006	991.6811066431665	1052.7890909752768	908.8026165793386	994.0589582816656	1003.5578387036066	996.5990772626507	989.3298277065701	961.789523920309	1027.8923829340288	1053.592595193405	1006.8014207884048
952.3833894850225	1111.1601152474764	886.4493275037693	1007.6176105599236	1000.8069670596328	1108.1892231807742	1093.4874525883895	1090.5547446307341	959.5177415422173	1019.1233319880932	910.938207027595	998.1757348247216	989.2673461432172	1063.0387877059106	959.4404108702022	1003.0273326901794	993.8827832836114	1005.9973675675546	1020.1134933417006	990.9016000250463	1052.7890909752768	908.8026165793386	994.0589582816656	1000.2448557930286	996.5990772626507	989.3298277065701	961.789523920309	1027.8923829340288	1053.592595193405	1006.8014207884048
952.3833894850225	1111.1601152474764	886.4493275037693	1007.6176105599236	1000.8069670596328	1108.1892231807742	1093.4874525883895	1090.5547446307341	959.5177415422173	1019.1233319880932	910.938207027595	998.1757348247216	989.2673461432172	1063.0387877059106	959.4404108702022	1003.0273326901794	993.8827832836114	1005.9973675675546	1020.1134933417006	990.9016000250463	1052.7890909752768	908.8026165793386	994.0589582816656	1000.2448557930286	996.5990772626507	989.3298277065701	961.789523920309	1027.8923829340288	1053.592595193405	1006.8014207884048
952.3833894850225	1111.1601152474764	886.4493275037693	1007.6176105599236	1000.8069670596328	1108.1892231807742	1082.7090633531052	1090.5547446307341	959.5177415422173	1019.1233319880932	910.938207027595	998.1757348247216	989.2673461432172	1063.0387877059106	959.4404108702022	1003.0273326901794	993.8827832836114	1005.9973675675546	1020.1134933417006	990.9016000250463	1052.7890909752768	908.8026165793386	994.0589582816656	1000.2448557930286	996.5990772626507	989.3298277065701	961.789523920309	1027.8923829340288	1053.592595193405	1006.8014207884048
952.3833894850225	1111.1601152474764	886.4493275037693	1007.6176105599236	1000.8069670596328	1104.5884962268537	1082.7090633531052	1089.1928825223613	959.5177415422173	1019.1233319880932	910.938207027595	998.1757348247216	989.2673461432172	1063.0387877059106	959.4404108702022	1003.0273326901794	993.8827832836114	1005.9973675675546	1020.1134933417006	990.9016000250463	1052.7890909752768	908.8026165793386	994.0589582816656	1000.2448557930286	996.5990772626507	989.3298277065701	961.789523920309	1027.8923829340288	1053.592595193405	1006.8014207884048
952.3833894850225	1111.1601152474764	886.4493275037693	1007.6176105599236	1000.8069670596328	1104.5884962268537	1082.7090633531052	1089.1928825223613	959.5177415422173	1019.1233319880932	910.938207027595	998.1757348247216	989.2673461432172	1040.0869490052762	959.4404108702022	1003.0273326901794	993.8827832836114	1005.9973675675546	1020.1134933417006	990.9016000250463	1052.7890909752768	908.8026165793386	994.0589582816656	1000.2448557930286	996.5990772626507	988.0524207650195	961.789523920309	1027.8923829340288	1053.592595193405	1006.8014207884048
952.3833894850225	1111.1601152474764	886.4493275037693	1007.6176105599236	1000.8069670596328	1104.2593383929961	1082.7090633531052	1089.1928825223613	959.5177415422173	1019.1233319880932	910.938207027595	998.1757348247216	989.2673461432172	1040.0869490052762	959.4404108702022	1003.0273326901794	993.8827832836114	1005.9973675675546	1020.1134933417006	990.9016000250463	1052.7890909752768	908.8026165793386	994.0589582816656	1000.2448557930286	996.5990772626507	988.0524207650195	961.789523920309	1027.8923829340288	1053.592595193405	1006.8014207884048
952.3833894850225	1111.1601152474764	886.4493275037693	1007.6176105599236	996.5426639602379	1104.2593383929961	1082.7090633531052	1089.1928825223613	959.5177415422173	1019.1233319880932	910.938207027595	998.1757348247216	989.2673461432172	1040.0869490052762	959.4404108702022	1003.0273326901794	993.8827832836114	1005.9973675675546	1020.1134933417006	990.9016000250463	1052.7890909752768	908.8026165793386	994.0589582816656	1000.2448557930286	996.5990772626507	988.0524207650195	961.789523920309	1027.8923829340288	1053.592595193405	1006.8014207884048
952.3833894850225	1111.1601152474764	886.4493275037693	1007.6176105599236	996.5426639602379	1104.2593383929961	1082.7090633531052	1089.1928825223613	959.5177415422173	1019.1233319880932	910.938207027595	998.1757348247216	989.2673461432172	1040.0869490052762	959.4404108702022	1003.0273326901794	993.8827832836114	1005.9973675675546	1020.1134933417006	990.9016000250463	1052.7890909752768	908.8026165793386	994.0589582816656	1000.2448557930286	996.5990772626507	988.0524207650195	954.8767078414429	1027.8923829340288	1053.592595193405	1006.8014207884048
952.3833894850225	1110.900867234322	886.4493275037693	1007.6176105599236	996.5426639602379	1097.7753008882719	1082.7090633531052	1089.1928825223613	959.5177415422173	1019.1233319880932	910.938207027595	998.1757348247216	989.2673461432172	1040.0869490052762	959.4404108702022	1003.0273326901794	993.8827832836114	1005.9973675675546	1020.1134933417006	987.3355320916621	1052.7890909752768	908.8026165793386	994.0589582816656	997.4910115299834	996.5990772626507	988.0524207650195	954.8767078414429	1027.8923829340288	1053.592595193405	1006.8014207884048
952.3833894850225	1110.900867234322	886.4493275037693	1007.6176105599236	996.5426639602379	1097.7753008882719	1082.7090633531052	1089.1928825223613	959.5177415422173	1019.1233319880932	910.938207027595	998.1757348247216	989.2673461432172	1040.0869490052762	959.4404108702022	1003.0273326901794	993.8827832836114	1005.9973675675546	1018.0046460269705	987.3355320916621	1052.7890909752768	908.8026165793386	994.0589582816656	997.4910115299834	996.5990772626507	988.0524207650195	954.8767078414429	1027.8923829340288	1053.592595193405	1006.8014207884048
952.3833894850225	1110.900867234322	886.4493275037693	1007.6176105599236	996.5426639602379	1097.7753008882719	1082.7090633531052	1089.1928825223613	959.5177415422173	1019.1233319880932	910.938207027595	998.1757348247216	989.2673461432172	1040.0869490052762	959.4404108702022	1003.0273326901794	993.8827832836114	1005.9973675675546	1006.8763265018661	987.3355320916621	1052.7890909752768	901.9751988679031	994.0589582816656	997.4910115299834	996.5990772626507	988.0524207650195	954.8767078414429	1027.8923829340288	1053.592595193405	1006.8014207884048
952.3833894850225	1110.900867234322	886.4493275037693	1007.6176105599236	996.5426639602379	1097.7753008882719	1082.7090633531052	1089.1928825223613	959.5177415422173	1019.1233319880932	910.938207027595	998.1757348247216	989.2673461432172	1040.0869490052762	959.4404108702022	1003.0273326901794	993.8827832836114	1005.9973675675546	1006.8763265018661	987.3355320916621	1052.7890909752768	901.9751988679031	994.0589582816656	997.4910115299834	996.5990772626507	988.0524207650195	954.8767078414429	1027.8923829340288	1053.592595193405	1006.8014207884048
952.3833894850225	1110.900867234322	886.4493275037693	1007.6176105599236	996.5426639602379	1082.5588984032681	1082.7090633531052	1089.1928825223613	959.5177415422173	1019.1233319880932	910.938207027595	998.1757348247216	989.2673461432172	1040.0869490052762	959.4404108702022	1003.0273326901794	993.8827832836114	1005.9973675675546	1006.8763265018661	983.0293672526827	1052.7890909752768	901.9751988679031	994.0589582816656	997.4910115299834	996.5990772626507	988.0524207650195	948.3891389515367	1027.8923829340288	1053.592595193405	1006.8014207884048
952.3833894850225	1110.900867234322	886.4493275037693	1007.6176105599236	996.5426639602379	1082.5588984032681	1082.7090633531052	1089.1928825223613	959.5177415422173	1019.1233319880932	910.938207027595	998.1757348247216	989.2673461432172	1040.0869490052762	959.4404108702022	1003.0273326901794	980.2639467931342	1005.9973675675546	999.6124296052792	983.0293672526827	1052.7890909752768	901.9751988679031	994.0589582816656	997.4910115299834	996.5990772626507	988.0524207650195	948.3891389515367	1027.8923829340288	1053.592595193405	1006.8014207884048
952.3833894850225	1110.900867234322	886.4493275037693	1007.6176105599236	996.5426639602379	1082.5588984032681	1082.7090633531052	1089.1928825223613	959.5177415422173	1019.1233319880932	910.938207027595	998.1757348247216	989.2673461432172	1040.0869490052762	956.2703302944655	1003.0273326901794	980.2639467931342	1005.9973675675546	999.6124296052792	983.0293672526827	1044.2147801176286	901.9751988679031	994.0589582816656	997.4910115299834	996.5990772626507	988.0524207650195	948.3891389515367	1027.8923829340288	1053.592595193405	1006.8014207884048
952.3833894850225	1110.900867234322	886.4493275037693	1007.6176105599236	996.5426639602379	1082.5588984032681	1082.7090633531052	1089.1928825223613	959.5177415422173	1019.0558258475764	910.938207027595	998.1757348247216	989.2673461432172	1040.0869490052762	956.2703302944655	1003.0273326901794	980.2639467931342	1005.9973675675546	999.6124296052792	983.0293672526827	1044.2147801176286	901.9751988679031	994.0589582816656	997.4910115299834	996.5990772626507	988.0524207650195	948.3891389515367	1027.8923829340288	1053.592595193405	1006.8014207884048
952.3833894850225	1110.900867234322	886.4493275037693	1007.6176105599236	996.5426639602379	1082.5588984032681	1082.7090633531052	1089.1928825223613	959.5177415422173	1019.0558258475764	910.938207027595	998.1757348247216	989.2673461432172	1040.0869490052762	956.2703302944655	1003.0273326901794	980.2639467931342	1005.9973675675546	999.6124296052792	983.0293672526827	1044.2147801176286	901.9751988679031	994.0589582816656	997.4910115299834	996.5990772626507	988.0524207650195	948.3891389515367	1027.8923829340288	1053.592595193405	1006.8014207884048
952.3833894850225	1110.900867234322	886.4493275037693	1007.6176105599236	996.5426639602379	1082.5588984032681	1082.7090633531052	1088.776831930548	959.5177415422173	1019.0558258475764	910.938207027595	998.1757348247216	989.2673461432172	1040.0869490052762	956.2703302944655	1003.0273326901794	977.1231666253684	1005.9973675675546	999.6124296052792	982.6600075206056	1044.2147801176286	901.9751988679031	994.0589582816656	997.4910115299834	996.5990772626507	988.0524207650195	948.3891389515367	1027.8923829340288	1053.592595193405	1006.8014207884048
952.3833894850225	1110.900867234322	886.4493275037693	1007.6176105599236	996.5426639602379	1072.201049491416	1082.7090633531052	1088.776831930548	956.7016188584341	1019.0558258475764	910.938207027595	998.1757348247216	989.2673461432172	1040.0869490052762	955.8553678546565	1003.0273326901794	977.1231666253684	1005.9973675675546	999.6124296052792	982.6600075206056	1044.2147801176286	901.9751988679031	994.0589582816656	997.4910115299834	996.5990772626507	988.0524207650195	948.3891389515367	1027.8923829340288	1053.592595193405	994.2019490982864
952.3833894850225	1110.900867234322	886.4493275037693	1007.6176105599236	996.5426639602379	1072.201049491416	1082.7090633531052	1075.3126289650997	956.7016188584341	1019.0558258475764	910.938207027595	998.1757348247216	989.2673461432172	1040.0869490052762	955.8553678546565	1003.0273326901794	977.1231666253684	1005.9973675675546	999.6124296052792	982.6600075206056	1044.2147801176286	901.9751988679031	994.0589582816656	997.4910115299834	996.5990772626507	988.0524207650195	948.3891389515367	1027.8923829340288	1053.592595193405	994.2019490982864
952.3833894850225	1110.900867234322	886.4493275037693	1007.6176105599236	996.5426639602379	1072.201049491416	1059.8009102229526	1075.3126289650997	956.7016188584341	1019.0558258475764	910.938207027595	998.1757348247216	989.2673461432172	1040.0869490052762	955.8553678546565	1003.0273326901794	977.1231666253684	1005.9973675675546	999.6124296052792	982.6600075206056	1044.2147801176286	901.9751988679031	994.0589582816656	997.4910115299834	996.5990772626507	988.0524207650195	948.3891389515367	1027.8923829340288	1053.592595193405	994.2019490982864
952.3833894850225	1110.900867234322	886.4493275037693	1007.6176105599236	996.5426639602379	1072.201049491416	1059.8009102229526	1075.3126289650997	956.7016188584341	1019.0558258475764	910.938207027595	998.1757348247216	989.2673461432172	1040.0869490052762	955.8553678546565	1003.0273326901794	977.1231666253684	1005.9973675675546	999.6124296052792	982.6600075206056	1044.2147801176286	901.9751988679031	994.0589582816656	997.4910115299834	996.5990772626507	988.0524207650195	948.3891389515367	1027.8923829340288	1053.592595193405	994.2019490982864
952.3833894850225	1110.900867234322	886.4493275037693	1007.6176105599236	996.5426639602379	1072.201049491416	1059.8009102229526	1075.3126289650997	956.7016188584341	1019.0558258475764	910.938207027595	998.1757348247216	989.2673461432172	1040.0869490052762	955.8553678546565	1003.0273326901794	977.1231666253684	1005.9973675675546	999.6124296052792	981.0575313051788	1039.424562716314	901.9751988679031	994.0589582816656	988.5959839625959	996.5990772626507	988.0524207650195	948.3891389515367	1027.8923829340288	1053.592595193405	994.2019490982864
952.3833894850225	1110.900867234322	886.4493275037693	1007.6176105599236	996.5426639602379	1072.201049491416	1059.8009102229526	1075.3126289650997	956.7016188584341	1010.0104181712159	910.938207027595	998.1757348247216	989.2673461432172	1040.0869490052762	955.8553678546565	1003.0273326901794	977.1231666253684	1005.9973675675546	999.6124296052792	981.0575313051788	1039.424562716314	901.9751988679031	994.0589582816656	988.5959839625959	996.5990772626507	962.4627664976273	948.3891389515367	1027.8923829340288	1053.592595193405	994.2019490982864
952.3833894850225	1110.900867234322	886.4493275037693	1007.6176105599236	993.9321430434585	1072.201049491416	1059.8009102229526	1075.3126289650997	956.7016188584341	1010.0104181712159	910.938207027595	998.1757348247216	989.2673461432172	1040.0869490052762	955.8553678546565	1001.5025759814757	977.1231666253684	1005.9973675675546	999.6124296052792	981.0575313051788	1039.424562716314	901.9751988679031	994.0589582816656	988.5959839625959	996.5990772626507	962.4627664976273	948.3891389515367	1027.8923829340288	1053.592595193405	994.2019490982864
952.3833894850225	1110.900867234322	886.4493275037693	1007.6176105599236	993.9321430434585	1072.201049491416	1059.8009102229526	1075.3126289650997	956.7016188584341	1010.0104181712159	910.938207027595	998.1757348247216	989.2673461432172	1040.0869490052762	955.8553678546565	1001.5025759814757	977.1231666253684	1004.6928002299327	999.6124296052792	981.0575313051788	1018.0123143442166	901.9751988679031	994.0589582816656	987.6406090507114	996.5990772626507	962.4627664976273	948.3891389515367	1027.8923829340288	1053.592595193405	994.2019490982864
952.3833894850225	1110.900867234322	886.4493275037693	1007.6176105599236	993.9321430434585	1072.201049491416	1059.3769755977041	1075.3126289650997	956.7016188584341	1010.0104181712159	910.938207027595	998.1757348247216	989.2673461432172	1040.0869490052762	955.8553678546565	1001.5025759814757	977.1231666253684	1004.6928002299327	999.6124296052792	981.0575313051788	1018.0123143442166	901.9751988679031	994.0589582816656	987.6406090507114	996.5990772626507	962.4627664976273	948.3891389515367	1027.8923829340288	1050.8711533429205	994.2019490982864
952.3833894850225	1110.900867234322	886.4493275037693	1007.6176105599236	993.9321430434585	1072.201049491416	1059.3769755977041	1069.2241891326678	956.7016188584341	1010.0104181712159	910.938207027595	998.1757348247216	989.2673461432172	1040.0869490052762	955.8553678546565	999.8835699319955	977.1231666253684	1004.6928002299327	999.6124296052792	981.0575313051788	1018.0123143442166	901.9751988679031	994.0589582816656	987.6406090507114	996.5990772626507	962.4627664976273	948.3891389515367	1027.8923829340288	1050.8711533429205	994.2019490982864
952.3833894850225	1110.900867234322	886.4493275037693	1007.6176105599236	993.9321430434585	1072.201049491416	1059.3769755977041	1069.2241891326678	950.0814965406566	1010.0104181712159	910.938207027595	998.1757348247216	989.2673461432172	1040.0869490052762	955.8553678546565	999.8835699319955	977.1231666253684	1004.6928002299327	999.6124296052792	981.0575313051788	1018.0123143442166	901.9751988679031	994.0589582816656	987.6406090507114	996.5990772626507	962.4627664976273	948.3891389515367	1027.8923829340288	1050.8711533429205	994.2019490982864
952.3833894850225	1110.900867234322	886.4493275037693	1007.6176105599236	993.9321430434585	1072.201049491416	1059.3769755977041	1069.2241891326678	950.0814965406566	999.7027040393966	910.938207027595	998.1757348247216	989.2673461432172	1040.0869490052762	955.8553678546565	999.8835699319955	977.1231666253684	1004.6928002299327	999.6124296052792	979.9288005790734	1018.0123143442166	901.9751988679031	994.0589582816656	987.6406090507114	996.5990772626507	962.4627664976273	948.3891389515367	1027.8923829340288	1050.8711533429205	994.2019490982864
952.3833894850225	1110.900867234322	886.4493275037693	1007.6176105599236	993.9321430434585	1072.201049491416	1059.3769755977041	1069.2241891326678	950.0814965406566	999.7027040393966	910.938207027595	998.1757348247216	989.2673461432172	1036.5624088526663	955.8553678546565	998.9117233250896	977.1231666253684	1004.6928002299327	999.6124296052792	979.9288005790734	1018.0123143442166	901.9751988679031	994.0589582816656	987.6406090507114	996.5990772626507	962.4627664976273	938.7955638864	1027.8923829340288	1050.8711533429205	994.2019490982864
952.3833894850225	1110.900867234322	886.4493275037693	1007.6176105599236	992.1187620527271	1072.201049491416	1059.3769755977041	1069.2241891326678	950.0814965406566	999.7027040393966	910.938207027595	998.1757348247216	989.2673461432172	1036.5624088526663	955.8553678546565	998.9117233250896	977.1231666253684	1004.6928002299327	999.6124296052792	979.9288005790734	1018.0123143442166	901.9751988679031	994.0589582816656	973.8007324431903	996.5990772626507	962.4627664976273	938.7955638864	1027.8923829340288	1050.8711533429205	994.2019490982864
952.3833894850225	1110.900867234322	886.4493275037693	1007.6176105599236	992.1187620527271	1072.201049491416	1059.3769755977041	1069.2241891326678	950.0814965406566	990.7805209814909	910.938207027595	998.1757348247216	989.2673461432172	1036.5624088526663	955.8553678546565	998.9117233250896	977.1231666253684	1004.6928002299327	999.6124296052792	979.9288005790734	1018.0123143442166	901.9751988679031	994.0589582816656	973.8007324431903	996.5990772626507	962.4627664976273	938.7955638864	1027.8923829340288	1050.8711533429205	994.2019490982864
952.3833894850225	1110.900867234322	886.4493275037693	1007.6176105599236	992.1187620527271	1072.201049491416	1059.3769755977041	1069.2241891326678	950.0814965406566	990.7805209814909	910.938207027595	998.1757348247216	989.2673461432172	1036.5624088526663	955.8553678546565	998.9117233250896	977.1231666253684	1004.6928002299327	999.6124296052792	979.9288005790734	1018.0123143442166	901.9751988679031	994.0589582816656	973.8007324431903	996.5990772626507	962.4627664976273	900.454891931713	1027.8923829340288	1050.8711533429205	994.2019490982864
952.3833894850225	1110.900867234322	886.4493275037693	1007.6176105599236	992.1187620527271	1072.201049491416	1059.3769755977041	1069.2241891326678	950.0814965406566	987.3360822503149	910.938207027595	998.1757348247216	989.2673461432172	1034.4269752231999	954.4346636529822	998.4480292687199	977.1231666253684	1004.6928002299327	999.6124296052792	979.9288005790734	1018.0123143442166	901.9751988679031	994.0589582816656	973.8007324431903	996.5990772626507	962.4627664976273	900.454891931713	1027.8923829340288	1050.8711533429205	994.2019490982864
952.3833894850225	1110.900867234322	886.2621340687758	1007.6176105599236	992.1187620527271	1068.2343123260393	1059.3769755977041	1069.2241891326678	950.0814965406566	972.2708880262653	910.938207027595	998.1757348247216	989.2673461432172	1034.4269752231999	954.4346636529822	998.4480292687199	977.1231666253684	1004.6928002299327	999.6124296052792	979.9288005790734	1018.0123143442166	901.9751988679031	994.0589582816656	973.8007324431903	996.5990772626507	962.4627664976273	900.454891931713	1027.8923829340288	1050.8711533429205	994.2019490982864
952.3833894850225	1110.900867234322	886.2621340687758	1007.6176105599236	992.1187620527271	1068.2343123260393	1059.3769755977041	1069.2241891326678	950.0814965406566	972.2708880262653	910.938207027595	998.1757348247216	989.2673461432172	1034.4269752231999	954.4346636529822	998.4480292687199	977.1231666253684	1004.6928002299327	999.6124296052792	979.9288005790734	1018.0123143442166	901.9751988679031	994.0589582816656	973.8007324431903	996.5990772626507	962.4627664976273	900.454891931713	1027.8923829340288	1050.8711533429205	994.2019490982864
952.3833894850225	1110.900867234322	886.2621340687758	1007.6176105599236	992.1187620527271	1068.2343123260393	1053.9645428669219	1069.2241891326678	950.0814965406566	972.2708880262653	910.938207027595	997.25050864183	989.2673461432172	1034.4269752231999	954.4346636529822	998.4480292687199	977.1231666253684	1004.6928002299327	999.6124296052792	979.9288005790734	1018.0123143442166	901.9751988679031	994.0589582816656	973.8007324431903	996.5990772626507	962.4627664976273	900.454891931713	1027.8923829340288	1050.8711533429205	994.2019490982864
952.3833894850225	1110.900867234322	886.2621340687758	1007.6176105599236	992.1187620527271	1068.2343123260393	1053.9645428669219	1069.2241891326678	950.0814965406566	972.2708880262653	910.938207027595	997.25050864183	989.2673461432172	1026.627807512481	954.4346636529822	998.4480292687199	977.1231666253684	1004.6928002299327	999.6124296052792	979.9288005790734	1018.0123143442166	901.9751988679031	994.0589582816656	973.8007324431903	996.5990772626507	962.4627664976273	900.454891931713	1027.8923829340288	1050.8711533429205	994.2019490982864
952.3833894850225	1110.900867234322	886.2621340687758	1007.6176105599236	992.1187620527271	1068.2343123260393	1053.9645428669219	1069.2241891326678	946.203358140652	972.2708880262653	910.938207027595	997.25050864183	989.2673461432172	1026.627807512481	954.4346636529822	998.4480292687199	977.1231666253684	1004.6928002299327	999.6076164779797	979.9288005790734	1016.9388358950017	901.9751988679031	994.0589582816656	973.8007324431903	996.5990772626507	962.4627664976273	900.454891931713	1027.8923829340288	1050.8711533429205	994.2019490982864
952.3833894850225	1110.900867234322	877.3361849487856	1007.6176105599236	992.1187620527271	1068.2343123260393	1047.8475432372645	1069.2241891326678	946.203358140652	972.2708880262653	910.938207027595	997.25050864183	989.2673461432172	1026.627807512481	954.4346636529822	995.8116283627727	977.1231666253684	1004.6928002299327	999.6076164779797	979.9288005790734	1016.9388358950017	901.9751988679031	994.0589582816656	973.8007324431903	996.5990772626507	962.4627664976273	900.454891931713	1027.8923829340288	1050.8711533429205	994.2019490982864
952.3833894850225	1110.900867234322	877.3361849487856	1007.6176105599236	992.1187620527271	1067.4464166081357	1047.8475432372645	1069.2241891326678	946.203358140652	972.2708880262653	910.938207027595	997.25050864183	989.2673461432172	1026.627807512481	954.4346636529822	995.8116283627727	976.2760890736406	1004.6928002299327	999.6076164779797	979.9288005790734	1016.9388358950017	901.9751988679031	994.0589582816656	972.7537159974199	996.5990772626507	962.4627664976273	900.454891931713	1027.8923829340288	1050.8711533429205	994.2019490982864
952.3833894850225	1110.900867234322	877.3361849487856	1007.6176105599236	992.1187620527271	1067.4464166081357	1047.8475432372645	1069.2241891326678	946.203358140652	972.2708880262653	910.938207027595	997.25050864183	989.2673461432172	1026.627807512481	954.4346636529822	995.8116283627727	976.2760890736406	1004.6928002299327	999.6076164779797	979.9288005790734	1016.9388358950017	901.9751988679031	994.0589582816656	972.7537159974199	996.5990772626507	962.4627664976273	897.8357413375942	1027.8923829340288	1050.8711533429205	994.2019490982864
952.3833894850225	1110.900867234322	877.3361849487856	1007.6176105599236	992.1187620527271	1067.4464166081357	1047.8475432372645	1069.2241891326678	946.203358140652	972.2708880262653	910.938207027595	997.25050864183	989.2673461432172	1023.7464803145613	954.4346636529822	994.4693068402912	976.2760890736406	1004.6928002299327	999.6076164779797	979.9288005790734	1016.9388358950017	901.9751988679031	994.0589582816656	972.7537159974199	991.3361804707447	962.4627664976273	897.8357413375942	1027.8923829340288	1050.8711533429205	994.2019490982864
952.3833894850225	1110.900867234322	877.3361849487856	1007.6176105599236	992.1187620527271	1067.4464166081357	1047.8475432372645	1069.2241891326678	945.7979640974136	972.2708880262653	910.938207027595	997.25050864183	989.2673461432172	1023.7464803145613	954.4346636529822	994.4693068402912	976.2760890736406	1004.6928002299327	999.6076164779797	979.9288005790734	1016.9388358950017	901.9751988679031	994.0589582816656	972.7537159974199	991.3361804707447	962.4627664976273	897.8357413375942	1027.8923829340288	1050.8711533429205	994.2019490982864
952.3833894850225	1110.900867234322	877.3361849487856	1007.6176105599236	992.1187620527271	1067.4464166081357	1047.8475432372645	1069.2241891326678	945.7979640974136	972.2708880262653	910.938207027595	997.25050864183	989.2673461432172	1023.7464803145613	954.4346636529822	994.4693068402912	976.2760890736406	1004.6928002299327	999.6076164779797	979.9288005790734	1016.9388358950017	901.9751988679031	994.0589582816656	972.7537159974199	991.3361804707447	962.4627664976273	897.8357413375942	1027.8923829340288	1050.8711533429205	994.2019490982864
952.3833894850225	1110.900867234322	877.3361849487856	1007.6176105599236	992.1187620527271	1067.4464166081357	1047.8475432372645	1069.2241891326678	945.7979640974136	972.2708880262653	910.938207027595	997.25050864183	989.2673461432172	1023.7464803145613	954.4346636529822	994.4693068402912	976.2760890736406	1004.6928002299327	999.6076164779797	979.9288005790734	1016.9388358950017	901.9751988679031	994.0589582816656	972.7537159974199	991.3361804707447	962.4627664976273	897.8357413375942	1027.8923829340288	1050.8711533429205	994.2019490982864
952.3833894850225	1110.900867234322	877.3361849487856	1007.6176105599236	992.1187620527271	1067.4464166081357	1047.8475432372645	1069.2241891326678	945.7979640974136	972.2708880262653	910.938207027595	997.25050864183	989.2673461432172	1023.7464803145613	954.4346636529822	994.4693068402912	976.2760890736406	1004.6928002299327	999.6076164779797	979.9288005790734	1016.9388358950017	901.9751988679031	994.0589582816656	972.7537159974199	991.3361804707447	962.4627664976273	897.8357413375942	1027.8923829340288	1049.7696941540664	994.2019490982864
952.3833894850225	1110.900867234322	877.3361849487856	1007.6176105599236	992.1187620527271	1067.4464166081357	1047.8475432372645	1069.2241891326678	945.7979640974136	972.2708880262653	910.938207027595	997.25050864183	989.2673461432172	1023.7464803145613	954.4346636529822	994.4693068402912	976.2760890736406	1004.6928002299327	999.6076164779797	979.9288005790734	1016.9388358950017	901.9751988679031	994.0589582816656	972.7537159974199	991.3361804707447	962.4627664976273	896.6169652514016	1027.8923829340288	1049.7696941540664	994.2019490982864
952.3833894850225	1110.900867234322	877.3361849487856	1007.6176105599236	992.1187620527271	1067.4464166081357	1047.8475432372645	1069.2241891326678	945.7979640974136	972.2708880262653	910.938207027595	997.25050864183	989.2673461432172	1023.7464803145613	954.4346636529822	994.4693068402912	976.2760890736406	1004.6928002299327	999.6076164779797	979.3623434224372	1016.9388358950017	901.9751988679031	994.0589582816656	972.7537159974199	991.3361804707447	962.4627664976273	896.6169652514016	1027.8923829340288	1049.7696941540664	994.2019490982864
952.3833894850225	1110.900867234322	877.3361849487856	1007.6176105599236	992.1187620527271	1054.9402959266217	1047.8475432372645	1069.2241891326678	945.7979640974136	972.2708880262653	910.938207027595	997.25050864183	989.2673461432172	1023.7464803145613	951.2589238012717	994.4693068402912	976.2760890736406	1004.6928002299327	999.6076164779797	979.3623434224372	1016.9388358950017	897.9100026949473	994.0589582816656	972.7537159974199	991.3361804707447	962.4627664976273	896.6169652514016	1027.8923829340288	1049.7696941540664	994.2019490982864
952.3833894850225	1110.900867234322	877.3361849487856	1007.6176105599236	992.1187620527271	1054.9402959266217	1047.8475432372645	1069.2241891326678	942.2011759930084	972.2708880262653	910.938207027595	995.2113233750442	989.2673461432172	1023.7464803145613	951.2589238012717	994.4693068402912	976.2760890736406	1004.6928002299327	999.6076164779797	963.2063537943047	1016.9388358950017	897.9100026949473	994.0589582816656	972.7537159974199	991.3361804707447	962.4627664976273	892.3037072106533	1027.8923829340288	1049.7696941540664	994.2019490982864
952.3833894850225	1110.900867234322	877.3361849487856	1007.6176105599236	992.1187620527271	1054.9402959266217	1047.8475432372645	1069.2241891326678	942.2011759930084	972.2708880262653	910.938207027595	995.2113233750442	989.2673461432172	1023.7464803145613	951.2589238012717	994.4693068402912	976.2760890736406	1004.6928002299327	999.6076164779797	963.2063537943047	1016.9388358950017	897.9100026949473	994.0589582816656	972.7537159974199	991.3361804707447	962.4627664976273	892.3037072106533	1027.8923829340288	1049.7696941540664	994.2019490982864
952.3833894850225	1110.900867234322	877.3361849487856	1007.6176105599236	992.1187620527271	1054.9402959266217	1047.8475432372645	1069.2241891326678	942.2011759930084	972.2708880262653	910.938207027595	994.602137206783	989.2673461432172	1023.7464803145613	951.2589238012717	994.4693068402912	976.2760890736406	1004.6928002299327	999.6076164779797	963.2063537943047	1016.9388358950017	897.9100026949473	994.0589582816656	972.7537159974199	991.3361804707447	962.4627664976273	892.3037072106533	1027.8923829340288	1049.7696941540664	994.2019490982864
952.3833894850225	1110.900867234322	877.3361849487856	1003.7800236495907	992.1187620527271	1054.9402959266217	1047.8475432372645	1069.2241891326678	940.4712927038361	972.2708880262653	910.938207027595	994.602137206783	989.2673461432172	1018.7144330170072	951.2589238012717	994.4693068402912	976.2760890736406	1004.6928002299327	999.6076164779797	963.2063537943047	1016.9388358950017	897.9100026949473	994.0589582816656	972.7537159974199	991.3361804707447	962.4627664976273	892.3037072106533	1027.8923829340288	1049.7696941540664	994.2019490982864
952.3833894850225	1110.900867234322	877.3361849487856	1003.7800236495907	986.2424492543576	1054.9402959266217	1047.8475432372645	1069.2241891326678	940.4712927038361	972.2708880262653	910.938207027595	994.602137206783	989.2673461432172	1018.7144330170072	951.2589238012717	994.4693068402912	976.2760890736406	1004.6928002299327	999.6076164779797	963.2063537943047	1016.9388358950017	897.9100026949473	994.0589582816656	972.7537159974199	991.3361804707447	962.4627664976273	890.044021407833	1027.8923829340288	1049.7696941540664	994.2019490982864
952.3833894850225	1110.900867234322	877.3361849487856	1003.7800236495907	986.2424492543576	1054.9402959266217	1047.8475432372645	1069.2241891326678	940.4712927038361	972.2708880262653	910.938207027595	994.602137206783	989.2673461432172	1007.1008812840194	951.2589238012717	958.4949436176878	976.2760890736406	1004.6928002299327	999.6076164779797	963.2063537943047	1016.9388358950017	897.9100026949473	994.0589582816656	972.4583225735042	991.3361804707447	960.6806665864735	888.7944571383546	1027.8923829340288	1049.7696941540664	994.2019490982864
952.3833894850225	1110.900867234322	873.6952271115906	1003.7800236495907	981.849959564833	1054.9402959266217	1047.8475432372645	1069.2241891326678	940.4712927038361	972.2708880262653	910.938207027595	994.602137206783	989.2673461432172	1007.1008812840194	951.2589238012717	958.4949436176878	976.2760890736406	1004.6928002299327	999.6076164779797	963.2063537943047	1016.9388358950017	897.2594333037162	994.0589582816656	972.4583225735042	991.3361804707447	960.6806665864735	888.7944571383546	1027.8923829340288	1049.7696941540664	966.0400002597621
952.3833894850225	1110.900867234322	873.6952271115906	1003.7800236495907	981.2383718645417	1054.5412465687812	1047.8475432372645	1069.2241891326678	940.4712927038361	972.2708880262653	910.938207027595	994.602137206783	989.2673461432172	1007.1008812840194	951.2589238012717	958.4949436176878	976.2760890736406	1004.6928002299327	999.6076164779797	963.2063537943047	1016.9388358950017	897.2594333037162	994.0589582816656	972.4583225735042	991.3361804707447	960.6806665864735	888.7944571383546	1027.8923829340288	1049.7696941540664	966.0400002597621
952.3833894850225	1110.900867234322	873.6952271115906	1003.7800236495907	981.2383718645417	1054.5412465687812	1047.8475432372645	1069.2241891326678	940.4712927038361	972.2708880262653	910.938207027595	994.602137206783	989.2673461432172	1007.1008812840194	951.2589238012717	958.4949436176878	976.2760890736406	1004.6928002299327	999.6076164779797	963.2063537943047	1016.9388358950017	897.2594333037162	994.0589582816656	972.4583225735042	991.3361804707447	960.6806665864735	888.7944571383546	1027.8923829340288	1049.7696941540664	966.0400002597621
952.3833894850225	1110.900867234322	873.6952271115906	1003.7800236495907	981.2383718645417	1054.5412465687812	1047.8475432372645	1069.2241891326678	940.4712927038361	972.2708880262653	910.938207027595	994.602137206783	989.2673461432172	1007.1008812840194	951.2589238012717	958.4949436176878	976.2760890736406	1003.9452718609788	999.6076164779797	963.2063537943047	1016.9388358950017	897.2594333037162	994.0589582816656	972.4583225735042	991.3361804707447	960.6806665864735	888.7944571383546	1027.8923829340288	1049.7696941540664	966.0400002597621
952.3833894850225	1110.900867234322	873.6952271115906	1003.7800236495907	981.2383718645417	1054.5412465687812	1047.8475432372645	1069.2241891326678	940.4712927038361	972.2708880262653	910.938207027595	991.7065885511664	989.2673461432172	1007.1008812840194	951.2589238012717	958.4949436176878	976.2760890736406	1003.9452718609788	999.6076164779797	963.2063537943047	1016.9388358950017	897.2594333037162	994.0589582816656	972.4583225735042	991.3361804707447	960.6806665864735	888.7944571383546	1027.8923829340288	1049.7696941540664	966.0400002597621
952.3833894850225	1110.900867234322	873.6952271115906	1003.7800236495907	981.2383718645417	1054.5412465687812	1047.8475432372645	1069.2241891326678	939.8497353280842	972.2708880262653	910.938207027595	991.7065885511664	989.2673461432172	1007.1008812840194	951.2589238012717	958.4949436176878	976.2760890736406	1003.9452718609788	999.6076164779797	963.2063537943047	1016.9388358950017	897.2594333037162	994.0589582816656	972.4583225735042	991.3361804707447	960.6806665864735	888.7944571383546	1027.8923829340288	1033.6046558317264	965.2818601719465
952.3833894850225	1110.900867234322	873.6952271115906	1003.7800236495907	981.2383718645417	1054.5412465687812	1047.8475432372645	1069.2241891326678	939.8497353280842	972.2708880262653	910.938207027595	991.7065885511664	989.2673461432172	1007.1008812840194	951.2589238012717	958.4949436176878	976.2760890736406	1003.9452718609788	999.6076164779797	962.43492578243	1016.9388358950017	897.1024302305846	994.0589582816656	972.4583225735042	991.3361804707447	960.6806665864735	888.7944571383546	1027.8923829340288	1033.6046558317264	965.2818601719465
952.3833894850225	1110.900867234322	873.6952271115906	1003.7800236495907	972.0866740167561	1054.5412465687812	1047.8475432372645	1069.2241891326678	939.8497353280842	972.2708880262653	910.938207027595	989.4148582713933	989.2673461432172	1007.1008812840194	951.2589238012717	958.4949436176878	976.2760890736406	1003.9452718609788	999.6076164779797	962.43492578243	1016.9388358950017	897.1024302305846	994.0589582816656	972.4583225735042	991.3361804707447	960.6806665864735	888.7944571383546	1027.8923829340288	1033.6046558317264	965.2818601719465
952.3833894850225	1110.900867234322	873.6952271115906	1003.7800236495907	972.0866740167561	1052.7391259036294	1039.7792102120668	1069.2241891326678	939.8497353280842	972.2708880262653	910.938207027595	989.4148582713933	989.2673461432172	1007.1008812840194	951.2589238012717	958.4949436176878	969.3137260454318	1003.9452718609788	999.6076164779797	962.43492578243	1016.9388358950017	897.1024302305846	994.0589582816656	972.4583225735042	991.3361804707447	960.6806665864735	888.7944571383546	1027.8923829340288	1033.6046558317264	964.1942245675508
952.3833894850225	1110.900867234322	873.6952271115906	1003.7800236495907	972.0866740167561	1052.7391259036294	1039.7792102120668	1069.2241891326678	939.8497353280842	972.2708880262653	910.938207027595	989.4148582713933	989.2673461432172	1007.1008812840194	951.2589238012717	958.4949436176878	969.3137260454318	1002.4255961716938	999.6076164779797	962.43492578243	1016.9388358950017	897.1024302305846	994.0589582816656	972.4583225735042	991.3361804707447	960.6806665864735	888.7944571383546	1027.8923829340288	1033.6046558317264	960.0344181188048
952.3833894850225	1110.900867234322	873.6952271115906	996.3039552651567	972.0866740167561	1052.7391259036294	1036.4697066751492	1069.2241891326678	939.8497353280842	972.2708880262653	910.938207027595	989.4148582713933	989.2673461432172	1007.1008812840194	951.2589238012717	958.4949436176878	969.3137260454318	1001.8415932621128	999.6076164779797	962.43492578243	1016.9388358950017	897.1024302305846	994.0589582816656	972.4583225735042	991.3361804707447	960.6806665864735	888.7944571383546	1027.8923829340288	1033.6046558317264	960.0344181188048
952.3833894850225	1110.900867234322	873.6952271115906	996.3039552651567	972.0866740167561	1052.7391259036294	1036.4697066751492	1069.2241891326678	939.8497353280842	972.2708880262653	910.938207027595	989.4148582713933	989.2673461432172	1007.1008812840194	951.2589238012717	958.4949436176878	969.3137260454318	1001.8415932621128	999.6076164779797	962.43492578243	1016.9388358950017	897.1024302305846	994.0589582816656	972.4583225735042	991.3361804707447	960.6806665864735	888.7944571383546	1027.8923829340288	1033.6046558317264	960.0344181188048
952.3833894850225	1110.900867234322	872.2250005935583	996.3039552651567	972.0866740167561	1052.7391259036294	1036.4697066751492	1069.2241891326678	939.110148792269	972.2708880262653	910.938207027595	989.4148582713933	989.2673461432172	1007.1008812840194	951.2589238012717	958.4949436176878	969.3137260454318	1001.8415932621128	999.6076164779797	962.43492578243	1016.9388358950017	897.1024302305846	994.0589582816656	972.4583225735042	991.3361804707447	960.6806665864735	887.750271717822	1027.8923829340288	1033.6046558317264	960.0344181188048
949.7381373548536	1110.900867234322	872.2250005935583	996.3039552651567	972.0866740167561	1052.7391259036294	1036.4697066751492	1069.2241891326678	939.110148792269	972.2708880262653	910.938207027595	989.4148582713933	989.2673461432172	969.7883980152668	951.2589238012717	958.4949436176878	969.3137260454318	1001.2874988336059	999.6076164779797	962.43492578243	1016.9388358950017	897.1024302305846	994.0589582816656	972.4583225735042	991.3361804707447	960.6806665864735	887.750271717822	1027.8923829340288	1033.6046558317264	960.0344181188048
949.7381373548536	1110.900867234322	872.2250005935583	996.3039552651567	972.0866740167561	1052.7391259036294	1036.4697066751492	1069.2241891326678	939.110148792269	944.740996519132	910.938207027595	989.4148582713933	989.2673461432172	969.7883980152668	951.2589238012717	952.6312473595527	969.3137260454318	1001.2874988336059	999.6076164779797	962.43492578243	1016.9388358950017	897.1024302305846	994.0589582816656	972.4583225735042	991.3361804707447	960.6806665864735	887.750271717822	1027.8923829340288	1033.6046558317264	960.0344181188048
949.7381373548536	1110.900867234322	872.2250005935583	996.3039552651567	972.0866740167561	1052.7391259036294	1030.116811949082	1069.2241891326678	939.110148792269	944.740996519132	910.938207027595	989.4148582713933	989.2673461432172	969.7883980152668	951.2589238012717	952.6312473595527	969.3137260454318	1001.2874988336059	999.6076164779797	962.43492578243	1016.9388358950017	897.1024302305846	994.0589582816656	972.4583225735042	991.3361804707447	960.6806665864735	887.750271717822	1027.8923829340288	1033.6046558317264	960.0344181188048
949.7381373548536	1103.965649320205	872.2250005935583	996.3039552651567	972.0866740167561	1052.7391259036294	1030.116811949082	1069.2241891326678	938.29108835825	944.740996519132	910.938207027595	989.4148582713933	989.2673461432172	969.7883980152668	951.2589238012717	952.6312473595527	969.3137260454318	1001.2874988336059	999.6076164779797	962.43492578243	1016.9388358950017	897.1024302305846	994.0589582816656	972.4583225735042	991.3361804707447	960.6806665864735	887.750271717822	1027.8923829340288	1033.6046558317264	960.0344181188048
949.7381373548536	1097.4636297516467	872.2250005935583	996.3039552651567	972.0866740167561	1052.7391259036294	1030.116811949082	1069.2241891326678	938.29108835825	944.740996519132	910.938207027595	989.4148582713933	989.2673461432172	969.7883980152668	951.2589238012717	952.6312473595527	969.3137260454318	1001.2874988336059	999.6076164779797	962.43492578243	1016.9388358950017	896.6384342209521	994.0589582816656	972.4583225735042	991.3361804707447	960.6806665864735	887.750271717822	1027.8923829340288	1033.6046558317264	960.0344181188048
949.7381373548536	1096.2062826298993	872.2250005935583	996.3039552651567	972.0866740167561	1052.7391259036294	1030.116811949082	1069.2241891326678	938.29108835825	944.740996519132	910.5628615587088	989.4148582713933	989.2673461432172	969.7883980152668	951.2589238012717	952.6312473595527	969.3137260454318	1001.2874988336059	999.6076164779797	962.43492578243	1016.9388358950017	896.6384342209521	994.0589582816656	972.4583225735042	991.3361804707447	960.6806665864735	887.750271717822	1027.8923829340288	1033.6046558317264	960.0344181188048
949.7381373548536	1096.2062826298993	872.2250005935583	996.3039552651567	972.0866740167561	1052.7391259036294	1030.116811949082	1069.2241891326678	938.29108835825	944.740996519132	910.5628615587088	989.4148582713933	989.2673461432172	969.7883980152668	951.2589238012717	952.6312473595527	969.3137260454318	1001.2874988336059	999.6076164779797	962.43492578243	1016.9388358950017	895.0365081227906	993.2337190003167	972.4583225735042	991.3361804707447	960.6806665864735	887.750271717822	1027.8923829340288	1033.6046558317264	960.0344181188048
949.7381373548536	1096.2062826298993	872.2250005935583	996.3039552651567	972.0866740167561	1052.7391259036294	1030.116811949082	1069.2241891326678	938.29108835825	944.740996519132	910.5628615587088	989.4148582713933	989.2673461432172	969.7883980152668	951.2589238012717	952.6312473595527	969.3137260454318	1001.2874988336059	999.6076164779797	962.43492578243	1016.9388358950017	895.0365081227906	993.2337190003167	972.4583225735042	991.3361804707447	960.6806665864735	887.750271717822	1027.8923829340288	1033.6046558317264	960.0344181188048
949.7381373548536	1096.2062826298993	872.2250005935583	996.3039552651567	972.0866740167561	1052.7391259036294	1030.116811949082	1033.68973097027	938.29108835825	944.740996519132	910.5628615587088	989.4148582713933	989.2673461432172	969.7883980152668	951.2589238012717	952.6312473595527	969.3137260454318	1001.2874988336059	999.6076164779797	962.43492578243	1016.9388358950017	895.0365081227906	993.2337190003167	972.4583225735042	991.3361804707447	960.6806665864735	887.750271717822	1027.8923829340288	1033.6046558317264	960.0344181188048
949.7381373548536	1096.2062826298993	872.2250005935583	996.3039552651567	972.0866740167561	1052.7391259036294	1030.116811949082	1033.68973097027	938.1516502402333	944.740996519132	910.5628615587088	989.4148582713933	989.2673461432172	969.7883980152668	951.2589238012717	952.6312473595527	969.3137260454318	1001.2874988336059	999.6076164779797	961.1247018698738	1016.9388358950017	895.0365081227906	993.2337190003167	972.4583225735042	991.3361804707447	960.6806665864735	887.750271717822	1027.8923829340288	1033.6046558317264	960.0344181188048
949.7381373548536	1096.2062826298993	872.2250005935583	996.3039552651567	972.0866740167561	1052.7391259036294	1030.116811949082	1033.68973097027	938.1516502402333	944.740996519132	910.5628615587088	989.4148582713933	989.2673461432172	969.7883980152668	946.9554873187323	952.6312473595527	969.3137260454318	1001.2874988336059	999.6076164779797	961.1247018698738	1016.9388358950017	895.0365081227906	993.2337190003167	972.4583225735042	991.3361804707447	960.6806665864735	887.750271717822	1021.744051721853	1033.6046558317264	960.0344181188048
949.7381373548536	1096.2062826298993	872.2250005935583	996.3039552651567	972.0866740167561	1052.7391259036294	1030.116811949082	1033.68973097027	938.1516502402333	939.0847701867918	910.5628615587088	989.4148582713933	988.0556846490667	969.7883980152668	946.9554873187323	952.6312473595527	969.3137260454318	1001.2874988336059	999.6076164779797	961.1247018698738	1016.9388358950017	895.0365081227906	993.2337190003167	972.4583225735042	991.3361804707447	960.025272484638	887.750271717822	1021.744051721853	1033.6046558317264	960.0344181188048
949.7381373548536	1096.2062826298993	865.5966249405674	996.3039552651567	972.0866740167561	1052.7391259036294	1030.116811949082	1033.68973097027	938.1516502402333	939.0847701867918	910.5628615587088	989.4148582713933	988.0556846490667	969.7883980152668	946.9554873187323	952.6312473595527	969.3137260454318	1001.2874988336059	999.6076164779797	961.1247018698738	1016.9388358950017	895.0365081227906	993.2337190003167	972.4583225735042	991.3361804707447	960.025272484638	887.750271717822	1021.744051721853	1033.6046558317264	960.0344181188048
949.7381373548536	1093.89887540873	864.3559467203077	996.3039552651567	972.0866740167561	1052.7391259036294	1030.116811949082	1033.68973097027	938.1516502402333	939.0847701867918	910.5628615587088	989.4148582713933	988.0556846490667	969.7883980152668	946.8113681925155	952.6312473595527	969.3137260454318	1001.2874988336059	999.6076164779797	961.1247018698738	976.9258089034117	895.0365081227906	993.2337190003167	972.4583225735042	991.3361804707447	960.025272484638	887.750271717822	1021.744051721853	1033.6046558317264	960.0344181188048
949.7381373548536	1093.89887540873	864.3559467203077	991.455920040392	972.0866740167561	1052.7391259036294	1030.116811949082	1033.68973097027	938.1516502402333	939.0847701867918	910.5628615587088	989.4148582713933	988.0556846490667	969.7883980152668	946.8113681925155	952.6312473595527	969.3137260454318	1001.2874988336059	999.1644929079338	961.1247018698738	976.9258089034117	895.0365081227906	993.2337190003167	972.4583225735042	991.3361804707447	960.025272484638	887.750271717822	1021.744051721853	1030.5126123725422	960.0344181188048
905.6777015342643	1093.89887540873	864.3559467203077	991.455920040392	972.0866740167561	1052.7391259036294	1030.116811949082	1033.68973097027	938.1516502402333	939.0847701867918	910.5628615587088	989.4148582713933	988.0556846490667	969.7883980152668	946.8113681925155	952.5050504703693	969.3137260454318	1001.2874988336059	991.7744566294475	961.1247018698738	976.9258089034117	895.0365081227906	993.2337190003167	972.4583225735042	991.3361804707447	960.025272484638	887.750271717822	1021.744051721853	1030.5126123725422	960.0344181188048
905.6777015342643	1091.9234989368176	864.3559467203077	991.455920040392	972.0866740167561	1052.7391259036294	1030.116811949082	1031.8310892653426	938.1516502402333	939.0847701867918	910.5628615587088	989.4148582713933	988.0556846490667	969.7883980152668	946.8113681925155	952.5050504703693	969.3137260454318	1001.2874988336059	991.7744566294475	961.1247018698738	974.8847263564415	895.0365081227906	993.2337190003167	972.4583225735042	991.3361804707447	960.025272484638	887.750271717822	1021.744051721853	1030.5126123725422	960.0344181188048
905.6777015342643	1091.9234989368176	864.3559467203077	991.455920040392	972.0866740167561	1052.7391259036294	1030.116811949082	1031.8310892653426	938.1516502402333	939.0847701867918	910.5628615587088	989.4148582713933	988.0556846490667	969.7883980152668	946.8113681925155	949.255405670646	969.3137260454318	1001.2874988336059	991.7744566294475	961.1247018698738	974.8847263564415	895.0365081227906	989.2240865870165	972.4583225735042	991.3361804707447	960.025272484638	887.750271717822	1021.741373648232	1030.5126123725422	960.0344181188048
905.6777015342643	1091.9234989368176	864.3559467203077	991.455920040392	972.0866740167561	1052.7391259036294	1030.116811949082	1031.8310892653426	938.1516502402333	939.0847701867918	910.5628615587088	987.240962731887	988.0556846490667	969.7883980152668	946.8113681925155	949.255405670646	969.3137260454318	1001.2874988336059	991.7744566294475	961.1247018698738	974.8847263564415	895.0365081227906	989.2240865870165	972.4583225735042	991.3361804707447	960.025272484638	887.750271717822	1021.741373648232	1030.5126123725422	960.0344181188048
905.6777015342643	1091.9234989368176	864.3559467203077	991.455920040392	972.0866740167561	1052.7391259036294	1030.116811949082	1031.8310892653426	938.1516502402333	939.0847701867918	910.5628615587088	987.240962731887	988.0556846490667	969.7883980152668	946.8113681925155	949.255405670646	969.3137260454318	1001.2874988336059	991.7744566294475	961.1247018698738	974.8847263564415	895.0365081227906	989.2240865870165	972.4583225735042	991.3361804707447	960.025272484638	887.750271717822	1021.741373648232	1030.5126123725422	960.0344181188048
905.6777015342643	1091.9234989368176	864.3559467203077	991.455920040392	972.0866740167561	1052.7391259036294	1030.116811949082	1031.8310892653426	938.1516502402333	939.0847701867918	910.5628615587088	987.240962731887	988.0556846490667	969.7883980152668	946.8113681925155	949.255405670646	969.3137260454318	1001.2874988336059	991.7744566294475	961.1247018698738	974.8847263564415	895.0365081227906	989.2240865870165	972.4583225735042	991.3361804707447	960.025272484638	887.750271717822	1021.741373648232	1030.5126123725422	960.0344181188048
905.6777015342643	1091.9234989368176	864.3559467203077	991.455920040392	972.0866740167561	1050.4818075559936	1030.116811949082	1030.600117631726	938.1516502402333	939.0847701867918	910.5628615587088	987.240962731887	988.0556846490667	969.7883980152668	946.8113681925155	949.255405670646	969.3137260454318	1001.2874988336059	991.7744566294475	961.1247018698738	974.8847263564415	895.0365081227906	989.2240865870165	972.4583225735042	991.3361804707447	960.025272484638	887.750271717822	1021.741373648232	1030.5126123725422	960.0344181188048
905.6777015342643	1091.9234989368176	864.3559467203077	991.455920040392	972.0866740167561	1050.4818075559936	1030.116811949082	1030.600117631726	938.1516502402333	939.0847701867918	910.5628615587088	987.240962731887	988.0556846490667	969.7883980152668	946.8113681925155	949.255405670646	969.3137260454318	1001.2874988336059	991.7744566294475	961.1247018698738	974.8847263564415	895.0365081227906	989.2240865870165	972.4583225735042	991.3361804707447	960.025272484638	887.750271717822	1021.741373648232	1030.5126123725422	960.0344181188048
905.6777015342643	1091.9234989368176	864.3559467203077	991.455920040392	972.0866740167561	1050.4818075559936	1030.116811949082	1030.600117631726	938.1516502402333	939.0847701867918	910.5628615587088	987.240962731887	988.0556846490667	969.7883980152668	946.8113681925155	949.255405670646	969.3137260454318	1001.2874988336059	991.7744566294475	961.1247018698738	974.8847263564415	895.0365081227906	987.8311429096279	972.4583225735042	991.3361804707447	960.025272484638	887.750271717822	1021.741373648232	1030.5126123725422	960.0344181188048
905.6777015342643	1091.9234989368176	864.3559467203077	991.455920040392	972.0866740167561	1050.4818075559936	1030.116811949082	1030.600117631726	938.1516502402333	939.0847701867918	910.5628615587088	987.240962731887	988.0556846490667	969.7883980152668	946.8113681925155	949.255405670646	969.3137260454318	975.9041081248638	991.7744566294475	961.1247018698738	974.8847263564415	895.0365081227906	987.8311429096279	972.4583225735042	991.3361804707447	960.025272484638	887.750271717822	1021.741373648232	1030.5126123725422	960.0344181188048
905.6777015342643	1091.9234989368176	864.3559467203077	991.455920040392	972.0866740167561	1050.4818075559936	1030.116811949082	1030.600117631726	938.1516502402333	939.0847701867918	910.5628615587088	987.240962731887	988.0556846490667	969.7883980152668	946.8113681925155	949.255405670646	969.3137260454318	975.9041081248638	987.2220565274033	961.1247018698738	974.8847263564415	895.0365081227906	987.8311429096279	972.4583225735042	991.3361804707447	960.025272484638	887.750271717822	1021.741373648232	1030.5126123725422	960.0344181188048
905.6777015342643	1091.9234989368176	864.3559467203077	991.455920040392	972.0866740167561	1050.4818075559936	1030.116811949082	1030.600117631726	938.1516502402333	939.0847701867918	910.5628615587088	984.1578785212996	988.0556846490667	969.7883980152668	946.8113681925155	949.255405670646	969.3137260454318	975.9041081248638	987.2220565274033	961.1247018698738	974.8847263564415	895.0365081227906	987.8311429096279	972.4583225735042	991.3361804707447	960.025272484638	887.750271717822	1021.741373648232	1030.5126123725422	960.0344181188048
905.6777015342643	1091.9234989368176	864.3559467203077	991.455920040392	972.0866740167561	1043.6224810188148	1030.116811949082	1030.600117631726	938.1516502402333	939.0847701867918	910.5628615587088	984.1578785212996	988.0556846490667	969.7883980152668	946.8113681925155	949.255405670646	969.3137260454318	975.9041081248638	987.2220565274033	961.1247018698738	974.8847263564415	894.0079193877485	987.8311429096279	972.4583225735042	991.3361804707447	960.025272484638	887.750271717822	1021.741373648232	1030.5126123725422	960.0344181188048
905.6777015342643	1091.9234989368176	864.3559467203077	991.455920040392	972.0866740167561	1043.6224810188148	1030.116811949082	1030.600117631726	938.1516502402333	939.0847701867918	910.5628615587088	984.1578785212996	988.0556846490667	969.7883980152668	946.8113681925155	949.255405670646	969.3137260454318	975.9041081248638	987.2220565274033	961.1247018698738	974.8847263564415	894.0079193877485	987.8311429096279	972.4583225735042	990.6428867997273	960.025272484638	887.750271717822	1021.741373648232	1030.5126123725422	960.0344181188048
905.6777015342643	1091.1044733966296	864.3559467203077	991.455920040392	972.0866740167561	1043.6224810188148	1030.116811949082	1030.600117631726	938.1516502402333	939.0847701867918	910.5628615587088	982.8853193461628	988.0556846490667	969.7883980152668	946.8113681925155	949.255405670646	969.3137260454318	975.9041081248638	987.2220565274033	961.1247018698738	974.8847263564415	894.0079193877485	987.8311429096279	972.4583225735042	990.6428867997273	960.025272484638	887.750271717822	1021.741373648232	1030.5126123725422	960.0344181188048
905.6777015342643	1091.1044733966296	864.3559467203077	991.455920040392	972.0866740167561	1043.6224810188148	1030.116811949082	1030.600117631726	938.1516502402333	939.0847701867918	910.5628615587088	982.8853193461628	988.0556846490667	969.7883980152668	946.8113681925155	949.255405670646	969.3137260454318	975.9041081248638	987.2220565274033	961.1247018698738	974.8847263564415	894.0079193877485	987.8311429096279	972.4583225735042	990.6428867997273	960.025272484638	887.750271717822	1021.741373648232	1027.334003951125	960.0344181188048
905.6777015342643	1060.0394039016646	864.3559467203077	991.455920040392	972.0866740167561	1043.6224810188148	1030.116811949082	1030.600117631726	938.1516502402333	939.0847701867918	910.5628615587088	982.8853193461628	988.0556846490667	969.7883980152668	946.8113681925155	949.255405670646	969.3137260454318	975.9041081248638	987.2220565274033	961.1247018698738	974.8847263564415	894.0079193877485	987.8311429096279	972.4583225735042	990.6428867997273	960.025272484638	887.750271717822	1021.741373648232	1027.334003951125	960.0344181188048
905.6777015342643	1060.0394039016646	864.3559467203077	991.455920040392	972.0866740167561	1043.6224810188148	1030.116811949082	1030.600117631726	938.1516502402333	939.0847701867918	910.5628615587088	982.2303547029818	988.0556846490667	969.7883980152668	946.8113681925155	949.255405670646	969.3137260454318	975.9041081248638	987.2220565274033	961.1247018698738	974.8847263564415	894.0079193877485	987.8311429096279	972.4583225735042	990.6428867997273	960.025272484638	887.750271717822	1021.741373648232	1027.334003951125	960.0344181188048
905.6777015342643	1060.0394039016646	864.3559467203077	991.455920040392	972.0866740167561	1043.6224810188148	1027.0501543306393	1030.600117631726	903.3291578408018	939.0847701867918	910.5628615587088	982.2303547029818	988.0556846490667	969.7883980152668	946.8113681925155	949.255405670646	969.3137260454318	975.9041081248638	987.2220565274033	961.1247018698738	974.8847263564415	894.0079193877485	987.8311429096279	972.4583225735042	990.6428867997273	960.025272484638	887.750271717822	1021.741373648232	1027.334003951125	960.0344181188048
905.6777015342643	1060.0394039016646	864.3559467203077	991.455920040392	972.0866740167561	1043.6224810188148	1027.0501543306393	1030.600117631726	903.3291578408018	939.0847701867918	910.5628615587088	982.2303547029818	988.0556846490667	969.7883980152668	946.8113681925155	949.255405670646	969.3137260454318	975.9041081248638	987.2220565274033	961.1247018698738	974.8847263564415	894.0079193877485	987.8311429096279	972.4583225735042	990.6428867997273	960.025272484638	887.750271717822	1021.741373648232	1027.334003951125	960.0344181188048
905.6777015342643	1060.0394039016646	864.3559467203077	991.455920040392	972.0866740167561	1043.6224810188148	1022.897943520411	1030.600117631726	903.3291578408018	939.0847701867918	910.5628615587088	982.2303547029818	988.0556846490667	969.7883980152668	946.8113681925155	949.255405670646	969.3137260454318	975.9041081248638	987.2220565274033	961.1247018698738	974.8847263564415	894.0079193877485	987.8311429096279	972.4583225735042	990.6428867997273	960.025272484638	887.750271717822	1021.741373648232	1027.334003951125	960.0344181188048
905.6777015342643	1060.0394039016646	864.3559467203077	991.455920040392	972.0866740167561	1043.6224810188148	1021.5581551472308	1030.600117631726	903.3291578408018	939.0847701867918	910.5628615587088	982.2303547029818	988.0556846490667	969.7883980152668	946.8113681925155	949.255405670646	969.3137260454318	975.9041081248638	982.90468178712	961.1247018698738	974.8847263564415	894.0079193877485	987.8311429096279	972.4583225735042	990.6428867997273	960.025272484638	887.750271717822	1021.741373648232	1027.334003951125	960.0344181188048
905.6777015342643	1060.0394039016646	864.3559467203077	991.455920040392	972.0866740167561	1043.6224810188148	1021.5581551472308	1030.600117631726	903.3291578408018	939.0847701867918	910.5628615587088	982.2303547029818	988.0556846490667	969.7883980152668	946.8113681925155	949.255405670646	969.3137260454318	975.9041081248638	982.90468178712	961.1247018698738	974.8847263564415	891.2319250558432	987.8311429096279	972.4583225735042	990.6428867997273	960.025272484638	887.750271717822	1021.741373648232	1027.334003951125	960.0344181188048
905.6777015342643	1060.0394039016646	864.3559467203077	991.455920040392	972.0866740167561	1043.6224810188148	1021.5581551472308	1030.600117631726	903.3291578408018	939.0847701867918	910.5628615587088	982.2303547029818	988.0556846490667	969.7883980152668	946.8113681925155	949.255405670646	969.3137260454318	975.9041081248638	982.90468178712	961.1247018698738	974.8847263564415	891.2319250558432	987.8311429096279	972.4583225735042	990.6428867997273	960.025272484638	887.750271717822	1021.741373648232	1022.9709997121374	960.0344181188048
905.6777015342643	1060.0394039016646	864.3559467203077	991.455920040392	972.0866740167561	1043.6224810188148	1021.5581551472308	1030.600117631726	903.3291578408018	939.0847701867918	910.5628615587088	982.2303547029818	988.0556846490667	969.7883980152668	946.8113681925155	949.255405670646	969.3137260454318	975.9041081248638	982.90468178712	961.1247018698738	974.8847263564415	891.2319250558432	987.8311429096279	972.4583225735042	990.6428867997273	960.025272484638	887.750271717822	1021.741373648232	1022.9709997121374	960.0344181188048
905.6777015342643	1060.0394039016646	864.3559467203077	991.455920040392	972.0866740167561	1043.6224810188148	1019.6450659081595	1024.8625077774705	903.3291578408018	931.5933605090353	910.5628615587088	982.2303547029818	988.0556846490667	969.7883980152668	946.8113681925155	949.255405670646	969.3137260454318	975.9041081248638	982.90468178712	961.1247018698738	974.8847263564415	891.2319250558432	987.8311429096279	972.4583225735042	990.6428867997273	960.025272484638	887.750271717822	1021.741373648232	1022.9709997121374	960.0344181188048
905.6777015342643	1060.0394039016646	864.3559467203077	991.455920040392	972.0866740167561	1043.6224810188148	1019.6450659081595	1024.8625077774705	903.3291578408018	931.5933605090353	910.5628615587088	982.2303547029818	988.0556846490667	969.7883980152668	946.8113681925155	949.255405670646	969.3137260454318	975.9041081248638	982.90468178712	961.1247018698738	974.8847263564415	891.2319250558432	987.8311429096279	972.4583225735042	990.6428867997273	960.025272484638	887.750271717822	1021.741373648232	1022.9709997121374	937.2582102821486
905.6777015342643	1060.0394039016646	864.3559467203077	991.455920040392	972.0866740167561	1043.6224810188148	1019.6450659081595	1024.8625077774705	903.3291578408018	931.5933605090353	910.5628615587088	982.2303547029818	988.0556846490667	969.7883980152668	946.8113681925155	949.255405670646	969.3137260454318	975.9041081248638	982.90468178712	961.1247018698738	972.9620630549991	891.2319250558432	987.8311429096279	972.4583225735042	989.228551140892	960.025272484638	887.750271717822	1021.741373648232	1022.9709997121374	937.2582102821486
905.6777015342643	1057.7676223482792	864.3559467203077	991.455920040392	972.0866740167561	1043.6224810188148	1019.6450659081595	1024.8625077774705	903.3291578408018	931.5933605090353	910.5628615587088	982.2303547029818	988.0556846490667	969.7883980152668	946.8113681925155	949.255405670646	969.3137260454318	975.9041081248638	982.0536103738966	961.1247018698738	972.9620630549991	891.2319250558432	987.8311429096279	972.4583225735042	989.228551140892	960.025272484638	887.750271717822	1021.741373648232	1022.3075618987543	937.2582102821486
905.6777015342643	1057.7676223482792	864.3559467203077	991.455920040392	972.0866740167561	1043.6224810188148	1019.6450659081595	1024.8625077774705	903.3291578408018	931.5933605090353	910.5628615587088	982.2303547029818	988.0556846490667	969.7883980152668	946.8113681925155	949.255405670646	969.3137260454318	975.9041081248638	982.0536103738966	961.1247018698738	972.9620630549991	887.9228578282979	987.8311429096279	972.4583225735042	989.228551140892	960.025272484638	887.750271717822	1021.741373648232	1022.3075618987543	937.2582102821486
905.6777015342643	1024.7025711338492	864.3559467203077	991.455920040392	972.0866740167561	1043.6224810188148	1019.6450659081595	1024.8625077774705	903.3291578408018	931.5933605090353	910.5628615587088	982.2303547029818	988.0556846490667	969.7883980152668	946.8113681925155	949.255405670646	969.3137260454318	975.9041081248638	982.0536103738966	961.1247018698738	972.9620630549991	887.9228578282979	987.8311429096279	972.4583225735042	989.228551140892	960.025272484638	887.750271717822	1021.741373648232	1021.5889829921084	937.2582102821486
905.6777015342643	1024.7025711338492	864.3559467203077	991.455920040392	972.0866740167561	1043.6224810188148	1019.6450659081595	1024.8625077774705	903.3291578408018	931.5933605090353	910.5628615587088	982.2303547029818	988.0556846490667	969.7883980152668	938.7503052897672	949.255405670646	969.3137260454318	975.5992006254205	982.0536103738966	961.1247018698738	972.9620630549991	887.9228578282979	987.8311429096279	971.4859282216096	989.0338420928224	960.025272484638	887.750271717822	1021.741373648232	1021.5889829921084	937.2582102821486
905.6777015342643	1024.7025711338492	864.3559467203077	991.455920040392	972.0866740167561	1043.6224810188148	1019.6450659081595	1024.8625077774705	903.3291578408018	931.5933605090353	910.5628615587088	982.2303547029818	988.0556846490667	969.7883980152668	938.7503052897672	949.255405670646	969.3137260454318	975.5992006254205	982.0536103738966	961.1247018698738	972.9620630549991	887.9228578282979	987.8311429096279	967.1264746385395	989.0338420928224	960.025272484638	887.750271717822	1021.741373648232	1021.5889829921084	937.2582102821486
905.6777015342643	1024.7025711338492	864.3559467203077	991.455920040392	972.0866740167561	1043.6224810188148	1019.6450659081595	1024.8625077774705	903.3291578408018	931.5933605090353	910.5628615587088	982.2303547029818	988.0556846490667	969.7883980152668	938.7503052897672	949.255405670646	969.3137260454318	975.5992006254205	982.0536103738966	961.1247018698738	972.9620630549991	887.9228578282979	987.8311429096279	967.1264746385395	989.0338420928224	960.025272484638	887.750271717822	1021.741373648232	1021.5889829921084	937.2582102821486
905.6777015342643	1024.7025711338492	864.3559467203077	991.455920040392	972.0866740167561	1043.6224810188148	1019.6450659081595	1023.4088377460704	903.3291578408018	931.5933605090353	910.5628615587088	982.2303547029818	988.0556846490667	969.7883980152668	938.7503052897672	949.255405670646	969.3137260454318	975.5992006254205	982.0536103738966	961.1247018698738	972.9620630549991	887.9228578282979	987.8311429096279	967.1264746385395	989.0338420928224	960.025272484638	887.750271717822	1021.741373648232	1021.5889829921084	937.2582102821486
905.6777015342643	1024.7025711338492	864.3559467203077	991.455920040392	972.0866740167561	1043.6224810188148	1019.6450659081595	1023.4088377460704	903.3291578408018	931.5933605090353	910.5628615587088	982.2303547029818	988.0556846490667	969.7883980152668	938.7503052897672	949.255405670646	969.3137260454318	974.0615118861525	979.4605776641828	961.1247018698738	972.9620630549991	887.9228578282979	987.8311429096279	967.1264746385395	989.0338420928224	960.025272484638	887.750271717822	1021.741373648232	1021.5889829921084	937.2582102821486
905.6777015342643	1024.7025711338492	864.3559467203077	991.455920040392	972.0866740167561	1043.6224810188148	1019.6450659081595	1023.4088377460704	903.3291578408018	931.5933605090353	910.5628615587088	982.2303547029818	988.0556846490667	969.7883980152668	938.7503052897672	949.255405670646	969.3137260454318	974.0615118861525	979.4605776641828	961.1247018698738	972.9620630549991	887.9228578282979	987.8311429096279	967.1264746385395	989.0338420928224	960.025272484638	887.750271717822	1021.741373648232	1021.5889829921084	937.2582102821486
905.6777015342643	1024.7025711338492	864.3559467203077	991.455920040392	972.0866740167561	1043.6224810188148	1019.6450659081595	1023.4088377460704	903.3291578408018	931.5933605090353	910.5628615587088	982.2303547029818	988.0556846490667	969.7883980152668	937.915016819067	949.255405670646	969.3137260454318	974.0615118861525	979.4605776641828	961.1247018698738	972.9620630549991	887.9228578282979	987.8311429096279	967.1264746385395	989.0338420928224	960.025272484638	887.750271717822	1021.741373648232	1021.5889829921084	937.2582102821486
905.6777015342643	1024.7025711338492	864.3559467203077	991.455920040392	972.0866740167561	1043.6224810188148	1019.6450659081595	1023.4088377460704	903.3291578408018	931.5933605090353	910.5628615587088	982.2303547029818	988.0556846490667	969.7883980152668	937.915016819067	949.255405670646	969.3137260454318	974.0615118861525	979.4605776641828	961.1247018698738	972.9620630549991	887.9228578282979	987.8311429096279	967.1264746385395	989.0338420928224	960.025272484638	887.750271717822	1021.741373648232	1021.5889829921084	937.2582102821486
905.6777015342643	1024.7025711338492	864.3559467203077	991.455920040392	972.0866740167561	1043.6224810188148	1019.6450659081595	1023.4088377460704	903.3291578408018	931.5933605090353	910.5628615587088	982.2303547029818	988.0556846490667	969.7883980152668	937.915016819067	949.255405670646	969.3137260454318	973.4992064364279	979.4545983309567	961.1247018698738	972.9620630549991	887.9228578282979	987.8311429096279	967.1264746385395	989.0338420928224	960.025272484638	887.750271717822	1021.741373648232	1021.5889829921084	937.2582102821486
905.6777015342643	1024.7025711338492	864.3559467203077	991.455920040392	972.0866740167561	1043.6224810188148	1019.6450659081595	1023.4088377460704	903.3291578408018	931.5933605090353	910.0911237367995	982.2303547029818	988.0556846490667	969.7883980152668	937.915016819067	949.255405670646	969.3137260454318	973.4992064364279	979.4545983309567	961.1247018698738	972.9620630549991	887.9228578282979	987.8311429096279	967.1264746385395	989.0338420928224	960.025272484638	887.750271717822	1021.741373648232	1021.5889829921084	937.2582102821486
905.6777015342643	1024.7025711338492	864.3559467203077	991.455920040392	972.0866740167561	1043.6224810188148	1019.6450659081595	1023.4088377460704	903.3291578408018	931.5933605090353	910.0911237367995	982.2303547029818	985.5827100787676	969.7883980152668	937.915016819067	949.255405670646	969.3137260454318	973.4992064364279	979.4545983309567	961.1247018698738	972.9620630549991	887.9228578282979	987.8311429096279	967.1264746385395	989.0338420928224	960.025272484638	887.750271717822	1021.741373648232	1021.5889829921084	937.2582102821486
905.6777015342643	1024.7025711338492	864.3559467203077	991.455920040392	972.0866740167561	1043.6224810188148	1019.6450659081595	1023.4088377460704	903.3291578408018	931.5933605090353	910.0911237367995	982.2303547029818	985.5827100787676	969.7883980152668	937.915016819067	949.255405670646	969.3137260454318	973.4992064364279	979.4545983309567	961.1247018698738	972.9620630549991	887.9228578282979	987.8311429096279	967.1264746385395	989.0338420928224	960.025272484638	887.750271717822	1021.741373648232	1021.5889829921084	937.2582102821486
905.6777015342643	1024.7025711338492	864.3559467203077	991.455920040392	972.0866740167561	1041.9472705744215	1019.6450659081595	1023.4088377460704	902.3773701982071	931.5933605090353	910.0911237367995	982.2303547029818	985.5827100787676	969.7883980152668	937.915016819067	949.255405670646	969.3137260454318	973.4992064364279	979.4545983309567	961.1247018698738	972.9620630549991	887.9228578282979	987.8311429096279	967.1264746385395	989.0338420928224	960.025272484638	887.750271717822	1021.741373648232	1021.5889829921084	937.2582102821486
905.6777015342643	1024.7025711338492	864.3559467203077	991.455920040392	937.1834058409812	1041.9472705744215	984.9713551623404	1023.4088377460704	902.3773701982071	931.5933605090353	910.0911237367995	981.9259377524252	985.5827100787676	969.7883980152668	937.915016819067	949.255405670646	969.3137260454318	973.4992064364279	979.4545983309567	961.1247018698738	972.9620630549991	887.9228578282979	987.8311429096279	967.1264746385395	989.0338420928224	960.025272484638	887.750271717822	1021.741373648232	1021.5889829921084	937.2582102821486
905.6777015342643	1024.7025711338492	864.3559467203077	991.455920040392	937.1834058409812	1041.9472705744215	984.9713551623404	1023.4088377460704	902.3773701982071	931.5933605090353	910.0911237367995	981.9259377524252	985.5827100787676	969.7883980152668	937.915016819067	949.255405670646	969.3137260454318	973.4992064364279	979.4545983309567	961.1247018698738	972.9620630549991	887.9228578282979	987.8311429096279	967.1264746385395	989.0338420928224	960.025272484638	887.750271717822	1021.741373648232	1021.5889829921084	937.2582102821486
