# Supplementary material for: An improved FOX optimization algorithm using adaptive exploration and exploitation for global optimization
Source: PLoS One. 2025 Sep 18;20(9):e0331965. doi: 10.1371/journal.pone.0331965 (PMC12445531; doi:10.1371/journal.pone.0331965)
Supplement: S2 File — This compressed file contains all the results of the conducted experiments. Each main directory within the archive includes three subdirectories: Analysis, best_fit, and convergence. The best_fit and convergence folders contain the raw experimental data obtained from 30 independent runs. The Analysis folder includes tables and figures derived from these raw results. These files can be used to reproduce and further analyze the results presented in the manuscript. (ZIP) [file pone.0331965.s002.zip › cec2017/convergence/NRO/C17F15.csv]

trial_1	trial_2	trial_3	trial_4	trial_5	trial_6	trial_7	trial_8	trial_9	trial_10	trial_11	trial_12	trial_13	trial_14	trial_15	trial_16	trial_17	trial_18	trial_19	trial_20	trial_21	trial_22	trial_23	trial_24	trial_25	trial_26	trial_27	trial_28	trial_29	trial_30
19947298401.449703	8479376774.173839	18664864659.564526	12911497736.09733	15790030445.873913	9641888057.871014	5596407731.302774	14154012065.280964	16010318410.80518	13597569890.90892	15134223850.178108	10522821556.223934	5375683135.049675	6300841352.871725	4688098917.89959	5156053698.802955	13001003626.62111	2617805226.481269	45741584828.93419	7950658873.36478	10958524995.645977	9979603147.56088	6936733346.664997	9691012378.371655	15445227852.176098	14910728860.204868	10892032645.905855	15676289138.20667	1977929482.3367164	10390276445.097746
7880326490.755003	6177994137.987623	4850864775.226997	1879655622.8519406	7413614478.131004	9641888057.871014	4606640438.360919	5990311573.469151	6717833309.237758	8891093866.060589	12687616375.894447	10522821556.223934	3490667866.870908	5840489263.600009	4588719371.128769	4098061099.8601313	4648501298.31818	1265790066.871113	2503673873.266521	4472127100.4000025	1630570071.3552685	3028328592.1164036	6585432005.24196	5602713385.098787	5704682315.310968	10662512901.743183	4956278740.294124	5601127172.780198	1977929482.3367164	5260638857.543221
7562786908.94673	6177994137.987623	1988296979.414381	1879655622.8519406	2002983808.769769	4211525652.3085804	4606640438.360919	4778924744.619343	3957658835.913185	1275885171.7547202	5247843256.139264	9386934334.304869	2583754876.9295845	3238180759.858974	3582344025.265191	3477253439.53062	4648501298.31818	1265790066.871113	2503673873.266521	4472127100.4000025	540072500.4060867	2651384182.869493	4814337236.884865	881454783.7965455	5704682315.310968	3335944926.5727715	3427061724.8129106	4452819592.759161	1977929482.3367164	4388549220.572857
3562609515.229878	3613976029.0743265	1988296979.414381	1626261100.6732528	2002983808.769769	394368026.80078024	4606640438.360919	4778924744.619343	1538245036.7023625	1275885171.7547202	4391273848.2845955	2739382949.846377	2321234356.3047924	1113177944.2347615	1692170071.379141	3062093698.0246754	1798586336.472786	1265790066.871113	2503673873.266521	1009420734.7909979	540072500.4060867	795485697.9947938	4814337236.884865	881454783.7965455	4223276180.488738	2508088616.344644	2251193360.005856	4452819592.759161	1527960001.2426214	3133785764.87187
3562609515.229878	3153677350.567008	1977405536.5805206	519555770.12475705	510478216.342545	289016292.55445004	4517040051.150295	4778924744.619343	1538245036.7023625	1275885171.7547202	4391273848.2845955	2739382949.846377	1862136795.2211907	1113177944.2347615	468226014.46871805	852238156.0813657	1756869979.98102	1194500091.1877067	2503673873.266521	1009420734.7909979	532948072.59891427	795485697.9947938	2884113312.1543074	881454783.7965455	1642481891.7658634	2508088616.344644	599091737.8578788	4066494838.512772	469689939.7789388	1026310902.4504026
3562609515.229878	2900394571.2379093	1488021757.570831	519555770.12475705	510478216.342545	235331349.55237576	1524222958.796876	1578702810.5930364	1538245036.7023625	479311993.63633776	4391273848.2845955	2022977134.4692245	1862136795.2211907	192241152.74739438	468226014.46871805	624996258.9357927	1756869979.98102	900569984.9380323	2503673873.266521	944761068.2657573	362217622.71416074	199642596.3036841	1314057802.8071365	657651051.7489251	1229149337.9696648	2508088616.344644	599091737.8578788	735459354.7445062	469689939.7789388	418440769.1547779
3562609515.229878	1137092279.721417	1488021757.570831	165945064.62699834	510478216.342545	235331349.55237576	1458369715.3104007	1223721999.0473263	1257367443.5326204	260739856.0016025	4274049346.4045944	2022977134.4692245	387843620.1575875	192241152.74739438	468226014.46871805	624996258.9357927	1756869979.98102	900569984.9380323	2503673873.266521	756710912.5421276	362217622.71416074	136827568.17721987	1314057802.8071365	608178089.4020305	1229149337.9696648	2215938708.994058	599091737.8578788	717423243.6354637	193719026.0957356	183411815.07698402
2069688983.195384	893400843.8859053	1488021757.570831	165945064.62699834	510478216.342545	235331349.55237576	1115334288.616309	1223721999.0473263	1257367443.5326204	260739856.0016025	2947083519.166933	1233751142.2811942	25777728.22365115	192241152.74739438	468226014.46871805	624996258.9357927	850688126.6331561	470808423.27361053	1773288645.152288	393456068.991703	205023827.24727017	136827568.17721987	925636788.6954412	387781600.7032842	942462357.8820766	1857370278.144407	599091737.8578788	708433695.4039605	193719026.0957356	180723121.60568708
1212757595.2360277	893400843.8859053	768393474.2378334	76881804.36889853	510478216.342545	225278554.5760046	1115334288.616309	447347004.3391326	602681078.7445567	260739856.0016025	2691956164.6000295	936093703.6667614	25777728.22365115	192241152.74739438	183456642.281507	358458771.90177256	249603031.26242575	229801097.98945102	1005061975.7516667	393456068.991703	205023827.24727017	136827568.17721987	925636788.6954412	387781600.7032842	910386904.1423674	842998133.1900635	409484862.4646343	453350547.4754901	144427532.54070297	139311696.05856842
792232147.235076	178683704.18517253	592768346.7455333	76881804.36889853	510478216.342545	48611803.76530261	854392905.5351698	277942085.4210443	522955960.66467243	260739856.0016025	1784726608.205449	654500607.4933155	25777728.22365115	192241152.74739438	183456642.281507	166972451.2447169	213126334.5218134	229801097.98945102	695927172.1585847	180990708.0512924	205023827.24727017	136827568.17721987	300251036.82567567	387781600.7032842	512168892.70045567	235559043.23990357	409484862.4646343	201054936.76664844	107474515.37969199	134635644.62773037
792232147.235076	178683704.18517253	254224847.511043	76881804.36889853	427283852.77887833	48611803.76530261	830980131.9107662	277942085.4210443	443881710.80246454	140219553.5712541	264988509.24742347	321986648.43964535	25777728.22365115	192241152.74739438	183456642.281507	166972451.2447169	213126334.5218134	229801097.98945102	359804564.5140654	157413300.81681642	104647959.57726976	136827568.17721987	300251036.82567567	387781600.7032842	310265815.23842853	235559043.23990357	409484862.4646343	201054936.76664844	107474515.37969199	134635644.62773037
488244117.01667356	178683704.18517253	124507014.89924438	76881804.36889853	253963563.38601896	48611803.76530261	559629326.369194	277942085.4210443	443881710.80246454	140219553.5712541	264988509.24742347	203582147.88721445	25777728.22365115	192241152.74739438	183456642.281507	162091403.25076893	68696128.35052529	229801097.98945102	240587814.77621675	28290445.905139677	104647959.57726976	136827568.17721987	300251036.82567567	387781600.7032842	192179657.74055058	235559043.23990357	409484862.4646343	79381151.09476398	107474515.37969199	134635644.62773037
488244117.01667356	178683704.18517253	124507014.89924438	38964019.85717102	253963563.38601896	19638620.067848742	390945025.4116499	277942085.4210443	443881710.80246454	140219553.5712541	264988509.24742347	176751823.27710137	21747544.26029414	153817877.7791141	183456642.281507	113069377.00873688	68696128.35052529	84400809.52498798	240587814.77621675	28290445.905139677	104647959.57726976	136827568.17721987	182092008.44286358	387781600.7032842	71481853.30391882	235559043.23990357	195177262.01861504	79381151.09476398	107474515.37969199	130827857.54951505
453502188.930473	162108221.49863055	124507014.89924438	38964019.85717102	253963563.38601896	19638620.067848742	264739413.36523974	277942085.4210443	295267710.6843899	140219553.5712541	264988509.24742347	99316852.49969898	21747544.26029414	131767356.6094459	183456642.281507	77654106.32976831	68696128.35052529	84400809.52498798	240587814.77621675	28290445.905139677	104647959.57726976	20442969.920016788	167866063.74028823	228768237.4267849	71481853.30391882	102465461.05076721	195177262.01861504	79381151.09476398	103284713.52572295	66800631.61326971
420655160.2147692	100571008.6337865	37954970.00865545	38964019.85717102	106952423.66765389	19638620.067848742	264739413.36523974	277942085.4210443	295267710.6843899	140219553.5712541	264988509.24742347	99316852.49969898	21747544.26029414	131767356.6094459	80023338.30492222	77654106.32976831	14887760.270504333	84400809.52498798	240587814.77621675	28290445.905139677	104647959.57726976	20016916.676880457	167866063.74028823	122208992.42279951	71481853.30391882	102465461.05076721	195177262.01861504	79381151.09476398	97182610.1378398	66800631.61326971
420655160.2147692	66994952.855426796	29762395.786658056	38964019.85717102	17872742.93902507	19638620.067848742	183041121.76200232	221354159.05351895	295267710.6843899	82354921.64346969	89742341.61760405	67733641.908797	21747544.26029414	49101988.340286344	80023338.30492222	71420449.09427166	14887760.270504333	84400809.52498798	216258844.77667898	28290445.905139677	104647959.57726976	20016916.676880457	93411119.31402488	82834202.4453119	69975638.38559665	102465461.05076721	195177262.01861504	79381151.09476398	97182610.1378398	50285333.650548615
156835663.7427236	66994952.855426796	26478996.404985145	38964019.85717102	9172206.517275617	19638620.067848742	159249298.24122834	205805696.98294908	87504840.27559412	48925293.82838541	89079112.40143944	67733641.908797	21747544.26029414	45116186.19409038	65685695.1931636	31135397.800837986	14887760.270504333	45260419.687571034	216258844.77667898	28290445.905139677	103292110.20669518	17028585.846547533	46660163.17871662	82834202.4453119	69975638.38559665	98990085.8258298	195177262.01861504	79381151.09476398	97182610.1378398	18863233.652566202
101158748.94309773	30006539.455383513	18507466.330847267	34377394.34571628	9172206.517275617	19638620.067848742	20909075.084416095	151270908.77801412	62016796.695570275	48925293.82838541	89079112.40143944	53634305.660942174	8791250.624320505	30926470.989938404	62637954.77749331	31135397.800837986	14887760.270504333	45260419.687571034	216258844.77667898	28290445.905139677	31182626.108345482	17028585.846547533	46660163.17871662	82834202.4453119	53482986.563962676	98990085.8258298	153619926.44662386	79381151.09476398	54989827.68134281	18341193.958784204
73458562.51074876	30006539.455383513	11991050.92848505	25328838.710315485	9172206.517275617	19638620.067848742	20909075.084416095	151270908.77801412	62016796.695570275	48925293.82838541	89079112.40143944	42346322.188196264	8791250.624320505	22723794.15589858	62637954.77749331	31135397.800837986	14887760.270504333	45260419.687571034	97291225.91461557	28290445.905139677	31182626.108345482	17028585.846547533	29136169.646942694	51418499.335147485	53482986.563962676	98990085.8258298	151735923.0691729	61588504.52118427	46382949.56419232	18341193.958784204
73458562.51074876	30006539.455383513	11991050.92848505	25328838.710315485	9172206.517275617	19638620.067848742	20909075.084416095	151270908.77801412	62016796.695570275	21492616.495117493	89079112.40143944	42346322.188196264	8791250.624320505	22723794.15589858	62637954.77749331	31135397.800837986	14887760.270504333	45260419.687571034	97291225.91461557	28290445.905139677	31182626.108345482	17028585.846547533	29136169.646942694	51418499.335147485	53482986.563962676	30145879.87824478	74355708.67956449	61588504.52118427	31069945.984134503	13222454.825380633
73247122.72203277	30006539.455383513	11991050.92848505	10091583.481343094	9172206.517275617	19638620.067848742	8696352.896364337	132273122.97293366	62016796.695570275	21492616.495117493	89079112.40143944	42346322.188196264	8791250.624320505	22723794.15589858	61721138.72776686	27210462.878578488	14887760.270504333	28954030.620276835	97291225.91461557	28290445.905139677	11310725.653457647	17028585.846547533	29136169.646942694	51418499.335147485	18480187.76048836	30145879.87824478	57517421.1147153	46843498.78806497	25445261.541458145	13222454.825380633
22004528.89227193	25556905.449486576	11991050.92848505	10091583.481343094	6835670.97413266	14375444.188163266	8696352.896364337	70665722.20408058	62016796.695570275	21492616.495117493	89079112.40143944	30685199.03261626	8791250.624320505	22723794.15589858	54949510.63518137	22453056.12360032	14887760.270504333	28954030.620276835	29211656.31789025	28290445.905139677	10418266.577243282	11183458.435079522	26543634.643930174	42666737.94003244	10551026.53484015	25005305.12645246	28632253.802195996	40984119.00958772	25445261.541458145	9102254.671941707
22004528.89227193	25556905.449486576	1921821.6988919312	10091583.481343094	6835670.97413266	14375444.188163266	8696352.896364337	65674270.723599285	45521674.104933694	21492616.495117493	38340440.51453665	30685199.03261626	8791250.624320505	19460685.71518915	31187601.92792696	22453056.12360032	14887760.270504333	28954030.620276835	19008262.626961123	28290445.905139677	6816671.948066094	11183458.435079522	26543634.643930174	17269392.09849221	3682657.0913200467	25005305.12645246	17639002.117644593	21699255.146165103	25445261.541458145	9102254.671941707
22004528.89227193	14470851.894958058	1921821.6988919312	7258140.108608096	6835670.97413266	14375444.188163266	7035742.901290735	59651249.15224999	45521674.104933694	21492616.495117493	17182227.693381954	15318075.153226823	8791250.624320505	19460685.71518915	30181735.563297253	2918677.654529474	13013834.198221542	20092784.38879614	19008262.626961123	28290445.905139677	5229074.452390444	11183458.435079522	9006400.263081243	10270055.436827887	3682657.0913200467	25005305.12645246	17639002.117644593	17525520.916815527	25445261.541458145	9102254.671941707
22004528.89227193	14470851.894958058	1921821.6988919312	7258140.108608096	5347233.072178874	8310383.934119038	5385419.734231611	57228264.899782464	18400664.50244256	21492616.495117493	17182227.693381954	9956077.388911674	8778804.13360742	17297667.50215546	20211873.799550407	2274711.16050949	13013834.198221542	20092784.38879614	19008262.626961123	14262338.056404138	5229074.452390444	11183458.435079522	9006400.263081243	7291148.950946375	3682657.0913200467	25005305.12645246	17639002.117644593	4569907.68183189	16263212.1851104	8266952.060422826
16122377.937325494	12836483.045533124	1921821.6988919312	7258140.108608096	5347233.072178874	7867539.479069037	4782084.14308088	29063756.172863647	18400664.50244256	21492616.495117493	15813010.992606448	9956077.388911674	8778804.13360742	17297667.50215546	20211873.799550407	2274711.16050949	12963512.313327044	17468394.937105116	16395405.274887297	8187091.639794052	5229074.452390444	11183458.435079522	4882729.712903794	6895021.330721571	3682657.0913200467	25005305.12645246	17639002.117644593	4569907.68183189	16263212.1851104	8266952.060422826
16122377.937325494	12836483.045533124	1921821.6988919312	5200746.607484288	5347233.072178874	3905601.2868807334	2948013.310064954	29063756.172863647	15603669.913986484	21492616.495117493	15813010.992606448	9956077.388911674	7035484.182881268	17297667.50215546	20211873.799550407	1534037.0918169513	10757606.571881458	4936807.128269516	6866130.99521855	8187091.639794052	5229074.452390444	9055649.74993705	4097835.902065801	6895021.330721571	3682657.0913200467	25005305.12645246	4753573.842586007	4569907.68183189	11064344.78313321	6356430.263284127
6373139.471569595	2184358.0760773537	1288763.0497218599	2354119.9954573056	5347233.072178874	3905601.2868807334	2948013.310064954	27114547.301203683	10965745.806452159	16898196.854618356	12231691.813498762	4947598.923258109	7035484.182881268	17297667.50215546	14175446.178686494	1534037.0918169513	3816783.20292364	4936807.128269516	6866130.99521855	8187091.639794052	3902092.181623557	9055649.74993705	2657864.661179026	6895021.330721571	3682657.0913200467	25005305.12645246	4753573.842586007	4569907.68183189	11064344.78313321	6356430.263284127
6373139.471569595	2184358.0760773537	1288763.0497218599	2354119.9954573056	4054561.2987657883	3905601.2868807334	1390083.1903354456	23391347.273914304	10308108.233039765	9641585.143558323	10901926.079615446	4835129.336390986	2379891.1471819007	16472926.5467921	14175446.178686494	1534037.0918169513	2316174.5379205807	4936807.128269516	3708125.969225392	7191447.207086912	3902092.181623557	9055649.74993705	2657864.661179026	6895021.330721571	3682657.0913200467	12252385.462690037	4753573.842586007	4569907.68183189	11064344.78313321	1868371.1511801153
6373139.471569595	1916637.0904792496	1288763.0497218599	2354119.9954573056	4054561.2987657883	2872113.785357813	1390083.1903354456	7412834.35655006	10308108.233039765	5729892.899211642	9217232.852889448	4835129.336390986	2379891.1471819007	16472926.5467921	14175446.178686494	1534037.0918169513	2316174.5379205807	4936807.128269516	3708125.969225392	7191447.207086912	3902092.181623557	9055649.74993705	1734755.1574702587	6895021.330721571	3682657.0913200467	12252385.462690037	4753573.842586007	4569907.68183189	10979364.239123797	1868371.1511801153
6373139.471569595	1916637.0904792496	1288763.0497218599	2354119.9954573056	2588140.072708698	2158638.1391588426	1390083.1903354456	7412834.35655006	10308108.233039765	5729892.899211642	7680791.076635391	4835129.336390986	917239.2350007585	14618536.553539341	5223359.625752107	1534037.0918169513	943293.98072729	4936807.128269516	3708125.969225392	7191447.207086912	957184.7236286544	9055649.74993705	1734755.1574702587	6895021.330721571	3682657.0913200467	12252385.462690037	3220357.6923760665	4569907.68183189	10979364.239123797	1868371.1511801153
6373139.471569595	1916637.0904792496	1288763.0497218599	2354119.9954573056	2588140.072708698	2158638.1391588426	1390083.1903354456	7412834.35655006	10308108.233039765	3364793.6094058836	7680791.076635391	4835129.336390986	917239.2350007585	6221081.12668519	5223359.625752107	1534037.0918169513	943293.98072729	4936807.128269516	3708125.969225392	2985502.8652285906	579970.4877584752	2813769.142045935	945120.4460415944	2140773.8769516624	3682657.0913200467	7838329.272594756	3220357.6923760665	4569907.68183189	10602928.35620136	1868371.1511801153
6373139.471569595	1916637.0904792496	1288763.0497218599	2354119.9954573056	2241915.4807641837	2158638.1391588426	1390083.1903354456	7412834.35655006	4527615.231933852	3364793.6094058836	7680791.076635391	4835129.336390986	917239.2350007585	6221081.12668519	5223359.625752107	1534037.0918169513	943293.98072729	4936807.128269516	3708125.969225392	2646122.6521193124	579970.4877584752	2813769.142045935	945120.4460415944	2140773.8769516624	2376467.4709365903	7838329.272594756	3220357.6923760665	4199951.737604552	10602928.35620136	1868371.1511801153
6373139.471569595	1916637.0904792496	1288763.0497218599	2342686.3300349955	2241915.4807641837	1667351.8745516224	1390083.1903354456	6214430.690059162	4527615.231933852	3364793.6094058836	5233665.20791486	1476785.658996955	917239.2350007585	6221081.12668519	4554935.2132021645	1534037.0918169513	943293.98072729	4936807.128269516	3708125.969225392	2646122.6521193124	579970.4877584752	2813769.142045935	945120.4460415944	2140773.8769516624	2376467.4709365903	2432144.179004189	3220357.6923760665	4199951.737604552	10602928.35620136	1868371.1511801153
6373139.471569595	1916637.0904792496	738253.1798634379	2342686.3300349955	2241915.4807641837	1530021.8509483	753932.9883620774	5549501.88517053	4527615.231933852	3242034.016228223	2902153.726925893	1428366.4897804053	917239.2350007585	6221081.12668519	4554935.2132021645	1534037.0918169513	943293.98072729	4936807.128269516	3708125.969225392	784835.7462956718	579970.4877584752	2813769.142045935	78098.96205221787	2140773.8769516624	1843711.3362770036	2432144.179004189	3220357.6923760665	2953726.5610298854	6539382.598472032	1868371.1511801153
4044959.2440390694	1916637.0904792496	738253.1798634379	2342686.3300349955	2241915.4807641837	445721.6369007697	753932.9883620774	1119604.401879205	4527615.231933852	3242034.016228223	2902153.726925893	1428366.4897804053	917239.2350007585	6221081.12668519	1205973.5053813737	1534037.0918169513	943293.98072729	4936807.128269516	3708125.969225392	784835.7462956718	143769.2373398495	2596894.3269767957	78098.96205221787	2140773.8769516624	1425088.5930362134	2432144.179004189	3220357.6923760665	2953726.5610298854	2089125.1432004187	1006212.8747497419
4044959.2440390694	1916637.0904792496	738253.1798634379	2342686.3300349955	2241915.4807641837	445721.6369007697	224530.15885200998	1119604.401879205	4527615.231933852	3242034.016228223	2902153.726925893	1428366.4897804053	917239.2350007585	4617479.588065622	1205973.5053813737	1534037.0918169513	943293.98072729	4080245.359892854	3708125.969225392	784835.7462956718	143769.2373398495	2596894.3269767957	60411.23742822223	2027846.4311291177	1425088.5930362134	2432144.179004189	3220357.6923760665	2953726.5610298854	2089125.1432004187	1006212.8747497419
4044959.2440390694	1916637.0904792496	738253.1798634379	2242618.151956642	2241915.4807641837	445721.6369007697	180181.37971716555	1119604.401879205	4522574.53162756	3242034.016228223	2902153.726925893	1157116.81257607	792943.7341766421	3583611.255337249	1205973.5053813737	1534037.0918169513	943293.98072729	4080245.359892854	3675893.9572794414	784835.7462956718	143769.2373398495	2596894.3269767957	60411.23742822223	2027846.4311291177	1425088.5930362134	1579025.4903807775	3220357.6923760665	2953726.5610298854	2089125.1432004187	1006212.8747497419
4044959.2440390694	1916637.0904792496	577723.931603764	2242618.151956642	254473.91111053995	335553.56339189527	180181.37971716555	1119604.401879205	3741923.5264304965	3242034.016228223	2902153.726925893	1157116.81257607	701364.465705157	1702220.2528338814	1205973.5053813737	1235922.884300555	943293.98072729	4080245.359892854	2281838.7246060343	784835.7462956718	143769.2373398495	2596894.3269767957	60411.23742822223	2027846.4311291177	1425088.5930362134	1579025.4903807775	3220357.6923760665	2953726.5610298854	2089125.1432004187	1006212.8747497419
4044959.2440390694	1916637.0904792496	577723.931603764	1396700.5716723804	235792.2432089499	331989.0262396199	180181.37971716555	1119604.401879205	1750268.0765809217	2793357.957525124	2543302.780954611	1157116.81257607	701364.465705157	1617417.517713154	1205973.5053813737	1235922.884300555	932712.9958080539	4080245.359892854	1553809.2032721883	784835.7462956718	143769.2373398495	2492293.535046291	60411.23742822223	2027846.4311291177	1425088.5930362134	1579025.4903807775	3220357.6923760665	2953726.5610298854	2089125.1432004187	987255.7902189483
4044959.2440390694	1916637.0904792496	577723.931603764	1396700.5716723804	235792.2432089499	331989.0262396199	180181.37971716555	1119604.401879205	1750268.0765809217	2793357.957525124	1689307.5886469674	1157116.81257607	701364.465705157	1617417.517713154	1205973.5053813737	1235922.884300555	932712.9958080539	3211341.4715270307	1553809.2032721883	784835.7462956718	143769.2373398495	2492293.535046291	60411.23742822223	2027846.4311291177	1425088.5930362134	1579025.4903807775	3220357.6923760665	2088379.56665361	1408170.169965728	705897.6961581941
1459864.9649538142	1394191.063812145	391229.75038131326	1396700.5716723804	235792.2432089499	331989.0262396199	180181.37971716555	1119604.401879205	1750268.0765809217	2793357.957525124	1689307.5886469674	1157116.81257607	701364.465705157	793845.0981866362	1205973.5053813737	1235922.884300555	932712.9958080539	2700074.5071025295	1553809.2032721883	669850.9672239678	143769.2373398495	2492293.535046291	60411.23742822223	780920.2984055158	1157622.8616306344	1071598.7063433914	3220357.6923760665	2088379.56665361	1408170.169965728	376192.39042120625
1459864.9649538142	1394191.063812145	391229.75038131326	1304917.5450872579	235792.2432089499	331989.0262396199	180181.37971716555	457703.3713056598	1424110.2060931125	2793357.957525124	1153575.405593825	1157116.81257607	701364.465705157	771071.018030834	1205973.5053813737	1235922.884300555	932712.9958080539	1678893.0452825648	1553809.2032721883	669850.9672239678	143769.2373398495	2492293.535046291	57802.77436198835	780920.2984055158	1157622.8616306344	1071598.7063433914	3220357.6923760665	2088379.56665361	1240421.2772773681	376192.39042120625
1459864.9649538142	1394191.063812145	319064.3706529643	838670.1813250586	235792.2432089499	178363.9287075263	180181.37971716555	457703.3713056598	1424110.2060931125	2343945.5638053324	1153575.405593825	1108100.9016774797	537045.5235862635	700275.1898953982	1205973.5053813737	1235922.884300555	932712.9958080539	827698.2508407343	1189704.398401829	669850.9672239678	143769.2373398495	2492293.535046291	57802.77436198835	664719.4174855114	1004642.7339812391	1071598.7063433914	2420896.327444488	2088379.56665361	763663.0641162691	376192.39042120625
1459864.9649538142	1394191.063812145	319064.3706529643	838670.1813250586	235792.2432089499	178363.9287075263	180181.37971716555	457703.3713056598	1424110.2060931125	2343945.5638053324	925947.352262305	1108100.9016774797	537045.5235862635	700275.1898953982	1205973.5053813737	1212730.6229888487	875296.8763423843	827698.2508407343	777868.6568110549	669850.9672239678	143769.2373398495	2492293.535046291	57802.77436198835	664719.4174855114	965588.4226668396	1071598.7063433914	2420896.327444488	1893496.9128038564	763663.0641162691	376192.39042120625
1459864.9649538142	744194.3877539239	319064.3706529643	838670.1813250586	235792.2432089499	178363.9287075263	180181.37971716555	376514.99759718677	1424110.2060931125	2343945.5638053324	925947.352262305	1108100.9016774797	537045.5235862635	700275.1898953982	1205973.5053813737	1212730.6229888487	875296.8763423843	827698.2508407343	671587.1386698717	669850.9672239678	143769.2373398495	1152827.5594408123	57802.77436198835	664719.4174855114	965588.4226668396	1071598.7063433914	2420896.327444488	1886241.0028545118	763663.0641162691	376192.39042120625
1008670.3875327649	744194.3877539239	319064.3706529643	821657.5678697169	227200.1379787343	178363.9287075263	180181.37971716555	376514.99759718677	1424110.2060931125	2343945.5638053324	756002.9530951688	1108100.9016774797	537045.5235862635	700275.1898953982	1122003.9609727107	1147944.1530093644	875296.8763423843	827698.2508407343	519743.6058173881	570857.9785941223	120831.95025606481	1152827.5594408123	57802.77436198835	664719.4174855114	267873.1660029693	984808.5023720483	2420896.327444488	827250.6534964285	763663.0641162691	376192.39042120625
1008670.3875327649	736673.1475229148	319064.3706529643	353738.15927378566	227200.1379787343	178363.9287075263	180181.37971716555	376514.99759718677	310247.0877144127	930900.8696318861	756002.9530951688	1108100.9016774797	315366.1177861634	344665.5043331151	1122003.9609727107	1147944.1530093644	875296.8763423843	827698.2508407343	519743.6058173881	570857.9785941223	120831.95025606481	990508.3789797812	57802.77436198835	664719.4174855114	267873.1660029693	984808.5023720483	2070537.6638994152	207985.60129711512	763663.0641162691	376192.39042120625
1008670.3875327649	736673.1475229148	132485.31825596534	353738.15927378566	227200.1379787343	178363.9287075263	180181.37971716555	376514.99759718677	310247.0877144127	930900.8696318861	699494.3995798507	1027778.5294590215	315366.1177861634	344665.5043331151	1122003.9609727107	1147944.1530093644	696297.6939462564	827698.2508407343	516761.2773139359	570857.9785941223	120831.95025606481	990508.3789797812	49176.32091127908	664719.4174855114	228389.77291614417	984808.5023720483	2070537.6638994152	207985.60129711512	763663.0641162691	240484.71287961386
837383.1770845377	736673.1475229148	132485.31825596534	353738.15927378566	227200.1379787343	178363.9287075263	180181.37971716555	376514.99759718677	310247.0877144127	930900.8696318861	699494.3995798507	1027778.5294590215	315366.1177861634	230070.80561004987	1122003.9609727107	561810.7946702008	508772.6451115791	827698.2508407343	419992.548807068	318474.94646853267	120831.95025606481	990508.3789797812	49176.32091127908	664719.4174855114	224915.82109170785	984808.5023720483	1773158.7431575095	207985.60129711512	763663.0641162691	240484.71287961386
837383.1770845377	736673.1475229148	132485.31825596534	353738.15927378566	227200.1379787343	178363.9287075263	180181.37971716555	366668.6548048573	310247.0877144127	930900.8696318861	699494.3995798507	1027778.5294590215	305254.43760742806	230070.80561004987	628256.174073437	386876.551799059	508772.6451115791	827698.2508407343	346159.376814654	318474.94646853267	120831.95025606481	990508.3789797812	49176.32091127908	664719.4174855114	210722.80871367056	984808.5023720483	778818.7457200976	207985.60129711512	436787.2924744126	240484.71287961386
837383.1770845377	736673.1475229148	132485.31825596534	156246.2696227969	227200.1379787343	178363.9287075263	180181.37971716555	366668.6548048573	310247.0877144127	930900.8696318861	699494.3995798507	1027778.5294590215	305254.43760742806	230070.80561004987	628256.174073437	386876.551799059	508772.6451115791	827698.2508407343	346159.376814654	318474.94646853267	120831.95025606481	990508.3789797812	49176.32091127908	216907.3345381167	186420.86901281757	984808.5023720483	544982.0594800804	184545.03239310227	397579.8814155164	240484.71287961386
837383.1770845377	736673.1475229148	132485.31825596534	156246.2696227969	139930.33368696715	178363.9287075263	180181.37971716555	366668.6548048573	310247.0877144127	930900.8696318861	488592.89307299914	1027778.5294590215	305254.43760742806	165855.74863190003	628256.174073437	287670.34019669535	508772.6451115791	811664.005701023	346159.376814654	318474.94646853267	120831.95025606481	990508.3789797812	47819.37908001624	216907.3345381167	169115.3386633583	785714.97795258	544982.0594800804	184545.03239310227	397579.8814155164	240484.71287961386
837383.1770845377	736673.1475229148	132485.31825596534	156246.2696227969	139930.33368696715	178363.9287075263	180181.37971716555	366668.6548048573	310247.0877144127	930900.8696318861	329761.3851241422	1027778.5294590215	305254.43760742806	165855.74863190003	628256.174073437	287670.34019669535	508772.6451115791	690822.361333451	346159.376814654	318474.94646853267	120831.95025606481	990508.3789797812	47819.37908001624	216907.3345381167	168023.7887012713	785714.97795258	544982.0594800804	173987.7521169921	397579.8814155164	240484.71287961386
837383.1770845377	699501.7543885137	132485.31825596534	156246.2696227969	139930.33368696715	178363.9287075263	180181.37971716555	366668.6548048573	310247.0877144127	930900.8696318861	329761.3851241422	572266.0759363323	185263.33661277982	165855.74863190003	628256.174073437	287670.34019669535	508772.6451115791	384933.2912289722	346159.376814654	318474.94646853267	120831.95025606481	990508.3789797812	47819.37908001624	197344.69799078145	145483.00694716643	756760.6742070478	544982.0594800804	173987.7521169921	369808.626506986	240484.71287961386
837383.1770845377	699501.7543885137	132485.31825596534	156246.2696227969	81793.81201256084	178363.9287075263	180181.37971716555	366668.6548048573	310247.0877144127	930900.8696318861	329761.3851241422	572266.0759363323	185263.33661277982	165855.74863190003	532477.5464576666	195915.10645291634	508772.6451115791	384933.2912289722	146766.97340167573	318474.94646853267	120831.95025606481	990508.3789797812	47819.37908001624	192355.28765772752	145483.00694716643	756760.6742070478	544982.0594800804	173987.7521169921	369808.626506986	159737.27586292182
837383.1770845377	699501.7543885137	132485.31825596534	156246.2696227969	81793.81201256084	157381.57127425278	140995.40566520498	366668.6548048573	310247.0877144127	930900.8696318861	282360.11213147716	572266.0759363323	185263.33661277982	165855.74863190003	146926.37975249975	195915.10645291634	485090.125150784	384933.2912289722	146766.97340167573	318474.94646853267	92062.89026985654	784892.8079326459	47819.37908001624	192355.28765772752	142488.50301778404	756760.6742070478	544982.0594800804	173987.7521169921	369808.626506986	159737.27586292182
837383.1770845377	699501.7543885137	127346.35298659137	54759.841319495536	81793.81201256084	157381.57127425278	140995.40566520498	143941.41492198803	310247.0877144127	930900.8696318861	282360.11213147716	572266.0759363323	185263.33661277982	165855.74863190003	146926.37975249975	195915.10645291634	485090.125150784	353319.3498564082	146766.97340167573	318474.94646853267	92062.89026985654	784892.8079326459	47819.37908001624	192355.28765772752	142488.50301778404	756760.6742070478	544982.0594800804	173987.7521169921	369808.626506986	159737.27586292182
588103.1324472754	342487.23652629927	127346.35298659137	54759.841319495536	81793.81201256084	157381.57127425278	140995.40566520498	143941.41492198803	310247.0877144127	930900.8696318861	282360.11213147716	572266.0759363323	185263.33661277982	165855.74863190003	146926.37975249975	195915.10645291634	303246.39049416414	292768.2083682966	146766.97340167573	280683.7439818958	92062.89026985654	591878.4261824767	47819.37908001624	192355.28765772752	118911.10382975749	653263.1543996254	544982.0594800804	173987.7521169921	369808.626506986	159737.27586292182
588103.1324472754	342487.23652629927	127346.35298659137	54759.841319495536	60818.34472947549	155531.3376949483	140995.40566520498	143941.41492198803	310247.0877144127	930900.8696318861	140199.44421194168	572266.0759363323	185263.33661277982	165855.74863190003	146926.37975249975	195915.10645291634	255630.9675647576	292768.2083682966	146766.97340167573	280683.7439818958	92062.89026985654	591878.4261824767	47819.37908001624	152824.55886607163	118911.10382975749	535251.46663428	453444.4858222451	173987.7521169921	369808.626506986	159737.27586292182
588103.1324472754	342487.23652629927	127346.35298659137	54759.841319495536	60818.34472947549	155531.3376949483	124779.84822248513	143941.41492198803	308097.67122741556	248863.51433081145	140199.44421194168	108950.07981667231	185263.33661277982	109883.18099348212	146926.37975249975	195915.10645291634	251863.0900275915	264479.4927447123	146766.97340167573	280683.7439818958	92062.89026985654	591878.4261824767	47819.37908001624	152824.55886607163	104348.2623489084	535251.46663428	453444.4858222451	173987.7521169921	369808.626506986	79195.9564048993
588103.1324472754	342487.23652629927	127346.35298659137	54759.841319495536	60818.34472947549	155531.3376949483	124779.84822248513	143941.41492198803	300090.4563413219	248863.51433081145	140199.44421194168	108950.07981667231	185263.33661277982	109883.18099348212	146926.37975249975	121182.68534245742	166279.29333954342	264479.4927447123	146766.97340167573	232722.884107214	92062.89026985654	591878.4261824767	47819.37908001624	152824.55886607163	104345.22296542022	535251.46663428	453444.4858222451	142471.40611137537	369808.626506986	79195.9564048993
588103.1324472754	336533.8551239048	127346.35298659137	54759.841319495536	60818.34472947549	125734.86860491235	124779.84822248513	143941.41492198803	99653.15910944746	191661.67162314104	140199.44421194168	108950.07981667231	185263.33661277982	87458.7335578748	125518.4843709967	121182.68534245742	166279.29333954342	264479.4927447123	109035.3032138567	232722.884107214	88562.64701363302	591878.4261824767	22577.058258011028	142424.40832987175	104345.22296542022	527166.9094787167	453444.4858222451	142471.40611137537	369808.626506986	79195.9564048993
588103.1324472754	236380.01607657017	111485.09799521352	43367.11221173405	60818.34472947549	125734.86860491235	124779.84822248513	143941.41492198803	99653.15910944746	191661.67162314104	74465.223006149	108950.07981667231	185263.33661277982	87458.7335578748	99042.38651067425	121182.68534245742	155317.40419633462	236788.62391295814	109035.3032138567	176064.76984696268	88562.64701363302	591878.4261824767	22577.058258011028	83841.43939335225	104345.22296542022	527166.9094787167	420307.854400413	141747.42624736737	369808.626506986	79195.9564048993
579955.8397092982	86319.09662137597	107993.8772009885	43367.11221173405	53661.347754999646	125734.86860491235	124779.84822248513	143941.41492198803	83121.66561677406	191661.67162314104	40050.05223309715	108950.07981667231	185263.33661277982	87458.7335578748	90044.27760531785	121182.68534245742	155317.40419633462	236788.62391295814	109035.3032138567	176064.76984696268	88562.64701363302	591878.4261824767	21309.50419933721	83841.43939335225	104345.22296542022	527166.9094787167	290937.8693999986	134032.6446277976	303490.63140364044	68932.47015356788
579955.8397092982	86319.09662137597	107993.8772009885	43367.11221173405	53661.347754999646	125734.86860491235	67381.39713219719	62536.32564835733	83121.66561677406	150223.07174568027	40050.05223309715	108950.07981667231	161969.55430260318	87458.7335578748	90044.27760531785	121182.68534245742	155317.40419633462	127215.1350330234	109035.3032138567	174299.95914585688	88562.64701363302	221148.91729827208	21309.50419933721	62473.09267939652	104345.22296542022	297794.4322869031	290937.8693999986	134032.6446277976	303490.63140364044	68932.47015356788
579955.8397092982	33944.61604326604	107993.8772009885	43367.11221173405	50847.79502709656	125734.86860491235	67381.39713219719	62536.32564835733	83121.66561677406	150223.07174568027	40050.05223309715	108950.07981667231	133409.30439564746	87458.7335578748	90044.27760531785	103589.05721403648	155317.40419633462	127215.1350330234	109035.3032138567	174299.95914585688	88562.64701363302	221148.91729827208	21309.50419933721	62473.09267939652	104345.22296542022	297794.4322869031	290937.8693999986	128237.11009851476	303490.63140364044	49023.04960385931
214648.0782840829	33944.61604326604	88920.85300543172	43367.11221173405	50847.79502709656	121046.93710008367	67381.39713219719	62536.32564835733	83121.66561677406	150223.07174568027	40050.05223309715	108950.07981667231	133409.30439564746	87458.7335578748	90044.27760531785	103589.05721403648	155317.40419633462	127215.1350330234	109035.3032138567	167523.10000457842	88562.64701363302	221148.91729827208	21309.50419933721	62473.09267939652	104345.22296542022	297794.4322869031	290937.8693999986	128237.11009851476	303490.63140364044	49023.04960385931
214648.0782840829	33944.61604326604	59352.786564743445	43367.11221173405	50847.79502709656	118049.6314560569	67381.39713219719	62536.32564835733	83121.66561677406	108821.53193202897	40050.05223309715	108950.07981667231	133409.30439564746	81932.72800180533	90044.27760531785	103589.05721403648	155317.40419633462	127215.1350330234	94304.97857091865	167523.10000457842	88562.64701363302	217002.9425901643	21309.50419933721	45969.053580110456	104345.22296542022	297794.4322869031	248000.1894680024	89794.43220794313	303490.63140364044	49023.04960385931
214648.0782840829	33944.61604326604	59352.786564743445	43367.11221173405	50847.79502709656	118049.6314560569	67381.39713219719	41985.90507801903	83121.66561677406	108821.53193202897	40050.05223309715	108950.07981667231	81956.85727008987	81932.72800180533	90044.27760531785	103589.05721403648	155317.40419633462	115608.16691029591	80803.55855900235	167523.10000457842	87861.08992167668	217002.9425901643	21309.50419933721	45969.053580110456	104345.22296542022	297794.4322869031	248000.1894680024	89794.43220794313	254161.12392881393	49023.04960385931
214648.0782840829	33944.61604326604	59352.786564743445	43367.11221173405	50847.79502709656	118049.6314560569	67381.39713219719	41985.90507801903	78010.37380158553	108821.53193202897	40050.05223309715	108950.07981667231	81956.85727008987	81932.72800180533	90044.27760531785	103589.05721403648	144759.72404321437	115608.16691029591	80803.55855900235	167523.10000457842	87861.08992167668	217002.9425901643	21309.50419933721	45969.053580110456	95557.96965475248	297794.4322869031	248000.1894680024	89794.43220794313	254161.12392881393	49023.04960385931
214648.0782840829	33944.61604326604	59352.786564743445	43367.11221173405	50847.79502709656	118049.6314560569	67381.39713219719	41985.90507801903	78010.37380158553	108821.53193202897	40050.05223309715	108950.07981667231	81956.85727008987	81932.72800180533	90044.27760531785	103589.05721403648	133400.93764483623	115608.16691029591	80803.55855900235	167523.10000457842	74253.96305253833	217002.9425901643	21309.50419933721	35993.59516247154	95557.96965475248	297794.4322869031	231775.1655994295	89794.43220794313	254161.12392881393	49023.04960385931
214648.0782840829	33944.61604326604	59352.786564743445	43367.11221173405	50847.79502709656	117781.73792327069	67381.39713219719	41985.90507801903	78010.37380158553	108821.53193202897	40050.05223309715	108950.07981667231	81956.85727008987	81932.72800180533	90044.27760531785	94296.38904965585	118420.56258924137	72735.07246054133	80803.55855900235	135263.42329965037	74253.96305253833	217002.9425901643	21309.50419933721	35993.59516247154	89348.15654203625	297794.4322869031	179635.44305046048	89794.43220794313	254161.12392881393	49023.04960385931
199291.80759230498	33944.61604326604	44819.08193637665	23479.663686482516	50847.79502709656	117781.73792327069	63645.10256424753	41985.90507801903	78010.37380158553	108821.53193202897	40050.05223309715	108950.07981667231	81379.94561189224	81932.72800180533	90044.27760531785	87934.90392698417	118420.56258924137	72735.07246054133	38246.738739867236	135263.42329965037	74253.96305253833	189964.96552159428	21309.50419933721	35993.59516247154	40610.976754644056	297794.4322869031	179635.44305046048	89794.43220794313	254161.12392881393	49023.04960385931
199291.80759230498	33944.61604326604	44819.08193637665	23479.663686482516	50847.79502709656	117781.73792327069	63645.10256424753	41985.90507801903	78010.37380158553	108821.53193202897	40050.05223309715	79199.14900517075	81379.94561189224	81932.72800180533	90044.27760531785	87934.90392698417	118420.56258924137	72735.07246054133	38246.738739867236	129151.9390157012	74253.96305253833	189964.96552159428	21309.50419933721	35993.59516247154	40610.976754644056	251174.76370783697	179635.44305046048	89794.43220794313	155781.14522602397	32273.137404380253
199291.80759230498	33944.61604326604	19739.138510598757	23479.663686482516	50847.79502709656	88869.90210044394	63645.10256424753	41985.90507801903	78010.37380158553	106229.56824737729	40050.05223309715	79199.14900517075	81379.94561189224	81932.72800180533	90044.27760531785	72435.02316571462	118420.56258924137	72735.07246054133	34991.38770226533	121537.2210241883	59844.217139004104	180579.79033688456	21309.50419933721	33992.706680250485	40610.976754644056	251174.76370783697	179635.44305046048	63453.44602989217	155781.14522602397	29580.23939984063
196016.245419683	32046.34902503283	19739.138510598757	23479.663686482516	50847.79502709656	83644.16351909743	32690.743345790514	41985.90507801903	78010.37380158553	106229.56824737729	40050.05223309715	79199.14900517075	81379.94561189224	81932.72800180533	90044.27760531785	72435.02316571462	118420.56258924137	72735.07246054133	34991.38770226533	119811.12355580044	59844.217139004104	180579.79033688456	21309.50419933721	33992.706680250485	40610.976754644056	251174.76370783697	162727.83184556392	52970.403713501764	155781.14522602397	29580.23939984063
196016.245419683	32046.34902503283	19739.138510598757	23479.663686482516	50847.79502709656	73379.08817516844	31488.078867762848	41985.90507801903	78010.37380158553	106229.56824737729	40050.05223309715	78192.70195633378	81197.97868431598	81932.72800180533	90044.27760531785	72435.02316571462	118420.56258924137	72735.07246054133	34991.38770226533	119811.12355580044	59083.50655091496	172783.0862633566	21309.50419933721	33992.706680250485	40610.976754644056	248809.0829850073	157939.44917925438	52970.403713501764	155781.14522602397	25587.77382847083
169364.95605269715	23926.987629931988	19739.138510598757	23479.663686482516	50847.79502709656	65554.85708846431	31488.078867762848	41985.90507801903	78010.37380158553	106229.56824737729	39522.079949235864	78192.70195633378	81197.97868431598	81932.72800180533	90044.27760531785	72435.02316571462	62946.310868252105	72735.07246054133	34991.38770226533	96008.84121350171	20429.26501556667	172783.0862633566	21309.50419933721	33992.706680250485	40610.976754644056	210994.01975671525	157939.44917925438	52970.403713501764	155742.8341248562	25587.77382847083
169364.95605269715	23926.987629931988	19739.138510598757	23479.663686482516	50847.79502709656	41432.02165506558	30927.39094699706	41985.90507801903	78010.37380158553	42579.848490553486	39522.079949235864	78192.70195633378	81197.97868431598	81932.72800180533	86143.30388870205	72435.02316571462	62946.310868252105	72735.07246054133	34991.38770226533	96008.84121350171	20429.26501556667	172783.0862633566	21309.50419933721	33992.706680250485	40610.976754644056	189426.31052672915	157939.44917925438	52970.403713501764	155742.8341248562	25587.77382847083
148857.59705758197	23926.987629931988	19739.138510598757	23479.663686482516	50847.79502709656	41432.02165506558	30927.39094699706	41985.90507801903	77496.75086820361	42579.848490553486	39522.079949235864	78192.70195633378	81197.97868431598	81932.72800180533	86143.30388870205	72188.93482025803	62946.310868252105	72735.07246054133	34991.38770226533	96008.84121350171	20429.26501556667	88826.60924484795	21309.50419933721	33843.85081124744	40610.976754644056	180945.00094876927	157939.44917925438	52970.403713501764	149293.64425660702	25587.77382847083
129995.79021067717	23926.987629931988	19739.138510598757	23479.663686482516	50847.79502709656	41432.02165506558	29831.263841186956	41985.90507801903	77496.75086820361	42579.848490553486	39522.079949235864	78192.70195633378	79194.09848839478	81932.72800180533	51539.22501576894	72188.93482025803	62946.310868252105	72735.07246054133	27627.261897275323	96008.84121350171	20429.26501556667	88826.60924484795	21309.50419933721	33843.85081124744	40610.976754644056	180945.00094876927	157939.44917925438	52970.403713501764	130659.28121312588	25587.77382847083
122264.3081479922	23310.48782899241	19739.138510598757	23479.663686482516	50847.79502709656	38039.023395708704	27347.5899980882	41985.90507801903	77496.75086820361	42579.848490553486	39522.079949235864	61604.95878074407	71407.11806996263	81932.72800180533	51539.22501576894	48253.77639209888	62946.310868252105	58597.625144022735	25234.425445046414	96008.84121350171	19398.047144464643	88826.60924484795	21309.50419933721	33843.85081124744	40610.976754644056	180945.00094876927	157939.44917925438	49640.65164783032	64609.36206674244	25587.77382847083
122264.3081479922	23310.48782899241	12608.629057138485	23479.663686482516	50847.79502709656	38039.023395708704	27347.5899980882	41985.90507801903	77496.75086820361	42579.848490553486	39522.079949235864	61604.95878074407	71407.11806996263	81932.72800180533	51539.22501576894	48253.77639209888	62946.310868252105	58597.625144022735	25234.425445046414	96008.84121350171	19054.392837440653	88826.60924484795	17719.85969982078	33843.85081124744	40610.976754644056	47310.52881729374	150351.27822918174	49640.65164783032	53087.282989399304	25587.77382847083
122264.3081479922	23310.48782899241	12608.629057138485	23479.663686482516	50847.79502709656	25150.985942771666	25157.9931890363	41985.90507801903	76960.76888642271	42579.848490553486	39522.079949235864	20563.51285938192	71407.11806996263	81932.72800180533	51539.22501576894	41630.13578942797	62425.967861917394	43552.38677731001	25234.425445046414	79423.53668656685	19054.392837440653	88826.60924484795	17719.85969982078	33843.85081124744	34512.48150812853	47310.52881729374	150351.27822918174	47283.28584033591	49429.60175674879	25587.77382847083
122264.3081479922	23310.48782899241	12608.629057138485	23479.663686482516	50847.79502709656	19912.629268786364	25157.9931890363	41985.90507801903	76960.76888642271	41430.384201944304	39522.079949235864	17730.141876920927	71407.11806996263	81932.72800180533	51539.22501576894	41630.13578942797	62425.967861917394	43552.38677731001	25234.425445046414	45932.00795933529	17871.339009466003	88826.60924484795	17719.85969982078	33843.85081124744	30647.58506585601	47310.52881729374	150351.27822918174	47283.28584033591	49429.60175674879	25571.13057893252
122264.3081479922	23310.48782899241	12608.629057138485	23479.663686482516	50847.79502709656	19912.629268786364	25157.9931890363	41985.90507801903	76960.76888642271	41430.384201944304	39522.079949235864	17730.141876920927	71407.11806996263	81932.72800180533	51539.22501576894	38431.13833992642	62425.967861917394	43552.38677731001	25234.425445046414	45932.00795933529	17871.339009466003	88826.60924484795	17719.85969982078	33843.85081124744	23313.164589982385	45640.481199413975	150351.27822918174	47283.28584033591	49429.60175674879	25571.13057893252
97535.56766281121	23310.48782899241	12608.629057138485	23479.663686482516	50847.79502709656	19912.629268786364	25157.9931890363	40714.015263296766	76960.76888642271	41430.384201944304	39522.079949235864	17730.141876920927	67143.2331762857	81932.72800180533	51539.22501576894	36933.350089107626	62425.967861917394	43552.38677731001	25234.425445046414	45932.00795933529	17871.339009466003	85716.69219120694	17719.85969982078	33843.85081124744	22913.74225484601	45640.481199413975	150351.27822918174	47283.28584033591	49429.60175674879	25571.13057893252
91788.87365201164	23310.48782899241	12608.629057138485	23479.663686482516	36110.77601169402	19912.629268786364	25157.9931890363	40714.015263296766	76960.76888642271	41430.384201944304	39522.079949235864	17730.141876920927	66694.54045454459	81932.72800180533	51539.22501576894	36933.350089107626	58021.984884323654	43552.38677731001	24836.546637338342	44179.91504997153	17871.339009466003	85716.69219120694	17719.85969982078	33843.85081124744	22913.74225484601	45640.481199413975	149829.57193497516	47283.28584033591	49429.60175674879	25571.13057893252
91788.87365201164	23310.48782899241	12312.883036842086	23479.663686482516	36110.77601169402	19912.629268786364	25157.9931890363	40714.015263296766	75246.14263605748	41430.384201944304	37378.711423645946	17730.141876920927	66694.54045454459	81932.72800180533	48778.11864145522	32169.57361213648	58021.984884323654	43552.38677731001	24836.546637338342	37116.713722718676	16016.556221928913	85716.69219120694	17719.85969982078	33023.067114845835	22913.74225484601	45640.481199413975	149829.57193497516	46993.07026939086	46788.0438601633	25571.13057893252
91788.87365201164	23310.48782899241	12312.883036842086	23479.663686482516	22476.688200780183	19912.629268786364	25157.9931890363	40714.015263296766	67992.00990167337	41430.384201944304	37378.711423645946	17232.647600547927	66694.54045454459	81932.72800180533	48778.11864145522	32169.57361213648	58021.984884323654	43552.38677731001	24836.546637338342	37116.713722718676	16016.556221928913	85716.69219120694	17719.85969982078	33023.067114845835	22913.74225484601	45640.481199413975	50440.145795846314	46993.07026939086	45239.95509525246	25571.13057893252
76739.7575920265	23310.48782899241	12312.883036842086	21834.793278256227	22476.688200780183	19912.629268786364	25157.9931890363	40714.015263296766	67992.00990167337	41430.384201944304	37378.711423645946	17232.647600547927	63637.03083176368	81932.72800180533	48778.11864145522	32169.57361213648	50789.02177386976	43552.38677731001	24836.546637338342	37116.713722718676	16016.556221928913	85716.69219120694	17719.85969982078	33023.067114845835	22913.74225484601	42011.4412820933	50440.145795846314	46993.07026939086	45239.95509525246	25571.13057893252
76739.7575920265	23310.48782899241	12312.883036842086	21834.793278256227	22476.688200780183	19912.629268786364	25157.9931890363	40714.015263296766	67230.02094743914	40521.35185081552	37378.711423645946	17232.647600547927	34542.42656269075	81932.72800180533	42834.3040869459	25729.080222931163	50789.02177386976	41190.80805400101	24836.546637338342	37116.713722718676	16016.556221928913	85716.69219120694	17719.85969982078	33023.067114845835	22913.74225484601	42011.4412820933	50440.145795846314	46993.07026939086	45239.95509525246	25571.13057893252
73229.39587649808	23310.48782899241	12312.883036842086	21834.793278256227	22476.688200780183	19912.629268786364	25157.9931890363	40714.015263296766	67230.02094743914	40521.35185081552	37378.711423645946	17232.647600547927	28982.39104635535	81932.72800180533	42834.3040869459	25729.080222931163	50789.02177386976	40308.9923849279	24836.546637338342	37116.713722718676	16016.556221928913	85716.69219120694	17719.85969982078	33023.067114845835	22913.74225484601	36871.11784245321	50440.145795846314	41333.61096821992	45239.95509525246	25571.13057893252
67482.15006826073	23310.48782899241	12312.883036842086	21834.793278256227	22476.688200780183	19873.114538503185	25157.9931890363	40714.015263296766	67230.02094743914	40521.35185081552	37378.711423645946	17232.647600547927	28982.39104635535	81932.72800180533	42834.3040869459	25729.080222931163	50789.02177386976	40308.9923849279	24836.546637338342	37116.713722718676	16016.556221928913	85716.69219120694	17719.85969982078	33023.067114845835	22810.111130257716	36871.11784245321	50440.145795846314	41333.61096821992	45239.95509525246	25571.13057893252
67482.15006826073	23310.48782899241	11808.713066770393	21834.793278256227	22476.688200780183	19873.114538503185	25157.9931890363	40714.015263296766	67230.02094743914	40521.35185081552	37378.711423645946	17232.647600547927	28982.39104635535	81932.72800180533	42834.3040869459	25729.080222931163	35659.46515362584	40308.9923849279	24836.546637338342	37116.713722718676	16016.556221928913	85716.69219120694	17719.85969982078	22145.47325428731	22620.28336166339	36871.11784245321	44642.545179835324	37425.0463672402	45239.95509525246	24741.69153310904
66029.85061841038	23048.27512627136	11808.713066770393	21101.579669639417	21518.23236740219	19873.114538503185	25157.9931890363	40714.015263296766	64025.049589422066	32952.65621596882	35827.47819818513	17232.647600547927	28740.21697315167	81932.72800180533	42834.3040869459	25729.080222931163	35659.46515362584	34372.79304146795	24836.546637338342	36601.86070592332	16016.556221928913	85716.69219120694	17719.85969982078	22145.47325428731	22620.28336166339	36871.11784245321	44642.545179835324	37425.0463672402	45239.95509525246	24741.69153310904
42004.76853093678	23048.27512627136	11808.713066770393	21101.579669639417	20265.927998400795	19873.114538503185	25157.9931890363	40714.015263296766	64025.049589422066	32952.65621596882	35827.47819818513	17232.647600547927	28740.21697315167	73531.18249418978	42711.19733022545	25729.080222931163	35659.46515362584	34372.79304146795	24836.546637338342	36601.86070592332	16016.556221928913	79018.90410146759	17719.85969982078	22145.47325428731	22620.28336166339	27292.704884023286	44642.545179835324	37425.0463672402	43359.9715854021	24741.69153310904
42004.76853093678	23048.27512627136	11808.713066770393	21101.579669639417	20265.927998400795	19873.114538503185	19885.265137368264	40714.015263296766	64025.049589422066	32952.65621596882	35827.47819818513	17232.647600547927	28740.21697315167	73531.18249418978	42711.19733022545	25729.080222931163	35659.46515362584	34372.79304146795	24836.546637338342	36601.86070592332	16016.556221928913	79018.90410146759	17719.85969982078	22145.47325428731	22620.28336166339	27292.704884023286	44642.545179835324	37425.0463672402	43359.9715854021	24741.69153310904
39615.567874522334	23048.27512627136	11808.713066770393	19747.129769916348	20265.927998400795	19873.114538503185	14787.02857550231	40714.015263296766	40934.97652299824	32952.65621596882	33645.58908427038	17232.647600547927	28740.21697315167	72513.00783266837	42711.19733022545	25729.080222931163	25425.924871867173	32145.095993591633	24836.546637338342	36601.86070592332	16016.556221928913	70697.92474950165	17719.85969982078	22145.47325428731	22620.28336166339	27292.704884023286	39649.441082477904	37425.0463672402	40984.42518168055	24741.69153310904
39615.567874522334	23048.27512627136	11808.713066770393	19747.129769916348	20265.927998400795	19873.114538503185	14787.02857550231	40714.015263296766	40934.97652299824	30102.033957676933	33645.58908427038	17232.647600547927	28740.21697315167	72513.00783266837	31712.3733166839	24692.938430336337	25425.924871867173	27326.18279333736	24836.546637338342	36601.86070592332	16016.556221928913	62756.02946131793	17719.85969982078	22145.395053741686	22620.28336166339	27292.704884023286	39649.441082477904	37425.0463672402	30347.119509067063	24741.69153310904
39540.315428424976	23048.27512627136	11808.713066770393	19747.129769916348	20265.927998400795	19873.114538503185	14787.02857550231	40714.015263296766	40934.97652299824	30102.033957676933	33645.58908427038	17232.647600547927	28740.21697315167	71676.12594710446	29669.807851844238	24692.938430336337	25425.924871867173	27326.18279333736	24836.546637338342	36601.86070592332	15047.11236160697	62756.02946131793	14399.562558263755	22145.395053741686	20577.484444552007	27292.704884023286	39649.441082477904	37425.0463672402	30347.119509067063	24741.69153310904
39540.315428424976	23048.27512627136	11808.713066770393	18373.74997861505	16734.901329104134	19873.114538503185	14787.02857550231	40714.015263296766	40934.97652299824	30102.033957676933	33645.58908427038	17232.647600547927	28740.21697315167	56049.15443506491	29669.807851844238	24692.938430336337	25425.924871867173	27326.18279333736	24836.546637338342	23291.36384149978	15047.11236160697	62756.02946131793	14399.562558263755	22145.395053741686	20577.484444552007	27292.704884023286	39649.441082477904	37425.0463672402	30347.119509067063	24741.69153310904
39540.315428424976	22430.10905379427	11808.713066770393	18373.74997861505	15779.067885684985	19873.114538503185	14787.02857550231	32171.224035121835	40934.97652299824	29157.284882985605	33645.58908427038	17009.208520231357	28740.21697315167	30200.531849364244	29669.807851844238	24454.567494692645	25425.924871867173	27326.18279333736	24836.546637338342	23291.36384149978	13894.33645304013	45833.040118964214	14399.562558263755	22145.395053741686	20577.484444552007	26898.941358818152	39649.441082477904	37425.0463672402	30347.119509067063	24741.69153310904
39540.315428424976	22430.10905379427	9490.489373135206	18373.74997861505	15779.067885684985	19873.114538503185	14787.02857550231	28667.786669860936	40934.97652299824	28066.67531512006	31899.232329553866	17009.208520231357	28740.21697315167	30200.531849364244	29669.807851844238	23712.93311309776	25425.924871867173	27326.18279333736	18047.653518376057	23291.36384149978	13894.33645304013	42810.86851270699	14399.562558263755	21236.21925223484	20577.484444552007	26898.941358818152	39649.441082477904	31556.84961172608	30347.119509067063	24741.69153310904
39540.315428424976	22430.10905379427	9490.489373135206	18373.74997861505	15779.067885684985	18928.95033180267	13842.003812631385	28667.786669860936	40660.06164710584	21408.904178208228	31899.232329553866	17009.208520231357	28740.21697315167	30200.531849364244	29669.807851844238	23712.93311309776	25425.924871867173	27326.18279333736	18047.653518376057	23201.373764982298	13894.33645304013	42810.86851270699	14118.671850416911	21236.21925223484	19894.98176814574	26898.941358818152	39649.441082477904	29815.14992005897	29062.383908968444	23045.477045035346
39540.315428424976	22430.10905379427	8875.489964566797	18373.74997861505	15779.067885684985	18928.95033180267	13842.003812631385	24976.764330240578	40660.06164710584	21002.92471051363	31899.232329553866	17009.208520231357	28740.21697315167	30200.531849364244	29637.446052874282	21393.477347500593	24701.71534597167	27326.18279333736	17584.476218947915	23201.373764982298	13894.33645304013	29625.865631188528	14118.671850416911	21236.21925223484	19894.98176814574	20579.94520325987	39649.441082477904	29815.14992005897	29062.383908968444	23045.477045035346
32649.69389332873	22430.10905379427	7898.7118674842295	18373.74997861505	15779.067885684985	18928.95033180267	13842.003812631385	24976.764330240578	39104.13541459904	21002.92471051363	31899.232329553866	17009.208520231357	28740.21697315167	30200.531849364244	29637.446052874282	21393.477347500593	24411.154784089314	25649.67227987797	17584.476218947915	23201.373764982298	13894.33645304013	29625.865631188528	14118.671850416911	21236.21925223484	19894.98176814574	20423.86587404144	39649.441082477904	29815.14992005897	29062.383908968444	19008.191416308724
32649.69389332873	22430.10905379427	7898.7118674842295	18079.335783004928	15779.067885684985	18203.56853610039	11004.150010706468	22523.847567546756	37259.365080503194	21002.92471051363	31899.232329553866	17009.208520231357	28740.21697315167	30200.531849364244	29637.446052874282	19908.111378813494	24411.154784089314	25649.67227987797	16658.7584455242	22265.89437574672	13286.632519699391	29625.865631188528	14118.671850416911	21236.21925223484	19894.98176814574	20423.86587404144	39649.441082477904	29815.14992005897	29062.383908968444	19008.191416308724
32649.69389332873	22430.10905379427	7898.7118674842295	17255.864672304644	15779.067885684985	18203.56853610039	9906.305267583746	22523.847567546756	37259.365080503194	21002.92471051363	31899.232329553866	17009.208520231357	28740.21697315167	27305.62395386563	29637.446052874282	19908.111378813494	21781.376136105122	25649.67227987797	16658.7584455242	20669.590597115064	13286.632519699391	22818.691763861312	14118.671850416911	21236.21925223484	18056.48737110603	20423.86587404144	38789.57078880876	29815.14992005897	29062.383908968444	19008.191416308724
32649.69389332873	22408.579861566286	7898.7118674842295	16554.09103355358	15779.067885684985	18203.56853610039	9604.253412181992	22523.847567546756	33425.82055375407	21002.92471051363	23571.078849782687	17009.208520231357	15271.574799868935	27305.62395386563	29637.446052874282	19311.35040194647	21337.176331999908	25649.67227987797	16658.7584455242	20669.590597115064	13286.632519699391	22509.242884665855	14118.671850416911	13313.889839653162	16065.88393655956	13800.29855520057	38789.57078880876	29815.14992005897	29062.383908968444	19008.191416308724
32649.69389332873	13366.88131384182	7898.7118674842295	16554.09103355358	15298.436139648886	16808.295199401146	9604.253412181992	20557.92312924748	33425.82055375407	21002.92471051363	23571.078849782687	17009.208520231357	15271.574799868935	24218.77546789526	29637.446052874282	19311.35040194647	21337.176331999908	24497.45488870613	16658.7584455242	20669.590597115064	13286.632519699391	22509.242884665855	14118.671850416911	13313.889839653162	16065.88393655956	11230.847399115322	37400.360336512094	25382.14136553381	28075.312119646707	19008.191416308724
32649.69389332873	13366.88131384182	7898.7118674842295	16554.09103355358	15298.436139648886	16808.295199401146	9604.253412181992	19740.24214038336	32738.095424926138	21002.92471051363	23571.078849782687	17009.208520231357	13485.512716277783	24218.77546789526	29637.446052874282	19311.35040194647	21337.176331999908	22476.45089088637	16658.7584455242	20669.590597115064	13286.632519699391	22509.242884665855	14118.671850416911	13313.889839653162	16065.88393655956	11230.847399115322	37400.360336512094	25382.14136553381	28075.312119646707	18545.77283146987
32649.69389332873	13366.88131384182	7898.7118674842295	15774.859144917087	15298.436139648886	16229.2277213659	9604.253412181992	17252.65875766193	32738.095424926138	20224.65558258732	23571.078849782687	16682.2671786525	13485.512716277783	24218.77546789526	29637.446052874282	19311.35040194647	21337.176331999908	22476.45089088637	16658.7584455242	20669.590597115064	13286.632519699391	22509.242884665855	13440.082221125629	13313.889839653162	13080.950433409034	11230.847399115322	37075.88049891723	25382.14136553381	28075.312119646707	18545.77283146987
32649.69389332873	13366.88131384182	7898.7118674842295	15774.859144917087	15298.436139648886	16229.2277213659	9604.253412181992	17252.65875766193	32738.095424926138	20224.65558258732	23571.078849782687	16682.2671786525	13483.065714247025	23193.14038707423	27961.437487447667	19311.35040194647	17764.833471105725	22476.45089088637	16658.7584455242	20669.590597115064	13286.632519699391	21955.289338250666	13440.082221125629	13313.889839653162	13080.950433409034	10681.304082209535	37075.88049891723	25382.14136553381	28075.312119646707	15748.993304647327
32649.69389332873	13273.939271148462	7898.7118674842295	15774.859144917087	12053.777624424589	10364.072216988212	9548.848952265118	17252.65875766193	28095.72145110032	20224.65558258732	23571.078849782687	16682.2671786525	13483.065714247025	23193.14038707423	27961.437487447667	18327.72554798312	17764.833471105725	21683.60795880902	16658.7584455242	20669.590597115064	12804.556646596033	21955.289338250666	13440.082221125629	13313.889839653162	13080.950433409034	10681.304082209535	37075.88049891723	25382.14136553381	28075.312119646707	15748.993304647327
32649.69389332873	13273.939271148462	7698.982005717293	15725.748588122719	12053.777624424589	10364.072216988212	9548.848952265118	17108.590082964354	28095.72145110032	20224.65558258732	23571.078849782687	16682.2671786525	13483.065714247025	23193.14038707423	27961.437487447667	18327.72554798312	17764.833471105725	21683.60795880902	16564.831845729863	20669.590597115064	12804.556646596033	21955.289338250666	13440.082221125629	13201.11224956408	9494.045820771058	10681.304082209535	36701.45586057165	25382.14136553381	28075.312119646707	15404.625769367554
31031.515704684884	13273.939271148462	7698.982005717293	15725.748588122719	12053.777624424589	10364.072216988212	9548.848952265118	17108.590082964354	28095.72145110032	20224.65558258732	23571.078849782687	16682.2671786525	13483.065714247025	21048.133948422477	27533.791335558944	18181.40572441795	17764.833471105725	21267.148628223993	16564.831845729863	20669.590597115064	12804.556646596033	21955.289338250666	13440.082221125629	13201.11224956408	9494.045820771058	10681.304082209535	36701.45586057165	25382.14136553381	28075.312119646707	15404.625769367554
31031.515704684884	13273.939271148462	7698.982005717293	15595.865908991662	12053.777624424589	10364.072216988212	9548.848952265118	16534.788833081202	28095.72145110032	20224.65558258732	23571.078849782687	16682.2671786525	13483.065714247025	21048.133948422477	26327.364207480023	18181.40572441795	17764.833471105725	21267.148628223993	16564.831845729863	18578.110126900723	12804.556646596033	21150.9105310771	13440.082221125629	13201.11224956408	9494.045820771058	10681.304082209535	36701.45586057165	24031.260282140982	28075.312119646707	15404.625769367554
31031.515704684884	13273.939271148462	7091.665654335942	15595.865908991662	12053.777624424589	10364.072216988212	7901.036996131423	16534.788833081202	28095.72145110032	19970.6718081015	23571.078849782687	16682.2671786525	13483.065714247025	21048.133948422477	26327.364207480023	16763.605547362866	17764.833471105725	21267.148628223993	16564.831845729863	18578.110126900723	12525.758288188723	21150.9105310771	13440.082221125629	13201.11224956408	9494.045820771058	10681.304082209535	36701.45586057165	23184.843307085546	28075.312119646707	11249.142973485614
31031.515704684884	13273.939271148462	6868.652831208958	15595.865908991662	12053.777624424589	10364.072216988212	7901.036996131423	16534.788833081202	28095.72145110032	19970.6718081015	23571.078849782687	16682.2671786525	13438.433285068942	19382.815720443145	26327.364207480023	15296.30475897809	17764.833471105725	21040.20002404479	16174.418135548074	18578.110126900723	12525.758288188723	20014.674263798748	13440.082221125629	13198.580076490132	9494.045820771058	10463.2152132171	35084.83006850984	23184.843307085546	28075.312119646707	11249.142973485614
29388.699073186996	13273.939271148462	6868.652831208958	15595.865908991662	12053.777624424589	10235.285415419572	7901.036996131423	16534.788833081202	28095.72145110032	19970.6718081015	20759.97303248472	16682.2671786525	13438.433285068942	19382.815720443145	26319.543635764727	15296.30475897809	17199.90807655587	21040.20002404479	16174.418135548074	18578.110126900723	12525.758288188723	20014.674263798748	13440.082221125629	13198.580076490132	9494.045820771058	10463.2152132171	24027.96162121639	23184.843307085546	28075.312119646707	11217.686642930392
29388.699073186996	13273.939271148462	6868.652831208958	15355.301744894043	12053.777624424589	10235.285415419572	7901.036996131423	16534.788833081202	27706.726902849223	19970.6718081015	20759.97303248472	16682.2671786525	13438.433285068942	19382.815720443145	26319.543635764727	15296.30475897809	14356.002800340744	20932.335000969833	16174.418135548074	17758.452894446054	12525.758288188723	20014.674263798748	13440.082221125629	13198.580076490132	9494.045820771058	10463.2152132171	24027.96162121639	23184.843307085546	27282.451703950137	11217.686642930392
29388.699073186996	13273.939271148462	6850.788347182988	15355.301744894043	11983.924858201539	10235.285415419572	7901.036996131423	16534.788833081202	27706.726902849223	19970.6718081015	20759.97303248472	16682.2671786525	13438.433285068942	19382.815720443145	26319.543635764727	14359.208562534812	14356.002800340744	18750.943261760414	16174.418135548074	17758.452894446054	12046.374587937024	20014.674263798748	13440.082221125629	13064.511037535392	9494.045820771058	10463.2152132171	24027.96162121639	22972.08324464498	27282.451703950137	11217.686642930392
20846.18792133822	13273.939271148462	6850.788347182988	15355.301744894043	11973.415909409583	10235.285415419572	7901.036996131423	16534.788833081202	27706.726902849223	19970.6718081015	20759.97303248472	16682.2671786525	13438.433285068942	15545.317640517207	26319.543635764727	14359.208562534812	14084.522018914606	16288.698382382767	16174.418135548074	17758.452894446054	11783.915825479562	20014.674263798748	13440.082221125629	13064.511037535392	8553.576684277004	10270.280054498107	24027.96162121639	20551.330061297263	26124.511538420666	11217.686642930392
20846.18792133822	13273.939271148462	6850.788347182988	15143.819786804013	11973.415909409583	10235.285415419572	7765.73926802381	16534.788833081202	27294.74918500151	19970.6718081015	20443.793463150498	16682.2671786525	13438.433285068942	15545.317640517207	24860.42445943953	14359.208562534812	14084.522018914606	16288.698382382767	15722.083801863126	17758.452894446054	11783.915825479562	20014.674263798748	13440.082221125629	13064.511037535392	8553.576684277004	10270.280054498107	24027.96162121639	16690.455168384477	18257.04512107233	11217.686642930392
20846.18792133822	13273.939271148462	6850.788347182988	15143.819786804013	9055.147543994244	10235.285415419572	7765.73926802381	16534.788833081202	27294.74918500151	19970.6718081015	20216.162138894662	15784.506848889836	13438.433285068942	15545.317640517207	24860.42445943953	14359.208562534812	14084.522018914606	16288.698382382767	15722.083801863126	17758.452894446054	11783.915825479562	20014.674263798748	13411.292944075809	13064.511037535392	8553.576684277004	10270.280054498107	23384.5625806892	16690.455168384477	18257.04512107233	11217.686642930392
20846.18792133822	13273.939271148462	6850.788347182988	14632.634470615027	9055.147543994244	10235.285415419572	7503.850172206277	16534.788833081202	27294.74918500151	19970.6718081015	20216.162138894662	15784.506848889836	13438.433285068942	10552.815004951266	24860.42445943953	14359.208562534812	13575.790117281036	16288.698382382767	15722.083801863126	17758.452894446054	11783.915825479562	20014.674263798748	13411.292944075809	12210.818809947075	8553.576684277004	10270.280054498107	19407.640189238133	12102.38979508581	18257.04512107233	11217.686642930392
20846.18792133822	13273.939271148462	6850.788347182988	14632.634470615027	9055.147543994244	10235.285415419572	7503.850172206277	16183.753647297832	25328.706460296453	19970.6718081015	19328.31936408714	15784.506848889836	13438.433285068942	10552.815004951266	24860.42445943953	14359.208562534812	13575.790117281036	16288.698382382767	15722.083801863126	17758.452894446054	11152.256548654157	18650.559086264242	13411.292944075809	12210.818809947075	8553.576684277004	10270.280054498107	19407.640189238133	12102.38979508581	18257.04512107233	11217.686642930392
19225.27928369888	13273.939271148462	6850.788347182988	14632.634470615027	9055.147543994244	10235.285415419572	7503.850172206277	16030.613256978382	25328.706460296453	19970.6718081015	19328.31936408714	15784.506848889836	13438.433285068942	10344.47630791683	24860.42445943953	14020.428151706243	13575.790117281036	16288.698382382767	15722.083801863126	17758.452894446054	11152.256548654157	18650.559086264242	13411.292944075809	12210.818809947075	8206.867838107497	10270.280054498107	19407.640189238133	12102.38979508581	10161.913771199172	11217.686642930392
19225.27928369888	13273.939271148462	6730.115179389788	13845.677791210155	9055.147543994244	10235.285415419572	7503.850172206277	16030.613256978382	25328.706460296453	19970.6718081015	19328.31936408714	15537.202776004902	13438.433285068942	10344.47630791683	24860.42445943953	14020.428151706243	13016.318384921336	16288.698382382767	15722.083801863126	14267.01323132038	11152.256548654157	18650.559086264242	13411.292944075809	12210.818809947075	8206.867838107497	10270.280054498107	12574.870361822836	12102.38979508581	9386.812464384044	11217.686642930392
19218.510502565343	13273.939271148462	6730.115179389788	13845.677791210155	9055.147543994244	9035.619594827225	7503.850172206277	16030.613256978382	24578.960242419947	19970.6718081015	18235.769139991942	14672.548804751583	13438.433285068942	9857.21567425884	24860.42445943953	9357.748833379967	13016.318384921336	16007.002340664803	15722.083801863126	14267.01323132038	11152.256548654157	18650.559086264242	13411.292944075809	11922.357735693608	8206.867838107497	10270.280054498107	11355.752568299655	12102.38979508581	8462.154431057807	11199.970632731902
18350.496710528078	13273.939271148462	6730.115179389788	13563.878588926564	8843.861571045672	9035.619594827225	7368.645664275715	16030.613256978382	24578.960242419947	19970.6718081015	18235.769139991942	14672.548804751583	13438.433285068942	9857.21567425884	24860.42445943953	9357.748833379967	12855.799389316855	16007.002340664803	15722.083801863126	14267.01323132038	11152.256548654157	18650.559086264242	13411.292944075809	11922.357735693608	8206.867838107497	10270.280054498107	11355.752568299655	11811.89333196062	8462.154431057807	11199.970632731902
18350.496710528078	13273.939271148462	6730.115179389788	13563.878588926564	8843.861571045672	9035.619594827225	7368.645664275715	11863.643102048292	24578.960242419947	19970.6718081015	18235.769139991942	14672.548804751583	13438.433285068942	9836.503282823078	24860.42445943953	9357.748833379967	12855.799389316855	15687.538357633592	15722.083801863126	14267.01323132038	11152.256548654157	18263.061473828668	13399.484343791644	11922.357735693608	8206.867838107497	10270.280054498107	11355.752568299655	11796.69611385933	8462.154431057807	11078.090529900459
18350.496710528078	12674.334640700945	6730.115179389788	13563.878588926564	8843.861571045672	8521.433335333884	7368.645664275715	11863.643102048292	24578.960242419947	19970.6718081015	18235.769139991942	14176.773976012337	13438.433285068942	9836.503282823078	24860.42445943953	9357.748833379967	12855.799389316855	15682.865987192	11483.856666909734	14267.01323132038	11152.256548654157	18263.061473828668	13399.484343791644	11922.357735693608	8206.867838107497	10270.280054498107	11355.752568299655	10753.624127460607	8122.801817678446	11078.090529900459
18350.496710528078	12674.334640700945	6730.115179389788	13563.878588926564	8818.278865457884	8521.433335333884	7368.645664275715	11863.643102048292	24578.960242419947	19970.6718081015	18235.769139991942	14176.773976012337	12473.393854423224	9836.503282823078	24860.42445943953	9357.748833379967	11752.475692085574	14248.886094905232	11483.856666909734	14267.01323132038	11152.256548654157	18263.061473828668	13399.484343791644	10875.745455390817	8206.867838107497	10270.280054498107	11355.752568299655	10753.624127460607	8122.801817678446	11078.090529900459
18350.496710528078	12674.334640700945	6730.115179389788	11286.612902482757	8818.278865457884	8521.433335333884	7368.645664275715	11863.643102048292	24578.960242419947	19970.6718081015	17748.743418282476	11205.358415135495	12473.393854423224	9836.503282823078	24860.42445943953	9357.748833379967	8905.250295576923	14248.886094905232	11483.856666909734	14267.01323132038	11152.256548654157	18263.061473828668	12657.668805079946	10661.501849388369	7990.77569645676	10270.280054498107	11355.752568299655	10616.780336863001	8122.801817678446	11078.090529900459
18350.496710528078	12674.334640700945	6730.115179389788	11286.612902482757	8818.278865457884	8521.433335333884	7368.645664275715	11863.643102048292	24578.960242419947	19970.6718081015	17748.743418282476	11205.358415135495	12473.393854423224	9836.503282823078	24840.18148125686	9357.748833379967	8887.62187342366	12811.628087344247	11483.856666909734	14267.01323132038	11152.256548654157	18263.061473828668	12657.668805079946	10661.501849388369	7990.77569645676	10270.280054498107	11355.752568299655	10582.207981541498	8122.801817678446	11078.090529900459
18350.496710528078	12674.334640700945	6730.115179389788	11177.251545664534	8818.278865457884	8521.433335333884	7079.122015104336	11863.643102048292	24578.960242419947	19970.6718081015	17748.743418282476	11205.358415135495	12244.190458175828	9836.503282823078	24840.18148125686	9267.208229221103	8887.62187342366	12811.628087344247	11483.856666909734	14267.01323132038	11152.256548654157	17904.463851217508	12657.668805079946	10661.501849388369	7990.77569645676	10270.280054498107	11355.752568299655	8155.856262750625	7606.057762779541	9744.365056188433
18350.496710528078	12674.334640700945	6730.115179389788	11065.204840182196	8818.278865457884	6735.854547563818	7079.122015104336	11863.643102048292	24578.960242419947	19970.6718081015	17748.743418282476	11205.358415135495	12244.190458175828	9836.503282823078	24840.18148125686	9267.208229221103	8887.62187342366	10012.91250408217	11483.856666909734	14267.01323132038	9868.6352508948	17904.463851217508	12657.668805079946	10542.978339063158	7966.892470554842	10270.280054498107	11355.752568299655	8155.856262750625	7606.057762779541	9744.365056188433
17354.380921245276	12674.334640700945	6260.025317080717	11065.204840182196	8818.278865457884	6735.854547563818	7079.122015104336	11513.90631817174	16079.409030335039	19970.6718081015	17748.743418282476	11205.358415135495	12244.190458175828	9836.503282823078	24840.18148125686	9267.208229221103	8887.62187342366	10012.91250408217	11483.856666909734	13587.030462187191	9868.6352508948	17734.630886216295	12657.668805079946	10542.978339063158	7966.892470554842	10270.280054498107	11355.752568299655	8155.856262750625	7606.057762779541	9744.365056188433
7738.077318173873	12133.350615868756	6260.025317080717	11065.204840182196	8818.278865457884	6735.854547563818	7079.122015104336	10575.40760269638	16012.968235886668	19970.6718081015	17748.743418282476	11205.358415135495	12244.190458175828	9836.503282823078	22730.81371725108	9267.208229221103	8887.62187342366	10012.91250408217	11285.280929067043	13587.030462187191	9868.6352508948	17734.630886216295	12657.668805079946	10542.978339063158	7966.892470554842	9706.587897831629	11355.752568299655	8155.856262750625	7606.057762779541	9744.32695837532
7738.077318173873	11747.99900613367	6260.025317080717	11065.204840182196	8818.278865457884	6735.854547563818	7079.122015104336	10575.40760269638	16012.968235886668	19970.6718081015	17748.743418282476	11205.358415135495	12244.190458175828	9836.503282823078	20496.176521371002	9267.208229221103	8825.855880470826	10012.91250408217	11285.280929067043	13587.030462187191	9868.6352508948	17723.766222426686	12657.668805079946	10542.978339063158	7886.865272805432	9706.587897831629	11195.042283647432	8155.856262750625	7299.929478806353	9471.656122789855
7738.077318173873	10281.534594036511	6260.025317080717	11065.204840182196	8818.278865457884	6735.854547563818	7079.122015104336	10575.40760269638	16012.968235886668	19970.6718081015	17748.743418282476	11205.358415135495	10065.96724799602	9836.503282823078	20496.176521371002	9267.208229221103	8825.855880470826	9240.955151564645	10504.398046032113	9621.249481083498	7836.757514556153	17161.030729780276	12657.668805079946	10542.978339063158	7886.865272805432	9706.587897831629	11195.042283647432	8155.856262750625	7086.512922377329	9471.656122789855
7738.077318173873	10156.370438819327	6260.025317080717	10937.76211997334	8705.778774924855	6557.983422631898	7079.122015104336	10156.688135037282	16012.968235886668	15414.567224714445	17748.743418282476	10978.146524134876	10065.96724799602	9836.503282823078	20496.176521371002	7969.829378780951	8165.486320153283	9240.955151564645	10504.398046032113	9621.249481083498	7836.757514556153	17161.030729780276	12462.56665036577	10542.978339063158	7886.865272805432	9706.587897831629	11195.042283647432	8155.856262750625	7042.93599066495	9471.656122789855
7738.077318173873	10156.370438819327	6260.025317080717	10937.76211997334	8195.451847162469	6557.983422631898	7079.122015104336	10156.688135037282	16012.968235886668	15414.567224714445	17238.373891856034	10978.146524134876	10065.96724799602	9836.503282823078	20496.176521371002	7969.829378780951	8092.280941831257	9240.955151564645	7573.545391836431	9621.249481083498	7836.757514556153	16861.303994897527	12462.56665036577	10542.978339063158	7493.030959322544	9706.587897831629	11195.042283647432	5923.6688102500775	6877.643893852583	7819.889432018382
7738.077318173873	10156.370438819327	6254.0267408392265	10937.76211997334	8195.451847162469	6508.450615797344	7079.122015104336	8504.414123039493	16012.968235886668	14761.295530444115	17238.373891856034	10820.487781000209	10065.96724799602	8838.56694534416	20496.176521371002	7677.183339541987	7834.477674540734	9240.955151564645	7573.545391836431	9621.249481083498	7836.757514556153	16787.087200777394	12462.56665036577	9862.463803739856	7493.030959322544	9706.587897831629	11195.042283647432	5876.938890967007	6877.643893852583	7819.889432018382
7738.077318173873	10156.370438819327	6160.294669213345	10913.88154633279	8195.451847162469	6508.450615797344	7079.122015104336	8504.414123039493	16012.968235886668	14761.295530444115	17238.373891856034	10772.55179513477	10002.687039574997	8668.074977541706	14474.081612220323	7500.378833288846	7834.477674540734	9102.716183502209	7573.545391836431	9621.249481083498	7836.757514556153	16622.248698605406	12462.56665036577	9862.463803739856	7383.851067134944	9706.587897831629	10309.385591996423	5577.5061567749635	6704.4273101872595	7819.889432018382
7738.077318173873	10156.370438819327	6122.535644617723	10595.666110191778	8195.451847162469	6508.450615797344	7079.122015104336	8504.414123039493	16012.968235886668	14761.295530444115	17238.373891856034	10772.55179513477	10002.687039574997	8340.28820171193	14474.081612220323	6845.004294375698	7692.175835388818	9102.716183502209	7471.966348156857	9621.249481083498	7836.757514556153	12287.834308109273	12462.56665036577	9862.463803739856	7383.851067134944	9706.587897831629	10309.385591996423	5577.5061567749635	6704.4273101872595	7819.889432018382
7738.077318173873	10156.370438819327	5979.927982108704	10140.468021828217	8089.3689812224	6508.450615797344	7079.122015104336	8504.414123039493	16012.968235886668	14761.295530444115	16464.370450524417	10772.55179513477	10002.687039574997	8340.28820171193	14474.081612220323	6845.004294375698	7692.175835388818	9102.716183502209	7471.966348156857	9621.249481083498	7836.757514556153	12287.834308109273	9817.380708785375	9862.463803739856	7383.851067134944	9706.587897831629	10309.385591996423	5577.5061567749635	6704.4273101872595	7819.889432018382
7738.077318173873	10156.370438819327	5913.57636455043	10140.468021828217	8089.3689812224	6508.450615797344	7079.122015104336	8504.414123039493	16012.968235886668	14761.295530444115	14134.967170396852	10772.55179513477	9719.959072811027	8340.28820171193	13781.307510441231	6845.004294375698	7692.175835388818	8831.002727527819	6623.15826086786	9621.249481083498	7759.280387182367	12287.834308109273	9733.22270511065	9862.463803739856	7383.851067134944	9706.587897831629	10309.385591996423	5577.5061567749635	6704.4273101872595	7819.889432018382
7738.077318173873	10156.370438819327	5913.57636455043	10140.468021828217	8089.3689812224	6443.137605081911	6918.072715002734	8504.414123039493	16012.968235886668	14494.775495284757	14134.967170396852	10772.55179513477	9539.469815361332	8340.28820171193	12689.128422830643	6845.004294375698	7692.175835388818	8417.206168149061	6623.15826086786	8835.159889942819	7759.280387182367	12287.834308109273	9733.22270511065	9649.340097407385	7383.851067134944	9706.587897831629	10309.385591996423	5577.5061567749635	6655.517891063095	7819.889432018382
7738.077318173873	10156.370438819327	5888.9991430702485	10140.468021828217	8089.3689812224	6443.137605081911	6918.072715002734	8504.414123039493	16012.968235886668	14494.775495284757	14134.967170396852	10772.55179513477	7948.142956979661	8340.28820171193	12466.185117329436	6845.004294375698	7692.175835388818	8417.206168149061	6623.15826086786	8835.159889942819	7759.280387182367	12133.144895585712	9733.22270511065	9649.340097407385	6963.878654110555	9706.587897831629	10309.385591996423	5577.5061567749635	6655.517891063095	7819.889432018382
7738.077318173873	10156.370438819327	5888.9991430702485	9878.242264112781	8089.3689812224	6443.137605081911	6918.072715002734	8137.333760159478	15039.35955711327	13790.24979574321	14134.967170396852	10700.021178792565	7948.142956979661	8340.28820171193	12340.084460071083	6845.004294375698	7692.175835388818	8417.206168149061	6623.15826086786	8835.159889942819	7759.280387182367	12133.144895585712	9733.22270511065	9649.340097407385	6963.878654110555	9706.587897831629	10309.385591996423	5524.144004602588	6655.517891063095	7819.889432018382
5976.249513025868	10156.370438819327	5888.9991430702485	9878.242264112781	8089.3689812224	5854.334186052828	6918.072715002734	8137.333760159478	15039.35955711327	13790.24979574321	14134.967170396852	10700.021178792565	7564.170305646785	8340.28820171193	12260.810915008737	6845.004294375698	7592.500637582563	8417.206168149061	6623.15826086786	8835.159889942819	7759.280387182367	12133.144895585712	9733.22270511065	9649.340097407385	6963.878654110555	9706.587897831629	10309.385591996423	5524.144004602588	6655.517891063095	7819.889432018382
5976.249513025868	10156.370438819327	5888.9991430702485	9878.242264112781	6493.3252105861975	5854.334186052828	6918.072715002734	8137.333760159478	15039.35955711327	13790.24979574321	14134.967170396852	10700.021178792565	7195.05607525611	8340.28820171193	12260.810915008737	6743.191804460388	7592.500637582563	7871.933872628642	6623.15826086786	8835.159889942819	7759.280387182367	11612.448316325823	9733.22270511065	9649.340097407385	6404.839137607913	9706.587897831629	10309.385591996423	5402.110760639821	6655.517891063095	6216.2512671301865
5976.249513025868	10002.429509720903	5888.9991430702485	8274.668016380168	6163.583943967667	5854.334186052828	6918.072715002734	8137.333760159478	15039.35955711327	13790.24979574321	14134.967170396852	10700.021178792565	7195.05607525611	8340.28820171193	11848.446654522759	6743.191804460388	7521.69849528577	7723.948635701738	6534.5279098772135	8835.159889942819	7759.280387182367	11612.448316325823	9733.22270511065	9649.340097407385	6404.839137607913	9706.587897831629	10172.017351106313	5402.110760639821	6655.517891063095	6216.2512671301865
5976.249513025868	10002.429509720903	5888.9991430702485	8274.668016380168	6163.583943967667	5709.795835950286	6918.072715002734	7975.673077173132	15039.35955711327	12981.09198360525	14134.967170396852	10700.021178792565	7076.8958864014985	8340.28820171193	11704.390317671348	6670.665621082151	7275.583007767729	7723.948635701738	6534.5279098772135	8835.159889942819	7404.803418459707	11612.448316325823	9509.094787262613	9649.340097407385	6399.38863496176	9706.587897831629	10172.017351106313	5402.110760639821	6655.517891063095	6216.2512671301865
5976.249513025868	9379.063516963211	5769.576698163727	8274.668016380168	6163.583943967667	5619.653954191342	6918.072715002734	7975.673077173132	14025.65141803026	12981.09198360525	14134.967170396852	10572.256246230781	7076.8958864014985	8340.28820171193	11704.390317671348	6670.665621082151	7275.583007767729	6689.776581289372	6534.5279098772135	8249.050647684366	7404.803418459707	11612.448316325823	9509.094787262613	9649.340097407385	6399.38863496176	9672.928773142063	10172.017351106313	5402.110760639821	6655.517891063095	5851.219673178915
5976.249513025868	9379.063516963211	5769.576698163727	8274.668016380168	6163.583943967667	5619.653954191342	6918.072715002734	7847.846614393615	14025.65141803026	12981.09198360525	13367.19387436992	10572.256246230781	7076.8958864014985	7765.123924907447	11704.390317671348	6670.665621082151	7275.583007767729	6518.791236192643	6534.5279098772135	8249.050647684366	7404.803418459707	11275.689025563383	9509.094787262613	9365.937651515129	6399.38863496176	9672.928773142063	10028.403121258427	5402.110760639821	6655.517891063095	5851.219673178915
5976.249513025868	9379.063516963211	5575.074391618488	8274.668016380168	6163.583943967667	5619.653954191342	6918.072715002734	7742.333429747898	14025.65141803026	12981.09198360525	13367.19387436992	10572.256246230781	6908.138984063851	7606.665952830623	11704.390317671348	6670.665621082151	7226.873655450483	6241.671075113822	6534.5279098772135	8249.050647684366	6924.266997452094	10630.661032701173	9487.186923732257	9365.937651515129	6399.38863496176	9672.928773142063	10028.403121258427	5402.110760639821	6655.517891063095	5851.219673178915
5976.249513025868	9379.063516963211	5529.692708532584	8274.668016380168	6163.583943967667	5445.689323900349	6918.072715002734	7742.333429747898	13500.777147240362	12981.09198360525	13367.19387436992	10396.723738559585	6908.138984063851	7606.665952830623	11704.390317671348	6670.665621082151	7226.873655450483	6231.306798940897	6534.5279098772135	8249.050647684366	6323.043483392518	10630.661032701173	9487.186923732257	9365.937651515129	6399.38863496176	9672.928773142063	10028.403121258427	5170.75636981205	6613.204380025322	5851.219673178915
5683.527279146183	8936.218928981812	5529.692708532584	8274.668016380168	6163.583943967667	5398.340114578862	6918.072715002734	7742.333429747898	13500.777147240362	12981.09198360525	13367.19387436992	9749.678173780778	6899.897928419876	7270.678353619451	11704.390317671348	5831.633935410819	6717.727650967843	6231.306798940897	6534.5279098772135	8249.050647684366	6323.043483392518	10630.661032701173	9487.186923732257	9365.937651515129	6399.38863496176	9634.311352776123	10028.403121258427	5170.75636981205	6613.204380025322	5851.219673178915
5683.527279146183	8527.087703054209	5462.8878835366595	8274.668016380168	6163.583943967667	5398.340114578862	6918.072715002734	7742.333429747898	13500.777147240362	12467.487163785978	13367.19387436992	9360.059804266051	6899.897928419876	7270.678353619451	11704.390317671348	5831.633935410819	6717.727650967843	5827.240913279011	6534.5279098772135	8249.050647684366	6323.043483392518	10630.661032701173	9487.186923732257	9365.937651515129	6399.38863496176	9634.311352776123	10028.403121258427	5170.75636981205	6592.005941018069	5851.219673178915
5683.527279146183	8527.087703054209	5462.8878835366595	8274.668016380168	6163.583943967667	5398.340114578862	6918.072715002734	6976.266559140465	13500.777147240362	12467.487163785978	13367.19387436992	9360.059804266051	6899.897928419876	7270.678353619451	8404.543312245547	5831.633935410819	6717.727650967843	5827.240913279011	6534.5279098772135	8249.050647684366	6323.043483392518	10476.053933875559	9487.186923732257	9365.937651515129	5467.172948067555	9634.311352776123	10028.403121258427	5170.75636981205	6592.005941018069	5851.219673178915
5500.46913022803	8527.087703054209	5462.8878835366595	7929.918385855803	6163.583943967667	5398.340114578862	6918.072715002734	6976.266559140465	13500.777147240362	11906.677348041503	13367.19387436992	9360.059804266051	6873.550540122806	7270.678353619451	6038.017655224806	5693.893129784401	6717.727650967843	5827.240913279011	6534.5279098772135	8249.050647684366	6323.043483392518	10476.053933875559	9487.186923732257	9326.01271889407	5227.503407688772	9615.788506468627	10028.403121258427	5170.75636981205	6592.005941018069	5835.708350832432
5500.46913022803	8527.087703054209	5462.8878835366595	7929.918385855803	6163.583943967667	5215.060195611989	6918.072715002734	6976.266559140465	13500.777147240362	11906.677348041503	13367.19387436992	9360.059804266051	6873.550540122806	7062.626390276397	6038.017655224806	5693.893129784401	6717.727650967843	5768.927284028772	6534.5279098772135	8147.470405039665	5995.759011184418	10476.053933875559	9487.186923732257	9326.01271889407	4909.540589634831	9475.602108534764	10028.403121258427	5170.75636981205	6592.005941018069	5835.708350832432
5500.46913022803	8527.087703054209	5462.8878835366595	7929.918385855803	6163.583943967667	5215.060195611989	6790.788131794712	6976.266559140465	13449.793109049477	11906.677348041503	13367.19387436992	8427.897147434414	6687.306474144344	5607.416292515121	6038.017655224806	5693.893129784401	6717.727650967843	5768.927284028772	6534.5279098772135	8147.470405039665	5995.759011184418	10476.053933875559	9487.186923732257	9326.01271889407	4861.459180751075	9475.602108534764	9911.980034028436	5170.75636981205	6592.005941018069	5720.96267337971
5500.46913022803	8527.087703054209	5462.8878835366595	7929.918385855803	6017.068942601271	5215.060195611989	6790.788131794712	6976.266559140465	13449.793109049477	11906.677348041503	13367.19387436992	7889.1539927947015	6687.306474144344	5607.416292515121	6038.017655224806	5693.893129784401	6717.727650967843	5517.647162270832	6534.5279098772135	8147.470405039665	5995.759011184418	10476.053933875559	9487.186923732257	9326.01271889407	4861.459180751075	9475.602108534764	9911.980034028436	5170.75636981205	6592.005941018069	5245.392220007719
5500.46913022803	8064.656689990057	5273.1146072110805	7929.918385855803	6017.068942601271	5095.461193339985	6790.788131794712	6976.266559140465	13449.793109049477	11906.677348041503	13367.19387436992	7889.1539927947015	6687.306474144344	5607.416292515121	6038.017655224806	5693.893129784401	6574.697280482131	5517.647162270832	5422.1947279947635	8147.470405039665	5995.759011184418	10476.053933875559	9472.66017712831	7375.896328981362	4861.459180751075	9140.021936083818	9911.980034028436	5075.307887164632	6592.005941018069	5245.392220007719
5500.46913022803	7888.6789643784105	5273.1146072110805	5409.031217037277	5634.0025710537875	5025.524129386365	6790.788131794712	6976.266559140465	9279.422913772474	11906.677348041503	13367.19387436992	7889.1539927947015	6687.306474144344	5607.416292515121	6038.017655224806	5693.893129784401	6574.697280482131	5517.647162270832	5422.1947279947635	8147.470405039665	5995.759011184418	10476.053933875559	9472.66017712831	7375.896328981362	4861.459180751075	9140.021936083818	9911.980034028436	4910.846348551284	6592.005941018069	5245.392220007719
5500.46913022803	7888.6789643784105	5179.2463126900875	5409.031217037277	5634.0025710537875	5025.524129386365	6790.788131794712	6976.266559140465	9279.422913772474	11697.30603153148	13367.19387436992	7760.256668466409	6687.306474144344	5607.416292515121	6038.017655224806	5693.893129784401	6574.697280482131	5517.647162270832	5373.29018437905	8147.470405039665	5995.759011184418	10288.771430966919	9472.66017712831	7375.896328981362	4861.459180751075	8784.096706491213	9911.980034028436	4910.846348551284	6592.005941018069	5245.392220007719
5486.971587053923	7888.6789643784105	5179.2463126900875	5339.597701016769	5634.0025710537875	5025.524129386365	6790.788131794712	6976.266559140465	9222.158154715373	11697.30603153148	13367.19387436992	7760.256668466409	6687.306474144344	5607.416292515121	5792.16901008642	5693.893129784401	6542.643995253707	5517.647162270832	5231.041838513681	8147.470405039665	4995.226540089994	10149.100469193738	9472.66017712831	7375.896328981362	4861.459180751075	7032.993639051715	9664.557064176048	4910.846348551284	6592.005941018069	5245.392220007719
5486.971587053923	7888.6789643784105	5099.769217989543	5339.597701016769	5634.0025710537875	5025.524129386365	6790.788131794712	6976.266559140465	9058.295400670839	11697.30603153148	13367.19387436992	7634.3516314841545	6687.306474144344	5607.416292515121	5792.16901008642	5693.893129784401	6542.643995253707	5517.647162270832	5105.744715141505	7817.4353519642555	4995.226540089994	10149.100469193738	9472.66017712831	7266.453089474611	4861.459180751075	7032.993639051715	9664.557064176048	4910.846348551284	6505.75292234492	5245.392220007719
5486.971587053923	7888.6789643784105	5099.769217989543	5226.591422213269	5634.0025710537875	5016.908091085339	6790.788131794712	6976.266559140465	9058.295400670839	11697.30603153148	13367.19387436992	7627.068388708285	6687.306474144344	5532.951376398732	5757.680627919556	5693.893129784401	6542.643995253707	5477.110169346877	5105.744715141505	7625.638887791581	4995.226540089994	10149.100469193738	9471.29813622385	7266.453089474611	4851.724747862376	7032.993639051715	9664.557064176048	4910.846348551284	6505.75292234492	5245.392220007719
5486.971587053923	7818.554185830936	5099.769217989543	5200.482226463118	5634.0025710537875	5016.908091085339	6790.788131794712	6976.266559140465	8877.17790202359	11697.30603153148	13367.19387436992	7627.068388708285	6407.683114175128	5532.951376398732	5757.680627919556	5693.893129784401	6542.643995253707	5477.110169346877	5105.744715141505	7623.8263918561	4995.226540089994	9808.08479326317	9471.29813622385	7221.014192804378	4851.724747862376	7032.993639051715	9489.369311328923	4910.846348551284	6505.75292234492	5245.392220007719
5486.971587053923	7818.554185830936	4955.682092436001	5200.482226463118	5634.0025710537875	5016.908091085339	6790.788131794712	6976.266559140465	8877.17790202359	11697.30603153148	13367.19387436992	7627.068388708285	6407.683114175128	5532.951376398732	5757.680627919556	5693.893129784401	6542.643995253707	5477.110169346877	5088.793446532311	7623.8263918561	4995.226540089994	9763.744407831462	9458.970185580823	7176.494245542116	4851.724747862376	6843.200270506071	9489.369311328923	4910.846348551284	6505.75292234492	5245.392220007719
5486.971587053923	7818.554185830936	4955.682092436001	5200.482226463118	5544.144226003388	4646.926828140578	6790.788131794712	6976.266559140465	8877.17790202359	11697.30603153148	13058.714696731471	7627.068388708285	6407.683114175128	5532.951376398732	5757.680627919556	5693.893129784401	6542.643995253707	5477.110169346877	5088.793446532311	7623.8263918561	4995.226540089994	9763.744407831462	9458.970185580823	4498.705490215594	4851.724747862376	6843.200270506071	9282.781416655413	4910.846348551284	6505.75292234492	5245.392220007719
5486.971587053923	7818.554185830936	4353.973685068258	5200.482226463118	5544.144226003388	4646.926828140578	6790.788131794712	5934.211706627978	8877.17790202359	11697.30603153148	13058.714696731471	7627.068388708285	6407.683114175128	4740.012853680439	5757.680627919556	5693.893129784401	6465.335762798771	5477.110169346877	4958.413525055935	7623.8263918561	4995.226540089994	9525.68128633056	9383.704637633959	4498.705490215594	4431.673303018028	6843.200270506071	9282.781416655413	4840.973074053648	6505.75292234492	5245.392220007719
5486.971587053923	7818.554185830936	4332.857568219159	5200.482226463118	5544.144226003388	4646.926828140578	6790.788131794712	5934.211706627978	8473.492004799977	11628.234105709122	12630.09088210282	7627.068388708285	6407.683114175128	4740.012853680439	5757.680627919556	5570.616438801612	6465.335762798771	5477.110169346877	4759.277798398188	7623.8263918561	4995.226540089994	9525.68128633056	9383.704637633959	4498.705490215594	4365.074029890168	6843.200270506071	9282.781416655413	4840.973074053648	6505.75292234492	5245.392220007719
5486.971587053923	7818.554185830936	4332.857568219159	5200.482226463118	5544.144226003388	4646.926828140578	6790.788131794712	5934.211706627978	8473.492004799977	11463.170148326146	12630.09088210282	7627.068388708285	6350.916817920597	4740.012853680439	5757.680627919556	5570.616438801612	6465.335762798771	5417.255744819752	4759.277798398188	7623.8263918561	4679.900901502237	9525.68128633056	9383.704637633959	4498.705490215594	4365.074029890168	6843.200270506071	8340.87474815419	4840.973074053648	6505.75292234492	5186.234755038946
5486.971587053923	7818.554185830936	4332.857568219159	5200.482226463118	5544.144226003388	4646.926828140578	6790.788131794712	5934.211706627978	8473.492004799977	11134.375436143382	12630.09088210282	7575.288126170232	6350.916817920597	4740.012853680439	5757.680627919556	5490.864412313877	6465.335762798771	5417.255744819752	4759.277798398188	5697.867925985878	4656.0262610089985	9275.738459644366	9366.573463743423	4498.705490215594	4365.074029890168	6843.200270506071	7922.028477795822	4840.973074053648	6505.75292234492	5186.234755038946
5486.971587053923	7818.554185830936	4332.857568219159	5200.482226463118	5544.144226003388	4646.926828140578	6790.788131794712	5934.211706627978	8473.492004799977	11134.375436143382	12430.66786637924	7545.673320970638	6317.820993180849	4740.012853680439	5757.680627919556	5490.864412313877	5727.142765324872	5417.255744819752	4759.277798398188	5697.867925985878	4656.0262610089985	9275.738459644366	8511.706005567525	4498.705490215594	4206.446238137852	6843.200270506071	7821.018548761762	4840.973074053648	6505.75292234492	5186.234755038946
5486.971587053923	7818.554185830936	4332.857568219159	5200.482226463118	5544.144226003388	4646.926828140578	6517.992142469362	5885.141566781593	8473.492004799977	8767.709736172465	12430.66786637924	7545.673320970638	6260.199012824365	4740.012853680439	5757.680627919556	5332.425334699361	5727.142765324872	5417.255744819752	4759.277798398188	5697.867925985878	4656.0262610089985	9275.738459644366	8511.706005567525	4498.705490215594	4080.24449420548	6843.200270506071	7821.018548761762	4840.973074053648	5806.943879994128	5186.234755038946
5196.741530446405	7818.554185830936	4332.857568219159	5200.482226463118	5544.144226003388	4646.926828140578	6517.992142469362	5885.141566781593	8473.492004799977	8767.709736172465	12430.66786637924	7545.673320970638	6033.977011089202	4740.012853680439	5757.680627919556	5332.425334699361	5706.9071698751595	5417.255744819752	4759.277798398188	5697.867925985878	4656.0262610089985	9275.738459644366	8377.624948733956	4498.705490215594	4080.24449420548	6843.200270506071	7821.018548761762	4840.973074053648	5789.405277350902	5186.234755038946
5196.741530446405	7818.554185830936	4332.857568219159	5200.482226463118	5544.144226003388	4646.926828140578	6486.051048590551	5885.141566781593	8473.492004799977	8767.709736172465	12430.66786637924	7369.950094308982	6033.977011089202	4740.012853680439	5757.680627919556	5241.85203047494	5507.941078355107	5417.255744819752	4759.277798398188	5697.867925985878	4656.0262610089985	9129.671241849908	8309.269554659946	4498.705490215594	4032.558823516205	6843.200270506071	7797.220443085761	4806.828993077975	5762.209170325551	5175.85045785093
5196.741530446405	7818.554185830936	4332.857568219159	4972.071548082422	5505.394356049441	4646.926828140578	6478.018448993793	5885.141566781593	7490.029447304592	8767.709736172465	12430.66786637924	7369.950094308982	6033.977011089202	4740.012853680439	5757.680627919556	5241.85203047494	5507.941078355107	5417.255744819752	4759.277798398188	5697.867925985878	4656.0262610089985	9129.671241849908	8309.269554659946	4498.705490215594	4032.558823516205	5937.178146576685	7797.220443085761	4806.828993077975	5762.209170325551	5175.85045785093
5196.741530446405	7818.554185830936	4332.857568219159	4972.071548082422	5505.394356049441	4646.926828140578	6478.018448993793	5885.141566781593	7409.3374618543185	8767.709736172465	12430.66786637924	7369.950094308982	6033.977011089202	4740.012853680439	5757.680627919556	5241.85203047494	5507.941078355107	4943.769156403843	4759.277798398188	5697.867925985878	4656.0262610089985	9129.671241849908	8309.269554659946	4498.705490215594	4032.558823516205	5786.11958655862	7797.220443085761	4806.828993077975	5698.058945496662	5175.85045785093
5196.741530446405	7818.554185830936	4238.703785936761	4972.071548082422	5492.354312814174	4646.926828140578	6478.018448993793	5885.141566781593	7267.029712815589	8767.709736172465	11106.461062981038	7358.269438392288	5951.906566589941	4740.012853680439	5757.680627919556	5241.85203047494	5507.941078355107	4943.769156403843	4759.277798398188	5697.867925985878	4656.0262610089985	9129.671241849908	8259.58648738584	4498.705490215594	4032.558823516205	5786.11958655862	7797.220443085761	4806.828993077975	5698.058945496662	5175.85045785093
5196.741530446405	7818.554185830936	4238.703785936761	4825.196155572583	5492.354312814174	4646.926828140578	6300.862864238028	5885.141566781593	7267.029712815589	8166.212259306614	11106.461062981038	7210.958934679717	5842.711343318207	4651.1859825803895	5306.127870940758	5241.85203047494	5202.003839417823	4943.769156403843	4759.277798398188	5697.867925985878	4656.0262610089985	9129.671241849908	8259.58648738584	4486.2516295682635	4032.558823516205	5408.181296923074	7797.220443085761	4765.7031174436315	5587.069372251959	5175.85045785093
5196.741530446405	7818.554185830936	4238.703785936761	4807.019885683551	5492.354312814174	4646.926828140578	6299.602009543301	5885.141566781593	7267.029712815589	8166.212259306614	10129.876168814091	7210.958934679717	5666.022846606097	4651.1859825803895	5306.127870940758	5241.85203047494	5202.003839417823	4943.769156403843	4759.277798398188	5697.867925985878	4623.4948215082095	8975.67200573151	8197.199593771416	4394.610046132616	4007.7235715881316	5374.07775393034	7675.089183335431	4765.7031174436315	5587.069372251959	5175.85045785093
5196.741530446405	7818.554185830936	4238.703785936761	4807.019885683551	5492.354312814174	4401.776394751551	6299.602009543301	5885.141566781593	7267.029712815589	8166.212259306614	10129.876168814091	7210.958934679717	5555.446471764972	4584.547855173516	5306.127870940758	5241.85203047494	5202.003839417823	4943.769156403843	4759.277798398188	5697.867925985878	4623.4948215082095	8833.707503374146	7731.45022405896	4394.610046132616	4007.7235715881316	5374.07775393034	7673.142030053707	4765.7031174436315	5474.115226890848	5175.85045785093
5196.741530446405	7818.554185830936	4238.703785936761	4807.019885683551	5492.354312814174	4401.776394751551	6299.602009543301	5885.141566781593	7267.029712815589	8166.212259306614	10129.876168814091	7210.958934679717	5555.446471764972	4452.875295090819	5306.127870940758	5241.85203047494	5202.003839417823	4943.769156403843	4759.277798398188	5697.867925985878	4623.4948215082095	8833.707503374146	7671.241942496378	4394.610046132616	3924.9066705860096	5374.07775393034	7673.142030053707	4676.51299911741	5474.115226890848	5082.640214832126
4167.498843669973	7818.554185830936	4238.703785936761	4807.019885683551	5016.522191684234	4131.807288867529	6299.602009543301	5885.141566781593	7267.029712815589	8166.212259306614	10054.768992713778	7210.958934679717	5555.446471764972	4452.875295090819	5306.127870940758	5241.85203047494	5109.186298786539	4943.769156403843	4759.277798398188	5697.867925985878	4470.549746088044	8833.707503374146	7671.241942496378	4394.610046132616	3924.9066705860096	5374.07775393034	7673.142030053707	4664.4428688032085	5211.6585195022635	5082.640214832126
4167.498843669973	7818.554185830936	4238.703785936761	4766.385791681182	5016.522191684234	3895.5441285534735	6297.949997442522	5885.141566781593	7267.029712815589	8166.212259306614	10054.768992713778	6340.7189602417	5555.446471764972	4452.410997004553	4984.422612678523	5241.85203047494	5068.699437849886	4943.769156403843	4759.277798398188	5554.834666137383	4470.549746088044	8833.707503374146	7671.241942496378	4394.610046132616	3825.568414027867	5374.07775393034	7387.0193444529705	4664.4428688032085	5211.6585195022635	4962.270414917507
4167.498843669973	7818.554185830936	4238.703785936761	4556.763261987527	5016.522191684234	3378.0467052993617	6297.949997442522	5783.932840129827	7267.029712815589	8003.676070734799	10054.768992713778	6206.761325689706	5555.446471764972	4430.656261711756	4984.422612678523	5241.85203047494	5068.699437849886	4943.769156403843	4759.277798398188	5554.834666137383	4470.549746088044	8833.707503374146	7671.241942496378	4394.610046132616	3825.568414027867	5374.07775393034	7387.0193444529705	4664.4428688032085	5211.6585195022635	4962.270414917507
4167.498843669973	7818.554185830936	4238.703785936761	4492.331666707017	5016.522191684234	3378.0467052993617	6297.949997442522	5783.932840129827	7267.029712815589	8003.676070734799	10051.492766197278	6020.955909079533	5555.446471764972	4430.656261711756	4984.401557571944	5241.85203047494	5068.699437849886	4943.769156403843	4731.22365447198	5443.952521671437	4470.549746088044	8833.707503374146	7671.241942496378	4394.610046132616	3825.568414027867	5374.07775393034	7387.0193444529705	4664.4428688032085	5211.6585195022635	4340.422509437074
4167.498843669973	7772.175962826754	4238.703785936761	4492.331666707017	5016.522191684234	3378.0467052993617	6297.949997442522	5783.932840129827	7267.029712815589	8003.676070734799	10051.492766197278	6020.955909079533	5555.446471764972	4430.656261711756	4984.401557571944	5241.85203047494	5068.699437849886	4943.769156403843	4731.22365447198	5443.952521671437	4470.549746088044	8833.707503374146	7671.241942496378	4394.610046132616	3825.568414027867	5374.07775393034	7387.0193444529705	4664.4428688032085	5162.041049536858	4340.422509437074
4167.498843669973	7772.175962826754	4238.703785936761	4492.331666707017	4909.165285888759	3378.0467052993617	6297.949997442522	5783.932840129827	7267.029712815589	8003.676070734799	10051.492766197278	5842.697302426727	5555.446471764972	4352.73174386194	4894.351430145925	5241.85203047494	5023.696641259467	4943.769156403843	4731.22365447198	5443.952521671437	4409.274381224762	8833.707503374146	7671.241942496378	4394.610046132616	3825.568414027867	5303.050936027371	7387.0193444529705	4664.4428688032085	5162.041049536858	4340.422509437074
4167.498843669973	7772.175962826754	4238.703785936761	4492.331666707017	4909.165285888759	3378.0467052993617	6238.446212824978	5783.932840129827	7267.029712815589	7937.235001926125	10051.492766197278	5842.697302426727	5555.446471764972	4050.4800798624374	4881.263186268829	5241.85203047494	5023.696641259467	4943.769156403843	4731.22365447198	5443.952521671437	4266.916581848983	8833.707503374146	7671.241942496378	4394.610046132616	3825.568414027867	5212.994127907428	7387.0193444529705	4664.4428688032085	4047.0736844999265	4340.422509437074
4167.498843669973	7362.137988004745	4238.703785936761	4492.331666707017	4438.592454420714	3378.0467052993617	6238.446212824978	5695.886124659574	6320.03450249104	7937.235001926125	9950.601402687469	5842.697302426727	5534.243128084167	4050.4800798624374	4838.7031991155345	5241.85203047494	5023.696641259467	4943.769156403843	4731.22365447198	5443.952521671437	4266.916581848983	8833.707503374146	7671.241942496378	4394.610046132616	3825.568414027867	5212.994127907428	7341.998567811626	4664.4428688032085	4047.0736844999265	4340.422509437074
4167.498843669973	7302.566733843503	4238.703785936761	4313.333418663113	4438.592454420714	3378.0467052993617	6238.446212824978	5542.855843185647	6320.03450249104	7937.235001926125	9077.033890452678	5774.946426465674	5534.243128084167	4050.4800798624374	4838.7031991155345	5241.85203047494	5023.696641259467	4943.769156403843	4731.22365447198	5443.952521671437	4266.916581848983	8833.707503374146	7671.241942496378	4394.610046132616	3825.568414027867	5212.994127907428	7341.998567811626	4618.77638356577	4047.0736844999265	4340.422509437074
4167.498843669973	7302.566733843503	4238.703785936761	4313.333418663113	4438.592454420714	3353.736386324872	6238.446212824978	5542.855843185647	6320.03450249104	7937.235001926125	9077.033890452678	5774.946426465674	5277.549438163453	4050.4800798624374	4838.7031991155345	5241.85203047494	5023.696641259467	4943.769156403843	4699.064584255773	5148.694919786691	4266.916581848983	8730.616766732586	7671.241942496378	4279.360075735078	3825.568414027867	5212.994127907428	6887.078314446651	4618.77638356577	4047.0736844999265	4340.422509437074
4167.498843669973	7302.566733843503	4206.438807474111	4313.333418663113	4438.592454420714	3353.736386324872	6238.446212824978	5542.855843185647	6320.03450249104	7937.235001926125	9077.033890452678	5774.946426465674	5277.549438163453	4050.4800798624374	4838.7031991155345	4562.066982757828	5023.696641259467	4901.188337766609	4699.064584255773	5148.694919786691	4266.916581848983	8730.616766732586	7671.241942496378	4279.360075735078	3825.568414027867	5212.994127907428	6788.825455315853	4618.77638356577	4047.0736844999265	4340.422509437074
4167.498843669973	7302.566733843503	4183.138596545118	4302.3451195227135	4093.431273450432	3353.736386324872	6238.446212824978	5542.855843185647	6320.03450249104	7937.235001926125	9077.033890452678	5774.946426465674	5277.549438163453	4050.4800798624374	4838.7031991155345	4562.066982757828	5023.696641259467	4793.39781415286	4699.064584255773	5060.820492863762	4266.916581848983	8730.616766732586	7671.241942496378	4279.360075735078	3825.568414027867	5173.928227350281	6788.825455315853	4618.77638356577	3509.150684922323	4340.422509437074
4167.498843669973	7302.566733843503	4183.138596545118	4302.3451195227135	3747.9074937486334	3099.6784643335723	6216.4236871639805	5542.855843185647	6320.03450249104	7835.331168578708	8777.370877517696	5736.76885429391	5277.549438163453	4050.4800798624374	4838.7031991155345	4562.066982757828	5004.019630634728	4793.39781415286	4646.2172255884825	5060.820492863762	4266.916581848983	8730.616766732586	7671.241942496378	4279.360075735078	3825.568414027867	5173.928227350281	6768.382895628147	4618.77638356577	3509.150684922323	4340.422509437074
4167.498843669973	7302.566733843503	4183.138596545118	4302.3451195227135	3747.9074937486334	3099.6784643335723	6216.4236871639805	4902.990761071622	6320.03450249104	7835.331168578708	8777.370877517696	5633.806468970357	5277.549438163453	4050.4800798624374	4475.1064285673865	4562.066982757828	5004.019630634728	4793.39781415286	4646.2172255884825	5060.820492863762	4024.337245971559	8730.616766732586	7671.241942496378	4279.360075735078	3825.568414027867	5173.928227350281	6768.382895628147	4588.466703706519	3509.150684922323	4340.422509437074
4167.498843669973	7253.386403287856	4183.138596545118	4302.3451195227135	3747.9074937486334	3090.0939923636724	6216.4236871639805	4810.775929111625	6320.03450249104	7835.331168578708	7479.849506850202	5633.806468970357	4729.373884970304	3859.3114513227324	4475.1064285673865	4562.066982757828	5004.019630634728	4213.190597330591	4641.8439027546365	5060.820492863762	4024.337245971559	8730.616766732586	7671.241942496378	4237.410226677499	3825.568414027867	5173.928227350281	6768.382895628147	4588.466703706519	3509.150684922323	4340.422509437074
4167.498843669973	7253.386403287856	3488.349975687915	4302.3451195227135	3741.698483367444	3090.0939923636724	6216.4236871639805	4810.775929111625	6320.03450249104	7835.331168578708	7479.849506850202	5633.806468970357	4729.373884970304	3744.8006951354823	4475.1064285673865	4504.867600432082	5004.019630634728	4213.190597330591	4530.538583077676	5060.820492863762	4024.337245971559	8730.616766732586	7671.241942496378	4224.095439725155	3825.568414027867	5152.903430125373	6768.382895628147	4588.466703706519	3509.150684922323	4340.422509437074
4167.498843669973	6964.2170626818115	3488.349975687915	4288.151050076946	3741.698483367444	3082.64603099837	6216.4236871639805	4810.775929111625	6320.03450249104	7835.331168578708	7479.849506850202	5633.806468970357	4729.373884970304	3744.8006951354823	4475.1064285673865	4504.867600432082	5004.019630634728	4183.973620006938	4474.763827235503	5060.820492863762	4024.337245971559	8730.616766732586	7671.241942496378	4224.095439725155	3825.568414027867	5152.903430125373	6459.497390786342	4588.466703706519	3499.472684939959	4340.422509437074
4167.498843669973	6949.206155274629	3462.095436614185	4288.151050076946	3741.698483367444	3082.64603099837	6216.4236871639805	4810.775929111625	6285.486899423823	7835.331168578708	7479.849506850202	4016.7141141816437	4729.373884970304	3744.8006951354823	4450.586430989597	4481.169932093706	4972.506751198956	4183.973620006938	4381.360198093926	5060.820492863762	4024.337245971559	8730.616766732586	7671.241942496378	4224.095439725155	3825.568414027867	5152.903430125373	6459.497390786342	4315.002967967338	3484.3405088263453	4337.996636719438
4102.93374435336	6949.206155274629	3462.095436614185	4288.151050076946	3741.698483367444	3082.64603099837	6216.4236871639805	4810.775929111625	6276.799045585492	7835.331168578708	7479.849506850202	4016.7141141816437	4729.373884970304	3744.8006951354823	4450.586430989597	4481.169932093706	4972.506751198956	4183.973620006938	4381.360198093926	5060.820492863762	4024.337245971559	8730.616766732586	7007.018931521003	4224.095439725155	3825.568414027867	5152.903430125373	5700.818080902562	4315.002967967338	3484.3405088263453	4337.996636719438
4102.93374435336	6949.206155274629	3462.095436614185	4279.173965419657	3741.698483367444	3082.64603099837	5998.610108211895	4810.775929111625	6276.799045585492	7835.331168578708	7479.849506850202	4016.7141141816437	4513.501121039437	3679.8795809060884	4385.065383893563	4481.169932093706	4972.506751198956	4155.140570236309	4299.362344641315	4977.739527636495	3938.972789589294	8730.616766732586	7007.018931521003	4175.428232973426	3806.5275925066276	5152.903430125373	5700.818080902562	4315.002967967338	3484.3405088263453	4337.996636719438
4102.93374435336	6823.211020561987	3462.095436614185	4279.173965419657	3741.698483367444	3082.64603099837	5998.065958858786	4565.9908542835165	6276.799045585492	7835.331168578708	7479.849506850202	3922.7953829269513	4513.501121039437	3679.8795809060884	4385.065383893563	4481.169932093706	4972.506751198956	4053.8538857340072	4299.362344641315	4977.739527636495	3921.3144022507427	8421.819515412866	7007.018931521003	4145.137212768512	3806.5275925066276	5011.112777207469	5700.818080902562	4315.002967967338	3458.109570785674	4337.996636719438
3945.6360577459704	6823.211020561987	3433.3543052083487	4187.504732279807	3698.180853592571	3082.64603099837	5998.065958858786	4565.9908542835165	6261.7699295195525	7835.331168578708	7479.849506850202	3922.7953829269513	4513.501121039437	3679.8795809060884	4385.065383893563	4481.169932093706	4972.506751198956	3949.062878526493	4299.362344641315	4977.739527636495	3900.686494984018	8421.819515412866	7007.018931521003	4050.115099050292	3806.5275925066276	5011.112777207469	5700.818080902562	4315.002967967338	3417.04210853878	4337.996636719438
3945.6360577459704	6701.58875207406	3427.0905559473667	4187.504732279807	3698.180853592571	3082.64603099837	5998.065958858786	4565.9908542835165	6261.7699295195525	7835.331168578708	7479.849506850202	3922.7953829269513	4513.501121039437	3679.8795809060884	3568.265602423569	4470.27622835118	4972.506751198956	3949.062878526493	4299.362344641315	4977.739527636495	3871.3643414708245	8421.819515412866	6978.232451143392	3945.7306418338803	3806.5275925066276	5011.112777207469	5700.818080902562	4315.002967967338	3384.767117971801	4337.996636719438
3789.49191631552	6594.481669880999	3427.0905559473667	4187.504732279807	3618.7773418403112	3082.64603099837	5998.065958858786	4565.9908542835165	6261.7699295195525	7835.331168578708	7479.849506850202	3907.457354784936	4513.501121039437	3634.1340143242796	3568.265602423569	4373.769111790064	4972.506751198956	3949.062878526493	4299.362344641315	4977.739527636495	3871.3643414708245	8421.819515412866	6978.232451143392	3945.7306418338803	3806.5275925066276	5011.112777207469	5700.818080902562	4315.002967967338	3384.767117971801	4337.996636719438
3789.49191631552	6594.481669880999	3416.029138494565	4187.504732279807	3618.7773418403112	3082.64603099837	5990.601194239753	4565.9908542835165	6261.7699295195525	7673.628462731665	7479.849506850202	3907.457354784936	4504.119166317788	3634.1340143242796	3560.66527308228	4373.769111790064	4909.164638334318	3661.5171900457985	4299.362344641315	4977.739527636495	3835.0489915988783	8421.819515412866	6978.232451143392	3786.123926406537	3806.5275925066276	5011.112777207469	5700.818080902562	4315.002967967338	3380.933372606566	4181.686768266767
3789.49191631552	6594.481669880999	3416.029138494565	4187.504732279807	3618.7773418403112	3082.64603099837	5990.601194239753	4536.95094223013	6261.7699295195525	7601.4525650173	7479.849506850202	3907.457354784936	4504.119166317788	3612.4595999556996	3560.66527308228	4373.769111790064	4864.58464017228	3551.8365775006905	4299.362344641315	4977.739527636495	3835.0489915988783	8330.865798979152	6822.128939286771	3786.123926406537	3806.5275925066276	4936.422458093661	5700.818080902562	4315.002967967338	3298.2537195493483	4181.686768266767
3789.49191631552	6594.481669880999	3416.029138494565	4187.504732279807	3618.7773418403112	3082.64603099837	5990.601194239753	4536.95094223013	6177.725652495397	7601.4525650173	7479.849506850202	3907.457354784936	4485.835962998128	3416.4916445113063	3560.66527308228	4373.769111790064	4864.58464017228	3551.8365775006905	4299.362344641315	4977.739527636495	3698.1451007231753	8035.604621629971	6822.128939286771	3786.123926406537	3806.5275925066276	4936.422458093661	5700.818080902562	4315.002967967338	3298.2537195493483	4181.686768266767
3789.49191631552	6594.481669880999	3416.029138494565	4187.504732279807	3597.49287284623	3082.64603099837	5990.601194239753	4536.95094223013	6177.725652495397	7601.4525650173	7479.849506850202	3907.457354784936	4485.835962998128	3416.4916445113063	3560.66527308228	4373.769111790064	4864.58464017228	3551.8365775006905	4299.362344641315	4977.739527636495	3698.1451007231753	8035.604621629971	5896.897136927057	3786.123926406537	3806.5275925066276	4936.422458093661	5376.21273011073	4315.002967967338	3298.2537195493483	4142.778931094872
3789.49191631552	6594.481669880999	3199.6028006146744	4187.504732279807	3018.7939790605806	3037.679823217425	5990.601194239753	4478.571059723649	6177.725652495397	7601.4525650173	7479.849506850202	3907.457354784936	4485.835962998128	3416.4916445113063	3560.66527308228	4373.769111790064	4810.709230770721	3551.8365775006905	3999.0605242221127	4977.739527636495	3545.598131378269	8035.604621629971	5896.03957586707	3104.6574410282665	3806.5275925066276	4936.422458093661	5376.21273011073	4264.469749368263	3298.2537195493483	4142.778931094872
3742.783180263798	6594.481669880999	3199.6028006146744	4187.504732279807	3018.7939790605806	3037.679823217425	5990.601194239753	4478.571059723649	5976.83140448859	7601.4525650173	7479.849506850202	3907.457354784936	4485.835962998128	3416.4916445113063	3560.66527308228	4373.769111790064	4810.709230770721	3515.2266302913	3999.0605242221127	4977.739527636495	3180.975563459764	8035.604621629971	5896.03957586707	3093.27595986489	3806.5275925066276	4936.422458093661	5376.21273011073	3886.2438443688197	3151.0697199296374	4142.778931094872
3742.783180263798	6594.481669880999	3199.6028006146744	4077.5188629768	3018.7939790605806	3037.679823217425	5990.601194239753	4478.571059723649	5976.83140448859	7601.4525650173	7479.849506850202	3907.457354784936	4485.835962998128	3385.6998411472623	3560.66527308228	4373.769111790064	4810.709230770721	3511.0931278683565	3999.0605242221127	4856.3514495759755	3180.975563459764	8035.604621629971	5766.910947930389	3067.789313403202	3806.5275925066276	4936.422458093661	5376.21273011073	3819.873127079476	3151.0697199296374	4063.1591773204555
3742.783180263798	6585.699702215776	3199.6028006146744	4077.5188629768	3018.7939790605806	3037.679823217425	5990.601194239753	4468.025026522578	5976.83140448859	7601.4525650173	7479.849506850202	3907.457354784936	4291.764234349302	3385.6998411472623	3560.66527308228	4190.44615644352	4810.709230770721	3511.0931278683565	3999.0605242221127	4856.3514495759755	3180.975563459764	8035.604621629971	5766.910947930389	3067.789313403202	3799.117525492252	4742.445259547905	5376.21273011073	3819.873127079476	3151.0697199296374	3534.9583037047614
3742.783180263798	6585.699702215776	3199.6028006146744	3992.697226961054	3018.7939790605806	3013.241689572722	4790.9774741742585	4468.025026522578	5884.396587233455	7601.4525650173	7479.849506850202	3857.642222786825	4291.764234349302	3385.6998411472623	3560.66527308228	4190.44615644352	4768.6244293541395	3511.0931278683565	3764.7389943062844	4856.3514495759755	3177.0650263624893	7188.028718642981	5395.740296650356	3067.789313403202	3799.117525492252	4742.445259547905	5376.21273011073	3819.873127079476	3151.0697199296374	3534.9583037047614
3722.111763235691	6585.699702215776	3199.6028006146744	3992.697226961054	3015.063267310007	3013.241689572722	4790.9774741742585	4468.025026522578	5831.264989122465	7601.4525650173	7476.551959051435	3857.642222786825	4291.764234349302	3385.6998411472623	3560.66527308228	4138.662659620655	4768.6244293541395	3511.0931278683565	3764.7389943062844	4856.3514495759755	3177.0650263624893	7139.853090901613	5395.740296650356	3067.789313403202	3799.117525492252	4742.445259547905	5310.530143617127	3819.873127079476	3151.0697199296374	3534.9583037047614
3722.111763235691	6585.699702215776	3199.6028006146744	3943.114000345796	2993.225195667638	3002.660162995059	4790.9774741742585	4468.025026522578	5786.074197491696	7601.4525650173	7476.551959051435	3857.642222786825	4291.764234349302	3381.269181793787	3560.66527308228	4138.662659620655	4768.6244293541395	3493.0012764139474	3764.7389943062844	4856.3514495759755	3052.117853251132	7008.223601562434	5395.740296650356	3067.789313403202	3799.117525492252	4742.445259547905	5310.530143617127	3819.873127079476	3080.3833112098614	3485.0915676900827
3542.2744102101988	6585.699702215776	3134.693558083485	3943.114000345796	2993.225195667638	3002.660162995059	4790.9774741742585	4468.025026522578	5786.074197491696	7557.235849828548	7385.613125638779	3793.4133845618558	4291.764234349302	3381.269181793787	3551.5222674279175	4138.662659620655	4753.608830194587	3493.0012764139474	3764.7389943062844	4856.3514495759755	3052.117853251132	7008.223601562434	5395.740296650356	3067.789313403202	3799.117525492252	4731.156468838901	5310.530143617127	3719.2538289814997	3080.3833112098614	3485.0915676900827
3542.2744102101988	6585.699702215776	3134.693558083485	3943.114000345796	2993.225195667638	2973.6158735500085	4790.9774741742585	4452.749822846783	5786.074197491696	7557.235849828548	7385.613125638779	3785.310772761235	4141.049130785342	3349.047232639724	3528.929371261457	4138.662659620655	4753.608830194587	3493.0012764139474	3764.7389943062844	4856.3514495759755	3052.117853251132	6530.7382604488585	5395.740296650356	3067.789313403202	3799.117525492252	4731.156468838901	5310.530143617127	3719.2538289814997	3080.3833112098614	3289.0308314022645
3542.2744102101988	6585.699702215776	3104.0573187320715	3877.804917193748	2993.225195667638	2973.6158735500085	4790.9774741742585	4452.749822846783	5626.925749500901	7557.235849828548	7385.613125638779	3785.310772761235	4141.049130785342	3349.047232639724	3528.929371261457	4138.662659620655	4753.608830194587	3493.0012764139474	3764.7389943062844	4856.3514495759755	3050.168775687933	5635.574651923378	5395.740296650356	3067.789313403202	3799.117525492252	4723.022571849055	5310.530143617127	3719.2538289814997	3080.3833112098614	3261.0002428563876
3542.2744102101988	6585.699702215776	3104.0573187320715	3877.804917193748	2972.321673692892	2973.6158735500085	4790.9774741742585	4424.080334934037	5615.858215778178	7557.235849828548	7385.613125638779	3729.224674541077	4141.049130785342	3301.842590269342	3421.485356902194	4138.662659620655	4753.608830194587	3493.0012764139474	3764.7389943062844	4856.3514495759755	3033.4197613347396	5635.574651923378	5395.740296650356	3067.789313403202	3788.981637503984	4723.022571849055	5310.530143617127	3548.9691495352963	3080.3833112098614	3261.0002428563876
3542.2744102101988	6585.699702215776	2914.3966404021457	3877.804917193748	2972.321673692892	2899.0584008195474	4790.9774741742585	4417.452499190567	5615.858215778178	7557.235849828548	7329.152316268064	3729.224674541077	4141.049130785342	3284.088281463916	3421.485356902194	4124.543630876624	4753.608830194587	3493.0012764139474	3735.7012219904473	4856.3514495759755	3033.4197613347396	5635.574651923378	5376.270302461125	3067.789313403202	3788.981637503984	4723.022571849055	5310.530143617127	3511.010350087054	3080.3833112098614	3261.0002428563876
3542.2744102101988	6585.699702215776	2914.3966404021457	3844.215578303951	2972.321673692892	2899.0584008195474	4646.631051575053	4417.452499190567	5615.858215778178	7557.235849828548	7329.152316268064	3729.224674541077	4141.049130785342	3284.088281463916	3421.485356902194	4124.543630876624	4749.797843660994	3493.0012764139474	3735.7012219904473	4856.3514495759755	3033.4197613347396	5635.574651923378	5080.790087708942	3067.789313403202	3751.282956880394	4723.022571849055	5310.530143617127	3467.0120266982963	3080.3833112098614	3167.982688117545
3542.2744102101988	6585.699702215776	2914.3966404021457	3456.466221526044	2972.321673692892	2879.7725605353044	4646.631051575053	4398.386690663402	5615.858215778178	7475.138870102053	7329.152316268064	3729.224674541077	4141.049130785342	3263.6299309518936	3421.485356902194	4124.543630876624	4749.797843660994	3493.0012764139474	3735.7012219904473	4856.3514495759755	3033.4197613347396	5635.574651923378	5080.790087708942	3067.789313403202	3751.282956880394	4723.022571849055	5310.530143617127	3467.0120266982963	3080.3833112098614	3167.982688117545
3542.2744102101988	6585.699702215776	2836.5255519223847	3449.4711403767033	2972.321673692892	2879.7725605353044	4646.631051575053	4398.386690663402	5615.858215778178	7475.138870102053	7146.2021310502405	3729.224674541077	4141.049130785342	3263.6299309518936	3421.485356902194	4124.543630876624	4749.797843660994	3479.455762243432	3735.7012219904473	4701.713861687897	3033.4197613347396	5635.574651923378	4914.117608734374	3067.789313403202	3736.261419959788	4721.093912024946	4507.4795353266145	3467.0120266982963	3080.3833112098614	3167.982688117545
3542.2744102101988	6585.699702215776	2836.5255519223847	3449.4711403767033	2972.321673692892	2810.1192914884455	4646.631051575053	4398.386690663402	5615.858215778178	7475.138870102053	7146.2021310502405	3729.224674541077	4038.129360782988	3242.1378616292586	3421.485356902194	4124.543630876624	4749.797843660994	3465.7988097309662	3735.7012219904473	4701.713861687897	3033.4197613347396	5635.574651923378	4914.117608734374	3067.789313403202	3645.955905156936	4721.093912024946	4507.4795353266145	3467.0120266982963	3080.3833112098614	3167.982688117545
3532.930018001318	6578.8388531421515	2836.5255519223847	3449.4711403767033	2972.321673692892	2810.1192914884455	4646.631051575053	4398.386690663402	4959.291779483522	7475.138870102053	7146.2021310502405	3729.224674541077	4038.129360782988	3242.1378616292586	3421.485356902194	4124.543630876624	4654.128828465065	3465.7988097309662	3735.7012219904473	4701.713861687897	3033.4197613347396	5538.051081356596	4914.117608734374	3067.789313403202	3624.703162306277	4687.558677380381	4507.4795353266145	3467.0120266982963	2997.8529448600093	3167.982688117545
3532.930018001318	6578.8388531421515	2836.5255519223847	3449.4711403767033	2972.321673692892	2810.1192914884455	4646.631051575053	4398.386690663402	4958.875209930989	7475.138870102053	7146.2021310502405	3729.224674541077	4038.129360782988	3242.1378616292586	3421.485356902194	4073.3067123359497	4108.028295505061	3465.7988097309662	3731.8856814044	4701.713861687897	3033.4197613347396	5538.051081356596	4914.117608734374	3054.368985553504	3624.703162306277	4687.558677380381	4507.4795353266145	3467.0120266982963	2979.228735955765	3167.982688117545
3532.930018001318	6578.8388531421515	2786.143018327354	3449.4711403767033	2972.321673692892	2810.1192914884455	4603.008421027126	4322.304902050607	4958.875209930989	7222.284214366794	7146.2021310502405	3678.1332081715677	4014.5148868535525	3242.1378616292586	3421.485356902194	4073.3067123359497	4108.028295505061	3465.7988097309662	3731.8856814044	4701.713861687897	3023.3337512490543	5538.051081356596	4816.325137490321	3054.368985553504	3624.703162306277	4687.558677380381	4507.4795353266145	3467.0120266982963	2942.5825179383505	3161.2063454836125
3532.930018001318	6458.911625381404	2786.143018327354	3385.530169020584	2946.820878699962	2782.856964999938	4603.008421027126	4322.304902050607	4948.478868034115	7222.284214366794	5784.535618037472	3678.1332081715677	4010.2152351685536	3231.2330726556847	3421.485356902194	4073.3067123359497	4108.028295505061	3465.7988097309662	3724.639037054044	4701.713861687897	3023.3337512490543	5538.051081356596	4816.325137490321	3054.368985553504	3510.7957222256573	4687.558677380381	4461.923663969505	3467.0120266982963	2914.6679797998777	3161.2063454836125
3532.930018001318	6013.604239015731	2786.143018327354	3385.530169020584	2946.820878699962	2782.856964999938	4603.008421027126	4322.304902050607	4948.478868034115	7222.284214366794	5697.388709700324	3445.051379411689	4010.2152351685536	3231.2330726556847	3421.485356902194	4073.3067123359497	4039.2917354949395	3465.7988097309662	3724.639037054044	4701.713861687897	3023.3337512490543	5538.051081356596	4816.325137490321	3054.368985553504	3431.635787286202	4687.558677380381	4461.923663969505	3467.0120266982963	2914.6679797998777	3155.233972065082
3532.930018001318	5816.500632851393	2786.143018327354	3385.530169020584	2946.820878699962	2765.5223924126735	4603.008421027126	4322.304902050607	4928.916864852754	7039.467878359056	5697.388709700324	3421.9405347240067	3589.4904046611837	3231.2330726556847	3421.485356902194	4073.3067123359497	4039.2917354949395	3465.7988097309662	3715.0952701116266	4513.166054081651	2983.0737732926227	5538.051081356596	4816.325137490321	3054.368985553504	3414.027175953928	4661.081111181184	4451.093671958963	3467.0120266982963	2914.6679797998777	3155.233972065082
3515.1925573713343	5761.774366757885	2786.143018327354	3385.530169020584	2813.6160763476782	2765.5223924126735	4603.008421027126	4322.304902050607	4928.916864852754	7039.467878359056	5697.388709700324	3418.371901851139	3566.363987598346	3231.2330726556847	3421.485356902194	4058.8502429664654	4039.2917354949395	3465.7988097309662	3700.073868786516	4513.166054081651	2983.0737732926227	4341.821799479478	4796.484295714482	3054.368985553504	3414.027175953928	4532.222074791418	4451.093671958963	3467.0120266982963	2469.930017974608	3155.233972065082
3515.1925573713343	5761.774366757885	2786.143018327354	3385.530169020584	2813.6160763476782	2765.5223924126735	4603.008421027126	3860.6110172569834	4847.494319838677	7039.467878359056	5697.388709700324	3418.371901851139	3566.363987598346	3099.662053312981	3421.485356902194	4058.8502429664654	4039.2917354949395	3465.7988097309662	3690.307704853657	4422.718711821609	2766.48107622746	4341.821799479478	4796.484295714482	3054.368985553504	3414.027175953928	4532.222074791418	4451.093671958963	3467.0120266982963	2469.930017974608	3155.233972065082
3515.1925573713343	5761.774366757885	2720.876778643162	3385.530169020584	2813.6160763476782	2765.5223924126735	4603.008421027126	3860.6110172569834	4847.494319838677	7039.467878359056	5697.388709700324	3418.371901851139	3566.363987598346	3099.662053312981	3410.3089247346925	4058.8502429664654	4013.936268434427	3465.7988097309662	3690.307704853657	4422.718711821609	2766.48107622746	4268.669932190849	4796.484295714482	3053.5129635297158	3414.027175953928	4532.222074791418	4451.093671958963	3467.0120266982963	2440.1285969845303	3155.233972065082
3515.1925573713343	5761.774366757885	2720.876778643162	3299.9694604790584	2742.6587339849607	2705.456383970452	4586.658534937787	3860.6110172569834	4847.494319838677	6799.962345563206	5697.388709700324	3413.0054674678518	3566.363987598346	3099.662053312981	3410.3089247346925	4058.8502429664654	4013.936268434427	3465.7988097309662	3690.307704853657	4422.718711821609	2766.48107622746	4268.669932190849	4796.484295714482	3053.5129635297158	3414.027175953928	4451.005205058029	4404.097278698536	3467.0120266982963	2440.1285969845303	3155.233972065082
3515.1925573713343	5761.774366757885	2720.876778643162	3299.9694604790584	2624.9682851199327	2675.0191728704967	4586.658534937787	3860.6110172569834	4803.311845850403	6748.6791646221245	5697.388709700324	3413.0054674678518	3566.363987598346	3099.662053312981	3410.3089247346925	4058.8502429664654	4013.936268434427	3456.786395851626	3690.307704853657	4009.1327600932104	2766.48107622746	4268.669932190849	4796.484295714482	3053.5129635297158	3414.027175953928	4429.668221789468	4394.183624173546	3467.0120266982963	2440.1285969845303	3155.233972065082
3501.0139083520708	5761.774366757885	2720.876778643162	3299.9694604790584	2624.9682851199327	2675.0191728704967	4399.912860612792	3860.6110172569834	4741.70971766792	6748.6791646221245	5697.388709700324	3413.0054674678518	3566.363987598346	3099.662053312981	3402.1978840048096	4058.8502429664654	4005.2134976331035	3434.693620112032	3690.307704853657	4009.1327600932104	2712.808453933554	4268.669932190849	4781.1599974881065	3053.5129635297158	3414.027175953928	4429.668221789468	4344.346757994563	3467.0120266982963	2438.8050910955467	3155.233972065082
3497.9911220058434	5761.774366757885	2667.7853717191456	3299.9694604790584	2610.9157088370553	2675.0191728704967	4399.912860612792	3808.824587250872	4615.356883732044	6748.6791646221245	5697.388709700324	3381.65152571402	3566.363987598346	3099.662053312981	3376.801007023912	4055.62817818045	3998.775744665867	3434.693620112032	3681.1556085896937	4009.1327600932104	2430.8343163514596	4235.639825222957	4781.1599974881065	3053.5129635297158	3414.027175953928	3363.9157116717197	4344.346757994563	3426.4972221130893	2438.8050910955467	3066.239019428227
3497.9911220058434	5761.774366757885	2667.7853717191456	3299.9694604790584	2610.9157088370553	2673.0735474568087	4399.912860612792	3808.824587250872	4615.356883732044	6654.920148924729	5697.388709700324	3381.65152571402	3540.2798183278433	3099.662053312981	3376.801007023912	4055.2829278291288	3998.775744665867	3434.693620112032	3681.1556085896937	4009.1327600932104	2430.8343163514596	4156.43051919925	4751.404954088643	3030.108525862337	3414.027175953928	3363.9157116717197	4257.936967615547	3426.4972221130893	2438.8050910955467	2739.6587449667927
3426.2229395166423	5761.774366757885	2667.7853717191456	3299.9694604790584	2607.8417830838107	2673.0735474568087	4399.912860612792	3537.215155058687	4524.0572685885945	6654.920148924729	5697.388709700324	3381.65152571402	3529.3719187944685	3099.662053312981	3376.801007023912	4055.2829278291288	3944.1105675305653	3405.50153802045	3681.1556085896937	3992.818305670943	2427.493174453557	4141.042846028622	4627.711582008348	3030.108525862337	3363.333178998697	3363.9157116717197	4257.936967615547	3375.6523391155083	2438.8050910955467	2738.581892903614
3282.3751348725154	5761.774366757885	2667.7853717191456	3299.9694604790584	2607.8417830838107	2673.0735474568087	4399.912860612792	3537.215155058687	4524.0572685885945	6654.920148924729	5697.388709700324	3381.65152571402	3507.4070382827867	3099.662053312981	3376.801007023912	4055.2829278291288	3944.1105675305653	3405.50153802045	3668.26613728277	3992.818305670943	2427.493174453557	4141.042846028622	4179.342598373778	2922.914165236555	3363.333178998697	3359.8244634435114	4226.974600663014	3363.8872244110858	2438.8050910955467	2735.425097636138
3282.3751348725154	5761.774366757885	2667.7853717191456	3299.9694604790584	2607.8417830838107	2669.958827864194	4399.912860612792	3537.215155058687	4524.0572685885945	6654.920148924729	5697.388709700324	3381.65152571402	3507.4070382827867	3075.450948372926	3376.801007023912	4055.2829278291288	3944.1105675305653	3405.50153802045	3667.7799357482763	3737.1664679884907	2427.493174453557	3876.0319500252294	4114.955958009791	2922.914165236555	3300.136546816524	3359.8244634435114	4208.689103096691	3363.8872244110858	2438.8050910955467	2735.425097636138
3243.8972440747007	5670.612065714062	2667.7853717191456	3299.9694604790584	2607.8417830838107	2669.958827864194	4376.340199141205	3339.35475545783	4524.0572685885945	6568.556319960956	5697.388709700324	3381.65152571402	3493.433321577969	3075.450948372926	3369.03630066585	4055.2829278291288	3765.113053939304	3405.50153802045	3667.7799357482763	3737.1664679884907	2427.493174453557	3715.4448740342623	4071.7183753348327	2921.9289684149953	3300.136546816524	3359.8244634435114	4208.689103096691	3363.8872244110858	2438.8050910955467	2474.9428797122337
3243.8972440747007	5670.612065714062	2665.087775905379	3299.9694604790584	2607.8417830838107	2660.577778940089	4376.340199141205	3339.35475545783	4524.0572685885945	6568.556319960956	5697.388709700324	3366.5288477386	3450.6014037858477	3075.450948372926	3369.03630066585	4055.2829278291288	3765.113053939304	3405.50153802045	3658.8546766244144	3737.1664679884907	2427.493174453557	3715.4448740342623	4071.7183753348327	2921.9289684149953	3300.136546816524	3359.8244634435114	4208.689103096691	3363.8872244110858	2434.731464594239	2474.9428797122337
3225.0532605673884	5670.612065714062	2665.087775905379	3299.9694604790584	2607.8417830838107	2660.577778940089	4263.120625521123	3266.1512018931476	4524.0572685885945	6568.556319960956	5697.388709700324	3366.5288477386	3450.6014037858477	3075.450948372926	3369.03630066585	4055.2829278291288	3765.113053939304	3372.781597220436	3658.8546766244144	3735.707068191132	2427.493174453557	3616.329865217437	4071.7183753348327	2921.9289684149953	3300.136546816524	3359.8244634435114	4208.689103096691	3363.8872244110858	2434.731464594239	2474.9428797122337
3225.0532605673884	5660.623201386574	2665.087775905379	3299.9694604790584	2607.8417830838107	2521.6202768034445	4263.120625521123	3266.1512018931476	4524.0572685885945	6568.556319960956	5697.388709700324	3366.5288477386	3450.6014037858477	3066.2953714243476	3368.0338630528468	4055.2829278291288	3761.026831660839	3372.781597220436	3658.8546766244144	3694.3665318303174	2427.493174453557	3616.329865217437	4071.7183753348327	2920.767640049908	3300.136546816524	3359.8244634435114	4208.689103096691	3363.8872244110858	2422.506328582912	2468.2338326190193
3161.3821768173775	5554.059225478844	2665.087775905379	3170.7090774861763	2607.8417830838107	2420.853856784128	4203.189414538085	3266.1512018931476	4524.0572685885945	5063.779941461333	4214.87429803479	3365.40218864737	3450.6014037858477	3066.2953714243476	3368.0338630528468	4055.2829278291288	3761.026831660839	3372.781597220436	3317.9290281332314	3694.3665318303174	2427.493174453557	3616.329865217437	4071.7183753348327	2920.767640049908	3300.136546816524	3359.8244634435114	4116.30876506714	3363.8872244110858	2422.506328582912	2468.2338326190193
3129.7628846343623	5440.158417838729	2583.71722825287	3170.7090774861763	2607.8417830838107	2420.853856784128	4203.189414538085	3266.1512018931476	4503.44781304521	5063.779941461333	3871.6537488498298	3365.40218864737	3450.6014037858477	3016.8486568580365	3285.6836435714354	4055.2829278291288	3761.026831660839	3372.781597220436	3317.09229180554	3694.3665318303174	2427.493174453557	3616.329865217437	4007.207431653328	2920.767640049908	3247.3986505198336	3359.8244634435114	4116.30876506714	3342.97740002351	2422.506328582912	2468.2338326190193
3129.7628846343623	5295.013185142314	2583.71722825287	3143.255917647304	2607.8417830838107	2420.853856784128	4203.189414538085	3266.1512018931476	4503.44781304521	4845.308859897053	3637.108239331247	3365.40218864737	3450.6014037858477	3016.8486568580365	3285.6836435714354	4055.2829278291288	3761.026831660839	3334.78999581433	3317.09229180554	3694.3665318303174	2427.493174453557	3616.329865217437	3950.515970337852	2920.767640049908	3202.4610642483804	3359.8244634435114	4116.30876506714	3305.7826524604907	2422.506328582912	2468.2338326190193
3129.7628846343623	5295.013185142314	2583.71722825287	3143.255917647304	2607.8417830838107	2401.929774766533	4203.189414538085	3266.1512018931476	4503.44781304521	4845.308859897053	3637.108239331247	3365.40218864737	3450.6014037858477	3016.8486568580365	3285.6836435714354	4055.2829278291288	3761.026831660839	3334.78999581433	3317.09229180554	3694.3665318303174	2422.0615427967327	3616.329865217437	3950.515970337852	2887.4112349499665	3202.4610642483804	3359.8244634435114	4116.30876506714	3305.7826524604907	2422.506328582912	2468.2338326190193
2891.0515699173725	5232.09392699571	2563.425028740462	3131.4806874525957	2607.8417830838107	2401.929774766533	4203.189414538085	3266.1512018931476	4473.583899285124	4845.308859897053	3637.108239331247	3365.40218864737	3436.6978872371096	3016.8486568580365	3285.6836435714354	3640.9268347433604	3761.026831660839	3334.78999581433	3300.5482685674388	3694.3665318303174	2422.0615427967327	3585.383957964041	3928.9311358333025	2887.4112349499665	3202.4610642483804	3359.8244634435114	4026.0410576573972	3305.7826524604907	2422.506328582912	2468.2338326190193
2891.0515699173725	5050.256171666421	2493.546702675746	3131.4806874525957	2607.8417830838107	2398.9316320047074	4203.189414538085	3081.5729165634307	3713.058098229654	4845.308859897053	3637.108239331247	3365.40218864737	3422.7265686200053	3016.8486568580365	3285.6836435714354	3640.9268347433604	3694.1473612419404	3334.78999581433	3300.5482685674388	3694.3665318303174	2422.0615427967327	3585.383957964041	3928.9311358333025	2887.4112349499665	3202.4610642483804	3359.8244634435114	4026.0410576573972	3305.7826524604907	2422.506328582912	2468.2338326190193
2880.789950062318	5050.256171666421	2470.7432891562494	3131.4806874525957	2607.8417830838107	2390.299415496913	4203.189414538085	3081.5729165634307	3128.8451632346555	4845.308859897053	3637.108239331247	3306.235923666248	3367.33459926495	3016.8486568580365	3254.39884237575	3640.9268347433604	3694.1473612419404	3331.4079157153756	3300.5482685674388	3694.3665318303174	2422.0615427967327	3585.383957964041	3928.9311358333025	2887.4112349499665	3175.4825963123785	3315.7709036334672	4026.0410576573972	3305.7826524604907	2422.506328582912	2468.2338326190193
2545.6760961007	5050.256171666421	2466.388568555271	2811.08652792379	2607.8417830838107	2361.387363913967	4192.7231389896715	3076.667092321087	3128.8451632346555	4845.308859897053	3637.108239331247	3188.2272358423666	3320.77616497877	3016.8486568580365	3254.39884237575	3640.9268347433604	3450.7379343841935	3331.4079157153756	3263.4201077880016	3694.3665318303174	2422.0615427967327	3577.551817336356	3928.9311358333025	2887.4112349499665	3175.4825963123785	3315.7709036334672	4026.0410576573972	3305.7826524604907	2422.506328582912	2361.5648604609237
2545.6760961007	4969.603238655956	2456.881061529821	2811.08652792379	2473.8217737130726	2361.387363913967	4192.7231389896715	3076.667092321087	3128.8451632346555	4845.308859897053	3637.108239331247	3188.2272358423666	3320.77616497877	3016.8486568580365	3254.39884237575	3640.9268347433604	3450.7379343841935	3331.4079157153756	3263.4201077880016	3694.3665318303174	2372.7173981087935	3560.612138457095	3886.958315119231	2887.4112349499665	3175.4825963123785	3315.7709036334672	4026.0410576573972	3305.7826524604907	2422.506328582912	2361.5648604609237
2545.6760961007	4969.603238655956	2456.881061529821	2811.08652792379	2463.754608036135	2361.387363913967	4192.7231389896715	2914.2940275665137	3128.8451632346555	4845.308859897053	3637.108239331247	3188.2272358423666	3240.3172114452555	3016.8486568580365	3254.39884237575	3068.0013823434956	3450.7379343841935	3331.4079157153756	3246.9971923088397	2743.7271613846233	2372.7173981087935	3560.612138457095	3886.958315119231	2887.1615403246806	3175.4825963123785	3315.7709036334672	4026.0410576573972	3305.7826524604907	2422.506328582912	2361.5648604609237
2545.6760961007	4969.603238655956	2456.881061529821	2811.08652792379	2463.754608036135	2361.387363913967	4192.7231389896715	2914.2940275665137	3128.8451632346555	4845.308859897053	3637.108239331247	3046.9251341155255	3240.3172114452555	3016.8486568580365	3254.39884237575	3068.0013823434956	3450.7379343841935	3331.4079157153756	3246.9971923088397	2743.7271613846233	2372.7173981087935	3560.612138457095	3886.958315119231	2887.1615403246806	3175.4825963123785	3315.7709036334672	4026.0410576573972	3305.7826524604907	2422.506328582912	2361.5648604609237
2545.6760961007	4926.939835211827	2456.881061529821	2811.08652792379	2424.495583477452	2361.387363913967	4192.7231389896715	2914.2940275665137	3128.8451632346555	4845.308859897053	3637.108239331247	3046.9251341155255	3240.3172114452555	3016.8486568580365	3254.39884237575	3031.4110471849754	3424.495233881605	3331.4079157153756	3246.9971923088397	2743.7271613846233	2372.7173981087935	3560.612138457095	3886.958315119231	2887.1615403246806	3175.4825963123785	3315.7709036334672	3868.6580496562415	3305.7826524604907	2422.506328582912	2361.5648604609237
2545.6760961007	4926.939835211827	2456.881061529821	2811.08652792379	2424.495583477452	2344.602773192493	4192.7231389896715	2914.2940275665137	3128.8451632346555	4845.308859897053	3637.108239331247	3046.9251341155255	3240.3172114452555	3016.8486568580365	3239.6605039652904	3031.4110471849754	3424.495233881605	3249.997768692252	3223.9245798686206	2743.7271613846233	2372.7173981087935	3560.612138457095	3886.958315119231	2880.3481465505083	3144.3899313104566	3315.7709036334672	3868.6580496562415	3305.7826524604907	2422.506328582912	2361.5648604609237
2545.6760961007	4926.939835211827	2154.936153679346	2811.08652792379	2406.15309048894	2339.805324742348	4135.303754620241	2883.1479130624193	3128.8451632346555	4845.308859897053	3637.108239331247	3039.7656942677404	2890.5396985007173	3016.8486568580365	3219.592458386321	3031.4110471849754	3420.9041187170283	3249.997768692252	3223.9245798686206	2743.7271613846233	2372.7173981087935	3560.612138457095	3886.958315119231	2880.3481465505083	3137.722581185292	3306.605493656377	3827.5649594201795	3305.7826524604907	2402.658693717512	2340.5475403155333
2545.6760961007	4863.800543219322	2127.0950340249456	2811.08652792379	2406.15309048894	2339.805324742348	4135.303754620241	2883.1479130624193	3128.8451632346555	4845.308859897053	3637.108239331247	3039.7656942677404	2890.5396985007173	3016.8486568580365	3219.592458386321	3031.4110471849754	3420.9041187170283	3249.997768692252	3223.9245798686206	2743.7271613846233	2372.7173981087935	3560.612138457095	3803.8878914908655	2880.3481465505083	3137.722581185292	3245.509542158722	3783.296924310313	3305.7826524604907	2402.658693717512	2340.5475403155333
2545.6760961007	4863.800543219322	2127.0950340249456	2811.08652792379	2406.15309048894	2318.1695691179857	4135.303754620241	2883.1479130624193	3128.8451632346555	4845.308859897053	3637.108239331247	2982.327411806942	2890.5396985007173	3016.8486568580365	3219.592458386321	3031.4110471849754	3420.9041187170283	3182.6519863090234	3214.3125123258937	2729.439688637701	2372.7173981087935	3541.70646319432	3803.8878914908655	2873.892340880607	3137.722581185292	3245.509542158722	3783.296924310313	3305.7826524604907	2402.658693717512	2304.8188702882517
2545.6760961007	4863.800543219322	2127.0950340249456	2811.08652792379	2406.15309048894	2318.1695691179857	4135.303754620241	2875.4506828614244	3128.8451632346555	4845.308859897053	3637.108239331247	2982.327411806942	2890.5396985007173	3016.8486568580365	3084.464036527089	3031.4110471849754	3420.9041187170283	3182.6519863090234	3195.0780036049096	2729.439688637701	2372.7173981087935	3461.4636754919297	3803.8878914908655	2873.892340880607	2981.39910838356	3245.509542158722	3783.296924310313	3305.7826524604907	2402.658693717512	2297.8127168056208
2482.0796826106034	4863.800543219322	2127.0950340249456	2811.08652792379	2406.15309048894	2314.225036418883	4135.303754620241	2875.4506828614244	3128.8451632346555	4845.308859897053	3637.108239331247	2982.327411806942	2890.5396985007173	3016.8486568580365	3080.9337712012452	2971.6167516164114	3420.9041187170283	3182.6519863090234	3047.5889193394455	2729.439688637701	2372.7173981087935	3461.4636754919297	3803.8878914908655	2873.892340880607	2981.39910838356	3245.509542158722	3783.296924310313	3305.7826524604907	2402.658693717512	2297.8127168056208
2482.0796826106034	4863.800543219322	2114.9113656509226	2811.08652792379	2406.15309048894	2314.225036418883	4135.303754620241	2875.4506828614244	3128.8451632346555	4845.308859897053	3622.588302804943	2982.327411806942	2890.5396985007173	3016.8486568580365	3080.9337712012452	2957.914272332941	3420.9041187170283	2670.1905512962157	2952.8426102614817	2526.3418291503067	2372.7173981087935	3458.4187780783564	3803.8878914908655	2873.892340880607	2981.39910838356	3245.509542158722	3783.296924310313	3305.7826524604907	2401.636522544974	2297.8127168056208
2466.339040632273	4863.800543219322	2114.9113656509226	2811.08652792379	2385.8287568962505	2314.225036418883	4135.303754620241	2874.1847748904975	3128.8451632346555	4845.308859897053	3622.588302804943	2982.327411806942	2890.5396985007173	3016.8486568580365	3080.9337712012452	2957.914272332941	3416.5748874419364	2670.1905512962157	2952.8426102614817	2526.3418291503067	2213.3506517001633	3458.4187780783564	3803.8878914908655	2873.892340880607	2981.39910838356	3245.509542158722	3783.296924310313	3289.893653862695	2401.636522544974	2297.8127168056208
2466.339040632273	4863.800543219322	2114.9113656509226	2770.1839068034897	2312.8618326940855	2290.1677478199713	4130.827462332878	2874.1847748904975	3128.8451632346555	4845.308859897053	3622.588302804943	2982.327411806942	2890.5396985007173	3016.8486568580365	3080.9337712012452	2957.914272332941	3416.5748874419364	2670.1905512962157	2952.8426102614817	2526.3418291503067	2209.2876780007095	3458.4187780783564	3688.6141370219657	2873.892340880607	2981.39910838356	3245.509542158722	3783.296924310313	3289.893653862695	2394.3654224433285	2297.8127168056208
2466.339040632273	4808.502094518379	2114.9113656509226	2770.1839068034897	2312.8618326940855	2290.1677478199713	4130.827462332878	2837.114316884756	3112.970819077802	4845.308859897053	3608.8570173027974	2982.327411806942	2890.5396985007173	3016.8486568580365	3080.9337712012452	2783.5180411491924	3416.5748874419364	2670.1905512962157	2952.8426102614817	2526.3418291503067	2143.999243874094	3430.6510683762267	3667.272422449964	2873.892340880607	2981.39910838356	3245.509542158722	3783.296924310313	3160.7870476661656	2394.3654224433285	2297.8127168056208
2466.339040632273	4808.502094518379	2114.9113656509226	2711.550121865241	2312.8618326940855	2067.974418668834	4042.766971215419	2837.114316884756	3112.970819077802	4845.308859897053	3507.8363466325895	2982.327411806942	2890.5396985007173	3016.8486568580365	3080.9337712012452	2783.5180411491924	3416.5748874419364	2647.677290428566	2952.8426102614817	2513.3914417865017	2143.999243874094	3430.6510683762267	3667.272422449964	2873.892340880607	2981.39910838356	3245.509542158722	3783.296924310313	3160.7870476661656	2378.7260063178787	2276.7915401235896
2466.339040632273	4808.502094518379	2114.9113656509226	2711.550121865241	2280.7786636995515	2067.974418668834	4042.766971215419	2837.114316884756	3112.970819077802	4845.308859897053	3507.8363466325895	2635.765664177177	2890.5396985007173	2989.7257938134844	3078.473917878233	2771.049321485173	3392.4446355080677	2647.677290428566	2952.8426102614817	2513.3914417865017	2143.999243874094	3430.6510683762267	3667.272422449964	2873.892340880607	2940.6516235867853	3245.509542158722	3783.296924310313	3160.7870476661656	2378.7260063178787	2276.7915401235896
2450.8851982857373	4667.737392651879	2114.9113656509226	2699.8907018874843	2280.7786636995515	2067.974418668834	4042.766971215419	2837.114316884756	3112.970819077802	4845.308859897053	3502.5443025924774	2630.325184563499	2890.5396985007173	2989.7257938134844	3078.473917878233	2771.049321485173	3392.4446355080677	2647.677290428566	2952.8426102614817	2502.24350697334	2143.999243874094	3430.6510683762267	3664.361239590016	2873.892340880607	2940.6516235867853	3245.509542158722	3783.296924310313	3160.7870476661656	2378.7260063178787	2272.3791813133485
2450.8851982857373	4667.737392651879	2114.9113656509226	2699.8907018874843	2241.178558591422	2067.974418668834	4042.766971215419	2837.114316884756	3075.37708984902	4845.308859897053	3502.5443025924774	2630.325184563499	2890.5396985007173	2989.7257938134844	3078.473917878233	2771.049321485173	3392.4446355080677	2647.677290428566	2952.8426102614817	2502.24350697334	2140.5768998789713	3430.6510683762267	3664.361239590016	2873.892340880607	2940.6516235867853	3168.0744266734546	3589.5771498815357	3141.3745572312473	2378.7260063178787	2272.3791813133485
2450.8851982857373	4664.7673400994045	2114.9113656509226	2699.8907018874843	2241.178558591422	2067.974418668834	4018.239354746727	2822.4829085889296	3075.37708984902	4693.846223829822	3502.5443025924774	2630.325184563499	2890.5396985007173	2989.7257938134844	3078.473917878233	2771.049321485173	3392.4446355080677	2610.019425545229	2905.6348637987758	2502.24350697334	2065.8135609936317	3387.006910099644	3660.297219629134	2873.892340880607	2929.9570300176547	3098.5074896588535	3589.5771498815357	3141.3745572312473	2378.7260063178787	2272.3791813133485
2450.8851982857373	4659.854695001357	2114.9113656509226	2699.8907018874843	2235.462783681498	2067.974418668834	4018.239354746727	2822.4829085889296	3075.37708984902	4617.451888577485	3502.5443025924774	2622.965151546159	2890.5396985007173	2989.7257938134844	3078.473917878233	2771.049321485173	3358.658703211648	2610.019425545229	2905.6348637987758	2502.24350697334	2055.2465143249683	3387.006910099644	3660.297219629134	2873.892340880607	2929.9570300176547	3098.5074896588535	3589.5771498815357	3141.3745572312473	2378.7260063178787	2272.3791813133485
2434.6919124047436	4646.8913785069735	2114.9113656509226	2699.8907018874843	2235.462783681498	2067.974418668834	4018.239354746727	2822.4829085889296	3075.37708984902	4617.451888577485	3502.5443025924774	2622.965151546159	2890.5396985007173	2989.7257938134844	3078.473917878233	2771.049321485173	3358.658703211648	2610.019425545229	2905.6348637987758	2502.24350697334	2055.2465143249683	3387.006910099644	3447.124022568839	2863.8481968536607	2929.9570300176547	3098.5074896588535	3441.6306864197604	3141.3745572312473	2378.7260063178787	2272.3791813133485
2434.6919124047436	4646.8913785069735	2114.9113656509226	2699.8907018874843	2235.462783681498	2061.724821871781	4018.239354746727	2821.7681839702927	3075.37708984902	4617.451888577485	3502.5443025924774	2622.965151546159	2890.5396985007173	2989.7257938134844	3078.473917878233	2771.049321485173	3340.204949344513	2610.019425545229	2905.6348637987758	2502.24350697334	2055.2465143249683	3387.006910099644	3427.129661820643	2863.8481968536607	2929.9570300176547	3098.5074896588535	3441.6306864197604	3141.3745572312473	2371.8635685616946	2272.3791813133485
2434.6919124047436	4619.80692848593	2114.9113656509226	2699.8907018874843	2235.462783681498	2061.724821871781	4018.239354746727	2821.7681839702927	3059.252884119148	4451.24877063465	3502.5443025924774	2604.933279224644	2878.5703581369116	2989.7257938134844	3078.473917878233	2771.049321485173	3340.204949344513	2564.2800628745604	2905.6348637987758	2502.24350697334	2055.2465143249683	3387.006910099644	3427.129661820643	2863.8481968536607	2929.9570300176547	3081.3825328131466	3441.6306864197604	3141.3745572312473	2371.8635685616946	2272.3791813133485
2431.573048875288	4619.80692848593	2114.9113656509226	2696.858707075428	2235.462783681498	2061.724821871781	4018.239354746727	2821.7681839702927	3059.252884119148	4424.241279130005	3502.5443025924774	2604.933279224644	2878.5703581369116	2989.7257938134844	3078.473917878233	2771.049321485173	3340.204949344513	2564.2800628745604	2905.6348637987758	2502.24350697334	2050.571851090721	3387.006910099644	3427.129661820643	2863.8481968536607	2929.9570300176547	3081.3825328131466	3441.6306864197604	3141.3745572312473	2371.8635685616946	2272.3791813133485
2431.573048875288	4619.80692848593	2114.9113656509226	2696.858707075428	2235.462783681498	2030.7108101585134	4018.239354746727	2821.7681839702927	3059.252884119148	4411.063437646062	3502.5443025924774	2604.933279224644	2878.5703581369116	2989.7257938134844	2767.099817163399	2771.049321485173	3340.204949344513	2564.2800628745604	2905.6348637987758	2485.314764808777	2050.571851090721	3387.006910099644	3405.671498545591	2863.8481968536607	2783.831867475951	3081.3825328131466	3367.522667849608	3130.3595474457898	2371.8635685616946	2272.3791813133485
2394.738854608833	4592.995449253839	2114.9113656509226	2696.858707075428	2235.462783681498	2028.18275091405	4018.239354746727	2821.7681839702927	3059.252884119148	4411.063437646062	3502.5443025924774	2604.933279224644	2878.5703581369116	2989.7257938134844	2746.9102579167834	2768.859134624954	3340.204949344513	2535.595306942625	2899.7182686805063	2485.314764808777	2050.571851090721	3387.006910099644	3405.671498545591	2863.8481968536607	2783.831867475951	3081.3825328131466	3367.522667849608	3130.3595474457898	2371.8635685616946	2251.0402565493678
2394.738854608833	4592.995449253839	2114.9113656509226	2696.858707075428	2235.462783681498	2023.2566342940443	4018.239354746727	2821.7681839702927	3059.252884119148	4388.667800067539	3502.5443025924774	2604.933279224644	2878.5703581369116	2989.7257938134844	2746.9102579167834	2759.163262204139	3336.8715543235676	2535.595306942625	2899.7182686805063	2485.314764808777	2050.571851090721	3387.006910099644	3405.671498545591	2863.8481968536607	2783.831867475951	3081.3825328131466	3163.891990497424	3130.3595474457898	2371.8635685616946	2251.0402565493678
2388.6736206378337	4592.995449253839	2114.9113656509226	2696.858707075428	2235.462783681498	2023.2566342940443	4018.239354746727	2821.7681839702927	3059.252884119148	4388.667800067539	3502.5443025924774	2604.933279224644	2878.5703581369116	2989.7257938134844	2709.58913942899	2759.163262204139	3336.8715543235676	2535.595306942625	2899.7182686805063	2485.314764808777	2050.571851090721	3366.4458672289725	3405.671498545591	2847.5008228566585	2783.831867475951	3081.3825328131466	3163.891990497424	3130.3595474457898	2371.8635685616946	2251.0402565493678
2388.6736206378337	4592.995449253839	2114.9113656509226	2696.858707075428	2235.462783681498	2023.2566342940443	4018.239354746727	2821.7681839702927	3009.697338881509	4388.667800067539	3442.6274562974004	2604.933279224644	2878.5703581369116	2982.612676071424	2709.58913942899	2759.163262204139	3336.8715543235676	2535.595306942625	2899.7182686805063	2485.314764808777	2050.571851090721	3349.904784666207	3401.336748243707	2797.737047694879	2783.831867475951	3081.3825328131466	3153.6725121440522	3130.3595474457898	2371.1629723648807	2247.0451882466964
2388.6736206378337	4544.058111196529	2114.9113656509226	2684.217491522467	2235.462783681498	1995.3898839139488	4018.239354746727	2821.7681839702927	3009.697338881509	4388.667800067539	3442.6274562974004	2604.933279224644	2878.5703581369116	2982.612676071424	2696.7064201525636	2754.0126968708364	3336.8715543235676	2533.118301008735	2890.4886682005995	2464.6172032740283	2050.571851090721	3349.904784666207	3401.336748243707	2797.737047694879	2768.1375588544515	3002.8647290887643	3153.6725121440522	3098.044064257168	2339.0992199542698	2247.0451882466964
2388.6736206378337	4544.058111196529	2114.9113656509226	2684.217491522467	2233.9486986081374	1995.3898839139488	3989.8727712474547	2821.7681839702927	3009.697338881509	4388.667800067539	3442.6274562974004	2604.933279224644	2878.5703581369116	2972.0090580352407	2696.7064201525636	2745.521743206546	3298.5225263190787	2533.118301008735	2890.4886682005995	2342.9641718398602	2050.571851090721	3327.0692906128916	3401.336748243707	2797.737047694879	2768.1375588544515	3002.8647290887643	3153.6725121440522	3098.044064257168	2318.5016565481646	2247.0451882466964
2388.6736206378337	4544.058111196529	2114.9113656509226	2663.1564862666964	2233.9486986081374	1995.3898839139488	3989.8727712474547	2821.7681839702927	3009.697338881509	4388.667800067539	3442.6274562974004	2604.933279224644	2878.5703581369116	2972.0090580352407	2696.7064201525636	2745.521743206546	3296.6711049445767	2533.118301008735	2890.4886682005995	2342.9641718398602	2050.571851090721	3327.0692906128916	3353.749423045294	2797.737047694879	2768.1375588544515	3002.8647290887643	3150.2456126493894	3091.3196072853843	2308.696135077603	2228.81788217591
2388.6736206378337	4544.058111196529	2114.9113656509226	2663.1564862666964	2233.9486986081374	1973.5414392125895	3989.8727712474547	2821.7681839702927	3009.697338881509	4388.667800067539	3442.6274562974004	2577.3896402839655	2878.473106833837	2962.825832377661	2498.4375971762124	2745.521743206546	3296.6711049445767	2533.118301008735	2890.4886682005995	2342.9641718398602	2050.571851090721	3327.0692906128916	3353.749423045294	2794.736243552809	2768.1375588544515	3002.8647290887643	3150.2456126493894	3087.8679596653155	2297.566155601882	2228.81788217591
2388.6736206378337	4524.4624809861925	2114.9113656509226	2663.1564862666964	2233.9486986081374	1973.5414392125895	3989.8727712474547	2821.7681839702927	3009.697338881509	4388.667800067539	3442.6274562974004	2577.3896402839655	2808.461219897838	2962.825832377661	2498.4375971762124	2731.3748000046107	3296.6711049445767	2533.118301008735	2890.4886682005995	2341.537305801456	2050.571851090721	3327.0692906128916	3340.365203386691	2794.736243552809	2768.1375588544515	3002.8647290887643	3150.2456126493894	3087.8679596653155	2297.566155601882	2226.1126079790183
2379.1018710174367	4524.4624809861925	2097.690824292289	2663.1564862666964	2233.9486986081374	1973.5414392125895	3989.8727712474547	2821.7681839702927	2791.876376272204	4388.667800067539	3442.6274562974004	2577.3896402839655	2808.461219897838	2945.3803992478042	2498.4375971762124	2731.3748000046107	3296.6711049445767	2533.118301008735	2890.4886682005995	2341.537305801456	2050.571851090721	3317.886026867208	3306.4060483132344	2794.736243552809	2768.1375588544515	3002.8647290887643	3150.2456126493894	3087.8679596653155	2297.566155601882	2226.1126079790183
2379.1018710174367	4449.067250081656	2097.690824292289	2663.1564862666964	2233.9486986081374	1973.0289291505874	3989.8727712474547	2808.6701036878776	2791.876376272204	4388.667800067539	3442.6274562974004	2564.93108888167	2724.838609720055	2945.3803992478042	2498.4375971762124	2731.3748000046107	3296.6711049445767	2533.118301008735	2858.8644794609727	2341.537305801456	2050.571851090721	3317.886026867208	3291.564532478102	2794.736243552809	2768.1375588544515	3002.8647290887643	2996.2572152486127	3087.8679596653155	2244.228961628986	2226.1126079790183
2379.1018710174367	4449.067250081656	2066.5236761769706	2655.814736044812	2232.149201664707	1973.0289291505874	3961.864369754896	2808.6701036878776	2783.7815851602404	4388.667800067539	3442.6274562974004	2564.93108888167	2610.899251550032	2945.3803992478042	2498.4375971762124	2731.3748000046107	3296.6711049445767	2533.118301008735	2828.951387289583	2341.537305801456	2050.571851090721	2821.2493315579395	3291.564532478102	2760.083770115563	2768.1375588544515	3002.8647290887643	2931.173692566646	2905.400314802677	2244.228961628986	2226.1126079790183
2379.1018710174367	4449.067250081656	2066.5236761769706	2655.814736044812	2205.720348994517	1973.0289291505874	3472.795288035898	2808.6701036878776	2760.7631517943723	4388.667800067539	3442.6274562974004	2564.93108888167	2610.899251550032	2945.3803992478042	2498.4375971762124	2731.3748000046107	3231.1235902962517	2533.118301008735	2828.951387289583	2341.537305801456	2050.571851090721	2821.2493315579395	3265.8682835971726	2723.1394566445497	2768.1375588544515	3002.8647290887643	2931.173692566646	2808.9801028424195	2244.228961628986	2226.1126079790183
2379.1018710174367	4449.067250081656	2043.175255308638	2655.814736044812	2205.720348994517	1972.6308144839786	3472.795288035898	2808.6701036878776	2760.7631517943723	4388.667800067539	3442.6274562974004	2564.93108888167	2610.899251550032	2945.3803992478042	2498.4375971762124	2731.3748000046107	3231.1235902962517	2533.118301008735	2828.951387289583	2341.537305801456	2050.571851090721	2821.2493315579395	3265.8682835971726	2723.1394566445497	2768.1375588544515	3002.8647290887643	2931.173692566646	2808.9801028424195	2242.3727131418914	2223.1082777045485
2373.743932770565	4449.067250081656	2043.175255308638	2655.814736044812	2205.720348994517	1972.6308144839786	3452.8481587693914	2808.6701036878776	2760.7631517943723	4388.667800067539	3442.6274562974004	2564.93108888167	2610.899251550032	2945.3803992478042	2498.4375971762124	2694.75920067482	3195.489548944476	2533.118301008735	2828.951387289583	2341.537305801456	2044.8787809825521	2821.2493315579395	3254.9970583724808	2704.6390577033912	2768.1375588544515	3002.8647290887643	2911.547432588457	2808.9801028424195	2242.3727131418914	2223.1082777045485
2373.743932770565	4359.842072142035	2043.175255308638	2655.814736044812	2186.3698993969597	1972.6308144839786	3452.8481587693914	2808.6701036878776	2760.7631517943723	4388.667800067539	3442.6274562974004	2564.93108888167	2610.899251550032	2945.3803992478042	2452.6118207655813	2694.75920067482	3195.489548944476	2533.118301008735	2820.1676441999593	2341.537305801456	2044.8787809825521	2788.926099688668	3254.9970583724808	2579.5162361726616	2768.1375588544515	3002.8647290887643	2911.547432588457	2793.071528134399	2242.3727131418914	2223.1082777045485
2373.743932770565	4359.842072142035	2043.175255308638	2655.814736044812	2176.7888334537897	1972.6308144839786	3429.6537053584916	2808.6701036878776	2736.035895289694	4263.910030846863	3442.6274562974004	2558.199935503001	2594.756956895405	2945.3803992478042	2452.6118207655813	2688.3487955049222	3195.489548944476	2509.233567486822	2796.5708475478186	2341.537305801456	2044.8787809825521	2760.7550549458247	3254.9970583724808	2579.5162361726616	2768.1375588544515	3002.8647290887643	2911.547432588457	2793.071528134399	2242.3727131418914	2223.1082777045485
2373.743932770565	4359.842072142035	2043.175255308638	2653.0380353800665	2168.880590369514	1972.6308144839786	3429.6537053584916	2773.2837240574563	2736.035895289694	4263.910030846863	3442.6274562974004	2558.199935503001	2594.756956895405	2945.3803992478042	2452.6118207655813	2688.3487955049222	3195.489548944476	2498.8064408557766	2781.545309892281	2341.537305801456	2044.8787809825521	2760.7550549458247	3254.9970583724808	2560.5702218539045	2760.2384571031557	3002.8647290887643	2891.915884211351	2793.071528134399	2242.3727131418914	2223.1082777045485
2373.743932770565	4359.842072142035	2043.175255308638	2653.0380353800665	2155.6868840730776	1963.855679890376	3403.54480678782	2742.4186504159056	2736.035895289694	4263.910030846863	3442.6274562974004	2558.199935503001	2594.756956895405	2930.6063733179617	2452.6118207655813	2688.3487955049222	3195.489548944476	2498.8064408557766	2781.545309892281	2341.537305801456	2044.8787809825521	2760.7550549458247	3254.9970583724808	2548.500553768108	2755.437257189995	2965.154111413743	2891.915884211351	2793.071528134399	2242.3727131418914	2223.1082777045485
2373.743932770565	4359.842072142035	2026.4700442804772	2583.3742082866534	2155.6868840730776	1963.855679890376	3403.54480678782	2742.4186504159056	2736.035895289694	4226.109736189885	3442.6274562974004	2558.199935503001	2594.756956895405	2930.6063733179617	2452.6118207655813	2688.3487955049222	3195.489548944476	2498.8064408557766	2781.545309892281	2341.537305801456	2044.8787809825521	2760.7550549458247	3254.9970583724808	2497.420415291805	2755.437257189995	2965.154111413743	2891.915884211351	2743.8167472464866	2238.7500617279284	2219.804173377397
1932.0939547722592	4359.842072142035	2026.4700442804772	2583.3742082866534	2155.6868840730776	1963.855679890376	3403.54480678782	2742.4186504159056	2733.6457595324146	4226.109736189885	3441.2696999113923	2558.199935503001	2588.002518022219	2909.9550714492934	2452.6118207655813	2688.3487955049222	3195.489548944476	2498.8064408557766	2781.545309892281	2341.537305801456	2044.8787809825521	2760.7550549458247	3254.9970583724808	2497.420415291805	2754.3438369654123	2965.154111413743	2890.992365591792	2743.8167472464866	2238.7500617279284	2219.804173377397
1932.0939547722592	4320.405820848919	2026.4700442804772	2544.311859076422	2155.6868840730776	1963.855679890376	3403.54480678782	2742.4186504159056	2733.6457595324146	4226.109736189885	3441.2696999113923	2558.199935503001	2588.002518022219	2909.9550714492934	2452.6118207655813	2688.3487955049222	3194.624598947447	2498.8064408557766	2781.545309892281	2341.537305801456	2044.8787809825521	2760.7550549458247	3254.9970583724808	2497.420415291805	2754.3438369654123	2952.5441466840066	2861.8305744026056	2743.8167472464866	2238.7500617279284	2219.804173377397
1932.0939547722592	4261.51837908937	2026.4700442804772	2434.9160740038874	2155.6868840730776	1963.855679890376	3403.54480678782	2733.1062155347204	2733.6457595324146	4226.109736189885	3441.2696999113923	2558.199935503001	2588.002518022219	2909.9550714492934	2452.6118207655813	2688.3487955049222	3187.6382431071575	2498.8064408557766	2781.545309892281	2341.537305801456	2040.437505798309	2760.7550549458247	3254.9970583724808	2497.420415291805	2754.3438369654123	2936.1035154913543	2853.087197050585	2743.8167472464866	2218.8434673805623	2032.444192446829
1932.0939547722592	4261.51837908937	2026.4700442804772	2434.9160740038874	2080.5905635919726	1946.6178753310892	3403.54480678782	2717.239859889809	2733.6457595324146	4226.109736189885	3441.2696999113923	2542.8408053179455	2588.002518022219	2909.9550714492934	2427.1324991835263	2688.3487955049222	3179.9653799985645	2498.8064408557766	2781.545309892281	2341.537305801456	2040.437505798309	2723.4260574760688	3254.9970583724808	2497.420415291805	2754.3438369654123	2936.1035154913543	2853.087197050585	2743.8167472464866	2218.8434673805623	2032.444192446829
1932.0939547722592	4246.074476155562	2020.7227231782385	2434.9160740038874	2075.149219209539	1946.6178753310892	3403.54480678782	2717.239859889809	2726.824903940834	4226.109736189885	3441.2696999113923	2542.8408053179455	2588.002518022219	2909.9550714492934	2407.5966412922808	2688.3487955049222	3179.9653799985645	2498.8064408557766	2781.545309892281	2336.003354165183	2031.165186073362	2723.4260574760688	3254.9970583724808	2490.2493277310896	2754.3438369654123	2936.1035154913543	2853.087197050585	2719.3657104404583	2218.8434673805623	2024.265075440994
1932.0939547722592	4174.6915954544165	2018.2710569099688	2434.9160740038874	2075.149219209539	1946.6178753310892	3403.54480678782	2717.239859889809	2726.824903940834	4226.109736189885	3441.2696999113923	2542.8408053179455	2481.5694747403672	2907.851158985358	2407.5966412922808	2688.3487955049222	3109.921127075534	2470.9277474906344	2781.545309892281	2169.364157928997	2031.165186073362	2723.4260574760688	3203.9832194120686	2490.2493277310896	2754.3438369654123	2936.1035154913543	2853.087197050585	2719.3657104404583	2218.8434673805623	2024.265075440994
1926.832849159444	4174.6915954544165	2010.9136493239234	2434.9160740038874	2075.149219209539	1946.6178753310892	3379.1189836616013	2717.239859889809	2726.824903940834	4226.109736189885	3411.377011394277	2542.8408053179455	2481.5694747403672	2907.851158985358	2407.5966412922808	2688.3487955049222	3100.8908482183515	2442.9694786596137	2781.545309892281	2169.364157928997	2031.165186073362	2723.4260574760688	3203.9832194120686	2490.2493277310896	2754.3438369654123	2936.1035154913543	2853.087197050585	2710.6953328739737	2218.8434673805623	2024.265075440994
1925.725776311509	4131.118353491898	2010.9136493239234	2434.9160740038874	2075.149219209539	1946.2671598178931	3379.1189836616013	2717.239859889809	2726.824903940834	4134.995873000229	3411.377011394277	2542.8408053179455	2481.5694747403672	2902.0824479136727	2407.5966412922808	2688.3487955049222	3084.566372666064	2442.9694786596137	2781.545309892281	2169.364157928997	2031.165186073362	2723.4260574760688	3203.9832194120686	2455.120245304349	2754.3438369654123	2936.1035154913543	2853.087197050585	2710.6953328739737	2218.8434673805623	2024.265075440994
1925.725776311509	4131.118353491898	2010.9136493239234	2434.9160740038874	2025.4998905769999	1946.2671598178931	3379.1189836616013	2695.41260340705	2726.824903940834	4134.995873000229	3411.377011394277	2542.8408053179455	2481.5694747403672	2902.0824479136727	2407.5966412922808	2688.3487955049222	3084.566372666064	2442.9694786596137	2781.545309892281	2169.364157928997	2031.165186073362	2723.4260574760688	3170.8647951691314	2432.3574526510242	2754.3438369654123	2936.1035154913543	2853.087197050585	2710.6953328739737	2218.8434673805623	2024.265075440994
1925.725776311509	4131.118353491898	2010.9136493239234	2434.9160740038874	1972.0520999599976	1946.2671598178931	3379.1189836616013	2695.41260340705	2631.189487836538	4134.995873000229	3411.377011394277	2462.6260834880613	2481.5694747403672	2902.0824479136727	2407.5966412922808	2683.167856143733	3084.566372666064	2442.9694786596137	2781.545309892281	2169.364157928997	2031.165186073362	2723.4260574760688	3170.8647951691314	2432.3574526510242	2754.3438369654123	2936.1035154913543	2853.087197050585	2690.8811350125534	2218.8434673805623	2024.265075440994
1925.725776311509	4131.118353491898	2010.9136493239234	2414.544818157373	1972.0520999599976	1946.2671598178931	3379.1189836616013	2669.2059455444787	2631.189487836538	4134.995873000229	3333.6774602480746	2462.6260834880613	2481.5694747403672	2902.0824479136727	2407.5966412922808	2683.167856143733	3052.274354346498	2442.9694786596137	2781.545309892281	2169.364157928997	2031.165186073362	2723.4260574760688	3170.8647951691314	2407.6145172248207	2748.190346874519	2936.1035154913543	2853.087197050585	2671.3481265705436	2218.8434673805623	2024.265075440994
1925.725776311509	4131.118353491898	2010.9136493239234	2414.544818157373	1972.0520999599976	1946.2671598178931	3311.0717237331855	2669.2059455444787	2631.189487836538	4134.995873000229	3333.6774602480746	2462.6260834880613	2478.021291638133	2902.0824479136727	2406.5336027419808	2356.8150184720917	3052.274354346498	2442.9694786596137	2781.545309892281	2169.364157928997	2031.165186073362	2723.4260574760688	3130.5704344140163	2407.6145172248207	2737.7282391962044	2925.945189858975	2853.087197050585	2671.3481265705436	2213.119238211089	2022.9652213626716
1925.725776311509	4131.118353491898	2010.9136493239234	2414.544818157373	1965.0837981150148	1944.9949601477783	3311.0717237331855	2669.2059455444787	2631.189487836538	4134.995873000229	3333.6774602480746	2462.6260834880613	2456.2552402858755	2902.0824479136727	2406.5336027419808	2356.8150184720917	3052.274354346498	2442.9694786596137	2750.5228976981844	2169.364157928997	2031.165186073362	2723.4260574760688	3130.5704344140163	2407.6145172248207	2733.642273544967	2925.945189858975	2853.087197050585	2671.3481265705436	2213.119238211089	2022.9652213626716
1925.725776311509	4131.118353491898	2010.9136493239234	2414.544818157373	1964.5520786671323	1944.9949601477783	3311.0717237331855	2669.2059455444787	2631.189487836538	4134.995873000229	3333.6774602480746	2462.6260834880613	2456.2552402858755	2902.0824479136727	2395.5695013060767	2356.8150184720917	2985.7227530580194	2442.9694786596137	2750.5228976981844	2141.405353156115	2031.165186073362	2707.8547943363765	2513.7662355194752	2407.6145172248207	2733.642273544967	2886.6869935037994	2850.38249117879	2671.3481265705436	2213.119238211089	2022.9652213626716
1924.230860647093	4131.118353491898	2010.9136493239234	2414.544818157373	1964.5520786671323	1944.9949601477783	3311.0717237331855	2669.2059455444787	2618.7748154902233	4134.995873000229	3333.6774602480746	2450.120692524077	2456.2552402858755	2902.0824479136727	2392.7751546387594	2356.8150184720917	2870.80477288568	2442.9694786596137	2750.5228976981844	2130.3774746661634	2031.165186073362	2707.8547943363765	2513.7662355194752	2395.9350714687757	2733.642273544967	2886.6869935037994	2850.38249117879	2671.3481265705436	2213.119238211089	2022.9652213626716
1924.230860647093	4131.118353491898	2010.9136493239234	2414.544818157373	1964.5520786671323	1944.9949601477783	3311.0717237331855	2608.786540294682	2618.7748154902233	4134.995873000229	3333.6774602480746	2375.543501065434	2257.2875875392087	2867.117289991761	2392.7751546387594	2356.8150184720917	2870.80477288568	2442.9694786596137	2724.3988940840613	2130.3774746661634	2031.165186073362	2707.8547943363765	2513.7662355194752	2395.9350714687757	2563.9517938256563	2886.6869935037994	2850.38249117879	2559.7810845565964	2213.119238211089	2010.1928685940393
1924.230860647093	4131.118353491898	2004.9536315778423	2399.7726676193593	1964.0080266465375	1944.9949601477783	3311.0717237331855	2582.839144236508	2452.2913307821045	4134.995873000229	3333.6774602480746	2375.543501065434	2183.367513303675	2867.117289991761	2392.7751546387594	2320.280313062238	2870.80477288568	2442.9694786596137	2724.3988940840613	2130.3774746661634	2031.165186073362	2707.8547943363765	2513.7662355194752	2385.9250580975795	2563.9517938256563	2886.6869935037994	2847.934871406739	2559.7810845565964	2209.6175904710517	2010.1928685940393
1924.230860647093	4131.118353491898	2004.9536315778423	2399.7726676193593	1964.0080266465375	1944.9949601477783	3311.0717237331855	2582.839144236508	2450.4787893798225	4134.995873000229	3333.6774602480746	2347.474756121833	2183.367513303675	2867.117289991761	2392.7751546387594	2184.6258113928807	2870.80477288568	2442.9694786596137	2689.757231648162	2130.3774746661634	2031.165186073362	2707.8547943363765	2513.7662355194752	2374.2134652131404	2563.9517938256563	2841.8845335784295	2847.934871406739	2552.242043414749	2209.6175904710517	2005.7620975614354
1924.230860647093	4131.118353491898	2004.9536315778423	2399.7726676193593	1964.0080266465375	1944.9949601477783	3311.0717237331855	2550.956222879953	2450.4787893798225	4134.995873000229	3333.6774602480746	2347.474756121833	2183.367513303675	2867.117289991761	2392.7751546387594	2184.6258113928807	2870.80477288568	2442.9694786596137	2686.5278634882357	2130.3774746661634	2031.165186073362	2707.8547943363765	2480.458241828985	2374.2134652131404	2563.9517938256563	2841.8845335784295	2847.934871406739	2552.242043414749	2209.6175904710517	2005.7620975614354
1919.5970522982268	4131.118353491898	1990.109164335208	2393.4188782210813	1961.8285596618884	1944.9949601477783	3311.0717237331855	2550.956222879953	2450.4787893798225	4134.995873000229	3333.6774602480746	2347.474756121833	2183.367513303675	2867.117289991761	2392.7751546387594	2184.6258113928807	2870.80477288568	2442.9694786596137	2686.5278634882357	2130.3774746661634	2031.165186073362	2707.8547943363765	2480.458241828985	2374.2134652131404	2563.9517938256563	2841.8845335784295	2847.934871406739	2552.242043414749	2204.313054961384	2005.7620975614354
1907.080330955079	4131.118353491898	1990.109164335208	2393.4188782210813	1955.6473812232457	1942.9666384745992	3311.0717237331855	2550.956222879953	2450.4787893798225	4134.995873000229	3333.6774602480746	2347.474756121833	2183.367513303675	2867.117289991761	2392.7751546387594	2180.2115063620668	2870.80477288568	2442.9694786596137	2686.5278634882357	2130.3774746661634	2031.165186073362	2707.8547943363765	2480.458241828985	2374.2134652131404	2563.9517938256563	2841.8845335784295	2844.392284599543	2549.143520786728	2198.290947861626	2005.7620975614354
1907.080330955079	4048.5656398611336	1982.804420236691	2393.4188782210813	1955.6473812232457	1942.9666384745992	3311.0717237331855	2550.956222879953	2450.4787893798225	4134.995873000229	3333.6774602480746	2347.474756121833	2179.6974696232273	2863.0170247684837	2392.7751546387594	2180.2115063620668	2870.80477288568	2442.9694786596137	2686.5278634882357	2130.3774746661634	2031.165186073362	2707.8547943363765	2446.625529391603	2374.2134652131404	2563.9517938256563	2809.5369005323237	2844.392284599543	2549.143520786728	2198.290947861626	2005.7620975614354
1907.080330955079	4048.5656398611336	1982.804420236691	2393.4188782210813	1955.6473812232457	1942.9666384745992	3311.0717237331855	2550.956222879953	2450.4787893798225	4134.995873000229	3333.6774602480746	2347.474756121833	2168.4914611681306	2863.0170247684837	2387.5176964085276	2180.2115063620668	2870.80477288568	2442.9694786596137	2680.827955564753	2130.3774746661634	2031.165186073362	2707.8547943363765	2446.625529391603	2374.2134652131404	2541.7672072281093	2809.5369005323237	2828.9256278359	2549.143520786728	2198.290947861626	1985.3525417058963
1907.080330955079	4048.5656398611336	1982.804420236691	2361.8285659854014	1955.6473812232457	1830.9842159100388	3294.260009265561	2518.0962074026907	2450.4787893798225	4134.995873000229	3333.6774602480746	2347.474756121833	2168.4914611681306	2851.522944450722	2383.468153284958	2085.0763806500054	2870.80477288568	2442.9694786596137	2680.827955564753	2128.6209774902086	2031.165186073362	2707.8547943363765	2426.838651016483	2374.2134652131404	2541.7672072281093	2809.5369005323237	2635.73430593685	2549.143520786728	2198.290947861626	1960.3834440349833
1902.299200192096	4048.5656398611336	1976.159360694549	2361.8285659854014	1947.0010340439728	1830.9842159100388	3203.468021848896	2518.0962074026907	2450.4787893798225	4134.995873000229	3333.6774602480746	2347.474756121833	2168.4914611681306	2832.646119271936	2383.468153284958	2085.0763806500054	2870.80477288568	2428.8425747843557	2680.827955564753	2128.6209774902086	2031.165186073362	2707.8547943363765	2426.838651016483	2374.2134652131404	2541.7672072281093	2809.5369005323237	2635.73430593685	2549.143520786728	2197.921612517797	1960.3834440349833
1901.6617819781864	4048.5656398611336	1967.2389291559473	2361.8285659854014	1936.3573050070638	1830.9842159100388	3203.468021848896	2518.0962074026907	2450.4787893798225	4134.995873000229	3333.6774602480746	2347.474756121833	2145.5883460675177	2832.646119271936	2376.752793913837	1982.7930217143103	2850.018891860103	2428.8425747843557	2674.5939327678816	2128.6209774902086	2031.165186073362	2699.0322791759017	2426.838651016483	2374.2134652131404	2531.3985783172566	2809.5369005323237	2597.9970887105014	2538.6844794228205	2197.921612517797	1960.3834440349833
1901.6617819781864	4048.5656398611336	1967.2389291559473	2351.788606485043	1936.3573050070638	1830.9842159100388	3137.777376255758	2518.0962074026907	2328.5508232395814	4134.995873000229	3333.6774602480746	2228.6095315039634	2145.5883460675177	2832.646119271936	2365.0990982751277	1982.7930217143103	2850.018891860103	2407.673054337417	2674.5939327678816	2128.6209774902086	2020.9098641830599	2699.0322791759017	2426.838651016483	2367.761300252103	2531.3985783172566	2809.5369005323237	2597.9970887105014	2538.6844794228205	2197.921612517797	1960.3834440349833
1898.0773982313376	4048.5656398611336	1955.9586675877313	2351.788606485043	1928.4131775417527	1830.9842159100388	3137.777376255758	2518.0962074026907	2328.5508232395814	4134.995873000229	3333.6774602480746	2218.315677253635	2145.5883460675177	2832.646119271936	2365.0990982751277	1982.7930217143103	2850.018891860103	2407.673054337417	2674.5939327678816	2128.6209774902086	2020.9098641830599	2699.0322791759017	2426.838651016483	2367.761300252103	2531.3985783172566	2785.6692055224976	2597.9970887105014	2538.6844794228205	2124.9811272659754	1952.3985989278005
1898.0773982313376	4048.5656398611336	1955.9586675877313	2351.788606485043	1928.4131775417527	1830.9842159100388	3137.777376255758	2518.0962074026907	2328.5508232395814	4134.995873000229	3333.6774602480746	2218.315677253635	2145.5883460675177	2832.646119271936	2365.0990982751277	1982.7930217143103	2838.9250251395047	2407.673054337417	2673.503603176693	2114.6298653363438	2020.9098641830599	2699.0322791759017	2426.838651016483	2354.8242397308777	2531.3985783172566	2785.6692055224976	2597.9970887105014	2538.6844794228205	2124.9811272659754	1945.1293353413369
1898.0773982313376	4048.5656398611336	1955.9586675877313	2351.788606485043	1928.4131775417527	1829.0984805844444	3137.777376255758	2518.0962074026907	2328.5508232395814	4134.995873000229	3333.6774602480746	2218.315677253635	2145.5883460675177	2785.4412529480915	2365.0990982751277	1982.7930217143103	2838.9250251395047	2407.673054337417	2673.503603176693	2114.6298653363438	2020.9098641830599	2699.0322791759017	2426.838651016483	2354.8242397308777	2531.3985783172566	2785.6692055224976	2597.9970887105014	2538.6844794228205	2121.3018469239587	1945.1293353413369
1898.0773982313376	4048.5656398611336	1950.1024458087566	2351.788606485043	1926.8586712446372	1829.0984805844444	3137.777376255758	2513.793663492954	2328.5508232395814	4134.995873000229	3333.6774602480746	2218.315677253635	2145.5883460675177	2785.4412529480915	2365.0990982751277	1982.7930217143103	2802.614189931976	2402.1812844246097	2673.503603176693	2114.6298653363438	2020.9098641830599	2699.0322791759017	2426.838651016483	2354.8242397308777	2531.3985783172566	2785.6692055224976	2597.9970887105014	2538.6844794228205	2121.3018469239587	1945.1293353413369
1886.7813795394359	4016.5803238727713	1950.1024458087566	2351.788606485043	1926.8586712446372	1799.717385255556	3137.777376255758	2513.793663492954	2324.330542786689	4107.502335286364	3333.6774602480746	2218.315677253635	2145.5883460675177	2785.4412529480915	2365.0990982751277	1982.7930217143103	2520.358621789404	2402.1812844246097	2673.503603176693	2114.1887290103377	2020.9098641830599	2699.0322791759017	2426.838651016483	2354.8242397308777	2531.3985783172566	2784.048767486369	2597.9970887105014	2538.6844794228205	2121.3018469239587	1945.1293353413369
1886.7813795394359	4016.5803238727713	1950.1024458087566	2340.1136587496535	1926.8586712446372	1797.8908528019836	3137.777376255758	2513.793663492954	2324.330542786689	4060.850784437588	3333.6774602480746	2218.315677253635	2145.5883460675177	2785.4412529480915	2365.0990982751277	1982.7930217143103	2489.9345083068574	2402.1812844246097	2673.503603176693	2114.1887290103377	2004.898431982483	2699.0322791759017	2426.838651016483	2354.8242397308777	2531.3985783172566	2784.048767486369	2597.9970887105014	2523.2531387904355	2121.3018469239587	1945.1293353413369
1884.6970303975143	4016.5803238727713	1950.1024458087566	2340.1136587496535	1926.8586712446372	1793.6872238614853	3137.777376255758	2513.793663492954	2318.130937239666	4060.850784437588	3333.6774602480746	2218.315677253635	2145.5883460675177	2785.4412529480915	2365.0990982751277	1982.7930217143103	2489.9345083068574	2402.1812844246097	2673.503603176693	2114.1887290103377	1990.3835522026766	2699.0322791759017	2383.546660011492	2269.0702810516705	2531.3985783172566	2784.048767486369	2466.4976518087533	2523.2531387904355	2121.3018469239587	1945.1293353413369
1884.6970303975143	3970.538811916638	1950.1024458087566	2340.1136587496535	1900.4888328033746	1761.4959255809813	2996.6699205868076	2513.793663492954	2318.130937239666	4021.1203216936437	3333.6774602480746	2208.617461849619	2138.762797221741	2785.4412529480915	2365.0990982751277	1982.7930217143103	2488.3096138559413	2402.1812844246097	2668.7327033308493	2108.0779698762603	1990.3835522026766	2699.0322791759017	2383.546660011492	2269.0702810516705	2531.3985783172566	2784.048767486369	2466.4976518087533	2519.7177909914976	2121.3018469239587	1945.1293353413369
1884.5487037950707	3910.0839046070955	1950.1024458087566	2340.1136587496535	1844.3077629228728	1761.1477118687371	2996.6699205868076	2513.793663492954	2318.130937239666	4021.1203216936437	3333.6774602480746	2208.617461849619	2138.762797221741	2772.3479421454867	2352.4109771198764	1982.7930217143103	2415.4986858540815	2402.1812844246097	2668.7327033308493	2108.0779698762603	1990.3835522026766	2692.930789377221	2259.6418245392724	2251.0783754104154	2447.7143789861266	2784.048767486369	2466.4976518087533	2519.7177909914976	2107.740779160683	1945.1293353413369
1883.5333406721136	3910.0839046070955	1950.1024458087566	2340.1136587496535	1844.3077629228728	1761.1477118687371	2996.6699205868076	2513.793663492954	2318.130937239666	4021.1203216936437	3302.4988563675697	2208.617461849619	2138.762797221741	2772.3479421454867	2352.4109771198764	1982.7930217143103	2415.4986858540815	2402.1812844246097	2668.7327033308493	2108.0779698762603	1990.3835522026766	2680.685195977683	2212.434290606843	2251.0783754104154	2447.7143789861266	2784.048767486369	2466.4976518087533	2519.7177909914976	2107.740779160683	1945.1293353413369
1879.2071268778463	3910.0839046070955	1950.1024458087566	2340.1136587496535	1838.3494880372284	1761.1477118687371	2986.9360080336965	2513.793663492954	2268.5091762268257	3943.9941187087784	3302.4988563675697	2201.0598803876655	2136.6211733062655	2772.3479421454867	2352.4109771198764	1969.7090090508343	2415.4986858540815	2402.1812844246097	2668.7327033308493	2104.03451561154	1989.7293503253086	2680.685195977683	2203.9872052641085	2251.0783754104154	2395.604849227693	2784.048767486369	2466.4976518087533	2519.7177909914976	2107.740779160683	1945.1293353413369
1879.2071268778463	3910.0839046070955	1943.945570430384	2340.1136587496535	1838.3494880372284	1708.6284566498762	2986.9360080336965	2513.793663492954	2268.5091762268257	3943.9941187087784	3302.4988563675697	2201.0598803876655	2136.6211733062655	2772.3479421454867	2352.4109771198764	1969.7090090508343	2415.4986858540815	2402.1812844246097	2668.7327033308493	2104.03451561154	1989.7293503253086	2674.9936455182487	2196.6537598084524	2251.0783754104154	2395.604849227693	2764.3507119968394	2466.4976518087533	2510.2010948660773	2107.740779160683	1945.1293353413369
1879.2071268778463	3910.0839046070955	1943.945570430384	2340.1136587496535	1831.4941541885864	1708.6284566498762	2986.9360080336965	2513.793663492954	2268.5091762268257	3943.9941187087784	3302.4988563675697	2201.0598803876655	2136.6211733062655	2757.0691225132396	2341.7256341204966	1969.7090090508343	2415.4986858540815	2384.1128752055292	2668.7327033308493	2104.03451561154	1989.7293503253086	2674.9936455182487	2196.6537598084524	2251.0783754104154	2395.604849227693	2764.3507119968394	2466.4976518087533	2509.9650755217554	2106.7193181138423	1945.1293353413369
1879.2071268778463	3910.0839046070955	1943.945570430384	2340.1136587496535	1831.4941541885864	1707.9322872696998	2986.9360080336965	2513.793663492954	2247.512486429401	3930.676525338943	3302.4988563675697	2201.0598803876655	2136.6211733062655	2757.0691225132396	2341.7256341204966	1969.7090090508343	2415.4986858540815	2384.1128752055292	2668.7327033308493	2104.03451561154	1989.7293503253086	2674.9936455182487	2196.6537598084524	2251.0783754104154	2395.604849227693	2764.3507119968394	2466.4976518087533	2509.9650755217554	2106.7193181138423	1945.1293353413369
1879.2071268778463	3910.0839046070955	1943.945570430384	2337.0721149025217	1831.4941541885864	1705.8926223323338	2956.806793097608	2513.793663492954	2247.512486429401	3930.676525338943	3302.4988563675697	2196.8019865064025	2136.6211733062655	2757.0691225132396	2341.7256341204966	1967.8750673332895	2415.4986858540815	2384.1128752055292	2656.7048076621018	2104.03451561154	1989.7293503253086	2632.111801698586	2196.6537598084524	2251.0783754104154	2395.604849227693	2764.3507119968394	2466.4976518087533	2509.9650755217554	2102.546425532258	1945.1293353413369
1879.2071268778463	3885.3328271918203	1940.9543389370724	2337.0721149025217	1831.4941541885864	1703.2192990888284	2930.0772247322166	2513.793663492954	2233.873049751519	3930.676525338943	3302.4988563675697	2196.8019865064025	2136.6211733062655	2728.0707239997428	2341.7256341204966	1967.8750673332895	2412.977379127332	2379.3688385905907	2656.7048076621018	2104.03451561154	1989.7293503253086	2632.111801698586	2196.6537598084524	2245.671662058265	2395.604849227693	2764.3507119968394	2454.228903454499	2509.9650755217554	2102.546425532258	1945.1293353413369
1879.2071268778463	3885.3328271918203	1940.9543389370724	2334.547556373808	1831.4941541885864	1703.2192990888284	2930.0772247322166	2499.7007759931844	2233.873049751519	3930.676525338943	3302.4988563675697	2196.8019865064025	2136.6211733062655	2473.784447160273	2341.7256341204966	1966.1587563606113	2412.977379127332	2376.436274474432	2656.7048076621018	2104.03451561154	1989.7293503253086	2632.111801698586	2196.6537598084524	2245.671662058265	2395.604849227693	2764.3507119968394	2454.228903454499	2509.9650755217554	2102.546425532258	1945.1293353413369
1879.2071268778463	3885.3328271918203	1940.9543389370724	2334.547556373808	1831.4941541885864	1703.2192990888284	2930.0772247322166	2499.7007759931844	2233.873049751519	3930.676525338943	3302.4988563675697	2196.8019865064025	2136.6211733062655	2473.784447160273	2341.7256341204966	1950.9553606829702	2405.6238991497567	2376.436274474432	2656.7048076621018	2104.03451561154	1989.7293503253086	2632.111801698586	2196.6537598084524	2245.671662058265	2395.604849227693	2764.3507119968394	2454.228903454499	2509.9650755217554	2097.2162602906146	1945.1293353413369
1879.2071268778463	3885.3328271918203	1936.7819632339074	2334.547556373808	1831.4941541885864	1701.4006688051634	2930.0772247322166	2499.7007759931844	2233.873049751519	3930.676525338943	3299.0031927049185	2192.6306277954736	2127.153232555201	2473.784447160273	2335.616023419859	1950.9553606829702	2398.3495785098253	2376.436274474432	2656.7048076621018	2104.03451561154	1989.7293503253086	2632.111801698586	2196.6537598084524	2245.671662058265	2352.479991492987	2764.3507119968394	2454.228903454499	2485.5725838198914	2079.2977593304377	1945.1293353413369
1879.2071268778463	3885.3328271918203	1934.3498727605065	2334.547556373808	1831.4941541885864	1700.3925526384896	2930.0772247322166	2499.7007759931844	2233.873049751519	3930.676525338943	3299.0031927049185	2192.6306277954736	2127.153232555201	2473.784447160273	2335.616023419859	1950.9553606829702	2398.3495785098253	2376.436274474432	2656.7048076621018	2104.03451561154	1989.7293503253086	2602.2551794806814	2196.6537598084524	2139.454978223768	2352.479991492987	2764.3507119968394	2454.228903454499	2485.5725838198914	2079.2977593304377	1945.1293353413369
1850.9827567132652	3885.3328271918203	1934.3498727605065	2329.3836302722784	1813.6272412663643	1697.5790143013994	2930.0772247322166	2499.7007759931844	2227.2370378937153	3930.676525338943	3299.0031927049185	2192.6306277954736	2127.153232555201	2473.584085289514	2335.616023419859	1950.9553606829702	2398.3495785098253	2376.436274474432	2656.7048076621018	2104.03451561154	1989.7293503253086	2602.2551794806814	2181.9529549434246	2139.454978223768	2352.479991492987	2764.3507119968394	2445.451178258857	2485.5725838198914	2070.709042328025	1930.2399817551966
1850.9827567132652	3885.3328271918203	1934.3498727605065	2329.3836302722784	1813.6272412663643	1697.5790143013994	2930.0772247322166	2453.0095176575314	2217.9762079701995	3930.676525338943	3299.0031927049185	2192.6306277954736	2127.153232555201	2453.3578541282277	2335.616023419859	1950.9553606829702	2398.3495785098253	2376.436274474432	2629.1702794254434	2104.03451561154	1981.0057310405728	2602.2551794806814	2181.9529549434246	2124.954596941691	2307.4364878521865	2764.3507119968394	2445.451178258857	2485.5725838198914	2069.8833041455687	1930.2399817551966
1850.9827567132652	3885.3328271918203	1934.3498727605065	2329.3836302722784	1813.6272412663643	1697.5790143013994	2930.0772247322166	2453.0095176575314	2217.775443334458	3927.9014682017323	3299.0031927049185	2192.6306277954736	2127.153232555201	2449.494781045103	2165.97432759459	1950.9553606829702	2398.3495785098253	2376.436274474432	2629.1702794254434	2104.03451561154	1981.0057310405728	2597.8222420736006	2181.9529549434246	2124.954596941691	2307.4364878521865	2757.760724361129	2414.2084444287802	2462.974402761661	2067.2930032871805	1930.2399817551966
1850.9827567132652	3884.798505005806	1923.3691835350087	2329.3836302722784	1773.4016629947678	1697.5790143013994	2930.0772247322166	2453.0095176575314	2217.775443334458	3927.9014682017323	3299.0031927049185	2192.6306277954736	2127.153232555201	2449.494781045103	2165.97432759459	1950.9553606829702	2369.0998293551393	2375.0873182592422	2618.5735226059933	2097.368120216811	1974.1403166471268	2597.8222420736006	2181.9529549434246	2124.954596941691	2307.4364878521865	2715.8688670848146	2414.2084444287802	2435.712944064348	2067.2930032871805	1930.2399817551966
1850.9827567132652	3884.798505005806	1923.3691835350087	2329.3836302722784	1772.5178621504642	1697.5790143013994	2820.0013639806	2453.0095176575314	2217.775443334458	3927.9014682017323	3299.0031927049185	2192.6306277954736	2127.153232555201	2439.1066170192407	2137.3597108435633	1950.9553606829702	2365.2450317113016	2375.0873182592422	2618.5735226059933	2097.368120216811	1970.5273044160538	2597.8222420736006	2181.9529549434246	2124.954596941691	2307.4364878521865	2715.8688670848146	2414.2084444287802	2435.712944064348	2067.2930032871805	1906.7079697085153
1850.9827567132652	3884.798505005806	1915.9692056764534	2329.3836302722784	1772.5178621504642	1697.5790143013994	2820.0013639806	2453.0095176575314	2217.775443334458	3927.9014682017323	3299.0031927049185	2192.6306277954736	2127.153232555201	2439.1066170192407	2137.3597108435633	1950.9553606829702	2365.2450317113016	2375.0873182592422	2618.5735226059933	2016.4552503982936	1970.5273044160538	2597.8222420736006	2181.9529549434246	2124.954596941691	2307.4364878521865	2694.9633138320955	2414.2084444287802	2433.735313154006	2067.2930032871805	1904.1142246244417
1850.9827567132652	3884.798505005806	1915.9692056764534	2329.3836302722784	1772.5178621504642	1697.5790143013994	2820.0013639806	2453.0095176575314	2217.775443334458	3892.0793723805027	3299.0031927049185	2192.6306277954736	2127.153232555201	2439.1066170192407	2137.3597108435633	1950.9553606829702	2365.2450317113016	2333.40541892639	2618.5735226059933	2016.4552503982936	1970.5273044160538	2597.8222420736006	2181.9529549434246	2116.906630337323	2307.4364878521865	2694.9633138320955	2414.2084444287802	2433.735313154006	2067.2930032871805	1904.1142246244417
1850.9827567132652	3884.798505005806	1915.9692056764534	2329.3836302722784	1772.5178621504642	1694.7807126531611	2820.0013639806	2453.0095176575314	2190.1783650598377	3892.0793723805027	3299.0031927049185	2192.6306277954736	2127.153232555201	2439.1066170192407	2137.3597108435633	1931.712863271337	2365.2450317113016	2333.40541892639	2618.5735226059933	2016.4552503982936	1965.937903553748	2589.9648663544413	2181.9529549434246	2116.906630337323	2290.7079640649254	2694.9633138320955	2300.519396362746	2431.434231822269	2067.2930032871805	1904.1142246244417
1837.8043636035795	3884.798505005806	1915.9692056764534	2319.814259486794	1772.5178621504642	1649.2102647863298	2820.0013639806	2453.0095176575314	2190.1783650598377	3892.0793723805027	3299.0031927049185	2192.6306277954736	2112.366594074829	2439.1066170192407	2137.3597108435633	1931.712863271337	2365.2450317113016	2333.40541892639	2618.5735226059933	2016.4552503982936	1965.937903553748	2589.9648663544413	2181.9529549434246	1976.1124231262313	2290.7079640649254	2694.9633138320955	2300.519396362746	2431.434231822269	2067.2930032871805	1904.1142246244417
1837.8043636035795	3884.798505005806	1915.9692056764534	2319.814259486794	1772.5178621504642	1649.2102647863298	2820.0013639806	2453.0095176575314	2088.6459808327727	3892.0793723805027	3299.0031927049185	2192.6306277954736	2112.366594074829	2439.1066170192407	2137.3597108435633	1931.712863271337	2365.2450317113016	2333.40541892639	2588.80437231203	2016.4552503982936	1965.937903553748	2589.9648663544413	2181.9529549434246	1973.6626558299838	2290.7079640649254	2694.9633138320955	2300.519396362746	2431.434231822269	2067.2930032871805	1904.1142246244417
1837.8043636035795	3844.1497572195008	1915.9692056764534	2319.814259486794	1772.5178621504642	1649.2102647863298	2820.0013639806	2453.0095176575314	2088.579272589392	3892.0793723805027	3299.0031927049185	2192.6306277954736	2112.366594074829	2433.528266782669	2137.3597108435633	1929.701674285247	2286.834653582806	2333.40541892639	2588.80437231203	2016.4552503982936	1965.937903553748	2589.9648663544413	2175.3210422566112	1973.6626558299838	2290.7079640649254	2694.475116689539	2300.519396362746	2431.434231822269	2067.2930032871805	1904.1142246244417
1837.8043636035795	3844.1497572195008	1915.9692056764534	2302.06720691919	1772.5178621504642	1648.396667467215	2820.0013639806	2453.0095176575314	2088.579272589392	3892.0793723805027	3299.0031927049185	2191.2555335800416	2112.366594074829	2425.7488683892134	2137.3597108435633	1929.701674285247	2282.44409313053	2333.40541892639	2588.80437231203	2016.4552503982936	1965.937903553748	2589.9648663544413	2175.3210422566112	1962.991720631342	2290.7079640649254	2694.475116689539	2300.519396362746	2374.318682026755	2067.2930032871805	1904.1142246244417
1837.8043636035795	3844.1497572195008	1915.9692056764534	2300.4361642393487	1772.5178621504642	1648.2989712489546	2753.8611497380334	2453.0095176575314	2079.178662981067	3858.8945116671284	3299.0031927049185	2191.2555335800416	2112.366594074829	2425.7488683892134	2137.3597108435633	1924.8729836726307	2280.7520112793213	2328.341415556202	2588.80437231203	2016.4552503982936	1965.937903553748	2589.9648663544413	2175.3210422566112	1962.991720631342	2286.089782616917	2694.475116689539	2291.419484800478	2374.318682026755	2067.2930032871805	1904.1142246244417
1834.6924461604553	3844.1497572195008	1915.9692056764534	2208.4698161218685	1772.5178621504642	1648.2989712489546	2753.8611497380334	2453.0095176575314	2068.9905381490885	3858.8945116671284	3299.0031927049185	2191.2555335800416	1977.274218957681	2425.7488683892134	2137.3597108435633	1924.8729836726307	2280.7520112793213	2328.341415556202	2588.80437231203	2016.4552503982936	1965.937903553748	2589.9648663544413	2175.3210422566112	1962.991720631342	2286.089782616917	2694.475116689539	2291.419484800478	2374.318682026755	2067.2930032871805	1904.1142246244417
1834.6924461604553	3810.007615351256	1915.9692056764534	2208.4698161218685	1772.5178621504642	1648.2989712489546	2752.4240841312767	2261.34224183651	2065.6493184768606	3858.8945116671284	3299.0031927049185	2176.312472088537	1977.274218957681	2417.055793830078	2137.3597108435633	1924.8729836726307	2280.7520112793213	2315.882473623154	2577.4870522404935	2016.4552503982936	1961.8820809428767	2554.323679229495	2174.801665849205	1962.991720631342	2286.089782616917	2694.475116689539	2291.419484800478	2370.6711259336503	2067.2930032871805	1904.1142246244417
1834.6924461604553	3810.007615351256	1915.9692056764534	2208.4698161218685	1771.5827778834741	1647.9072554655443	2752.4240841312767	2253.3699570355507	2065.6493184768606	3858.8945116671284	3293.5385484674334	2176.312472088537	1977.274218957681	2417.055793830078	2137.3597108435633	1924.8729836726307	2280.7520112793213	2315.882473623154	2577.4870522404935	2013.844838891413	1957.8042234878203	2554.323679229495	2170.151011017022	1962.991720631342	2200.9872574839615	2694.475116689539	2291.419484800478	2370.6711259336503	2067.2930032871805	1904.1142246244417
1834.6924461604553	3755.5228397728174	1915.9692056764534	2208.4698161218685	1771.5827778834741	1647.9072554655443	2752.4240841312767	2253.3699570355507	2065.6493184768606	3858.8945116671284	3293.5385484674334	2171.8245919913434	1977.274218957681	2417.055793830078	2137.3597108435633	1924.8729836726307	2280.7520112793213	2315.882473623154	2577.4870522404935	2013.844838891413	1957.8042234878203	2554.323679229495	2170.151011017022	1962.991720631342	2200.9872574839615	2691.4375164540097	2291.419484800478	2370.6711259336503	2067.2930032871805	1904.1142246244417
1829.8214886670357	3755.5228397728174	1910.4346514982215	2208.4698161218685	1771.5827778834741	1647.9072554655443	2752.4240841312767	2253.3699570355507	2006.1682942718405	3858.8945116671284	3293.5385484674334	2171.8245919913434	1977.274218957681	2380.860805765086	2137.3597108435633	1924.8729836726307	2280.7520112793213	2315.882473623154	2577.4870522404935	2008.9116129706176	1957.8042234878203	2554.323679229495	2159.471341939866	1962.991720631342	2200.9872574839615	2691.4375164540097	2291.419484800478	2370.6711259336503	2067.2930032871805	1893.7882045250044
1829.8214886670357	3755.5228397728174	1907.1906819804303	2208.4698161218685	1771.5827778834741	1647.396780868991	2752.4240841312767	2253.3699570355507	2006.1682942718405	3858.8945116671284	3293.5385484674334	2171.8245919913434	1970.1531640679823	2379.5652214016463	2072.9336781745906	1924.8729836726307	2279.0564768618055	2315.882473623154	2562.7974487984407	2008.9116129706176	1955.5053695424535	2549.110649668425	2159.471341939866	1882.9006700622383	2200.9872574839615	2691.4375164540097	2291.419484800478	2370.6711259336503	2064.438940270748	1893.7882045250044
1829.8214886670357	3755.5228397728174	1907.1906819804303	2208.4698161218685	1771.5827778834741	1647.396780868991	2752.4240841312767	2253.3699570355507	2006.1682942718405	3858.8945116671284	3293.5385484674334	2171.8245919913434	1970.1531640679823	2379.5652214016463	2072.9336781745906	1924.8729836726307	2278.9340535066885	2315.882473623154	2562.7974487984407	2006.2667877661647	1945.9407448795432	2549.110649668425	2157.934824976037	1882.9006700622383	2189.8118678052256	2646.892759775471	2291.419484800478	2370.6711259336503	2064.438940270748	1893.7882045250044
1828.8774635667912	3755.5228397728174	1903.3807319350908	2208.4698161218685	1771.5827778834741	1647.396780868991	2730.1605405923483	2249.0794977989767	2006.1682942718405	3858.8945116671284	3293.5385484674334	2171.8245919913434	1970.1531640679823	2379.5652214016463	2072.9336781745906	1924.8729836726307	2278.9340535066885	2307.583253076373	2562.7974487984407	2006.2667877661647	1945.9407448795432	2549.110649668425	2157.934824976037	1882.9006700622383	2159.9736416902274	2646.892759775471	2291.419484800478	2370.6711259336503	2056.7951214213117	1893.7882045250044
1828.8774635667912	3755.5228397728174	1903.3807319350908	2208.4698161218685	1771.5827778834741	1647.396780868991	2696.7941316363167	2249.0794977989767	2006.1682942718405	3858.8945116671284	3293.5385484674334	2171.8245919913434	1953.4366034798675	2371.000723488488	2072.9336781745906	1924.8729836726307	2278.9340535066885	2307.583253076373	2562.7974487984407	2006.2667877661647	1943.6682128488524	2549.110649668425	2157.934824976037	1882.9006700622383	2159.9736416902274	2646.892759775471	2291.419484800478	2370.6711259336503	2056.7951214213117	1893.7882045250044
1828.8774635667912	3755.5228397728174	1903.3807319350908	2126.625360426138	1771.5827778834741	1647.396780868991	2696.7941316363167	2249.0794977989767	2006.1682942718405	3858.8945116671284	3293.5385484674334	1927.7399189663513	1953.4366034798675	2371.000723488488	2072.9336781745906	1924.8729836726307	2278.9340535066885	2307.583253076373	2561.1170613683457	2006.2667877661647	1943.6682128488524	2346.0415915603007	2157.934824976037	1881.6552296733284	2159.9736416902274	2646.892759775471	2291.419484800478	2370.6711259336503	2056.5694945892637	1893.7882045250044
1823.9756112671103	3755.5228397728174	1903.3807319350908	2126.332188394237	1771.5827778834741	1647.396780868991	2522.9307698790644	2249.0794977989767	2001.8384241385725	3858.8945116671284	3293.5385484674334	1927.7399189663513	1953.4366034798675	2371.000723488488	2072.9336781745906	1924.8729836726307	2278.9340535066885	2307.583253076373	2561.1170613683457	1838.3366069011245	1943.6682128488524	2346.0415915603007	2157.934824976037	1879.7378767915725	2159.9736416902274	2640.300989049393	2291.419484800478	2370.6711259336503	2056.5694945892637	1893.7882045250044
1823.4445332614907	3755.5228397728174	1903.3807319350908	2126.332188394237	1771.5827778834741	1647.396780868991	2522.9307698790644	2249.0794977989767	2001.8384241385725	3858.8945116671284	3293.5385484674334	1927.7399189663513	1945.239370839357	2362.502729255563	2072.9336781745906	1924.8729836726307	2278.9340535066885	2307.583253076373	2561.1170613683457	1838.3366069011245	1937.5952667913675	2343.649068080247	2153.3237062525695	1879.7378767915725	2159.9736416902274	2640.300989049393	2282.0703863738227	2366.767413475935	2056.5694945892637	1866.8992699398505
1821.5829504890025	3664.816121828275	1903.3807319350908	2099.965589866709	1739.5300377645617	1647.396780868991	2522.9307698790644	2249.0794977989767	2000.2562928330294	3858.8945116671284	3293.5385484674334	1927.7399189663513	1945.239370839357	2362.502729255563	2072.9336781745906	1924.8729836726307	2275.409939396986	2307.583253076373	2561.1170613683457	1838.3366069011245	1935.005423618065	2330.7490830664333	2153.3237062525695	1879.7378767915725	2159.9736416902274	2586.5025834228663	2280.365315336644	2366.767413475935	2056.5694945892637	1865.5115805965913
1821.5829504890025	3664.816121828275	1903.3807319350908	2099.965589866709	1739.5300377645617	1647.396780868991	2522.9307698790644	2249.0794977989767	1999.7428235169373	3858.8945116671284	3293.5385484674334	1913.996681367918	1936.454011566685	2350.5490291333253	2060.984462031062	1924.8729836726307	2275.2783102547596	2307.583253076373	2547.7373755165713	1838.147444783139	1933.2914668059161	2330.7490830664333	2153.3237062525695	1879.7378767915725	2159.9736416902274	2586.5025834228663	2280.365315336644	2366.767413475935	2056.5694945892637	1865.5115805965913
1817.6035836727751	3590.672251665933	1903.3807319350908	2099.965589866709	1739.3241892038923	1647.396780868991	2522.9307698790644	2249.0794977989767	1999.7428235169373	3858.8945116671284	3293.5385484674334	1913.996681367918	1936.454011566685	2350.5490291333253	2060.984462031062	1918.1006393945318	2275.2783102547596	2307.583253076373	2547.7373755165713	1836.1383485569163	1914.544750040761	2330.7490830664333	2151.635545500522	1874.744316371367	2159.9736416902274	2586.5025834228663	2280.365315336644	2366.767413475935	2056.5694945892637	1865.5115805965913
1817.6035836727751	3284.231063527758	1903.3807319350908	2094.821304379244	1739.3241892038923	1645.908471700546	2522.9307698790644	2249.0794977989767	1999.7428235169373	3858.8945116671284	3293.5385484674334	1908.7901966448069	1936.454011566685	2324.0975708733604	1904.9886354991154	1918.1006393945318	2275.2783102547596	2298.331036268939	2547.7373755165713	1836.1383485569163	1914.544750040761	2328.551362772475	2147.931388411015	1874.744316371367	2159.9736416902274	2586.5025834228663	2280.365315336644	2366.767413475935	2056.5694945892637	1865.5115805965913
1817.6035836727751	3284.231063527758	1903.3807319350908	2094.821304379244	1739.3241892038923	1645.908471700546	2522.9307698790644	2249.0794977989767	1964.796058743092	3823.9159418843933	3293.5385484674334	1908.7901966448069	1934.5165804596836	2324.0975708733604	1904.9886354991154	1918.1006393945318	2275.2783102547596	2298.331036268939	2538.617632043994	1836.1383485569163	1887.1349219965682	2328.551362772475	2147.8334383631013	1874.744316371367	2159.9736416902274	2583.7333136012776	2280.365315336644	2366.767413475935	2054.9465200411028	1865.5115805965913
1817.6035836727751	3284.231063527758	1903.3807319350908	2094.821304379244	1739.3241892038923	1645.908471700546	2522.9307698790644	2232.232218096509	1964.796058743092	3823.9159418843933	3293.5385484674334	1906.2804128982277	1934.5165804596836	2291.2263700820636	1904.9886354991154	1918.1006393945318	2275.2783102547596	2298.331036268939	2538.617632043994	1836.1383485569163	1887.1349219965682	2328.551362772475	2112.9023327014347	1874.744316371367	2159.9736416902274	2583.7333136012776	2280.365315336644	2366.767413475935	2054.9465200411028	1865.5115805965913
1806.2999748899538	3284.231063527758	1903.3807319350908	2094.821304379244	1739.3241892038923	1645.908471700546	2522.9307698790644	2232.232218096509	1964.796058743092	3823.9159418843933	3010.3497462118053	1898.9570318389117	1934.5165804596836	2291.2263700820636	1904.9886354991154	1918.1006393945318	2275.2783102547596	2298.331036268939	2538.617632043994	1835.1390503128819	1882.4648674747527	2328.551362772475	2112.9023327014347	1874.744316371367	2159.9736416902274	2583.7333136012776	2280.365315336644	2366.767413475935	2054.9465200411028	1865.5115805965913
1806.2999748899538	3229.906562311463	1903.3807319350908	2079.720081621484	1739.3241892038923	1645.908471700546	2501.7147335424597	2232.232218096509	1952.4694793779809	3823.9159418843933	3010.3497462118053	1898.9570318389117	1934.5165804596836	2291.2263700820636	1904.9886354991154	1917.2630153113255	2275.2783102547596	2298.331036268939	2538.617632043994	1835.1390503128819	1882.4648674747527	2327.1345546416123	2112.9023327014347	1874.744316371367	2159.9736416902274	2583.7333136012776	2280.365315336644	2366.767413475935	2054.9465200411028	1865.5115805965913
1806.2999748899538	2869.8037205721344	1903.3807319350908	2079.720081621484	1739.3241892038923	1645.908471700546	2501.7147335424597	2232.232218096509	1952.4694793779809	3823.9159418843933	3010.3497462118053	1898.9570318389117	1931.6731715236915	2291.2263700820636	1904.9886354991154	1917.2630153113255	2275.2783102547596	2298.331036268939	2538.617632043994	1835.1390503128819	1882.4648674747527	2327.1345546416123	2112.9023327014347	1874.744316371367	2159.9736416902274	2553.1039490006433	2277.6796574023147	2366.767413475935	2054.9465200411028	1865.5115805965913
1806.2999748899538	2869.8037205721344	1885.3951115407172	2067.783980137895	1739.3241892038923	1645.908471700546	2501.7147335424597	2232.232218096509	1952.4694793779809	3823.9159418843933	3010.3497462118053	1898.9570318389117	1931.6731715236915	2291.2263700820636	1904.9886354991154	1916.3145964958046	2275.2783102547596	2280.369564212451	2538.617632043994	1818.8170332171376	1882.4648674747527	2327.1345546416123	2112.9023327014347	1863.6456476576814	2159.9736416902274	2553.1039490006433	2277.6796574023147	2366.767413475935	2054.9465200411028	1865.1992185858292
1806.2999748899538	2869.8037205721344	1885.3951115407172	2067.783980137895	1738.3332059083118	1642.193754957685	2501.7147335424597	2232.232218096509	1952.4694793779809	3822.639533939921	3010.3497462118053	1898.9570318389117	1931.6731715236915	2291.2263700820636	1890.897126334522	1916.3145964958046	2275.2783102547596	2280.369564212451	2538.617632043994	1818.8170332171376	1882.4648674747527	2320.102201355583	2103.5658397369916	1863.6456476576814	2057.2185110480145	2553.1039490006433	2277.6796574023147	2366.767413475935	2054.9465200411028	1861.5618528984905
1805.6840997307163	2869.8037205721344	1885.3951115407172	2067.783980137895	1738.3332059083118	1642.193754957685	2501.7147335424597	2232.232218096509	1952.4694793779809	3822.639533939921	3010.3497462118053	1881.6622622007028	1912.4870251152706	2291.2263700820636	1890.897126334522	1914.3266945283735	2241.194519511335	2280.369564212451	2538.617632043994	1818.8170332171376	1882.4648674747527	2320.102201355583	2103.5658397369916	1863.6456476576814	2057.2185110480145	2529.5754974875927	2277.6796574023147	2355.0167745163358	2044.4269588320383	1861.5618528984905
1801.9388653488	2844.7927459670946	1885.3951115407172	2067.783980137895	1737.2046593056068	1605.2447575294862	2501.7147335424597	2232.232218096509	1952.4694793779809	3822.639533939921	3010.3497462118053	1881.6622622007028	1912.4870251152706	2291.2263700820636	1890.897126334522	1914.3266945283735	2241.194519511335	2278.920858053071	2538.617632043994	1818.2420720468158	1882.4648674747527	2320.102201355583	1923.729176487187	1863.6456476576814	2057.2185110480145	2529.5754974875927	2277.6796574023147	2349.4516902262058	2036.0193809608559	1859.2274118084715
1792.5836448767727	2844.7927459670946	1884.0865011053002	2067.783980137895	1737.2046593056068	1605.2447575294862	2501.7147335424597	2232.232218096509	1952.4694793779809	3822.639533939921	3010.3497462118053	1881.6622622007028	1912.4870251152706	2269.7281469929057	1874.1950953486976	1914.3266945283735	2241.194519511335	2278.920858053071	2529.9630393411853	1808.028710417053	1882.4648674747527	2296.7104041946795	1923.729176487187	1863.6456476576814	2057.2185110480145	2499.7618097316254	2277.6796574023147	2349.4516902262058	2036.0193809608559	1859.2274118084715
1792.5836448767727	2759.747508311863	1878.2317588424926	2067.783980137895	1735.6961169662575	1605.2447575294862	2501.7147335424597	2232.232218096509	1952.4694793779809	3813.4598192699395	3010.3497462118053	1879.6079813289862	1912.4870251152706	2269.7281469929057	1872.6084752930833	1914.3266945283735	2241.194519511335	2278.920858053071	2424.6259366756312	1808.028710417053	1882.4648674747527	2296.7104041946795	1923.7139270193447	1863.6456476576814	2057.2185110480145	2499.7618097316254	2277.6796574023147	2349.4516902262058	1919.0925297155663	1859.2274118084715
1792.5836448767727	2759.747508311863	1878.2317588424926	2067.783980137895	1735.6961169662575	1605.2447575294862	2501.7147335424597	2216.4487630368776	1952.4694793779809	3809.830318814621	3010.3497462118053	1879.6079813289862	1912.4870251152706	2269.7281469929057	1872.6084752930833	1912.084674209069	2241.194519511335	2278.920858053071	2424.6259366756312	1806.4075619975376	1865.0499170789776	2288.44136144408	1915.778122282445	1863.6456476576814	2057.2185110480145	2480.578634122286	2277.6796574023147	2349.451669156344	1919.0925297155663	1859.2274118084715
1792.5836448767727	2759.747508311863	1878.2317588424926	2067.783980137895	1731.82172993075	1605.1283478609582	2501.7147335424597	2216.4487630368776	1952.4694793779809	3809.830318814621	3010.3497462118053	1879.6079813289862	1912.4870251152706	2269.7281469929057	1872.6084752930833	1890.3824067965027	2241.194519511335	2278.920858053071	2424.6259366756312	1806.4075619975376	1865.0499170789776	2286.9282554545234	1915.5645143226216	1863.6456476576814	2057.2185110480145	2480.578634122286	2277.6796574023147	2349.451669156344	1919.0925297155663	1859.2274118084715
1792.5836448767727	2731.7395071800347	1878.2317588424926	2067.783980137895	1729.8889862948777	1604.7734400655588	2501.7147335424597	2216.4487630368776	1952.4694793779809	3809.830318814621	3010.3497462118053	1875.502755458037	1912.4870251152706	2268.482231490347	1872.6084752930833	1890.3824067965027	2238.6959813680724	2275.2772374051424	2414.236735128372	1803.7908846993246	1865.0499170789776	2286.9282554545234	1915.5645143226216	1863.6456476576814	2057.2185110480145	2480.578634122286	2277.6796574023147	2349.451669156344	1919.0925297155663	1849.4398995986826
1792.5836448767727	2731.7395071800347	1878.2317588424926	2067.783980137895	1729.8889862948777	1604.2759137055846	2501.7147335424597	2216.4487630368776	1921.4622768954905	3809.830318814621	2899.9334171658684	1875.502755458037	1912.4870251152706	2268.482231490347	1872.6084752930833	1890.3824067965027	2238.6959813680724	2275.2772374051424	2414.236735128372	1718.6355167778893	1865.0499170789776	2286.9282554545234	1915.5645143226216	1863.6456476576814	2057.2185110480145	2480.578634122286	2277.6796574023147	2349.451669156344	1919.0925297155663	1849.4398995986826
1792.0266346998724	2731.7395071800347	1878.2317588424926	2067.783980137895	1729.8889862948777	1604.2759137055846	2501.7147335424597	2216.4487630368776	1921.4622768954905	3809.830318814621	2899.9334171658684	1875.502755458037	1912.1018892446284	2255.1741693187623	1872.6084752930833	1890.3824067965027	2238.6959813680724	2275.2772374051424	2414.236735128372	1709.7998073742035	1865.0499170789776	2286.9282554545234	1915.067756311817	1863.6456476576814	2057.2185110480145	2480.578634122286	2277.6796574023147	2349.451669156344	1919.0925297155663	1849.4398995986826
1791.9591783329386	2731.7395071800347	1878.2317588424926	2053.8310901561636	1729.8889862948777	1604.2759137055846	2501.7147335424597	2198.001875798062	1921.4622768954905	3809.830318814621	2899.9334171658684	1875.502755458037	1909.6105292724644	2255.1741693187623	1872.6084752930833	1886.6847283647758	2238.6959813680724	2268.927458533787	2386.6820609000138	1709.7998073742035	1862.3723532846693	2272.2662535262075	1915.067756311817	1863.6456476576814	2057.2185110480145	2476.96417502932	2277.6796574023147	2349.451669156344	1913.3054550402876	1849.3036458642669
1791.9591783329386	2731.7395071800347	1878.0179208627046	2053.8310901561636	1729.8889862948777	1604.2759137055846	2501.7147335424597	2198.001875798062	1921.4622768954905	3809.830318814621	2899.9334171658684	1875.502755458037	1909.6105292724644	2237.349409145768	1872.6084752930833	1885.196134752333	2238.6959813680724	2260.4881552972274	2369.3688482867374	1709.7998073742035	1862.3723532846693	2272.2662535262075	1915.067756311817	1860.8826885487122	2057.2185110480145	2476.96417502932	2277.6796574023147	2349.451669156344	1913.3054550402876	1849.3036458642669
1774.2305854643375	2731.7395071800347	1878.0179208627046	2053.8310901561636	1729.8889862948777	1604.192881474818	2501.7147335424597	2198.001875798062	1921.4622768954905	3809.830318814621	2899.9334171658684	1875.502755458037	1909.6105292724644	2237.349409145768	1853.7820492832689	1885.196134752333	2227.647564748977	2260.4881552972274	2366.073329102691	1709.7998073742035	1862.3723532846693	2272.2662535262075	1915.067756311817	1860.8826885487122	2057.2185110480145	2344.841675352346	2248.3213953134705	2336.0460507350826	1913.3054550402876	1849.3036458642669
1774.2305854643375	2731.7395071800347	1876.9754475558004	2053.8310901561636	1710.8642438499003	1603.368356225569	2501.7147335424597	2198.001875798062	1921.4622768954905	3809.830318814621	2899.9334171658684	1875.502755458037	1909.6105292724644	2237.349409145768	1853.7820492832689	1885.196134752333	2227.647564748977	2260.4881552972274	2343.6935224293306	1709.7998073742035	1862.3723532846693	2272.2662535262075	1915.067756311817	1860.8826885487122	2057.2185110480145	2344.841675352346	2231.862085680472	2336.0460507350826	1890.406441644188	1843.4701857847226
1774.2305854643375	2677.553841705393	1876.9754475558004	2053.8310901561636	1706.5466445568518	1603.368356225569	2484.527039327978	2198.001875798062	1921.4622768954905	3809.830318814621	2899.9334171658684	1875.502755458037	1906.7670177005202	2198.6431865631994	1853.7820492832689	1885.196134752333	2227.647564748977	2260.4881552972274	2330.5232117681985	1671.4393646803317	1862.3723532846693	2272.2662535262075	1907.3839935879814	1860.8826885487122	2057.2185110480145	2344.841675352346	2231.862085680472	2317.7838813500957	1890.406441644188	1843.4701857847226
1774.2305854643375	2677.553841705393	1876.9754475558004	2050.0726448406913	1702.8380723559246	1603.368356225569	2484.527039327978	2198.001875798062	1921.4622768954905	3809.830318814621	2899.9334171658684	1875.502755458037	1906.7670177005202	2198.6431865631994	1853.7820492832689	1885.196134752333	2216.554273999334	2260.219780600417	2328.5436509643214	1669.8567782850669	1862.3723532846693	2272.2662535262075	1907.3839935879814	1859.9520562934074	2048.361210838558	2344.841675352346	2231.862085680472	2317.7838813500957	1890.406441644188	1837.2802611736447
1774.2305854643375	2677.553841705393	1876.9754475558004	2035.5930556048957	1702.8380723559246	1603.368356225569	2484.527039327978	2198.001875798062	1921.4622768954905	3809.830318814621	2899.9334171658684	1875.502755458037	1906.7670177005202	2198.6431865631994	1853.7820492832689	1885.196134752333	2216.554273999334	2260.219780600417	2325.491035752487	1669.7892968143312	1862.3723532846693	2272.2662535262075	1899.0032497984025	1859.9520562934074	2048.361210838558	2344.841675352346	2231.862085680472	2307.018409648319	1890.406441644188	1834.5869767686904
1774.2305854643375	2677.553841705393	1876.9754475558004	2035.5930556048957	1702.8380723559246	1602.3583083004667	2484.527039327978	2198.001875798062	1921.4622768954905	3809.830318814621	2897.192766735222	1875.502755458037	1906.7670177005202	2198.6431865631994	1853.7820492832689	1885.196134752333	2216.554273999334	2260.219780600417	2325.491035752487	1669.7892968143312	1862.3723532846693	2272.2662535262075	1899.0032497984025	1859.2713685378615	2048.361210838558	2344.841675352346	2231.862085680472	2307.018409648319	1890.406441644188	1834.5869767686904
1774.2305854643375	2677.553841705393	1876.9754475558004	2035.5930556048957	1702.8380723559246	1602.3583083004667	2484.527039327978	2198.001875798062	1915.2808301856983	3809.830318814621	2896.0473073949993	1875.502755458037	1906.7670177005202	2198.6431865631994	1853.7820492832689	1885.0633635193856	2216.554273999334	2260.219780600417	2312.881361478215	1669.7892968143312	1862.3723532846693	2272.2662535262075	1895.4134252517517	1859.2713685378615	2048.361210838558	2344.841675352346	2163.943329063389	2307.018409648319	1890.406441644188	1834.5869767686904
1774.2305854643375	2677.553841705393	1876.9754475558004	2035.5930556048957	1702.8380723559246	1602.3583083004667	2464.7978890233394	2192.844735918952	1915.2808301856983	3809.830318814621	2896.0473073949993	1875.502755458037	1906.7670177005202	2198.6431865631994	1853.7820492832689	1885.0633635193856	2216.554273999334	2260.219780600417	2312.881361478215	1669.7892968143312	1862.3723532846693	2272.2662535262075	1895.4134252517517	1779.070938306645	2048.361210838558	2344.841675352346	2163.943329063389	2307.018409648319	1890.406441644188	1832.2117665485541
1774.2305854643375	2677.553841705393	1876.9754475558004	2035.5930556048957	1702.8380723559246	1598.4905444807466	2464.7978890233394	2192.844735918952	1915.2808301856983	3809.830318814621	2855.71573005966	1875.502755458037	1906.7670177005202	2198.6431865631994	1853.7820492832689	1883.2147156103508	2216.554273999334	2260.219780600417	2298.5883290213314	1668.4719551817777	1862.3723532846693	2256.757837283696	1892.9000001762602	1779.070938306645	2036.5278766023127	2341.4328747891304	2163.943329063389	2307.018409648319	1890.406441644188	1829.919385629947
1774.2305854643375	2632.656296326716	1860.0658831724345	2020.1758633907662	1702.8380723559246	1597.8458773788614	2464.7978890233394	2192.844735918952	1913.751214895638	3809.830318814621	2855.71573005966	1875.502755458037	1906.7670177005202	2198.6431865631994	1853.7820492832689	1883.2147156103508	2216.554273999334	2260.219780600417	2298.5883290213314	1666.9166866409028	1862.3723532846693	2256.757837283696	1892.9000001762602	1779.070938306645	2036.5278766023127	2341.4328747891304	2163.943329063389	2307.018409648319	1890.406441644188	1829.919385629947
1774.2305854643375	2632.656296326716	1860.0658831724345	2005.08222025937	1702.8380723559246	1597.8458773788614	2440.398236582375	2192.844735918952	1910.0364428516061	3809.830318814621	2855.71573005966	1875.502755458037	1906.7670177005202	2198.6431865631994	1853.7820492832689	1883.2147156103508	2191.8980925682545	2260.219780600417	2298.5883290213314	1666.7536737833857	1857.4131238683688	2255.922377999552	1892.9000001762602	1779.070938306645	2036.5278766023127	2327.107846799919	2163.943329063389	2307.018409648319	1883.5202681570008	1829.919385629947
1774.2305854643375	2632.656296326716	1860.0658831724345	2005.08222025937	1702.8380723559246	1597.8458773788614	2409.4418608431597	2192.844735918952	1910.0364428516061	3803.5638585643965	2855.71573005966	1875.502755458037	1906.7670177005202	2198.6431865631994	1853.7820492832689	1883.2147156103508	2191.8980925682545	2260.219780600417	2298.5883290213314	1666.5651358588036	1857.4131238683688	2255.922377999552	1884.6851245211103	1779.070938306645	2030.1400598557511	2327.107846799919	2163.943329063389	2307.018409648319	1883.5202681570008	1829.919385629947
1774.2305854643375	2632.656296326716	1860.0658831724345	2005.08222025937	1702.8380723559246	1596.992731352302	2409.4418608431597	2192.844735918952	1910.0364428516061	3803.5638585643965	2855.71573005966	1875.502755458037	1897.4255962036673	2198.6431865631994	1853.7820492832689	1883.2147156103508	2186.4400963900853	2260.219780600417	2298.5883290213314	1666.5651358588036	1857.4131238683688	2255.922377999552	1884.6851245211103	1777.2290266281004	2030.1400598557511	2327.107846799919	2163.943329063389	2307.018409648319	1883.5202681570008	1829.919385629947
1774.2305854643375	2627.7807396133176	1860.0658831724345	2005.08222025937	1702.8380723559246	1582.8412325547663	2409.4418608431597	2176.273364161039	1910.0364428516061	3781.468762895188	2806.568388700214	1875.502755458037	1897.4255962036673	2192.490153999073	1853.7820492832689	1874.8723098494775	2159.8020304973697	2260.219780600417	2298.5883290213314	1665.230616110885	1856.0439929714246	2255.922377999552	1884.6851245211103	1777.2290266281004	2001.7746372694996	2327.107846799919	2163.943329063389	2307.018409648319	1883.5202681570008	1829.919385629947
1774.2305854643375	2627.7807396133176	1860.0658831724345	2001.2824837804346	1702.8380723559246	1582.8412325547663	2400.5800360667035	2176.273364161039	1909.0941788390478	3781.468762895188	2806.568388700214	1874.4933326815014	1897.4255962036673	2192.490153999073	1853.7820492832689	1874.8723098494775	2159.8020304973697	2260.219780600417	2298.5883290213314	1665.230616110885	1856.0439929714246	2255.922377999552	1883.913223918928	1775.4583301408502	2001.7746372694996	2327.107846799919	2163.943329063389	2307.018409648319	1883.5202681570008	1829.919385629947
1751.8500688366667	2627.7807396133176	1860.0658831724345	2001.2824837804346	1701.661285085765	1582.7127543665918	2400.5800360667035	2176.273364161039	1909.0941788390478	3781.468762895188	2806.568388700214	1859.5305486230286	1896.8473076573546	2192.490153999073	1851.360703003882	1874.8386014384055	2159.8020304973697	2245.894249297524	2298.5883290213314	1665.230616110885	1856.0439929714246	2255.922377999552	1883.913223918928	1775.4583301408502	2001.7746372694996	2327.107846799919	2163.943329063389	2307.018409648319	1883.5202681570008	1829.919385629947
1670.4902945879674	2620.7253005957814	1860.0658831724345	1988.951492425763	1701.661285085765	1582.7127543665918	2400.5800360667035	2163.0775511440493	1891.0708132441155	3781.468762895188	2806.568388700214	1859.5305486230286	1896.8473076573546	2165.228172691057	1851.360703003882	1874.8386014384055	2158.0404912692607	2245.894249297524	2298.5883290213314	1665.230616110885	1856.0439929714246	2249.315801228817	1883.913223918928	1775.4583301408502	2001.7746372694996	2327.107846799919	2163.943329063389	2300.9039832244125	1878.8363597478692	1829.919385629947
1670.4902945879674	2620.7253005957814	1860.0658831724345	1988.951492425763	1684.1807979922073	1582.6406381527665	2400.5800360667035	2163.0775511440493	1888.2741497570455	3781.468762895188	2806.568388700214	1859.5305486230286	1896.8473076573546	2165.228172691057	1842.224597491956	1874.8386014384055	2158.0404912692607	2245.894249297524	2298.5883290213314	1665.230616110885	1856.0439929714246	2249.315801228817	1883.913223918928	1771.9968574059915	1988.0624691940018	2327.107846799919	2163.943329063389	2300.9039832244125	1878.8363597478692	1829.919385629947
1670.4902945879674	2614.3637604953283	1860.0658831724345	1966.5296795049865	1684.1807979922073	1582.6406381527665	2376.418328393754	2163.0775511440493	1888.2741497570455	3781.468762895188	2806.568388700214	1859.5305486230286	1896.8473076573546	2165.228172691057	1842.224597491956	1874.8386014384055	2149.7125991356056	2244.80254185786	2298.5883290213314	1664.7422131737558	1856.0439929714246	2249.315801228817	1875.8018604130286	1771.9968574059915	1988.0624691940018	2327.107846799919	2163.943329063389	2300.6721400961274	1878.8363597478692	1821.4446006026537
1670.4902945879674	2614.3637604953283	1860.0658831724345	1961.1243197317226	1677.8199233582252	1582.6406381527665	2376.418328393754	2163.0775511440493	1888.2741497570455	3781.468762895188	2806.568388700214	1859.5305486230286	1896.8473076573546	2139.4306889459353	1842.224597491956	1874.6562350188842	2149.7125991356056	2244.80254185786	2271.7445361848168	1664.7422131737558	1856.0439929714246	2249.315801228817	1873.844070690942	1771.9968574059915	1988.0624691940018	2327.107846799919	2092.7994568504673	2265.6553422954025	1874.4522792280343	1821.4446006026537
1670.4902945879674	2614.3637604953283	1860.0658831724345	1961.1243197317226	1677.8199233582252	1582.4353600247455	2331.1565029251497	2158.2048269318984	1888.2741497570455	3781.468762895188	2806.568388700214	1859.2313027941655	1896.8473076573546	2139.4306889459353	1842.224597491956	1874.6562350188842	2149.7125991356056	2150.607472972362	2246.0994983210794	1664.7422131737558	1856.0439929714246	2249.315801228817	1873.844070690942	1771.9968574059915	1988.0624691940018	2294.679532347297	2092.7994568504673	2265.6553422954025	1874.4522792280343	1821.4446006026537
1670.4902945879674	2614.3637604953283	1860.0658831724345	1961.1243197317226	1677.8199233582252	1582.4353600247455	2331.1565029251497	2149.722721241175	1888.2741497570455	3781.468762895188	2806.568388700214	1859.2313027941655	1896.8473076573546	2136.099813763098	1842.224597491956	1864.0068489583073	2149.7125991356056	2089.4068144633306	2246.0994983210794	1664.7422131737558	1856.0439929714246	2249.315801228817	1873.844070690942	1767.8503227918663	1988.0624691940018	2281.8162035073656	2092.7994568504673	2245.487473921887	1874.4522792280343	1816.0501153906823
1670.4902945879674	2614.3637604953283	1860.0658831724345	1961.1243197317226	1677.8199233582252	1582.4353600247455	2331.1565029251497	2149.722721241175	1888.2741497570455	3781.468762895188	2806.568388700214	1859.2313027941655	1896.8473076573546	2125.4644516933295	1842.224597491956	1857.235750113336	2149.7125991356056	2089.4068144633306	2246.0994983210794	1664.7422131737558	1856.0439929714246	2249.315801228817	1873.844070690942	1744.2148805355955	1988.0624691940018	2281.8162035073656	2092.7994568504673	2245.487473921887	1874.4522792280343	1816.0501153906823
1670.4902945879674	2614.3637604953283	1847.4385172742852	1960.5309432587803	1677.8199233582252	1582.4353600247455	2331.1565029251497	2149.722721241175	1888.2741497570455	3781.468762895188	2806.568388700214	1859.2313027941655	1890.119542559548	2125.4644516933295	1842.224597491956	1857.235750113336	2149.5076658525004	2089.4068144633306	2246.0994983210794	1663.513588820923	1856.0439929714246	2248.991217152986	1867.4983013228698	1740.8478966489938	1988.0624691940018	2281.8162035073656	2088.435053437045	2245.487473921887	1874.4522792280343	1816.0501153906823
1670.4806221877616	2614.3637604953283	1847.4385172742852	1960.5309432587803	1677.8199233582252	1581.9692160463405	2331.1565029251497	2149.722721241175	1888.2741497570455	3781.468762895188	2806.568388700214	1839.498279083151	1890.119542559548	2125.4644516933295	1842.224597491956	1857.235750113336	2141.1051507839056	2089.4068144633306	2246.0994983210794	1663.513588820923	1856.0439929714246	2248.991217152986	1852.122236162348	1703.7710174105027	1988.0624691940018	2281.8162035073656	2088.435053437045	2245.487473921887	1871.7120958282517	1815.3761633318682
1670.4806221877616	2614.3637604953283	1847.4385172742852	1960.5309432587803	1677.8199233582252	1581.9692160463405	2311.2135228409334	2149.722721241175	1886.798846659056	3781.468762895188	2806.568388700214	1839.498279083151	1890.119542559548	2125.4644516933295	1842.224597491956	1857.235750113336	2110.564013101539	2089.4068144633306	2246.0994983210794	1661.2627686885282	1856.0439929714246	2248.991217152986	1852.122236162348	1703.7710174105027	1988.0624691940018	2281.8162035073656	2088.435053437045	2230.21764838115	1871.7120958282517	1811.0044069169155
1670.4806221877616	2614.3637604953283	1842.878121950732	1960.5309432587803	1677.8199233582252	1581.9692160463405	2304.523038490568	2149.722721241175	1886.798846659056	3749.577197094909	2761.248432082595	1839.498279083151	1890.119542559548	2125.4644516933295	1842.224597491956	1857.235750113336	2110.564013101539	2089.4068144633306	2246.0994983210794	1661.2627686885282	1853.0210697881407	2248.991217152986	1852.122236162348	1703.7710174105027	1988.0624691940018	2281.8162035073656	2088.435053437045	2230.21764838115	1871.7120958282517	1811.0044069169155
1670.4806221877616	2614.3637604953283	1842.878121950732	1960.5309432587803	1677.8199233582252	1572.6896361642	2304.523038490568	2149.722721241175	1886.798846659056	3749.577197094909	2761.248432082595	1839.498279083151	1890.119542559548	2125.4644516933295	1842.224597491956	1857.235750113336	2110.564013101539	2089.4068144633306	2246.0994983210794	1661.2627686885282	1851.158884865316	2248.991217152986	1852.122236162348	1703.7710174105027	1988.0624691940018	2281.8162035073656	2088.435053437045	2230.21764838115	1871.7120958282517	1811.0044069169155
1666.8433929646974	2614.3637604953283	1842.878121950732	1960.5309432587803	1671.8890415971462	1572.6896361642	2304.523038490568	2149.722721241175	1886.798846659056	3749.577197094909	2761.248432082595	1839.498279083151	1890.119542559548	2125.4644516933295	1842.224597491956	1857.235750113336	2110.564013101539	2089.4068144633306	2246.0994983210794	1661.136416714921	1840.408163471648	2248.991217152986	1852.122236162348	1703.7710174105027	1988.0624691940018	2281.8162035073656	2088.435053437045	2220.676652383816	1871.7120958282517	1811.0044069169155
1666.8433929646974	2614.3637604953283	1842.878121950732	1894.0497210208339	1669.6535168810133	1572.0714269341797	2304.523038490568	2149.722721241175	1886.798846659056	3749.577197094909	2761.248432082595	1839.498279083151	1877.4053880644353	2114.4331833342812	1842.224597491956	1857.235750113336	2110.564013101539	2089.4068144633306	2246.0994983210794	1642.430336038296	1840.408163471648	2248.991217152986	1852.122236162348	1703.237586539516	1988.0624691940018	2281.8162035073656	2067.631307882707	2219.3557587809923	1871.7120958282517	1797.0160202450807
1666.8433929646974	2614.3637604953283	1842.878121950732	1894.0497210208339	1669.6535168810133	1572.0714269341797	2304.523038490568	2149.722721241175	1886.798846659056	3749.577197094909	2753.017194876492	1835.903978111413	1877.4053880644353	2114.4331833342812	1842.224597491956	1856.5287951889086	2110.564013101539	2089.094140996265	2246.0994983210794	1642.430336038296	1840.408163471648	2248.991217152986	1852.122236162348	1703.237586539516	1988.0624691940018	2281.8162035073656	2067.631307882707	2219.3557587809923	1861.0110999245705	1797.0160202450807
1666.8433929646974	2584.545151776792	1842.1300384618119	1894.0497210208339	1669.6535168810133	1572.0714269341797	2304.523038490568	2149.722721241175	1886.798846659056	3749.577197094909	2730.8746986437973	1835.903978111413	1877.4053880644353	2114.4331833342812	1832.7417965417244	1856.5287951889086	2107.0786216031825	2089.094140996265	2246.0994983210794	1642.430336038296	1840.408163471648	2248.991217152986	1852.122236162348	1701.0122149751119	1978.7701512307217	2272.745020442034	2054.2654025190886	2219.3557587809923	1861.0110999245705	1797.0160202450807
1666.8433929646974	2584.545151776792	1842.1300384618119	1892.6075908086204	1669.6535168810133	1570.9545637392941	2304.523038490568	2149.722721241175	1883.6591099706861	3749.577197094909	2730.8746986437973	1835.903978111413	1877.4053880644353	2114.4331833342812	1832.7417965417244	1856.5287951889086	2107.0786216031825	2089.094140996265	2241.7166591994837	1642.430336038296	1840.3662060235988	2248.991217152986	1852.122236162348	1701.0122149751119	1978.7701512307217	2243.346423255701	2054.2654025190886	2218.1883065421953	1861.0110999245705	1785.720159765221
1666.5461694508047	2584.545151776792	1842.1300384618119	1883.3034933257165	1669.6535168810133	1570.9545637392941	2299.2506755485956	2149.722721241175	1883.6591099706861	3624.4653302411166	2730.8746986437973	1835.903978111413	1877.4053880644353	2114.4331833342812	1832.7417965417244	1829.4890643617573	2107.0786216031825	2089.094140996265	2241.038873163432	1639.3030880910164	1837.0398277148474	2248.991217152986	1852.122236162348	1695.2546738143326	1978.7701512307217	2243.346423255701	2054.2654025190886	2196.1328600639144	1861.0110999245705	1785.720159765221
1664.3722837505911	2584.545151776792	1842.1300384618119	1883.3034933257165	1669.6535168810133	1570.9545637392941	2299.2506755485956	2149.722721241175	1883.6591099706861	3560.223306625986	2730.8746986437973	1835.903978111413	1877.4053880644353	2114.4331833342812	1815.7621263135884	1826.3707342783568	2107.0786216031825	2089.094140996265	2241.038873163432	1639.3030880910164	1837.0398277148474	2248.991217152986	1852.122236162348	1681.4981486032254	1978.7701512307217	2243.346423255701	2051.129283649423	2187.5708016041417	1860.2242197419064	1785.720159765221
1664.3722837505911	2584.545151776792	1842.1300384618119	1883.3034933257165	1669.6535168810133	1569.8998367730583	2211.2893147077402	2149.722721241175	1880.836563620222	3558.1639363727363	2730.8746986437973	1835.903978111413	1877.4053880644353	2110.5034963311405	1811.0977272026532	1826.3707342783568	2107.0786216031825	2087.714137131189	2238.7350482717	1639.3030880910164	1837.0398277148474	2248.991217152986	1852.122236162348	1681.4981486032254	1978.7701512307217	2243.346423255701	2051.129283649423	2187.5708016041417	1860.2242197419064	1785.720159765221
1664.3722837505911	2580.5834058659284	1768.366169701024	1883.3034933257165	1669.6535168810133	1569.8998367730583	2211.2893147077402	2149.722721241175	1869.5445899502408	3558.1639363727363	2730.8746986437973	1835.903978111413	1877.4053880644353	2110.5034963311405	1807.2467729442324	1826.3707342783568	2103.806162621562	2045.820677458091	2229.100109955613	1639.3030880910164	1835.8366493091726	2248.991217152986	1851.4250683322848	1681.4981486032254	1897.7300493981302	2243.346423255701	2051.129283649423	2178.7640410579443	1855.1525168532564	1785.720159765221
1664.3722837505911	2580.5834058659284	1768.366169701024	1883.3034933257165	1669.6535168810133	1568.7521265267194	2211.2893147077402	2144.4369400228716	1869.5445899502408	3558.1639363727363	2730.8746986437973	1822.7413359274597	1877.4053880644353	2110.5034963311405	1807.2467729442324	1826.3707342783568	1945.986040029534	2040.1167942613	2158.865072086309	1620.3944579177148	1816.9955137695038	2231.623460808558	1836.55409245739	1681.4981486032254	1895.7919295952438	2237.891263741964	2051.129283649423	2178.7640410579443	1855.1525168532564	1785.720159765221
1664.3722837505911	2580.5834058659284	1768.366169701024	1883.3034933257165	1669.6535168810133	1566.739834183457	2165.881948446321	2144.4369400228716	1866.3215206383793	3558.1639363727363	2730.8746986437973	1822.7413359274597	1876.3688323631827	2110.5034963311405	1805.6095576570433	1826.3707342783568	1945.986040029534	2040.1167942613	2158.865072086309	1606.0700290111004	1816.9955137695038	2222.098725712079	1836.55409245739	1681.4981486032254	1895.7919295952438	2237.891263741964	2051.129283649423	2178.7640410579443	1853.3624966010034	1785.1459956479664
1664.3722837505911	2575.9954779057625	1768.366169701024	1883.3034933257165	1669.6535168810133	1566.6255877539072	2165.881948446321	2144.4369400228716	1866.3215206383793	3558.1639363727363	2730.8746986437973	1822.7413359274597	1876.3688323631827	2109.045867573703	1805.6095576570433	1826.3707342783568	1945.986040029534	2040.1167942613	2158.865072086309	1605.4932763228835	1806.7168356101495	2221.2347598577862	1836.55409245739	1681.4981486032254	1891.028880725022	2235.750439352935	1963.2819918399382	2178.7640410579443	1853.3624966010034	1785.1459956479664
1664.1501833577859	2575.9954779057625	1767.3538039881037	1883.3034933257165	1669.6535168810133	1566.6255877539072	2165.881948446321	2144.4369400228716	1866.3215206383793	3558.1639363727363	2730.8746986437973	1822.7413359274597	1872.3357220123946	2109.045867573703	1805.6095576570433	1826.3707342783568	1943.6325696648628	2040.1167942613	2158.865072086309	1603.7548968266058	1806.7168356101495	2221.2347598577862	1836.55409245739	1681.4261892205159	1891.028880725022	2235.750439352935	1950.9994288627154	2178.7640410579443	1853.3624966010034	1785.1459956479664
1664.1501833577859	2565.3824016492	1767.3538039881037	1883.3034933257165	1669.5574415605402	1566.6255877539072	2165.881948446321	2144.4369400228716	1866.3215206383793	3558.1639363727363	2716.4785059013066	1822.7413359274597	1872.3357220123946	2109.045867573703	1805.6095576570433	1826.3707342783568	1943.6325696648628	2040.1167942613	2158.865072086309	1603.7548968266058	1806.7168356101495	2221.2347598577862	1836.55409245739	1680.4059874078428	1873.532249788927	2235.750439352935	1950.9994288627154	2178.7640410579443	1848.707900207285	1785.1459956479664
1664.1501833577859	2565.3824016492	1767.3538039881037	1876.9701355776958	1630.2777388504944	1564.9718792538897	2155.649412907274	2144.4369400228716	1866.3215206383793	3558.1639363727363	2696.541560089441	1822.7413359274597	1872.3357220123946	2104.7525162973307	1787.4477161297768	1826.3707342783568	1943.6325696648628	2040.1167942613	2152.8047411087177	1586.9309017763212	1806.7168356101495	2221.2347598577862	1827.5102727647907	1680.4059874078428	1873.532249788927	2235.750439352935	1950.9994288627154	2164.63218384	1820.238211479716	1785.1459956479664
1664.1501833577859	2259.268515336061	1767.3538039881037	1874.1551340699516	1627.93942437281	1564.9718792538897	2155.649412907274	2144.4369400228716	1866.3215206383793	3547.4197941123475	2659.1189595062024	1816.2749627544326	1870.3511773873574	2104.7525162973307	1782.6165209927417	1826.3707342783568	1943.6325696648628	2040.1167942613	2152.8047411087177	1586.9309017763212	1805.7871831266448	2221.2347598577862	1822.0881269842362	1680.4059874078428	1873.532249788927	2234.925077623368	1950.9994288627154	2164.63218384	1820.238211479716	1785.1459956479664
1664.1501833577859	2259.268515336061	1767.3538039881037	1874.1551340699516	1627.93942437281	1564.9718792538897	2155.649412907274	2144.4369400228716	1866.3215206383793	3547.4197941123475	2659.1189595062024	1816.2749627544326	1870.3511773873574	2104.7525162973307	1782.6165209927417	1822.534213293892	1943.6325696648628	2040.1167942613	2152.8047411087177	1586.9309017763212	1805.7871831266448	2221.2347598577862	1822.0881269842362	1680.4059874078428	1869.172711561178	2234.925077623368	1947.9285191363767	2153.899974549334	1813.2523501762428	1785.1459956479664
1660.549490759077	2259.268515336061	1767.3538039881037	1874.1551340699516	1627.93942437281	1564.9365812939445	2155.649412907274	2144.4369400228716	1866.3215206383793	3547.4197941123475	2659.1189595062024	1816.2749627544326	1870.3511773873574	2094.7149776973692	1782.6165209927417	1819.1579432882927	1943.6325696648628	2037.344344440944	2152.8047411087177	1586.9309017763212	1798.7249701210803	2221.2347598577862	1822.0881269842362	1680.4059874078428	1869.172711561178	2234.925077623368	1947.9285191363767	2117.7685259428	1812.1049500318807	1785.1459956479664
1660.549490759077	2259.268515336061	1767.3538039881037	1874.1551340699516	1627.93942437281	1564.9158359382668	2155.649412907274	2128.9946593369764	1866.3215206383793	3547.4197941123475	2659.1189595062024	1816.2749627544326	1870.2827807378687	2073.207562357072	1782.6165209927417	1819.1579432882927	1943.6325696648628	2037.344344440944	2152.8047411087177	1586.9309017763212	1798.7249701210803	2221.2347598577862	1822.0881269842362	1680.4059874078428	1869.172711561178	2208.591205281206	1947.9285191363767	2117.7685259428	1812.1049500318807	1781.5985075437075
1631.0645370044308	2259.268515336061	1767.3538039881037	1874.1551340699516	1627.93942437281	1564.9158359382668	2125.348171582986	2128.9946593369764	1866.3215206383793	3543.330445921511	2659.1189595062024	1816.2749627544326	1870.2827807378687	2073.207562357072	1782.6165209927417	1819.1579432882927	1875.01648996831	2037.344344440944	2128.486068777702	1586.9309017763212	1798.7249701210803	2211.223410619198	1820.5947726116415	1680.4059874078428	1869.172711561178	2208.591205281206	1945.8326774449463	2117.7685259428	1812.1049500318807	1781.5985075437075
1631.0645370044308	2254.2833261053775	1767.3538039881037	1874.1551340699516	1627.93942437281	1564.9158359382668	2125.348171582986	2106.1325385927153	1866.3215206383793	3543.330445921511	2659.1189595062024	1806.8529881221432	1870.2827807378687	2073.207562357072	1782.6165209927417	1819.1579432882927	1875.01648996831	2037.344344440944	2128.486068777702	1586.9309017763212	1791.773016863781	2211.223410619198	1820.5947726116415	1680.4059874078428	1869.172711561178	2208.591205281206	1945.8326774449463	2116.309911419119	1812.1049500318807	1781.5985075437075
1631.0645370044308	2254.2833261053775	1767.3538039881037	1874.1551340699516	1623.8617999206554	1564.9158359382668	2124.149604969387	2106.1325385927153	1866.3215206383793	3543.330445921511	2644.4274731862743	1803.5427970793994	1870.2827807378687	2072.272720447427	1780.5875874228411	1799.6559303909073	1875.01648996831	2037.344344440944	2128.486068777702	1586.9309017763212	1791.773016863781	2211.223410619198	1820.3826189283732	1680.4059874078428	1869.172711561178	2208.591205281206	1945.8326774449463	2109.240629377685	1812.1049500318807	1781.5985075437075
1631.0645370044308	2254.2833261053775	1765.7245567784262	1874.1551340699516	1618.0223961797199	1564.9158359382668	2124.149604969387	2106.1325385927153	1866.3215206383793	3543.330445921511	2644.4274731862743	1803.5427970793994	1870.2827807378687	2072.272720447427	1780.5875874228411	1799.6559303909073	1875.01648996831	2037.344344440944	2128.486068777702	1586.9309017763212	1791.773016863781	2211.223410619198	1820.3826189283732	1679.5377436921117	1814.9352833474252	2208.591205281206	1945.8326774449463	2109.240629377685	1809.4441999666842	1781.5985075437075
1631.0645370044308	2254.2833261053775	1764.8661804137696	1874.1551340699516	1618.0223961797199	1561.72207536503	2124.149604969387	2106.1325385927153	1866.3215206383793	3543.330445921511	2644.4274731862743	1803.5427970793994	1867.6726558219307	2072.272720447427	1780.5875874228411	1799.6559303909073	1875.01648996831	2037.344344440944	2128.486068777702	1586.9309017763212	1791.773016863781	2211.223410619198	1820.3826189283732	1676.6969264675408	1814.9352833474252	2208.591205281206	1945.8326774449463	2109.240629377685	1809.4441999666842	1781.5985075437075
1631.0645370044308	2247.7274088179674	1764.3781535185913	1874.1551340699516	1618.0223961797199	1561.72207536503	2124.149604969387	2106.1325385927153	1866.3215206383793	3541.1436741954576	2644.4274731862743	1803.5427970793994	1867.6726558219307	2072.272720447427	1780.5875874228411	1799.6559303909073	1875.01648996831	2037.344344440944	2128.486068777702	1586.2897891133155	1791.773016863781	2198.4967386340745	1820.3738092073274	1676.6969264675408	1814.9352833474252	2208.591205281206	1945.8326774449463	2109.240629377685	1809.4441999666842	1781.5985075437075
1631.0645370044308	2247.7274088179674	1764.3781535185913	1874.1551340699516	1618.0223961797199	1561.72207536503	2124.149604969387	2106.1325385927153	1866.3215206383793	3541.1436741954576	2644.4274731862743	1803.5427970793994	1867.6726558219307	2072.272720447427	1780.5875874228411	1799.6559303909073	1875.01648996831	2037.344344440944	2128.486068777702	1586.2897891133155	1791.773016863781	2198.4967386340745	1820.3738092073274	1674.0984497999596	1814.9352833474252	2205.9483201331136	1943.760210254837	2108.48460454527	1809.4441999666842	1781.114344456267
1631.0645370044308	2247.7274088179674	1762.1812166459104	1869.8596448454814	1618.0223961797199	1561.72207536503	2124.149604969387	2106.1325385927153	1866.3215206383793	3537.7945874000516	2644.4274731862743	1803.5427970793994	1867.6726558219307	2065.7042801053663	1780.5875874228411	1799.6559303909073	1875.01648996831	2037.344344440944	2126.938131415508	1586.2897891133155	1791.773016863781	2189.728067543013	1820.3738092073274	1674.0984497999596	1814.9352833474252	2205.9483201331136	1939.8133076599374	2108.48460454527	1809.4441999666842	1781.114344456267
1620.3515018462485	2247.7274088179674	1762.1812166459104	1869.8596448454814	1618.0223961797199	1561.72207536503	2124.149604969387	2105.633455898846	1866.3215206383793	3537.7945874000516	2644.4274731862743	1803.5427970793994	1867.6726558219307	2065.7042801053663	1780.5875874228411	1799.6559303909073	1875.01648996831	2037.344344440944	2126.938131415508	1586.1199332056472	1791.773016863781	2189.728067543013	1820.3738092073274	1674.0984497999596	1814.9352833474252	2205.9483201331136	1934.6119952981398	2108.48460454527	1809.4441999666842	1781.114344456267
1620.3515018462485	2247.7274088179674	1762.1812166459104	1869.8596448454814	1614.8739471675024	1561.72207536503	2124.149604969387	2105.633455898846	1866.3215206383793	3533.898481854324	2643.3255328544565	1798.3484204907977	1867.6726558219307	2065.7042801053663	1780.5875874228411	1799.6559303909073	1875.01648996831	2037.344344440944	2122.491123880438	1586.1199332056472	1791.773016863781	2189.728067543013	1820.3738092073274	1674.0984497999596	1814.9352833474252	2205.9483201331136	1934.6119952981398	2108.48460454527	1809.4441999666842	1781.114344456267
1573.4169070890025	2244.600748091729	1762.1812166459104	1869.8596448454814	1610.2017178794558	1561.72207536503	2124.149604969387	2099.01077584491	1866.3215206383793	3533.898481854324	2602.397192323959	1798.3484204907977	1867.6726558219307	2065.7042801053663	1780.5875874228411	1799.6559303909073	1875.01648996831	2037.344344440944	2116.0357818638645	1578.504525654344	1791.773016863781	2185.4237038398496	1820.3738092073274	1674.0984497999596	1814.9352833474252	2188.0532225837583	1934.6119952981398	2108.48460454527	1809.4441999666842	1766.908830182314
1573.4169070890025	2244.600748091729	1762.1812166459104	1865.4476488932237	1603.6656401466341	1561.0590520370313	2124.149604969387	2099.01077584491	1866.3215206383793	3533.898481854324	2574.479294123823	1798.3484204907977	1867.6726558219307	2059.9002755255156	1780.5875874228411	1798.4196125676813	1875.01648996831	2037.344344440944	2097.242871758758	1578.504525654344	1791.773016863781	2185.4237038398496	1820.3738092073274	1671.7925000986197	1814.9352833474252	2179.554197813456	1934.6119952981398	2108.48460454527	1799.9136865550677	1760.504094168345
1573.4169070890025	2244.600748091729	1762.1812166459104	1865.4476488932237	1599.1965482423702	1554.5191978780556	2124.149604969387	2092.1711498806026	1865.1608788635133	3533.898481854324	2574.479294123823	1727.9199984581617	1867.6726558219307	2059.9002755255156	1780.5875874228411	1798.4196125676813	1875.01648996831	2037.344344440944	2097.242871758758	1578.504525654344	1772.555718551159	2185.4237038398496	1820.3738092073274	1671.235569688606	1814.9352833474252	2179.554197813456	1934.6119952981398	2108.48460454527	1799.9136865550677	1760.504094168345
1573.4169070890025	2244.600748091729	1762.1812166459104	1865.4476488932237	1599.1965482423702	1554.269686179196	2124.149604969387	2092.1711498806026	1865.1608788635133	3533.898481854324	2574.479294123823	1727.9199984581617	1858.4404114395825	2059.9002755255156	1780.5875874228411	1795.5590296938462	1875.01648996831	2037.344344440944	2062.7210874116568	1578.504525654344	1772.555718551159	2185.4237038398496	1819.5573950941873	1671.235569688606	1814.9352833474252	2179.554197813456	1925.3485991307525	2106.284422997708	1785.7880424576904	1755.0485638278547
1573.4169070890025	2244.600748091729	1762.1812166459104	1864.4478464843378	1599.1965482423702	1554.269686179196	2124.149604969387	2092.1711498806026	1865.1608788635133	3533.898481854324	2528.2832574769645	1727.9199984581617	1858.4404114395825	2059.9002755255156	1780.5875874228411	1795.5590296938462	1875.01648996831	2037.344344440944	2062.7210874116568	1578.2879185059855	1772.555718551159	2185.4237038398496	1819.5573950941873	1671.235569688606	1814.9352833474252	2179.554197813456	1917.9657621703914	2106.284422997708	1785.7880424576904	1722.0811382765783
1568.7384797991194	2214.724085134421	1762.1812166459104	1864.4478464843378	1599.1965482423702	1554.269686179196	2110.707690779441	2092.1711498806026	1865.1608788635133	3533.898481854324	2528.2832574769645	1727.9199984581617	1843.1677665630523	2059.9002755255156	1765.3078080638657	1795.5590296938462	1868.9985290791444	2031.5102178761267	2062.7210874116568	1568.2009820785354	1772.555718551159	2185.4237038398496	1819.5573950941873	1671.235569688606	1814.9352833474252	2179.554197813456	1917.9657621703914	2090.63422148146	1785.7880424576904	1722.0811382765783
1568.7384797991194	2210.6122347516134	1762.1812166459104	1862.4842824677844	1599.1965482423702	1554.2548581166864	2110.707690779441	2092.044353489708	1865.1608788635133	3533.898481854324	2505.991259366775	1726.3895400457388	1843.1677665630523	2059.9002755255156	1765.3078080638657	1795.5590296938462	1868.9985290791444	2031.5102178761267	2062.7210874116568	1568.2009820785354	1772.555718551159	2181.1644086983274	1819.5573950941873	1671.235569688606	1814.9352833474252	2144.040629671169	1917.9657621703914	2090.63422148146	1785.7880424576904	1722.0811382765783
1565.6473186143446	2190.0256673292074	1754.1984119464291	1862.4842824677844	1597.8354187056527	1554.2548581166864	2110.707690779441	2092.044353489708	1818.5868657695064	3533.898481854324	2497.970583198457	1726.3895400457388	1843.1677665630523	2059.9002755255156	1765.3078080638657	1795.5590296938462	1868.2599986049408	2031.5102178761267	2061.174856391977	1568.2009820785354	1734.0684879078383	2180.4525631377282	1819.5573950941873	1671.235569688606	1814.9352833474252	2144.040629671169	1917.9657621703914	2090.63422148146	1783.171340113217	1722.0811382765783
1565.6473186143446	2190.0256673292074	1754.1984119464291	1862.4842824677844	1597.8354187056527	1554.2548581166864	2110.1831073066996	2092.044353489708	1818.5868657695064	3533.898481854324	2497.970583198457	1724.5034304150297	1775.801655318639	2059.9002755255156	1765.3078080638657	1795.5590296938462	1868.2599986049408	2026.8845258099693	2061.174856391977	1566.7547331700516	1730.4054049261097	2180.4525631377282	1819.5573950941873	1671.0578490566554	1769.788051831473	2121.8418646571818	1917.9657621703914	2086.1249308698725	1783.171340113217	1722.0677597664953
1564.8442847535398	2190.0256673292074	1754.1984119464291	1862.4842824677844	1597.8354187056527	1554.2548581166864	2110.1831073066996	2092.044353489708	1817.6082916597968	3533.898481854324	2497.970583198457	1723.80513406614	1775.801655318639	2052.844003619015	1765.3078080638657	1795.5590296938462	1868.2599986049408	2026.8845258099693	2061.174856391977	1566.3073365202818	1730.4054049261097	2085.82803966838	1819.5573950941873	1671.0578490566554	1769.788051831473	2121.8418646571818	1917.9657621703914	2086.1249308698725	1760.0116441306204	1722.0677597664953
1564.8442847535398	2190.0256673292074	1754.1984119464291	1862.4842824677844	1597.8354187056527	1554.2548581166864	2110.1831073066996	2092.044353489708	1817.6082916597968	3533.898481854324	2497.970583198457	1721.7723468586723	1775.801655318639	2052.844003619015	1765.3078080638657	1795.5590296938462	1868.2599986049408	2026.8845258099693	2061.174856391977	1566.3073365202818	1719.9360353506981	2062.340108118162	1819.5573950941873	1671.0578490566554	1769.788051831473	2102.731909025876	1917.9657621703914	2086.1249308698725	1760.0116441306204	1722.0677597664953
1564.8442847535398	2190.0256673292074	1754.1984119464291	1862.4842824677844	1597.8354187056527	1554.2548581166864	2110.1831073066996	2091.857038067061	1817.6082916597968	3533.898481854324	2497.970583198457	1721.7723468586723	1775.801655318639	2052.844003619015	1765.3078080638657	1795.5590296938462	1868.2599986049408	2026.8845258099693	2061.174856391977	1566.3073365202818	1719.9360353506981	2062.340108118162	1819.5573950941873	1671.0578490566554	1768.4181841165246	2102.731909025876	1916.9086020549425	2077.283999238477	1760.0116441306204	1722.0677597664953
1564.7216482801084	2190.0256673292074	1754.1984119464291	1862.4842824677844	1597.094052553063	1554.2548581166864	2101.355044327338	2091.857038067061	1817.6082916597968	3533.898481854324	2497.970583198457	1688.3468277805491	1775.801655318639	2045.1960401059243	1765.3078080638657	1794.0141992613057	1866.156148224726	2016.7340107784303	2061.174856391977	1566.1860876232824	1717.8469543605124	2062.340108118162	1819.5573950941873	1671.0578490566554	1768.4181841165246	2102.731909025876	1916.9086020549425	2077.283999238477	1760.0116441306204	1718.657739506037
1564.7216482801084	2190.0256673292074	1754.1984119464291	1862.4842824677844	1596.6076801401434	1554.2548581166864	2101.355044327338	2091.857038067061	1817.6082916597968	3516.4508912907304	2453.7281641472937	1688.3468277805491	1775.801655318639	2045.1960401059243	1763.753262356635	1794.0141992613057	1866.156148224726	2016.7340107784303	2061.174856391977	1566.1860876232824	1717.8469543605124	2059.116384444154	1819.5573950941873	1671.0578490566554	1768.4181841165246	2102.731909025876	1916.9086020549425	2073.175962193577	1760.0116441306204	1718.657739506037
1564.7216482801084	2186.908509264424	1754.1984119464291	1849.9327081135243	1596.6076801401434	1551.626262079742	2097.3783100310648	2091.857038067061	1817.6082916597968	3516.4508912907304	2453.7281641472937	1688.3468277805491	1773.9316081533084	2045.1960401059243	1763.753262356635	1794.0141992613057	1866.156148224726	1997.87538782188	2061.174856391977	1555.6847656786795	1717.8469543605124	2059.116384444154	1819.5573950941873	1671.0578490566554	1768.4181841165246	2102.731909025876	1916.232575889687	2073.175962193577	1760.0116441306204	1718.657739506037
1564.7216482801084	2186.908509264424	1754.1984119464291	1849.9327081135243	1583.585862450354	1551.4315786427155	2097.3783100310648	2091.857038067061	1817.6082916597968	3516.4508912907304	2453.7281641472937	1688.3468277805491	1773.9316081533084	2045.1960401059243	1763.753262356635	1794.0141992613057	1866.156148224726	1997.87538782188	2058.3710923969143	1555.6847656786795	1717.5705258116436	2059.116384444154	1819.5573950941873	1658.1487685562877	1768.4181841165246	2102.731909025876	1913.7953026196187	2071.858200700094	1760.0116441306204	1718.657739506037
1564.7216482801084	2186.908509264424	1754.1984119464291	1849.9327081135243	1583.585862450354	1548.8597799139209	2097.3783100310648	2091.857038067061	1807.2954754857737	3516.4508912907304	2453.7281641472937	1688.3468277805491	1773.9316081533084	2045.1960401059243	1763.753262356635	1794.0141992613057	1866.0779726202586	1997.87538782188	2058.3710923969143	1555.6847656786795	1717.5705258116436	2053.248406840641	1817.4850264544018	1656.5670164291787	1767.376096215507	2102.731909025876	1913.7953026196187	2071.858200700094	1760.0116441306204	1717.8778589303313
1564.7216482801084	2186.908509264424	1752.8942787636283	1849.9327081135243	1583.585862450354	1548.8348907819375	2097.3783100310648	2091.857038067061	1807.2954754857737	3516.4508912907304	2453.7281641472937	1688.3468277805491	1773.9316081533084	2045.1960401059243	1763.753262356635	1794.0141992613057	1863.1458508744581	1995.8067108869968	2046.6252221556654	1555.6847656786795	1717.5705258116436	2053.248406840641	1817.4850264544018	1656.5670164291787	1767.376096215507	2097.151142940931	1913.7953026196187	2068.4883639412524	1760.0116441306204	1717.8778589303313
1560.5028413391149	2184.997462247902	1749.6585316522894	1825.8537174919102	1583.585862450354	1548.8348907819375	2097.3783100310648	2063.56678331669	1790.2697721387763	3516.4508912907304	2453.7281641472937	1688.3468277805491	1773.9316081533084	2026.241832527277	1763.753262356635	1777.38641334871	1863.1458508744581	1995.8067108869968	2044.4562438365542	1555.6847656786795	1717.5705258116436	2053.248406840641	1817.4850264544018	1656.5670164291787	1767.376096215507	2097.151142940931	1913.7953026196187	2068.4883639412524	1760.0116441306204	1717.8778589303313
1560.5028413391149	2176.311566510781	1743.4427010417498	1825.8537174919102	1583.585862450354	1548.8348907819375	2097.3783100310648	2063.56678331669	1790.2697721387763	3516.4508912907304	2453.7281641472937	1688.3468277805491	1773.9316081533084	2026.241832527277	1763.753262356635	1777.38641334871	1863.1458508744581	1995.8067108869968	2044.4562438365542	1555.6847656786795	1715.3701550036599	2053.248406840641	1817.4850264544018	1656.5670164291787	1767.376096215507	2097.151142940931	1913.7953026196187	2068.4883639412524	1760.0116441306204	1717.8778589303313
1560.5028413391149	2176.311566510781	1743.4427010417498	1802.9375385142032	1583.585862450354	1548.554816525848	2097.3783100310648	2060.1344207166803	1789.0598495071001	3516.4508912907304	2453.7281641472937	1688.3468277805491	1773.9316081533084	2024.9186426804201	1763.753262356635	1773.4801352408817	1863.1458508744581	1995.8067108869968	2044.4562438365542	1555.3569290363714	1715.3701550036599	2053.248406840641	1817.4850264544018	1656.5670164291787	1767.376096215507	2097.151142940931	1913.7953026196187	2068.4883639412524	1760.0116441306204	1717.8778589303313
1560.5028413391149	2176.311566510781	1742.3794954544783	1802.9375385142032	1583.585862450354	1548.554816525848	2097.3783100310648	1990.5111983928273	1789.0598495071001	3516.4508912907304	2453.7281641472937	1687.2696706031725	1773.9316081533084	2024.9186426804201	1763.753262356635	1773.4801352408817	1863.1458508744581	1995.8067108869968	2012.7769443798807	1555.3569290363714	1715.3701550036599	2050.879651564573	1817.1595279737487	1656.5670164291787	1767.376096215507	2097.151142940931	1913.7953026196187	2068.4883639412524	1760.0116441306204	1717.8778589303313
1559.8568554823867	2176.311566510781	1742.3794954544783	1802.9375385142032	1583.585862450354	1547.6001953212021	2097.3783100310648	1961.1198913686371	1788.9621642192992	3484.672374798014	2453.7281641472937	1686.810297356826	1773.7151608850556	2024.9186426804201	1763.753262356635	1773.4801352408817	1863.1458508744581	1995.8067108869968	2012.7769443798807	1555.3569290363714	1711.899198431096	2050.879651564573	1817.1595279737487	1656.5670164291787	1767.376096215507	2097.151142940931	1913.7953026196187	2068.4883639412524	1760.0116441306204	1717.8778589303313
1559.8568554823867	2161.4650989817237	1742.3794954544783	1802.9375385142032	1583.585862450354	1547.1422871944212	2097.0655855046166	1961.1198913686371	1788.9621642192992	3484.672374798014	2452.355632291771	1685.6868972555665	1743.4545945841003	2024.9186426804201	1763.753262356635	1770.1756105411175	1863.1458508744581	1995.8067108869968	2012.7769443798807	1555.3569290363714	1711.899198431096	2050.879651564573	1817.1595279737487	1656.5670164291787	1767.376096215507	2097.151142940931	1913.7953026196187	2059.9093622228415	1760.0116441306204	1717.8778589303313
1559.8568554823867	2161.4650989817237	1741.284234895743	1797.2325939362174	1579.400797490941	1544.1899237362195	2097.0655855046166	1961.1198913686371	1788.9621642192992	3484.672374798014	2452.355632291771	1685.6868972555665	1743.4545945841003	2024.9186426804201	1763.753262356635	1728.1079652951805	1863.1458508744581	1995.8067108869968	2012.7769443798807	1555.2292740131968	1711.899198431096	2050.879651564573	1783.9817756554419	1656.5670164291787	1767.376096215507	2097.151142940931	1794.3662409647593	2053.009283542674	1759.7472479657308	1717.8778589303313
1559.8568554823867	2161.4650989817237	1741.284234895743	1797.2325939362174	1579.400797490941	1544.086555959285	2097.0655855046166	1961.1198913686371	1788.9621642192992	3484.672374798014	2452.355632291771	1684.3493334103255	1743.4545945841003	2022.5008373659678	1761.7009668777628	1728.1079652951805	1862.4975606401028	1993.410154379443	2012.7769443798807	1554.7681262306367	1711.899198431096	2050.879651564573	1783.9817756554419	1656.5670164291787	1767.376096215507	2097.151142940931	1794.3662409647593	2053.009283542674	1759.7472479657308	1717.8778589303313
1559.8568554823867	2153.590230308715	1741.284234895743	1787.7233131291066	1579.400797490941	1544.086555959285	2097.0655855046166	1961.1198913686371	1788.9621642192992	3484.672374798014	2452.355632291771	1684.0211995082666	1743.4480820957851	2022.5008373659678	1761.7009668777628	1728.1079652951805	1862.4975606401028	1993.410154379443	2012.7769443798807	1554.7681262306367	1711.899198431096	2050.879651564573	1783.9817756554419	1656.5670164291787	1767.376096215507	2094.5232090163045	1794.3662409647593	2053.009283542674	1759.7472479657308	1717.8778589303313
1559.8568554823867	2153.590230308715	1741.284234895743	1787.7233131291066	1579.400797490941	1541.0808743872444	2097.0655855046166	1961.1198913686371	1788.622240404181	3484.672374798014	2415.921746908062	1680.0850687423188	1743.4480820957851	2022.5008373659678	1761.7009668777628	1728.1079652951805	1862.4975606401028	1993.410154379443	2012.7769443798807	1554.7681262306367	1711.899198431096	2050.879651564573	1783.9817756554419	1656.5670164291787	1767.376096215507	2094.5232090163045	1791.877851402388	2025.3673433416234	1759.7472479657308	1717.8778589303313
1559.8568554823867	2153.590230308715	1741.284234895743	1787.7233131291066	1579.400797490941	1541.0808743872444	2097.0655855046166	1961.1198913686371	1788.622240404181	3470.3957992913456	2415.921746908062	1680.0850687423188	1738.9284196451033	2012.1286398000498	1755.6119231858393	1726.1736249151986	1862.4975606401028	1993.410154379443	2012.7769443798807	1554.7681262306367	1711.899198431096	2050.879651564573	1781.9102790666202	1656.5670164291787	1767.376096215507	2094.5232090163045	1789.6814054028282	2025.3673433416234	1759.7472479657308	1717.8778589303313
1559.8568554823867	2153.590230308715	1741.284234895743	1787.7233131291066	1579.400797490941	1539.3174526652888	2097.0655855046166	1961.1198913686371	1788.622240404181	3470.3957992913456	2415.921746908062	1680.0850687423188	1711.94503046194	2012.1286398000498	1755.6119231858393	1726.1736249151986	1862.4975606401028	1993.410154379443	2008.0274627955393	1554.7681262306367	1711.899198431096	2050.879651564573	1781.9102790666202	1656.5670164291787	1765.1859141806517	2094.5232090163045	1789.6814054028282	2025.3673433416234	1759.7472479657308	1717.8778589303313
1559.8568554823867	2146.3336725697973	1741.284234895743	1785.1510820909334	1579.0850712847375	1539.3174526652888	2097.0655855046166	1961.1198913686371	1788.622240404181	3213.8518412384974	2415.921746908062	1680.0850687423188	1711.94503046194	2012.1286398000498	1752.0193456239144	1725.0701560049545	1862.4975606401028	1987.68790576269	2008.0274627955393	1554.7681262306367	1711.899198431096	2050.26445572451	1781.9102790666202	1656.5670164291787	1765.1859141806517	2094.5232090163045	1789.6814054028282	2025.3673433416234	1756.1142480957235	1715.0288302298113
1559.8568554823867	2146.3336725697973	1741.284234895743	1778.4961420185382	1579.0850712847375	1539.3174526652888	2097.0655855046166	1952.4689533335763	1788.622240404181	3213.8518412384974	2415.921746908062	1680.0850687423188	1711.94503046194	2012.1286398000498	1752.0193456239144	1725.0701560049545	1862.4975606401028	1987.68790576269	2008.0274627955393	1554.4989387130818	1711.899198431096	2042.939366923576	1781.9102790666202	1656.5670164291787	1700.261250464783	2094.5232090163045	1789.6814054028282	2025.3673433416234	1752.6720166373223	1715.0288302298113
1559.8568554823867	2138.044816885329	1741.284234895743	1778.4961420185382	1579.0850712847375	1538.948732091296	2097.0655855046166	1952.4689533335763	1788.622240404181	3209.88641070214	2415.921746908062	1678.091635085036	1711.94503046194	2002.7099116396953	1747.505108893716	1725.0701560049545	1862.4975606401028	1987.68790576269	2005.2970301728087	1554.4989387130818	1711.899198431096	2042.939366923576	1781.9102790666202	1656.5670164291787	1698.8784059178424	2094.5232090163045	1789.6814054028282	2018.2366044436756	1752.6720166373223	1715.0288302298113
1558.870355816728	2138.044816885329	1741.284234895743	1778.4961420185382	1579.0850712847375	1535.0913462472445	2067.145642558522	1952.4689533335763	1788.622240404181	3209.88641070214	2415.921746908062	1677.7467176419677	1699.7888068590091	2000.558608195527	1747.505108893716	1721.835230050972	1845.6138056778443	1987.68790576269	1938.8308210396885	1552.6916622726058	1711.899198431096	2042.939366923576	1781.9102790666202	1656.5670164291787	1698.8784059178424	2080.5036972513635	1787.1724441371248	2013.7461624965586	1752.6720166373223	1715.0288302298113
1558.870355816728	2138.044816885329	1741.284234895743	1778.4961420185382	1579.0850712847375	1535.0913462472445	2067.145642558522	1952.4689533335763	1788.622240404181	3209.88641070214	2415.921746908062	1677.7467176419677	1699.7888068590091	2000.558608195527	1747.505108893716	1721.835230050972	1815.7647563931405	1987.68790576269	1936.6740569172066	1552.2139553616646	1685.0522339533343	2042.939366923576	1781.7869181939036	1656.5670164291787	1698.438184192963	2080.5036972513635	1787.1724441371248	2013.7461624965586	1752.6720166373223	1715.0288302298113
1557.3146071618123	2104.5120061629354	1741.284234895743	1778.4961420185382	1579.0850712847375	1534.7659356911	2067.145642558522	1952.4689533335763	1788.622240404181	3209.88641070214	2415.921746908062	1671.1810036342558	1699.7888068590091	2000.558608195527	1747.505108893716	1721.835230050972	1815.7647563931405	1987.68790576269	1934.7933206342555	1552.2139553616646	1685.0522339533343	2042.939366923576	1781.7869181939036	1656.5670164291787	1697.871793433067	2080.5036972513635	1787.1724441371248	2013.7461624965586	1752.6720166373223	1715.0288302298113
1557.3146071618123	2104.5120061629354	1741.284234895743	1768.7011210670798	1579.0850712847375	1534.7659356911	2067.145642558522	1952.4689533335763	1788.276434955088	3209.88641070214	2415.921746908062	1671.1810036342558	1699.7888068590091	2000.558608195527	1747.505108893716	1721.835230050972	1815.7647563931405	1987.68790576269	1934.7933206342555	1552.2139553616646	1643.1699116654522	2035.4581448216838	1773.1817810757861	1656.5670164291787	1697.871793433067	2061.3767822988093	1787.1724441371248	2013.7461624965586	1752.6720166373223	1714.3265749558896
1557.3146071618123	2104.5120061629354	1741.284234895743	1764.4307695126192	1579.0850712847375	1534.7659356911	2067.145642558522	1952.4689533335763	1788.276434955088	3209.88641070214	2415.921746908062	1671.1810036342558	1699.7888068590091	1993.022433491802	1743.6656824799727	1721.835230050972	1811.537864412269	1987.68790576269	1934.7933206342555	1552.2139553616646	1643.1699116654522	2033.1756973905651	1773.1817810757861	1656.5670164291787	1697.871793433067	2054.7440204256336	1777.1034196606115	2007.9356120177465	1752.6720166373223	1714.3265749558896
