# Supplementary material for: An improved FOX optimization algorithm using adaptive exploration and exploitation for global optimization
Source: PLoS One. 2025 Sep 18;20(9):e0331965. doi: 10.1371/journal.pone.0331965 (PMC12445531; doi:10.1371/journal.pone.0331965)
Supplement: S2 File — This compressed file contains all the results of the conducted experiments. Each main directory within the archive includes three subdirectories: Analysis, best_fit, and convergence. The best_fit and convergence folders contain the raw experimental data obtained from 30 independent runs. The Analysis folder includes tables and figures derived from these raw results. These files can be used to reproduce and further analyze the results presented in the manuscript. (ZIP) [file pone.0331965.s002.zip › cec2017/convergence/NRO/C17F21.csv]

trial_1	trial_2	trial_3	trial_4	trial_5	trial_6	trial_7	trial_8	trial_9	trial_10	trial_11	trial_12	trial_13	trial_14	trial_15	trial_16	trial_17	trial_18	trial_19	trial_20	trial_21	trial_22	trial_23	trial_24	trial_25	trial_26	trial_27	trial_28	trial_29	trial_30
9515.719513260812	9300.71790002653	7272.872664645306	7555.86427968076	9086.590237172615	4695.092601275539	9275.510447915578	8882.054070617334	6316.519981762453	6052.089001664614	7184.064008023631	8493.379032474013	7384.663603571955	8741.814849476865	5690.970289416578	7227.212656022772	5039.400712383573	6899.123667615752	7308.704290045644	6224.020677070457	9056.10283889489	5501.645086226654	7655.143795012761	6527.766781591647	7170.3976180135305	7703.265391355757	6590.910060437253	6720.728568280668	7871.6963386817915	8954.439568755328
8365.440431276129	7373.156078802819	6680.708463322322	6209.963029333437	7101.942216126939	4233.75966767498	7793.103357764706	7087.901921899343	6147.760510635293	4254.624490989332	7153.725401506195	5730.853631647506	5056.56685198627	7324.317346109985	5690.970289416578	6153.039728554196	5039.400712383573	3921.108819107339	7308.704290045644	4990.354787497057	8027.31867409634	5501.645086226654	4701.7856894180895	6392.1746291153795	6772.077276248362	5949.7166250382	6590.910060437253	5982.360005098845	7871.6963386817915	7406.11142553555
5430.075759120466	7166.0086657079355	6117.353389229584	6209.963029333437	4432.504955711174	3999.2993476190777	6322.903171901735	4768.914588470628	5183.843308354627	4254.624490989332	6300.116792035088	5143.576559112531	4105.260203813481	5934.259641919872	5035.642938103969	6153.039728554196	4094.447721978833	3921.108819107339	4305.333188779377	4990.354787497057	5067.703670793209	3701.2847384098122	4053.544906304068	5209.641471485002	5336.336360465313	5949.7166250382	5269.995934607305	5626.325098640236	7633.649593278247	7406.11142553555
5430.075759120466	7013.259330432537	6090.953873990296	5904.006386941181	4432.504955711174	3999.2993476190777	6322.903171901735	4768.914588470628	5183.843308354627	3981.618815916223	5457.498169615708	4770.433374352448	4105.260203813481	4674.101103003843	5035.642938103969	5491.702886224855	4094.447721978833	3921.108819107339	4206.847509346386	4903.845174358725	3758.939109097423	3701.2847384098122	4037.679061774494	5209.641471485002	5021.640634336568	5063.07097206097	5148.961790146744	4209.939156828361	5631.516410140732	5490.512080277118
5327.915916972868	6821.783510837693	6090.953873990296	5904.006386941181	4432.504955711174	3999.2993476190777	5580.7747541241915	4768.914588470628	4241.954938087628	3580.713590604749	5457.498169615708	4770.433374352448	4105.260203813481	4674.101103003843	4923.84484812727	4758.965718966754	3758.4212158025775	3921.108819107339	4206.847509346386	4903.845174358725	3758.939109097423	3701.2847384098122	3473.657909275223	4256.520140825893	5021.640634336568	4859.654562544929	4713.809559579469	4209.939156828361	4706.406339639338	5490.512080277118
5327.915916972868	6821.783510837693	6090.953873990296	5090.673670331462	4432.504955711174	3862.8200279347343	4259.0179477969705	4768.914588470628	3469.397948437769	3580.713590604749	5269.1697747596045	4770.433374352448	3980.865669034565	4674.101103003843	4408.430482285887	4671.960395767562	3758.4212158025775	3849.8379134296874	4206.847509346386	4618.3157518649805	3758.939109097423	3609.9836519858436	3227.1313724821707	4256.520140825893	5021.640634336568	4785.161363672112	4346.923891860068	4209.939156828361	4706.406339639338	5490.512080277118
4508.307090397608	5287.102216313662	4678.756125670814	4089.438348319784	4258.911366007319	3862.8200279347343	4259.0179477969705	4768.914588470628	3469.397948437769	3580.713590604749	5269.1697747596045	3643.5025167359545	3742.6999580334577	4592.430293397114	4408.430482285887	4671.960395767562	3758.4212158025775	3548.8374672496534	3848.4287006519353	4618.3157518649805	3758.939109097423	3609.9836519858436	3227.1313724821707	4091.4851266776504	5021.640634336568	3457.2207866189415	3864.8661491019775	4209.939156828361	4160.563116881108	4962.631547730906
3858.030814791075	4150.097143181504	4001.026555935127	4089.438348319784	4226.747703820649	3793.4937220469137	4065.6986785858026	4768.914588470628	3469.397948437769	3580.713590604749	5269.1697747596045	3461.1641843598245	3649.739759639357	4378.447511641831	4184.625180875396	3736.3678013837243	3758.4212158025775	3548.8374672496534	3624.9942686086897	4618.3157518649805	3758.939109097423	3609.9836519858436	3227.1313724821707	4091.4851266776504	4513.56795945408	3457.2207866189415	3864.8661491019775	4077.017095260663	4160.563116881108	4545.241171999905
3858.030814791075	4150.097143181504	4001.026555935127	3758.024904153177	4226.747703820649	3619.2863397609062	4065.6986785858026	4768.914588470628	3249.071327605204	3580.713590604749	4909.968521253748	3461.1641843598245	3184.297485239288	4378.447511641831	4184.625180875396	3611.063144240559	3758.4212158025775	3384.1070177392685	3624.9942686086897	4064.6488113087707	3758.939109097423	3609.9836519858436	3227.1313724821707	4091.4851266776504	4205.308635147188	3457.2207866189415	3496.547220873961	4077.017095260663	4160.563116881108	3618.3751123499774
3858.030814791075	4150.097143181504	4001.026555935127	3663.9351295668694	4152.489608966398	3287.6108887165956	4065.6986785858026	4418.214265273177	3249.071327605204	3580.713590604749	4552.605834725302	3461.1641843598245	3184.297485239288	3981.0930091506084	4184.625180875396	3253.964613759415	3685.6920454559504	3213.535323444587	3541.7655333790667	4064.6488113087707	3741.083060011426	3574.3704011898285	3048.5598089018613	4040.044816296724	3482.66925790942	3457.2207866189415	3496.547220873961	4077.017095260663	3932.696830666378	3584.4174582399255
3858.030814791075	4061.8186256117733	3420.254033024986	3663.9351295668694	3493.441768145459	3287.6108887165956	3881.9658219272287	4153.796976316877	3249.071327605204	3580.713590604749	4552.605834725302	3421.3155169168163	3155.115445423252	3981.0930091506084	4184.625180875396	3253.964613759415	3685.6920454559504	3213.535323444587	3307.5419326689016	3724.46196469718	3741.083060011426	3574.3704011898285	3048.5598089018613	4040.044816296724	3482.66925790942	3414.4279225320734	3496.547220873961	4077.017095260663	3932.696830666378	3584.4174582399255
3627.7359986010506	4061.8186256117733	3420.254033024986	3500.5384812962375	3493.441768145459	3287.6108887165956	3798.0628239199887	4056.615574497566	3043.0813638034642	3331.3834996556852	4552.605834725302	3019.1471089648267	3051.9678084599327	3803.400724472641	3742.881977715392	3253.964613759415	3362.79347356337	3213.535323444587	3307.5419326689016	3724.46196469718	3741.083060011426	2958.426792381951	3048.5598089018613	3978.173329174657	3357.5765890792827	3168.4454227096558	3496.547220873961	4077.017095260663	3708.838488176583	3584.4174582399255
3627.7359986010506	3783.318654607224	3420.254033024986	3107.173079968657	3359.888620092245	3287.6108887165956	3793.2201674831113	4056.615574497566	3043.0813638034642	3331.3834996556852	3899.277841100665	3019.1471089648267	3051.9678084599327	3803.400724472641	3719.02020346097	3253.964613759415	3198.4655867316023	3213.535323444587	3307.5419326689016	3724.46196469718	3741.083060011426	2958.426792381951	3005.4139741823215	3978.173329174657	3357.5765890792827	3168.4454227096558	3496.547220873961	4077.017095260663	3708.838488176583	3385.607094756273
3627.7359986010506	3783.318654607224	3258.4007724214207	3107.173079968657	3359.888620092245	3026.763206299396	3615.0272256144663	4056.615574497566	3043.0813638034642	3276.8646318769815	3446.901912260746	3019.1471089648267	3051.9678084599327	3803.400724472641	3548.6694388738943	3253.964613759415	3198.4655867316023	3213.535323444587	3163.2049045634312	3724.46196469718	3654.9152503838177	2958.426792381951	2967.7015334322223	3489.5617901218648	3357.5765890792827	3168.4454227096558	3496.547220873961	3655.017540751325	3610.2631643583773	3385.607094756273
3241.567281496409	3783.318654607224	3258.4007724214207	3107.173079968657	3359.888620092245	2892.4671579779324	3555.0135914343286	3599.8594036936784	3043.0813638034642	3276.8646318769815	3446.901912260746	3019.1471089648267	3051.9678084599327	3803.400724472641	3548.6694388738943	3125.3973437370914	3198.4655867316023	3213.535323444587	3134.696382497831	3689.5919111466164	3529.8388055249206	2872.4050158153314	2787.6421249272753	3489.5617901218648	3220.493000636399	3072.245638051253	3366.269724352503	3655.017540751325	3337.969745073965	3385.607094756273
3241.567281496409	3783.318654607224	3204.4374987328783	3107.173079968657	3359.888620092245	2892.4671579779324	3267.2597483920827	3599.8594036936784	2818.7825915691574	3276.8646318769815	3446.901912260746	3019.1471089648267	2900.2673479786813	3595.755581219005	3436.8480099765757	3125.3973437370914	3128.293975193234	3213.535323444587	3134.696382497831	3689.5919111466164	3529.8388055249206	2872.4050158153314	2787.6421249272753	3489.5617901218648	3220.493000636399	3072.245638051253	3366.269724352503	3516.538861243147	3337.969745073965	3385.607094756273
2998.055582223343	3783.318654607224	3204.4374987328783	3107.173079968657	3332.9053386281416	2892.4671579779324	3267.2597483920827	3564.941486218051	2818.7825915691574	3276.8646318769815	3222.892810434134	2982.094818931314	2900.2673479786813	3382.3051254044667	3262.731628144756	3125.3973437370914	3128.293975193234	3213.535323444587	3134.696382497831	3069.647016762582	3529.8388055249206	2872.4050158153314	2787.6421249272753	3489.5617901218648	3087.3749427328153	3072.245638051253	3107.4500554920764	3516.538861243147	3337.969745073965	3385.607094756273
2998.055582223343	3783.318654607224	3204.4374987328783	3096.289637139749	2966.429364043803	2892.4671579779324	2975.738672778257	3259.6310112739257	2789.3524790520974	3127.876282215808	3222.892810434134	2982.094818931314	2900.2673479786813	3382.3051254044667	3262.731628144756	3124.1115983952423	3128.293975193234	3100.1689820477613	3134.696382497831	3069.647016762582	3262.0173878921046	2844.992106715552	2787.6421249272753	3307.036346121905	3087.3749427328153	3072.245638051253	3107.4500554920764	3516.538861243147	3337.969745073965	3385.607094756273
2966.986352733299	3783.318654607224	3048.2150676047095	3025.0880785471395	2966.429364043803	2777.0823985878505	2756.2729510208605	3259.6310112739257	2789.3524790520974	3127.876282215808	3222.892810434134	2982.094818931314	2900.2673479786813	3382.3051254044667	3262.731628144756	3124.1115983952423	3128.293975193234	3100.1689820477613	2875.353151192566	3069.647016762582	3262.0173878921046	2844.992106715552	2787.6421249272753	3245.009015343822	2972.4978802228475	2872.390205671927	3107.4500554920764	3310.261259341535	3266.691067457409	3385.607094756273
2938.583420661808	3605.4237485774493	2989.8651705089824	2875.8502439800245	2914.853485287431	2777.0823985878505	2756.2729510208605	3259.6310112739257	2789.3524790520974	3127.876282215808	3222.892810434134	2982.094818931314	2900.2673479786813	3247.7478180528306	3084.9501789101214	3124.1115983952423	2923.945251373904	2774.738881088387	2875.353151192566	2855.3878306186966	3262.0173878921046	2844.992106715552	2787.6421249272753	3095.257081631051	2972.4978802228475	2872.390205671927	3052.746504677236	3310.261259341535	3240.19836977073	3385.607094756273
2938.583420661808	3605.4237485774493	2984.4532698120074	2875.8502439800245	2914.853485287431	2777.0823985878505	2756.2729510208605	3259.6310112739257	2712.8429260689218	3127.876282215808	3222.892810434134	2972.412107691893	2900.2673479786813	3112.0839139463133	2959.4570612856696	3089.15548386993	2923.945251373904	2774.738881088387	2875.353151192566	2855.3878306186966	3055.4095097921545	2844.992106715552	2787.6421249272753	3095.257081631051	2955.7069488113148	2872.390205671927	3052.746504677236	3248.0457138289557	3198.019362621173	3200.644358827699
2938.583420661808	3350.2210250225894	2942.4994908424796	2875.8502439800245	2842.458736943693	2777.0823985878505	2756.2729510208605	3259.6310112739257	2712.8429260689218	3127.876282215808	3222.892810434134	2972.412107691893	2900.2673479786813	3063.3702205220866	2860.1939209146776	2927.1201479386546	2861.839296938093	2774.738881088387	2734.1075354873074	2855.3878306186966	3055.4095097921545	2844.992106715552	2787.6421249272753	3085.8594776083355	2903.9377428782145	2761.7936379982393	3052.746504677236	3248.0457138289557	3133.3465985259045	3200.644358827699
2926.426800215445	3056.925828822712	2782.633752255636	2875.8502439800245	2811.681638885497	2777.0823985878505	2756.2729510208605	3243.9962850347174	2576.0379610625896	2923.9736182548327	3166.891806152619	2964.525591445509	2900.2673479786813	3052.1289874030217	2860.1939209146776	2867.1836216151687	2847.29689032836	2774.738881088387	2734.1075354873074	2855.3878306186966	3055.4095097921545	2816.549236176572	2787.6421249272753	3024.298805509694	2903.9377428782145	2761.7936379982393	2960.282322450347	3172.3631911018924	2929.204500310206	3184.01950579208
2872.255831565467	3056.925828822712	2782.633752255636	2823.228066815107	2772.187214063343	2676.551693082636	2756.2729510208605	3243.9962850347174	2569.7391346537506	2923.9736182548327	3166.891806152619	2964.525591445509	2900.2673479786813	3023.0459011821104	2860.1939209146776	2867.1836216151687	2847.29689032836	2697.749437180254	2734.1075354873074	2855.3878306186966	3055.4095097921545	2816.549236176572	2787.6421249272753	2921.5379494219446	2794.107647638885	2761.7936379982393	2883.768537056502	3172.3631911018924	2929.204500310206	3171.1906137462092
2872.255831565467	3056.925828822712	2723.5605639551413	2823.228066815107	2772.187214063343	2676.551693082636	2756.2729510208605	3155.69809074976	2569.7391346537506	2923.9736182548327	3166.891806152619	2964.525591445509	2869.4188947547646	3023.0459011821104	2860.1939209146776	2867.1836216151687	2693.158446998267	2695.759263117432	2734.1075354873074	2855.3878306186966	2979.0723922832008	2816.549236176572	2636.8528554707455	2921.5379494219446	2794.107647638885	2761.7936379982393	2831.5318093357646	2991.5357250329616	2929.204500310206	3171.1906137462092
2872.255831565467	3056.925828822712	2723.5605639551413	2772.8283090035693	2744.2241891146487	2676.551693082636	2705.8914612478407	3155.69809074976	2569.7391346537506	2923.9736182548327	3166.891806152619	2964.525591445509	2852.070642147636	2899.9822344501695	2860.1939209146776	2867.1836216151687	2693.158446998267	2695.759263117432	2734.1075354873074	2740.2706199621102	2979.0723922832008	2773.6562678717387	2597.0821264933033	2921.5379494219446	2794.107647638885	2761.7936379982393	2822.3652327643726	2778.8377880986322	2905.4479666946745	3171.1906137462092
2872.255831565467	2867.9642851023823	2723.5605639551413	2772.8283090035693	2715.023049589428	2676.551693082636	2591.1019070386637	3155.69809074976	2569.7391346537506	2923.9736182548327	3166.891806152619	2783.470998618286	2852.070642147636	2899.9822344501695	2860.1939209146776	2840.6048721687403	2693.158446998267	2695.759263117432	2734.1075354873074	2740.2706199621102	2706.735777837013	2773.6562678717387	2597.0821264933033	2921.5379494219446	2794.107647638885	2707.4878927460272	2822.3652327643726	2778.8377880986322	2871.8097975832957	3171.1906137462092
2872.255831565467	2867.9642851023823	2723.5605639551413	2772.8283090035693	2715.023049589428	2676.551693082636	2591.1019070386637	2979.085977825897	2569.7391346537506	2923.9736182548327	3166.891806152619	2783.470998618286	2852.070642147636	2899.9822344501695	2720.5643411881497	2840.6048721687403	2686.5353165897723	2652.4589373860517	2734.1075354873074	2710.3055421111935	2706.735777837013	2773.6562678717387	2597.0821264933033	2782.0613957849923	2794.107647638885	2692.173466453096	2795.4801993268534	2753.706208509403	2871.8097975832957	3166.491092959197
2872.255831565467	2867.9642851023823	2723.5605639551413	2772.8283090035693	2715.023049589428	2676.551693082636	2591.1019070386637	2979.085977825897	2569.7391346537506	2923.9736182548327	3166.891806152619	2783.470998618286	2852.070642147636	2899.9822344501695	2720.5643411881497	2840.6048721687403	2686.5353165897723	2652.4589373860517	2644.019559732975	2710.3055421111935	2706.735777837013	2773.6562678717387	2587.4699840627245	2782.0613957849923	2794.107647638885	2674.225578564795	2728.165686825406	2682.522153535288	2871.8097975832957	3025.084723944773
2872.255831565467	2867.9642851023823	2723.5605639551413	2594.8824356559944	2715.023049589428	2676.551693082636	2591.1019070386637	2836.1107393400966	2569.7391346537506	2923.9736182548327	3166.891806152619	2783.470998618286	2850.929363413587	2840.245810242641	2720.5643411881497	2797.1196439266596	2681.065952698852	2652.4589373860517	2587.3945447772285	2710.3055421111935	2684.3957632154206	2671.8282743255595	2587.4699840627245	2782.0613957849923	2794.107647638885	2674.225578564795	2728.165686825406	2649.734586751344	2871.8097975832957	3025.084723944773
2792.1925119231673	2867.9642851023823	2649.233489412248	2581.589132922651	2712.3869883241123	2676.551693082636	2591.1019070386637	2836.1107393400966	2569.7391346537506	2923.9736182548327	3067.2302931610448	2783.470998618286	2671.4092206251926	2840.245810242641	2720.5643411881497	2797.1196439266596	2681.065952698852	2652.4589373860517	2587.3945447772285	2710.3055421111935	2684.3957632154206	2671.8282743255595	2586.089594153349	2782.0613957849923	2743.1650416453067	2648.1635901899517	2728.165686825406	2588.395663200234	2871.8097975832957	3025.084723944773
2735.781235938603	2867.9642851023823	2649.233489412248	2581.589132922651	2712.3869883241123	2676.551693082636	2582.81400807376	2710.7271616902462	2569.7391346537506	2844.1156605563683	3067.2302931610448	2783.470998618286	2630.627503818937	2840.245810242641	2720.5643411881497	2797.1196439266596	2681.065952698852	2652.4589373860517	2587.3945447772285	2710.3055421111935	2684.3957632154206	2671.8282743255595	2586.089594153349	2768.981586449434	2743.1650416453067	2648.1635901899517	2728.165686825406	2588.395663200234	2723.3357105396594	3025.084723944773
2724.7304324892857	2828.792384651247	2649.233489412248	2581.172904807752	2712.3869883241123	2629.187031447459	2582.81400807376	2710.7271616902462	2569.7391346537506	2831.5438781018584	3059.569984263764	2783.470998618286	2617.06887761812	2840.245810242641	2652.646918097103	2763.0648135918304	2678.814361071466	2652.4589373860517	2587.3945447772285	2632.192433691398	2630.4244615549333	2671.8282743255595	2586.089594153349	2768.981586449434	2743.1650416453067	2622.7814584784296	2728.165686825406	2587.9889628669002	2723.3357105396594	3025.084723944773
2724.7304324892857	2828.792384651247	2649.233489412248	2581.172904807752	2712.3869883241123	2629.187031447459	2582.81400807376	2710.7271616902462	2569.7391346537506	2546.6016587452696	2936.8390928264457	2773.5698441745526	2617.06887761812	2840.245810242641	2652.646918097103	2763.0648135918304	2674.774791423696	2652.4589373860517	2587.3945447772285	2588.7364496476894	2629.0251772256765	2671.8282743255595	2586.089594153349	2704.45141946896	2722.3012136577554	2622.7814584784296	2728.165686825406	2587.9889628669002	2723.3357105396594	2956.9101024174547
2724.7304324892857	2828.792384651247	2599.548204068146	2581.172904807752	2712.3869883241123	2629.187031447459	2582.81400807376	2710.7271616902462	2569.7391346537506	2546.6016587452696	2936.8390928264457	2773.5698441745526	2617.06887761812	2840.245810242641	2652.646918097103	2763.0648135918304	2626.8860596491963	2652.4589373860517	2587.3945447772285	2588.7364496476894	2565.7350181161014	2671.8282743255595	2586.089594153349	2703.953116114359	2668.4604165401624	2622.7814584784296	2702.0981773424273	2587.9889628669002	2723.3357105396594	2956.9101024174547
2703.0088170540766	2828.792384651247	2599.548204068146	2581.172904807752	2692.380568387872	2629.187031447459	2582.81400807376	2710.7271616902462	2569.7391346537506	2546.6016587452696	2878.025690183938	2757.9492341514533	2617.06887761812	2771.8923484828083	2652.646918097103	2763.0648135918304	2626.8860596491963	2652.4589373860517	2547.348827051996	2588.7364496476894	2565.7350181161014	2671.8282743255595	2586.089594153349	2665.10002149521	2668.4604165401624	2622.7814584784296	2702.0981773424273	2557.8642659083066	2674.4793865558213	2956.9101024174547
2642.6404377058634	2828.792384651247	2589.198964718304	2581.172904807752	2692.380568387872	2612.959763895901	2582.81400807376	2710.7271616902462	2569.7391346537506	2546.6016587452696	2878.025690183938	2757.9492341514533	2617.06887761812	2557.844104760421	2652.646918097103	2733.5109489045713	2603.143233177135	2652.4589373860517	2547.348827051996	2588.7364496476894	2565.7350181161014	2648.6631894704497	2560.542559585725	2665.10002149521	2668.4604165401624	2622.7814584784296	2678.606368260918	2549.776874366856	2674.4793865558213	2956.9101024174547
2626.820870941447	2826.809323262306	2589.198964718304	2581.172904807752	2692.380568387872	2570.142704376901	2582.81400807376	2710.7271616902462	2569.7391346537506	2546.6016587452696	2878.025690183938	2757.9492341514533	2617.06887761812	2557.844104760421	2652.646918097103	2733.5109489045713	2573.9177213561397	2652.4589373860517	2547.348827051996	2588.7364496476894	2565.7350181161014	2648.6631894704497	2560.542559585725	2665.10002149521	2668.4604165401624	2605.259703445559	2678.606368260918	2534.9216072154513	2637.3738459458154	2956.9101024174547
2626.820870941447	2798.1646460722327	2589.198964718304	2581.172904807752	2692.380568387872	2541.104969627387	2582.81400807376	2710.7271616902462	2569.7391346537506	2546.6016587452696	2878.025690183938	2737.0473130682594	2617.06887761812	2557.844104760421	2652.646918097103	2733.5109489045713	2573.9177213561397	2626.8594835724753	2547.348827051996	2588.7364496476894	2565.7350181161014	2648.6631894704497	2560.542559585725	2665.10002149521	2668.4604165401624	2605.259703445559	2678.606368260918	2534.9216072154513	2628.586457810906	2657.8315427384464
2585.6517949041413	2798.1646460722327	2589.198964718304	2581.172904807752	2692.380568387872	2541.104969627387	2582.81400807376	2710.7271616902462	2569.7391346537506	2546.6016587452696	2878.025690183938	2737.0473130682594	2617.06887761812	2557.844104760421	2652.646918097103	2733.5109489045713	2564.683885828571	2626.8594835724753	2547.348827051996	2559.179013850275	2565.7350181161014	2628.886678887686	2560.542559585725	2664.6419014834028	2633.500758538422	2605.259703445559	2678.606368260918	2532.130903502763	2628.586457810906	2657.8315427384464
2585.6517949041413	2768.142547740242	2574.1819414160273	2566.4924020920494	2692.380568387872	2541.104969627387	2582.81400807376	2710.7271616902462	2569.7391346537506	2542.9825313813258	2878.025690183938	2737.0473130682594	2617.06887761812	2557.844104760421	2631.7012518280108	2715.3141570063453	2564.683885828571	2626.8594835724753	2547.348827051996	2559.179013850275	2565.7350181161014	2600.0348781149264	2560.542559585725	2664.6419014834028	2633.500758538422	2605.259703445559	2678.606368260918	2532.130903502763	2622.7825797507185	2657.8315427384464
2585.6517949041413	2621.6829155481655	2541.2908073146864	2566.4924020920494	2692.380568387872	2502.815791582341	2582.81400807376	2642.4628179494284	2569.7391346537506	2542.9825313813258	2841.3662259809134	2729.949466048515	2601.6634843873744	2557.844104760421	2631.7012518280108	2694.9961838590702	2564.683885828571	2588.5989847344395	2534.1082890015205	2559.179013850275	2565.7350181161014	2600.0348781149264	2560.542559585725	2664.6419014834028	2633.500758538422	2604.819209764585	2678.606368260918	2532.130903502763	2622.7825797507185	2636.5349328446005
2585.6517949041413	2578.260796765551	2541.2908073146864	2566.4924020920494	2689.930108944904	2502.815791582341	2582.81400807376	2636.395157052038	2569.7391346537506	2542.9825313813258	2704.478745794875	2729.949466048515	2601.6634843873744	2557.844104760421	2626.9091570739724	2668.4856441759703	2564.683885828571	2588.5989847344395	2506.2526130133683	2524.537702916195	2565.7350181161014	2600.0348781149264	2544.9663481803163	2664.6419014834028	2631.416285759301	2557.2322722370695	2649.8654415718693	2532.130903502763	2553.005100270233	2636.5349328446005
2585.6517949041413	2537.817622645998	2541.2908073146864	2566.4924020920494	2678.474845182138	2502.815791582341	2582.81400807376	2612.1610789863357	2558.5308147057003	2530.747586605563	2704.478745794875	2693.788160567134	2601.6634843873744	2557.844104760421	2626.9091570739724	2668.4856441759703	2564.683885828571	2588.5989847344395	2506.2526130133683	2523.793689397312	2565.7350181161014	2523.7559149854533	2544.9663481803163	2651.3161570228503	2589.590585829503	2557.2322722370695	2637.1320213596455	2532.130903502763	2553.005100270233	2636.5349328446005
2585.6517949041413	2537.817622645998	2541.2908073146864	2549.1373373231477	2674.6571410275883	2502.815791582341	2550.9252784415667	2596.5519953787802	2503.4489955411877	2530.747586605563	2695.7682029340594	2687.481000529832	2601.6634843873744	2557.844104760421	2626.9091570739724	2666.3778547282245	2564.683885828571	2588.5989847344395	2498.063365930422	2523.793689397312	2565.7350181161014	2523.7559149854533	2544.9663481803163	2646.2188015447364	2589.590585829503	2557.2322722370695	2600.947710148341	2532.130903502763	2553.005100270233	2636.5349328446005
2585.6517949041413	2537.817622645998	2504.4387084448135	2549.1373373231477	2663.338654983104	2502.815791582341	2513.5731973179377	2588.3021751465812	2469.0809482576724	2529.0761679874568	2648.751794043338	2644.3061314544884	2601.6634843873744	2557.844104760421	2617.8017479875343	2666.3778547282245	2552.903174303338	2585.2701269170393	2498.063365930422	2484.526000083083	2565.7350181161014	2515.084056754219	2544.9663481803163	2614.682665536358	2581.099543482005	2556.2169417600508	2600.947710148341	2474.120834363082	2519.999206851605	2619.6467973566005
2585.6517949041413	2527.6264471912273	2504.4387084448135	2530.593585901369	2663.338654983104	2489.858948584702	2494.2722213578513	2588.3021751465812	2454.342083008603	2529.0761679874568	2648.751794043338	2621.217696895037	2601.6634843873744	2557.844104760421	2615.9849378666477	2657.5475125269695	2552.903174303338	2584.4800448739325	2474.04257317895	2484.526000083083	2565.7350181161014	2515.084056754219	2544.9663481803163	2614.682665536358	2581.099543482005	2474.44124604784	2600.947710148341	2474.120834363082	2519.999206851605	2619.6467973566005
2585.6517949041413	2527.6264471912273	2472.346687184479	2530.593585901369	2580.186300791612	2489.858948584702	2494.2722213578513	2573.5253450055284	2454.342083008603	2526.0167491257353	2648.751794043338	2621.217696895037	2601.6634843873744	2557.844104760421	2615.9849378666477	2657.5475125269695	2552.903174303338	2556.0881957586694	2474.04257317895	2484.526000083083	2565.7350181161014	2515.084056754219	2544.9663481803163	2602.503072372014	2549.158920766019	2474.44124604784	2600.947710148341	2474.120834363082	2519.999206851605	2619.6467973566005
2585.6517949041413	2516.3964751584836	2472.346687184479	2530.593585901369	2523.654695220098	2489.858948584702	2474.3242638873003	2573.5253450055284	2442.685093231133	2526.0167491257353	2648.751794043338	2613.8372339601674	2570.736809387317	2557.844104760421	2615.9849378666477	2657.5475125269695	2540.4744144845486	2487.7523752046677	2474.04257317895	2484.526000083083	2565.7350181161014	2515.084056754219	2544.9663481803163	2591.871891959746	2549.158920766019	2474.1891971284335	2600.947710148341	2474.120834363082	2519.999206851605	2596.8129311393855
2585.6517949041413	2510.6566559711314	2472.346687184479	2530.593585901369	2523.654695220098	2489.858948584702	2474.3242638873003	2573.5253450055284	2438.688845788959	2526.0167491257353	2623.320918175678	2613.8372339601674	2570.736809387317	2557.844104760421	2615.9849378666477	2651.796728732148	2540.4744144845486	2487.7523752046677	2474.04257317895	2478.836550258641	2565.7350181161014	2512.705228774373	2544.9663481803163	2591.871891959746	2549.158920766019	2474.1891971284335	2600.947710148341	2463.823940419409	2519.999206851605	2596.8129311393855
2585.6517949041413	2510.6566559711314	2472.346687184479	2530.593585901369	2523.654695220098	2489.858948584702	2474.3242638873003	2573.5253450055284	2438.688845788959	2526.0167491257353	2623.320918175678	2613.8372339601674	2570.736809387317	2557.844104760421	2615.9849378666477	2587.6362729930124	2540.4744144845486	2487.7523752046677	2474.04257317895	2478.836550258641	2565.7350181161014	2512.705228774373	2544.9663481803163	2550.5793965099533	2522.5371838588853	2474.1891971284335	2600.947710148341	2463.823940419409	2502.819163238738	2596.8129311393855
2523.5583209923666	2500.847235011217	2465.7569130979477	2530.593585901369	2502.163206016623	2489.858948584702	2474.3242638873003	2573.5253450055284	2438.688845788959	2524.52350436504	2623.320918175678	2560.502894671224	2570.736809387317	2557.844104760421	2615.9849378666477	2587.6362729930124	2529.6444315333692	2485.305940234905	2474.04257317895	2478.836550258641	2565.7350181161014	2512.705228774373	2544.9663481803163	2517.0578086236405	2522.5371838588853	2474.1891971284335	2600.947710148341	2463.823940419409	2502.819163238738	2596.8129311393855
2512.40500461105	2500.847235011217	2452.305764485392	2530.593585901369	2502.163206016623	2489.858948584702	2474.3242638873003	2563.309736809314	2438.688845788959	2524.52350436504	2599.2254540728295	2556.498171701541	2570.736809387317	2557.844104760421	2587.0323518562022	2585.6973780195863	2474.6744246782196	2485.305940234905	2474.04257317895	2478.836550258641	2565.7350181161014	2443.355651679847	2544.9663481803163	2517.0578086236405	2520.6426366382	2474.1891971284335	2600.947710148341	2463.823940419409	2490.591760649415	2596.8129311393855
2504.996506629598	2500.847235011217	2452.305764485392	2530.593585901369	2502.163206016623	2489.858948584702	2474.3242638873003	2529.3534508702883	2438.688845788959	2479.1975624137954	2599.2254540728295	2556.498171701541	2570.736809387317	2557.844104760421	2587.0323518562022	2559.646417767397	2474.6744246782196	2476.8198954551553	2438.4888838488546	2478.836550258641	2554.8381335321947	2443.355651679847	2544.9663481803163	2512.9506055105694	2506.1430074552536	2474.1891971284335	2600.947710148341	2462.8041290460483	2490.591760649415	2596.8129311393855
2462.6586593161687	2500.847235011217	2440.7314018411844	2530.593585901369	2502.163206016623	2484.691801596276	2474.3242638873003	2464.842484928654	2437.9032462484693	2479.1975624137954	2576.124234032098	2556.498171701541	2515.213532363544	2557.844104760421	2587.0323518562022	2558.9351233156917	2474.6744246782196	2459.5407914742505	2438.4888838488546	2478.836550258641	2554.8381335321947	2443.355651679847	2544.9663481803163	2512.9506055105694	2502.155694195154	2474.1891971284335	2571.3709963275624	2462.8041290460483	2490.591760649415	2590.0239957413132
2462.6586593161687	2500.847235011217	2440.7314018411844	2521.5400571273067	2501.081528100859	2480.7754260809093	2474.3242638873003	2464.842484928654	2437.9032462484693	2479.1975624137954	2576.124234032098	2556.498171701541	2493.4692999090507	2557.844104760421	2587.0323518562022	2558.9351233156917	2474.6744246782196	2459.5407914742505	2438.4888838488546	2478.836550258641	2554.8381335321947	2443.355651679847	2544.9663481803163	2502.9531967055595	2502.155694195154	2474.0008341484154	2571.3709963275624	2461.3739986181477	2490.591760649415	2590.0239957413132
2462.6586593161687	2500.847235011217	2440.7314018411844	2521.5400571273067	2487.200407101786	2473.6684820909322	2445.2618777883417	2464.842484928654	2437.9032462484693	2479.1975624137954	2576.124234032098	2556.498171701541	2493.4692999090507	2557.844104760421	2587.0323518562022	2558.9351233156917	2474.6744246782196	2459.5407914742505	2438.4888838488546	2478.836550258641	2554.8381335321947	2437.83119428465	2544.9663481803163	2502.9531967055595	2502.155694195154	2453.6845709926856	2557.1993864792134	2455.9029202233514	2490.591760649415	2590.0239957413132
2462.6586593161687	2500.847235011217	2440.7314018411844	2504.8795548901803	2480.6015354111573	2473.6684820909322	2445.2618777883417	2464.842484928654	2437.9032462484693	2479.1975624137954	2576.124234032098	2550.5786759599864	2493.4692999090507	2516.628284645125	2580.7382036534586	2558.9351233156917	2470.017306767176	2459.5407914742505	2438.4888838488546	2478.836550258641	2554.8381335321947	2434.4239620231065	2544.9663481803163	2502.9531967055595	2489.843449135028	2453.6845709926856	2557.1993864792134	2455.9029202233514	2490.591760649415	2590.0239957413132
2462.6586593161687	2494.639637958902	2440.7314018411844	2495.537805573492	2454.7193639039588	2467.5829072438623	2440.93798481509	2464.842484928654	2437.9032462484693	2479.1975624137954	2576.124234032098	2550.5786759599864	2493.4692999090507	2516.628284645125	2580.7382036534586	2558.9351233156917	2470.017306767176	2456.7178233910345	2436.3690065434	2478.836550258641	2554.8381335321947	2434.4239620231065	2544.9663481803163	2492.2956802728154	2488.809045988768	2453.6845709926856	2557.1993864792134	2455.9029202233514	2484.3493820719586	2590.0239957413132
2462.6586593161687	2494.639637958902	2440.7314018411844	2493.394201921541	2454.7193639039588	2465.9482961291087	2440.93798481509	2464.842484928654	2437.9032462484693	2479.1975624137954	2576.124234032098	2504.330701429696	2481.2080319919746	2480.779356482017	2526.6001860004117	2558.9351233156917	2470.017306767176	2456.7178233910345	2436.3690065434	2478.836550258641	2536.323965876187	2431.5063486545423	2544.9663481803163	2488.7351662929445	2488.809045988768	2453.6845709926856	2477.8680898576395	2455.9029202233514	2484.3493820719586	2590.0239957413132
2462.6586593161687	2494.639637958902	2439.2033636551178	2493.394201921541	2454.7193639039588	2465.9482961291087	2440.93798481509	2464.842484928654	2437.9032462484693	2479.1975624137954	2576.124234032098	2504.330701429696	2447.9212241222813	2480.779356482017	2520.4880490688925	2558.9351233156917	2470.017306767176	2456.7178233910345	2436.3690065434	2478.836550258641	2536.323965876187	2431.5063486545423	2544.9663481803163	2488.7351662929445	2488.809045988768	2453.6845709926856	2477.8680898576395	2429.4699827767226	2484.3493820719586	2575.7388674133276
2462.6586593161687	2488.589007623236	2439.2033636551178	2493.394201921541	2454.7193639039588	2465.9482961291087	2440.93798481509	2455.0708552769443	2437.9032462484693	2479.1975624137954	2531.8138317656803	2504.330701429696	2443.9025570250396	2480.779356482017	2517.64554532935	2558.9351233156917	2455.582299427419	2456.7178233910345	2432.0585470403103	2474.460449657664	2535.1198237682015	2421.477928767954	2544.9663481803163	2466.46159358452	2488.809045988768	2438.9900493850832	2477.8680898576395	2426.541355616885	2484.3493820719586	2571.8556725726617
2450.0505467106427	2476.305767223353	2424.5973498634858	2493.394201921541	2454.7193639039588	2465.9482961291087	2440.93798481509	2451.870421802585	2437.9032462484693	2479.1975624137954	2522.200763796531	2504.330701429696	2443.9025570250396	2480.779356482017	2517.64554532935	2556.3339946217416	2455.582299427419	2456.7178233910345	2424.4679169907313	2474.460449657664	2535.1198237682015	2417.693362804398	2544.9663481803163	2466.46159358452	2488.809045988768	2437.8583513344724	2477.8680898576395	2426.541355616885	2484.3493820719586	2550.430795209295
2450.0505467106427	2476.305767223353	2424.5973498634858	2493.394201921541	2454.7193639039588	2465.9482961291087	2438.6546233440667	2451.4831490747815	2437.9032462484693	2479.1975624137954	2484.7690027660497	2504.330701429696	2443.9025570250396	2480.779356482017	2517.64554532935	2525.422685558297	2455.582299427419	2453.991353915399	2424.4679169907313	2474.460449657664	2523.4435572091575	2417.693362804398	2542.4485922614913	2463.949580459552	2488.809045988768	2437.8583513344724	2477.8680898576395	2426.541355616885	2477.7741811900523	2515.975454402799
2450.0505467106427	2476.305767223353	2418.1648438789643	2493.394201921541	2454.7193639039588	2465.042655063395	2438.6546233440667	2451.4831490747815	2435.3796719306156	2479.1975624137954	2483.3278296532585	2496.2137735218257	2443.9025570250396	2480.779356482017	2515.560723392745	2508.069623565989	2448.283199578957	2453.991353915399	2424.4679169907313	2474.460449657664	2523.4435572091575	2409.1598493426736	2542.4485922614913	2451.308627893631	2488.809045988768	2437.8583513344724	2476.4632244624386	2426.541355616885	2477.7741811900523	2515.975454402799
2428.141255263564	2446.4294452809827	2418.1648438789643	2470.376394540905	2454.7193639039588	2465.042655063395	2438.6546233440667	2436.1355403585985	2432.787853166269	2479.1975624137954	2481.892158128746	2496.2137735218257	2443.6330642358107	2480.779356482017	2515.560723392745	2499.5430713573487	2439.7711846955704	2453.991353915399	2424.4679169907313	2474.460449657664	2523.4435572091575	2409.1598493426736	2542.3665772391655	2451.308627893631	2480.1270961938803	2437.8583513344724	2476.4632244624386	2423.9279463361518	2477.7741811900523	2515.975454402799
2428.141255263564	2446.4294452809827	2418.1648438789643	2470.376394540905	2454.7193639039588	2462.9629868865054	2438.6546233440667	2436.1355403585985	2432.787853166269	2445.5399079221534	2472.1652243392	2496.2137735218257	2443.6330642358107	2480.779356482017	2505.461747692908	2499.5430713573487	2407.921099359998	2453.991353915399	2424.4679169907313	2474.460449657664	2515.0180782149764	2409.1598493426736	2542.3665772391655	2451.308627893631	2480.1270961938803	2437.8583513344724	2476.4632244624386	2423.9279463361518	2473.730964244682	2515.975454402799
2428.141255263564	2446.4294452809827	2418.1648438789643	2470.376394540905	2454.7193639039588	2460.315732099988	2438.6546233440667	2436.1355403585985	2432.787853166269	2445.5399079221534	2472.1652243392	2490.085321087677	2443.6330642358107	2480.779356482017	2470.5819571939564	2499.5430713573487	2407.921099359998	2453.991353915399	2420.696121260739	2471.487603586538	2515.0180782149764	2409.1598493426736	2542.3665772391655	2449.462906259163	2469.609017646275	2437.8583513344724	2476.4632244624386	2423.9279463361518	2473.730964244682	2515.6332595386334
2428.141255263564	2446.4294452809827	2408.384089160838	2470.376394540905	2454.7193639039588	2460.315732099988	2438.6546233440667	2436.1355403585985	2432.787853166269	2445.5399079221534	2439.379830897881	2490.085321087677	2443.6330642358107	2480.779356482017	2470.5819571939564	2495.9067965727995	2407.921099359998	2448.4932676771637	2420.696121260739	2471.487603586538	2515.0180782149764	2409.1598493426736	2542.3665772391655	2449.462906259163	2469.609017646275	2437.8583513344724	2476.4632244624386	2423.9279463361518	2473.730964244682	2515.6332595386334
2428.141255263564	2442.360313381653	2408.384089160838	2470.376394540905	2454.7193639039588	2460.315732099988	2438.6546233440667	2436.1355403585985	2424.146953571702	2445.5399079221534	2439.379830897881	2490.085321087677	2443.6330642358107	2480.779356482017	2464.4952128698606	2495.9067965727995	2407.921099359998	2438.762449730555	2420.696121260739	2471.487603586538	2515.0180782149764	2409.1598493426736	2542.3665772391655	2449.462906259163	2467.4042119576998	2437.8583513344724	2476.4632244624386	2423.9279463361518	2473.730964244682	2515.6332595386334
2427.38266927799	2442.360313381653	2408.384089160838	2470.376394540905	2454.7193639039588	2460.2236020545283	2438.6546233440667	2435.996730198469	2421.9705629746622	2445.5399079221534	2436.371036981482	2490.085321087677	2443.6330642358107	2480.779356482017	2464.4952128698606	2495.9067965727995	2407.921099359998	2438.762449730555	2411.0075529429387	2462.067220974634	2515.0180782149764	2409.1598493426736	2542.3665772391655	2449.462906259163	2467.4042119576998	2437.8583513344724	2476.4632244624386	2423.9279463361518	2473.068364846825	2514.0361414432036
2427.38266927799	2442.360313381653	2408.384089160838	2470.376394540905	2454.7193639039588	2437.247582222406	2435.206025907628	2430.712616807741	2421.9705629746622	2435.38719717352	2436.371036981482	2490.085321087677	2443.6330642358107	2476.6608316269994	2463.1415758539797	2495.9067965727995	2407.921099359998	2433.788720131259	2411.0075529429387	2458.759353579318	2476.8355758968587	2405.33039743492	2515.758511207197	2449.462906259163	2467.4042119576998	2437.8583513344724	2476.4632244624386	2423.9279463361518	2473.068364846825	2514.0361414432036
2427.38266927799	2442.360313381653	2408.384089160838	2470.376394540905	2454.7193639039588	2437.247582222406	2435.206025907628	2413.1812233476876	2418.060215737973	2430.8598395867966	2436.371036981482	2484.6401999285627	2443.6330642358107	2476.6608316269994	2444.0485019817334	2495.9067965727995	2407.921099359998	2433.788720131259	2389.5767701169643	2458.759353579318	2476.8355758968587	2405.33039743492	2515.758511207197	2449.462906259163	2467.4042119576998	2437.8583513344724	2471.5805991400284	2423.9279463361518	2473.068364846825	2514.0361414432036
2427.38266927799	2442.360313381653	2408.384089160838	2470.376394540905	2454.7193639039588	2432.8663777661677	2435.206025907628	2413.1812233476876	2413.245543634222	2430.2807048827417	2436.371036981482	2484.6401999285627	2443.6330642358107	2437.326320312191	2444.0485019817334	2462.789911094083	2407.921099359998	2433.788720131259	2389.5767701169643	2458.759353579318	2476.8355758968587	2405.33039743492	2515.758511207197	2449.462906259163	2467.4042119576998	2437.8583513344724	2471.5805991400284	2423.9279463361518	2460.734126521368	2503.870829178134
2423.974384926993	2441.8556370816327	2408.384089160838	2453.3338038358816	2454.7193639039588	2432.8663777661677	2435.206025907628	2413.1812233476876	2413.245543634222	2430.2807048827417	2436.371036981482	2484.6401999285627	2443.6330642358107	2437.326320312191	2444.0485019817334	2462.789911094083	2407.921099359998	2428.2252262387324	2389.5767701169643	2458.759353579318	2476.8355758968587	2405.33039743492	2515.758511207197	2449.462906259163	2467.4042119576998	2437.8583513344724	2471.5805991400284	2423.9279463361518	2460.734126521368	2482.5689006610164
2423.974384926993	2441.8556370816327	2406.5759059937236	2453.3338038358816	2454.7193639039588	2432.8663777661677	2435.206025907628	2413.1812233476876	2409.675017651002	2422.5612420236257	2436.371036981482	2484.6401999285627	2443.6330642358107	2432.552776182164	2444.0485019817334	2461.6468946437562	2407.921099359998	2428.2252262387324	2389.5767701169643	2458.759353579318	2476.8355758968587	2405.33039743492	2515.758511207197	2449.462906259163	2467.4042119576998	2437.8583513344724	2471.5805991400284	2423.9279463361518	2460.734126521368	2482.5689006610164
2423.974384926993	2438.2896001414683	2406.5759059937236	2453.3338038358816	2454.7193639039588	2432.8663777661677	2435.206025907628	2413.1812233476876	2409.4264261819426	2422.5612420236257	2436.371036981482	2484.6401999285627	2443.6330642358107	2432.552776182164	2444.0485019817334	2461.6468946437562	2399.1976323862177	2428.2252262387324	2388.5501293357406	2458.759353579318	2469.1144246639715	2405.33039743492	2515.758511207197	2449.462906259163	2467.4042119576998	2432.271622718894	2456.1482759809123	2410.5732618919387	2460.734126521368	2482.5689006610164
2423.974384926993	2438.2896001414683	2406.5759059937236	2452.682578947265	2454.7193639039588	2432.8663777661677	2435.206025907628	2413.1812233476876	2409.4264261819426	2416.990709323087	2435.1613070850776	2479.846482603964	2443.330649664937	2432.552776182164	2444.0485019817334	2461.6468946437562	2399.1976323862177	2428.2252262387324	2388.5501293357406	2413.5403505162544	2469.1144246639715	2400.94106225363	2515.758511207197	2447.180987786925	2442.0135812911703	2428.7753010854403	2455.954784156438	2410.5732618919387	2446.4947097111917	2482.5689006610164
2423.974384926993	2426.275591501088	2406.5759059937236	2443.815357954743	2454.7193639039588	2432.8663777661677	2429.6954499561425	2413.1812233476876	2409.4264261819426	2409.190134654976	2435.1613070850776	2479.846482603964	2443.330649664937	2432.552776182164	2444.0485019817334	2461.6468946437562	2399.1976323862177	2428.2252262387324	2388.5501293357406	2413.5403505162544	2469.1144246639715	2380.027040464323	2515.758511207197	2447.180987786925	2442.0135812911703	2428.7753010854403	2455.954784156438	2410.5732618919387	2444.638132637528	2482.5689006610164
2423.974384926993	2426.275591501088	2399.520211616395	2443.814059471707	2454.7193639039588	2432.8663777661677	2429.6954499561425	2413.1812233476876	2404.020291274571	2409.190134654976	2435.1613070850776	2479.846482603964	2443.330649664937	2432.552776182164	2444.0485019817334	2444.9100699481787	2399.1976323862177	2428.2252262387324	2388.5501293357406	2413.5403505162544	2460.2881796355637	2380.027040464323	2515.758511207197	2447.180987786925	2440.7215638220036	2428.7753010854403	2455.954784156438	2410.5732618919387	2444.638132637528	2482.5689006610164
2423.974384926993	2426.275591501088	2399.520211616395	2443.814059471707	2454.7193639039588	2424.955195635106	2425.367191040481	2413.1812233476876	2404.020291274571	2409.190134654976	2435.1613070850776	2478.282471252767	2409.6737196507647	2432.552776182164	2444.0485019817334	2435.505513273957	2399.1976323862177	2425.9833667162484	2388.5501293357406	2413.5403505162544	2460.2881796355637	2380.027040464323	2515.758511207197	2447.180987786925	2435.6850603640287	2428.7753010854403	2455.954784156438	2410.5732618919387	2442.064306268607	2482.5689006610164
2423.974384926993	2426.275591501088	2399.520211616395	2443.814059471707	2454.7193639039588	2424.955195635106	2425.367191040481	2413.1812233476876	2397.1392012156693	2409.190134654976	2435.1613070850776	2433.4707412130447	2409.6737196507647	2432.552776182164	2444.0485019817334	2420.965117971402	2399.1976323862177	2425.9833667162484	2388.5501293357406	2413.5403505162544	2460.2881796355637	2380.027040464323	2473.2737209961324	2447.180987786925	2435.6850603640287	2428.7753010854403	2455.954784156438	2410.5732618919387	2442.064306268607	2482.5689006610164
2423.764416367078	2426.275591501088	2399.520211616395	2443.814059471707	2454.7193639039588	2424.955195635106	2421.1273050815057	2413.1812233476876	2397.1392012156693	2409.190134654976	2435.1613070850776	2421.671937903293	2409.6737196507647	2432.552776182164	2444.0485019817334	2420.965117971402	2399.1976323862177	2409.6965573668185	2388.5501293357406	2413.5403505162544	2456.1842231933506	2376.849055797867	2473.2737209961324	2447.180987786925	2435.6850603640287	2428.7753010854403	2455.954784156438	2410.5732618919387	2442.064306268607	2482.5689006610164
2423.764416367078	2426.275591501088	2399.520211616395	2443.814059471707	2454.7193639039588	2424.955195635106	2418.193835570079	2413.1812233476876	2397.1392012156693	2405.9566500561655	2422.983576875502	2421.671937903293	2409.6737196507647	2432.552776182164	2444.0485019817334	2420.965117971402	2399.1976323862177	2400.2913789363156	2388.5501293357406	2412.487205847472	2452.171761055666	2375.7010190517162	2464.8829822878074	2437.4440816637257	2435.6850603640287	2428.7753010854403	2450.9724259122745	2409.1812150441156	2442.064306268607	2482.5689006610164
2423.506978145329	2426.275591501088	2399.520211616395	2442.2573159294993	2454.7193639039588	2423.416577755797	2418.193835570079	2411.002428355378	2388.7421829268105	2405.9566500561655	2422.983576875502	2421.671937903293	2409.6737196507647	2419.0583896726484	2444.0485019817334	2420.965117971402	2399.1976323862177	2400.2913789363156	2388.5501293357406	2409.7385631277475	2427.9157352833713	2375.7010190517162	2464.8829822878074	2425.7176522752666	2435.6850603640287	2427.415065749535	2441.749026200372	2407.3009140783856	2442.064306268607	2482.5689006610164
2423.506978145329	2426.275591501088	2399.520211616395	2442.2573159294993	2454.7193639039588	2423.416577755797	2418.193835570079	2408.3685746091764	2380.9492048335383	2405.9566500561655	2422.983576875502	2421.671937903293	2409.6737196507647	2419.0583896726484	2444.0485019817334	2420.965117971402	2399.1976323862177	2400.2913789363156	2379.698985028822	2409.7385631277475	2427.9157352833713	2375.7010190517162	2464.8829822878074	2425.7176522752666	2435.6850603640287	2427.415065749535	2440.9838406029485	2407.3009140783856	2442.064306268607	2482.5689006610164
2423.506978145329	2426.275591501088	2399.520211616395	2429.4836215308355	2454.7193639039588	2423.416577755797	2418.193835570079	2408.3685746091764	2380.9492048335383	2399.5634533548573	2422.983576875502	2421.671937903293	2409.6737196507647	2419.0583896726484	2444.0485019817334	2420.965117971402	2393.9727216953497	2400.2913789363156	2376.3184197005908	2409.7385631277475	2427.9157352833713	2375.7010190517162	2464.8829822878074	2425.7176522752666	2435.6850603640287	2427.415065749535	2440.9838406029485	2407.3009140783856	2405.466232158763	2482.5689006610164
2423.506978145329	2426.275591501088	2399.520211616395	2429.4836215308355	2399.689054984495	2421.11747698196	2414.8034783699723	2408.3685746091764	2380.9492048335383	2399.5634533548573	2422.983576875502	2421.671937903293	2409.6737196507647	2415.8974343698073	2444.0485019817334	2420.965117971402	2393.9727216953497	2400.2913789363156	2376.3184197005908	2409.7385631277475	2427.9157352833713	2375.7010190517162	2464.8829822878074	2425.7176522752666	2435.6850603640287	2427.415065749535	2440.9838406029485	2407.3009140783856	2396.405198043866	2482.5689006610164
2423.506978145329	2425.2391872510743	2399.520211616395	2429.4836215308355	2399.689054984495	2419.45271118391	2413.8401360464723	2408.3685746091764	2380.9492048335383	2399.5634533548573	2422.983576875502	2421.671937903293	2409.6737196507647	2415.8974343698073	2444.0485019817334	2420.965117971402	2393.9727216953497	2400.2913789363156	2376.3184197005908	2409.7385631277475	2427.9157352833713	2365.7218094226873	2464.8829822878074	2425.7176522752666	2435.6850603640287	2404.2067535794436	2440.9838406029485	2407.3009140783856	2394.361672838057	2482.5689006610164
2419.6702864488384	2425.2391872510743	2399.520211616395	2426.3961802836675	2399.689054984495	2417.778202814752	2408.287743480205	2406.339084586132	2380.9492048335383	2399.5634533548573	2422.983576875502	2421.671937903293	2409.6737196507647	2415.8974343698073	2444.0485019817334	2420.965117971402	2393.9727216953497	2400.2913789363156	2376.3184197005908	2409.7385631277475	2427.9157352833713	2365.7218094226873	2451.5173410058856	2425.7176522752666	2435.6850603640287	2404.2067535794436	2440.9838406029485	2407.3009140783856	2394.361672838057	2482.5689006610164
2419.6702864488384	2425.2391872510743	2396.7248440765684	2426.3961802836675	2399.689054984495	2387.5618799194754	2408.287743480205	2406.339084586132	2380.9492048335383	2399.5634533548573	2422.983576875502	2415.872728488457	2407.7218432167506	2415.8974343698073	2444.0485019817334	2415.6805471165126	2393.9727216953497	2400.2913789363156	2373.4554876982675	2405.65310635999	2424.041511597551	2365.7218094226873	2451.5173410058856	2425.7176522752666	2435.6850603640287	2398.7508210387114	2415.663528467927	2407.3009140783856	2394.361672838057	2482.5689006610164
2386.3593372194928	2425.2391872510743	2396.7248440765684	2422.306385154114	2399.689054984495	2387.5618799194754	2408.287743480205	2402.9206937599424	2380.9492048335383	2399.5634533548573	2422.983576875502	2413.7823926393485	2407.7218432167506	2415.8974343698073	2431.741837329605	2415.6805471165126	2379.5495271443356	2400.2913789363156	2373.4554876982675	2405.65310635999	2423.7717191316165	2365.7218094226873	2451.5173410058856	2425.7176522752666	2435.562606675825	2398.7508210387114	2415.663528467927	2402.7959309927282	2391.984067312019	2482.5689006610164
2386.3593372194928	2413.3296128647203	2393.6661695025055	2419.024517434781	2399.689054984495	2387.5618799194754	2389.6898993076334	2402.7832276056997	2380.9492048335383	2386.454184710979	2422.983576875502	2413.7823926393485	2407.7218432167506	2415.8974343698073	2431.741837329605	2412.7765928251706	2379.5495271443356	2400.2913789363156	2373.4554876982675	2405.65310635999	2411.8174476208596	2365.7218094226873	2451.5173410058856	2412.0746851328577	2435.562606675825	2398.7508210387114	2415.663528467927	2402.7959309927282	2391.984067312019	2482.5689006610164
2384.660489813675	2413.3296128647203	2393.6661695025055	2419.024517434781	2399.689054984495	2387.5618799194754	2389.6898993076334	2399.9159100836014	2380.9492048335383	2386.454184710979	2416.853432601453	2413.7823926393485	2407.7218432167506	2415.8974343698073	2431.741837329605	2408.9510511659073	2374.498396370707	2398.2981735248386	2373.4554876982675	2405.65310635999	2411.8174476208596	2365.7218094226873	2443.7298769011927	2412.0746851328577	2426.4147378705807	2398.7508210387114	2415.663528467927	2395.804693560937	2391.984067312019	2482.5689006610164
2384.660489813675	2409.789391884554	2393.6661695025055	2410.0725155254413	2399.689054984495	2387.5618799194754	2389.6898993076334	2398.9850576653703	2380.9492048335383	2386.454184710979	2416.853432601453	2413.7823926393485	2407.7218432167506	2415.8974343698073	2431.741837329605	2408.9510511659073	2374.498396370707	2379.1212449331274	2373.4554876982675	2405.65310635999	2411.8174476208596	2364.4946186882676	2443.7298769011927	2412.0746851328577	2419.7584729152254	2398.7508210387114	2396.3415455291415	2395.804693560937	2377.6277841059305	2482.5689006610164
2384.660489813675	2406.058817242123	2393.6661695025055	2410.0725155254413	2399.689054984495	2387.5618799194754	2389.6898993076334	2398.9850576653703	2380.9492048335383	2386.454184710979	2416.376246981363	2413.7823926393485	2407.7218432167506	2385.585131170932	2431.741837329605	2408.9510511659073	2374.498396370707	2372.9147231085253	2373.4554876982675	2399.2837842752606	2411.8174476208596	2364.4946186882676	2443.7298769011927	2412.0746851328577	2419.7584729152254	2398.7508210387114	2391.3742618858582	2395.804693560937	2377.6277841059305	2482.5689006610164
2384.660489813675	2406.058817242123	2392.2193451162834	2410.0725155254413	2399.689054984495	2387.5618799194754	2389.6898993076334	2396.6439271483755	2380.9492048335383	2382.593683322947	2416.376246981363	2413.7823926393485	2407.7218432167506	2385.585131170932	2424.754819636694	2408.9510511659073	2374.498396370707	2372.9147231085253	2373.4554876982675	2399.2837842752606	2411.8174476208596	2364.4946186882676	2443.7298769011927	2405.7644261436426	2419.7584729152254	2391.7926682311922	2391.3742618858582	2395.804693560937	2377.6277841059305	2482.5689006610164
2384.660489813675	2406.058817242123	2378.7857268316616	2410.0725155254413	2399.689054984495	2387.5618799194754	2389.6898993076334	2394.561693207639	2380.9492048335383	2382.593683322947	2416.376246981363	2409.1887828676136	2407.7218432167506	2385.585131170932	2424.754819636694	2408.9510511659073	2374.498396370707	2372.9147231085253	2373.4554876982675	2396.365461695629	2411.8174476208596	2364.4946186882676	2437.97901339399	2405.7644261436426	2419.7584729152254	2391.7926682311922	2391.3742618858582	2395.804693560937	2377.6277841059305	2462.336381333284
2384.660489813675	2403.9889996472634	2356.704994164253	2410.0725155254413	2399.689054984495	2387.5618799194754	2389.081557541228	2394.561693207639	2377.555603538822	2382.593683322947	2415.7957844947186	2408.6689825173917	2406.3781291478176	2385.585131170932	2424.754819636694	2408.9510511659073	2374.498396370707	2371.676443740209	2373.4554876982675	2396.365461695629	2411.8174476208596	2364.361669980983	2437.97901339399	2405.7644261436426	2419.7584729152254	2391.7926682311922	2391.3742618858582	2395.804693560937	2374.6862135769975	2462.336381333284
2384.660489813675	2403.9889996472634	2356.704994164253	2410.0725155254413	2394.666265356102	2387.5618799194754	2389.081557541228	2394.561693207639	2377.555603538822	2382.593683322947	2414.1465739980877	2408.6689825173917	2406.3781291478176	2371.029085241681	2424.754819636694	2408.9510511659073	2372.6367671781036	2371.676443740209	2373.4554876982675	2394.976156833803	2411.8174476208596	2364.361669980983	2437.97901339399	2405.7644261436426	2419.7584729152254	2378.5736794981717	2391.3742618858582	2379.011026655195	2374.6862135769975	2462.336381333284
2376.340364744416	2395.09332320261	2354.826178656166	2410.0725155254413	2394.666265356102	2387.5618799194754	2389.081557541228	2394.561693207639	2377.555603538822	2382.593683322947	2414.1465739980877	2408.6689825173917	2406.3781291478176	2371.029085241681	2424.754819636694	2408.9510511659073	2372.6367671781036	2371.676443740209	2373.4554876982675	2394.976156833803	2411.8174476208596	2364.361669980983	2437.97901339399	2404.3243854031853	2419.7584729152254	2378.5736794981717	2391.3742618858582	2379.011026655195	2374.6093222416916	2462.336381333284
2376.21967163337	2395.09332320261	2354.826178656166	2405.3612424482076	2393.907924883539	2387.5618799194754	2389.081557541228	2377.245100572006	2377.555603538822	2381.145366269047	2407.746236444438	2408.6689825173917	2406.3781291478176	2371.029085241681	2420.704503365058	2408.9510511659073	2372.6367671781036	2370.1789942110317	2373.4554876982675	2394.976156833803	2411.8174476208596	2364.361669980983	2436.9632240534993	2404.3243854031853	2419.7584729152254	2378.5736794981717	2391.3742618858582	2379.011026655195	2374.3012978590095	2462.336381333284
2376.21967163337	2395.09332320261	2354.826178656166	2405.3612424482076	2393.907924883539	2387.5618799194754	2386.3093441441974	2377.245100572006	2375.8581338494228	2381.145366269047	2407.746236444438	2408.6689825173917	2406.3781291478176	2371.029085241681	2420.704503365058	2405.752898481096	2371.485329617844	2370.1789942110317	2373.4554876982675	2394.976156833803	2411.8174476208596	2362.9718729750402	2436.9632240534993	2387.884651945529	2417.107365521693	2378.5736794981717	2391.3742618858582	2361.1400746894915	2374.3012978590095	2462.336381333284
2376.21967163337	2385.5894617141357	2354.6581743907936	2404.835295128917	2393.907924883539	2387.5618799194754	2385.8728843317576	2377.245100572006	2375.8581338494228	2379.10425179956	2404.9416166088986	2408.6689825173917	2406.3781291478176	2371.029085241681	2415.703865095954	2387.925455168044	2369.7398621973275	2370.1789942110317	2373.4554876982675	2394.976156833803	2411.8174476208596	2359.5809803007755	2436.9632240534993	2387.884651945529	2407.384104594907	2378.5736794981717	2386.4100931726066	2361.1400746894915	2374.3012978590095	2462.336381333284
2376.21967163337	2385.5894617141357	2354.6581743907936	2404.835295128917	2393.907924883539	2387.5618799194754	2379.1026112940485	2373.2961073092965	2375.8581338494228	2378.532673364278	2404.9416166088986	2408.6689825173917	2400.6495682365876	2371.029085241681	2415.703865095954	2382.6133298743816	2367.159919480492	2370.1789942110317	2373.4554876982675	2394.739231171546	2411.8174476208596	2354.066639522174	2436.9632240534993	2387.884651945529	2407.384104594907	2376.4777222841212	2386.4100931726066	2361.1400746894915	2361.798799811358	2457.6662881088732
2376.21967163337	2385.5894617141357	2354.6581743907936	2404.835295128917	2393.907924883539	2387.5618799194754	2374.9687026182855	2373.2961073092965	2375.8581338494228	2377.9297906555585	2404.9416166088986	2408.6689825173917	2400.6495682365876	2371.029085241681	2415.703865095954	2382.6133298743816	2367.159919480492	2368.8817153574364	2373.4554876982675	2394.739231171546	2411.8174476208596	2354.066639522174	2436.9632240534993	2387.884651945529	2407.384104594907	2376.4777222841212	2386.4100931726066	2361.1400746894915	2361.798799811358	2457.6662881088732
2375.648273567905	2385.5894617141357	2354.6581743907936	2404.835295128917	2388.6298446446417	2387.5618799194754	2374.9687026182855	2373.2961073092965	2375.8581338494228	2371.9961360852567	2404.9416166088986	2403.408400973809	2399.4402602929968	2364.1525589355006	2415.2092637797705	2382.6133298743816	2367.159919480492	2368.8817153574364	2373.4554876982675	2392.9068463178287	2411.8174476208596	2354.066639522174	2436.3982372629152	2387.884651945529	2403.29566703405	2375.941190393822	2384.4385464501534	2361.1400746894915	2361.798799811358	2457.6662881088732
2375.648273567905	2382.645083334798	2354.6581743907936	2404.835295128917	2388.6298446446417	2387.5618799194754	2374.9687026182855	2373.2961073092965	2375.8581338494228	2367.4388451941386	2400.1130075561277	2400.751428525258	2399.4402602929968	2364.1525589355006	2415.2092637797705	2382.6133298743816	2367.159919480492	2368.8817153574364	2373.4554876982675	2385.048617447972	2410.396290274976	2354.066639522174	2436.3982372629152	2387.884651945529	2403.29566703405	2371.487892829239	2384.4385464501534	2361.1400746894915	2361.798799811358	2457.6662881088732
2375.648273567905	2382.645083334798	2354.6581743907936	2404.835295128917	2388.6298446446417	2387.5618799194754	2374.9687026182855	2373.2961073092965	2375.8581338494228	2367.4388451941386	2400.1130075561277	2399.7145429707557	2399.4402602929968	2357.147077143937	2415.2092637797705	2381.8544512204817	2367.159919480492	2368.8817153574364	2373.4554876982675	2385.048617447972	2405.8776027008303	2354.066639522174	2436.3982372629152	2387.884651945529	2403.29566703405	2370.838932640016	2382.092362744953	2361.1400746894915	2361.798799811358	2457.6662881088732
2375.648273567905	2382.645083334798	2354.6581743907936	2403.61892784439	2388.6298446446417	2387.0947622478907	2374.9687026182855	2373.2961073092965	2375.8581338494228	2367.4388451941386	2400.1130075561277	2399.7145429707557	2399.4402602929968	2357.147077143937	2415.2092637797705	2381.8544512204817	2367.159919480492	2367.477888194456	2373.4554876982675	2385.048617447972	2395.2274033770213	2354.066639522174	2436.3982372629152	2387.884651945529	2403.29566703405	2370.838932640016	2377.136962780781	2361.1400746894915	2361.798799811358	2453.693068693908
2375.648273567905	2382.645083334798	2354.6581743907936	2403.61892784439	2388.6298446446417	2387.0947622478907	2374.9687026182855	2373.2961073092965	2375.8581338494228	2367.4388451941386	2397.0966557301513	2392.5791441986016	2399.4402602929968	2356.0878623017297	2411.5479854877417	2381.8544512204817	2367.159919480492	2366.336609432801	2373.4554876982675	2385.048617447972	2395.2274033770213	2354.066639522174	2436.3982372629152	2387.6426391571117	2403.29566703405	2366.892504583695	2364.184972696653	2361.1400746894915	2361.798799811358	2452.9877341466126
2373.2107768187107	2382.645083334798	2354.6581743907936	2403.61892784439	2388.6298446446417	2387.0947622478907	2374.9687026182855	2372.6207952663326	2375.8581338494228	2367.219899177808	2397.0966557301513	2392.5791441986016	2379.280173147818	2356.0878623017297	2411.5479854877417	2381.8544512204817	2367.159919480492	2365.2737048867293	2373.4554876982675	2384.5179894914763	2395.2274033770213	2354.066639522174	2436.3982372629152	2387.6426391571117	2396.30871499341	2364.570725756461	2364.029258007552	2361.1400746894915	2361.798799811358	2452.0188020177193
2373.2107768187107	2382.645083334798	2354.6581743907936	2403.61892784439	2388.207200049359	2382.0136229969958	2374.9687026182855	2372.6207952663326	2375.8581338494228	2366.142606059078	2397.0966557301513	2387.8761379945076	2364.245649387139	2356.0878623017297	2411.5479854877417	2381.8544512204817	2367.159919480492	2365.2737048867293	2373.4554876982675	2384.5179894914763	2393.1852332103135	2354.066639522174	2436.3982372629152	2386.848609621741	2396.30871499341	2361.0706119783276	2364.029258007552	2360.4818673979184	2359.8409260488115	2452.0188020177193
2373.2107768187107	2382.645083334798	2354.6581743907936	2403.61892784439	2386.779943950783	2382.0136229969958	2374.9687026182855	2372.6207952663326	2375.8581338494228	2366.142606059078	2394.1595218700695	2387.8761379945076	2364.245649387139	2356.0878623017297	2411.5479854877417	2381.8544512204817	2367.159919480492	2365.2737048867293	2373.4554876982675	2384.5179894914763	2387.175547811129	2354.066639522174	2436.3982372629152	2386.848609621741	2396.30871499341	2361.0706119783276	2364.029258007552	2360.4818673979184	2359.8409260488115	2444.9653297673517
2373.2107768187107	2382.645083334798	2354.6581743907936	2403.61892784439	2386.779943950783	2382.0136229969958	2374.9687026182855	2372.6207952663326	2375.8581338494228	2366.142606059078	2394.1595218700695	2387.8761379945076	2364.245649387139	2353.459647574772	2408.4215173147386	2381.8544512204817	2367.159919480492	2365.2737048867293	2373.4554876982675	2384.5179894914763	2387.175547811129	2354.066639522174	2436.3982372629152	2386.848609621741	2396.30871499341	2361.0706119783276	2364.029258007552	2360.4818673979184	2359.8409260488115	2400.836315399506
2370.1910237299244	2382.645083334798	2354.6581743907936	2403.61892784439	2386.779943950783	2382.0136229969958	2374.9687026182855	2372.6207952663326	2375.8581338494228	2366.142606059078	2394.1595218700695	2385.1367961331844	2364.245649387139	2353.459647574772	2408.4215173147386	2381.8544512204817	2367.159919480492	2365.2737048867293	2373.4554876982675	2384.5179894914763	2387.175547811129	2354.066639522174	2436.3982372629152	2383.298401223683	2396.30871499341	2356.7140625792854	2364.029258007552	2360.4818673979184	2359.8409260488115	2400.836315399506
2370.1910237299244	2382.300794570456	2354.5774631275763	2403.61892784439	2386.779943950783	2376.727023273749	2374.9687026182855	2372.6207952663326	2375.8581338494228	2366.142606059078	2394.1595218700695	2385.1367961331844	2359.5527090949195	2353.459647574772	2408.4215173147386	2381.8544512204817	2367.159919480492	2365.2681884638596	2373.4554876982675	2384.5179894914763	2386.6578170588327	2354.066639522174	2436.3982372629152	2383.298401223683	2396.30871499341	2356.7140625792854	2364.029258007552	2360.4818673979184	2359.8409260488115	2395.2468340466503
2370.1910237299244	2382.300794570456	2351.7491852629546	2403.61892784439	2386.779943950783	2376.727023273749	2374.9687026182855	2372.6207952663326	2374.5323895027755	2366.142606059078	2394.1595218700695	2385.1367961331844	2359.5527090949195	2353.459647574772	2408.4215173147386	2381.8544512204817	2367.159919480492	2365.217157980598	2373.4554876982675	2382.874453605659	2386.6578170588327	2354.05850376397	2430.703590318098	2383.298401223683	2396.30871499341	2356.7140625792854	2364.029258007552	2348.111087533581	2359.8409260488115	2395.2468340466503
2370.1910237299244	2382.1958501120107	2351.7491852629546	2400.81200677066	2386.779943950783	2376.727023273749	2374.9687026182855	2367.5545888989514	2371.0895734640435	2366.142606059078	2394.1595218700695	2385.1367961331844	2358.872000241887	2353.459647574772	2408.4215173147386	2364.8440784553413	2367.159919480492	2364.6116636289144	2373.4554876982675	2370.997584664149	2386.6578170588327	2354.05850376397	2422.9097130288715	2381.215036227864	2396.30871499341	2347.6942970866585	2363.639746786909	2348.111087533581	2359.8409260488115	2393.3593151497203
2370.1910237299244	2382.1958501120107	2351.7491852629546	2400.81200677066	2386.779943950783	2376.727023273749	2374.9687026182855	2364.651355504338	2371.0895734640435	2366.142606059078	2394.1595218700695	2383.7153733642594	2357.0833343068384	2353.459647574772	2405.1513034976824	2364.8440784553413	2365.8344496391696	2364.6116636289144	2373.4554876982675	2370.997584664149	2385.724818763876	2350.350561104681	2422.9097130288715	2381.215036227864	2396.30871499341	2347.6942970866585	2363.639746786909	2348.111087533581	2359.8409260488115	2392.222214284956
2370.1910237299244	2382.1958501120107	2351.7491852629546	2400.81200677066	2386.779943950783	2376.727023273749	2373.2898522950795	2364.651355504338	2359.8123459338394	2359.7355970074486	2392.382253042945	2383.7153733642594	2357.0833343068384	2353.459647574772	2405.1513034976824	2364.8440784553413	2365.8344496391696	2364.6116636289144	2373.4554876982675	2370.997584664149	2385.724818763876	2348.690614703524	2413.00131899098	2368.554070926503	2396.30871499341	2345.6938684059564	2363.639746786909	2348.111087533581	2359.8409260488115	2392.222214284956
2368.140177292837	2382.1958501120107	2350.4140639694574	2400.81200677066	2386.779943950783	2376.727023273749	2370.772739321516	2364.4678412780136	2359.8123459338394	2358.448438517236	2392.382253042945	2383.7153733642594	2357.0833343068384	2353.459647574772	2405.1513034976824	2362.413198208263	2365.8344496391696	2364.6116636289144	2370.847173161832	2370.997584664149	2383.547883788965	2348.690614703524	2406.3875668799496	2368.554070926503	2389.4946142822128	2345.6938684059564	2363.639746786909	2348.111087533581	2359.8409260488115	2392.222214284956
2360.7421912838204	2382.1958501120107	2349.6157560360025	2400.81200677066	2386.779943950783	2376.727023273749	2370.772739321516	2364.4678412780136	2359.8123459338394	2358.448438517236	2380.716856475285	2383.7153733642594	2357.0833343068384	2353.459647574772	2405.1513034976824	2362.413198208263	2365.8344496391696	2364.6116636289144	2369.6211012302338	2370.997584664149	2383.547883788965	2348.37810633822	2406.3875668799496	2368.554070926503	2389.4946142822128	2345.6938684059564	2363.639746786909	2348.111087533581	2359.8409260488115	2392.222214284956
2360.7421912838204	2382.1958501120107	2348.446673818973	2400.81200677066	2386.779943950783	2376.0104427364477	2370.772739321516	2364.4678412780136	2359.8123459338394	2358.448438517236	2377.7188274541113	2383.7153733642594	2357.0833343068384	2353.459647574772	2394.1409144695945	2362.413198208263	2365.8344496391696	2362.6557990740503	2369.6211012302338	2370.997584664149	2383.547883788965	2348.37810633822	2406.3875668799496	2364.111824466395	2389.4946142822128	2345.6938684059564	2363.639746786909	2348.111087533581	2358.0931746241445	2392.222214284956
2360.7421912838204	2382.1958501120107	2348.446673818973	2400.124713806909	2386.779943950783	2376.0104427364477	2370.772739321516	2364.4678412780136	2357.139352420059	2358.448438517236	2377.7188274541113	2383.7153733642594	2357.0833343068384	2353.459647574772	2394.1409144695945	2362.413198208263	2365.8344496391696	2362.6557990740503	2369.6211012302338	2370.997584664149	2382.4364629457077	2345.408861553573	2406.3875668799496	2364.111824466395	2389.4946142822128	2345.6938684059564	2363.639746786909	2347.0397250300853	2358.0931746241445	2392.222214284956
2360.7421912838204	2382.1958501120107	2333.104347942758	2399.683700470207	2386.779943950783	2376.0104427364477	2370.772739321516	2355.7751082703953	2357.1013911529326	2358.448438517236	2377.7188274541113	2383.7153733642594	2357.0833343068384	2353.459647574772	2394.1409144695945	2362.413198208263	2365.8344496391696	2362.6557990740503	2369.6211012302338	2370.997584664149	2382.4364629457077	2345.408861553573	2406.3875668799496	2364.111824466395	2384.0152321675364	2332.967061863771	2363.639746786909	2347.0397250300853	2358.0931746241445	2392.222214284956
2360.7421912838204	2382.1958501120107	2333.104347942758	2399.683700470207	2375.9366259014414	2376.0104427364477	2370.772739321516	2354.325192883248	2350.5781720310742	2358.448438517236	2374.155654000116	2383.7153733642594	2357.0833343068384	2350.6846584310015	2394.1409144695945	2362.413198208263	2365.8344496391696	2362.6557990740503	2369.6211012302338	2370.6753948694704	2382.4364629457077	2345.408861553573	2406.3875668799496	2356.829395436614	2384.0152321675364	2332.967061863771	2363.639746786909	2347.0397250300853	2358.0931746241445	2392.222214284956
2358.786997755812	2382.1958501120107	2332.9427056197646	2395.37024202664	2375.9366259014414	2376.0104427364477	2365.5199763190553	2354.325192883248	2350.5781720310742	2358.448438517236	2374.155654000116	2383.7153733642594	2357.0833343068384	2346.265413458161	2394.1409144695945	2359.0112465131315	2365.8344496391696	2362.6557990740503	2365.708674309019	2370.6753948694704	2382.4364629457077	2345.408861553573	2383.882832055067	2356.829395436614	2384.0152321675364	2329.310817010939	2363.639746786909	2345.186825823092	2358.0931746241445	2392.222214284956
2358.786997755812	2381.964898596281	2332.9427056197646	2395.37024202664	2375.9366259014414	2376.0104427364477	2365.5199763190553	2349.7736840263083	2350.5781720310742	2358.448438517236	2374.155654000116	2383.7153733642594	2356.1036346209544	2346.265413458161	2391.082242750676	2359.0112465131315	2365.8344496391696	2359.7558095608933	2365.708674309019	2370.6753948694704	2382.4364629457077	2345.408861553573	2383.882832055067	2356.829395436614	2384.0152321675364	2329.310817010939	2363.639746786909	2345.186825823092	2358.0931746241445	2392.222214284956
2358.786997755812	2380.156410243599	2332.368369510097	2395.37024202664	2375.9366259014414	2376.0104427364477	2365.5199763190553	2349.43894413814	2349.4598824642817	2358.448438517236	2362.142035261988	2383.7153733642594	2356.1036346209544	2346.265413458161	2391.082242750676	2355.719230925689	2365.8344496391696	2359.7558095608933	2365.708674309019	2370.6753948694704	2382.4364629457077	2345.408861553573	2383.882832055067	2356.829395436614	2384.0152321675364	2329.310817010939	2363.639746786909	2345.186825823092	2358.0931746241445	2392.222214284956
2358.786997755812	2376.3576696342984	2332.368369510097	2395.37024202664	2375.9366259014414	2369.7073104894403	2361.2041983483823	2349.43894413814	2349.4598824642817	2358.448438517236	2362.142035261988	2383.7153733642594	2356.1036346209544	2346.265413458161	2391.082242750676	2355.719230925689	2365.8344496391696	2357.755099267604	2365.436822527543	2369.4603520314163	2382.1101109734263	2345.186715098298	2383.882832055067	2356.829395436614	2384.0152321675364	2329.310817010939	2362.17327576778	2345.186825823092	2358.0931746241445	2392.222214284956
2354.2633272315447	2373.7099070216727	2332.368369510097	2395.37024202664	2375.9366259014414	2369.7073104894403	2361.2041983483823	2349.43894413814	2349.4598824642817	2358.448438517236	2362.142035261988	2383.7153733642594	2356.1036346209544	2346.265413458161	2390.460474856318	2355.719230925689	2357.8297767422964	2357.755099267604	2365.436822527543	2369.4603520314163	2382.1101109734263	2345.186715098298	2383.882832055067	2352.049545858564	2384.0152321675364	2329.310817010939	2362.17327576778	2345.186825823092	2358.0931746241445	2387.7683473414413
2354.2633272315447	2370.9341863482255	2331.9409825415055	2392.6841719953877	2375.9366259014414	2369.7073104894403	2360.4167135758257	2349.43894413814	2349.4598824642817	2358.448438517236	2362.142035261988	2381.077629167311	2356.1036346209544	2346.265413458161	2390.460474856318	2355.719230925689	2357.8297767422964	2357.755099267604	2365.436822527543	2369.4603520314163	2382.1101109734263	2343.980411914346	2383.882832055067	2352.049545858564	2382.117136244894	2329.310817010939	2362.17327576778	2345.186825823092	2358.0931746241445	2381.5479489517843
2354.2633272315447	2370.9341863482255	2331.9409825415055	2392.6841719953877	2375.9366259014414	2366.2727477464746	2360.4167135758257	2349.43894413814	2349.4598824642817	2358.448438517236	2362.142035261988	2381.077629167311	2356.1036346209544	2346.265413458161	2389.8056123396127	2355.719230925689	2357.8297767422964	2357.755099267604	2365.436822527543	2369.4603520314163	2380.4946856894026	2340.628076618418	2382.823798979598	2352.049545858564	2382.117136244894	2329.310817010939	2362.17327576778	2345.186825823092	2357.242204112402	2381.5479489517843
2354.2633272315447	2370.9341863482255	2331.9409825415055	2389.689022506862	2369.905044179148	2366.2727477464746	2360.4167135758257	2349.43894413814	2349.4598824642817	2358.448438517236	2362.142035261988	2381.077629167311	2356.1036346209544	2346.265413458161	2389.8056123396127	2355.719230925689	2356.3781423808264	2357.755099267604	2365.436822527543	2369.4603520314163	2380.4946856894026	2340.628076618418	2382.823798979598	2352.049545858564	2382.117136244894	2329.310817010939	2362.17327576778	2345.186825823092	2357.242204112402	2381.5479489517843
2354.2633272315447	2370.9341863482255	2331.9409825415055	2389.689022506862	2369.905044179148	2362.27526503657	2360.4167135758257	2349.43894413814	2336.0147846398627	2356.243968068127	2350.1456879694997	2380.5163872291755	2356.1036346209544	2346.265413458161	2389.8056123396127	2355.719230925689	2356.3781423808264	2357.755099267604	2364.3278833784066	2369.4603520314163	2380.4946856894026	2340.628076618418	2382.823798979598	2352.049545858564	2382.117136244894	2329.310817010939	2360.2770064256038	2345.186825823092	2357.242204112402	2381.5479489517843
2354.2633272315447	2367.936186461439	2331.9409825415055	2389.689022506862	2369.905044179148	2359.800117872453	2360.4167135758257	2349.43894413814	2336.0147846398627	2356.243968068127	2350.1456879694997	2380.5163872291755	2356.1036346209544	2346.265413458161	2389.8056123396127	2355.719230925689	2343.9273412092653	2357.755099267604	2364.319831479834	2359.839091981858	2380.4946856894026	2337.302408797925	2382.823798979598	2352.049545858564	2381.1780561816076	2329.151934183737	2360.2770064256038	2345.186825823092	2355.983703604926	2381.5479489517843
2354.2633272315447	2364.421628453758	2331.6055025735573	2389.689022506862	2369.905044179148	2359.800117872453	2360.4167135758257	2349.43894413814	2336.0147846398627	2356.243968068127	2347.8351602876473	2380.5163872291755	2356.1036346209544	2346.265413458161	2389.8056123396127	2351.5266660479206	2343.9273412092653	2357.0416447653038	2364.319831479834	2359.839091981858	2380.4946856894026	2334.229677862606	2382.823798979598	2352.049545858564	2358.390684499548	2328.8714890047777	2360.2770064256038	2345.186825823092	2355.983703604926	2381.5479489517843
2354.2633272315447	2364.421628453758	2329.620517038286	2389.689022506862	2369.905044179148	2359.800117872453	2360.4167135758257	2349.43894413814	2333.393793689278	2356.243968068127	2347.8351602876473	2380.5163872291755	2356.1036346209544	2346.265413458161	2389.8056123396127	2351.5266660479206	2343.863809031247	2357.0416447653038	2364.319831479834	2359.1747036110946	2379.365517105503	2334.229677862606	2382.823798979598	2346.6437068235678	2358.390684499548	2328.0946953771336	2360.2770064256038	2345.186825823092	2355.983703604926	2381.5479489517843
2354.2633272315447	2364.421628453758	2329.540333884331	2387.8680488542286	2369.905044179148	2359.800117872453	2360.4167135758257	2348.187387711313	2332.0278747334664	2356.243968068127	2347.8351602876473	2366.6550415473725	2356.1036346209544	2346.265413458161	2389.8056123396127	2351.5266660479206	2343.863809031247	2357.0416447653038	2364.319831479834	2359.1747036110946	2379.365517105503	2334.229677862606	2381.8669610849965	2346.6437068235678	2358.390684499548	2326.6095496073485	2360.2770064256038	2342.5446076315325	2347.635583129343	2381.5479489517843
2354.2633272315447	2364.421628453758	2329.540333884331	2387.8680488542286	2368.999543424143	2359.800117872453	2360.4167135758257	2348.187387711313	2332.0278747334664	2356.243968068127	2347.8351602876473	2364.419890039381	2356.1036346209544	2346.265413458161	2389.8056123396127	2345.8826510312433	2343.1287267613216	2357.0416447653038	2364.319831479834	2359.1747036110946	2379.365517105503	2334.229677862606	2381.8669610849965	2346.6437068235678	2347.687252251232	2326.6095496073485	2360.2770064256038	2342.523593755724	2347.635583129343	2380.76615342493
2354.2633272315447	2364.421628453758	2329.540333884331	2387.8680488542286	2368.999543424143	2358.7447086752636	2360.4167135758257	2348.187387711313	2332.0278747334664	2356.243968068127	2347.8351602876473	2364.341654665577	2356.1036346209544	2346.265413458161	2389.8056123396127	2343.8326570132604	2343.1287267613216	2353.8737451805764	2364.319831479834	2359.1747036110946	2379.365517105503	2334.229677862606	2381.8669610849965	2344.927300673322	2347.687252251232	2326.6095496073485	2360.2770064256038	2342.523593755724	2347.635583129343	2380.76615342493
2354.2633272315447	2364.421628453758	2328.863068651036	2387.8680488542286	2368.999543424143	2358.7447086752636	2360.4167135758257	2347.0599605577777	2332.0278747334664	2356.243968068127	2345.864998358434	2364.341654665577	2356.1036346209544	2346.265413458161	2389.8056123396127	2343.8326570132604	2343.1287267613216	2352.700612902569	2361.836241384156	2359.1747036110946	2379.365517105503	2334.229677862606	2380.021535107565	2344.927300673322	2347.0396241477274	2326.6095496073485	2360.2770064256038	2342.523593755724	2347.635583129343	2380.76615342493
2354.2633272315447	2364.421628453758	2328.863068651036	2386.2054590216217	2368.999543424143	2358.7447086752636	2360.4167135758257	2347.0599605577777	2332.0278747334664	2356.243968068127	2345.864998358434	2364.341654665577	2341.9730375644363	2346.265413458161	2389.8056123396127	2342.4028057346413	2343.1287267613216	2352.700612902569	2361.836241384156	2359.1747036110946	2375.9490066883714	2334.229677862606	2378.9651513231183	2344.927300673322	2347.0396241477274	2326.6095496073485	2360.2770064256038	2340.7916663626775	2347.635583129343	2380.76615342493
2352.50005516295	2364.421628453758	2327.5769298279056	2386.2054590216217	2368.999543424143	2358.7447086752636	2357.9596393234283	2347.0599605577777	2332.0278747334664	2356.243968068127	2345.2388147761358	2363.0603894685114	2341.9730375644363	2346.265413458161	2389.8056123396127	2342.4028057346413	2343.1287267613216	2352.700612902569	2361.836241384156	2354.1420909785284	2375.9490066883714	2334.229677862606	2378.9651513231183	2344.927300673322	2347.0396241477274	2326.6095496073485	2360.2770064256038	2340.7916663626775	2344.1902610990737	2380.76615342493
2352.50005516295	2364.421628453758	2327.5769298279056	2386.2054590216217	2368.762607750103	2357.754181620505	2357.9596393234283	2347.0599605577777	2332.0278747334664	2356.243968068127	2345.2388147761358	2361.2643726809733	2340.536849631018	2346.265413458161	2387.585390132257	2340.8313217888044	2343.1287267613216	2352.700612902569	2361.836241384156	2351.6012448060637	2372.8314144076767	2334.229677862606	2378.9651513231183	2344.927300673322	2344.8866997003774	2325.767027434	2359.2507314191985	2340.7916663626775	2344.1902610990737	2380.76615342493
2346.8300313139644	2364.421628453758	2327.5769298279056	2382.1894851433717	2368.762607750103	2357.754181620505	2357.9596393234283	2347.0599605577777	2332.0278747334664	2353.7477665950287	2345.2388147761358	2359.076245368065	2340.536849631018	2346.265413458161	2387.585390132257	2340.8313217888044	2343.1287267613216	2352.640853788562	2361.836241384156	2351.6012448060637	2372.7902641653236	2334.229677862606	2377.2750446792643	2344.927300673322	2344.8866997003774	2325.767027434	2359.2507314191985	2340.7916663626775	2343.175593674503	2380.76615342493
2346.8300313139644	2363.198694151616	2327.5769298279056	2382.1894851433717	2368.762607750103	2357.754181620505	2357.9596393234283	2347.0599605577777	2332.0278747334664	2353.7477665950287	2345.2388147761358	2359.076245368065	2340.536849631018	2346.265413458161	2387.585390132257	2340.8313217888044	2340.4768005744895	2352.640853788562	2361.836241384156	2350.3731117833054	2368.930725923191	2317.765148928744	2377.2750446792643	2344.927300673322	2341.6949716013273	2325.767027434	2359.2507314191985	2340.7916663626775	2342.8839115930255	2380.76615342493
2346.8300313139644	2363.198694151616	2327.5769298279056	2381.9030386136287	2368.762607750103	2357.754181620505	2357.9596393234283	2347.0599605577777	2332.0278747334664	2353.7477665950287	2345.2388147761358	2359.076245368065	2340.536849631018	2346.265413458161	2387.585390132257	2340.8313217888044	2340.4768005744895	2351.538894024377	2361.836241384156	2350.3731117833054	2368.930725923191	2317.765148928744	2377.2750446792643	2344.927300673322	2341.6949716013273	2325.767027434	2359.2507314191985	2340.7916663626775	2342.8839115930255	2380.76615342493
2346.8300313139644	2362.8002731532597	2327.5769298279056	2381.9030386136287	2368.762607750103	2355.6495357102117	2357.9596393234283	2347.0599605577777	2332.0278747334664	2353.7477665950287	2345.2388147761358	2359.076245368065	2340.536849631018	2346.265413458161	2386.27860655568	2340.8313217888044	2340.4768005744895	2350.750942591927	2361.836241384156	2350.3731117833054	2368.930725923191	2317.765148928744	2377.2750446792643	2344.927300673322	2341.6949716013273	2325.6362006559257	2359.2507314191985	2340.7916663626775	2342.8839115930255	2378.946511861976
2346.8300313139644	2362.8002731532597	2327.5769298279056	2381.9030386136287	2368.762607750103	2354.655734040072	2357.9596393234283	2347.0599605577777	2332.0278747334664	2353.7477665950287	2345.2388147761358	2359.076245368065	2340.0950640802416	2346.265413458161	2386.27860655568	2340.8313217888044	2339.6486972972475	2347.053074631676	2361.836241384156	2350.3731117833054	2368.869396615026	2317.765148928744	2377.2750446792643	2344.927300673322	2341.399113196843	2325.6362006559257	2358.598546538647	2340.7916663626775	2342.8839115930255	2375.338531453255
2345.892904263467	2362.8002731532597	2327.5769298279056	2381.9030386136287	2368.762607750103	2354.655734040072	2357.9596393234283	2347.0599605577777	2332.0278747334664	2353.7477665950287	2345.2388147761358	2359.076245368065	2340.0950640802416	2345.916190455808	2382.6313604097336	2340.8313217888044	2339.33081873896	2347.053074631676	2361.836241384156	2350.3731117833054	2368.869396615026	2317.765148928744	2377.2750446792643	2344.927300673322	2340.796191550683	2325.6362006559257	2358.598546538647	2340.7916663626775	2342.8839115930255	2375.338531453255
2345.892904263467	2362.8002731532597	2327.5769298279056	2381.9030386136287	2366.015027151814	2354.655734040072	2357.9596393234283	2347.0599605577777	2332.0278747334664	2353.7477665950287	2345.2388147761358	2359.076245368065	2340.0950640802416	2345.916190455808	2382.6313604097336	2340.8313217888044	2339.33081873896	2347.053074631676	2359.9083116906068	2350.3731117833054	2367.733556919928	2317.765148928744	2377.2750446792643	2344.8725425843195	2336.987387261364	2325.6362006559257	2358.598546538647	2340.7916663626775	2342.120087808726	2375.338531453255
2345.892904263467	2362.8002731532597	2326.287638890315	2381.9030386136287	2366.015027151814	2354.655734040072	2356.668350974634	2347.0599605577777	2332.0278747334664	2353.7477665950287	2342.7271073642264	2353.8122839829934	2340.0950640802416	2345.916190455808	2380.4540246742276	2340.8313217888044	2339.33081873896	2344.786859855665	2359.9083116906068	2350.3731117833054	2367.733556919928	2317.765148928744	2377.2750446792643	2344.8725425843195	2336.987387261364	2324.8729916047546	2358.598546538647	2340.7916663626775	2342.120087808726	2375.338531453255
2345.892904263467	2362.8002731532597	2326.287638890315	2379.3732122495853	2366.015027151814	2354.655734040072	2356.668350974634	2345.5414167467284	2332.0278747334664	2353.7103476225607	2342.7271073642264	2353.3331267250037	2340.0950640802416	2345.916190455808	2380.4540246742276	2340.8313217888044	2339.33081873896	2337.1649332640636	2359.9083116906068	2349.7434067870236	2367.733556919928	2317.765148928744	2377.2750446792643	2344.8725425843195	2336.987387261364	2324.8729916047546	2358.598546538647	2340.7916663626775	2342.120087808726	2374.4927275573873
2343.2120761436768	2362.8002731532597	2325.6585559774294	2379.134926490676	2366.015027151814	2354.655734040072	2356.668350974634	2345.5414167467284	2332.0278747334664	2353.7103476225607	2342.7271073642264	2353.3331267250037	2340.0950640802416	2345.916190455808	2380.4540246742276	2340.8313217888044	2339.33081873896	2337.1649332640636	2347.8127775858134	2349.7434067870236	2367.733556919928	2316.908053236112	2377.2750446792643	2344.8725425843195	2336.987387261364	2324.8729916047546	2357.345108250305	2337.6329071156138	2342.120087808726	2374.4927275573873
2343.2120761436768	2352.5201323248425	2325.6585559774294	2379.134926490676	2366.015027151814	2354.655734040072	2356.668350974634	2345.5414167467284	2332.0278747334664	2353.7103476225607	2342.7271073642264	2353.3331267250037	2339.6148100896935	2345.916190455808	2380.4540246742276	2340.8313217888044	2339.33081873896	2337.1649332640636	2347.8127775858134	2347.6062329396514	2364.260442613867	2316.908053236112	2377.2750446792643	2344.8725425843195	2336.987387261364	2324.8729916047546	2357.345108250305	2337.6329071156138	2342.120087808726	2374.4927275573873
2339.5526995369837	2352.5201323248425	2325.6585559774294	2379.134926490676	2366.015027151814	2354.655734040072	2356.668350974634	2345.5414167467284	2332.0278747334664	2353.7103476225607	2342.313155939472	2353.3331267250037	2339.6148100896935	2345.916190455808	2380.4540246742276	2340.8313217888044	2339.33081873896	2337.1649332640636	2347.8127775858134	2337.1698915887464	2363.632200095896	2316.908053236112	2377.2750446792643	2343.788412312327	2336.987387261364	2324.8729916047546	2357.345108250305	2337.6329071156138	2342.120087808726	2374.4927275573873
2339.5526995369837	2348.8775228489476	2325.6585559774294	2379.134926490676	2366.015027151814	2351.7597530426574	2355.40342715246	2345.5414167467284	2332.0278747334664	2353.0039093214064	2342.313155939472	2353.3331267250037	2339.6148100896935	2345.916190455808	2379.599725572683	2340.8313217888044	2339.33081873896	2337.1649332640636	2345.2836755272656	2337.1698915887464	2363.632200095896	2316.908053236112	2377.2750446792643	2343.788412312327	2336.987387261364	2318.8480479561003	2355.083599276961	2335.3048444039428	2342.120087808726	2371.1221572376407
2339.5526995369837	2348.0559111883485	2325.6585559774294	2378.382179908111	2365.065520451038	2351.7597530426574	2355.40342715246	2345.5414167467284	2332.0278747334664	2335.4430411357703	2342.313155939472	2353.3331267250037	2339.6148100896935	2345.916190455808	2379.599725572683	2340.8313217888044	2337.6175726947226	2337.1649332640636	2345.2836755272656	2337.1698915887464	2363.632200095896	2316.908053236112	2375.9199901990614	2343.788412312327	2336.987387261364	2318.8480479561003	2351.3761481447737	2335.3048444039428	2342.120087808726	2366.398434434227
2339.5526995369837	2348.0559111883485	2325.6585559774294	2378.0404576595024	2365.065520451038	2351.370818092681	2355.40342715246	2345.5414167467284	2332.0278747334664	2333.468168533542	2342.313155939472	2353.3331267250037	2336.595623279176	2345.916190455808	2379.599725572683	2340.8313217888044	2336.7919882263404	2337.1649332640636	2345.2836755272656	2337.1698915887464	2356.0717499820594	2316.908053236112	2375.9199901990614	2340.883938149902	2336.987387261364	2318.8480479561003	2351.3761481447737	2333.0761311228716	2340.1216440369035	2366.398434434227
2338.9331488790135	2347.958752404603	2325.6585559774294	2378.0404576595024	2365.065520451038	2351.370818092681	2355.40342715246	2345.5414167467284	2331.9484477945243	2333.468168533542	2342.313155939472	2351.5235351190686	2336.595623279176	2345.916190455808	2378.310504739062	2340.8313217888044	2336.7919882263404	2335.2529906629848	2345.2836755272656	2337.1698915887464	2355.8857456709957	2316.908053236112	2374.612238824287	2340.883938149902	2336.987387261364	2318.8480479561003	2350.7658823867023	2331.207802270993	2340.1216440369035	2366.398434434227
2338.9331488790135	2347.958752404603	2325.6585559774294	2378.0404576595024	2365.065520451038	2351.370818092681	2355.40342715246	2345.5414167467284	2331.9484477945243	2333.468168533542	2342.313155939472	2348.462047651419	2336.595623279176	2345.916190455808	2377.720162631431	2340.8313217888044	2336.7919882263404	2335.2529906629848	2345.2836755272656	2337.1698915887464	2355.571558757631	2316.908053236112	2374.612238824287	2340.540305479848	2336.987387261364	2318.2616046267117	2350.7658823867023	2331.207802270993	2339.768145323422	2366.398434434227
2338.9331488790135	2347.958752404603	2325.6585559774294	2378.0404576595024	2365.065520451038	2351.370818092681	2354.660477017924	2344.3824635917827	2331.9484477945243	2333.468168533542	2342.313155939472	2340.772524055334	2334.9137210223716	2345.916190455808	2377.720162631431	2340.8313217888044	2336.7919882263404	2335.2529906629848	2345.2836755272656	2337.1698915887464	2353.977280318179	2316.908053236112	2374.612238824287	2340.540305479848	2336.987387261364	2318.2616046267117	2348.1807580988084	2331.207802270993	2339.768145323422	2366.398434434227
2333.013077235761	2347.958752404603	2325.6585559774294	2378.0404576595024	2365.065520451038	2351.370818092681	2354.660477017924	2344.3824635917827	2331.9484477945243	2331.545357714205	2342.313155939472	2340.772524055334	2332.731878895675	2345.916190455808	2376.1382398880614	2340.8313217888044	2336.7919882263404	2335.2529906629848	2345.2836755272656	2337.0505236133013	2353.977280318179	2316.908053236112	2374.612238824287	2338.866302882479	2332.375364153744	2318.2616046267117	2347.8804476977825	2330.537580248626	2339.768145323422	2366.398434434227
2331.5093421692372	2347.958752404603	2314.4577381079225	2378.0404576595024	2365.065520451038	2351.214197140151	2354.660477017924	2344.3824635917827	2331.9484477945243	2331.545357714205	2342.313155939472	2340.772524055334	2332.731878895675	2345.916190455808	2374.2822498766654	2340.8313217888044	2336.7919882263404	2335.2529906629848	2345.2836755272656	2337.0505236133013	2353.977280318179	2316.908053236112	2373.1054791952415	2338.866302882479	2332.375364153744	2318.2616046267117	2347.115434845269	2330.537580248626	2339.768145323422	2366.398434434227
2325.9895534098896	2347.958752404603	2311.942969702376	2378.0404576595024	2365.065520451038	2343.2894124758886	2354.660477017924	2341.9604174675487	2331.1471293249224	2331.545357714205	2342.313155939472	2340.772524055334	2332.731878895675	2345.916190455808	2374.2822498766654	2340.6586034559464	2336.7919882263404	2335.2529906629848	2345.2836755272656	2336.982311624471	2353.977280318179	2316.908053236112	2373.1054791952415	2337.9318020099695	2332.375364153744	2318.2616046267117	2347.115434845269	2330.537580248626	2339.768145323422	2364.344461401937
2324.240655786687	2347.958752404603	2311.942969702376	2376.7474490125687	2365.065520451038	2341.8525234279855	2354.660477017924	2341.9604174675487	2331.1471293249224	2331.545357714205	2341.511821414082	2336.490805975483	2332.731878895675	2343.789010024127	2373.4115505198915	2339.9405656844865	2335.3430214773216	2335.2529906629848	2345.2836755272656	2334.932725860688	2350.8609744858372	2316.908053236112	2373.1054791952415	2336.6832451623936	2332.375364153744	2318.2616046267117	2347.1063921388595	2330.537580248626	2338.0054735848753	2363.4405901886485
2324.240655786687	2347.958752404603	2311.942969702376	2374.625137640344	2365.065520451038	2341.8525234279855	2354.660477017924	2341.9604174675487	2331.1471293249224	2331.545357714205	2341.511821414082	2336.490805975483	2332.731878895675	2343.789010024127	2373.4115505198915	2339.9405656844865	2335.3430214773216	2335.2529906629848	2344.5177352901474	2334.932725860688	2350.8609744858372	2316.908053236112	2372.997709989416	2336.6832451623936	2332.375364153744	2318.2616046267117	2347.1063921388595	2330.537580248626	2338.0054735848753	2363.4405901886485
2324.240655786687	2345.211386185482	2311.942969702376	2374.625137640344	2362.4762588586063	2341.8525234279855	2354.660477017924	2340.145905650836	2331.1471293249224	2331.545357714205	2341.511821414082	2336.490805975483	2332.731878895675	2343.436195501334	2373.4115505198915	2339.9405656844865	2335.3430214773216	2335.2529906629848	2344.5177352901474	2334.7793679566394	2350.8609744858372	2316.908053236112	2372.997709989416	2336.6832451623936	2332.375364153744	2318.2616046267117	2345.736444946806	2330.368814385929	2338.0054735848753	2363.4405901886485
2324.240655786687	2345.211386185482	2311.942969702376	2374.625137640344	2361.0281596459854	2341.3972668339125	2354.660477017924	2340.145905650836	2331.1471293249224	2331.545357714205	2340.4716721238465	2336.490805975483	2332.731878895675	2332.141776214965	2373.4115505198915	2339.9405656844865	2335.3430214773216	2335.2529906629848	2344.5177352901474	2334.7793679566394	2350.8609744858372	2316.908053236112	2372.997709989416	2336.271168546643	2332.375364153744	2318.2616046267117	2345.253909585045	2329.7586158122167	2338.0054735848753	2363.4405901886485
2324.240655786687	2345.211386185482	2311.942969702376	2374.625137640344	2361.0281596459854	2341.3972668339125	2354.660477017924	2340.145905650836	2331.1471293249224	2331.545357714205	2340.4716721238465	2336.490805975483	2332.249876583006	2332.141776214965	2359.074470009961	2339.9405656844865	2335.3430214773216	2332.961330417958	2344.5177352901474	2334.7793679566394	2350.8609744858372	2316.908053236112	2372.997709989416	2336.271168546643	2332.124521416421	2318.2616046267117	2345.253909585045	2329.7586158122167	2338.0054735848753	2363.4405901886485
2324.240655786687	2345.211386185482	2311.5398890792285	2374.625137640344	2361.0281596459854	2341.3972668339125	2354.660477017924	2340.145905650836	2331.1471293249224	2329.9336093194443	2340.4716721238465	2336.490805975483	2332.249876583006	2332.0517811952927	2359.074470009961	2338.4959491957634	2333.9401753245274	2332.961330417958	2344.5177352901474	2334.7793679566394	2350.8609744858372	2316.908053236112	2372.997709989416	2336.271168546643	2332.124521416421	2317.8416534953303	2345.253909585045	2328.1199729339	2334.9366773653433	2363.4405901886485
2324.240655786687	2345.211386185482	2311.054165825843	2374.625137640344	2360.4989679292207	2341.3972668339125	2354.660477017924	2340.145905650836	2331.1471293249224	2329.9336093194443	2340.4716721238465	2336.490805975483	2332.249876583006	2332.0517811952927	2359.074470009961	2338.4959491957634	2333.9401753245274	2332.961330417958	2336.7755358246136	2334.7793679566394	2350.8609744858372	2316.908053236112	2372.997709989416	2336.271168546643	2332.124521416421	2317.8416534953303	2345.253909585045	2328.1199729339	2334.9366773653433	2363.4405901886485
2324.240655786687	2345.211386185482	2311.054165825843	2373.4105192197544	2360.4989679292207	2341.3972668339125	2354.660477017924	2340.145905650836	2330.716547840967	2329.8532134095503	2338.7471445977985	2335.468043686954	2331.6996199514433	2331.1174431458408	2359.074470009961	2338.4959491957634	2333.9401753245274	2331.019807422752	2336.7755358246136	2334.7793679566394	2350.8609744858372	2316.2990961682567	2367.993409663708	2336.271168546643	2332.124521416421	2317.8416534953303	2345.253909585045	2328.1199729339	2333.4723420719138	2363.4405901886485
2324.240655786687	2345.211386185482	2311.054165825843	2373.4105192197544	2359.606276805471	2338.8857393278668	2351.812013707484	2337.8819180786345	2330.3999468413876	2329.8532134095503	2338.7471445977985	2335.468043686954	2331.6996199514433	2330.0218009395057	2358.3746196362767	2338.4959491957634	2333.9401753245274	2331.019807422752	2336.7755358246136	2334.7793679566394	2350.8609744858372	2315.7254701261654	2367.993409663708	2336.271168546643	2332.124521416421	2317.8416534953303	2345.253909585045	2328.1199729339	2333.379039905256	2342.318761364125
2324.240655786687	2345.211386185482	2311.054165825843	2373.4105192197544	2359.606276805471	2338.8857393278668	2351.812013707484	2337.8819180786345	2330.3999468413876	2328.4597577076024	2338.7471445977985	2335.468043686954	2331.6996199514433	2330.0218009395057	2358.3746196362767	2338.4477802292586	2333.9401753245274	2331.019807422752	2336.7755358246136	2334.7793679566394	2350.515748583014	2310.3815623278565	2367.9147843830774	2334.005121259424	2329.622136188831	2317.8416534953303	2335.052918806295	2328.1199729339	2333.379039905256	2342.318761364125
2324.240655786687	2345.211386185482	2311.054165825843	2373.4105192197544	2359.606276805471	2338.8857393278668	2351.812013707484	2337.8819180786345	2330.098656527167	2327.2262888488603	2338.7471445977985	2335.468043686954	2331.6996199514433	2330.0218009395057	2358.3746196362767	2338.4477802292586	2333.9401753245274	2330.428715491889	2336.7755358246136	2334.7793679566394	2342.550887885416	2309.669239494447	2359.0513647760595	2332.6948622480795	2329.622136188831	2316.5338270087873	2335.052918806295	2328.1199729339	2333.379039905256	2342.318761364125
2324.240655786687	2345.0574901447026	2310.549516061133	2373.4105192197544	2359.606276805471	2338.8857393278668	2351.812013707484	2337.8819180786345	2330.098656527167	2327.2262888488603	2338.7471445977985	2335.468043686954	2331.6996199514433	2330.0218009395057	2358.3746196362767	2338.4477802292586	2333.9401753245274	2330.428715491889	2336.0887224844364	2334.7793679566394	2342.550887885416	2308.145000089508	2359.0513647760595	2332.6948622480795	2329.622136188831	2316.101120465847	2335.052918806295	2328.1199729339	2333.379039905256	2342.318761364125
2324.240655786687	2339.5647046695626	2310.549516061133	2373.4105192197544	2359.5243540037495	2333.280358472916	2351.812013707484	2337.8819180786345	2330.025326266444	2327.2262888488603	2338.7471445977985	2335.468043686954	2331.6996199514433	2330.0218009395057	2358.3746196362767	2338.4477802292586	2333.9401753245274	2330.428715491889	2336.0887224844364	2334.7793679566394	2342.550887885416	2308.145000089508	2359.0513647760595	2332.181828297298	2329.622136188831	2316.101120465847	2333.5912318246114	2326.337451476105	2331.701827323312	2341.6313470300406
2324.240655786687	2337.1980237441276	2310.549516061133	2373.4105192197544	2359.5243540037495	2332.5370549886866	2351.812013707484	2337.8819180786345	2329.063158643695	2327.2262888488603	2332.809343052729	2335.468043686954	2331.61822942933	2330.0218009395057	2358.3746196362767	2338.4477802292586	2333.9401753245274	2329.786789712251	2336.0887224844364	2334.7793679566394	2342.550887885416	2308.145000089508	2359.0513647760595	2332.181828297298	2329.622136188831	2316.101120465847	2333.5912318246114	2326.337451476105	2331.701827323312	2341.6313470300406
2323.68669651204	2337.1980237441276	2310.549516061133	2373.4105192197544	2359.5243540037495	2331.1032272229236	2351.812013707484	2337.8819180786345	2327.4452592589246	2327.2262888488603	2332.809343052729	2335.468043686954	2331.61822942933	2325.9418294853663	2358.3746196362767	2337.7761237706054	2333.2583933702376	2329.786789712251	2335.7486496760457	2334.7793679566394	2342.550887885416	2308.145000089508	2359.0513647760595	2331.0979056957963	2329.622136188831	2316.101120465847	2333.5912318246114	2326.337451476105	2331.701827323312	2340.7378973575724
2322.4743672707864	2337.1980237441276	2310.549516061133	2373.4105192197544	2359.5243540037495	2331.1032272229236	2351.812013707484	2337.8819180786345	2327.4452592589246	2327.2262888488603	2332.809343052729	2335.468043686954	2331.61822942933	2325.9418294853663	2358.3746196362767	2337.7761237706054	2332.8152369529935	2329.786789712251	2335.3643375937004	2334.7793679566394	2342.550887885416	2308.145000089508	2359.0513647760595	2330.9851399576983	2329.622136188831	2316.101120465847	2333.5912318246114	2324.981029032524	2331.701827323312	2340.7378973575724
2322.4743672707864	2337.1980237441276	2310.549516061133	2373.4105192197544	2359.5243540037495	2331.1032272229236	2351.812013707484	2337.8819180786345	2326.354378076781	2327.2262888488603	2332.6351285760097	2335.0293783538737	2331.61822942933	2325.9418294853663	2358.3746196362767	2337.7761237706054	2332.8152369529935	2329.786789712251	2335.3643375937004	2334.7793679566394	2342.550887885416	2308.145000089508	2359.0513647760595	2330.9851399576983	2329.622136188831	2316.101120465847	2333.5912318246114	2323.8180622239984	2329.446878919311	2340.7378973575724
2321.6340398988564	2335.393619953374	2310.549516061133	2373.4105192197544	2359.5243540037495	2331.0735020773	2351.812013707484	2337.8819180786345	2326.354378076781	2327.2262888488603	2332.6351285760097	2335.0293783538737	2331.61822942933	2325.9418294853663	2355.4402539358557	2337.7761237706054	2332.1321141279795	2329.786789712251	2335.3643375937004	2334.7793679566394	2341.976395169624	2307.40413345749	2359.0513647760595	2330.9851399576983	2329.622136188831	2316.101120465847	2332.2699944054975	2323.8180622239984	2329.446878919311	2340.7378973575724
2320.249683130014	2335.393619953374	2310.549516061133	2373.4105192197544	2359.5243540037495	2331.0735020773	2351.812013707484	2337.8819180786345	2326.354378076781	2327.2262888488603	2332.6351285760097	2335.0293783538737	2331.61822942933	2325.9418294853663	2355.4402539358557	2337.7761237706054	2332.1321141279795	2329.786789712251	2335.3643375937004	2334.7793679566394	2341.976395169624	2307.40413345749	2359.0513647760595	2330.9851399576983	2329.4236444204275	2316.101120465847	2332.2699944054975	2323.8180622239984	2329.110977193442	2340.7378973575724
2320.249683130014	2335.393619953374	2310.549516061133	2373.4105192197544	2357.215584612812	2331.0735020773	2351.812013707484	2337.8819180786345	2326.354378076781	2327.2262888488603	2332.6351285760097	2335.0293783538737	2331.61822942933	2325.9418294853663	2355.4402539358557	2337.7761237706054	2332.1321141279795	2329.786789712251	2335.3643375937004	2334.7793679566394	2339.4998075481403	2307.40413345749	2354.113410474428	2330.9851399576983	2329.4236444204275	2316.034621644102	2332.2699944054975	2323.8180622239984	2329.110977193442	2339.0341963271526
2320.249683130014	2335.393619953374	2308.8442612028143	2373.4105192197544	2357.215584612812	2329.73324234054	2351.812013707484	2337.8819180786345	2326.354378076781	2327.2262888488603	2332.6351285760097	2335.0293783538737	2331.61822942933	2325.556579726967	2355.4402539358557	2337.7761237706054	2332.1321141279795	2329.786789712251	2335.3643375937004	2334.7793679566394	2339.4998075481403	2307.40413345749	2351.163154226527	2328.9477846524765	2329.4236444204275	2316.034621644102	2332.2699944054975	2323.8180622239984	2329.110977193442	2339.0341963271526
2320.249683130014	2333.292153347546	2308.8442612028143	2373.4105192197544	2357.215584612812	2328.2188189213816	2351.546470843015	2337.8819180786345	2326.354378076781	2327.2262888488603	2330.493906154115	2335.0293783538737	2331.61822942933	2325.556579726967	2355.4402539358557	2337.7761237706054	2332.1321141279795	2329.786789712251	2335.3643375937004	2334.7793679566394	2339.4998075481403	2307.40413345749	2349.077535493465	2328.9477846524765	2329.4236444204275	2316.034621644102	2331.8493082255077	2323.8180622239984	2329.110977193442	2339.0341963271526
2320.2307381990177	2333.292153347546	2308.8442612028143	2373.4105192197544	2356.543013839689	2328.2188189213816	2350.4097147219736	2337.8819180786345	2324.9976956929286	2327.2262888488603	2330.2925527559696	2335.0293783538737	2331.61822942933	2325.556579726967	2354.651307701907	2337.7761237706054	2332.1321141279795	2329.786789712251	2335.3643375937004	2334.7793679566394	2339.4998075481403	2306.804321681624	2349.077535493465	2328.9477846524765	2329.4236444204275	2315.8343280293147	2331.8493082255077	2323.8180622239984	2329.110977193442	2337.9738789882636
2318.7312827179685	2332.4938976543554	2308.8442612028143	2373.4105192197544	2356.287591372737	2326.9215176636303	2350.4097147219736	2337.8819180786345	2324.9976956929286	2325.850021712205	2330.2925527559696	2334.2174948443044	2331.61822942933	2325.556579726967	2354.1605192468983	2337.7761237706054	2331.899975311547	2329.786789712251	2335.3643375937004	2334.7793679566394	2338.7079571088043	2306.804321681624	2349.077535493465	2328.9477846524765	2329.4236444204275	2315.8343280293147	2327.9007839024794	2323.8180622239984	2329.110977193442	2337.9738789882636
2318.7312827179685	2332.4938976543554	2308.8442612028143	2373.4105192197544	2356.287591372737	2326.9215176636303	2348.6375699345294	2337.8819180786345	2324.9976956929286	2325.850021712205	2329.8743163414274	2334.2174948443044	2330.631470672637	2325.556579726967	2352.9737050677927	2337.7761237706054	2331.899975311547	2329.786789712251	2329.1229458318476	2334.7793679566394	2338.265395317428	2306.804321681624	2349.077535493465	2328.9477846524765	2329.4236444204275	2315.8343280293147	2327.9007839024794	2323.8180622239984	2329.110977193442	2336.548281342909
2318.591162171747	2332.4938976543554	2308.8442612028143	2373.4105192197544	2356.287591372737	2326.349222845406	2348.6375699345294	2337.706943334984	2324.9976956929286	2325.850021712205	2329.8743163414274	2334.2174948443044	2330.631470672637	2325.556579726967	2352.9737050677927	2337.34093257888	2331.899975311547	2329.786789712251	2329.1229458318476	2334.7793679566394	2338.265395317428	2306.804321681624	2349.077535493465	2328.9477846524765	2328.072342937321	2315.8343280293147	2327.9007839024794	2323.8180622239984	2328.4727995966578	2336.548281342909
2318.591162171747	2332.4938976543554	2307.915674422424	2373.4105192197544	2356.287591372737	2326.349222845406	2348.6375699345294	2337.706943334984	2324.3314675406796	2325.4042748673014	2327.7501564688614	2334.2174948443044	2330.631470672637	2325.556579726967	2352.9737050677927	2335.594203476476	2331.899975311547	2329.0909757037293	2329.1229458318476	2334.2791905682984	2338.2577627665705	2306.784130194304	2349.077535493465	2328.9477846524765	2328.072342937321	2313.7427180366785	2327.9007839024794	2323.8180622239984	2328.4727995966578	2336.548281342909
2317.36154440997	2332.4938976543554	2307.915674422424	2373.4105192197544	2356.287591372737	2326.349222845406	2347.379669637304	2337.706943334984	2324.3314675406796	2324.1900337077723	2326.992836246563	2334.2174948443044	2330.631470672637	2325.556579726967	2352.9737050677927	2335.594203476476	2331.899975311547	2329.0909757037293	2329.1229458318476	2333.222084204306	2338.2577627665705	2306.493004977795	2349.077535493465	2328.9477846524765	2328.072342937321	2313.7427180366785	2327.9007839024794	2323.8180622239984	2328.4727995966578	2335.5793351777606
2317.36154440997	2330.8365165863233	2307.915674422424	2373.4105192197544	2356.287591372737	2326.349222845406	2347.379669637304	2336.790516897696	2324.3314675406796	2324.1900337077723	2326.992836246563	2334.2174948443044	2330.631470672637	2325.556579726967	2352.9737050677927	2335.594203476476	2331.899975311547	2329.0909757037293	2329.1229458318476	2333.222084204306	2338.2577627665705	2305.8115229551026	2349.077535493465	2328.9477846524765	2328.072342937321	2312.62489897565	2327.9007839024794	2323.8180622239984	2328.4727995966578	2335.5793351777606
2317.36154440997	2330.8365165863233	2307.915674422424	2373.4105192197544	2356.287591372737	2326.349222845406	2347.379669637304	2336.790516897696	2324.3314675406796	2324.0886075192016	2326.992836246563	2334.2174948443044	2330.631470672637	2325.556579726967	2352.9737050677927	2335.1380269593933	2331.899975311547	2329.0909757037293	2329.1229458318476	2333.222084204306	2338.2004446900014	2305.8115229551026	2349.077535493465	2328.9477846524765	2327.7207136502343	2312.62489897565	2327.352438610539	2321.3826701125126	2328.4727995966578	2335.5793351777606
2316.384577268093	2330.8365165863233	2307.915674422424	2373.4105192197544	2356.287591372737	2326.349222845406	2347.379669637304	2336.790516897696	2322.9122966069854	2324.0886075192016	2326.549935245089	2334.2174948443044	2330.631470672637	2325.556579726967	2352.9737050677927	2335.1380269593933	2328.31738588556	2329.0909757037293	2329.1229458318476	2333.222084204306	2338.2004446900014	2305.8115229551026	2349.077535493465	2328.9477846524765	2327.7207136502343	2312.62489897565	2323.976583221403	2321.3826701125126	2328.4727995966578	2335.3119532347855
2316.384577268093	2330.8365165863233	2307.915674422424	2373.4105192197544	2356.287591372737	2326.349222845406	2347.379669637304	2336.790516897696	2322.1776133702815	2324.0886075192016	2326.549935245089	2332.363619854739	2330.631470672637	2325.556579726967	2352.9737050677927	2335.1380269593933	2328.31738588556	2329.0909757037293	2327.985712414639	2333.222084204306	2338.2004446900014	2304.978077271071	2335.4017476656186	2326.7468874135006	2327.7207136502343	2312.62489897565	2323.976583221403	2321.3826701125126	2328.4727995966578	2335.3119532347855
2316.384577268093	2329.2085992658754	2307.915674422424	2373.4105192197544	2356.287591372737	2326.349222845406	2347.379669637304	2335.405264714347	2322.1776133702815	2324.0886075192016	2326.549935245089	2332.363619854739	2330.631470672637	2323.0960021905926	2352.9737050677927	2335.1380269593933	2328.31738588556	2329.0909757037293	2327.985712414639	2333.222084204306	2337.534984498252	2304.978077271071	2334.0227002638862	2326.7468874135006	2322.29416818147	2312.62489897565	2323.976583221403	2321.3826701125126	2328.4727995966578	2335.3119532347855
2316.384577268093	2328.64294274722	2307.915674422424	2371.291677314873	2356.287591372737	2326.349222845406	2347.379669637304	2335.405264714347	2322.0173255883124	2324.0886075192016	2326.549935245089	2322.385518735754	2330.631470672637	2323.0960021905926	2351.8911205680024	2335.1380269593933	2328.31738588556	2329.0909757037293	2326.1897669433565	2333.222084204306	2337.534984498252	2304.978077271071	2334.0227002638862	2326.7468874135006	2321.9032810529634	2312.62489897565	2323.976583221403	2321.3826701125126	2328.4727995966578	2332.2656227283896
2315.299740006406	2328.64294274722	2307.6323212782836	2371.291677314873	2354.43165396617	2326.349222845406	2347.379669637304	2335.405264714347	2322.0173255883124	2324.0886075192016	2326.549935245089	2322.385518735754	2330.631470672637	2323.0960021905926	2351.4835695548727	2328.1900721202774	2327.0273182572973	2329.0909757037293	2326.1897669433565	2333.222084204306	2337.534984498252	2304.6510042453338	2334.0227002638862	2326.7468874135006	2321.9032810529634	2312.62489897565	2323.976583221403	2321.3826701125126	2328.4727995966578	2332.2656227283896
2315.299740006406	2327.364863431184	2307.6323212782836	2371.291677314873	2351.0027518762117	2326.3347014399997	2347.379669637304	2335.405264714347	2322.0173255883124	2324.0886075192016	2326.549935245089	2322.385518735754	2330.631470672637	2323.0960021905926	2351.4835695548727	2328.1900721202774	2327.0273182572973	2329.0909757037293	2326.1897669433565	2333.092207026341	2337.534984498252	2304.6510042453338	2334.0227002638862	2326.7468874135006	2321.9032810529634	2312.62489897565	2323.976583221403	2321.3826701125126	2328.043770934733	2332.2656227283896
2311.837526999576	2327.364863431184	2307.6323212782836	2371.291677314873	2350.4379234413705	2326.3347014399997	2347.379669637304	2335.405264714347	2322.0173255883124	2324.0886075192016	2326.549935245089	2322.385518735754	2330.631470672637	2323.0960021905926	2351.4835695548727	2328.1900721202774	2326.633347537677	2329.0909757037293	2326.1897669433565	2333.092207026341	2337.534984498252	2303.897476833528	2334.0227002638862	2326.7468874135006	2321.9032810529634	2312.62489897565	2323.976583221403	2320.6821520215753	2328.043770934733	2331.24695478139
2311.837526999576	2326.3174568362706	2307.6323212782836	2369.8373507226547	2350.4379234413705	2325.6186554605333	2347.379669637304	2335.076500457736	2322.0173255883124	2311.535180942671	2326.549935245089	2322.054647517659	2329.054022398827	2323.0960021905926	2349.606188144733	2328.1900721202774	2321.7378226066826	2329.0909757037293	2326.1897669433565	2332.9829999538824	2337.534984498252	2303.3274438963044	2334.0227002638862	2326.7468874135006	2321.9032810529634	2312.62489897565	2323.4423759970696	2320.6821520215753	2328.043770934733	2331.24695478139
2311.837526999576	2326.2103115710147	2307.6323212782836	2369.8373507226547	2350.4379234413705	2325.1135399368322	2347.379669637304	2335.076500457736	2322.0173255883124	2310.6761562507522	2326.549935245089	2320.437385111254	2329.054022398827	2322.1878146557165	2349.606188144733	2328.1900721202774	2321.7378226066826	2327.8729774652907	2326.1897669433565	2328.6009481250894	2337.534984498252	2303.3274438963044	2334.0227002638862	2326.7468874135006	2321.9032810529634	2312.62489897565	2323.4423759970696	2320.1362969525026	2328.043770934733	2323.116017441568
2311.837526999576	2326.2103115710147	2307.6323212782836	2369.8373507226547	2350.4379234413705	2325.1135399368322	2347.379669637304	2335.076500457736	2322.0173255883124	2309.9694220037068	2326.4234644055578	2320.437385111254	2329.054022398827	2322.1878146557165	2349.606188144733	2328.1900721202774	2321.7378226066826	2327.8729774652907	2326.1897669433565	2328.6009481250894	2332.6433449797055	2303.268232571793	2334.0227002638862	2326.7468874135006	2321.9032810529634	2311.0814415212903	2322.9934342362376	2320.1362969525026	2327.82627359839	2323.116017441568
2311.837526999576	2325.468431721169	2307.6323212782836	2369.6405376495895	2349.533726727578	2323.878696020059	2346.178552781628	2335.076500457736	2322.0173255883124	2309.9694220037068	2326.4234644055578	2320.437385111254	2329.054022398827	2321.6474466292716	2349.606188144733	2327.3689923384186	2321.7378226066826	2327.8729774652907	2326.1897669433565	2328.6009481250894	2332.6433449797055	2303.268232571793	2334.0227002638862	2326.7468874135006	2321.9032810529634	2311.0814415212903	2322.9512917762936	2320.1362969525026	2327.82627359839	2323.116017441568
2311.837526999576	2325.468431721169	2307.6323212782836	2369.6405376495895	2349.533726727578	2323.878696020059	2346.178552781628	2335.076500457736	2322.0173255883124	2309.9694220037068	2325.8175081651557	2318.2886556216868	2329.054022398827	2318.1015063455507	2349.606188144733	2327.3689923384186	2321.7378226066826	2327.8729774652907	2326.1897669433565	2328.6009481250894	2332.6433449797055	2303.268232571793	2334.0227002638862	2326.7468874135006	2321.204693100308	2311.0814415212903	2322.9512917762936	2320.1362969525026	2327.82627359839	2323.116017441568
2311.837526999576	2325.468431721169	2307.407784481745	2369.6405376495895	2347.501231946064	2323.878696020059	2344.1090980005956	2333.6860992920997	2322.0173255883124	2309.9694220037068	2325.8175081651557	2318.2886556216868	2329.054022398827	2318.1015063455507	2343.3796810005174	2327.3689923384186	2321.7378226066826	2327.8729774652907	2326.1897669433565	2328.6009481250894	2332.6433449797055	2303.268232571793	2334.0227002638862	2326.7468874135006	2321.204693100308	2309.9707953627926	2322.9512917762936	2319.8250042689224	2327.6393025107955	2323.116017441568
2311.837526999576	2322.970967676784	2307.407784481745	2369.6405376495895	2347.501231946064	2323.878696020059	2344.1090980005956	2333.6860992920997	2322.0173255883124	2309.9694220037068	2325.8175081651557	2317.6581747612727	2329.054022398827	2315.4676264168475	2343.3796810005174	2326.8592250334345	2321.7378226066826	2327.8729774652907	2326.1897669433565	2328.6009481250894	2332.6433449797055	2303.115742605261	2334.0227002638862	2326.2471859616685	2321.204693100308	2309.9707953627926	2322.627169593732	2318.7991093276974	2327.6393025107955	2322.944385030716
2311.837526999576	2322.970967676784	2307.407784481745	2369.6405376495895	2345.7284586942833	2323.7709611750615	2344.1090980005956	2333.6860992920997	2317.456364372778	2309.2979056390095	2325.8175081651557	2317.6581747612727	2329.054022398827	2315.2567022126354	2341.0145627112825	2326.4874675561528	2319.147027970006	2327.432552889619	2326.1897669433565	2328.6009481250894	2332.6029448085383	2302.3964784696714	2334.0227002638862	2326.2471859616685	2321.204693100308	2309.9707953627926	2322.627169593732	2318.7991093276974	2326.7965627513663	2321.0824070099598
2311.837526999576	2322.134485383289	2307.407784481745	2369.6405376495895	2345.7284586942833	2323.7709611750615	2338.5425487113753	2333.6860992920997	2317.456364372778	2307.5894314222296	2325.8175081651557	2317.1496049196817	2329.054022398827	2315.2567022126354	2341.0145627112825	2326.4874675561528	2319.147027970006	2327.432552889619	2325.9573515695756	2328.6009481250894	2328.330338813121	2302.3964784696714	2333.6998206544263	2326.2471859616685	2321.204693100308	2309.9707953627926	2320.9099565866377	2318.7991093276974	2324.5527302814485	2320.9257355987384
2311.603898960299	2322.134485383289	2307.340101982397	2369.6405376495895	2345.7284586942833	2323.7709611750615	2338.5425487113753	2333.6860992920997	2317.207129971275	2307.5894314222296	2325.8175081651557	2316.8938727933664	2329.054022398827	2315.2567022126354	2341.0145627112825	2326.239299993957	2319.147027970006	2327.2551447655605	2325.9573515695756	2328.6009481250894	2328.330338813121	2302.3964784696714	2333.6998206544263	2326.2471859616685	2321.204693100308	2309.9707953627926	2320.9099565866377	2318.7991093276974	2324.5527302814485	2320.9257355987384
2311.603898960299	2320.3247592431067	2307.340101982397	2368.7336222341987	2345.7284586942833	2323.7709611750615	2338.5425487113753	2333.6860992920997	2317.207129971275	2307.5894314222296	2324.27669842173	2316.8938727933664	2329.054022398827	2315.2567022126354	2341.0145627112825	2326.239299993957	2313.835704645005	2327.2551447655605	2325.097079051897	2328.6009481250894	2328.330338813121	2302.3964784696714	2333.6998206544263	2325.5528825585225	2321.204693100308	2309.9707953627926	2320.9099565866377	2318.7991093276974	2324.5527302814485	2320.9257355987384
2311.603898960299	2320.1117958113628	2307.249894727058	2368.7336222341987	2345.7284586942833	2323.368592327894	2338.5425487113753	2333.6860992920997	2317.207129971275	2307.5894314222296	2324.27669842173	2316.8938727933664	2329.054022398827	2315.2567022126354	2341.0145627112825	2325.928252861773	2313.835704645005	2327.2551447655605	2325.097079051897	2328.6009481250894	2325.566423272632	2302.3964784696714	2333.6998206544263	2325.5528825585225	2320.6518517023223	2309.9707953627926	2320.9099565866377	2318.7991093276974	2324.5527302814485	2320.9257355987384
2311.217228420297	2320.1117958113628	2306.6341224159573	2368.7336222341987	2344.3543166290865	2323.368592327894	2338.392186088925	2333.602522239655	2317.207129971275	2307.5894314222296	2324.27669842173	2316.8938727933664	2329.054022398827	2315.2567022126354	2341.0145627112825	2325.885347366667	2313.835704645005	2327.2551447655605	2325.097079051897	2328.6009481250894	2325.265157145316	2302.3964784696714	2333.6998206544263	2325.5528825585225	2320.6518517023223	2309.9707953627926	2320.9099565866377	2318.7991093276974	2324.387613173665	2320.9257355987384
2311.217228420297	2320.1117958113628	2306.6341224159573	2367.0666697759157	2344.3543166290865	2323.368592327894	2338.392186088925	2333.3266113029185	2317.207129971275	2307.5894314222296	2324.27669842173	2316.8938727933664	2327.980859118059	2315.2567022126354	2341.0145627112825	2325.885347366667	2313.835704645005	2326.7070110230884	2325.097079051897	2328.6009481250894	2325.265157145316	2302.3964784696714	2333.6998206544263	2325.5528825585225	2320.6518517023223	2309.9707953627926	2320.9099565866377	2318.7991093276974	2324.387613173665	2320.9257355987384
2311.217228420297	2320.1117958113628	2306.6341224159573	2367.0666697759157	2344.3543166290865	2323.368592327894	2338.392186088925	2333.3266113029185	2314.9139871826346	2307.5894314222296	2324.27669842173	2316.8938727933664	2327.0567027975694	2315.2567022126354	2341.0145627112825	2325.885347366667	2313.835704645005	2326.7070110230884	2325.097079051897	2328.6009481250894	2317.524324066518	2301.651435098463	2333.6998206544263	2325.5528825585225	2320.6518517023223	2309.9707953627926	2320.9099565866377	2318.7991093276974	2324.387613173665	2320.9257355987384
2311.217228420297	2320.1117958113628	2306.6341224159573	2367.0666697759157	2339.8392524898136	2323.368592327894	2338.392186088925	2333.3266113029185	2314.4893790883193	2307.5894314222296	2324.27669842173	2316.8938727933664	2327.0567027975694	2314.548255001377	2341.0145627112825	2325.885347366667	2313.835704645005	2326.7070110230884	2325.097079051897	2328.6009481250894	2317.524324066518	2301.651435098463	2333.6998206544263	2325.5528825585225	2320.6518517023223	2309.9707953627926	2320.9099565866377	2318.7991093276974	2324.387613173665	2320.9257355987384
2311.217228420297	2320.1117958113628	2306.6341224159573	2367.0666697759157	2338.743654342312	2323.368592327894	2338.392186088925	2333.3266113029185	2314.4893790883193	2307.5894314222296	2324.27669842173	2316.8938727933664	2327.0567027975694	2313.9592182359024	2341.0145627112825	2324.5166079291093	2313.835704645005	2326.7070110230884	2325.097079051897	2328.6009481250894	2317.1991862036616	2301.651435098463	2333.6998206544263	2325.5528825585225	2320.5024236306035	2309.9707953627926	2320.9099565866377	2318.012195623244	2324.387613173665	2320.9257355987384
2311.217228420297	2320.1117958113628	2306.171109082337	2367.0666697759157	2338.743654342312	2323.368592327894	2338.392186088925	2333.3266113029185	2314.4893790883193	2307.5474857392687	2324.27669842173	2316.8938727933664	2327.0567027975694	2313.9592182359024	2341.0145627112825	2324.1212676659343	2313.835704645005	2326.3360949859084	2324.495243778913	2328.6009481250894	2315.6306587321073	2301.4826235202813	2333.3695450960654	2325.5528825585225	2320.5024236306035	2309.9707953627926	2320.3783405472536	2317.8787186666723	2324.387613173665	2320.9257355987384
2310.9471385990214	2320.1117958113628	2306.171109082337	2367.0666697759157	2338.743654342312	2323.368592327894	2338.392186088925	2333.3266113029185	2314.4893790883193	2307.5474857392687	2324.27669842173	2316.5240661229427	2327.0567027975694	2313.9592182359024	2341.0145627112825	2324.1212676659343	2313.835704645005	2325.6838065238203	2324.495243778913	2328.6009481250894	2315.6306587321073	2301.4826235202813	2333.3695450960654	2325.5528825585225	2319.49968201394	2309.9707953627926	2320.3783405472536	2317.8787186666723	2323.933999076552	2320.9257355987384
2310.9471385990214	2319.603094538269	2305.184407991737	2367.0666697759157	2332.755500398697	2323.368592327894	2338.392186088925	2333.3266113029185	2314.4893790883193	2307.5474857392687	2324.27669842173	2315.0385361800995	2327.0567027975694	2313.9592182359024	2341.0145627112825	2322.3543193544897	2313.6766282854005	2325.6838065238203	2324.495243778913	2328.6009481250894	2315.6306587321073	2300.9807124236995	2333.3695450960654	2325.5528825585225	2319.49968201394	2309.9707953627926	2320.3783405472536	2317.8787186666723	2321.9339413908606	2320.9257355987384
2310.9471385990214	2319.603094538269	2305.184407991737	2367.0666697759157	2332.755500398697	2323.368592327894	2338.392186088925	2333.3266113029185	2314.4893790883193	2307.5474857392687	2324.27669842173	2314.9502599628054	2327.0567027975694	2313.9592182359024	2341.0145627112825	2322.3543193544897	2313.6766282854005	2325.6838065238203	2323.529941690509	2328.6009481250894	2314.9745541633283	2300.9807124236995	2333.3695450960654	2325.2038970247727	2319.49968201394	2309.9707953627926	2320.3783405472536	2317.8787186666723	2321.9339413908606	2320.9257355987384
2310.9471385990214	2319.603094538269	2305.184407991737	2367.0666697759157	2332.755500398697	2323.368592327894	2338.392186088925	2333.3266113029185	2314.4893790883193	2307.4019883315686	2322.3372693032243	2314.9502599628054	2327.0567027975694	2313.9592182359024	2340.3551474557357	2322.3543193544897	2312.750081955399	2325.6838065238203	2323.529941690509	2328.5772849803957	2314.9745541633283	2300.9807124236995	2331.496349319983	2325.113529861544	2317.8625435702443	2309.325066789888	2319.9790961691256	2317.8787186666723	2321.9339413908606	2320.9257355987384
2310.9471385990214	2319.603094538269	2305.184407991737	2367.0666697759157	2332.755500398697	2322.9790950062957	2338.392186088925	2333.3266113029185	2314.4893790883193	2307.4019883315686	2319.2960262451793	2314.163952170481	2327.0567027975694	2313.9592182359024	2340.3551474557357	2321.5699381686327	2312.750081955399	2325.6838065238203	2323.529941690509	2328.5772849803957	2314.9745541633283	2300.6703643127266	2331.496349319983	2323.889614728945	2317.8625435702443	2309.325066789888	2319.7079316497393	2317.8787186666723	2321.9339413908606	2320.9257355987384
2310.9471385990214	2319.603094538269	2304.889420379464	2366.1123566456727	2332.755500398697	2322.9790950062957	2337.1162599057766	2333.3266113029185	2314.4893790883193	2307.4019883315686	2319.2960262451793	2314.163952170481	2327.0567027975694	2313.9592182359024	2340.3551474557357	2320.4041138331104	2312.750081955399	2325.6838065238203	2323.529941690509	2328.5772849803957	2314.9745541633283	2300.561331992272	2331.496349319983	2323.889614728945	2317.2051224110965	2309.0731419091703	2319.7079316497393	2317.8787186666723	2321.9339413908606	2320.61713299509
2310.3637022722205	2319.599959501781	2304.889420379464	2366.1123566456727	2329.2000092887347	2322.9790950062957	2337.1162599057766	2333.3266113029185	2314.4893790883193	2307.4019883315686	2319.2960262451793	2314.163952170481	2327.0567027975694	2310.438214962392	2340.3551474557357	2320.4041138331104	2312.750081955399	2325.6838065238203	2323.529941690509	2328.4474419535823	2313.6207528432665	2300.561331992272	2331.496349319983	2323.889614728945	2317.2051224110965	2309.0731419091703	2319.7079316497393	2317.8787186666723	2321.9339413908606	2320.61713299509
2310.3637022722205	2319.064354387811	2304.889420379464	2366.1123566456727	2328.623293613405	2322.9790950062957	2337.1162599057766	2333.3266113029185	2314.4893790883193	2307.4019883315686	2319.2960262451793	2314.163952170481	2327.0567027975694	2310.105770976427	2340.3551474557357	2320.4041138331104	2312.750081955399	2325.423985887014	2323.529941690509	2327.861896930872	2313.6207528432665	2300.561331992272	2331.496349319983	2323.889614728945	2317.2051224110965	2309.0731419091703	2319.4367794737973	2317.8787186666723	2321.9339413908606	2319.1812263395923
2309.2981358658403	2319.064354387811	2304.889420379464	2364.2984179787522	2328.623293613405	2322.9790950062957	2335.7369004838647	2333.3266113029185	2314.068122664098	2307.164701805266	2319.2960262451793	2314.163952170481	2326.3579586847563	2310.105770976427	2340.3551474557357	2320.4041138331104	2312.750081955399	2325.423985887014	2323.529941690509	2327.861896930872	2313.189491049919	2300.561331992272	2331.496349319983	2323.889614728945	2317.2051224110965	2307.951905479062	2319.4367794737973	2317.8787186666723	2320.889826255342	2319.1812263395923
2309.2981358658403	2319.064354387811	2304.889420379464	2364.2984179787522	2328.623293613405	2322.9790950062957	2324.443755321466	2332.580346746479	2314.068122664098	2307.164701805266	2319.2960262451793	2313.9753630446376	2326.3579586847563	2307.7100024327874	2335.078567583849	2320.4041138331104	2312.750081955399	2325.423985887014	2323.529941690509	2327.861896930872	2313.0977156314284	2300.561331992272	2331.496349319983	2323.889614728945	2317.2051224110965	2307.951905479062	2319.4367794737973	2317.8787186666723	2320.889826255342	2319.1812263395923
2307.8494355690327	2318.8161341132636	2304.889420379464	2364.2984179787522	2328.623293613405	2322.9790950062957	2324.443755321466	2332.1254610046153	2314.068122664098	2307.164701805266	2319.2960262451793	2313.9753630446376	2326.3579586847563	2307.7100024327874	2335.078567583849	2319.4971831626003	2312.750081955399	2325.423985887014	2323.0491681580606	2327.861896930872	2313.0977156314284	2300.561331992272	2331.496349319983	2322.3307637734856	2317.2051224110965	2307.951905479062	2319.024000878837	2317.8787186666723	2320.5973529129183	2319.161161577388
2307.8494355690327	2318.8161341132636	2304.889420379464	2364.2984179787522	2328.623293613405	2322.354974013479	2324.443755321466	2332.1254610046153	2314.068122664098	2307.164701805266	2319.2960262451793	2313.9753630446376	2326.3579586847563	2307.7100024327874	2335.078567583849	2319.4971831626003	2311.7396871633127	2315.8570143240945	2323.0491681580606	2327.861896930872	2313.0977156314284	2300.561331992272	2331.496349319983	2322.3307637734856	2317.2051224110965	2307.951905479062	2319.024000878837	2317.226275593084	2319.0654656184215	2319.161161577388
2307.8494355690327	2318.8161341132636	2304.889420379464	2364.2984179787522	2328.623293613405	2322.354974013479	2324.443755321466	2332.1254610046153	2314.068122664098	2303.2731304037693	2319.2960262451793	2313.9753630446376	2326.3579586847563	2307.7100024327874	2335.078567583849	2319.4971831626003	2311.7396871633127	2315.8570143240945	2323.0491681580606	2327.4877188118585	2313.0977156314284	2300.561331992272	2331.0589672917417	2322.3307637734856	2317.2051224110965	2307.951905479062	2319.024000878837	2316.9699773245934	2319.0654656184215	2319.161161577388
2307.8494355690327	2318.8161341132636	2304.889420379464	2364.2984179787522	2328.623293613405	2322.354974013479	2324.443755321466	2332.1254610046153	2314.068122664098	2303.2731304037693	2318.2105031293927	2313.9753630446376	2326.3579586847563	2306.2702536786815	2333.4373272445678	2319.4971831626003	2311.7396871633127	2315.8570143240945	2323.0491681580606	2327.4877188118585	2313.0977156314284	2300.561331992272	2331.0589672917417	2322.3307637734856	2317.044825233079	2307.951905479062	2319.024000878837	2316.9699773245934	2316.0792702450985	2319.161161577388
2307.8494355690327	2318.8161341132636	2304.889420379464	2364.2984179787522	2328.623293613405	2322.354974013479	2324.443755321466	2332.1254610046153	2314.068122664098	2303.2731304037693	2317.8286452790207	2312.7660647073735	2326.3579586847563	2306.2702536786815	2332.783255002627	2319.2396983832	2311.7396871633127	2315.8570143240945	2323.0491681580606	2327.4877188118585	2313.0977156314284	2300.561331992272	2331.0589672917417	2322.063376311647	2317.044825233079	2307.951905479062	2319.024000878837	2316.9699773245934	2316.0792702450985	2318.833195612383
2307.2742296342053	2318.8161341132636	2304.6818885799044	2364.2984179787522	2328.623293613405	2322.1558017659936	2323.8784573758708	2332.000943972476	2314.050298114691	2303.2731304037693	2317.8286452790207	2312.7660647073735	2326.3579586847563	2306.2702536786815	2332.783255002627	2319.2396983832	2311.7396871633127	2315.8570143240945	2321.238687459583	2326.7017895774534	2313.0977156314284	2300.561331992272	2331.0589672917417	2322.063376311647	2316.9892935220423	2307.951905479062	2319.024000878837	2316.9699773245934	2314.348966622696	2318.2056851882257
2306.6001711713084	2318.8161341132636	2303.4494834046623	2364.2984179787522	2328.623293613405	2322.1558017659936	2323.8784573758708	2332.000943972476	2314.050298114691	2303.2731304037693	2315.1426939800526	2312.7660647073735	2326.3579586847563	2306.2702536786815	2332.783255002627	2318.8620924085403	2310.9813987983534	2315.419368919337	2318.6208268235514	2326.7017895774534	2313.0977156314284	2300.561331992272	2331.0589672917417	2322.063376311647	2316.9892935220423	2307.951905479062	2319.024000878837	2316.9699773245934	2314.348966622696	2318.2056851882257
2306.4671615483157	2318.8161341132636	2303.286013569179	2364.2984179787522	2328.623293613405	2322.1558017659936	2322.9721663416067	2332.000943972476	2314.050298114691	2303.2731304037693	2315.1426939800526	2312.7660647073735	2326.3579586847563	2306.2702536786815	2332.783255002627	2318.2001426661964	2310.9813987983534	2315.419368919337	2317.0290993008816	2326.7017895774534	2312.45875014464	2300.1132597496166	2331.0589672917417	2322.063376311647	2316.9892935220423	2307.951905479062	2316.7790462464873	2316.9699773245934	2314.348966622696	2318.2056851882257
2306.4671615483157	2318.8161341132636	2303.286013569179	2364.2984179787522	2328.623293613405	2322.1558017659936	2322.9721663416067	2332.000943972476	2313.894577196036	2303.2731304037693	2315.1426939800526	2311.59035343855	2326.3579586847563	2306.2702536786815	2332.783255002627	2318.2001426661964	2310.9813987983534	2315.419368919337	2317.0290993008816	2326.7017895774534	2312.45875014464	2300.1132597496166	2331.0589672917417	2321.389489066824	2316.9892935220423	2307.951905479062	2316.1117750594085	2315.8610758684486	2314.348966622696	2318.2056851882257
2306.4671615483157	2318.8161341132636	2303.286013569179	2364.2984179787522	2328.623293613405	2322.1558017659936	2322.9721663416067	2330.8942002507456	2313.894577196036	2303.2731304037693	2315.1426939800526	2311.59035343855	2326.3579586847563	2305.6950079316125	2332.783255002627	2318.157582074891	2310.9813987983534	2315.419368919337	2316.396492935344	2326.7017895774534	2312.45875014464	2300.1132597496166	2331.0589672917417	2321.0900042164735	2316.9892935220423	2307.951905479062	2315.501692063792	2315.8610758684486	2314.055514069018	2318.2056851882257
2306.4671615483157	2318.8161341132636	2303.286013569179	2364.2984179787522	2328.623293613405	2322.1558017659936	2322.9721663416067	2328.4488080882256	2313.894577196036	2303.2731304037693	2315.1426939800526	2311.59035343855	2326.3579586847563	2304.6019054432895	2332.783255002627	2318.157582074891	2310.9813987983534	2314.8130327448935	2316.396492935344	2326.7017895774534	2312.45875014464	2300.1132597496166	2331.0589672917417	2321.0900042164735	2316.9892935220423	2307.951905479062	2315.501692063792	2315.8610758684486	2314.055514069018	2318.2056851882257
2305.8428204964503	2318.8161341132636	2303.286013569179	2363.317025229915	2328.623293613405	2322.1558017659936	2322.9721663416067	2328.4488080882256	2312.8333037609173	2303.2731304037693	2315.1426939800526	2311.59035343855	2326.3579586847563	2304.6019054432895	2332.240387556097	2318.157582074891	2310.9813987983534	2314.8130327448935	2316.0776062403293	2326.509648481394	2312.45875014464	2299.7990301225177	2331.0589672917417	2320.9180218653823	2316.9892935220423	2307.951905479062	2315.501692063792	2315.8610758684486	2312.4927801446365	2318.0878467818966
2305.8428204964503	2318.8161341132636	2301.189765313183	2363.317025229915	2323.811167049776	2322.1558017659936	2322.9721663416067	2328.4488080882256	2312.8333037609173	2303.2731304037693	2315.1426939800526	2311.59035343855	2326.3579586847563	2304.6019054432895	2332.240387556097	2318.157582074891	2310.9813987983534	2314.8130327448935	2316.0776062403293	2325.4757373448233	2312.45875014464	2299.01307029884	2331.0589672917417	2320.9180218653823	2316.9892935220423	2307.951905479062	2315.501692063792	2315.8610758684486	2312.4927801446365	2317.2009695890847
2305.8428204964503	2318.0030263279004	2301.189765313183	2363.317025229915	2323.811167049776	2322.1558017659936	2322.9721663416067	2328.4488080882256	2312.8333037609173	2303.2731304037693	2315.1426939800526	2311.59035343855	2326.3579586847563	2304.6019054432895	2332.240387556097	2318.157582074891	2310.9813987983534	2314.8130327448935	2316.0776062403293	2325.4757373448233	2312.45875014464	2298.770182241234	2331.0589672917417	2320.9180218653823	2313.410633746108	2307.951905479062	2315.501692063792	2315.8610758684486	2312.4927801446365	2317.2009695890847
2305.8428204964503	2315.210401875931	2301.189765313183	2363.317025229915	2322.7662091528964	2322.1558017659936	2322.9721663416067	2328.4488080882256	2312.8333037609173	2302.5708874055285	2315.1426939800526	2311.59035343855	2326.3579586847563	2304.6019054432895	2332.240387556097	2317.4385423847116	2310.9813987983534	2314.8130327448935	2316.0776062403293	2325.4757373448233	2312.45875014464	2298.770182241234	2331.0589672917417	2320.9180218653823	2313.410633746108	2307.2825539340183	2315.501692063792	2315.8610758684486	2311.1813226556123	2317.2009695890847
2305.8428204964503	2313.9701645209198	2301.0125380342065	2362.0017299041415	2322.7662091528964	2322.1558017659936	2322.9721663416067	2328.4488080882256	2312.818643641195	2302.5708874055285	2315.1426939800526	2311.59035343855	2326.3579586847563	2304.6019054432895	2332.240387556097	2316.943709418203	2310.9813987983534	2314.5896543612334	2315.9807273990587	2325.4757373448233	2312.45875014464	2298.016955757866	2331.0589672917417	2320.9180218653823	2313.410633746108	2307.2825539340183	2313.4268235439295	2315.8610758684486	2311.1813226556123	2317.2009695890847
2305.6866741399153	2313.9701645209198	2300.7804126709807	2362.0017299041415	2322.7662091528964	2322.1558017659936	2322.9721663416067	2328.4488080882256	2312.818643641195	2302.5708874055285	2315.1426939800526	2311.59035343855	2326.3579586847563	2304.6019054432895	2332.240387556097	2314.9604042656924	2310.9813987983534	2314.5798693844245	2315.9807273990587	2324.253989384939	2312.45875014464	2298.016955757866	2328.0001651910097	2320.9180218653823	2313.3393394292802	2307.2825539340183	2313.039128112051	2315.8610758684486	2310.657164841125	2317.2009695890847
2305.6866741399153	2313.9701645209198	2300.7804126709807	2362.0017299041415	2322.4585942709123	2322.1558017659936	2322.12362990659	2328.4488080882256	2312.818643641195	2302.5708874055285	2315.1426939800526	2310.745849424461	2326.3579586847563	2304.6019054432895	2332.094179965789	2314.9604042656924	2310.965387450461	2314.5798693844245	2315.9807273990587	2324.196757428123	2312.130284552752	2297.988914755246	2328.0001651910097	2320.2715588757483	2312.905624193684	2307.2825539340183	2310.901619836826	2315.8610758684486	2310.657164841125	2317.2009695890847
2305.6866741399153	2313.9701645209198	2300.6058945926593	2362.0017299041415	2321.956665946856	2322.1558017659936	2322.12362990659	2328.4488080882256	2312.818643641195	2302.5708874055285	2314.0507922109855	2310.745849424461	2325.7002732397737	2304.6019054432895	2332.094179965789	2314.599938434074	2310.965387450461	2314.5798693844245	2315.8049668699746	2324.196757428123	2312.130284552752	2297.8626343531528	2328.0001651910097	2320.2715588757483	2312.905624193684	2306.5335662429643	2310.901619836826	2315.8610758684486	2310.657164841125	2317.2009695890847
2305.550175144098	2313.9701645209198	2300.1013605139074	2362.0017299041415	2321.956665946856	2321.685448708957	2322.12362990659	2328.4488080882256	2312.818643641195	2302.5708874055285	2314.0507922109855	2306.041354839073	2325.7002732397737	2304.6019054432895	2332.094179965789	2314.599938434074	2310.965387450461	2314.053637104166	2315.8049668699746	2323.8056495825144	2312.130284552752	2297.8626343531528	2328.0001651910097	2320.2715588757483	2312.905624193684	2306.5335662429643	2310.901619836826	2315.8610758684486	2306.306255941074	2317.2009695890847
2305.550175144098	2313.9701645209198	2299.1059067351307	2361.0531124872646	2321.956665946856	2321.685448708957	2322.12362990659	2328.4488080882256	2312.818643641195	2302.3672891743663	2314.0507922109855	2306.041354839073	2325.7002732397737	2303.943575376348	2332.094179965789	2314.599938434074	2310.965387450461	2314.053637104166	2315.8049668699746	2323.8056495825144	2312.130284552752	2297.8626343531528	2328.0001651910097	2320.2715588757483	2312.905624193684	2306.5335662429643	2310.901619836826	2315.8610758684486	2306.306255941074	2317.2009695890847
2305.544576124255	2313.743966890192	2299.1059067351307	2361.0531124872646	2321.956665946856	2321.4622677669468	2322.12362990659	2328.4488080882256	2312.806055840529	2298.711844809554	2314.0507922109855	2306.041354839073	2325.7002732397737	2303.943575376348	2332.094179965789	2312.129211486078	2310.965387450461	2314.053637104166	2315.8049668699746	2323.8056495825144	2312.130284552752	2297.8626343531528	2328.0001651910097	2319.3426074656113	2312.905624193684	2306.5335662429643	2310.901619836826	2315.8610758684486	2304.5988809591227	2317.2009695890847
2305.544576124255	2313.5907575974566	2299.1059067351307	2357.782629796584	2321.361980675794	2321.4622677669468	2322.12362990659	2327.993000768419	2312.5735935108487	2298.711844809554	2314.0507922109855	2306.041354839073	2325.7002732397737	2303.943575376348	2331.888086039367	2312.129211486078	2310.965387450461	2313.778156350093	2315.8049668699746	2323.8056495825144	2312.130284552752	2297.5923763985384	2328.0001651910097	2319.3426074656113	2312.905624193684	2306.5335662429643	2310.67210613266	2315.8610758684486	2304.5988809591227	2316.4839689664996
2305.544576124255	2313.5907575974566	2299.1059067351307	2357.782629796584	2321.361980675794	2321.4622677669468	2322.12362990659	2327.993000768419	2312.3134663349983	2298.711844809554	2314.0507922109855	2306.041354839073	2325.7002732397737	2303.943575376348	2331.888086039367	2312.129211486078	2310.965387450461	2313.581895012971	2315.8049668699746	2323.8056495825144	2312.130284552752	2297.5923763985384	2328.0001651910097	2319.0950423437744	2312.5294926073225	2306.5335662429643	2310.67210613266	2315.8610758684486	2304.5988809591227	2316.4839689664996
2305.544576124255	2313.5907575974566	2299.1059067351307	2357.782629796584	2321.361980675794	2321.4622677669468	2322.12362990659	2327.993000768419	2312.3134663349983	2298.711844809554	2313.116140341659	2306.041354839073	2325.5643560326935	2303.943575376348	2331.1733405779946	2311.8678078525263	2310.965387450461	2313.563556859353	2315.8049668699746	2323.5775386197693	2312.130284552752	2297.5923763985384	2327.5210557742166	2319.0950423437744	2310.1670004782477	2306.5335662429643	2310.656596403065	2315.8610758684486	2304.5988809591227	2316.4839689664996
2305.544576124255	2313.5907575974566	2299.1059067351307	2357.782629796584	2321.361980675794	2320.587696228804	2322.12362990659	2327.499527450413	2312.3134663349983	2298.711844809554	2313.116140341659	2306.041354839073	2325.5643560326935	2303.943575376348	2331.1733405779946	2311.5379647574655	2310.965387450461	2313.563556859353	2315.0151939609045	2323.5775386197693	2312.130284552752	2297.5923763985384	2326.05625195586	2319.0950423437744	2310.1670004782477	2306.310921213101	2310.656596403065	2315.8610758684486	2304.5988809591227	2316.4839689664996
2305.544576124255	2313.5907575974566	2299.1059067351307	2357.782629796584	2321.233724522083	2320.3955066547014	2322.12362990659	2327.499527450413	2312.3134663349983	2298.711844809554	2313.116140341659	2305.7407263228133	2325.5643560326935	2303.943575376348	2331.1733405779946	2311.5379647574655	2310.965387450461	2313.563556859353	2314.826274140225	2323.5775386197693	2312.130284552752	2297.519413086797	2326.05625195586	2319.0950423437744	2310.1670004782477	2306.310921213101	2310.092477179828	2315.8610758684486	2304.5988809591227	2316.4839689664996
2305.544576124255	2313.5907575974566	2297.15743676696	2357.782629796584	2321.233724522083	2320.3955066547014	2322.12362990659	2327.499527450413	2312.3134663349983	2298.711844809554	2313.116140341659	2305.7407263228133	2325.5643560326935	2302.985944300139	2322.166866347607	2311.5379647574655	2310.965387450461	2313.563556859353	2314.826274140225	2323.5775386197693	2312.130284552752	2297.519413086797	2326.05625195586	2318.725068628771	2310.1670004782477	2306.310921213101	2310.092477179828	2315.8610758684486	2304.5988809591227	2316.4839689664996
2305.544576124255	2313.5907575974566	2297.15743676696	2357.782629796584	2321.233724522083	2313.693336100074	2322.12362990659	2327.499527450413	2312.3134663349983	2298.711844809554	2311.531353365748	2305.7407263228133	2325.5643560326935	2302.985944300139	2322.166866347607	2311.5379647574655	2310.965387450461	2313.563556859353	2314.826274140225	2323.5775386197693	2311.6020450024057	2297.5089295639345	2326.05625195586	2318.725068628771	2310.117733738608	2306.310921213101	2309.8557724651746	2315.8610758684486	2304.5471261912985	2316.4839689664996
2305.544576124255	2313.5907575974566	2297.15743676696	2357.782629796584	2321.233724522083	2313.3154313441323	2321.7063938698125	2327.499527450413	2311.403040637838	2298.711844809554	2311.531353365748	2305.7407263228133	2325.5643560326935	2302.985944300139	2322.166866347607	2311.5379647574655	2310.8078285528136	2313.563556859353	2314.826274140225	2323.5775386197693	2311.6020450024057	2297.5089295639345	2326.05625195586	2318.725068628771	2310.117733738608	2306.310921213101	2309.1204283969805	2315.054641023288	2304.5471261912985	2316.4839689664996
2305.544576124255	2313.5907575974566	2297.15743676696	2357.782629796584	2321.233724522083	2313.3154313441323	2320.447885988106	2327.499527450413	2311.004909286019	2298.711844809554	2311.531353365748	2303.2170138521997	2325.5643560326935	2302.5571833431995	2322.166866347607	2311.5379647574655	2310.8078285528136	2313.563556859353	2314.826274140225	2323.5775386197693	2311.6020450024057	2297.5089295639345	2326.05625195586	2318.725068628771	2310.0210543758803	2306.310921213101	2309.1204283969805	2315.054641023288	2304.5471261912985	2316.4839689664996
2305.544576124255	2311.51955181168	2297.0162966529983	2357.782629796584	2320.98950341974	2313.3154313441323	2320.447885988106	2326.8176493879637	2311.004909286019	2298.711844809554	2310.5508432480165	2303.2170138521997	2325.5643560326935	2296.575454060892	2322.166866347607	2311.5379647574655	2310.8078285528136	2313.563556859353	2314.826274140225	2323.5775386197693	2311.6020450024057	2297.5089295639345	2326.05625195586	2318.725068628771	2310.0210543758803	2306.310921213101	2309.1204283969805	2315.054641023288	2303.881183138712	2315.3387451394556
2305.544576124255	2311.51955181168	2296.5702267661463	2357.782629796584	2318.631618270868	2313.3154313441323	2320.447885988106	2326.8176493879637	2311.004909286019	2298.711844809554	2310.5508432480165	2303.2170138521997	2325.5643560326935	2296.575454060892	2322.166866347607	2311.5379647574655	2310.8078285528136	2313.563556859353	2314.826274140225	2323.5775386197693	2311.6020450024057	2297.5089295639345	2326.05625195586	2318.725068628771	2310.0210543758803	2305.6292564825762	2308.8316308144863	2315.054641023288	2303.881183138712	2313.0124987794306
2305.544576124255	2311.51955181168	2296.5702267661463	2357.782629796584	2318.631618270868	2313.3154313441323	2320.447885988106	2326.8176493879637	2311.004909286019	2298.711844809554	2310.5508432480165	2303.2170138521997	2325.2724091725568	2296.575454060892	2321.7199695117306	2311.5379647574655	2310.8078285528136	2313.563556859353	2314.826274140225	2323.5775386197693	2311.6020450024057	2297.5089295639345	2326.05625195586	2318.725068628771	2310.0210543758803	2305.61542329242	2308.8316308144863	2315.054641023288	2303.881183138712	2313.0124987794306
2305.544576124255	2311.51955181168	2296.5702267661463	2357.782629796584	2318.631618270868	2313.3154313441323	2320.447885988106	2326.091058585533	2311.004909286019	2298.3442146465486	2310.5508432480165	2303.2170138521997	2325.2724091725568	2296.575454060892	2321.7199695117306	2311.5379647574655	2310.103700128796	2313.563556859353	2314.826274140225	2323.137132042879	2311.6020450024057	2297.5089295639345	2326.05625195586	2318.725068628771	2310.0210543758803	2305.61542329242	2307.6761177899566	2315.054641023288	2303.120774141875	2313.0124987794306
2302.4314990449902	2311.51955181168	2296.5702267661463	2357.782629796584	2318.631618270868	2312.969559161524	2320.447885988106	2326.091058585533	2311.004909286019	2298.0936510349843	2310.5508432480165	2302.9806527212386	2325.2724091725568	2296.1832486300755	2321.7199695117306	2311.14076037568	2310.103700128796	2313.563556859353	2314.826274140225	2323.137132042879	2311.6020450024057	2297.5089295639345	2326.05625195586	2318.6313226547445	2310.0210543758803	2305.61542329242	2307.6761177899566	2315.054641023288	2301.244657155252	2313.0124987794306
2302.378967643795	2311.51955181168	2296.0249223477	2357.782629796584	2318.631618270868	2312.969559161524	2319.355510088871	2325.299269912889	2310.2041849358193	2298.0936510349843	2310.5508432480165	2302.902971251719	2325.2724091725568	2296.1832486300755	2321.6438094219516	2311.1248330752433	2310.103700128796	2313.563556859353	2314.826274140225	2323.137132042879	2311.44563442065	2297.5089295639345	2326.05625195586	2318.6313226547445	2310.0210543758803	2305.61542329242	2307.6761177899566	2315.054641023288	2299.7185291059204	2313.0124987794306
2302.378967643795	2311.51955181168	2296.0249223477	2357.782629796584	2318.631618270868	2312.2891351478083	2319.355510088871	2325.299269912889	2310.1215078067976	2298.0936510349843	2309.948850279853	2302.902971251719	2325.2724091725568	2296.1832486300755	2319.752609273437	2311.1248330752433	2310.103700128796	2313.2009516394205	2314.826274140225	2323.137132042879	2311.44563442065	2297.5089295639345	2326.05625195586	2318.6313226547445	2310.0210543758803	2305.61542329242	2307.6761177899566	2315.054641023288	2299.7185291059204	2313.0124987794306
2301.688132838792	2309.1904988231727	2296.0249223477	2357.782629796584	2318.631618270868	2312.2891351478083	2319.355510088871	2325.299269912889	2310.1215078067976	2298.0936510349843	2309.948850279853	2302.902971251719	2323.5657919394134	2296.1832486300755	2319.752609273437	2311.1248330752433	2310.103700128796	2313.2009516394205	2314.826274140225	2322.9900011323552	2310.246306158381	2297.5089295639345	2326.05625195586	2318.6313226547445	2310.0210543758803	2305.61542329242	2307.316812200825	2315.054641023288	2299.7185291059204	2313.0124987794306
2301.688132838792	2309.1904988231727	2295.435995620497	2357.782629796584	2318.631618270868	2312.2891351478083	2319.355510088871	2325.299269912889	2310.1215078067976	2298.0936510349843	2308.875792559637	2302.086655564807	2323.5657919394134	2296.1832486300755	2319.752609273437	2311.1248330752433	2310.103700128796	2313.2009516394205	2314.826274140225	2322.9900011323552	2310.246306158381	2297.4773738838458	2325.921572227588	2318.6313226547445	2310.0210543758803	2305.61542329242	2307.316812200825	2315.054641023288	2299.7185291059204	2312.972623664658
2299.6801890347733	2309.1904988231727	2295.435995620497	2357.782629796584	2318.631618270868	2312.2891351478083	2319.355510088871	2324.9535482567726	2310.1215078067976	2298.0936510349843	2308.875792559637	2301.586161089891	2323.500540301498	2296.1832486300755	2319.752609273437	2311.1248330752433	2310.103700128796	2313.2009516394205	2314.826274140225	2322.9900011323552	2310.246306158381	2297.4773738838458	2325.024094996426	2318.6313226547445	2309.0400787295303	2305.4463455513724	2307.316812200825	2315.054641023288	2299.7185291059204	2312.2580206869925
2299.6801890347733	2309.1904988231727	2295.435995620497	2357.014722311613	2318.631618270868	2312.2891351478083	2319.355510088871	2324.9535482567726	2309.174642089557	2298.0936510349843	2308.8352819197044	2301.586161089891	2321.9592877928417	2295.5149876472765	2319.752609273437	2311.1248330752433	2310.103700128796	2313.2009516394205	2314.826274140225	2322.9900011323552	2310.246306158381	2297.4773738838458	2325.024094996426	2316.7829228513065	2309.0400787295303	2304.7277212518197	2307.316812200825	2314.0317069097264	2299.7185291059204	2311.2144832150484
2299.6801890347733	2309.1904988231727	2295.435995620497	2357.014722311613	2318.631618270868	2312.2891351478083	2319.355510088871	2324.9535482567726	2309.174642089557	2298.0936510349843	2308.8352819197044	2300.882787849707	2321.9592877928417	2295.5149876472765	2319.2747707716912	2310.7236876406796	2310.103700128796	2313.110050466581	2314.826274140225	2322.4881752991564	2309.258208195807	2297.4773738838458	2325.024094996426	2316.7829228513065	2308.98905042301	2304.7277212518197	2307.316812200825	2314.0317069097264	2299.7185291059204	2311.2144832150484
2299.3203857064473	2309.1904988231727	2295.435995620497	2356.622902861998	2318.631618270868	2312.2891351478083	2319.296173163919	2324.9535482567726	2309.174642089557	2298.0936510349843	2308.8352819197044	2300.882787849707	2321.9592877928417	2295.28816710205	2317.2320343125107	2310.7236876406796	2310.103700128796	2313.110050466581	2314.826274140225	2322.4881752991564	2306.8163098092195	2297.471884686849	2324.347435689236	2316.7829228513065	2308.98905042301	2304.7277212518197	2307.316812200825	2314.0317069097264	2299.7185291059204	2309.7839128606242
2299.3203857064473	2307.644374495834	2294.7948822221947	2356.061293271477	2318.631618270868	2311.6534994937547	2319.296173163919	2324.9535482567726	2307.242865647764	2298.0936510349843	2308.8352819197044	2300.882787849707	2321.9592877928417	2295.28816710205	2317.2320343125107	2310.7236876406796	2310.103700128796	2313.110050466581	2314.719454159074	2322.4881752991564	2306.8163098092195	2297.471884686849	2323.6506811411623	2316.7829228513065	2308.98905042301	2304.7277212518197	2306.838649070751	2314.0317069097264	2299.7185291059204	2309.7839128606242
2299.3203857064473	2307.2889966673424	2294.7948822221947	2356.061293271477	2318.631618270868	2311.6534994937547	2319.296173163919	2324.9535482567726	2306.902686808743	2298.0936510349843	2308.8352819197044	2300.882787849707	2321.9592877928417	2295.28816710205	2317.2320343125107	2310.7236876406796	2310.103700128796	2313.110050466581	2314.719454159074	2321.3897430526035	2306.8163098092195	2297.471884686849	2323.6506811411623	2316.7829228513065	2308.98905042301	2304.7277212518197	2306.838649070751	2314.0317069097264	2299.7185291059204	2309.7839128606242
2299.1058982365357	2307.2889966673424	2294.7948822221947	2356.061293271477	2318.631618270868	2311.6534994937547	2319.296173163919	2324.4771796895425	2306.4528762361056	2297.6853404154663	2308.8352819197044	2296.707569176703	2321.9592877928417	2295.28816710205	2317.2320343125107	2310.7236876406796	2310.103700128796	2312.7326817694693	2308.7600380083927	2321.3897430526035	2306.8163098092195	2296.8408950286657	2323.6506811411623	2316.7829228513065	2308.98905042301	2304.6196471977364	2306.3548168272473	2314.0317069097264	2299.7185291059204	2309.7839128606242
2299.1058982365357	2307.2889966673424	2294.7948822221947	2356.061293271477	2317.933303600024	2311.6534994937547	2319.296173163919	2324.4771796895425	2306.4528762361056	2297.6853404154663	2308.8352819197044	2296.707569176703	2321.9592877928417	2295.28816710205	2317.2320343125107	2310.7236876406796	2309.733761332854	2312.7326817694693	2308.7600380083927	2320.589254293972	2304.1844784054665	2296.8408950286657	2323.6506811411623	2316.7829228513065	2308.98905042301	2304.6196471977364	2306.3548168272473	2314.0317069097264	2299.6012663815854	2309.7839128606242
2299.1058982365357	2307.2889966673424	2294.7948822221947	2356.061293271477	2317.933303600024	2311.6534994937547	2319.296173163919	2324.4771796895425	2306.4528762361056	2296.9916522506305	2308.5244607665195	2296.707569176703	2321.9592877928417	2295.28816710205	2317.2320343125107	2310.7236876406796	2309.733761332854	2312.7326817694693	2308.7600380083927	2320.589254293972	2304.1844784054665	2296.8408950286657	2323.6506811411623	2316.7829228513065	2308.98905042301	2303.109590735395	2306.3548168272473	2314.0317069097264	2299.6012663815854	2309.7839128606242
2299.1058982365357	2307.007981632177	2294.7948822221947	2352.9532873284234	2317.933303600024	2311.4818386787033	2317.552934322989	2324.4771796895425	2306.4528762361056	2295.6419679412998	2308.5244607665195	2296.707569176703	2320.7118493765156	2295.28816710205	2317.2320343125107	2310.7236876406796	2309.733761332854	2312.4440064795567	2308.7600380083927	2320.589254293972	2304.1844784054665	2296.8408950286657	2323.6506811411623	2316.7829228513065	2308.98905042301	2302.3012217970804	2306.3548168272473	2314.0317069097264	2299.6012663815854	2308.936180480259
2298.9843198460662	2307.007981632177	2294.5842016300858	2352.9532873284234	2317.1037517760565	2311.4818386787033	2317.5018940399773	2324.4771796895425	2306.4528762361056	2295.25020312307	2308.5244607665195	2296.707569176703	2320.7118493765156	2295.28816710205	2317.2320343125107	2310.7236876406796	2309.733761332854	2312.4440064795567	2308.7600380083927	2320.589254293972	2304.1844784054665	2296.8408950286657	2323.6506811411623	2316.7829228513065	2308.394101666135	2302.1076248085046	2306.3548168272473	2314.0317069097264	2299.6012663815854	2308.936180480259
2298.9843198460662	2306.6751743525606	2294.5842016300858	2351.122439539675	2317.1037517760565	2311.4818386787033	2317.0968814670337	2324.317044026949	2306.4528762361056	2295.25020312307	2308.5244607665195	2296.42815257643	2320.5345531105077	2294.8661994499535	2317.2320343125107	2310.7236876406796	2309.733761332854	2312.4440064795567	2308.6750532297015	2319.8659382731184	2304.1844784054665	2296.8408950286657	2323.6506811411623	2316.7829228513065	2307.223837609021	2302.1076248085046	2305.68889738152	2314.0317069097264	2299.6012663815854	2308.936180480259
2298.9843198460662	2306.6751743525606	2294.5842016300858	2351.122439539675	2317.1037517760565	2310.355760537083	2316.8224694526893	2324.317044026949	2306.4528762361056	2294.824786377204	2308.5244607665195	2296.0773290076895	2320.5345531105077	2294.8661994499535	2317.2320343125107	2310.7236876406796	2309.733761332854	2312.4440064795567	2308.6750532297015	2319.8659382731184	2304.1844784054665	2294.091475665615	2323.6506811411623	2316.7829228513065	2306.4998113479555	2302.1076248085046	2305.68889738152	2313.912937949001	2299.6012663815854	2308.936180480259
2298.9843198460662	2306.6751743525606	2294.5842016300858	2351.122439539675	2317.064724629736	2310.2592911419015	2316.8224694526893	2324.317044026949	2305.8631506373285	2294.824786377204	2308.5244607665195	2295.6926470971143	2320.5104608543957	2294.8661994499535	2317.2320343125107	2310.7236876406796	2309.733761332854	2312.1839163982618	2308.6750532297015	2308.3211591657787	2304.1844784054665	2294.091475665615	2323.3913606398946	2316.7829228513065	2306.4998113479555	2302.1076248085046	2305.68889738152	2313.912937949001	2299.6012663815854	2308.936180480259
2298.9843198460662	2306.6751743525606	2294.5842016300858	2351.122439539675	2317.064724629736	2310.0112465975376	2316.8224694526893	2324.317044026949	2305.676743844874	2294.7629676346296	2308.5244607665195	2295.6926470971143	2320.5104608543957	2294.8661994499535	2316.9988163217763	2310.7236876406796	2309.733761332854	2311.554373131926	2308.1969525732375	2308.3211591657787	2304.1844784054665	2294.091475665615	2323.3913606398946	2316.7829228513065	2300.298362521957	2302.1076248085046	2305.549605702953	2313.912937949001	2299.6012663815854	2308.936180480259
2298.9395483602693	2306.6751743525606	2294.5842016300858	2351.122439539675	2317.064724629736	2309.9230500134227	2316.8224694526893	2324.2581616611315	2305.676743844874	2294.7629676346296	2308.5244607665195	2295.6926470971143	2320.5104608543957	2294.8661994499535	2316.9988163217763	2310.7236876406796	2309.733761332854	2311.554373131926	2308.1969525732375	2308.3211591657787	2304.1844784054665	2294.091475665615	2323.3913606398946	2316.7829228513065	2300.298362521957	2302.1076248085046	2305.549605702953	2313.912937949001	2299.6012663815854	2308.936180480259
2298.9395483602693	2304.820782852409	2294.5842016300858	2351.122439539675	2316.1215773125004	2308.338401959747	2316.8224694526893	2324.2581616611315	2305.676743844874	2294.7629676346296	2308.2071260824514	2295.6926470971143	2320.377069669909	2293.791713019611	2316.3885762073787	2310.7236876406796	2309.733761332854	2311.554373131926	2308.1969525732375	2308.3211591657787	2304.1844784054665	2294.091475665615	2323.3913606398946	2316.7829228513065	2299.49927404804	2302.1076248085046	2305.549605702953	2313.912937949001	2299.6012663815854	2308.936180480259
2298.9395483602693	2304.820782852409	2294.35391521356	2351.122439539675	2316.1215773125004	2308.338401959747	2316.8224694526893	2324.2581616611315	2305.2380576032524	2294.7629676346296	2307.882839204866	2295.6926470971143	2320.377069669909	2293.791713019611	2316.3885762073787	2310.7236876406796	2309.733761332854	2311.554373131926	2307.965448851132	2308.3211591657787	2304.1844784054665	2294.006799723821	2323.3913606398946	2316.6266813865673	2299.49927404804	2302.1076248085046	2301.500990383992	2313.8824797009156	2299.6012663815854	2308.936180480259
2298.9395483602693	2304.820782852409	2294.35391521356	2337.2938044601833	2314.651066117559	2308.338401959747	2316.8224694526893	2324.2581616611315	2305.2380576032524	2294.7629676346296	2307.882839204866	2295.120423025548	2320.377069669909	2293.488980867376	2316.3885762073787	2310.6700948945854	2309.347688149097	2311.554373131926	2307.965448851132	2308.3211591657787	2304.1844784054665	2294.006799723821	2323.3913606398946	2316.6266813865673	2299.49927404804	2302.1076248085046	2301.500990383992	2313.8824797009156	2299.6012663815854	2308.936180480259
2298.9395483602693	2304.820782852409	2294.35391521356	2337.2938044601833	2314.651066117559	2308.154210687051	2316.8224694526893	2322.506717947339	2305.2380576032524	2294.7629676346296	2306.6971871155547	2295.120423025548	2319.545129139907	2293.488980867376	2316.3885762073787	2310.6700948945854	2309.347688149097	2311.554373131926	2307.965448851132	2307.7433642665437	2303.363104632252	2294.006799723821	2323.3913606398946	2316.6266813865673	2299.442130651667	2298.4964451507667	2301.500990383992	2313.8824797009156	2299.6012663815854	2308.936180480259
2297.9816619682024	2304.820782852409	2294.2306026403453	2336.068783318906	2314.651066117559	2308.0935889154534	2316.8224694526893	2322.506717947339	2305.2380576032524	2294.7629676346296	2306.6971871155547	2293.9127650915493	2319.545129139907	2293.488980867376	2316.3885762073787	2310.3873211523437	2309.347688149097	2311.554373131926	2307.35886662876	2307.7433642665437	2303.363104632252	2294.006799723821	2322.888627042766	2316.6266813865673	2299.442130651667	2298.4964451507667	2301.500990383992	2313.8824797009156	2299.6012663815854	2304.4520552608587
2297.454409152856	2304.820782852409	2294.2306026403453	2336.068783318906	2314.651066117559	2308.0935889154534	2316.8224694526893	2322.2957445652432	2305.2380576032524	2294.7162850693057	2306.6971871155547	2293.9127650915493	2319.545129139907	2293.2211854728585	2316.3885762073787	2310.3873211523437	2309.347688149097	2311.554373131926	2307.35886662876	2307.7433642665437	2303.363104632252	2291.774749031247	2322.888627042766	2316.109877725959	2299.112016007839	2298.4964451507667	2301.500990383992	2313.8824797009156	2299.6012663815854	2304.4520552608587
2297.454409152856	2303.716920754071	2294.2306026403453	2336.068783318906	2314.651066117559	2308.0935889154534	2316.8224694526893	2312.5457584896417	2305.2380576032524	2294.709145703151	2306.6971871155547	2293.7301640000474	2319.545129139907	2293.2211854728585	2316.3885762073787	2310.3873211523437	2309.347688149097	2311.554373131926	2307.35886662876	2307.7433642665437	2303.363104632252	2291.736314129111	2322.888627042766	2316.108914812933	2297.5123730354812	2298.4964451507667	2301.500990383992	2313.8824797009156	2299.6012663815854	2300.9865826189985
2296.0660896651066	2303.716920754071	2294.020096497562	2336.068783318906	2314.651066117559	2308.0935889154534	2316.8224694526893	2311.654645174196	2305.2380576032524	2294.3031864304994	2306.6971871155547	2293.7301640000474	2319.3528885016317	2293.053687359379	2316.3885762073787	2310.3873211523437	2309.347688149097	2311.554373131926	2307.35886662876	2307.7433642665437	2303.234063309953	2291.736314129111	2322.888627042766	2316.108914812933	2297.351017640647	2298.1040525649096	2301.109835175377	2313.8824797009156	2299.6012663815854	2300.9865826189985
2290.624688319533	2303.716920754071	2294.020096497562	2336.068783318906	2314.360773593012	2308.0935889154534	2316.367550983811	2310.3870641207805	2303.262249446632	2294.3031864304994	2306.5402532831795	2293.5689899593517	2319.3528885016317	2293.053687359379	2315.8320221290637	2310.111987019121	2309.347688149097	2311.554373131926	2307.35886662876	2307.7433642665437	2302.4003530765785	2291.736314129111	2322.8533995264343	2316.108914812933	2297.351017640647	2298.1040525649096	2301.109835175377	2313.8824797009156	2299.6012663815854	2300.9865826189985
2290.624688319533	2303.716920754071	2294.020096497562	2336.068783318906	2314.2741453831177	2308.0935889154534	2315.534809773388	2310.146186239781	2303.262249446632	2293.0175230473997	2306.5402532831795	2293.5689899593517	2319.3528885016317	2293.053687359379	2315.8320221290637	2310.111987019121	2309.347688149097	2311.554373131926	2302.826083005001	2307.7433642665437	2302.3885635950705	2291.6567334603187	2322.651908831612	2316.108914812933	2297.351017640647	2298.0670517681674	2301.109835175377	2313.8824797009156	2299.6012663815854	2300.8290430522093
2290.624688319533	2303.507214088685	2294.020096497562	2336.068783318906	2314.2741453831177	2308.0935889154534	2315.534809773388	2310.146186239781	2303.262249446632	2293.0175230473997	2306.5402532831795	2293.5689899593517	2318.7330911644353	2293.053687359379	2315.8320221290637	2309.7156938602575	2309.347688149097	2311.554373131926	2302.826083005001	2307.7433642665437	2302.3885635950705	2291.6567334603187	2322.651908831612	2316.063514347244	2297.351017640647	2297.9804087370585	2301.109835175377	2313.4629523877343	2298.6619262559793	2300.8290430522093
2290.624688319533	2303.507214088685	2293.879954332661	2335.960903855791	2314.2741453831177	2308.0935889154534	2315.534809773388	2310.146186239781	2301.667470946947	2293.0175230473997	2306.5402532831795	2293.5689899593517	2318.7330911644353	2293.053687359379	2315.8320221290637	2309.7156938602575	2309.347688149097	2309.8486804211057	2302.826083005001	2307.7433642665437	2302.3885635950705	2291.6567334603187	2322.651908831612	2316.063514347244	2297.351017640647	2297.9804087370585	2301.0539581906482	2313.4629523877343	2297.742390240538	2300.8290430522093
2290.624688319533	2303.507214088685	2293.879954332661	2335.960903855791	2314.2741453831177	2308.0935889154534	2315.534809773388	2310.146186239781	2301.667470946947	2293.0175230473997	2306.444551316218	2293.5689899593517	2318.7330911644353	2291.386913823012	2315.8320221290637	2309.7156938602575	2309.347688149097	2309.8486804211057	2302.826083005001	2307.7433642665437	2301.9627524049297	2291.6501316106273	2322.1237631936588	2316.063514347244	2297.351017640647	2297.9804087370585	2301.000899077286	2313.4629523877343	2296.4026907117186	2300.1274683583715
2290.624688319533	2303.507214088685	2293.273368762218	2335.960903855791	2314.2741453831177	2307.1614160131858	2315.534809773388	2310.146186239781	2301.667470946947	2292.7731597733286	2306.444551316218	2293.5689899593517	2318.7330911644353	2291.386913823012	2315.8320221290637	2309.7156938602575	2309.347688149097	2309.8486804211057	2302.826083005001	2307.7433642665437	2301.9627524049297	2291.6501316106273	2322.1237631936588	2316.063514347244	2297.351017640647	2297.9804087370585	2294.81300054818	2313.4629523877343	2296.4026907117186	2300.1274683583715
2290.3022388264017	2303.507214088685	2293.090165381833	2335.960903855791	2314.2741453831177	2307.1614160131858	2315.534809773388	2310.146186239781	2301.667470946947	2292.7731597733286	2306.444551316218	2293.5689899593517	2318.7330911644353	2291.386913823012	2315.403247954525	2309.7156938602575	2309.347688149097	2309.8486804211057	2302.826083005001	2307.7433642665437	2301.9627524049297	2291.6501316106273	2322.1237631936588	2315.8464179487096	2297.1830847912747	2297.9804087370585	2294.81300054818	2313.4629523877343	2296.4026907117186	2300.1274683583715
2290.3022388264017	2303.0777425270103	2293.090165381833	2335.960903855791	2314.2741453831177	2307.1614160131858	2315.534809773388	2310.146186239781	2301.667470946947	2292.7731597733286	2306.444551316218	2293.5689899593517	2318.7330911644353	2291.386913823012	2315.403247954525	2308.809729318577	2309.347688149097	2309.8486804211057	2302.826083005001	2307.7433642665437	2298.83819567639	2291.6501316106273	2322.1237631936588	2315.8464179487096	2297.111136587019	2297.284898365774	2294.5113120899537	2313.4629523877343	2295.8922956589413	2300.1274683583715
2290.3022388264017	2303.0777425270103	2293.090165381833	2335.4757420925825	2314.2445121238015	2307.1614160131858	2314.8335768556776	2310.146186239781	2301.667470946947	2292.7731597733286	2305.4781807416375	2293.5689899593517	2318.7330911644353	2291.386913823012	2307.8569226219715	2308.809729318577	2309.347688149097	2309.8486804211057	2302.826083005001	2307.7433642665437	2298.83819567639	2291.6501316106273	2322.1237631936588	2315.7241695256625	2297.111136587019	2297.284898365774	2294.5113120899537	2313.4629523877343	2295.470916436487	2299.768655142767
2290.3022388264017	2303.0777425270103	2292.0799384685747	2335.4757420925825	2314.2445121238015	2307.1614160131858	2314.8335768556776	2310.146186239781	2301.667470946947	2292.7731597733286	2305.4781807416375	2293.2047517634273	2318.7330911644353	2291.386913823012	2307.8569226219715	2308.809729318577	2309.347688149097	2309.498258559279	2302.826083005001	2307.7433642665437	2298.83819567639	2291.6501316106273	2322.1237631936588	2315.7241695256625	2297.111136587019	2297.284898365774	2294.5113120899537	2313.4629523877343	2295.470916436487	2299.768655142767
2290.3022388264017	2303.0777425270103	2292.0799384685747	2335.379686860835	2313.9281923114486	2306.9659361955505	2313.9222006191653	2310.146186239781	2300.5552678471877	2292.7731597733286	2305.4781807416375	2293.2047517634273	2318.7330911644353	2291.386913823012	2307.528842250377	2308.809729318577	2309.347688149097	2309.467840477143	2302.826083005001	2307.7433642665437	2298.83819567639	2291.6501316106273	2322.1237631936588	2315.7241695256625	2297.111136587019	2297.284898365774	2294.5113120899537	2313.4629523877343	2295.470916436487	2299.768655142767
2290.3022388264017	2303.0777425270103	2291.176269510112	2335.379686860835	2313.6023901239405	2306.9659361955505	2313.9222006191653	2310.146186239781	2300.5505593001612	2292.7731597733286	2305.1171539162756	2293.2047517634273	2318.7330911644353	2290.954503750176	2307.528842250377	2307.6897457917507	2309.347688149097	2309.467840477143	2302.826083005001	2307.7433642665437	2298.5890573176925	2291.6501316106273	2322.1237631936588	2315.7241695256625	2297.111136587019	2297.284898365774	2294.5113120899537	2313.4629523877343	2295.470916436487	2299.768655142767
2290.3022388264017	2303.0777425270103	2291.0967445050605	2335.061467464483	2313.6023901239405	2306.9659361955505	2313.9222006191653	2309.9022901109456	2300.5505593001612	2292.7731597733286	2305.1171539162756	2293.2047517634273	2318.3025075103906	2290.954503750176	2306.700308732036	2306.8719634865392	2309.347688149097	2309.467840477143	2302.826083005001	2307.7433642665437	2298.5890573176925	2291.6501316106273	2321.257840942537	2315.7241695256625	2297.111136587019	2297.284898365774	2294.5113120899537	2313.4629523877343	2295.470916436487	2299.768655142767
2290.3022388264017	2302.914802765321	2291.0014076328894	2335.061467464483	2313.6023901239405	2306.9659361955505	2313.9222006191653	2308.8934647607916	2300.0312695082744	2292.7731597733286	2305.1171539162756	2293.2047517634273	2318.3025075103906	2290.954503750176	2306.700308732036	2306.8719634865392	2309.347688149097	2309.3952700188906	2302.826083005001	2307.7433642665437	2298.5890573176925	2291.6501316106273	2321.257840942537	2315.7241695256625	2297.111136587019	2297.284898365774	2294.5113120899537	2313.4629523877343	2295.470916436487	2299.768655142767
2290.3022388264017	2302.914802765321	2291.0014076328894	2335.061467464483	2312.725305109895	2306.9659361955505	2313.9222006191653	2308.55539868907	2300.0312695082744	2292.7731597733286	2305.1171539162756	2293.2047517634273	2318.3025075103906	2290.7671565804076	2306.700308732036	2305.919778109916	2309.347688149097	2309.3952700188906	2302.826083005001	2307.615569138734	2298.5890573176925	2291.6501316106273	2321.257840942537	2315.15359383292	2297.111136587019	2296.4418979182897	2294.5113120899537	2313.4629523877343	2295.036372813919	2299.5491296257146
2290.3022388264017	2302.914802765321	2290.9430483723418	2335.061467464483	2312.725305109895	2306.9659361955505	2313.7850881046497	2308.55539868907	2300.0312695082744	2292.7731597733286	2305.1171539162756	2293.2047517634273	2318.3025075103906	2288.5309496282916	2306.700308732036	2305.919778109916	2309.347688149097	2308.40976323294	2302.826083005001	2307.615569138734	2298.2687296346908	2291.26054219266	2319.928928412136	2315.15359383292	2296.0339640055477	2296.4418979182897	2294.5113120899537	2313.4629523877343	2295.036372813919	2299.5491296257146
2290.031303795262	2302.914802765321	2290.9430483723418	2335.061467464483	2312.725305109895	2306.9659361955505	2313.7850881046497	2308.55539868907	2299.909530193383	2292.7731597733286	2305.1171539162756	2293.2047517634273	2317.788781685748	2288.5309496282916	2305.962482632328	2305.919778109916	2309.095897291704	2308.40976323294	2302.679808754511	2307.615569138734	2297.729289591304	2291.26054219266	2319.8023157616	2314.765372959499	2296.0339640055477	2296.4418979182897	2294.5113120899537	2313.4629523877343	2295.036372813919	2299.5491296257146
2289.9137354172144	2302.384325561257	2290.855739192824	2333.120918998178	2312.2819785740335	2306.9659361955505	2313.7850881046497	2308.55539868907	2299.255186960241	2292.7731597733286	2305.1171539162756	2293.2047517634273	2317.4889595410627	2288.5309496282916	2305.962482632328	2305.5123563605466	2309.095897291704	2308.40976323294	2302.679808754511	2306.8818696158196	2297.729289591304	2291.26054219266	2319.8023157616	2314.765372959499	2295.362459186407	2296.4418979182897	2294.5113120899537	2313.4629523877343	2295.036372813919	2299.4987958106026
2289.9137354172144	2302.384325561257	2290.855739192824	2333.120918998178	2312.2819785740335	2306.2275718953856	2313.7850881046497	2308.55539868907	2299.255186960241	2292.7731597733286	2305.1171539162756	2293.2047517634273	2317.4889595410627	2288.5309496282916	2305.962482632328	2305.5123563605466	2309.095897291704	2308.40976323294	2302.3344427562333	2306.8818696158196	2297.729289591304	2291.26054219266	2319.8023157616	2314.765372959499	2295.362459186407	2296.4418979182897	2294.5113120899537	2313.4629523877343	2295.036372813919	2299.296480478423
2289.9137354172144	2302.384325561257	2290.855739192824	2332.8901830262166	2312.2819785740335	2306.2275718953856	2313.7850881046497	2308.55539868907	2298.1084784010536	2292.7731597733286	2303.8289212630166	2293.2047517634273	2317.4889595410627	2288.5309496282916	2305.834690403067	2305.5123563605466	2309.095897291704	2308.40976323294	2302.3344427562333	2306.8818696158196	2297.642182627356	2291.26054219266	2319.8023157616	2314.765372959499	2295.362459186407	2296.4418979182897	2294.5113120899537	2313.321503312365	2295.036372813919	2299.06785632996
2289.9137354172144	2302.384325561257	2290.855739192824	2332.8901830262166	2312.2819785740335	2306.2275718953856	2313.7850881046497	2308.55539868907	2298.1084784010536	2292.7731597733286	2303.8289212630166	2293.2047517634273	2317.4889595410627	2288.2619596637974	2305.834690403067	2305.5123563605466	2309.095897291704	2308.40976323294	2302.3344427562333	2306.8818696158196	2297.642182627356	2291.26054219266	2319.8023157616	2314.765372959499	2295.362459186407	2296.4418979182897	2294.5113120899537	2313.1138786430647	2295.036372813919	2299.06785632996
2289.9137354172144	2302.384325561257	2290.855739192824	2332.8901830262166	2312.2819785740335	2306.2275718953856	2313.466803176536	2307.793485447801	2298.1084784010536	2292.7731597733286	2303.8289212630166	2293.2047517634273	2317.4889595410627	2288.2619596637974	2305.834690403067	2305.5123563605466	2309.095897291704	2308.40976323294	2302.3344427562333	2306.8818696158196	2297.642182627356	2290.931831738864	2319.8023157616	2314.765372959499	2295.362459186407	2296.4418979182897	2294.5113120899537	2313.1138786430647	2295.036372813919	2298.920175307399
2289.9137354172144	2302.384325561257	2290.855739192824	2332.8901830262166	2312.2819785740335	2306.2275718953856	2313.466803176536	2307.7276228841674	2298.052763986615	2292.5283511945513	2303.8289212630166	2293.2047517634273	2317.4889595410627	2288.2619596637974	2305.834690403067	2305.5123563605466	2309.095897291704	2308.40976323294	2302.3344427562333	2306.8818696158196	2297.194897386156	2290.931831738864	2318.6313267416745	2314.765372959499	2295.362459186407	2296.4418979182897	2294.5113120899537	2313.1138786430647	2295.036372813919	2298.179783277352
2289.9137354172144	2302.384325561257	2290.855739192824	2332.8901830262166	2312.2819785740335	2305.8335081643286	2313.466803176536	2307.7276228841674	2298.052763986615	2292.5283511945513	2303.8289212630166	2293.2047517634273	2317.4889595410627	2288.2619596637974	2305.834690403067	2305.5123563605466	2309.095897291704	2308.40976323294	2302.3344427562333	2306.8818696158196	2297.194897386156	2290.931831738864	2318.6313267416745	2314.765372959499	2295.362459186407	2296.4418979182897	2294.5113120899537	2313.1138786430647	2294.0155534139526	2298.0552444895097
2289.9137354172144	2302.384325561257	2290.777354372882	2332.8901830262166	2312.2819785740335	2305.468770344164	2313.466803176536	2307.7276228841674	2298.052763986615	2292.5283511945513	2303.8289212630166	2293.2047517634273	2317.4889595410627	2288.2619596637974	2305.749212242831	2305.5123563605466	2309.095897291704	2307.9769481184844	2302.0264095557623	2306.8818696158196	2296.6493500600195	2290.5225536034613	2318.6313267416745	2314.765372959499	2295.362459186407	2296.4418979182897	2294.5113120899537	2313.1138786430647	2293.958833407358	2298.0552444895097
2289.9137354172144	2302.384325561257	2290.777354372882	2332.8901830262166	2312.2819785740335	2305.468770344164	2313.466803176536	2307.7276228841674	2298.052763986615	2292.5283511945513	2303.8289212630166	2293.2047517634273	2317.4889595410627	2288.2619596637974	2305.749212242831	2305.5123563605466	2309.095897291704	2307.9769481184844	2301.2425680982465	2306.8818696158196	2296.6493500600195	2290.5225536034613	2318.6313267416745	2314.765372959499	2295.362459186407	2296.4418979182897	2293.8659394463157	2313.1138786430647	2293.958833407358	2298.0552444895097
2289.9137354172144	2302.384325561257	2290.777354372882	2332.8901830262166	2312.2819785740335	2305.468770344164	2312.7752359916785	2307.7276228841674	2298.052763986615	2292.5283511945513	2303.8289212630166	2293.2047517634273	2317.4889595410627	2288.2619596637974	2305.749212242831	2305.2888807131626	2309.095897291704	2307.9769481184844	2301.2425680982465	2306.8818696158196	2296.6493500600195	2290.5225536034613	2318.6313267416745	2314.765372959499	2295.362459186407	2296.368231432125	2293.8659394463157	2313.1138786430647	2293.958833407358	2298.0552444895097
2289.9137354172144	2302.384325561257	2290.777354372882	2332.8901830262166	2309.773343332822	2304.908021933392	2312.7752359916785	2307.7276228841674	2297.612576713315	2292.3390378000176	2303.8289212630166	2293.2047517634273	2317.4889595410627	2288.1176741011745	2305.749212242831	2305.2888807131626	2309.095897291704	2307.9769481184844	2301.0180882620034	2306.8818696158196	2296.6493500600195	2290.5225536034613	2318.6313267416745	2314.765372959499	2295.362459186407	2296.0639592391453	2293.5089023832325	2312.892647040064	2293.958833407358	2298.0552444895097
2289.9137354172144	2293.1333763123075	2290.777354372882	2332.0908927039804	2309.773343332822	2304.431049398649	2312.7752359916785	2307.7276228841674	2297.612576713315	2292.3390378000176	2303.8289212630166	2293.2047517634273	2317.4889595410627	2288.1176741011745	2305.6878896207295	2305.2776307565437	2309.095897291704	2307.9769481184844	2301.0180882620034	2306.8818696158196	2296.6493500600195	2290.5225536034613	2318.477338520836	2314.765372959499	2295.362459186407	2296.0639592391453	2293.5089023832325	2312.892647040064	2293.6416626736627	2298.0552444895097
2289.9137354172144	2293.1333763123075	2290.777354372882	2332.0908927039804	2309.773343332822	2303.886760906348	2312.7752359916785	2307.066307654023	2297.612576713315	2292.3390378000176	2303.8289212630166	2292.83715608363	2317.4889595410627	2288.1176741011745	2304.392289388514	2305.2776307565437	2309.095897291704	2307.9769481184844	2300.7661762602006	2306.8818696158196	2296.6493500600195	2290.3549290639694	2318.477338520836	2314.765372959499	2294.443387790498	2296.0639592391453	2293.5089023832325	2312.461220549882	2293.549630859748	2298.0552444895097
2289.9137354172144	2293.1333763123075	2290.777354372882	2332.0908927039804	2309.773343332822	2303.886760906348	2312.7752359916785	2307.066307654023	2297.612576713315	2292.3390378000176	2303.7134260508465	2292.83715608363	2317.4889595410627	2287.817273302794	2304.3535289349174	2305.2776307565437	2309.095897291704	2307.9769481184844	2300.7661762602006	2306.8818696158196	2296.6493500600195	2289.9160630660417	2318.477338520836	2314.765372959499	2293.6717851076874	2295.754903108105	2293.5089023832325	2312.374496594632	2293.549630859748	2298.0552444895097
2289.9137354172144	2293.1333763123075	2290.777354372882	2332.0908927039804	2309.773343332822	2303.886760906348	2312.7752359916785	2307.066307654023	2297.612576713315	2292.3390378000176	2303.7134260508465	2292.83715608363	2317.4889595410627	2287.817273302794	2304.1833056352116	2304.9466577587023	2309.095897291704	2307.9769481184844	2300.7661762602006	2306.8818696158196	2294.919255147384	2289.8990171666937	2318.477338520836	2314.765372959499	2293.6717851076874	2295.754903108105	2293.5089023832325	2312.374496594632	2293.549630859748	2298.0552444895097
2289.9137354172144	2293.1333763123075	2290.777354372882	2332.0908927039804	2309.5706051888833	2303.886760906348	2312.7752359916785	2307.066307654023	2297.612576713315	2292.3390378000176	2303.7134260508465	2291.6883335715224	2317.4889595410627	2287.817273302794	2304.003660093932	2304.9366762483523	2309.095897291704	2307.9769481184844	2300.0061825716543	2306.8818696158196	2294.276744529424	2289.8990171666937	2318.477338520836	2314.765372959499	2293.6717851076874	2295.754903108105	2293.5089023832325	2312.374496594632	2293.549630859748	2298.0552444895097
2289.9137354172144	2293.1333763123075	2290.777354372882	2332.0908927039804	2309.5706051888833	2303.886760906348	2312.7752359916785	2307.066307654023	2297.612576713315	2292.167362282423	2303.7134260508465	2291.6883335715224	2317.4889595410627	2287.817273302794	2302.7016157050575	2304.9366762483523	2308.886787210787	2307.9769481184844	2300.0061825716543	2306.8818696158196	2294.276744529424	2289.8990171666937	2318.477338520836	2314.765372959499	2293.6717851076874	2295.754903108105	2293.5089023832325	2312.374496594632	2293.467036518497	2298.0234606629974
2289.6610026807325	2293.1333763123075	2290.777354372882	2332.0908927039804	2309.5706051888833	2303.886760906348	2312.7752359916785	2307.066307654023	2297.2196581086428	2292.167362282423	2303.218754041655	2291.6883335715224	2317.4889595410627	2287.817273302794	2302.7016157050575	2304.9366762483523	2308.886787210787	2307.884129822797	2299.8073662421075	2306.8818696158196	2294.276744529424	2289.8990171666937	2318.477338520836	2314.765372959499	2293.6717851076874	2295.754903108105	2293.5089023832325	2312.374496594632	2293.467036518497	2298.0234606629974
2286.8784525179312	2293.1333763123075	2290.777354372882	2330.893404885204	2309.5706051888833	2303.886760906348	2312.6808036973002	2307.066307654023	2297.2196581086428	2292.167362282423	2303.218754041655	2291.6883335715224	2317.193616387497	2287.817273302794	2302.448105863301	2304.9366762483523	2308.886787210787	2307.5654783542104	2299.8073662421075	2306.8818696158196	2294.276744529424	2289.8990171666937	2318.477338520836	2314.765372959499	2292.8474717658255	2295.754903108105	2293.5089023832325	2312.374496594632	2293.467036518497	2298.0234606629974
2286.8784525179312	2293.1333763123075	2290.777354372882	2329.4236065388886	2309.5706051888833	2303.886760906348	2312.6808036973002	2307.066307654023	2297.1583370834387	2291.9202876303584	2303.218754041655	2291.6883335715224	2317.193616387497	2287.817273302794	2302.2506533803034	2304.562372892577	2308.886787210787	2307.5654783542104	2299.8073662421075	2306.781769103096	2294.276744529424	2289.786039350106	2317.881444710204	2314.765372959499	2292.8474717658255	2295.754903108105	2292.4023560817363	2312.374496594632	2293.467036518497	2298.0234606629974
2286.827958191995	2293.1333763123075	2290.3372142587828	2329.4236065388886	2309.5706051888833	2303.886760906348	2312.6808036973002	2306.389673388462	2297.1583370834387	2291.4103996426493	2303.218754041655	2291.6883335715224	2317.193616387497	2287.706223356896	2302.2506533803034	2304.1141506492404	2307.6334699055124	2307.5654783542104	2299.8073662421075	2306.781769103096	2294.276744529424	2289.786039350106	2317.881444710204	2314.765372959499	2292.8474717658255	2295.754903108105	2291.811789208009	2312.374496594632	2292.9152760512175	2298.0234606629974
2286.827958191995	2293.1333763123075	2290.3372142587828	2329.4236065388886	2309.5706051888833	2303.886760906348	2312.6808036973002	2306.389673388462	2297.1583370834387	2291.4103996426493	2303.218754041655	2291.5552498506872	2317.193616387497	2287.706223356896	2302.2506533803034	2303.4805947037707	2307.6334699055124	2307.5654783542104	2299.8073662421075	2306.781769103096	2294.276744529424	2289.786039350106	2317.881444710204	2314.765372959499	2292.8474717658255	2295.754903108105	2291.811789208009	2312.374496594632	2292.9152760512175	2298.0234606629974
2286.4670288248794	2293.1333763123075	2290.1121659158484	2329.4236065388886	2309.517097882458	2303.886760906348	2312.6808036973002	2305.8055547970616	2297.1583370834387	2291.4103996426493	2303.218754041655	2291.5552498506872	2317.193616387497	2287.706223356896	2301.2295680417287	2303.4805947037707	2307.6334699055124	2307.5654783542104	2299.8073662421075	2306.781769103096	2294.0797501571305	2289.664052446439	2317.881444710204	2314.765372959499	2292.8474717658255	2295.754903108105	2291.811789208009	2312.374496594632	2292.9152760512175	2298.0234606629974
2285.86578448111	2293.1333763123075	2290.1121659158484	2329.4236065388886	2309.517097882458	2303.886760906348	2312.6808036973002	2305.8055547970616	2297.0755926677216	2291.4103996426493	2303.218754041655	2291.5552498506872	2317.193616387497	2287.706223356896	2301.2295680417287	2303.4805947037707	2307.6334699055124	2307.5654783542104	2299.8073662421075	2306.781769103096	2294.0797501571305	2289.664052446439	2317.881444710204	2314.765372959499	2292.8474717658255	2295.754903108105	2291.7223914460806	2312.374496594632	2292.9152760512175	2297.851328504588
2285.86578448111	2293.1333763123075	2290.1121659158484	2328.3904718787694	2309.517097882458	2303.886760906348	2312.6808036973002	2305.8055547970616	2297.0755926677216	2291.4103996426493	2303.218754041655	2291.5552498506872	2317.193616387497	2287.706223356896	2301.0885192112833	2303.4805947037707	2307.6334699055124	2307.5654783542104	2299.8073662421075	2306.781769103096	2294.0797501571305	2289.664052446439	2316.946233549869	2314.765372959499	2292.6734669167327	2295.363617748684	2291.268569179842	2312.374496594632	2292.5881494660243	2297.587489782109
2285.86578448111	2293.1333763123075	2290.1121659158484	2328.20075130214	2309.4696326071808	2303.6557494033345	2312.6808036973002	2305.306227941795	2297.0755926677216	2291.178379694358	2303.218754041655	2291.5552498506872	2317.193616387497	2287.706223356896	2301.0885192112833	2303.4805947037707	2307.6334699055124	2307.541760732671	2299.8073662421075	2306.781769103096	2294.0797501571305	2289.664052446439	2316.946233549869	2314.765372959499	2292.48137833131	2295.363617748684	2291.268569179842	2312.374496594632	2292.5881494660243	2297.452673388226
2285.86578448111	2293.1333763123075	2290.1121659158484	2328.20075130214	2309.02641144107	2303.5180555145807	2312.6808036973002	2305.306227941795	2297.0755926677216	2291.178379694358	2303.218754041655	2291.5552498506872	2317.193616387497	2287.706223356896	2301.0885192112833	2303.257380923548	2307.6334699055124	2307.541760732671	2299.7906205322056	2306.781769103096	2294.0797501571305	2289.664052446439	2316.946233549869	2314.765372959499	2292.48137833131	2295.363617748684	2291.268569179842	2312.374496594632	2292.5881494660243	2297.452673388226
2285.86578448111	2293.1333763123075	2290.1121659158484	2328.20075130214	2308.623649400481	2302.748722639386	2312.6808036973002	2304.298994595469	2297.0755926677216	2290.54967685924	2303.218754041655	2291.5552498506872	2317.193616387497	2285.3500185169187	2301.0885192112833	2302.253793355586	2307.6334699055124	2307.270073437361	2299.7906205322056	2306.781769103096	2293.995179358424	2289.575144425601	2316.946233549869	2314.765372959499	2292.48137833131	2295.363617748684	2291.268569179842	2312.374496594632	2292.5881494660243	2297.452673388226
2285.095712173539	2293.1333763123075	2290.1121659158484	2328.20075130214	2308.623649400481	2302.748722639386	2312.6808036973002	2304.298994595469	2297.0755926677216	2290.54967685924	2301.6164265332377	2291.5552498506872	2317.193616387497	2285.3500185169187	2301.0885192112833	2302.253793355586	2307.6334699055124	2306.7443624030925	2299.7906205322056	2306.781769103096	2293.995179358424	2289.575144425601	2316.946233549869	2314.765372959499	2292.48137833131	2295.363617748684	2291.268569179842	2312.374496594632	2292.480632438185	2296.919499221585
2285.095712173539	2293.0631458861103	2290.1121659158484	2326.6659829811724	2308.574516514485	2301.704007138378	2312.6493916773497	2303.794865393349	2296.467212348157	2290.54967685924	2301.6164265332377	2291.5552498506872	2317.193616387497	2284.7077087307334	2301.0885192112833	2301.5300190784237	2307.6334699055124	2305.94386809079	2299.7906205322056	2306.781769103096	2293.995179358424	2289.575144425601	2316.946233549869	2314.765372959499	2292.48137833131	2295.363617748684	2291.268569179842	2312.374496594632	2292.480632438185	2296.919499221585
2285.095712173539	2293.0631458861103	2290.1121659158484	2326.6659829811724	2308.574516514485	2301.704007138378	2312.6493916773497	2303.794865393349	2296.467212348157	2290.54967685924	2301.6164265332377	2291.5552498506872	2317.193616387497	2284.7077087307334	2301.0885192112833	2301.5300190784237	2307.6334699055124	2305.475607374735	2299.7906205322056	2306.781769103096	2293.995179358424	2289.575144425601	2316.946233549869	2314.765372959499	2292.48137833131	2295.363617748684	2291.268569179842	2312.161950903617	2292.480632438185	2296.919499221585
2285.095712173539	2293.0631458861103	2290.1121659158484	2326.6659829811724	2308.574516514485	2301.704007138378	2312.6493916773497	2303.794865393349	2296.467212348157	2290.54967685924	2301.6164265332377	2291.5552498506872	2317.193616387497	2284.7077087307334	2301.0885192112833	2301.5300190784237	2307.6334699055124	2305.475607374735	2299.7906205322056	2306.781769103096	2293.995179358424	2289.575144425601	2316.946233549869	2314.765372959499	2292.48137833131	2295.0180689418808	2291.268569179842	2312.161950903617	2292.480632438185	2296.919499221585
2285.095712173539	2293.0631458861103	2290.1121659158484	2326.6659829811724	2304.5855750271166	2301.1106248673314	2312.6493916773497	2303.794865393349	2296.467212348157	2289.772196487982	2301.6164265332377	2291.5552498506872	2317.193616387497	2284.7077087307334	2301.0885192112833	2301.5300190784237	2307.6334699055124	2304.3935441140493	2299.7906205322056	2306.781769103096	2293.995179358424	2289.575144425601	2316.652352828842	2314.2933208105405	2292.48137833131	2295.0180689418808	2291.268569179842	2312.161950903617	2291.8909339785887	2296.919499221585
2285.095712173539	2293.0631458861103	2290.1121659158484	2326.6659829811724	2304.5855750271166	2301.1106248673314	2312.6493916773497	2303.794865393349	2296.467212348157	2289.772196487982	2301.6164265332377	2291.3460335921704	2317.193616387497	2284.7077087307334	2301.0885192112833	2301.5300190784237	2307.471732576147	2304.0011236119026	2299.535804567599	2306.781769103096	2293.995179358424	2289.575144425601	2316.120393402811	2313.8752214649203	2292.48137833131	2295.0180689418808	2291.268569179842	2312.161950903617	2291.8909339785887	2296.919499221585
2284.9798363886666	2293.0631458861103	2290.106308984274	2326.020479720654	2304.5855750271166	2301.1106248673314	2312.6493916773497	2303.7305889028003	2296.467212348157	2289.3389070721787	2301.6164265332377	2291.1108768721965	2316.862148528128	2284.6921049055973	2301.0885192112833	2301.5300190784237	2306.8322301382095	2304.0011236119026	2298.837364917343	2306.781769103096	2293.995179358424	2289.575144425601	2316.120393402811	2313.8752214649203	2292.48137833131	2295.0180689418808	2291.2596630947687	2312.161950903617	2291.8909339785887	2296.8383534834256
2284.9798363886666	2293.0631458861103	2290.106308984274	2325.725197678935	2304.5855750271166	2301.1106248673314	2312.6493916773497	2303.7305889028003	2296.370615007624	2289.3389070721787	2301.6164265332377	2291.1108768721965	2316.862148528128	2284.6921049055973	2301.0885192112833	2301.5300190784237	2305.87999142911	2304.0011236119026	2298.1440033048475	2306.781769103096	2293.995179358424	2289.575144425601	2316.120393402811	2313.8752214649203	2292.48137833131	2294.9820329968607	2290.8554316873947	2311.9408897686953	2291.8909339785887	2296.8383534834256
2284.9798363886666	2293.0631458861103	2290.106308984274	2325.725197678935	2303.9609326335167	2301.1106248673314	2312.0856312905157	2303.7305889028003	2296.370615007624	2289.3389070721787	2301.6164265332377	2291.1108768721965	2316.862148528128	2284.6921049055973	2301.0885192112833	2301.5300190784237	2305.87999142911	2304.0011236119026	2298.1440033048475	2306.781769103096	2293.995179358424	2289.575144425601	2316.120393402811	2313.8752214649203	2292.48137833131	2294.9820329968607	2290.8554316873947	2311.9408897686953	2291.8909339785887	2296.8383534834256
2284.7641614178506	2293.0631458861103	2289.880653398156	2325.725197678935	2303.9609326335167	2301.1106248673314	2312.0856312905157	2303.7305889028003	2296.370615007624	2289.1279866367004	2301.6164265332377	2291.1108768721965	2316.862148528128	2284.6921049055973	2301.0885192112833	2301.5300190784237	2305.87999142911	2303.369493999892	2298.1440033048475	2306.781769103096	2293.995179358424	2289.575144425601	2316.120393402811	2313.8752214649203	2292.48137833131	2294.9820329968607	2290.8554316873947	2311.9408897686953	2291.773906702703	2296.8383534834256
2283.2628116156607	2292.730708129048	2289.880653398156	2325.725197678935	2303.9609326335167	2300.460863163883	2312.0856312905157	2303.7305889028003	2295.9655676590114	2289.1279866367004	2301.4718906682488	2291.1108768721965	2316.862148528128	2284.6921049055973	2301.0885192112833	2301.5300190784237	2305.87999142911	2303.369493999892	2298.1440033048475	2306.781769103096	2293.8917057186854	2289.575144425601	2315.9683207366847	2313.8752214649203	2291.98172373153	2294.9820329968607	2290.5398668701328	2311.9408897686953	2291.3723078380767	2296.3990409083303
2283.2628116156607	2292.730708129048	2289.880653398156	2325.725197678935	2303.9609326335167	2300.460863163883	2312.0856312905157	2303.7305889028003	2295.9655676590114	2289.1279866367004	2301.4718906682488	2291.1108768721965	2316.862148528128	2284.4567323135125	2301.0885192112833	2301.5300190784237	2305.87999142911	2303.369493999892	2298.1440033048475	2306.5179940453363	2293.8917057186854	2289.575144425601	2315.9683207366847	2313.8752214649203	2291.98172373153	2294.289329100166	2290.2517501163975	2311.9408897686953	2289.9931013405317	2296.3990409083303
2283.2628116156607	2292.730708129048	2289.880653398156	2324.373581037424	2303.8922932840997	2300.289182238921	2312.0856312905157	2303.692012599424	2295.9655676590114	2288.8651753104177	2301.4718906682488	2291.1108768721965	2316.862148528128	2284.4567323135125	2300.825048794856	2301.5300190784237	2305.87999142911	2303.369493999892	2298.1440033048475	2305.7211876786787	2293.8917057186854	2289.575144425601	2315.9683207366847	2313.8752214649203	2291.98172373153	2294.289329100166	2290.2517501163975	2311.9408897686953	2289.989250943634	2296.335877392057
2283.2628116156607	2292.730708129048	2289.880653398156	2324.373581037424	2303.8922932840997	2300.289182238921	2312.0856312905157	2303.692012599424	2295.9655676590114	2288.8651753104177	2301.3068438543073	2291.1108768721965	2316.862148528128	2284.4567323135125	2300.6625253538436	2301.258905099868	2305.87999142911	2303.369493999892	2298.1440033048475	2305.7211876786787	2293.8917057186854	2289.575144425601	2315.9683207366847	2313.8752214649203	2291.98172373153	2294.289329100166	2290.097204143382	2311.9408897686953	2289.989250943634	2296.335877392057
2283.2628116156607	2292.730708129048	2289.8069659847924	2321.604274978684	2303.8922932840997	2300.289182238921	2311.553605891209	2303.692012599424	2295.4966650450374	2288.8651753104177	2301.0770624859333	2291.1108768721965	2316.5845099500784	2284.4567323135125	2300.6625253538436	2301.258905099868	2305.87999142911	2303.369493999892	2298.1440033048475	2305.7211876786787	2293.519003399579	2289.575144425601	2315.9683207366847	2313.8752214649203	2291.9080342044253	2293.3662607691667	2290.088108851726	2311.9408897686953	2289.4307186466335	2296.335877392057
2283.2628116156607	2292.730708129048	2289.8069659847924	2321.604274978684	2303.76538450102	2300.289182238921	2311.553605891209	2303.692012599424	2295.4966650450374	2288.8651753104177	2300.5319708851384	2291.1108768721965	2316.5845099500784	2284.4410299622286	2300.3672652926425	2301.258905099868	2305.87999142911	2303.369493999892	2298.1440033048475	2305.7211876786787	2293.519003399579	2289.575144425601	2315.9683207366847	2313.8752214649203	2291.9080342044253	2293.3662607691667	2290.088108851726	2311.9408897686953	2289.4307186466335	2296.335877392057
2280.9569659627414	2292.730708129048	2289.8069659847924	2321.604274978684	2303.76538450102	2300.289182238921	2311.553605891209	2303.4384329502186	2294.8493535257226	2288.8651753104177	2300.5319708851384	2291.1108768721965	2315.168098676075	2284.3285063066114	2300.3672652926425	2301.258905099868	2305.87999142911	2303.369493999892	2297.4372133994525	2305.7211876786787	2293.519003399579	2289.575144425601	2315.9683207366847	2313.847555883974	2291.9080342044253	2293.3662607691667	2290.088108851726	2311.9408897686953	2289.4307186466335	2296.335877392057
2280.9569659627414	2292.730708129048	2289.8069659847924	2321.604274978684	2303.76538450102	2300.289182238921	2311.553605891209	2303.4384329502186	2294.8493535257226	2288.8651753104177	2300.5319708851384	2291.1108768721965	2315.168098676075	2284.3285063066114	2300.2104323379954	2301.258905099868	2305.87999142911	2303.369493999892	2297.4372133994525	2305.7211876786787	2293.519003399579	2289.4775229731895	2315.9683207366847	2313.847555883974	2291.496752854507	2293.3662607691667	2290.088108851726	2311.9408897686953	2289.4307186466335	2296.335877392057
2280.523499316973	2292.730708129048	2289.8069659847924	2321.0012958845946	2303.2620015714438	2300.289182238921	2311.553605891209	2300.6134825027298	2294.8493535257226	2288.8050671570404	2300.5319708851384	2291.1108768721965	2315.168098676075	2283.714625372395	2300.2104323379954	2301.258905099868	2305.87999142911	2303.369493999892	2297.4372133994525	2305.7211876786787	2293.519003399579	2289.4775229731895	2315.9683207366847	2313.847555883974	2291.496752854507	2293.3662607691667	2290.088108851726	2311.9408897686953	2289.4307186466335	2296.335877392057
2280.523499316973	2292.730708129048	2289.8069659847924	2321.0012958845946	2303.2620015714438	2300.289182238921	2311.553605891209	2300.6134825027298	2294.8493535257226	2288.8050671570404	2300.5319708851384	2291.1108768721965	2315.168098676075	2283.714625372395	2300.2104323379954	2301.258905099868	2305.87999142911	2303.369493999892	2297.4372133994525	2305.7211876786787	2293.519003399579	2289.4775229731895	2315.9683207366847	2313.847555883974	2291.496752854507	2293.3662607691667	2290.088108851726	2311.9408897686953	2289.4307186466335	2296.2765592236187
2280.523499316973	2292.730708129048	2289.7890648279763	2321.0012958845946	2303.2620015714438	2298.330933792429	2311.553605891209	2300.6134825027298	2294.8493535257226	2288.8050671570404	2300.5319708851384	2291.1108768721965	2315.168098676075	2283.704582552863	2300.002054918914	2301.258905099868	2305.87999142911	2303.369493999892	2297.4372133994525	2305.7211876786787	2293.519003399579	2289.4775229731895	2314.8857648205408	2313.847555883974	2291.496752854507	2293.3662607691667	2290.088108851726	2311.9408897686953	2289.4307186466335	2293.892971526363
2280.523499316973	2292.730708129048	2289.7890648279763	2321.0012958845946	2303.2620015714438	2298.330933792429	2311.553605891209	2300.6134825027298	2294.8493535257226	2288.8050671570404	2300.5319708851384	2291.1108768721965	2315.168098676075	2283.704582552863	2300.002054918914	2301.050289476249	2305.87999142911	2302.9551105096416	2297.4372133994525	2305.7211876786787	2293.2603086756526	2289.4775229731895	2309.8572600670363	2313.847555883974	2291.478669006116	2293.3662607691667	2290.088108851726	2310.895940174558	2289.4307186466335	2293.892971526363
2280.523499316973	2292.730708129048	2289.7890648279763	2320.9889935044657	2303.2620015714438	2298.330933792429	2311.446219474401	2300.6134825027298	2294.8493535257226	2288.8050671570404	2300.5319708851384	2291.1108768721965	2315.168098676075	2283.6799903829633	2300.002054918914	2301.050289476249	2305.87999142911	2302.9551105096416	2297.4372133994525	2305.7211876786787	2293.2603086756526	2289.4775229731895	2307.1764524056953	2313.427303863453	2291.478669006116	2293.3662607691667	2290.088108851726	2310.8068640429055	2289.4307186466335	2293.529577378569
2280.523499316973	2292.730708129048	2289.7890648279763	2320.9889935044657	2303.2620015714438	2298.330933792429	2311.446219474401	2299.9358875775197	2294.8493535257226	2288.8050671570404	2300.5319708851384	2291.1108768721965	2315.168098676075	2283.358451946591	2299.6906567474934	2301.050289476249	2305.87999142911	2302.9551105096416	2297.4372133994525	2305.146284764267	2292.7743465195404	2289.477088770438	2307.1764524056953	2313.427303863453	2291.478669006116	2293.3662607691667	2290.088108851726	2310.8068640429055	2289.1243178344507	2293.4426050835573
2280.523499316973	2292.730708129048	2289.7890648279763	2320.9889935044657	2303.2620015714438	2298.330933792429	2311.394127622391	2299.9358875775197	2293.404452987604	2288.480218754265	2300.5319708851384	2291.1108768721965	2314.8674843436334	2283.358451946591	2299.6906567474934	2301.050289476249	2305.87999142911	2302.9551105096416	2297.4372133994525	2305.146284764267	2292.7743465195404	2289.477088770438	2306.598035232327	2313.427303863453	2291.2295879891153	2293.3662607691667	2290.088108851726	2310.8068640429055	2289.1243178344507	2292.743877129471
2280.523499316973	2292.730708129048	2289.7890648279763	2320.9889935044657	2302.3444748674438	2297.9685750078374	2310.733830269468	2299.9358875775197	2293.404452987604	2288.480218754265	2300.5319708851384	2291.1108768721965	2314.8674843436334	2283.358451946591	2299.6906567474934	2301.050289476249	2305.87999142911	2302.9551105096416	2297.4372133994525	2305.146284764267	2292.7743465195404	2289.477088770438	2305.912399026926	2313.427303863453	2291.2295879891153	2293.3662607691667	2289.814848345266	2310.8068640429055	2289.1243178344507	2292.743877129471
2280.523499316973	2292.730708129048	2289.7890648279763	2320.9889935044657	2302.3444748674438	2297.9685750078374	2310.733830269468	2299.9358875775197	2293.404452987604	2288.4461618112396	2300.5319708851384	2291.1108768721965	2314.726496997792	2283.358451946591	2299.6906567474934	2301.050289476249	2305.87999142911	2302.9551105096416	2297.4372133994525	2305.146284764267	2292.36759793763	2289.477088770438	2305.912399026926	2313.427303863453	2291.2295879891153	2293.3662607691667	2289.814848345266	2310.8068640429055	2288.3654080159718	2292.6777984390283
2280.523499316973	2292.730708129048	2289.7890648279763	2320.9889935044657	2302.3444748674438	2297.9685750078374	2310.733830269468	2299.9358875775197	2293.404452987604	2288.4461618112396	2300.5319708851384	2291.1108768721965	2314.726496997792	2283.358451946591	2299.6906567474934	2301.050289476249	2305.87999142911	2302.9551105096416	2296.456495646398	2305.146284764267	2292.36759793763	2288.7062303519306	2305.912399026926	2313.427303863453	2291.2295879891153	2293.3662607691667	2289.814848345266	2310.8068640429055	2288.3654080159718	2292.6777984390283
2280.2941583569313	2292.727764200006	2289.706716071785	2320.9889935044657	2302.3444748674438	2297.9685750078374	2310.733830269468	2299.9358875775197	2293.404452987604	2288.4461618112396	2300.5319708851384	2291.1108768721965	2314.726496997792	2282.187316846881	2299.6299734701524	2301.050289476249	2305.7646631903804	2302.9551105096416	2296.456495646398	2305.146284764267	2292.36759793763	2288.7062303519306	2305.6348384310404	2313.3312622231815	2291.2295879891153	2292.805193025943	2289.814848345266	2310.8068640429055	2288.3654080159718	2292.6777984390283
2280.2941583569313	2292.727764200006	2289.706716071785	2320.9889935044657	2302.3444748674438	2297.9685750078374	2310.733830269468	2299.9358875775197	2293.299415853284	2288.4461618112396	2300.3859300839185	2291.1108768721965	2314.2184341401316	2282.187316846881	2299.6299734701524	2300.576172393814	2305.7646631903804	2302.9551105096416	2296.456495646398	2305.146284764267	2292.36759793763	2288.7062303519306	2305.1330051491263	2313.3312622231815	2291.2295879891153	2292.805193025943	2289.814848345266	2310.8068640429055	2288.3654080159718	2292.6777984390283
2280.2941583569313	2292.727764200006	2289.706716071785	2320.9889935044657	2302.3444748674438	2297.9685750078374	2310.733830269468	2299.9358875775197	2293.299415853284	2288.4461618112396	2300.3859300839185	2291.1108768721965	2314.2184341401316	2282.187316846881	2299.6299734701524	2300.576172393814	2305.7646631903804	2302.9551105096416	2296.456495646398	2305.146284764267	2292.36759793763	2288.7062303519306	2304.713872618812	2313.3312622231815	2291.2295879891153	2292.805193025943	2289.814848345266	2310.8068640429055	2287.9098117823164	2292.6777984390283
2280.2941583569313	2292.6142854699	2289.706716071785	2320.9889935044657	2302.3444748674438	2297.545187667239	2310.733830269468	2299.8976004334204	2293.299415853284	2288.4461618112396	2300.3859300839185	2291.1108768721965	2314.2184341401316	2282.187316846881	2299.6299734701524	2300.576172393814	2305.7646631903804	2302.8760047536393	2296.456495646398	2305.146284764267	2292.36759793763	2288.670762654707	2304.713872618812	2313.3312622231815	2291.2295879891153	2292.805193025943	2289.814848345266	2310.8068640429055	2287.9098117823164	2292.6777984390283
2280.2941583569313	2292.6142854699	2289.706716071785	2320.6717772262505	2302.3444748674438	2296.6797263445524	2310.733830269468	2299.8976004334204	2293.299415853284	2288.4461618112396	2300.3859300839185	2291.1108768721965	2314.143184101807	2282.187316846881	2299.6299734701524	2300.576172393814	2305.1552686766236	2302.38164984557	2296.456495646398	2305.146284764267	2291.990337739154	2288.670762654707	2304.713872618812	2313.3312622231815	2291.2295879891153	2292.805193025943	2289.691178910297	2310.8068640429055	2287.9098117823164	2292.409666694838
2280.2941583569313	2292.6142854699	2289.054561549594	2318.487254323992	2301.938722095543	2296.6797263445524	2310.733830269468	2299.8976004334204	2293.299415853284	2288.4461618112396	2300.3859300839185	2291.1108768721965	2313.638559297564	2282.187316846881	2299.4417363381463	2300.4031820602904	2304.2758532300813	2302.1717458198495	2296.456495646398	2305.146284764267	2291.990337739154	2288.4891615659667	2304.546127449395	2313.3312622231815	2291.2295879891153	2292.805193025943	2289.691178910297	2310.8068640429055	2287.9098117823164	2292.409666694838
2280.2941583569313	2292.6142854699	2288.705908065014	2318.487254323992	2301.938722095543	2296.6797263445524	2310.610640626198	2299.3524948902746	2293.299415853284	2287.5609561894385	2300.3859300839185	2291.1108768721965	2313.638559297564	2280.0144371682723	2299.4417363381463	2300.4031820602904	2304.2758532300813	2302.1717458198495	2296.456495646398	2305.146284764267	2291.990337739154	2288.4891615659667	2304.546127449395	2313.3312622231815	2291.2295879891153	2292.805193025943	2289.6151625911057	2310.8068640429055	2287.9098117823164	2292.409666694838
2280.1615518434214	2292.6142854699	2288.705908065014	2318.284723919832	2301.6815059158052	2296.6797263445524	2310.610640626198	2299.3524948902746	2293.299415853284	2287.5609561894385	2300.3859300839185	2291.1108768721965	2313.638559297564	2280.0144371682723	2298.889738229308	2300.4031820602904	2304.2758532300813	2302.1717458198495	2296.456495646398	2305.146284764267	2291.990337739154	2288.4891615659667	2304.546127449395	2313.3312622231815	2291.2295879891153	2292.805193025943	2288.926662739484	2310.8068640429055	2287.9098117823164	2292.409666694838
2280.0397190639496	2292.6142854699	2288.705908065014	2318.284723919832	2301.287186895689	2296.6797263445524	2310.610640626198	2299.3524948902746	2293.299415853284	2287.5241701333002	2300.155220405132	2291.1108768721965	2313.638559297564	2280.0144371682723	2298.889738229308	2300.4031820602904	2304.2758532300813	2301.6779982080034	2296.377479572128	2305.146284764267	2291.990337739154	2288.4891615659667	2304.546127449395	2313.294837926317	2291.2295879891153	2292.805193025943	2288.926662739484	2310.8068640429055	2287.2144238141873	2290.955253022805
2280.0397190639496	2292.6142854699	2288.705908065014	2318.284723919832	2301.287186895689	2296.6797263445524	2310.329731488388	2299.3524948902746	2293.299415853284	2287.5241701333002	2299.801054872577	2291.1108768721965	2313.638559297564	2280.0144371682723	2298.889738229308	2300.4031820602904	2304.2758532300813	2301.4908260559805	2296.377479572128	2305.146284764267	2291.990337739154	2288.2829751703375	2304.2969768088838	2313.294837926317	2290.4062741425128	2292.805193025943	2287.048922639492	2310.8068640429055	2287.2144238141873	2290.955253022805
2280.0397190639496	2292.6142854699	2288.439132917058	2318.284723919832	2301.287186895689	2296.6797263445524	2309.9393207256953	2299.3524948902746	2293.2757235739336	2287.434330968767	2299.801054872577	2291.1108768721965	2313.638559297564	2280.0144371682723	2298.418552627302	2300.4031820602904	2304.1140158667527	2301.299436839306	2296.377479572128	2305.146284764267	2291.641279645598	2288.2829751703375	2304.2969768088838	2313.294837926317	2290.4062741425128	2292.805193025943	2287.048922639492	2310.8068640429055	2287.2144238141873	2290.955253022805
2280.0397190639496	2292.6142854699	2288.0441667730893	2318.284723919832	2301.287186895689	2296.6797263445524	2308.3643108268943	2299.3524948902746	2293.2757235739336	2287.2844511730204	2299.801054872577	2291.1108768721965	2313.638559297564	2280.0144371682723	2298.418552627302	2300.197683872777	2304.1140158667527	2301.299436839306	2296.377479572128	2305.146284764267	2291.641279645598	2288.2829751703375	2303.6898600960667	2313.294837926317	2290.4062741425128	2292.805193025943	2286.7779285154024	2310.8068640429055	2287.2144238141873	2290.955253022805
2279.9340194122715	2292.6142854699	2288.0441667730893	2318.23405579141	2301.287186895689	2296.2503756819115	2308.3643108268943	2299.3524948902746	2293.27471807521	2287.2844511730204	2299.623536446546	2291.1108768721965	2313.638559297564	2280.0144371682723	2297.8955413269005	2300.197683872777	2304.1140158667527	2301.299436839306	2296.377479572128	2305.146284764267	2291.641279645598	2288.2650632957166	2303.6898600960667	2313.294837926317	2290.4062741425128	2292.805193025943	2286.4757595061037	2310.8068640429055	2287.2144238141873	2290.955253022805
2279.9340194122715	2292.6142854699	2288.0441667730893	2318.23405579141	2301.287186895689	2296.2503756819115	2307.91961439806	2299.2234257262653	2293.27471807521	2287.2844511730204	2299.5383215485604	2291.1108768721965	2313.638559297564	2280.0144371682723	2297.8955413269005	2300.197683872777	2304.1140158667527	2301.299436839306	2296.377479572128	2305.09421396902	2291.641279645598	2288.2650632957166	2303.6898600960667	2313.294837926317	2290.4062741425128	2292.654900578093	2286.4757595061037	2310.8068640429055	2287.2144238141873	2290.955253022805
2279.9340194122715	2292.01820170628	2288.0441667730893	2318.1915201925776	2301.287186895689	2296.2503756819115	2307.91961439806	2299.2234257262653	2293.27471807521	2287.2844511730204	2299.5383215485604	2291.1108768721965	2313.5417175581756	2280.0144371682723	2297.8955413269005	2299.292814566763	2304.1140158667527	2301.06205336319	2296.377479572128	2305.09421396902	2291.641279645598	2288.2650632957166	2303.6898600960667	2313.294837926317	2290.4062741425128	2292.654900578093	2286.4757595061037	2310.8068640429055	2287.2144238141873	2290.955253022805
2279.7949776043342	2292.01820170628	2285.2825346434033	2318.1915201925776	2300.4787109663944	2296.2503756819115	2307.91961439806	2299.2234257262653	2293.27471807521	2287.1910912713533	2298.447687891408	2291.1108768721965	2313.5417175581756	2280.0144371682723	2297.5580966112802	2298.6029552974574	2304.1140158667527	2300.4327756351845	2296.377479572128	2305.09421396902	2291.641279645598	2288.2650632957166	2303.6141351804304	2313.294837926317	2290.2988999794957	2292.654900578093	2286.4757595061037	2310.8068640429055	2287.2144238141873	2290.955253022805
2279.0580129261725	2292.01820170628	2285.2825346434033	2317.787874207265	2300.2887674270323	2296.2503756819115	2307.91961439806	2299.0212495874234	2293.27471807521	2287.1222805302086	2297.856855473272	2291.1108768721965	2313.5417175581756	2280.0144371682723	2297.5218607186657	2298.6029552974574	2304.1140158667527	2300.4327756351845	2296.377479572128	2305.09421396902	2291.641279645598	2288.2650632957166	2303.6141351804304	2313.294837926317	2290.2988999794957	2292.654900578093	2286.4757595061037	2310.8068640429055	2287.2144238141873	2290.955253022805
2278.5254339766066	2292.01820170628	2285.1861104272843	2317.66326324034	2300.2887674270323	2296.153961725256	2307.91961439806	2298.9323888760637	2293.27471807521	2287.1222805302086	2297.856855473272	2291.1108768721965	2313.5417175581756	2280.0144371682723	2296.7737039210224	2298.6029552974574	2304.0139655345247	2300.4327756351845	2296.377479572128	2305.09421396902	2291.641279645598	2288.2650632957166	2303.198562428646	2313.294837926317	2290.2988999794957	2292.654900578093	2286.4757595061037	2310.8068640429055	2287.2144238141873	2290.955253022805
2278.469327548799	2292.01820170628	2285.1861104272843	2317.1063998113723	2300.2887674270323	2296.153961725256	2307.91961439806	2298.9323888760637	2293.27471807521	2287.1222805302086	2297.856855473272	2291.1108768721965	2313.426084095343	2279.6135431101343	2296.7737039210224	2298.6029552974574	2304.0139655345247	2300.3560241089954	2296.377479572128	2305.09421396902	2291.641279645598	2288.2650632957166	2303.198562428646	2313.294837926317	2290.2988999794957	2292.654900578093	2286.1842179489854	2310.8068640429055	2287.2144238141873	2290.955253022805
2278.469327548799	2292.01820170628	2284.895168962422	2317.1063998113723	2300.2887674270323	2296.153961725256	2307.91961439806	2298.9323888760637	2293.27471807521	2287.1222805302086	2297.856855473272	2291.1108768721965	2312.5859260044167	2279.6135431101343	2296.7737039210224	2298.6029552974574	2304.0139655345247	2300.3123702006287	2296.377479572128	2305.09421396902	2291.641279645598	2288.2650632957166	2303.198562428646	2313.294837926317	2290.2988999794957	2292.654900578093	2286.1842179489854	2310.8068640429055	2287.2144238141873	2290.955253022805
2278.469327548799	2292.01820170628	2284.895168962422	2317.1063998113723	2300.223083639256	2296.153961725256	2307.91961439806	2298.5741379358487	2293.27471807521	2287.1222805302086	2297.6851390411457	2291.1108768721965	2312.5859260044167	2279.6135431101343	2296.7737039210224	2298.6029552974574	2304.0139655345247	2300.3123702006287	2294.1762495782295	2305.09421396902	2291.641279645598	2288.2650632957166	2303.1455622544754	2313.242218410364	2290.2988999794957	2292.654900578093	2285.8717130225978	2310.8068640429055	2286.6344777432982	2290.810489966255
2278.469327548799	2292.01820170628	2284.895168962422	2317.1063998113723	2299.648041795584	2296.148913196438	2307.91961439806	2298.5741379358487	2293.27471807521	2287.1222805302086	2297.6851390411457	2287.6460041714195	2312.5859260044167	2279.066419712027	2296.7737039210224	2298.6029552974574	2304.0139655345247	2300.069480897993	2294.1762495782295	2305.09421396902	2291.641279645598	2288.145910305575	2303.1455622544754	2312.567452816092	2290.2988999794957	2291.775273480865	2285.8717130225978	2310.8068640429055	2286.6106079590695	2290.810489966255
2278.469327548799	2292.01820170628	2284.826803852989	2317.1063998113723	2299.648041795584	2296.148913196438	2307.841607840178	2298.5741379358487	2293.27471807521	2286.623584226385	2297.6851390411457	2287.6460041714195	2312.5859260044167	2279.066419712027	2295.894840126743	2298.6029552974574	2304.0139655345247	2300.069480897993	2294.1762495782295	2304.522406284894	2291.641279645598	2287.997608814127	2303.1455622544754	2312.567452816092	2290.2988999794957	2291.775273480865	2285.8717130225978	2310.8068640429055	2286.6106079590695	2290.542519238773
2278.469327548799	2292.01820170628	2284.826803852989	2317.1063998113723	2299.648041795584	2296.148913196438	2307.841607840178	2298.5741379358487	2293.003655486625	2286.623584226385	2297.2258609854325	2287.6460041714195	2312.5859260044167	2278.985986971979	2295.894840126743	2298.6029552974574	2304.0139655345247	2299.3721856386387	2294.1762495782295	2304.522406284894	2290.9789872242936	2287.997608814127	2302.62492143884	2312.567452816092	2290.2988999794957	2291.540437739283	2285.8717130225978	2310.6076363287025	2286.6106079590695	2290.542519238773
2278.469327548799	2292.01820170628	2284.826803852989	2317.1063998113723	2299.357431845279	2296.148913196438	2307.841607840178	2298.5741379358487	2293.003655486625	2286.623584226385	2297.2258609854325	2287.1638405975045	2312.5859260044167	2278.985986971979	2295.894840126743	2298.6029552974574	2304.0139655345247	2299.3721856386387	2294.1762495782295	2304.46514526648	2290.9789872242936	2287.997608814127	2302.62492143884	2312.216170272223	2290.2988999794957	2291.540437739283	2285.8717130225978	2310.6076363287025	2286.6106079590695	2290.542519238773
2278.469327548799	2292.01820170628	2284.826803852989	2317.1063998113723	2299.357431845279	2296.148913196438	2307.841607840178	2298.5741379358487	2293.003655486625	2286.623584226385	2296.484954627668	2287.1275214103566	2312.5859260044167	2278.985986971979	2295.894840126743	2298.6029552974574	2304.0139655345247	2299.3721856386387	2294.1762495782295	2304.2178748640517	2290.9789872242936	2287.997608814127	2302.62492143884	2312.216170272223	2290.2988999794957	2291.1953786808376	2285.8717130225978	2310.6076363287025	2286.6106079590695	2290.542519238773
2278.469327548799	2292.01820170628	2284.826803852989	2317.1063998113723	2299.357431845279	2296.148913196438	2307.841607840178	2298.472600167539	2293.003655486625	2286.623584226385	2296.484954627668	2287.1275214103566	2312.5859260044167	2278.985986971979	2295.894840126743	2298.6029552974574	2304.0139655345247	2299.3721856386387	2294.1762495782295	2304.14532379358	2290.9789872242936	2287.997608814127	2302.253097698783	2312.216170272223	2289.848586670536	2291.1953786808376	2285.8717130225978	2310.6076363287025	2286.6106079590695	2290.5398242049437
2278.469327548799	2292.01820170628	2284.826803852989	2310.4432165029693	2299.357431845279	2296.148913196438	2307.841607840178	2298.472600167539	2293.003655486625	2286.613475326409	2296.484954627668	2286.935565603075	2312.5383294846374	2278.985986971979	2295.4445252195096	2298.0209565097985	2304.0139655345247	2299.3721856386387	2294.1762495782295	2303.8194521025603	2290.9789872242936	2287.7520637931116	2302.253097698783	2312.216170272223	2289.848586670536	2291.1953786808376	2285.8717130225978	2310.6076363287025	2286.6106079590695	2290.508640676073
2278.469327548799	2292.01820170628	2284.826803852989	2309.5422429085775	2299.3472233872635	2296.148913196438	2307.2531652071566	2298.472600167539	2293.003655486625	2286.613475326409	2296.1958201817133	2286.935565603075	2312.5383294846374	2278.985986971979	2295.4445252195096	2298.0209565097985	2304.0139655345247	2299.3721856386387	2294.1762495782295	2303.8194521025603	2290.9789872242936	2287.7520637931116	2302.253097698783	2312.216170272223	2289.255751264122	2290.6865205954996	2285.8717130225978	2310.2937234048823	2286.6106079590695	2290.508640676073
2278.469327548799	2292.01820170628	2284.826803852989	2309.5422429085775	2299.3472233872635	2296.148913196438	2307.2531652071566	2298.472600167539	2292.9499173522063	2281.308403964956	2296.1958201817133	2286.935565603075	2312.5383294846374	2278.985986971979	2294.903301059919	2297.932673111305	2304.0139655345247	2299.216689640038	2294.1762495782295	2303.8194521025603	2290.9789872242936	2287.7520637931116	2302.253097698783	2311.543004912371	2289.255751264122	2290.6865205954996	2285.8598748702193	2310.2937234048823	2286.6106079590695	2290.508640676073
2278.469327548799	2292.01820170628	2284.826803852989	2309.5422429085775	2299.3472233872635	2296.148913196438	2307.2531652071566	2298.472600167539	2292.9499173522063	2281.308403964956	2296.1958201817133	2286.935565603075	2312.5253960822433	2278.985986971979	2294.903301059919	2297.932673111305	2304.0139655345247	2299.216689640038	2294.1762495782295	2303.8194521025603	2290.9789872242936	2287.7520637931116	2302.253097698783	2311.543004912371	2289.255751264122	2290.3197886387516	2285.3068593158164	2310.2937234048823	2286.6106079590695	2290.508640676073
2278.4005848094303	2292.01820170628	2284.826803852989	2309.5422429085775	2299.3472233872635	2295.564634767004	2305.9786762282797	2298.472600167539	2292.9499173522063	2281.308403964956	2296.1958201817133	2286.935565603075	2312.5253960822433	2278.985986971979	2294.903301059919	2297.932673111305	2304.0139655345247	2299.216689640038	2293.897687175679	2303.8194521025603	2290.9789872242936	2287.1084285762863	2302.253097698783	2311.543004912371	2289.255751264122	2290.3197886387516	2285.152127410712	2310.2937234048823	2286.1461496888796	2289.9205377061994
2278.2757120402084	2291.617325772102	2284.826803852989	2309.330204191231	2298.8448961825306	2295.564634767004	2305.9786762282797	2298.472600167539	2292.9499173522063	2280.507215660115	2296.1958201817133	2286.8015505399126	2312.5253960822433	2278.7783390824006	2294.903301059919	2297.932673111305	2304.0139655345247	2299.107013512526	2293.652163490896	2303.8194521025603	2289.671540465737	2287.1084285762863	2301.3853011983756	2311.543004912371	2288.403686470251	2290.3197886387516	2284.547839623107	2310.2937234048823	2286.1461496888796	2289.9205377061994
2278.2757120402084	2291.617325772102	2284.826803852989	2309.330204191231	2298.787470842609	2295.564634767004	2304.566115097253	2298.472600167539	2292.9499173522063	2278.607287935994	2296.1958201817133	2286.8015505399126	2312.5253960822433	2278.7783390824006	2294.903301059919	2297.932673111305	2304.0139655345247	2299.107013512526	2293.652163490896	2303.8194521025603	2289.671540465737	2287.1084285762863	2301.3853011983756	2311.543004912371	2288.2723838134284	2289.958214584942	2284.5110933870824	2310.2937234048823	2286.1461496888796	2289.9205377061994
2278.2757120402084	2291.617325772102	2284.826803852989	2309.330204191231	2297.380054850535	2295.564634767004	2304.566115097253	2298.472600167539	2292.4617839197476	2278.607287935994	2296.1958201817133	2286.8015505399126	2312.5253960822433	2278.6217756972565	2294.903301059919	2297.932673111305	2304.0139655345247	2298.9280894997028	2293.652163490896	2303.8194521025603	2289.671540465737	2287.1084285762863	2301.3853011983756	2311.543004912371	2288.2723838134284	2289.958214584942	2284.5110933870824	2310.2937234048823	2286.1461496888796	2289.9205377061994
2278.196845024857	2291.617325772102	2284.826803852989	2309.330204191231	2297.380054850535	2289.5220098858513	2304.566115097253	2298.472600167539	2292.420828632763	2278.607287935994	2296.1958201817133	2286.8015505399126	2312.5253960822433	2278.6217756972565	2294.903301059919	2297.932673111305	2304.0139655345247	2298.9280894997028	2293.652163490896	2303.8194521025603	2289.3036240040783	2287.1084285762863	2301.260061753143	2311.543004912371	2288.2723838134284	2289.958214584942	2283.8346650844474	2310.022364024713	2286.1461496888796	2289.80098346419
2278.196845024857	2291.617325772102	2284.826803852989	2309.330204191231	2297.380054850535	2289.5220098858513	2304.566115097253	2298.472600167539	2292.420828632763	2278.31284750986	2296.1958201817133	2286.3891675030463	2312.4973553524937	2277.3805449969213	2294.903301059919	2297.932673111305	2304.0139655345247	2298.9280894997028	2293.652163490896	2303.8194521025603	2289.3036240040783	2287.1084285762863	2301.260061753143	2311.543004912371	2288.2723838134284	2289.958214584942	2283.8346650844474	2310.022364024713	2286.1461496888796	2289.80098346419
2278.196845024857	2291.406557934511	2282.0552882139136	2309.330204191231	2297.380054850535	2289.5220098858513	2304.566115097253	2298.2723834281824	2292.420828632763	2278.31284750986	2296.1958201817133	2286.3891675030463	2312.412573487065	2277.3805449969213	2294.5932195383257	2297.932673111305	2304.0139655345247	2298.9280894997028	2293.652163490896	2303.622665337486	2288.2218734561043	2287.1084285762863	2301.260061753143	2311.543004912371	2288.2723838134284	2289.958214584942	2283.8346650844474	2309.488509870866	2286.1461496888796	2289.80098346419
2278.196845024857	2291.406557934511	2281.8153917449476	2309.330204191231	2297.257247850492	2289.5220098858513	2304.566115097253	2298.2723834281824	2292.420828632763	2278.31284750986	2295.7086495754456	2286.3891675030463	2311.998399495304	2277.3805449969213	2287.921437395611	2297.932673111305	2304.0139655345247	2298.9280894997028	2293.652163490896	2303.622665337486	2288.2218734561043	2286.9566693105553	2301.260061753143	2311.543004912371	2288.2723838134284	2289.958214584942	2283.8346650844474	2309.488509870866	2285.985740963832	2289.80098346419
2278.196845024857	2291.406557934511	2281.8153917449476	2309.330204191231	2297.257247850492	2289.5220098858513	2304.566115097253	2298.2723834281824	2292.117177441637	2278.31284750986	2295.652444209453	2286.3891675030463	2311.998399495304	2274.755509733795	2287.921437395611	2297.932673111305	2304.0139655345247	2298.9280894997028	2293.652163490896	2303.622665337486	2288.106828904698	2286.9566693105553	2301.260061753143	2311.543004912371	2288.164834093207	2289.7453337976985	2283.8346650844474	2309.488509870866	2285.985740963832	2289.7595957808335
2277.857213483724	2291.1088121947537	2281.5266964554667	2309.330204191231	2296.9586136575235	2289.5220098858513	2304.566115097253	2298.2723834281824	2292.117177441637	2278.31284750986	2295.652444209453	2286.3891675030463	2311.998399495304	2274.459998100483	2287.921437395611	2297.932673111305	2304.0139655345247	2298.047200637494	2293.652163490896	2303.622665337486	2288.106828904698	2286.9566693105553	2301.260061753143	2311.543004912371	2286.8935337254325	2289.7453337976985	2283.8346650844474	2309.488509870866	2285.985740963832	2289.7595957808335
2277.857213483724	2291.1088121947537	2281.4144746796856	2309.330204191231	2296.9586136575235	2289.5220098858513	2304.4026573192787	2298.2723834281824	2291.811676336263	2278.31284750986	2295.652444209453	2286.3891675030463	2311.585003141703	2274.459998100483	2287.921437395611	2297.932673111305	2304.0139655345247	2298.047200637494	2293.652163490896	2303.622665337486	2288.106828904698	2286.9566693105553	2301.2226491294523	2311.543004912371	2286.8935337254325	2289.7453337976985	2283.6442158988484	2309.488509870866	2285.9683486288604	2289.7595957808335
2277.857213483724	2291.1088121947537	2281.4144746796856	2309.330204191231	2296.9586136575235	2289.5220098858513	2304.4026573192787	2298.2723834281824	2291.811676336263	2278.31284750986	2295.652444209453	2286.3891675030463	2311.585003141703	2274.2885217387375	2287.921437395611	2297.932673111305	2304.0139655345247	2298.047200637494	2293.4463903900523	2303.171229986492	2288.0700678070825	2286.9566693105553	2301.2226491294523	2311.543004912371	2286.8935337254325	2289.7453337976985	2283.6442158988484	2309.488509870866	2285.9683486288604	2289.6934294272132
2277.857213483724	2291.1088121947537	2281.4144746796856	2309.2857219129423	2296.5239939265302	2289.5220098858513	2302.876831238463	2298.2723834281824	2291.811676336263	2278.2294586227363	2295.652444209453	2286.3891675030463	2311.585003141703	2274.2885217387375	2287.921437395611	2297.932673111305	2304.0139655345247	2298.047200637494	2293.4463903900523	2303.171229986492	2287.984147183969	2286.9566693105553	2301.2226491294523	2311.543004912371	2286.8935337254325	2289.7453337976985	2283.4282140920222	2309.488509870866	2285.9683486288604	2289.6934294272132
2277.857213483724	2291.1088121947537	2281.4144746796856	2309.2857219129423	2294.331235744504	2289.5220098858513	2302.876831238463	2298.2256527931336	2291.811676336263	2277.789737293939	2295.652444209453	2286.3891675030463	2311.585003141703	2274.2885217387375	2287.642770364023	2297.932673111305	2304.0139655345247	2298.047200637494	2293.4463903900523	2303.171229986492	2287.984147183969	2286.9566693105553	2301.0203401339313	2311.543004912371	2286.8935337254325	2289.7453337976985	2283.4282140920222	2309.488509870866	2285.9683486288604	2289.6934294272132
2277.857213483724	2291.1088121947537	2281.4144746796856	2308.890978246642	2294.331235744504	2289.5220098858513	2302.8032866832177	2298.2256527931336	2291.811676336263	2277.789737293939	2295.652444209453	2286.3891675030463	2311.585003141703	2274.2885217387375	2287.642770364023	2297.932673111305	2304.0139655345247	2297.9180939873227	2292.9294668200273	2303.171229986492	2287.984147183969	2286.9566693105553	2301.0203401339313	2311.543004912371	2286.718556247701	2289.7453337976985	2283.4282140920222	2309.488509870866	2285.9540547759	2289.6934294272132
2277.857213483724	2291.1088121947537	2281.3050231651673	2308.8617853584756	2294.331235744504	2289.5220098858513	2302.8032866832177	2298.2256527931336	2291.811676336263	2277.789737293939	2295.652444209453	2286.3891675030463	2311.585003141703	2274.1281338614567	2287.642770364023	2297.932673111305	2304.0139655345247	2297.9180939873227	2292.6660655223864	2303.171229986492	2287.984147183969	2286.9566693105553	2301.0203401339313	2311.543004912371	2286.4941774363797	2289.475129214276	2283.4282140920222	2309.488509870866	2285.893275817805	2289.6934294272132
2277.857213483724	2291.1088121947537	2281.3050231651673	2308.8617853584756	2294.331235744504	2289.5220098858513	2302.8032866832177	2298.2256527931336	2291.674788072374	2277.789737293939	2294.7567630136773	2286.3891675030463	2311.413920685896	2274.1281338614567	2287.642770364023	2297.932673111305	2304.0139655345247	2297.2919638831595	2292.1407883497536	2303.171229986492	2287.884097004748	2286.9566693105553	2301.0203401339313	2311.543004912371	2286.4941774363797	2289.475129214276	2283.344560394352	2309.488509870866	2285.893275817805	2289.6934294272132
2277.857213483724	2291.1088121947537	2281.3050231651673	2308.8617853584756	2294.331235744504	2289.5220098858513	2302.8032866832177	2298.2256527931336	2291.674788072374	2277.789737293939	2293.8049427358337	2286.3891675030463	2311.413920685896	2274.1281338614567	2287.222551523877	2297.8164174819008	2303.9464700442936	2297.2919638831595	2292.0721924368213	2302.89204136641	2287.884097004748	2286.9566693105553	2300.810674500984	2311.543004912371	2286.4941774363797	2289.475129214276	2283.344560394352	2309.488509870866	2285.712060849608	2289.6934294272132
2277.857213483724	2291.1088121947537	2281.3050231651673	2308.8617853584756	2294.331235744504	2289.5220098858513	2302.545647485136	2297.9431871527804	2291.596935743324	2277.3148466628027	2293.8049427358337	2286.3891675030463	2311.413920685896	2274.094734639704	2287.222551523877	2297.8164174819008	2303.9464700442936	2297.2919638831595	2292.0721924368213	2302.89204136641	2287.8524947484484	2286.9566693105553	2300.810674500984	2311.543004912371	2286.4941774363797	2289.475129214276	2283.344560394352	2309.488509870866	2285.6044838915186	2289.6261845982153
2277.857213483724	2291.1088121947537	2281.3050231651673	2308.8617853584756	2294.331235744504	2289.5220098858513	2302.545647485136	2297.775862204691	2291.596935743324	2276.743527145687	2293.8049427358337	2286.3891675030463	2311.2625978435367	2274.094734639704	2287.222551523877	2297.8164174819008	2303.9464700442936	2297.2919638831595	2292.0721924368213	2302.89204136641	2287.6304667387917	2286.9566693105553	2300.810674500984	2311.543004912371	2286.4941774363797	2289.475129214276	2283.344560394352	2309.4630664318083	2285.468855693478	2289.4579194515836
2277.8274213375275	2291.1088121947537	2281.304774611465	2308.8617853584756	2294.331235744504	2289.503388585282	2302.545647485136	2297.775862204691	2290.675235410193	2276.743527145687	2293.8049427358337	2286.24253023455	2311.2625978435367	2273.023818263362	2287.222551523877	2297.8164174819008	2303.9464700442936	2297.254682898217	2292.0721924368213	2302.89204136641	2287.6304667387917	2286.9566693105553	2300.810674500984	2311.543004912371	2286.4941774363797	2289.475129214276	2283.344560394352	2309.4630664318083	2285.468855693478	2289.4579194515836
2277.8236414827875	2291.1088121947537	2280.835807722114	2308.8617853584756	2294.331235744504	2289.103584876028	2302.545647485136	2297.775862204691	2290.675235410193	2276.586647857152	2293.8049427358337	2286.24253023455	2311.2625978435367	2272.944867425259	2287.1300278725025	2297.8164174819008	2303.9464700442936	2297.254682898217	2292.0721924368213	2302.89204136641	2287.6304667387917	2286.9566693105553	2300.810674500984	2311.346957354512	2286.4941774363797	2289.475129214276	2283.344560394352	2309.4630664318083	2285.468855693478	2289.4579194515836
2277.8236414827875	2291.1088121947537	2280.835807722114	2308.8617853584756	2294.331235744504	2289.103584876028	2302.447937568004	2297.775862204691	2289.711988324962	2276.4496349624233	2293.8049427358337	2286.24253023455	2311.2625978435367	2272.944867425259	2287.1300278725025	2297.793839982249	2303.4685681560736	2297.254682898217	2292.0721924368213	2302.89204136641	2287.6304667387917	2286.9566693105553	2300.568258654656	2311.346957354512	2286.4941774363797	2289.475129214276	2283.344560394352	2309.4630664318083	2285.468855693478	2289.4579194515836
2277.8236414827875	2291.1088121947537	2280.835807722114	2308.8617853584756	2294.331235744504	2289.103584876028	2302.447937568004	2297.775862204691	2288.5696138446942	2276.271368454991	2293.4078581509557	2286.24253023455	2311.2625978435367	2272.944867425259	2287.1300278725025	2297.793839982249	2303.4685681560736	2297.254682898217	2292.0721924368213	2302.89204136641	2287.256169238654	2286.9566693105553	2299.83941820704	2311.346957354512	2286.4941774363797	2289.475129214276	2282.903944942772	2309.4630664318083	2285.468855693478	2289.4579194515836
2276.4952963229543	2291.1088121947537	2280.835807722114	2308.8617853584756	2294.2611699151644	2289.103584876028	2302.447937568004	2297.775862204691	2288.5696138446942	2276.271368454991	2293.4078581509557	2286.24253023455	2311.103847536321	2272.877066456212	2286.99486763352	2297.668223050876	2303.4685681560736	2297.254682898217	2289.3511188118096	2302.89204136641	2286.9550565825302	2286.9566693105553	2299.83941820704	2310.6192142406494	2286.4941774363797	2289.475129214276	2282.903944942772	2309.4630664318083	2285.468855693478	2289.4570914958854
2276.4952963229543	2291.1088121947537	2280.835807722114	2308.8617853584756	2294.2611699151644	2288.476753274469	2302.447937568004	2297.775862204691	2288.5696138446942	2276.271368454991	2293.4078581509557	2286.24253023455	2311.103847536321	2272.877066456212	2286.857796715911	2297.668223050876	2303.4685681560736	2297.254682898217	2289.3511188118096	2302.89204136641	2286.9550565825302	2286.9566693105553	2299.83941820704	2310.6192142406494	2286.4941774363797	2289.475129214276	2282.779382079189	2308.9582985401476	2285.468855693478	2289.2491831221246
2276.4952963229543	2291.1088121947537	2280.6287661667043	2308.743053628201	2294.2611699151644	2288.476753274469	2302.447937568004	2297.465714513053	2288.5696138446942	2276.271368454991	2293.4078581509557	2286.24253023455	2311.103847536321	2272.877066456212	2286.857796715911	2297.668223050876	2303.4685681560736	2297.254682898217	2289.3511188118096	2302.89204136641	2286.9101925316695	2286.9566693105553	2299.673478733645	2310.6192142406494	2286.4941774363797	2289.475129214276	2282.779382079189	2308.9582985401476	2285.468855693478	2289.2491831221246
2276.407517464056	2291.1088121947537	2280.2920438842816	2308.743053628201	2294.2611699151644	2288.476753274469	2302.447937568004	2297.465714513053	2288.517761670292	2275.9612189283353	2293.4078581509557	2286.24253023455	2310.8519848934393	2272.852162536063	2286.857796715911	2297.668223050876	2303.4685681560736	2297.254682898217	2289.3511188118096	2302.813522404825	2286.9101925316695	2286.9566693105553	2299.673478733645	2310.6192142406494	2286.4941774363797	2289.475129214276	2282.779382079189	2308.9582985401476	2285.468855693478	2289.130708049094
2276.407517464056	2291.1088121947537	2280.2162952356152	2308.743053628201	2293.9428175325324	2288.476753274469	2302.447937568004	2297.465714513053	2288.517761670292	2275.9612189283353	2293.4078581509557	2286.24253023455	2310.5559141814315	2272.852162536063	2286.857796715911	2297.668223050876	2303.4685681560736	2296.5719512419896	2289.3511188118096	2302.813522404825	2286.9101925316695	2286.657068434821	2299.444725904956	2310.6192142406494	2286.4941774363797	2289.475129214276	2282.779382079189	2308.9582985401476	2285.468855693478	2289.130708049094
2276.407517464056	2291.1088121947537	2280.205447050525	2308.743053628201	2293.9428175325324	2288.476753274469	2302.447937568004	2297.465714513053	2288.517761670292	2275.9612189283353	2293.4078581509557	2286.24253023455	2310.5559141814315	2272.852162536063	2286.857796715911	2297.668223050876	2303.0246111147176	2296.5719512419896	2289.3511188118096	2302.813522404825	2286.9101925316695	2286.657068434821	2299.444725904956	2310.6192142406494	2286.4941774363797	2289.475129214276	2282.314692437386	2308.9582985401476	2285.468855693478	2289.130708049094
2276.3006560740287	2291.1088121947537	2280.205447050525	2308.743053628201	2293.7539481814074	2288.476753274469	2302.447937568004	2297.465714513053	2287.716778140703	2275.9612189283353	2293.4078581509557	2286.24253023455	2310.5559141814315	2272.852162536063	2286.857796715911	2297.668223050876	2303.0246111147176	2296.2835217935526	2289.3511188118096	2302.227171492378	2286.9101925316695	2286.267588618408	2299.444725904956	2310.6192142406494	2286.4941774363797	2289.475129214276	2282.314692437386	2308.9582985401476	2285.371530660149	2289.130708049094
2276.3006560740287	2291.1088121947537	2280.205447050525	2308.7264357190647	2293.7539481814074	2288.476753274469	2302.447937568004	2297.465714513053	2287.716778140703	2275.8833081209373	2293.4078581509557	2286.24253023455	2310.5559141814315	2272.852162536063	2286.857796715911	2297.668223050876	2302.58138141382	2296.2835217935526	2289.3511188118096	2302.227171492378	2286.9101925316695	2286.267588618408	2299.4269414141563	2310.6192142406494	2286.4941774363797	2289.475129214276	2282.314692437386	2308.9582985401476	2285.371530660149	2289.130708049094
2276.3006560740287	2291.1088121947537	2280.205447050525	2308.7264357190647	2293.7539481814074	2288.476753274469	2302.447937568004	2297.465714513053	2285.4040910564204	2275.8833081209373	2292.842286393602	2286.24253023455	2310.5559141814315	2272.7772100494194	2286.857796715911	2297.668223050876	2302.58138141382	2296.2835217935526	2289.3511188118096	2302.227171492378	2286.9101925316695	2286.2522186438946	2299.4269414141563	2310.6192142406494	2286.4941774363797	2289.4571502858207	2282.314692437386	2308.9582985401476	2285.371530660149	2289.130708049094
2276.261849653886	2291.1088121947537	2280.205447050525	2308.7264357190647	2293.7539481814074	2288.476753274469	2301.7558915219843	2297.465714513053	2285.4040910564204	2275.8833081209373	2292.842286393602	2286.24253023455	2310.5559141814315	2272.707101220246	2286.568738810285	2297.644624353572	2302.58138141382	2296.2835217935526	2289.3511188118096	2302.227171492378	2286.9101925316695	2286.2522186438946	2299.4269414141563	2310.6192142406494	2286.4941774363797	2289.4571502858207	2282.314692437386	2308.9582985401476	2285.371530660149	2289.130708049094
2276.025677214246	2291.1088121947537	2280.205447050525	2308.7264357190647	2293.7539481814074	2288.476753274469	2301.6760644202172	2297.085230136075	2285.4040910564204	2275.8833081209373	2292.842286393602	2286.24253023455	2310.5559141814315	2272.707101220246	2286.052199837806	2297.644624353572	2302.58138141382	2296.2835217935526	2289.3511188118096	2302.227171492378	2286.9101925316695	2286.2522186438946	2299.4269414141563	2310.501518888975	2286.4941774363797	2289.4571502858207	2282.314692437386	2308.9582985401476	2285.371530660149	2289.130708049094
2276.025677214246	2291.1088121947537	2280.205447050525	2308.7264357190647	2293.7539481814074	2288.3453905875804	2301.6760644202172	2297.085230136075	2285.4040910564204	2275.8833081209373	2292.842286393602	2286.24253023455	2310.5559141814315	2272.707101220246	2285.6587892639604	2297.644624353572	2302.58138141382	2296.2835217935526	2289.3511188118096	2302.227171492378	2286.9101925316695	2286.2522186438946	2299.4269414141563	2310.327616060149	2286.4850955261595	2289.4571502858207	2282.314692437386	2308.799882270768	2285.371530660149	2289.1029825313603
2276.025677214246	2291.1088121947537	2280.205447050525	2308.7264357190647	2293.7539481814074	2288.3453905875804	2301.6760644202172	2297.085230136075	2285.4040910564204	2275.8833081209373	2292.842286393602	2286.24253023455	2310.5559141814315	2272.707101220246	2285.6587892639604	2297.644624353572	2302.58138141382	2295.750155484429	2289.3511188118096	2302.1236784882576	2286.9101925316695	2286.2522186438946	2299.4269414141563	2309.847983371438	2286.4850955261595	2289.4571502858207	2282.314692437386	2308.799882270768	2285.371530660149	2289.1029825313603
2276.025677214246	2291.1088121947537	2280.205447050525	2308.7264357190647	2293.7539481814074	2288.3453905875804	2301.6760644202172	2297.085230136075	2285.4040910564204	2275.8833081209373	2292.842286393602	2285.6631405348535	2310.489420311378	2272.5900418799565	2285.6587892639604	2297.644624353572	2302.1218370190377	2295.750155484429	2289.255798258425	2302.1236784882576	2286.8704962118027	2286.2522186438946	2299.4269414141563	2309.847983371438	2286.4850955261595	2289.4571502858207	2282.2715650475243	2308.799882270768	2285.371530660149	2288.9740230521375
2276.025677214246	2291.1088121947537	2280.205447050525	2308.7264357190647	2293.7539481814074	2288.3453905875804	2300.131915960914	2297.085230136075	2285.4040910564204	2275.8833081209373	2292.842286393602	2285.6631405348535	2310.489420311378	2272.510896043326	2285.6480338828155	2297.644624353572	2302.1218370190377	2295.750155484429	2289.255798258425	2302.1236784882576	2286.6927373386366	2286.2522186438946	2299.4269414141563	2309.847983371438	2286.3582801263874	2289.4571502858207	2282.2715650475243	2308.799882270768	2285.371530660149	2288.922763216175
2276.025677214246	2291.1088121947537	2280.1085930319728	2308.71767940529	2293.2573278400037	2288.3453905875804	2300.131915960914	2297.085230136075	2285.4040910564204	2275.8833081209373	2292.842286393602	2285.6631405348535	2310.489420311378	2272.510896043326	2285.6480338828155	2297.644624353572	2302.0021200204155	2295.4539945142355	2289.255798258425	2302.1236784882576	2285.298979410357	2285.5951352864317	2299.4269414141563	2309.847983371438	2286.3582801263874	2289.4571502858207	2282.2715650475243	2308.799882270768	2285.371530660149	2288.922763216175
2276.025677214246	2291.1088121947537	2280.1085930319728	2308.71767940529	2293.2573278400037	2288.073948891952	2300.131915960914	2297.085230136075	2285.4040910564204	2275.8833081209373	2292.842286393602	2285.584109020741	2310.418751989432	2271.7226719486684	2285.3814985636586	2297.644624353572	2302.0021200204155	2295.4539945142355	2289.255798258425	2302.1236784882576	2285.0375100369606	2285.5951352864317	2299.4269414141563	2309.847983371438	2286.3582801263874	2289.4571502858207	2281.539356389062	2308.799882270768	2285.371530660149	2288.8912453266835
2276.025677214246	2291.1088121947537	2280.023211769937	2308.71767940529	2293.2573278400037	2288.073948891952	2300.131915960914	2297.085230136075	2285.4040910564204	2275.8833081209373	2292.842286393602	2285.584109020741	2310.418751989432	2271.7060984189643	2285.3814985636586	2297.5607324259086	2302.0021200204155	2295.4539945142355	2289.255798258425	2302.0173782785605	2285.0375100369606	2285.541628359042	2299.4269414141563	2309.847983371438	2286.3582801263874	2289.4571502858207	2281.154990176169	2308.799882270768	2285.221018852785	2288.8912453266835
2276.025677214246	2291.0923682452735	2280.023211769937	2308.71767940529	2293.2573278400037	2288.073948891952	2300.1287359213507	2297.085230136075	2283.3698026812	2275.8833081209373	2292.842286393602	2285.584109020741	2310.418751989432	2270.7955995762222	2285.355894797869	2297.446823597864	2302.0021200204155	2295.448535957162	2289.255798258425	2302.0173782785605	2285.0375100369606	2285.541628359042	2299.4269414141563	2309.847983371438	2286.3582801263874	2289.4571502858207	2280.8944771934453	2308.799882270768	2285.0836554795187	2288.8912453266835
2276.025677214246	2291.0923682452735	2280.023211769937	2308.71767940529	2293.2573278400037	2288.073948891952	2299.981144351427	2297.085230136075	2283.3698026812	2275.8833081209373	2292.842286393602	2285.5145414777458	2310.418751989432	2270.7955995762222	2285.355894797869	2297.446823597864	2302.0021200204155	2293.8990895122624	2289.255798258425	2299.0731232828484	2285.0375100369606	2285.541628359042	2299.4269414141563	2309.847983371438	2286.3582801263874	2289.4571502858207	2280.7231717320897	2308.799882270768	2285.0836554795187	2288.8912453266835
2276.025677214246	2291.0923682452735	2280.023211769937	2308.6801777319033	2293.2573278400037	2288.073948891952	2299.981144351427	2297.085230136075	2283.3698026812	2275.8833081209373	2292.842286393602	2285.5145414777458	2310.3169195918535	2270.7955995762222	2285.355894797869	2297.446823597864	2302.0021200204155	2293.674085119056	2289.255798258425	2299.0731232828484	2285.0375100369606	2285.541628359042	2299.4269414141563	2309.847983371438	2286.3582801263874	2289.4571502858207	2280.7231717320897	2308.730341604776	2285.0228743046173	2288.692603261131
2276.025677214246	2291.0923682452735	2280.023211769937	2308.6801777319033	2293.2573278400037	2288.073948891952	2299.4608801339486	2297.085230136075	2283.1354792258326	2275.8833081209373	2292.842286393602	2285.5145414777458	2310.3169195918535	2270.7955995762222	2285.355894797869	2296.976010302106	2302.0021200204155	2293.674085119056	2289.255798258425	2299.0731232828484	2285.0375100369606	2285.527340397192	2299.269316642769	2309.847983371438	2286.3582801263874	2289.4571502858207	2279.013182414088	2308.730341604776	2285.0228743046173	2288.692603261131
2275.8466774469703	2286.107457136868	2280.023211769937	2308.6801777319033	2293.2573278400037	2288.073948891952	2299.4608801339486	2297.0653017050486	2282.9405106996714	2275.8833081209373	2292.842286393602	2285.5145414777458	2310.3169195918535	2270.7955995762222	2285.320613011221	2296.976010302106	2302.0021200204155	2293.674085119056	2289.255798258425	2299.0731232828484	2285.0375100369606	2285.479881811039	2299.269316642769	2309.847983371438	2286.3582801263874	2289.4571502858207	2279.013182414088	2308.730341604776	2284.871784440833	2288.681032951582
2275.8466774469703	2286.107457136868	2279.9862774449707	2308.0511602156735	2293.2573278400037	2288.073948891952	2299.4608801339486	2297.0653017050486	2282.9405106996714	2275.8678729817802	2292.842286393602	2285.5145414777458	2310.3169195918535	2270.7955995762222	2284.8421748123874	2296.976010302106	2302.0021200204155	2293.07291513748	2289.255798258425	2299.0731232828484	2285.0375100369606	2285.452579722395	2299.269316642769	2309.847983371438	2286.2069449323476	2289.4571502858207	2279.013182414088	2308.730341604776	2284.5691814009974	2288.4423861416576
2275.8466774469703	2286.107457136868	2279.9862774449707	2308.0511602156735	2293.2573278400037	2288.073948891952	2299.4608801339486	2297.0653017050486	2282.9405106996714	2275.804825495432	2292.842286393602	2285.170415971817	2310.3169195918535	2270.7955995762222	2284.8421748123874	2296.976010302106	2301.88503866544	2293.0445651627406	2289.255798258425	2298.964254045941	2285.0375100369606	2285.452579722395	2299.269316642769	2309.847983371438	2286.2069449323476	2289.4571502858207	2278.8609753735827	2308.730341604776	2284.5447674483116	2288.4423861416576
2275.802479883617	2286.107457136868	2279.9258111978506	2307.47044462041	2293.2573278400037	2288.073948891952	2299.4608801339486	2296.923800591888	2282.9405106996714	2275.804825495432	2292.842286393602	2285.170415971817	2310.3169195918535	2270.7955995762222	2284.8421748123874	2296.498829227774	2301.88503866544	2292.765306272544	2289.255798258425	2298.964254045941	2285.0375100369606	2285.452579722395	2299.269316642769	2309.847983371438	2286.2069449323476	2289.4571502858207	2278.8609753735827	2308.730341604776	2284.306824242513	2288.4189880376266
2275.802479883617	2285.9888385125837	2279.8481565829175	2307.47044462041	2293.2573278400037	2288.073948891952	2299.2480044358713	2296.923800591888	2282.9405106996714	2275.804825495432	2292.5750214308823	2285.170415971817	2310.3149905381188	2270.670253138147	2284.8421748123874	2296.498829227774	2301.88503866544	2292.730374159945	2289.0674253729235	2298.869455564416	2285.0375100369606	2285.452579722395	2298.993732936215	2309.847983371438	2286.2069449323476	2289.4571502858207	2278.8609753735827	2308.730341604776	2284.2576682188324	2288.4189880376266
2275.802479883617	2285.9888385125837	2279.8481565829175	2307.47044462041	2293.2573278400037	2288.073948891952	2299.2480044358713	2296.5898915419566	2282.9405106996714	2275.804825495432	2292.1698937192614	2285.170415971817	2310.3149905381188	2270.670253138147	2284.8421748123874	2296.498829227774	2301.88503866544	2292.730374159945	2288.9485894003633	2298.869455564416	2285.0375100369606	2285.1641383940396	2298.993732936215	2309.847983371438	2285.973313679375	2289.4571502858207	2278.8609753735827	2308.730341604776	2284.2576682188324	2288.4189880376266
2275.802479883617	2285.9888385125837	2279.59733169073	2306.876372749944	2293.2337888369316	2288.073948891952	2299.2480044358713	2296.5898915419566	2282.9405106996714	2275.804825495432	2292.1698937192614	2285.170415971817	2310.3149905381188	2270.670253138147	2284.8421748123874	2296.498829227774	2301.88503866544	2292.6205662505827	2288.9485894003633	2298.8505622636967	2285.0375100369606	2285.1641383940396	2298.993732936215	2309.847983371438	2285.973313679375	2289.4571502858207	2278.8609753735827	2308.730341604776	2284.2576682188324	2288.0336137284926
2274.215455290633	2285.887970073881	2279.59733169073	2306.876372749944	2293.2337888369316	2288.073948891952	2299.2480044358713	2296.5898915419566	2282.9405106996714	2275.804825495432	2292.1698937192614	2285.1132323824504	2310.3149905381188	2269.790773651631	2284.2073649919607	2296.498829227774	2301.88503866544	2292.6205662505827	2288.9485894003633	2298.2732826419538	2285.0375100369606	2285.0916348491332	2298.993732936215	2309.847983371438	2285.973313679375	2289.4571502858207	2278.8609753735827	2308.730341604776	2284.2576682188324	2287.803438433747
2274.202271645083	2285.887970073881	2279.59733169073	2306.876372749944	2292.503268782342	2288.073948891952	2298.513185777578	2296.5898915419566	2282.9405106996714	2275.804825495432	2292.1698937192614	2285.0802116852383	2310.2587948769424	2269.790773651631	2284.2073649919607	2296.0723048367977	2301.88503866544	2292.6205662505827	2288.9485894003633	2298.2732826419538	2284.954727103068	2285.0916348491332	2298.993732936215	2309.847983371438	2285.973313679375	2289.4571502858207	2278.7851970467536	2308.730341604776	2284.2576682188324	2287.803438433747
2273.859693553618	2285.887970073881	2279.59733169073	2306.4717184104425	2291.9863273526944	2288.073948891952	2298.513185777578	2296.5898915419566	2282.9405106996714	2275.804825495432	2292.1698937192614	2285.0802116852383	2310.2399100647676	2269.790773651631	2284.2073649919607	2296.0723048367977	2301.7376841338764	2291.7197989051124	2288.71724963124	2298.2732826419538	2284.954727103068	2285.0916348491332	2298.993732936215	2309.847983371438	2285.840457933876	2289.4571502858207	2278.7851970467536	2308.730341604776	2284.2576682188324	2287.3817102732037
2273.6127327863314	2285.887970073881	2279.4831280502353	2306.374878517737	2291.9863273526944	2288.073948891952	2298.513185777578	2296.5898915419566	2282.9405106996714	2275.804825495432	2292.1698937192614	2285.0802116852383	2310.2399100647676	2269.790773651631	2284.2073649919607	2296.0723048367977	2301.7376841338764	2291.7197989051124	2288.0899182263124	2298.2732826419538	2284.954727103068	2285.0284540277994	2298.993732936215	2309.5486490557228	2285.840457933876	2289.4571502858207	2278.7851970467536	2308.730341604776	2284.2576682188324	2287.3530549225925
2273.6127327863314	2285.887970073881	2279.4831280502353	2306.374878517737	2291.9863273526944	2288.073948891952	2298.513185777578	2296.5898915419566	2282.9405106996714	2275.804825495432	2292.1698937192614	2285.0802116852383	2310.2399100647676	2269.790773651631	2284.2073649919607	2296.0723048367977	2301.7376841338764	2291.7197989051124	2288.0899182263124	2298.2732826419538	2284.954727103068	2284.994794033547	2297.124556125546	2309.457453844658	2285.840457933876	2289.4571502858207	2278.7851970467536	2308.1495709156293	2284.2576682188324	2287.3530549225925
2273.6127327863314	2285.887970073881	2279.4831280502353	2306.374878517737	2291.9863273526944	2287.378754698025	2298.143042985972	2296.5898915419566	2282.9405106996714	2275.804825495432	2292.1698937192614	2285.0802116852383	2310.2399100647676	2269.790773651631	2284.2073649919607	2296.0723048367977	2301.7376841338764	2291.6471934184847	2288.0899182263124	2298.2732826419538	2284.954727103068	2284.994794033547	2297.124556125546	2309.457453844658	2285.840457933876	2289.4571502858207	2278.7851970467536	2308.1495709156293	2284.2576682188324	2287.234042812868
2273.6127327863314	2285.887970073881	2279.4831280502353	2306.374878517737	2291.9863273526944	2287.378754698025	2298.143042985972	2296.331239414357	2282.661047415904	2275.804825495432	2292.1698937192614	2284.6587955167884	2310.1706677637017	2269.790773651631	2284.2073649919607	2296.0723048367977	2301.7376841338764	2291.6471934184847	2288.0899182263124	2298.0432307444958	2284.954727103068	2284.994794033547	2297.124556125546	2309.457453844658	2285.840457933876	2289.4571502858207	2278.7851970467536	2308.1495709156293	2284.2576682188324	2287.234042812868
2273.6127327863314	2285.887970073881	2279.4831280502353	2306.1883257707013	2291.9863273526944	2287.378754698025	2298.143042985972	2291.3181203214676	2282.3995345726667	2275.804825495432	2292.1698937192614	2284.6587955167884	2310.1706677637017	2269.790773651631	2284.2073649919607	2296.0723048367977	2301.6086238584758	2291.6471934184847	2288.0899182263124	2297.975926238793	2284.954727103068	2284.994794033547	2297.124556125546	2309.457453844658	2285.840457933876	2289.4571502858207	2278.7851970467536	2308.1495709156293	2283.976451150405	2287.234042812868
2273.6127327863314	2285.887970073881	2279.4831280502353	2306.1883257707013	2291.9863273526944	2287.378754698025	2298.143042985972	2291.3181203214676	2282.325952686514	2275.804825495432	2292.1698937192614	2284.6587955167884	2310.1706677637017	2269.790773651631	2284.17043550595	2296.062015677624	2301.6086238584758	2291.6471934184847	2288.0899182263124	2297.975926238793	2284.954727103068	2284.994794033547	2296.68450533695	2309.1614843233415	2285.840457933876	2289.4571502858207	2278.6012083005853	2308.1495709156293	2283.8088821727556	2286.2645621087363
2273.6127327863314	2285.887970073881	2279.4831280502353	2306.1883257707013	2291.9173545192793	2287.378754698025	2298.143042985972	2290.927626756035	2282.195806649163	2275.7683517595488	2292.1698937192614	2284.6587955167884	2310.1706677637017	2269.790773651631	2284.17043550595	2296.062015677624	2301.6086238584758	2291.6471934184847	2288.0899182263124	2297.975926238793	2284.951819990571	2284.905880462884	2296.68450533695	2309.1614843233415	2285.840457933876	2289.4571502858207	2278.6012083005853	2307.8786817550704	2283.8088821727556	2286.2645621087363
2273.6127327863314	2285.887970073881	2279.4831280502353	2306.1883257707013	2291.9173545192793	2287.378754698025	2298.143042985972	2290.927626756035	2282.195806649163	2275.7683517595488	2292.1698937192614	2284.6587955167884	2310.1706677637017	2269.790773651631	2284.17043550595	2296.062015677624	2301.6086238584758	2291.6471934184847	2288.0260545095553	2296.939350409972	2284.8944282849006	2284.905880462884	2296.68450533695	2309.109090519233	2285.840457933876	2289.4571502858207	2278.5059819092917	2307.8010670108733	2283.8088821727556	2286.2645621087363
2273.6127327863314	2285.887970073881	2279.4831280502353	2306.1883257707013	2291.9173545192793	2287.378754698025	2298.069697397629	2290.927626756035	2282.195806649163	2275.7683517595488	2292.1698937192614	2284.6587955167884	2310.1706677637017	2269.002198363283	2284.02630825111	2296.062015677624	2301.1740864446097	2291.6471934184847	2288.0260545095553	2296.3017079533315	2284.8944282849006	2284.525138978622	2294.3409078604286	2309.109090519233	2285.8199444956263	2289.4571502858207	2278.5059819092917	2307.8010670108733	2283.8088821727556	2286.2645621087363
2273.6127327863314	2285.887970073881	2279.3259439405538	2305.792540899554	2291.9173545192793	2287.378754698025	2298.069697397629	2290.927626756035	2282.195806649163	2275.667467491523	2292.1698937192614	2284.6587955167884	2310.1706677637017	2268.981649503097	2283.758255498762	2295.263424828683	2301.1740864446097	2291.515028011175	2288.0260545095553	2295.6874026078676	2284.8944282849006	2284.525138978622	2294.3409078604286	2308.7692338004713	2285.8199444956263	2289.4571502858207	2278.369175612016	2307.0115131889697	2283.5362704625954	2285.977609108514
2273.6127327863314	2285.887970073881	2279.3259439405538	2305.792540899554	2291.7478376057943	2287.378754698025	2298.069697397629	2290.927626756035	2282.195806649163	2275.667467491523	2292.1698937192614	2284.6587955167884	2309.9940116471125	2268.981649503097	2275.3695583929334	2295.263424828683	2301.1740864446097	2291.3475876350317	2288.0260545095553	2295.6874026078676	2284.8944282849006	2284.525138978622	2294.265933306439	2308.7692338004713	2285.8199444956263	2289.4571502858207	2278.369175612016	2307.0115131889697	2283.5362704625954	2285.977609108514
2273.552632981251	2285.6834702895967	2279.3259439405538	2305.792540899554	2291.7478376057943	2287.378754698025	2298.069697397629	2290.927626756035	2282.195806649163	2275.667467491523	2292.1698937192614	2284.6587955167884	2309.9940116471125	2268.872589625196	2275.101433134549	2294.4154665313577	2301.1740864446097	2291.3475876350317	2288.0260545095553	2295.6874026078676	2284.7556753532035	2284.525138978622	2294.265933306439	2308.7692338004713	2285.8078817424716	2289.4571502858207	2278.369175612016	2307.0115131889697	2283.5362704625954	2285.559891317196
2273.4945063988935	2285.6834702895967	2279.3259439405538	2305.792540899554	2291.7478376057943	2287.358994385137	2298.069697397629	2290.927626756035	2282.195806649163	2275.667467491523	2292.1698937192614	2284.6587955167884	2309.9940116471125	2268.7526345043516	2274.8976211382887	2294.4154665313577	2301.1740864446097	2291.3475876350317	2288.0260545095553	2294.490964495447	2284.7556753532035	2284.525138978622	2294.265933306439	2308.7692338004713	2285.8078817424716	2289.4571502858207	2278.328890455751	2306.6762033616687	2283.5362704625954	2285.478881798448
2273.4945063988935	2285.6834702895967	2279.3259439405538	2305.792540899554	2291.441728093933	2287.358994385137	2298.069697397629	2290.927626756035	2281.903876884473	2275.667467491523	2292.1698937192614	2284.6587955167884	2309.9940116471125	2268.7391760683804	2274.72499244928	2294.4154665313577	2301.1740864446097	2291.3475876350317	2288.0260545095553	2294.490964495447	2284.7556753532035	2284.525138978622	2294.265933306439	2308.7692338004713	2285.8078817424716	2289.4571502858207	2278.07895459032	2306.6762033616687	2283.5362704625954	2285.478881798448
2273.4945063988935	2285.6834702895967	2279.3259439405538	2305.6455046528968	2291.414592970158	2287.2573192731525	2298.069697397629	2290.927626756035	2281.8264016463045	2275.667467491523	2291.871070032983	2284.6587955167884	2309.9940116471125	2268.5712322510212	2274.72499244928	2294.124273651824	2301.0690775790163	2291.3475876350317	2288.0260545095553	2294.490964495447	2284.6483487408473	2284.525138978622	2294.265933306439	2308.7692338004713	2285.8078817424716	2289.4571502858207	2278.07895459032	2306.6762033616687	2283.4777629890327	2284.881388915948
2273.4945063988935	2285.6834702895967	2279.3025236337894	2305.6455046528968	2291.414592970158	2287.2573192731525	2297.8080550078575	2290.927626756035	2281.8264016463045	2275.6259008606958	2291.871070032983	2284.6587955167884	2309.9454091520493	2268.5712322510212	2274.72499244928	2294.124273651824	2300.9597049774266	2291.3475876350317	2288.0260545095553	2294.490964495447	2284.610271450555	2284.525138978622	2294.265933306439	2308.7692338004713	2285.8078817424716	2289.4571502858207	2277.5703969323126	2306.6762033616687	2283.3948819866237	2284.881388915948
2273.4945063988935	2285.6834702895967	2279.0823479503783	2305.6455046528968	2291.414592970158	2287.2573192731525	2297.8080550078575	2290.927626756035	2281.8264016463045	2275.6259008606958	2291.871070032983	2284.410861680147	2309.9454091520493	2268.5712322510212	2274.72499244928	2293.5487305770694	2300.9597049774266	2291.3475876350317	2288.0260545095553	2294.490964495447	2284.2112982201297	2284.449269603955	2294.265933306439	2308.677406922099	2285.8078817424716	2289.4571502858207	2277.5703969323126	2306.6762033616687	2283.3948819866237	2284.819613572259
2273.4391520952395	2285.6834702895967	2279.0823479503783	2305.6455046528968	2291.414592970158	2287.2573192731525	2297.8080550078575	2290.927626756035	2281.8264016463045	2275.6259008606958	2291.4692650391544	2284.410861680147	2309.9454091520493	2268.5712322510212	2274.470942700569	2293.5487305770694	2300.9597049774266	2291.2981190880078	2288.0260545095553	2294.490964495447	2284.2112982201297	2284.449269603955	2292.199072046027	2308.677406922099	2285.8078817424716	2289.4571502858207	2277.5703969323126	2306.46953266991	2283.170081050352	2284.819613572259
2273.4391520952395	2285.6834702895967	2279.0823479503783	2304.954521250452	2291.414592970158	2287.2573192731525	2297.8080550078575	2290.9138044972237	2279.2566941486893	2275.6259008606958	2291.4692650391544	2284.410861680147	2309.5182010340736	2268.5712322510212	2274.470942700569	2293.5487305770694	2300.9597049774266	2291.2981190880078	2288.0260545095553	2294.490964495447	2284.2112982201297	2284.449269603955	2291.9888292624087	2308.677406922099	2285.729873811814	2289.4571502858207	2277.5703969323126	2306.46953266991	2283.170081050352	2284.4764047241397
2273.4391520952395	2285.6834702895967	2279.0359917935	2304.954521250452	2290.9317495447376	2287.2573192731525	2297.3790699603123	2290.9138044972237	2279.224856335362	2275.6259008606958	2291.4692650391544	2284.410861680147	2309.5182010340736	2268.5707191493357	2274.470942700569	2293.5487305770694	2300.801896388137	2291.2981190880078	2288.0260545095553	2294.1619579971725	2284.2112982201297	2284.3911133234737	2291.9888292624087	2308.360648420883	2285.6225621133767	2289.4433466004166	2277.1986720630216	2306.46953266991	2283.170081050352	2284.4764047241397
2273.4391520952395	2285.6834702895967	2279.0359917935	2304.954521250452	2290.9317495447376	2287.2573192731525	2297.322362032751	2290.9138044972237	2279.224856335362	2275.6259008606958	2291.4692650391544	2284.410861680147	2309.5182010340736	2268.5707191493357	2274.447563200485	2293.5487305770694	2300.801896388137	2291.089462990667	2288.0260545095553	2294.1619579971725	2284.050064231319	2284.283810647837	2291.909246565908	2308.33656994199	2285.6225621133767	2289.348188115797	2277.1986720630216	2306.0948081512283	2282.9349176338005	2284.4764047241397
2273.4391520952395	2285.6834702895967	2279.0359917935	2304.954521250452	2290.792628802525	2287.1008854910365	2297.322362032751	2290.9138044972237	2278.923251542664	2275.6259008606958	2291.4692650391544	2284.410861680147	2309.5182010340736	2268.5272250908133	2274.447563200485	2293.5487305770694	2300.801896388137	2290.7336490275256	2288.0260545095553	2294.1619579971725	2284.050064231319	2284.283810647837	2291.8570769848025	2308.33656994199	2285.6225621133767	2289.348188115797	2277.1986720630216	2305.433904037561	2282.9349176338005	2284.4026932140673
2273.413672887696	2285.6834702895967	2279.0359917935	2304.954521250452	2290.792628802525	2287.1008854910365	2297.322362032751	2290.9138044972237	2278.923251542664	2275.5151061903966	2291.4692650391544	2284.053448709909	2309.5182010340736	2268.5272250908133	2274.4391354230997	2293.5487305770694	2300.801896388137	2290.7336490275256	2288.0260545095553	2294.1619579971725	2284.050064231319	2284.283810647837	2291.692025857264	2308.33656994199	2285.6225621133767	2289.348188115797	2277.1986720630216	2305.433904037561	2282.8266690601527	2284.4026932140673
2273.413672887696	2285.6121472123086	2278.7281047693205	2303.9693115408654	2290.792628802525	2287.0172498119646	2297.322362032751	2290.9138044972237	2278.923251542664	2275.5151061903966	2291.4692650391544	2284.053448709909	2309.5182010340736	2267.716548188658	2274.4391354230997	2293.5487305770694	2300.801896388137	2290.7336490275256	2288.0260545095553	2294.1619579971725	2284.050064231319	2284.283810647837	2291.0868100110115	2308.33656994199	2285.6225621133767	2289.348188115797	2277.1986720630216	2305.433904037561	2282.4835280380044	2283.1538404511352
2273.413672887696	2285.6121472123086	2278.3341614528913	2303.9693115408654	2290.792628802525	2286.7134346301177	2297.322362032751	2290.9138044972237	2278.923251542664	2275.5051626806817	2291.4692650391544	2284.053448709909	2309.5182010340736	2267.716548188658	2274.286339583539	2293.5487305770694	2300.801896388137	2290.7336490275256	2288.0260545095553	2294.1619579971725	2284.050064231319	2284.283810647837	2291.0868100110115	2308.0551110930273	2285.6088484732627	2289.348188115797	2277.1986720630216	2305.156630448658	2281.9787674195322	2283.1538404511352
2273.301547728146	2285.6121472123086	2278.3341614528913	2303.9693115408654	2290.482381476667	2286.7134346301177	2297.322362032751	2290.9138044972237	2278.3762050632686	2275.5051626806817	2291.4692650391544	2284.053448709909	2309.5182010340736	2267.716548188658	2274.286339583539	2293.5487305770694	2300.76268001714	2290.7336490275256	2288.0260545095553	2294.1619579971725	2284.050064231319	2284.283810647837	2291.0868100110115	2307.6445276466734	2285.348282293057	2289.348188115797	2277.1986720630216	2304.908895700336	2281.9787674195322	2283.1538404511352
2273.301547728146	2285.6121472123086	2278.3341614528913	2303.951896542447	2290.482381476667	2286.5175788349625	2297.0663254982464	2290.9138044972237	2278.3762050632686	2275.5051626806817	2291.4692650391544	2284.053448709909	2309.5182010340736	2267.716548188658	2274.286339583539	2293.5487305770694	2300.76268001714	2290.7336490275256	2288.0260545095553	2294.1619579971725	2284.050064231319	2284.283810647837	2291.0868100110115	2307.6445276466734	2285.348282293057	2289.348188115797	2277.1986720630216	2304.908895700336	2281.9787674195322	2283.1538404511352
2273.288822143349	2285.6121472123086	2277.8579224341966	2303.518294188618	2290.4384724402676	2286.5156174756416	2297.0663254982464	2290.9138044972237	2278.3762050632686	2275.5051626806817	2291.4692650391544	2284.053448709909	2309.11985733289	2267.716548188658	2274.2406157000455	2293.5487305770694	2300.76268001714	2290.7336490275256	2288.0260545095553	2294.1619579971725	2283.403164620745	2284.283810647837	2291.0868100110115	2307.6445276466734	2285.348282293057	2289.348188115797	2277.1986720630216	2304.908895700336	2281.9787674195322	2283.1538404511352
2273.288822143349	2285.6121472123086	2277.8579224341966	2303.518294188618	2290.4384724402676	2286.5156174756416	2297.0663254982464	2290.9138044972237	2277.998780491771	2275.5051626806817	2291.4692650391544	2284.053448709909	2309.11985733289	2267.716548188658	2274.1632044788316	2293.5487305770694	2300.3711774035282	2290.7336490275256	2288.0260545095553	2294.1619579971725	2283.2643744485927	2284.283810647837	2291.0868100110115	2307.6445276466734	2285.348282293057	2289.348188115797	2277.1986720630216	2304.908895700336	2281.8870021355697	2283.1538404511352
2273.288822143349	2285.317409827847	2277.6237272371777	2303.518294188618	2290.4384724402676	2286.5156174756416	2296.9245024142188	2290.9138044972237	2277.998780491771	2275.5051626806817	2291.4692650391544	2284.053448709909	2308.940218736481	2267.2445877234154	2274.1632044788316	2293.5487305770694	2300.3711774035282	2290.7336490275256	2288.0260545095553	2294.1619579971725	2283.2643744485927	2284.283810647837	2290.3034798110484	2307.025104434791	2285.348282293057	2289.348188115797	2277.1986720630216	2304.908895700336	2281.8870021355697	2283.1538404511352
2273.288822143349	2285.317409827847	2277.6237272371777	2303.5104222790283	2290.4384724402676	2286.5156174756416	2296.9245024142188	2290.9138044972237	2277.806242222071	2275.5051626806817	2291.4692650391544	2284.053448709909	2308.940218736481	2267.2445877234154	2274.1439183990788	2293.5487305770694	2300.3711774035282	2290.428778313339	2288.0260545095553	2294.1619579971725	2281.6038630906464	2284.283810647837	2290.3034798110484	2307.025104434791	2285.348282293057	2289.348188115797	2277.101979320015	2304.908895700336	2281.8870021355697	2283.1538404511352
2273.288822143349	2285.317409827847	2277.6237272371777	2303.5104222790283	2290.4384724402676	2286.5156174756416	2296.9245024142188	2290.9138044972237	2277.806242222071	2275.5051626806817	2291.2535130839838	2284.0289089501603	2308.940218736481	2266.6793498243537	2274.1439183990788	2293.5487305770694	2300.176896272642	2290.428778313339	2288.0260545095553	2294.1619579971725	2281.6038630906464	2284.283810647837	2290.3034798110484	2306.870404795715	2285.348282293057	2289.348188115797	2277.101979320015	2304.908895700336	2281.8870021355697	2283.1538404511352
2273.288822143349	2285.317409827847	2277.6237272371777	2303.4254728739543	2290.4384724402676	2286.5156174756416	2296.9245024142188	2290.9138044972237	2277.806242222071	2275.5051626806817	2291.2535130839838	2283.6760605105083	2308.940218736481	2266.657841993259	2274.1439183990788	2293.5487305770694	2300.176896272642	2290.428778313339	2288.0260545095553	2294.1619579971725	2281.6038630906464	2284.283810647837	2290.3034798110484	2306.870404795715	2285.348282293057	2289.348188115797	2277.101979320015	2304.908895700336	2281.8681271362125	2283.1538404511352
2273.2628838443775	2285.317409827847	2277.6237272371777	2303.4254728739543	2290.4384724402676	2286.5156174756416	2296.9245024142188	2290.9138044972237	2277.806242222071	2275.5051626806817	2291.2535130839838	2283.6213440845218	2308.861081520805	2266.657841993259	2274.1193108169946	2293.5487305770694	2300.176896272642	2290.428778313339	2288.0260545095553	2294.1619579971725	2281.588317802428	2284.283810647837	2290.3034798110484	2306.870404795715	2285.348282293057	2289.348188115797	2277.101979320015	2304.0854057621955	2281.8681271362125	2283.1538404511352
2273.2628838443775	2285.317409827847	2277.6237272371777	2303.4254728739543	2290.4384724402676	2286.5156174756416	2296.6217111976475	2290.649445420008	2277.806242222071	2275.5051626806817	2291.2535130839838	2283.5053089666253	2308.861081520805	2266.534097708829	2274.1193108169946	2293.5487305770694	2299.8726343833036	2290.428778313339	2288.0260545095553	2294.1619579971725	2281.274984568547	2284.283810647837	2290.3034798110484	2306.870404795715	2285.348282293057	2289.191363362913	2277.101979320015	2304.0854057621955	2281.8681271362125	2283.1538404511352
2273.2628838443775	2285.317409827847	2277.6237272371777	2303.368488635757	2290.4384724402676	2286.5156174756416	2296.6217111976475	2290.649445420008	2277.806242222071	2275.5051626806817	2291.2535130839838	2283.5053089666253	2308.861081520805	2265.4321528963164	2274.1193108169946	2293.5487305770694	2299.5855743194297	2290.428778313339	2288.0260545095553	2294.1619579971725	2281.274984568547	2284.283810647837	2290.3034798110484	2306.870404795715	2285.348282293057	2289.191363362913	2277.101979320015	2304.0854057621955	2281.8681271362125	2283.1538404511352
2273.2628838443775	2285.317409827847	2277.6237272371777	2303.368488635757	2290.4384724402676	2286.5156174756416	2296.6217111976475	2290.649445420008	2277.806242222071	2275.424379165952	2291.2535130839838	2283.5053089666253	2308.861081520805	2265.4321528963164	2274.1193108169946	2293.5487305770694	2299.499318952976	2290.428778313339	2288.0260545095553	2294.1619579971725	2281.274984568547	2284.283810647837	2290.3034798110484	2306.870404795715	2285.348282293057	2289.191363362913	2277.101979320015	2304.0854057621955	2281.8681271362125	2283.1538404511352
2273.2628838443775	2285.317409827847	2277.6237272371777	2303.368488635757	2290.4384724402676	2286.5156174756416	2296.6217111976475	2290.649445420008	2277.688209684579	2275.424379165952	2291.2535130839838	2283.5053089666253	2308.857985465228	2265.4321528963164	2274.0346837181924	2293.5487305770694	2299.499318952976	2290.304590569808	2288.0260545095553	2294.1619579971725	2281.1289862775743	2284.283810647837	2290.3034798110484	2306.870404795715	2285.348282293057	2289.191363362913	2277.101979320015	2304.0854057621955	2281.8681271362125	2283.1538404511352
2273.2628838443775	2285.317409827847	2277.6237272371777	2303.368488635757	2290.4384724402676	2286.5156174756416	2296.6217111976475	2290.649445420008	2277.688209684579	2275.424379165952	2291.2535130839838	2283.5053089666253	2308.3380723833475	2265.4321528963164	2274.0346837181924	2293.5487305770694	2299.111479013869	2290.304590569808	2288.0260545095553	2294.1619579971725	2281.1289862775743	2284.283810647837	2289.972859014052	2306.870404795715	2285.348282293057	2289.191363362913	2277.101979320015	2304.0854057621955	2281.8681271362125	2283.1538404511352
2273.2628838443775	2285.317409827847	2277.6237272371777	2303.368488635757	2290.4384724402676	2286.5156174756416	2296.6217111976475	2290.649445420008	2277.688209684579	2275.424379165952	2291.2535130839838	2283.5053089666253	2308.3380723833475	2265.4125205383207	2274.0346837181924	2293.5487305770694	2298.038539527389	2290.304590569808	2288.0260545095553	2294.1619579971725	2281.1289862775743	2284.283810647837	2289.972859014052	2306.5992555957905	2285.348282293057	2289.191363362913	2277.101979320015	2304.0854057621955	2281.8681271362125	2283.0687125801037
2273.2628838443775	2285.317409827847	2277.6237272371777	2303.368488635757	2290.358001561202	2286.5156174756416	2296.6217111976475	2290.649445420008	2277.688209684579	2275.424379165952	2291.2535130839838	2283.5053089666253	2308.3380723833475	2265.4125205383207	2274.0346837181924	2293.5487305770694	2298.038539527389	2290.304590569808	2288.0260545095553	2294.1619579971725	2281.1289862775743	2284.283810647837	2289.972859014052	2306.5992555957905	2285.348282293057	2289.191363362913	2277.101979320015	2304.0854057621955	2281.8681271362125	2282.6511590887076
2273.2628838443775	2285.317409827847	2277.6237272371777	2303.368488635757	2290.358001561202	2286.5156174756416	2296.0636077466233	2290.649445420008	2277.6845352720293	2275.424379165952	2291.2535130839838	2283.5053089666253	2308.3380723833475	2265.4125205383207	2274.0346837181924	2293.344550929177	2297.4000459337785	2290.304590569808	2288.0260545095553	2294.1619579971725	2280.838790522335	2284.283810647837	2289.972859014052	2306.5992555957905	2285.348282293057	2289.191363362913	2277.101979320015	2304.0854057621955	2281.8681271362125	2282.6511590887076
2273.2628838443775	2285.317409827847	2277.6237272371777	2303.368488635757	2290.358001561202	2286.5156174756416	2296.0636077466233	2290.649445420008	2277.6845352720293	2275.424379165952	2291.2535130839838	2283.5053089666253	2308.3380723833475	2265.4125205383207	2274.0346837181924	2293.344550929177	2297.4000459337785	2290.304590569808	2288.0260545095553	2294.1619579971725	2280.838790522335	2284.283810647837	2289.972859014052	2306.5992555957905	2285.348282293057	2289.112371107973	2277.101979320015	2304.0854057621955	2281.8681271362125	2282.6511590887076
2273.2628838443775	2285.317409827847	2277.6237272371777	2303.368488635757	2290.358001561202	2286.2882289830627	2296.0636077466233	2290.649445420008	2277.6845352720293	2275.424379165952	2291.2535130839838	2283.5053089666253	2308.3380723833475	2265.3549920147884	2274.0145103640084	2293.301460559731	2297.4000459337785	2290.304590569808	2288.0260545095553	2294.1619579971725	2280.3198038157675	2284.283810647837	2289.841616654009	2306.5992555957905	2285.348282293057	2289.112371107973	2277.101979320015	2304.0854057621955	2281.6509648497126	2282.6511590887076
