# Supplementary material for: An improved FOX optimization algorithm using adaptive exploration and exploitation for global optimization
Source: PLoS One. 2025 Sep 18;20(9):e0331965. doi: 10.1371/journal.pone.0331965 (PMC12445531; doi:10.1371/journal.pone.0331965)
Supplement: S2 File — This compressed file contains all the results of the conducted experiments. Each main directory within the archive includes three subdirectories: Analysis, best_fit, and convergence. The best_fit and convergence folders contain the raw experimental data obtained from 30 independent runs. The Analysis folder includes tables and figures derived from these raw results. These files can be used to reproduce and further analyze the results presented in the manuscript. (ZIP) [file pone.0331965.s002.zip › cec2017/convergence/NRO/C17F8.csv]

trial_1	trial_2	trial_3	trial_4	trial_5	trial_6	trial_7	trial_8	trial_9	trial_10	trial_11	trial_12	trial_13	trial_14	trial_15	trial_16	trial_17	trial_18	trial_19	trial_20	trial_21	trial_22	trial_23	trial_24	trial_25	trial_26	trial_27	trial_28	trial_29	trial_30
887.9942822489411	887.6591082488801	901.6170819712986	871.4751585840893	883.6526751019651	882.0858229331798	886.5701567086855	872.8816404081165	907.9103179281194	884.5025469134675	870.3671258954494	894.0583455376512	906.3871810547959	869.0967026295943	892.8995430885159	890.7812579885831	885.4682122364976	888.850647510932	878.542751133202	856.062182922949	896.757696525345	864.0373689484225	872.2404587190397	894.3255716471888	881.2758394711726	871.6275672428249	865.1291289688669	889.0286115844011	881.4016668850869	874.7639708278671
876.4378945036335	866.6745809781505	885.3678818846223	852.9830726809002	862.9444700984379	866.5036031765444	857.2781757548972	872.8816404081165	861.3552754235953	867.5248908946455	847.7634581739795	892.6015103336525	879.0166311880075	864.1997736799847	877.6097348574854	857.3934375186793	856.858582470041	865.1818745035221	878.1340459386721	856.062182922949	877.95810905135	864.0373689484225	858.301650297346	860.3278567372255	853.5353186736955	836.8916552647678	861.2977204632972	859.6552007413068	874.8520499171163	874.7639708278671
859.3799395677828	866.6745809781505	856.8687564323569	852.5679592969556	862.9444700984379	856.4272205244353	856.812950115439	849.5221531555695	861.3552754235953	855.0202461223776	847.1528369644997	892.6015103336525	879.0166311880075	864.1997736799847	870.0215740766284	842.2399300229188	856.858582470041	865.1818745035221	872.7561426983925	844.3105154691251	860.4132755265977	859.7652933957619	858.301650297346	860.3278567372255	853.5353186736955	836.8916552647678	861.2977204632972	859.6552007413068	874.8520499171163	856.1669832538016
847.7708873924013	864.2935378826215	856.8687564323569	852.5679592969556	856.126370077432	856.4272205244353	855.5798223212449	847.0759552743438	855.5284093898454	837.437257867117	839.270677342239	883.7006670420488	856.2868899170355	864.1997736799847	870.0215740766284	833.2614188507902	851.7494408405386	865.1818745035221	860.4263183451961	843.4499674275384	860.4132755265977	840.9848743826577	858.301650297346	860.3278567372255	853.5353186736955	836.8916552647678	854.2748805218138	854.0764688616516	847.3087314055444	856.1669832538016
847.7708873924013	864.2935378826215	856.8687564323569	852.5679592969556	856.126370077432	838.557844766165	855.5798223212449	847.0759552743438	855.5284093898454	837.437257867117	839.270677342239	865.080419367782	856.2868899170355	856.4111583298078	870.0215740766284	833.2614188507902	851.7494408405386	846.5926020360934	855.5607183800985	843.4499674275384	860.3581992285439	840.6585808651516	854.6188421996935	860.3278567372255	853.5353186736955	836.8916552647678	854.2748805218138	854.0764688616516	847.3087314055444	856.1669832538016
847.7708873924013	847.7174123712999	856.8687564323569	833.8203911357648	855.8399479726369	838.557844766165	855.5798223212449	847.0759552743438	854.5511241371303	837.0331331486792	839.270677342239	860.7431372687037	856.2868899170355	856.4111583298078	861.6673903837514	833.2614188507902	851.7494408405386	846.5926020360934	852.1680002201366	836.6143749289538	855.3893722886786	840.6585808651516	854.6188421996935	855.7179657499004	853.5353186736955	836.8916552647678	854.2748805218138	847.5160294311603	847.3087314055444	843.1192363586936
847.7708873924013	847.7174123712999	849.491580994205	826.2811686173437	853.9620849088237	838.557844766165	855.5798223212449	847.0759552743438	836.7789914781172	837.0331331486792	839.270677342239	860.7431372687037	856.2868899170355	856.4111583298078	854.9254567344074	832.8668928630268	829.9846972287116	844.7601913548839	851.617657105637	836.6143749289538	855.3893722886786	837.1710261904184	844.0056127265517	849.4950408537741	853.5353186736955	836.8916552647678	848.9792005521819	847.5160294311603	847.3087314055444	836.9020653279272
847.7708873924013	847.7174123712999	837.0119535475831	826.2811686173437	847.5925780660673	838.557844766165	853.4694077185633	843.9555125389595	836.7789914781172	836.2124455115485	836.3633749823601	860.7431372687037	856.2868899170355	847.3191028565179	854.9254567344074	832.8668928630268	829.9846972287116	844.7601913548839	849.9196616503588	836.6143749289538	854.6328505004367	837.1710261904184	844.0056127265517	849.4950408537741	852.3240660422366	836.8916552647678	839.1160456597642	834.7541986852896	847.3087314055444	836.9020653279272
847.7708873924013	847.7174123712999	837.0119535475831	826.2811686173437	845.2594124434256	838.557844766165	853.1982680090866	843.9555125389595	836.7789914781172	836.2124455115485	836.3633749823601	860.7431372687037	856.2868899170355	847.3191028565179	847.9038617409791	832.8668928630268	829.9846972287116	844.7601913548839	849.2915957752931	832.3156198659686	847.4937837606161	837.1710261904184	839.9204580179877	849.4950408537741	851.8565843187131	835.3536906843725	839.1160456597642	834.7541986852896	847.3087314055444	836.9020653279272
839.6678655733506	847.7174123712999	834.9096089215208	826.2811686173437	834.7115064400141	832.0842598399822	847.75701150533	843.9555125389595	832.4503461449394	836.2124455115485	836.3633749823601	839.6118747710995	828.4531027299022	831.1339613065796	831.9429060044715	832.8668928630268	829.9846972287116	844.7601913548839	849.2915957752931	832.3156198659686	847.4937837606161	837.1710261904184	839.9204580179877	842.7815967007473	851.8565843187131	835.3536906843725	839.1160456597642	826.2767840723964	847.3087314055444	836.9020653279272
839.6678655733506	847.7174123712999	834.9096089215208	826.2811686173437	834.7115064400141	832.0842598399822	847.75701150533	843.9555125389595	832.4503461449394	834.1182303921524	834.3878794167667	839.6118747710995	828.4531027299022	831.1339613065796	831.9429060044715	832.8668928630268	829.9846972287116	844.5202090934896	842.5902334435907	832.3156198659686	847.4937837606161	832.4459344683102	835.5681847789597	842.7815967007473	851.8565843187131	835.3536906843725	837.1733829738095	822.5307037846119	847.3087314055444	836.9020653279272
839.6678655733506	842.4678276628379	834.9096089215208	826.2811686173437	834.7115064400141	832.0842598399822	847.75701150533	843.9555125389595	832.4503461449394	830.8736309949045	834.3878794167667	834.5888110070495	828.4531027299022	831.1339613065796	831.9429060044715	832.8668928630268	829.9846972287116	844.5202090934896	842.5902334435907	832.3156198659686	847.4937837606161	832.4459344683102	835.5681847789597	842.7815967007473	851.8565843187131	835.3536906843725	837.1733829738095	822.5307037846119	844.297586501667	824.4989053538087
832.626446393596	842.4678276628379	834.9096089215208	826.2811686173437	834.7115064400141	832.0842598399822	841.0429459674466	843.9555125389595	832.4503461449394	830.8736309949045	834.0642416573056	834.5888110070495	828.4531027299022	831.1339613065796	831.9429060044715	832.8668928630268	829.9846972287116	844.5202090934896	839.769472654409	828.0417464570372	847.4937837606161	832.4459344683102	835.5681847789597	842.7815967007473	841.3013784217046	835.3536906843725	837.1733829738095	822.5307037846119	837.4665352385817	824.4989053538087
832.626446393596	839.9689563666827	834.9096089215208	826.2811686173437	834.7115064400141	832.0842598399822	841.0429459674466	843.9555125389595	832.4503461449394	830.8736309949045	834.0642416573056	834.5888110070495	828.4531027299022	831.1339613065796	831.9429060044715	832.8668928630268	829.9846972287116	842.4257787980738	839.769472654409	828.0417464570372	844.364335683936	832.4459344683102	835.5681847789597	842.7815967007473	839.0783370476069	828.0938538449936	837.1733829738095	822.5307037846119	837.4665352385817	824.4989053538087
823.7107039636808	839.9689563666827	834.9096089215208	826.2811686173437	831.9141107395152	832.0842598399822	841.0429459674466	843.9555125389595	832.4503461449394	830.7766756768544	834.0642416573056	834.5888110070495	828.4531027299022	831.1339613065796	831.9429060044715	832.8668928630268	827.9950492109929	839.6011830313196	839.769472654409	828.0417464570372	837.1856854110854	832.4459344683102	833.2977784151204	842.2714406380745	839.0783370476069	823.8204269780147	832.5842023685553	822.5307037846119	834.7901797114198	824.4989053538087
823.7107039636808	827.2136847287443	834.9096089215208	826.2811686173437	831.9141107395152	827.5262249696983	837.9443366955486	843.9555125389595	832.4503461449394	830.7766756768544	830.0609541712005	834.5888110070495	827.7334181937454	830.0124906167894	831.9429060044715	832.8668928630268	827.9950492109929	834.639086216714	830.7728801449279	828.0417464570372	837.1856854110854	832.4459344683102	825.4037252042741	835.9318125297372	839.0783370476069	823.8204269780147	827.0374015208226	822.5307037846119	834.7901797114198	824.4989053538087
823.7107039636808	827.2136847287443	834.9096089215208	826.2811686173437	831.6867041408708	827.5262249696983	836.8941858392966	843.9555125389595	832.4503461449394	830.7766756768544	830.0609541712005	834.5888110070495	827.7334181937454	830.0124906167894	831.9429060044715	832.8668928630268	827.9950492109929	834.639086216714	830.7728801449279	826.997614200441	837.1856854110854	832.4459344683102	821.8985972781746	835.9318125297372	835.0311970599342	823.8204269780147	827.0374015208226	822.5307037846119	834.7901797114198	824.4989053538087
823.7107039636808	827.2136847287443	832.4927887418256	826.2811686173437	831.1911680441259	827.5262249696983	831.634668600841	843.9555125389595	832.2542032900254	821.053597089634	830.0609541712005	834.5888110070495	826.8208094097822	830.0124906167894	831.9429060044715	832.8668928630268	827.6642671797006	834.639086216714	830.7728801449279	826.997614200441	837.1856854110854	832.4459344683102	821.8985972781746	835.9318125297372	835.0311970599342	823.8204269780147	825.7132723006303	822.5307037846119	827.5582505647565	824.4989053538087
823.7107039636808	827.2136847287443	832.4927887418256	826.2811686173437	831.1911680441259	827.5262249696983	831.634668600841	843.9555125389595	832.2542032900254	821.053597089634	830.0609541712005	834.5888110070495	821.6201690939806	830.0124906167894	831.9429060044715	832.8668928630268	827.6642671797006	834.639086216714	830.7728801449279	820.5387592276704	837.1856854110854	831.09566073951	821.8985972781746	829.1978408038148	835.0311970599342	823.8204269780147	825.7132723006303	822.5307037846119	827.5582505647565	824.4989053538087
823.7107039636808	824.8512278571776	832.4927887418256	826.2811686173437	829.608800149311	827.5262249696983	828.8454827472399	843.9555125389595	830.9300398773303	821.053597089634	830.0609541712005	834.5888110070495	821.6201690939806	830.0124906167894	831.9429060044715	831.2469969516864	827.6642671797006	834.639086216714	830.7728801449279	816.6279775004703	837.1856854110854	828.1201618213394	821.8985972781746	829.1978408038148	835.0311970599342	823.8204269780147	825.7132723006303	822.5307037846119	827.5582505647565	824.4989053538087
823.7107039636808	824.0209637932363	832.4927887418256	826.2811686173437	829.608800149311	827.5262249696983	828.8454827472399	843.9555125389595	830.9300398773303	821.053597089634	827.0118304593285	830.7148797719897	820.6402644861977	829.8348506596783	831.9429060044715	831.2469969516864	825.7985220262237	832.1894472719482	830.7728801449279	815.9063192384131	833.2482767072762	826.6922647197671	821.8985972781746	829.1978408038148	835.0311970599342	823.8204269780147	825.7132723006303	822.5307037846119	819.8702571169667	824.4989053538087
823.7107039636808	824.0209637932363	832.4927887418256	825.5567111233333	829.608800149311	827.5262249696983	828.8454827472399	843.9555125389595	830.9300398773303	821.053597089634	824.6977555727439	822.053042577767	820.6402644861977	829.8348506596783	831.9429060044715	831.2469969516864	825.7985220262237	832.1894472719482	830.7728801449279	815.9063192384131	833.2482767072762	826.6922647197671	821.8985972781746	826.3336209572485	832.6252846971689	823.8204269780147	819.7415558670737	822.5307037846119	818.4447426555573	824.4989053538087
823.7107039636808	824.0209637932363	832.4927887418256	822.6989372619735	825.5080084029875	827.5262249696983	828.8454827472399	839.4203651530524	830.9300398773303	821.053597089634	824.6977555727439	822.053042577767	820.6402644861977	829.8348506596783	831.9429060044715	830.3315481321865	825.7985220262237	832.1894472719482	830.7728801449279	815.9063192384131	833.2482767072762	826.6922647197671	821.8985972781746	826.3336209572485	831.8239685530774	822.1026217420181	819.7415558670737	822.5307037846119	818.4447426555573	824.4989053538087
823.7107039636808	824.0209637932363	832.4927887418256	819.9488431868951	825.5080084029875	817.0246218674645	828.8454827472399	837.6256891621068	829.3992336091874	821.053597089634	824.6977555727439	822.053042577767	820.6402644861977	824.7564207630844	831.9429060044715	830.3315481321865	825.7985220262237	829.0509509229776	830.7728801449279	815.9063192384131	822.106723171757	826.6922647197671	821.8985972781746	826.3336209572485	831.8239685530774	822.1026217420181	818.7173262924018	821.5724967878036	816.0881407146805	824.4989053538087
823.7107039636808	824.0209637932363	827.1876944233663	819.9488431868951	825.5080084029875	813.7058983719108	828.8454827472399	833.5477215365532	829.3992336091874	821.053597089634	820.3962510613234	822.053042577767	820.6402644861977	819.6709536926214	831.9429060044715	830.3315481321865	825.7985220262237	829.0509509229776	830.7728801449279	815.9063192384131	822.106723171757	826.6922647197671	821.8985972781746	826.3336209572485	831.8239685530774	821.155936999779	818.7173262924018	820.422040328588	816.0881407146805	824.4989053538087
823.7107039636808	822.9532138864192	827.1876944233663	819.9488431868951	824.1138387709724	813.7058983719108	828.8454827472399	833.5477215365532	829.3992336091874	821.053597089634	820.3962510613234	822.053042577767	820.6402644861977	819.6709536926214	831.9429060044715	830.3315481321865	823.0488118297236	826.9996169482912	830.7728801449279	815.9063192384131	822.106723171757	823.4939812162355	819.1291264698809	826.3336209572485	831.8239685530774	820.4451700629616	818.3109662341519	820.422040328588	814.6167459544315	824.4989053538087
821.9820156022158	822.9532138864192	827.1876944233663	819.9488431868951	822.8776837480825	813.7058983719108	828.8454827472399	827.798143290645	827.9184724879464	819.2239937277035	820.3962510613234	822.053042577767	820.2987719487134	819.6709536926214	831.9429060044715	829.167010679314	823.0488118297236	826.9996169482912	830.2226317676078	815.9063192384131	820.1216784278264	823.4939812162355	819.1291264698809	823.5212937500742	831.5814886687635	810.9248052493997	815.5239434442883	820.422040328588	814.6167459544315	823.2943089593953
821.9820156022158	822.9532138864192	827.1876944233663	819.9488431868951	819.4887281539355	813.5885040492951	828.8454827472399	827.798143290645	822.6112631196104	819.2239937277035	820.3962510613234	821.0494722150859	820.2987719487134	819.6709536926214	830.1393818063232	829.167010679314	822.344336155768	826.9996169482912	830.2226317676078	815.9063192384131	820.1216784278264	823.4939812162355	819.1291264698809	820.7289146364224	827.930526263369	810.9248052493997	815.5239434442883	820.422040328588	812.8527387861066	817.3298542894513
821.9820156022158	822.9532138864192	827.1876944233663	819.9488431868951	819.3619566698883	813.5885040492951	828.8454827472399	827.798143290645	822.4829607025142	819.2239937277035	819.9337991469804	821.0494722150859	815.7707460301655	819.6709536926214	830.1393818063232	820.3134308721467	822.344336155768	826.9996169482912	830.2226317676078	815.9063192384131	820.1216784278264	823.4939812162355	819.1291264698809	820.7289146364224	827.930526263369	810.9248052493997	815.5239434442883	820.422040328588	812.8527387861066	817.3298542894513
821.9820156022158	822.9532138864192	827.1876944233663	817.3466928509315	819.3619566698883	813.5885040492951	828.8454827472399	827.798143290645	822.4829607025142	819.2239937277035	819.9337991469804	819.9093999422256	815.7707460301655	819.6709536926214	830.1393818063232	820.3134308721467	821.4365501397592	826.9996169482912	825.4520848458459	815.9063192384131	820.1216784278264	823.4939812162355	819.1291264698809	820.7289146364224	820.913601006016	810.9248052493997	815.5239434442883	820.422040328588	811.8581904365612	817.3298542894513
821.9820156022158	822.9532138864192	827.1876944233663	817.3466928509315	819.3619566698883	813.5885040492951	828.8454827472399	827.798143290645	822.4829607025142	819.2239937277035	819.9337991469804	819.9093999422256	815.7707460301655	819.6709536926214	830.1393818063232	820.3134308721467	821.4365501397592	825.7870488182377	825.4520848458459	815.9063192384131	819.1498258593251	823.4939812162355	819.1291264698809	816.8564621101261	820.913601006016	810.9248052493997	815.5162369471475	820.422040328588	811.8581904365612	817.3298542894513
821.9820156022158	822.9532138864192	827.1876944233663	814.6330172976741	819.3619566698883	813.5885040492951	828.8454827472399	827.798143290645	822.4829607025142	819.2239937277035	819.9337991469804	819.9093999422256	815.7707460301655	819.6709536926214	830.1393818063232	820.3134308721467	820.5588087939489	825.5072169159866	823.5859867367656	815.9063192384131	819.1498258593251	823.4939812162355	815.6108251922253	815.2846742690834	820.913601006016	810.9248052493997	815.5162369471475	817.0038337564622	811.8581904365612	817.3298542894513
821.9820156022158	822.9532138864192	827.1876944233663	813.2034883109594	819.3619566698883	813.5885040492951	828.8454827472399	827.798143290645	822.4829607025142	819.2239937277035	819.9337991469804	819.9093999422256	815.6640980114028	816.8180996451723	830.1393818063232	820.3134308721467	820.5588087939489	825.5072169159866	823.5859867367656	815.9063192384131	819.1498258593251	823.4939812162355	815.2255398741692	815.2846742690834	820.913601006016	810.9248052493997	815.5162369471475	817.0038337564622	811.8581904365612	817.3298542894513
821.9820156022158	822.9532138864192	827.1876944233663	813.2034883109594	819.3619566698883	813.5885040492951	828.8454827472399	827.798143290645	822.4829607025142	819.2239937277035	819.9337991469804	819.9093999422256	815.6640980114028	816.8180996451723	830.1393818063232	820.3134308721467	820.5588087939489	825.5072169159866	821.3800114627152	815.9063192384131	819.1498258593251	818.3805545340108	815.2255398741692	815.2846742690834	820.913601006016	810.9248052493997	815.5162369471475	817.0038337564622	811.8581904365612	817.3298542894513
821.9820156022158	820.4159195760308	827.1876944233663	810.3846272625968	818.176662506075	813.5885040492951	828.8454827472399	827.798143290645	822.2841395128157	818.7723991231384	819.9337991469804	819.9093999422256	815.6640980114028	816.8180996451723	828.1994200519707	819.6479256639084	820.5588087939489	825.5072169159866	815.5026387047126	815.9063192384131	819.1498258593251	818.3805545340108	815.2255398741692	815.2846742690834	820.0742087152482	810.9248052493997	815.5162369471475	817.0038337564622	811.8581904365612	817.3298542894513
821.9820156022158	819.3527765593024	827.1876944233663	810.3846272625968	818.176662506075	813.5885040492951	826.9301216857389	827.798143290645	819.9111272295823	814.1331952335133	819.9337991469804	819.9093999422256	815.6640980114028	815.9859288416045	828.1994200519707	816.9862424191148	815.4608044749974	825.5072169159866	814.6467805085872	815.9063192384131	819.1498258593251	818.3805545340108	815.2255398741692	815.2846742690834	820.0742087152482	810.9248052493997	815.5162369471475	815.8908476586189	811.5582940875616	817.3298542894513
821.9820156022158	819.3527765593024	827.1876944233663	810.2700399259844	818.176662506075	813.5885040492951	826.9301216857389	827.798143290645	819.9111272295823	814.1331952335133	819.9337991469804	819.9093999422256	815.6640980114028	815.9859288416045	827.2162953952059	816.9862424191148	812.4878315231514	825.5072169159866	812.7367212548448	815.9063192384131	819.1498258593251	818.3805545340108	813.5576538252266	815.2846742690834	820.0742087152482	810.9248052493997	815.5162369471475	815.3216806677082	811.5582940875616	817.3298542894513
821.9820156022158	818.812339825018	827.1876944233663	810.2700399259844	817.8711479339987	813.5885040492951	826.9301216857389	827.633257981748	819.9111272295823	814.1331952335133	819.9337991469804	819.9093999422256	815.6640980114028	815.9859288416045	827.2162953952059	816.9862424191148	812.4878315231514	825.4437991770122	812.7367212548448	815.9063192384131	819.1498258593251	818.3805545340108	813.5576538252266	815.2846742690834	820.0742087152482	810.9248052493997	815.5162369471475	815.3216806677082	811.5582940875616	817.3298542894513
821.9820156022158	818.812339825018	827.1876944233663	810.2700399259844	817.8711479339987	813.5885040492951	826.9301216857389	827.633257981748	819.9111272295823	814.1331952335133	819.5936330316722	819.9093999422256	814.685563752538	815.9859288416045	827.2162953952059	816.9862424191148	812.3788703916696	825.4437991770122	812.7367212548448	815.0032653079835	819.1498258593251	818.3805545340108	813.5576538252266	815.2846742690834	820.0742087152482	810.9248052493997	815.4418415818826	810.5413576323072	811.5582940875616	817.3298542894513
821.9820156022158	818.812339825018	827.1876944233663	810.2700399259844	817.8711479339987	813.5885040492951	826.1490355867319	827.633257981748	819.9111272295823	814.1331952335133	819.5936330316722	819.9093999422256	814.685563752538	815.9859288416045	827.2162953952059	816.9862424191148	812.3788703916696	825.4437991770122	812.7367212548448	815.0032653079835	819.1498258593251	818.3805545340108	813.5576538252266	815.2846742690834	819.8326221660667	810.9248052493997	815.4418415818826	810.5413576323072	811.5582940875616	816.4121941887303
819.871185661178	818.812339825018	827.1876944233663	810.2700399259844	817.5163737550988	813.5885040492951	824.4883043114489	827.633257981748	819.9111272295823	814.1331952335133	817.5352666030547	819.9093999422256	814.685563752538	815.9859288416045	827.2162953952059	816.9862424191148	812.3788703916696	825.4437991770122	812.3107187081272	815.0032653079835	819.1498258593251	818.3805545340108	813.5576538252266	815.2846742690834	819.8326221660667	810.9248052493997	815.4418415818826	810.5413576323072	811.5582940875616	816.4121941887303
819.871185661178	818.5404527629065	827.1876944233663	810.2700399259844	817.5163737550988	813.5885040492951	824.4883043114489	827.633257981748	819.9111272295823	814.1331952335133	817.5352666030547	819.9093999422256	814.685563752538	814.8316295776455	827.2162953952059	816.9862424191148	812.3788703916696	822.5988738513362	812.3107187081272	815.0032653079835	819.1498258593251	818.3805545340108	813.5576538252266	814.865687324052	819.8326221660667	810.9248052493997	815.4418415818826	810.5413576323072	810.2587027718515	816.4121941887303
819.871185661178	818.5404527629065	827.1876944233663	809.7344193673772	817.2894093054653	813.5885040492951	824.2171175992902	827.633257981748	819.9111272295823	814.1331952335133	815.1424504946556	817.3066720345707	814.685563752538	814.8316295776455	827.2162953952059	816.9862424191148	812.1336824048077	822.5988738513362	812.3107187081272	815.0032653079835	819.1498258593251	818.3805545340108	813.5576538252266	814.865687324052	819.8326221660667	810.9248052493997	815.4418415818826	810.5413576323072	810.2587027718515	816.4121941887303
819.871185661178	816.4888072707745	827.1876944233663	809.7344193673772	817.2894093054653	813.5885040492951	820.689348333702	827.633257981748	819.9111272295823	814.0028695921166	815.1290817208135	817.3066720345707	814.5710255066001	814.8316295776455	827.2162953952059	816.9862424191148	812.1336824048077	822.5988738513362	810.163679332287	815.0032653079835	819.1498258593251	818.3805545340108	813.5576538252266	814.865687324052	819.8326221660667	810.9248052493997	814.046044345066	810.5413576323072	810.2587027718515	816.4121941887303
819.871185661178	816.4888072707745	827.1876944233663	809.7344193673772	817.2894093054653	813.5885040492951	820.689348333702	827.633257981748	818.8192516950164	814.0028695921166	815.1290817208135	817.3066720345707	814.5710255066001	814.8316295776455	827.2162953952059	816.9862424191148	812.1336824048077	822.5988738513362	810.163679332287	815.0032653079835	819.1498258593251	818.3805545340108	813.5576538252266	814.2844445057038	819.8326221660667	810.9248052493997	814.046044345066	810.5413576323072	810.2123189265396	816.4121941887303
819.871185661178	816.4888072707745	827.1876944233663	809.7344193673772	817.2894093054653	813.5885040492951	820.689348333702	827.633257981748	818.8192516950164	814.0028695921166	815.1290817208135	817.3066720345707	814.5710255066001	814.8316295776455	827.2162953952059	816.9862424191148	812.1336824048077	822.5988738513362	810.163679332287	815.0032653079835	819.1498258593251	818.3805545340108	813.5576538252266	810.2915430728748	819.8326221660667	810.9248052493997	814.046044345066	809.9587427922015	810.2123189265396	815.2908616616165
819.5789122181284	816.1994591580125	827.1876944233663	809.7344193673772	817.2894093054653	813.5885040492951	820.689348333702	827.0525334081207	818.8192516950164	814.0028695921166	813.9254582158015	817.3066720345707	814.5710255066001	814.3483745205356	826.2528463236283	816.9862424191148	812.1336824048077	822.5988738513362	810.163679332287	815.0032653079835	817.8551931503788	817.4018165638487	813.5576538252266	810.2915430728748	819.8326221660667	810.9248052493997	814.046044345066	809.9587427922015	810.1355508470451	815.2908616616165
819.5789122181284	816.1994591580125	826.363856120006	809.7344193673772	817.2894093054653	813.5885040492951	818.7650339347435	825.509200089707	817.9709265482635	813.1761090435388	813.9254582158015	817.3066720345707	814.5710255066001	814.3483745205356	826.2528463236283	816.9862424191148	811.5398111993917	821.0934060743622	810.163679332287	815.0032653079835	817.8551931503788	816.7794612292709	813.5576538252266	810.1320000882735	819.8326221660667	810.9248052493997	813.1828416257077	809.9587427922015	810.1355508470451	815.2908616616165
819.5789122181284	816.1994591580125	826.363856120006	809.7344193673772	817.2894093054653	813.5885040492951	818.7650339347435	825.509200089707	815.3861502408836	813.1761090435388	813.9254582158015	817.3066720345707	814.5710255066001	814.1159630433699	826.2528463236283	816.9862424191148	811.5398111993917	821.0934060743622	810.163679332287	815.0032653079835	817.8551931503788	816.7794612292709	813.1967024912744	810.1320000882735	819.8326221660667	810.9248052493997	812.9983541307396	809.9587427922015	810.1355508470451	815.2908616616165
819.5789122181284	815.2366811067844	826.363856120006	809.7344193673772	816.1204711766276	813.5885040492951	818.7650339347435	825.509200089707	815.3861502408836	813.1761090435388	813.4195672316482	817.3066720345707	814.5710255066001	814.1159630433699	823.2229240055565	816.9862424191148	811.5398111993917	820.4524700249705	810.163679332287	815.0032653079835	817.8551931503788	816.7794612292709	813.1967024912744	810.1320000882735	814.1005954880482	810.9248052493997	812.9983541307396	809.9587427922015	810.1355508470451	814.8395845494124
819.5789122181284	815.2366811067844	826.363856120006	809.7344193673772	816.1204711766276	813.5885040492951	818.7650339347435	825.509200089707	815.3861502408836	812.6316696363344	813.4195672316482	817.3066720345707	814.5710255066001	813.9670199479428	823.2229240055565	816.9862424191148	811.5398111993917	812.6469091467416	810.163679332287	814.8736120252313	816.0389045932105	815.4453086966568	812.7178486101715	810.1320000882735	814.1005954880482	810.9248052493997	812.9983541307396	809.9587427922015	810.1355508470451	814.8395845494124
819.5789122181284	815.2366811067844	826.363856120006	809.7344193673772	816.1204711766276	813.5885040492951	818.7650339347435	825.3896010210827	815.3861502408836	812.6316696363344	813.4195672316482	817.3066720345707	814.5710255066001	813.9670199479428	823.0406328691101	816.9862424191148	811.5398111993917	812.6469091467416	809.511865698362	814.8736120252313	816.0389045932105	815.4453086966568	812.7178486101715	810.1320000882735	814.1005954880482	810.9248052493997	812.9983541307396	809.9587427922015	810.1355508470451	814.8395845494124
819.5789122181284	815.2366811067844	826.363856120006	809.3130442774382	815.5418110380006	813.3005447453655	818.7650339347435	825.3896010210827	814.4417735625669	812.6316696363344	813.4195672316482	817.3066720345707	813.4712199278252	813.2090052994836	823.0406328691101	816.9862424191148	810.7575590167207	812.6469091467416	809.511865698362	814.8736120252313	816.0389045932105	815.4453086966568	812.7178486101715	809.9435601393585	814.1005954880482	810.9248052493997	812.9983541307396	809.9587427922015	810.1355508470451	814.8395845494124
819.5789122181284	815.2366811067844	826.363856120006	809.3130442774382	815.5418110380006	813.3005447453655	818.7650339347435	825.3896010210827	814.4417735625669	811.1075338123424	813.4195672316482	816.6164186624414	813.4712199278252	813.2090052994836	823.0406328691101	816.9862424191148	810.385394887999	812.6469091467416	809.511865698362	814.8736120252313	816.0389045932105	815.4453086966568	812.7178486101715	809.9435601393585	814.1005954880482	810.9248052493997	812.9983541307396	809.9587427922015	810.1355508470451	814.8395845494124
819.5789122181284	814.9607123890152	826.363856120006	809.3130442774382	815.5418110380006	813.3005447453655	817.3965704970858	824.5760594339945	814.4417735625669	811.1075338123424	813.4195672316482	814.7213297808175	813.4712199278252	812.3761933829381	823.0406328691101	816.9862424191148	810.385394887999	812.6469091467416	809.511865698362	814.0188381899534	816.0389045932105	815.4453086966568	812.7178486101715	809.9435601393585	814.1005954880482	810.9248052493997	812.9983541307396	809.810101245218	809.9738281948046	814.8395845494124
819.5789122181284	814.2126671255878	824.6480838723404	809.3130442774382	815.2460384897487	813.3005447453655	817.3965704970858	823.4388632282918	812.5617314801677	811.0719913375135	813.4195672316482	814.7213297808175	813.4712199278252	811.9632603926706	823.0406328691101	816.9862424191148	810.385394887999	812.6469091467416	809.511865698362	814.0188381899534	816.0389045932105	810.4509923709985	812.7178486101715	809.9435601393585	814.1005954880482	810.9248052493997	812.9983541307396	809.810101245218	809.9738281948046	814.8395845494124
819.5789122181284	814.2126671255878	824.6480838723404	809.3130442774382	815.2460384897487	813.3005447453655	817.3965704970858	822.1664706922883	812.5617314801677	810.1481057538256	813.4195672316482	814.5970295555899	810.5093332788699	811.9632603926706	823.0406328691101	816.9862424191148	810.0981341297814	812.1739866063236	807.9139107141696	814.0188381899534	816.0389045932105	810.2987881868947	812.7178486101715	809.6163041897705	814.1005954880482	810.9248052493997	812.5089677075922	809.810101245218	809.9738281948046	814.8395845494124
819.5789122181284	811.8410411883185	824.6480838723404	809.3130442774382	815.2460384897487	813.3005447453655	817.3965704970858	822.1364393327874	812.5617314801677	810.1481057538256	812.5514642673186	813.3080198597726	810.5093332788699	811.9632603926706	823.0406328691101	816.9862424191148	809.3751800784614	812.1739866063236	807.7561884538936	813.8022499101888	816.0389045932105	810.2987881868947	812.7178486101715	809.6163041897705	813.3517801188954	810.7707193685178	812.5089677075922	809.4028517337498	809.9738281948046	814.8395845494124
819.3692631652865	811.8410411883185	823.960402457978	809.3130442774382	815.2460384897487	813.3005447453655	817.3965704970858	822.1364393327874	812.5617314801677	809.3162468321061	812.5514642673186	813.3080198597726	810.5093332788699	811.9632603926706	823.0406328691101	816.6721694311868	809.3751800784614	812.1739866063236	807.7561884538936	813.768561266545	815.2193411812817	810.0663045148037	812.7178486101715	809.0717386059417	813.3517801188954	810.4833053503163	811.7984214602656	809.4028517337498	809.9738281948046	814.7267982920818
819.3692631652865	811.8410411883185	823.960402457978	809.3130442774382	813.4748054055597	813.3005447453655	817.3965704970858	822.1364393327874	812.5617314801677	809.3162468321061	812.4298444176726	813.3080198597726	810.5093332788699	811.9632603926706	823.0406328691101	816.6721694311868	809.3751800784614	811.9232996933854	807.7561884538936	813.768561266545	815.2193411812817	810.0663045148037	812.7178486101715	809.0717386059417	813.3517801188954	810.3074628918762	811.7984214602656	809.3873059438707	809.9738281948046	814.7267982920818
819.3692631652865	811.8410411883185	823.0105725206504	809.3130442774382	813.3408670801693	813.3005447453655	817.3965704970858	822.1364393327874	812.5617314801677	808.928424301921	810.9563465360446	813.3080198597726	810.5033227419761	811.9632603926706	823.0406328691101	816.6721694311868	809.3751800784614	811.9232996933854	807.7561884538936	813.768561266545	815.2193411812817	810.0663045148037	812.7178486101715	809.0717386059417	813.1721733694708	810.3074628918762	811.7984214602656	809.3873059438707	809.6063672881277	814.7267982920818
819.3692631652865	811.8410411883185	822.2464992438038	809.3130442774382	813.3408670801693	811.9523653878405	815.8671367918511	822.1364393327874	810.9488107945095	808.928424301921	810.9563465360446	813.3080198597726	810.5033227419761	811.256547662363	822.8511317366522	816.6721694311868	809.3751800784614	811.9232996933854	807.7561884538936	813.768561266545	815.2193411812817	809.9304600913197	812.7178486101715	809.0717386059417	813.1721733694708	809.8628347552085	811.7984214602656	809.3873059438707	809.6063672881277	814.7267982920818
819.3692631652865	811.2619557929579	822.2464992438038	809.3130442774382	813.3408670801693	811.9523653878405	815.8671367918511	822.1364393327874	810.9488107945095	808.928424301921	810.9563465360446	813.3080198597726	810.5033227419761	811.256547662363	821.5736772229513	816.1674443017155	808.5614210633181	811.9232996933854	807.7561884538936	813.768561266545	813.9475379101519	809.8821531073647	812.4720343277053	809.0160312185577	813.1721733694708	809.8628347552085	811.7984214602656	809.3873059438707	809.6063672881277	814.7267982920818
819.3692631652865	810.818202806265	822.2023910173664	809.3130442774382	813.3408670801693	811.9523653878405	814.6798875849242	821.0733117081006	810.9488107945095	808.928424301921	810.9563465360446	813.3080198597726	810.2195336576981	810.2863905237341	821.5736772229513	816.1674443017155	808.5614210633181	811.9232996933854	807.3513356173258	813.768561266545	813.9475379101519	808.88025696396	811.8663633593259	809.0160312185577	813.1721733694708	809.7513572447579	811.7984214602656	809.3873059438707	809.6063672881277	814.7267982920818
817.8011941547229	810.5802214647238	822.2023910173664	809.3130442774382	813.0667937712794	810.9228300066429	814.6798875849242	821.0733117081006	809.9180917267937	808.928424301921	810.8637767079534	813.3080198597726	810.2195336576981	810.2863905237341	821.5736772229513	815.0482878896393	808.5614210633181	811.9232996933854	806.7321533189786	813.768561266545	813.9475379101519	808.88025696396	811.8663633593259	809.0160312185577	813.1721733694708	809.7513572447579	811.7984214602656	809.3873059438707	809.6063672881277	814.7267982920818
817.8011941547229	810.180602019591	822.2023910173664	809.3130442774382	813.0667937712794	810.9228300066429	814.6798875849242	821.0733117081006	809.9180917267937	808.9049854235283	810.8637767079534	813.3080198597726	810.2195336576981	810.2863905237341	821.5736772229513	815.0482878896393	808.5614210633181	811.63143010544	806.7321533189786	813.768561266545	813.9475379101519	808.88025696396	811.8663633593259	809.0160312185577	813.1721733694708	809.7513572447579	811.7984214602656	809.3873059438707	809.6063672881277	814.7267982920818
817.8011941547229	810.1061624707255	820.9328273843043	809.3130442774382	813.0667937712794	810.3637235906201	814.6798875849242	818.3294783416128	809.9180917267937	808.8790035234588	810.8637767079534	813.2477055304778	810.2195336576981	809.7997409765801	821.5736772229513	815.0482878896393	808.5614210633181	811.1447531274482	806.7321533189786	813.768561266545	813.9475379101519	808.8429127519531	811.8663633593259	809.0160312185577	813.1721733694708	809.7513572447579	810.3002894563933	809.3873059438707	809.6063672881277	814.7267982920818
817.8011941547229	810.1061624707255	820.9328273843043	809.3130442774382	813.0667937712794	809.7678406223949	814.6798875849242	818.1582513187168	809.6035320269743	808.8790035234588	810.6316974728376	813.2477055304778	810.047618910315	809.7997409765801	817.3164347740836	815.0482878896393	808.5614210633181	811.1447531274482	806.7321533189786	813.672663497293	813.6235977475576	808.8429127519531	811.8663633593259	809.0160312185577	813.1721733694708	809.7513572447579	810.3002894563933	809.3873059438707	809.6063672881277	813.5895226343173
817.8011941547229	810.1061624707255	820.9328273843043	809.3130442774382	813.0667937712794	809.7678406223949	813.7522099900917	818.1582513187168	809.6035320269743	808.8790035234588	810.6316974728376	813.2477055304778	810.047618910315	809.7997409765801	817.3164347740836	810.375816864578	808.5614210633181	810.703170342192	806.7321533189786	813.672663497293	813.6235977475576	808.8429127519531	811.5168883642369	809.0160312185577	813.1721733694708	809.7064051445572	810.3002894563933	809.3873059438707	809.6063672881277	813.5895226343173
817.8011941547229	810.1061624707255	820.9328273843043	809.3130442774382	813.0667937712794	809.7678406223949	813.7522099900917	817.9250007086249	809.3705337090826	808.8790035234588	810.6316974728376	813.2477055304778	810.047618910315	809.7997409765801	817.3164347740836	810.375816864578	808.48203464391	810.5430258495334	806.6706955852163	813.672663497293	813.6235977475576	808.8429127519531	811.5168883642369	809.0160312185577	813.1721733694708	809.7064051445572	810.3002894563933	809.3873059438707	808.8460347517865	813.5895226343173
817.2505693477773	810.1061624707255	817.2788146038458	809.3130442774382	813.0667937712794	809.7678406223949	813.7522099900917	817.9250007086249	809.3705337090826	808.8356667290636	810.6316974728376	812.9926910589817	810.047618910315	809.7997409765801	817.3164347740836	810.3169466910664	808.1436505908811	810.0991840422871	806.6706955852163	813.672663497293	813.6235977475576	808.8429127519531	811.5168883642369	809.0160312185577	813.1721733694708	809.7064051445572	810.3002894563933	808.547488064933	808.8301538955947	811.7292607238408
817.2505693477773	810.1061624707255	817.2788146038458	809.3130442774382	811.8676287147875	809.7678406223949	813.7522099900917	817.9250007086249	809.3705337090826	808.7214695705424	810.6316974728376	812.9926910589817	809.8317268714862	809.7997409765801	817.3164347740836	810.3169466910664	808.1436505908811	810.0991840422871	806.6706955852163	813.672663497293	813.6235977475576	808.8429127519531	811.5168883642369	808.9984512493968	813.1721733694708	809.7064051445572	810.3002894563933	808.547488064933	808.8301538955947	811.6088538591692
817.2505693477773	809.8376138668743	817.2788146038458	809.3130442774382	811.8676287147875	809.2255444618029	813.7522099900917	817.153862887467	809.3705337090826	808.5826782319627	810.6316974728376	812.9926910589817	809.8317268714862	809.7997409765801	817.3164347740836	809.9840827362237	808.1436505908811	810.0991840422871	806.6706955852163	813.3872922154715	813.5611802057708	808.6917866939277	811.5168883642369	808.9984512493968	813.1721733694708	809.7064051445572	809.5531166263391	808.547488064933	808.8301538955947	811.6088538591692
817.2505693477773	809.8376138668743	815.5031443805325	809.3130442774382	811.8676287147875	809.2255444618029	813.7522099900917	817.153862887467	809.3705337090826	808.5826782319627	810.6316974728376	812.9926910589817	809.8317268714862	809.7997409765801	817.3164347740836	809.5175110953656	807.9283826576099	810.0991840422871	806.6706955852163	813.0859646944792	813.5611802057708	808.6917866939277	810.5089679704615	808.9984512493968	813.1721733694708	809.0279233469187	809.5531166263391	808.547488064933	808.8301538955947	811.6088538591692
817.2505693477773	809.6636619653405	815.5031443805325	809.3130442774382	811.8676287147875	809.2255444618029	813.7522099900917	817.153862887467	809.1097972518205	808.5826782319627	810.6316974728376	812.9926910589817	809.8317268714862	809.7997409765801	817.3164347740836	808.8111862089224	807.9283826576099	810.0991840422871	806.6706955852163	813.0859646944792	813.10913923063	808.533248548908	810.5089679704615	808.9984512493968	813.1721733694708	809.0279233469187	809.5531166263391	808.4125432914927	808.7814535558055	811.6088538591692
817.2505693477773	809.6636619653405	815.1294752798299	809.3130442774382	811.8676287147875	809.2255444618029	813.7522099900917	816.9761453832976	809.1097972518205	808.4853832847008	810.6316974728376	812.9926910589817	809.8317268714862	809.568617908313	817.3164347740836	808.8111862089224	807.9283826576099	810.0991840422871	806.6706955852163	811.8172457881653	813.10913923063	808.533248548908	810.5089679704615	808.9984512493968	813.1721733694708	809.0279233469187	809.5531166263391	808.4125432914927	808.7814535558055	811.6088538591692
817.2505693477773	809.6636619653405	815.1294752798299	809.3130442774382	811.8676287147875	809.2255444618029	812.9743239228316	816.9761453832976	809.1097972518205	808.4853832847008	810.6316974728376	812.9926910589817	809.8317268714862	809.3611950159955	816.8215046823946	808.8111862089224	807.9283826576099	810.0991840422871	806.6706955852163	811.8172457881653	812.893253535658	808.533248548908	810.4235586691143	808.9984512493968	813.1721733694708	809.0279233469187	809.5531166263391	808.4125432914927	808.7779338204942	811.6088538591692
817.2505693477773	809.2984653533791	815.1294752798299	809.1620136674717	811.8676287147875	809.0034892878176	812.9743239228316	816.9761453832976	809.1097972518205	808.4853832847008	810.6316974728376	812.9926910589817	809.8317268714862	809.3611950159955	816.8215046823946	808.8111862089224	807.8934121680899	810.0991840422871	806.6706955852163	811.8172457881653	812.893253535658	808.533248548908	810.4235586691143	808.9984512493968	813.1721733694708	809.0279233469187	809.5343908399697	808.4125432914927	807.4027129310939	811.6088538591692
817.2505693477773	809.1925207385434	815.1294752798299	809.1620136674717	811.8676287147875	809.0034892878176	812.9743239228316	816.9761453832976	809.1097972518205	808.4853832847008	810.6316974728376	812.9926910589817	809.8317268714862	809.3611950159955	816.8215046823946	808.8111862089224	807.8934121680899	810.0991840422871	806.6706955852163	811.8172457881653	812.893253535658	808.533248548908	810.4235586691143	808.9984512493968	813.1721733694708	809.0279233469187	809.5343908399697	808.3571753581666	807.4027129310939	811.0466682330539
817.2505693477773	808.5031026846622	815.1294752798299	809.1620136674717	811.4494632981454	809.0034892878176	812.2197284468092	816.9761453832976	809.1097972518205	808.3934844194312	810.6316974728376	812.9926910589817	809.8317268714862	809.3611950159955	816.8215046823946	808.8111862089224	807.8934121680899	810.0991840422871	806.6706955852163	811.8172457881653	812.893253535658	808.533248548908	810.4235586691143	808.9984512493968	813.1721733694708	809.0279233469187	809.329782418886	808.3571753581666	807.4027129310939	811.0466682330539
817.2505693477773	808.5031026846622	815.1294752798299	809.1620136674717	811.241799528411	808.7009160478649	812.2197284468092	816.9761453832976	809.1097972518205	808.3934844194312	810.6316974728376	812.9926910589817	809.8317268714862	809.3611950159955	816.8215046823946	808.8111862089224	807.8934121680899	809.7522967917307	806.608181090821	811.8172457881653	812.893253535658	808.4146981131611	810.4235586691143	808.9984512493968	813.1721733694708	808.9093450942905	809.0887344985192	808.265009935476	807.1904098824072	811.0466682330539
817.2505693477773	808.5031026846622	813.6917383228064	808.8531956056481	810.7538197189645	808.7009160478649	812.162582645104	816.9761453832976	809.1097972518205	808.0964770101931	810.6316974728376	812.7412594117045	809.8317268714862	809.3611950159955	816.8215046823946	808.8111862089224	807.8934121680899	809.7522967917307	806.608181090821	811.3118902562179	812.893253535658	808.4146981131611	810.279420045626	808.9984512493968	813.1721733694708	808.7439034331861	809.0887344985192	808.265009935476	807.1904098824072	811.0466682330539
817.2505693477773	808.5031026846622	813.6917383228064	808.8531956056481	810.7538197189645	808.7009160478649	811.2841514003885	816.3927533491689	809.1097972518205	808.0964770101931	810.6316974728376	810.8066193714538	809.8317268714862	809.3611950159955	815.8503319985837	808.8111862089224	807.8934121680899	809.7522967917307	806.608181090821	811.0969595596853	812.8737723189587	808.4146981131611	810.279420045626	808.9984512493968	812.5591023648013	808.7439034331861	808.748545695054	808.265009935476	806.4591123956927	810.9836052254492
817.2505693477773	808.5031026846622	812.6275936215641	808.8531956056481	810.2241710124156	808.7009160478649	811.2841514003885	816.3927533491689	809.1097972518205	808.0964770101931	809.7794505601084	810.8066193714538	809.8317268714862	809.3611950159955	815.8503319985837	808.7145555525136	807.8934121680899	809.5683095214704	806.608181090821	811.0969595596853	812.8737723189587	808.4146981131611	810.1811987584941	808.9984512493968	811.5437645922964	808.7287799934775	808.748545695054	808.265009935476	806.4591123956927	810.9836052254492
817.2505693477773	808.5031026846622	812.6275936215641	808.8181701962601	810.2241710124156	808.7009160478649	811.2841514003885	816.3927533491689	809.1097972518205	808.0964770101931	809.7794505601084	810.8066193714538	809.8317268714862	809.144720543154	814.071049489954	808.2902046345687	807.8934121680899	809.4550784084454	806.227440570482	811.0969595596853	812.8737723189587	808.4146981131611	809.4902504961677	808.9984512493968	811.5437645922964	808.7287799934775	808.6235166838444	808.265009935476	806.4591123956927	810.9836052254492
817.2505693477773	808.5031026846622	812.6275936215641	808.3950837086977	810.2241710124156	808.7009160478649	811.2841514003885	815.5134093188728	809.1097972518205	808.0964770101931	809.7794505601084	810.8066193714538	809.8317268714862	807.9381182443157	813.8788784103828	807.7224378285389	807.8614193020059	809.4550784084454	806.227440570482	811.0969595596853	812.8737723189587	808.4146981131611	809.4902504961677	808.9984512493968	811.5437645922964	808.7287799934775	806.9911396793404	808.265009935476	806.4591123956927	810.9836052254492
817.2505693477773	808.0785656277495	812.6275936215641	808.3950837086977	810.0321787702295	808.7009160478649	811.2841514003885	815.5134093188728	809.1097972518205	808.0964770101931	809.7794505601084	810.8066193714538	809.8317268714862	807.9381182443157	813.8788784103828	807.7224378285389	807.8614193020059	809.4550784084454	806.227440570482	810.7818148857402	812.8737723189587	808.3497932922455	809.4902504961677	808.9984512493968	811.5437645922964	808.6674205399055	806.9310519130953	808.265009935476	806.1596149810749	810.9836052254492
817.1190270516505	808.0785656277495	812.6275936215641	808.3950837086977	810.0321787702295	808.7009160478649	811.2841514003885	815.5134093188728	809.1097972518205	808.0964770101931	809.7794505601084	810.8066193714538	808.9543891186894	807.9381182443157	813.8583649362666	807.7224378285389	807.8614193020059	809.4550784084454	806.0122460123845	810.7818148857402	812.8737723189587	808.3497932922455	809.4902504961677	808.9984512493968	811.5437645922964	808.6674205399055	805.9140311872366	808.265009935476	806.131720119167	810.9836052254492
816.1128586066777	808.0785656277495	812.6275936215641	808.3950837086977	810.0321787702295	808.7009160478649	811.2841514003885	815.5134093188728	809.1097972518205	808.0684484139982	809.7794505601084	810.8066193714538	808.9543891186894	807.9381182443157	813.3484334898147	807.2011531094034	807.8614193020059	809.4550784084454	806.0122460123845	810.7818148857402	812.8737723189587	808.3497932922455	809.4902504961677	808.9984512493968	811.5437645922964	808.0668641895334	805.9140311872366	808.265009935476	806.131720119167	810.9836052254492
816.1128586066777	808.0785656277495	812.6275936215641	808.3950837086977	809.7601106408628	808.7009160478649	811.2841514003885	815.5134093188728	809.1097972518205	808.0684484139982	809.7794505601084	810.8066193714538	808.9326713988564	807.9381182443157	813.3484334898147	807.2011531094034	807.7652451558382	809.3759895255527	806.0122460123845	809.9907645278275	812.8737723189587	808.3497932922455	808.1546126113263	808.897411707764	811.5437645922964	808.0668641895334	805.9140311872366	808.265009935476	806.0044498634452	810.9358854093313
816.1128586066777	808.0785656277495	812.6275936215641	808.3350593485229	809.5078135284639	808.7009160478649	811.2841514003885	815.5134093188728	809.0759504374485	808.0684484139982	809.7794505601084	810.8066193714538	808.9326713988564	807.9381182443157	813.3484334898147	807.2011531094034	807.7652451558382	809.3759895255527	806.0122460123845	809.5757873784997	812.8737723189587	808.3497932922455	808.1546126113263	808.897411707764	811.5437645922964	808.0668641895334	805.9140311872366	808.265009935476	806.0044498634452	810.9358854093313
816.1128586066777	808.0785656277495	812.6275936215641	808.3350593485229	809.5078135284639	808.7009160478649	811.2841514003885	812.6619286466592	809.0759504374485	808.0684484139982	809.7794505601084	810.8066193714538	808.9326713988564	807.9381182443157	813.3484334898147	807.2011531094034	807.7652451558382	809.3759895255527	806.0122460123845	809.5757873784997	812.8737723189587	808.0182204155071	808.1546126113263	808.897411707764	811.5437645922964	808.0668641895334	805.9140311872366	808.265009935476	805.8476937044172	810.9358854093313
816.1128586066777	808.0068969060693	812.6275936215641	808.3350593485229	809.4021498910868	808.7009160478649	811.2841514003885	812.6619286466592	809.0759504374485	807.8985702513488	809.7794505601084	810.8066193714538	808.9326713988564	807.9381182443157	812.7443615958479	807.2011531094034	807.7652451558382	809.3759895255527	805.8646136975352	809.4485205496711	812.4001374140216	808.0054322963766	808.0050439570886	808.897411707764	810.7644334744546	808.0668641895334	805.9140311872366	808.265009935476	805.6009240671273	810.677620263231
816.1128586066777	808.0068969060693	812.6275936215641	808.3350593485229	809.2955199767806	808.7009160478649	811.2841514003885	812.6619286466592	809.0759504374485	807.8985702513488	809.7794505601084	810.8066193714538	808.9326713988564	807.9381182443157	812.7443615958479	807.2011531094034	807.7652451558382	809.3759895255527	805.8646136975352	809.4485205496711	812.4001374140216	808.0054322963766	808.0050439570886	808.897411707764	810.7644334744546	808.0668641895334	805.9140311872366	808.265009935476	805.6009240671273	810.677620263231
816.1128586066777	808.0068969060693	812.6275936215641	808.3350593485229	809.2955199767806	808.7009160478649	811.2841514003885	812.6619286466592	809.0759504374485	807.8985702513488	809.7794505601084	810.8066193714538	808.9326713988564	807.9381182443157	812.7443615958479	807.2011531094034	806.6070376497628	809.3759895255527	805.8646136975352	809.4485205496711	812.4001374140216	807.9672052036306	808.0050439570886	808.897411707764	810.7644334744546	808.0668641895334	805.9140311872366	807.8680214016464	805.6009240671273	810.1480937994689
816.1128586066777	808.0068969060693	812.6275936215641	808.1499397105925	809.1378657663269	808.7009160478649	811.2841514003885	812.6619286466592	809.0759504374485	807.8985702513488	809.7794505601084	810.601944889832	808.9326713988564	807.9381182443157	812.7443615958479	807.2011531094034	806.1678577096116	809.3759895255527	805.8646136975352	809.4485205496711	812.4001374140216	807.9672052036306	808.0011570774658	808.897411707764	810.7644334744546	807.5428051868766	805.9140311872366	807.8680214016464	805.6009240671273	810.1480937994689
816.1128586066777	807.66829312803	812.6275936215641	808.1499397105925	809.1378657663269	808.7009160478649	811.2108508655637	812.6619286466592	809.0759504374485	807.8985702513488	809.7794505601084	810.601944889832	808.9326713988564	807.737330610139	812.7443615958479	807.2011531094034	806.1678577096116	809.3759895255527	805.767642231399	809.4485205496711	812.3065657615062	807.9672052036306	808.0011570774658	808.897411707764	810.5367072153208	807.4786808135746	805.6333089446064	807.8680214016464	805.6009240671273	810.1480937994689
816.1128586066777	807.4599138539302	812.6275936215641	808.1499397105925	809.0035900840383	808.7009160478649	811.2108508655637	812.6619286466592	809.0759504374485	807.8985702513488	809.7777262455685	810.601944889832	808.9326713988564	807.737330610139	812.7443615958479	807.2011531094034	806.1678577096116	809.3159678768594	805.767642231399	809.4485205496711	812.3065657615062	807.9672052036306	808.0011570774658	808.8755852359681	810.5367072153208	807.4786808135746	805.6333089446064	807.4855052208457	805.6009240671273	810.1480937994689
816.1128586066777	807.4599138539302	812.4493245276601	807.8256102805566	809.0035900840383	808.7009160478649	810.9150019170106	812.6619286466592	809.0759504374485	807.8985702513488	809.182339273895	810.2685185353752	808.9326713988564	807.737330610139	812.7443615958479	807.2011531094034	806.1678577096116	809.3159678768594	805.4615185823318	809.4485205496711	812.3065657615062	807.6226306260384	807.9789541546689	808.8755852359681	810.5367072153208	807.4786808135746	805.5095023912583	807.4855052208457	805.5534071771331	810.1480937994689
816.1128586066777	807.3394319750627	812.4493245276601	807.8256102805566	809.0035900840383	808.7009160478649	810.9150019170106	812.6619286466592	809.0759504374485	807.8985702513488	809.0110292865468	810.2685185353752	808.9326713988564	807.737330610139	812.7443615958479	807.2011531094034	806.1678577096116	809.3159678768594	805.4615185823318	809.4485205496711	812.3065657615062	807.6226306260384	807.9789541546689	807.1591215584533	810.5367072153208	807.4786808135746	805.5095023912583	807.4855052208457	805.5534071771331	810.1480937994689
816.1128586066777	807.2966535790266	812.4493245276601	807.8256102805566	808.8219123369728	808.7009160478649	810.9150019170106	812.6619286466592	809.0759504374485	807.8985702513488	808.8672110099714	810.2685185353752	808.9326713988564	807.737330610139	812.7443615958479	807.2011531094034	806.1678577096116	809.3159678768594	805.4615185823318	809.4485205496711	812.3065657615062	807.6226306260384	807.9789541546689	806.774908956734	810.2890071971782	807.4277979024648	805.5095023912583	807.4855052208457	805.5534071771331	810.1480937994689
816.1128586066777	807.2966535790266	812.4493245276601	807.8256102805566	808.8219123369728	808.7009160478649	810.9150019170106	811.7603493425065	809.0759504374485	807.8701175464312	808.8672110099714	810.2685185353752	808.9326713988564	807.737330610139	812.7443615958479	807.2011531094034	806.1678577096116	809.3159678768594	805.4615185823318	809.4485205496711	812.2536596738399	807.3470692420561	807.9789541546689	806.774908956734	810.2890071971782	807.4277979024648	805.4094339659183	807.0273165351817	805.5534071771331	810.1480937994689
816.1128586066777	807.2966535790266	812.4493245276601	807.8256102805566	808.8219123369728	808.7009160478649	810.9150019170106	811.6648159814256	809.0759504374485	807.8701175464312	808.4521017628196	810.2685185353752	808.9326713988564	807.737330610139	812.7443615958479	807.2011531094034	806.1678577096116	808.2061748815968	805.4615185823318	809.4485205496711	812.2536596738399	807.3470692420561	807.9789541546689	806.774908956734	810.2890071971782	807.4277979024648	805.4094339659183	806.6852750421776	805.5534071771331	810.1480937994689
816.1128586066777	807.2966535790266	812.4493245276601	807.8256102805566	808.8219123369728	808.3453697383093	810.9150019170106	811.6648159814256	808.946691209845	807.8621339420977	808.4521017628196	810.2685185353752	808.9326713988564	807.737330610139	812.7443615958479	807.2011531094034	806.1678577096116	808.2061748815968	805.4615185823318	809.4485205496711	812.2536596738399	807.3470692420561	807.905496898839	806.636765868442	810.2890071971782	807.4277979024648	804.7315165695404	806.6852750421776	805.5534071771331	810.1480937994689
816.1128586066777	806.9592531854358	811.6299003172977	807.6817862107387	808.8219123369728	807.3288407934124	810.9150019170106	811.6648159814256	808.5844997839581	807.8318460246467	808.4521017628196	809.9690887207165	808.9326713988564	807.737330610139	812.7443615958479	807.2011531094034	806.1678577096116	807.3795113977998	805.4615185823318	809.4485205496711	811.5904319484806	807.3470692420561	807.905496898839	806.5841751062555	810.2890071971782	807.4277979024648	804.7315165695404	806.6852750421776	805.5534071771331	810.1480937994689
816.1128586066777	806.6580737526666	811.6299003172977	807.6817862107387	808.8219123369728	807.3288407934124	810.9150019170106	811.6648159814256	808.5844997839581	807.7442694512182	808.4521017628196	809.8713777670716	808.9326713988564	807.737330610139	812.7443615958479	807.0432471666437	806.1678577096116	807.3795113977998	805.3534162379093	809.4485205496711	811.5904319484806	807.3470692420561	807.7273790820999	806.5841751062555	810.2890071971782	807.4277979024648	804.5323997891843	806.6852750421776	805.5534071771331	810.1480937994689
816.1128586066777	806.5886443876113	811.6299003172977	807.6817862107387	808.8219123369728	807.3288407934124	810.9150019170106	811.2068250960482	807.9256460211031	807.7442694512182	808.4521017628196	809.8713777670716	808.9326713988564	807.737330610139	812.7443615958479	807.0098656099598	805.9905951227206	807.3795113977998	805.3534162379093	809.4485205496711	811.0767744451617	807.3470692420561	807.7273790820999	806.5841751062555	810.2890071971782	807.4277979024648	804.5323997891843	806.6852750421776	805.5534071771331	810.0771011084106
816.1128586066777	806.5886443876113	811.6299003172977	807.5120139943949	808.8219123369728	807.3288407934124	810.9150019170106	811.2068250960482	807.9256460211031	807.7442694512182	808.4521017628196	809.8713777670716	808.9326713988564	807.737330610139	812.7443615958479	807.0098656099598	805.9905951227206	807.3795113977998	804.4513394773745	809.100607846265	810.7651375619715	807.3470692420561	807.7273790820999	806.5841751062555	810.2890071971782	807.4277979024648	804.5323997891843	806.6852750421776	805.4026718383303	810.0771011084106
816.1128586066777	806.3102799738838	811.6299003172977	807.5120139943949	808.7485627862792	807.3288407934124	810.9150019170106	811.2068250960482	807.9256460211031	807.7442694512182	808.4521017628196	809.7970655287446	808.9326713988564	807.7361757796104	812.7443615958479	807.0098656099598	805.9905951227206	807.371364074859	804.3063910302316	809.100607846265	810.7651375619715	807.3470692420561	807.5190178998904	806.5841751062555	810.2890071971782	807.1964546949919	804.4037471126331	806.6852750421776	805.4026718383303	810.044917213707
816.1128586066777	806.3102799738838	811.6299003172977	807.5120139943949	808.7485627862792	807.1262147253186	810.9150019170106	811.2068250960482	807.8492075383235	807.6310230040269	808.4521017628196	809.1721552864561	808.9326713988564	807.7361757796104	812.7443615958479	807.0098656099598	805.8957679273118	807.371364074859	804.2332610850525	809.100607846265	810.7651375619715	807.1701446339661	807.4259089284857	806.3467375516126	810.2890071971782	807.1964546949919	804.4037471126331	806.4890772919322	805.4026718383303	810.044917213707
816.1128586066777	806.3102799738838	811.6299003172977	807.5120139943949	808.7485627862792	807.1262147253186	810.5666169270208	811.0572468583777	807.8296620587228	807.6310230040269	808.3729365513386	809.1721552864561	808.9326713988564	807.7361757796104	812.7443615958479	807.0098656099598	805.8957679273118	807.371364074859	804.2332610850525	809.100607846265	810.7651375619715	806.4958649193214	807.4259089284857	806.3467375516126	810.2890071971782	807.1964546949919	804.4037471126331	806.4890772919322	805.4026718383303	810.044917213707
816.1128586066777	806.3102799738838	811.6299003172977	807.5120139943949	808.7485627862792	807.1262147253186	810.2843490830991	811.0572468583777	807.8296620587228	807.6310230040269	808.3729365513386	809.1721552864561	808.7815719838128	807.7361757796104	812.3951916259465	807.0098656099598	805.8957679273118	807.371364074859	804.1964395099819	809.100607846265	810.7651375619715	806.4958649193214	807.4259089284857	806.3467375516126	810.2890071971782	807.1964546949919	804.4037471126331	806.4890772919322	805.4026718383303	810.044917213707
816.1128586066777	805.7995781817002	811.6299003172977	807.1606652117939	808.7485627862792	807.1262147253186	810.2843490830991	811.0572468583777	807.8296620587228	807.4809385509382	808.3729365513386	809.0772985849294	808.7815719838128	807.7361757796104	812.3951916259465	807.0098656099598	805.8957679273118	807.371364074859	804.1964395099819	809.100607846265	810.7651375619715	806.4958649193214	807.4259089284857	806.2218676713487	810.2890071971782	807.1964546949919	804.4037471126331	806.4890772919322	805.4026718383303	810.044917213707
816.1128586066777	805.7995781817002	811.6299003172977	807.1606652117939	808.7485627862792	807.1262147253186	810.2843490830991	811.0572468583777	807.8296620587228	807.4809385509382	808.3729365513386	809.0772985849294	808.7815719838128	807.7361757796104	812.3951916259465	806.6640800544563	805.8957679273118	807.371364074859	804.1964395099819	809.0753267926352	810.7651375619715	806.3257081093874	807.4259089284857	806.2218676713487	810.2890071971782	806.9415184077994	804.3701473951038	806.1694248953817	805.4026718383303	810.044917213707
816.1128586066777	805.7995781817002	811.3124317830012	807.1606652117939	808.6327074387848	807.1262147253186	809.8047803574207	811.0572468583777	807.8296620587228	807.2821106573261	808.3729365513386	809.0772985849294	808.7815719838128	807.7361757796104	812.3951916259465	805.7180378297256	805.8957679273118	807.371364074859	804.1459270779867	808.8640314866028	810.7651375619715	805.9353558996186	807.4259089284857	806.2218676713487	810.2890071971782	806.9415184077994	804.3701473951038	806.1515334356726	805.2355343441021	810.044917213707
816.1128586066777	805.7995781817002	811.3124317830012	807.1606652117939	808.4919553558403	807.1262147253186	809.8047803574207	811.0572468583777	807.8296620587228	807.2821106573261	808.3187846978918	808.7320325452873	808.7321555869878	807.7361757796104	812.3951916259465	805.7180378297256	805.8957679273118	807.371364074859	803.8830667911786	808.8640314866028	810.7651375619715	805.9353558996186	806.9449280411375	806.1049076237515	810.2890071971782	806.9415184077994	804.3701473951038	806.1515334356726	805.2355343441021	809.811949257948
816.1128586066777	805.7995781817002	811.3124317830012	807.1606652117939	808.4919553558403	807.1262147253186	809.8047803574207	811.0572468583777	806.6524418326283	807.221478310156	808.3187846978918	808.7320325452873	808.7321555869878	807.7361757796104	812.3951916259465	805.7180378297256	805.8957679273118	807.1384811779999	803.8830667911786	808.7496525942545	810.7651375619715	805.9353558996186	806.9449280411375	806.1049076237515	810.2890071971782	806.9415184077994	804.3701473951038	806.1515334356726	805.1927255402692	809.4359509120815
813.1679336785444	805.5625061936021	811.3124317830012	807.1606652117939	808.4919553558403	807.1262147253186	809.8047803574207	811.0572468583777	806.6016770185431	807.221478310156	808.3187846978918	808.522517584771	808.7321555869878	807.7361757796104	812.3951916259465	805.7180378297256	805.8957679273118	807.1384811779999	803.8830667911786	808.7496525942545	810.7651375619715	805.9353558996186	806.9449280411375	805.8940097131476	810.2890071971782	806.9415184077994	804.3701473951038	806.1515334356726	805.1927255402692	809.4359509120815
813.1679336785444	805.5625061936021	811.3124317830012	807.1606652117939	808.4275101302462	807.1262147253186	809.8047803574207	811.0572468583777	806.6016770185431	807.221478310156	808.3187846978918	808.4497212845313	808.6396917938367	807.7361757796104	812.3951916259465	805.6715533688676	805.8957679273118	807.1384811779999	803.8289424157224	808.7496525942545	810.7651375619715	805.9353558996186	806.9287594634003	805.8940097131476	810.2890071971782	806.9415184077994	804.3701473951038	806.1515334356726	805.1927255402692	809.4359509120815
813.1679336785444	805.5625061936021	811.3124317830012	807.1606652117939	808.4275101302462	807.1262147253186	809.8047803574207	811.0572468583777	806.6016770185431	807.221478310156	808.3187846978918	808.4497212845313	808.6396917938367	807.7361757796104	812.3951916259465	805.6715533688676	805.8957679273118	807.1384811779999	803.8289424157224	808.7496525942545	810.2964379311452	805.4052045071645	806.6395221036138	805.8940097131476	810.2890071971782	806.9415184077994	804.3701473951038	806.1515334356726	805.1927255402692	809.4359509120815
813.1679336785444	805.3936232455129	811.3124317830012	807.1606652117939	808.4275101302462	806.9246858495928	809.8047803574207	811.0572468583777	806.329613066037	807.221478310156	808.2875127560667	808.4497212845313	808.6396917938367	807.7361757796104	812.3951916259465	805.6715533688676	805.8957679273118	807.1384811779999	803.8289424157224	808.7496525942545	810.22482233616	805.3420505760922	806.4212827376981	805.8940097131476	810.1633446828356	806.9415184077994	804.3057078095098	806.1515334356726	805.1927255402692	809.4359509120815
813.1679336785444	805.3936232455129	811.3124317830012	807.1606652117939	808.2466569229064	806.9246858495928	809.8047803574207	811.0572468583777	806.329613066037	807.221478310156	808.2875127560667	808.4497212845313	808.6396917938367	807.7361757796104	811.8975576626726	805.6715533688676	805.8957679273118	807.1384811779999	803.6544172251124	808.7496525942545	810.22482233616	805.3420505760922	806.4212827376981	805.8940097131476	810.1633446828356	806.4452242152311	804.3057078095098	806.1515334356726	805.0647207729643	809.4359509120815
813.1679336785444	805.3936232455129	811.0892873577561	807.1606652117939	808.2466569229064	806.9246858495928	809.7085639345596	810.6363853263703	806.329613066037	807.221478310156	808.2875127560667	808.4497212845313	808.6396917938367	807.7361757796104	811.8975576626726	805.6715533688676	805.5823607453244	807.1384811779999	803.6212394379411	808.7496525942545	810.22482233616	805.3420505760922	806.4212827376981	805.8940097131476	810.1633446828356	806.4452242152311	804.3057078095098	806.1515334356726	805.0647207729643	809.4359509120815
811.2526911033881	805.3936232455129	811.0892873577561	807.1606652117939	808.2466569229064	806.9246858495928	809.7085639345596	810.307663670172	806.329613066037	807.221478310156	808.2875127560667	808.4497212845313	808.6115596253599	807.7361757796104	811.8975576626726	804.963426043281	805.5823607453244	807.1262413167734	803.5551837941199	808.7496525942545	810.22482233616	805.1471132084794	806.4212827376981	805.8940097131476	810.1633446828356	806.4452242152311	804.3057078095098	806.1515334356726	805.0611970501071	809.4359509120815
811.2526911033881	805.3072282965869	811.0892873577561	807.1606652117939	808.2466569229064	806.9246858495928	809.7085639345596	810.3014364776581	806.11020119993	807.1705427698278	808.2875127560667	808.4497212845313	808.6115596253599	807.7361757796104	811.8975576626726	804.963426043281	804.8780704405272	807.1262413167734	803.55275410087	808.7496525942545	810.22482233616	804.911940582607	806.4212827376981	805.6545878516682	810.1633446828356	806.4452242152311	804.1860045157538	806.1515334356726	805.0580078969166	809.4359509120815
811.2526911033881	805.3072282965869	811.0892873577561	807.1606652117939	808.2466569229064	806.9246858495928	809.7085639345596	810.3014364776581	806.11020119993	807.1705427698278	808.049406037515	808.2827089465678	808.5387798219725	807.7361757796104	811.8975576626726	804.963426043281	804.8780704405272	807.1262413167734	803.55275410087	808.7496525942545	810.22482233616	804.911940582607	806.1237094163258	805.6545878516682	810.1633446828356	806.40925147894	804.1860045157538	806.1515334356726	805.0580078969166	809.3707405482551
809.828812190303	805.3072282965869	811.0892873577561	807.1606652117939	808.2466569229064	806.9246858495928	808.811322193486	810.3014364776581	806.11020119993	807.1705427698278	808.049406037515	808.2827089465678	808.3907941626949	807.711694562027	811.8975576626726	804.8154861238138	804.8780704405272	807.1262413167734	803.55275410087	808.6959132092405	810.22482233616	804.911940582607	806.1089649400096	805.6545878516682	810.0461467632073	806.40925147894	804.0365454469288	806.1515334356726	805.0580078969166	809.3707405482551
809.828812190303	805.3072282965869	811.033978073645	807.1606652117939	808.2466569229064	806.9246858495928	808.811322193486	810.3014364776581	804.5108070821425	807.1705427698278	808.049406037515	808.1405275801627	808.3907941626949	807.711694562027	811.8975576626726	804.8154861238138	804.8780704405272	807.1262413167734	803.55275410087	808.6959132092405	810.22482233616	804.911940582607	806.1089649400096	805.6545878516682	809.7554699086326	805.9768350787675	803.5328769086094	806.094243298933	805.0580078969166	809.3707405482551
809.828812190303	805.3072282965869	811.0102052480205	807.1606652117939	808.2466569229064	806.9246858495928	808.811322193486	810.1905874108226	804.390162915487	807.1705427698278	808.049406037515	808.1405275801627	808.3907941626949	807.711694562027	811.8975576626726	804.8154861238138	804.8780704405272	807.1262413167734	803.55275410087	808.6959132092405	810.169207882752	804.911940582607	806.0901065969615	805.6545878516682	809.7554699086326	805.9768350787675	803.4753324321422	806.094243298933	805.0580078969166	809.3707405482551
809.828812190303	805.3072282965869	811.0102052480205	807.1606652117939	808.2466569229064	806.9246858495928	808.811322193486	810.1905874108226	804.390162915487	806.975536657036	808.049406037515	808.1405275801627	808.1675394716193	807.711694562027	811.8975576626726	804.8154861238138	804.8780704405272	807.0096431292282	803.55275410087	808.6959132092405	810.169207882752	804.911940582607	806.0901065969615	805.6456378860648	809.7554699086326	805.8542649304376	803.4753324321422	806.094243298933	805.0580078969166	809.3707405482551
809.828812190303	804.9811155136086	811.0102052480205	807.1606652117939	808.2466569229064	806.9227177448203	808.811322193486	810.1905874108226	804.3887995084825	806.721498598084	808.049406037515	807.909398782925	808.1675394716193	807.711694562027	811.5973083745571	804.8154861238138	804.8780704405272	806.5633273465058	803.55275410087	808.6959132092405	810.169207882752	804.911940582607	806.0901065969615	805.6456378860648	809.7554699086326	805.8542649304376	803.4753324321422	805.7695110227605	805.0580078969166	809.3707405482551
809.828812190303	804.9811155136086	810.9083549582433	806.9406141974115	808.2466569229064	806.9227177448203	808.811322193486	810.1905874108226	804.3887995084825	806.721498598084	808.049406037515	807.909398782925	808.1675394716193	807.3308854193032	811.5162960773307	804.8154861238138	804.8238651669294	806.5633273465058	803.55275410087	808.6959132092405	809.9058073693465	804.7873453552323	806.0187609308539	805.6456378860648	809.7554699086326	805.7271642499895	803.4753324321422	805.7335184376915	805.0580078969166	809.3707405482551
809.828812190303	804.666210324681	810.9083549582433	806.9406141974115	808.2466569229064	806.9227177448203	808.4060202305805	810.1905874108226	804.3887995084825	806.6722736821736	808.049406037515	807.4982049732583	808.1069014905847	807.3308854193032	811.5162960773307	804.8154861238138	804.7596418766448	806.5256799543939	803.3829241008392	808.6959132092405	809.9058073693465	804.7158842340865	806.0187609308539	805.6456378860648	809.3825553604622	805.7271642499895	803.4753324321422	805.7335184376915	805.0580078969166	809.3358516335568
809.828812190303	804.666210324681	810.9083549582433	806.9406141974115	808.2466569229064	806.9227177448203	808.4060202305805	810.1905874108226	804.3887995084825	806.6722736821736	808.049406037515	807.4982049732583	808.1069014905847	807.2995458159633	811.5162960773307	804.8154861238138	804.7596418766448	806.5256799543939	803.3443343544956	808.6959132092405	809.9058073693465	804.7158842340865	805.9909289277484	805.6456378860648	809.3825553604622	805.7271642499895	803.4753324321422	805.6603591673397	805.0369208562299	809.3358516335568
809.828812190303	804.666210324681	810.9083549582433	806.9406141974115	808.2466569229064	806.9227177448203	808.4060202305805	810.1905874108226	804.3887995084825	806.6722736821736	808.049406037515	807.4982049732583	808.1069014905847	807.2995458159633	811.5162960773307	804.8154861238138	804.7596418766448	806.5256799543939	803.3443343544956	808.6959132092405	809.9058073693465	804.7158842340865	805.9909289277484	805.335261577736	809.3825553604622	805.5835927289012	803.4753324321422	805.5231486447886	805.0369208562299	809.3358516335568
809.828812190303	804.4081214202523	810.8713647646205	806.9406141974115	808.070477943411	806.9227177448203	808.4060202305805	810.1905874108226	804.3783761228361	806.6722736821736	808.049406037515	807.4982049732583	807.8137367640524	807.2995458159633	811.0147900283075	804.8154861238138	804.7596418766448	806.5256799543939	803.3443343544956	808.6959132092405	809.9058073693465	804.7158842340865	805.9909289277484	805.335261577736	809.3825553604622	805.5835927289012	803.4753324321422	805.5231486447886	805.0369208562299	809.3358516335568
809.530148196577	804.4081214202523	810.8713647646205	806.9406141974115	808.070477943411	806.9227177448203	808.4060202305805	810.1905874108226	804.3783761228361	806.6722736821736	808.049406037515	807.4982049732583	807.8137367640524	807.2995458159633	811.0147900283075	804.5553578048518	804.7596418766448	806.5256799543939	803.2845619994017	808.6959132092405	809.9058073693465	804.7158842340865	805.969485300999	805.335261577736	809.3825553604622	805.5835927289012	803.4753324321422	805.5231486447886	804.9777712151483	809.3358516335568
809.530148196577	804.4081214202523	810.8713647646205	806.9406141974115	808.070477943411	806.9227177448203	808.4060202305805	810.1905874108226	804.3783761228361	806.6722736821736	808.049406037515	807.4982049732583	807.8137367640524	807.2995458159633	811.0147900283075	804.5553578048518	804.7002276434507	806.5256799543939	803.2548321625999	808.6959132092405	809.9058073693465	804.6140236437334	805.969485300999	805.335261577736	809.3825553604622	805.5835927289012	803.4236382387663	805.5231486447886	804.9777712151483	809.3358516335568
809.530148196577	804.4081214202523	810.8713647646205	806.9406141974115	808.070477943411	806.9227177448203	808.4060202305805	810.1045689756342	804.3783761228361	806.5322595033376	808.049406037515	807.4982049732583	807.8137367640524	807.2995458159633	811.0147900283075	804.5553578048518	804.6426421266046	806.5256799543939	803.2463539887153	808.6959132092405	809.9058073693465	804.6140236437334	805.969485300999	805.335261577736	809.3825553604622	805.5835927289012	803.4236382387663	805.4021623752916	804.9777712151483	809.3358516335568
809.530148196577	804.4081214202523	810.8713647646205	806.8779544380468	808.070477943411	806.9227177448203	808.4060202305805	810.1025058828828	804.3783761228361	806.5322595033376	808.049406037515	807.4982049732583	807.8137367640524	807.2995458159633	811.0147900283075	804.5553578048518	804.6426421266046	806.5256799543939	803.2463539887153	808.6959132092405	809.7901948802676	804.52863287133	805.969485300999	805.335261577736	809.3825553604622	805.5835927289012	803.4236382387663	805.4021623752916	804.9777712151483	809.0605893122506
809.530148196577	804.3677262096401	810.8713647646205	806.8779544380468	808.070477943411	806.9042704257189	808.4060202305805	810.1025058828828	804.3783761228361	806.5322595033376	808.049406037515	807.3325564715522	807.6732190996789	807.2995458159633	811.0147900283075	804.5553578048518	804.6426421266046	806.5256799543939	803.2463539887153	808.6959132092405	809.7901948802676	804.4716194509556	805.969485300999	805.2780290031076	809.3825553604622	805.5835927289012	803.4236382387663	805.3739790393128	804.9777712151483	809.0605893122506
809.417524591361	804.3677262096401	810.6782553265673	806.8779544380468	808.070477943411	806.8978902866625	808.4060202305805	809.8687601047466	804.3783761228361	806.5322595033376	808.049406037515	807.3325564715522	807.5607332178982	807.2870502558685	811.0147900283075	804.5553578048518	804.6426421266046	806.5256799543939	803.1285097614475	808.6959132092405	809.7901948802676	804.4594312117329	805.969485300999	805.2780290031076	809.3825553604622	805.5835927289012	803.3462389682186	805.3739790393128	804.9777712151483	809.0605893122506
809.417524591361	804.2344897688755	810.3254981682196	806.8779544380468	808.070477943411	806.8978902866625	808.4060202305805	809.8687601047466	804.3783761228361	806.5322595033376	808.049406037515	807.3325564715522	807.5607332178982	807.2870502558685	811.0147900283075	804.5553578048518	804.6426421266046	806.2432421560926	803.1285097614475	808.6011565175721	809.7901948802676	804.3034175092231	805.969485300999	805.2780290031076	809.3825553604622	805.5835927289012	803.3462389682186	805.3739790393128	804.9777712151483	809.0605893122506
809.417524591361	804.2344897688755	810.3254981682196	806.8779544380468	808.070477943411	806.655247911794	808.4060202305805	809.8687601047466	804.3783761228361	806.3957836042424	808.049406037515	807.3325564715522	807.5607332178982	807.2870502558685	810.6467298299862	804.4670477622238	804.6426421266046	806.2432421560926	803.1285097614475	808.6011565175721	809.601616344416	803.5674469285026	805.969485300999	805.0211488253842	809.3825553604622	805.5835927289012	803.3462389682186	805.3739790393128	804.9777712151483	809.0605893122506
809.417524591361	804.2344897688755	810.3254981682196	806.8779544380468	808.070477943411	806.6344590953692	806.8420267093826	809.8687601047466	804.3783761228361	806.3957836042424	808.049406037515	807.1648588342457	807.5607332178982	807.2870502558685	810.6321057285776	804.4670477622238	804.6426421266046	806.2432421560926	803.1285097614475	808.4696178014863	809.601616344416	803.5674469285026	805.9516505998716	805.0211488253842	809.3825553604622	805.5835927289012	803.3462389682186	805.3739790393128	804.9426403460178	809.0605893122506
809.026879023593	804.2344897688755	810.3254981682196	806.8779544380468	808.0530722356231	806.6344590953692	806.8420267093826	809.8687601047466	804.2148469641677	806.3957836042424	808.049406037515	807.1450616845754	807.5607332178982	807.2870502558685	810.6321057285776	804.4670477622238	804.6426421266046	806.2432421560926	803.1285097614475	808.4311036264844	809.601616344416	803.5674469285026	805.8525934848492	805.0211488253842	809.379624487111	805.5835927289012	803.3462389682186	805.0372177796506	804.9426403460178	808.9111682109052
809.026879023593	804.2344897688755	810.0182173949158	806.8779544380468	808.0530722356231	806.5931549199701	806.8420267093826	809.8687601047466	804.2148469641677	806.3957836042424	808.049406037515	807.1450616845754	807.5607332178982	807.1432647603219	810.6321057285776	804.4670477622238	804.6426421266046	806.2432421560926	803.1285097614475	808.4311036264844	809.4850194717692	803.5674469285026	805.8366220316414	805.0211488253842	809.379624487111	805.5835927289012	803.3462389682186	805.0372177796506	804.6475890924612	807.9961505144876
808.8486735568326	804.2344897688755	810.0182173949158	806.8779544380468	808.0530722356231	806.5931549199701	806.8420267093826	809.8687601047466	804.2148469641677	806.3957836042424	808.049406037515	807.1450616845754	807.5607332178982	807.1432647603219	810.6321057285776	804.4670477622238	804.6426421266046	806.2432421560926	803.1285097614475	808.0994064784884	809.4850194717692	803.2195119844027	805.8366220316414	805.0211488253842	809.379624487111	805.4851404293591	803.3462389682186	805.0372177796506	804.6398218388697	807.9961505144876
808.1883155969322	804.2344897688755	810.0182173949158	806.8779544380468	808.0530722356231	806.5931549199701	806.8420267093826	809.8687601047466	804.2148469641677	806.3957836042424	808.049406037515	807.1450616845754	807.5607332178982	807.1432647603219	810.6321057285776	804.4670477622238	804.6245939050324	806.2432421560926	803.1285097614475	808.0854127677018	809.4850194717692	803.2195119844027	805.8366220316414	805.0211488253842	809.379624487111	805.4851404293591	803.3208641953001	805.0372177796506	804.6398218388697	807.9961505144876
808.1883155969322	804.2344897688755	810.0182173949158	806.8779544380468	808.0530722356231	806.5931549199701	806.8420267093826	809.8687601047466	804.2148469641677	806.3957836042424	808.049406037515	807.1450616845754	807.5607332178982	807.1089656098657	810.6321057285776	804.4670477622238	803.7896006137496	806.2432421560926	803.1039910105844	808.0854127677018	809.4850194717692	803.2195119844027	805.8366220316414	805.0211488253842	809.379624487111	805.4851404293591	803.2374676230181	805.0372177796506	804.6398218388697	807.9961505144876
808.1883155969322	804.2315945415245	810.0182173949158	806.8779544380468	808.0530722356231	806.5931549199701	806.8420267093826	809.8687601047466	804.2148469641677	805.7311876165253	808.049406037515	807.016437248283	807.5607332178982	806.796221807448	810.6321057285776	804.4447732290794	803.7896006137496	806.2432421560926	803.1039910105844	807.8886298168579	809.4850194717692	803.2195119844027	805.8366220316414	804.8682883406188	809.379624487111	805.4851404293591	803.2374676230181	805.0372177796506	804.6398218388697	807.9961505144876
808.1883155969322	804.2315945415245	810.0182173949158	806.8779544380468	808.0530722356231	806.5041372899854	806.8420267093826	809.8687601047466	804.2148469641677	805.7311876165253	808.049406037515	807.016437248283	807.5607332178982	806.796221807448	810.6321057285776	804.4447732290794	803.7896006137496	806.2432421560926	803.1039910105844	807.8886298168579	809.4850194717692	803.2195119844027	805.8366220316414	804.8682883406188	809.379624487111	805.4851404293591	803.2374676230181	805.0372177796506	804.6039757002364	807.9961505144876
808.1883155969322	804.2315945415245	810.0182173949158	806.8779544380468	808.0530722356231	806.5041372899854	806.7224852662303	809.8687601047466	804.2148469641677	805.4792902647928	808.049406037515	806.6145624725576	807.5607332178982	806.796221807448	810.6321057285776	804.4404122542296	803.7559119763299	806.0647279811081	803.0815405168174	807.8243201415402	809.4850194717692	803.2195119844027	805.8366220316414	804.8682883406188	809.379624487111	805.392494392853	803.2374676230181	804.952797078826	804.6039757002364	807.9368224501502
808.1883155969322	804.2315945415245	810.0182173949158	806.8779544380468	807.9177105916516	806.5041372899854	806.7224852662303	809.8687601047466	804.2148469641677	805.4792902647928	808.049406037515	806.6145624725576	807.5607332178982	806.796221807448	810.6321057285776	804.4404122542296	803.7559119763299	806.0647279811081	803.0815405168174	807.8243201415402	809.4850194717692	803.1980724034042	805.8366220316414	804.8682883406188	809.379624487111	805.392494392853	802.8365821162898	804.952797078826	804.4056827190616	807.9368224501502
808.1883155969322	804.2315945415245	810.0182173949158	806.8779544380468	807.9177105916516	806.5041372899854	806.4426444576841	809.8687601047466	804.2148469641677	805.4792902647928	808.049406037515	806.0024823763227	807.5607332178982	806.796221807448	810.6321057285776	804.4404122542296	803.7559119763299	806.0647279811081	803.0815405168174	807.8243201415402	809.4850194717692	803.1980724034042	805.8366220316414	804.8682883406188	809.379624487111	805.392494392853	802.7606839331635	804.952797078826	804.4056827190616	807.9368224501502
808.1883155969322	804.2315945415245	810.0182173949158	806.8779544380468	807.9177105916516	806.5041372899854	806.4426444576841	809.8687601047466	804.2148469641677	805.4792902647928	808.049406037515	806.0024823763227	807.5607332178982	806.7840705413645	810.6321057285776	804.4404122542296	803.6792156940796	806.0647279811081	803.0815405168174	807.8243201415402	809.4850194717692	803.1980724034042	805.7943099752737	804.8682883406188	809.379624487111	805.392494392853	802.7606839331635	804.952797078826	804.4056827190616	807.9368224501502
808.1883155969322	804.2315945415245	810.0182173949158	806.8779544380468	807.9177105916516	806.5041372899854	806.4426444576841	809.6359353349004	804.2148469641677	805.24522964869	808.049406037515	806.0024823763227	807.5607332178982	806.7840705413645	810.6321057285776	804.384068815409	803.4735415092513	806.0647279811081	803.0815405168174	807.8243201415402	809.4850194717692	803.1980724034042	805.7943099752737	804.8682883406188	809.379624487111	805.2657917842889	802.7606839331635	804.952797078826	804.4056827190616	807.9368224501502
808.1883155969322	804.2315945415245	810.0182173949158	806.8779544380468	807.8789022273307	806.5041372899854	806.4426444576841	809.6359353349004	804.2148469641677	805.24522964869	808.049406037515	806.0024823763227	807.5183506763724	806.7840705413645	810.6321057285776	804.1861925148934	803.4735415092513	805.6118897471466	803.0815405168174	807.6549445595446	809.4850194717692	803.1980724034042	805.6736913670157	804.8682883406188	809.2829000010458	805.2657917842889	802.7606839331635	804.952797078826	804.4056827190616	807.9163196043762
808.1883155969322	804.2315945415245	810.0182173949158	806.8779544380468	807.8789022273307	806.2817650918523	806.4426444576841	809.6359353349004	804.2148469641677	805.1922641738374	808.049406037515	806.0024823763227	807.5183506763724	806.7840705413645	810.6321057285776	804.1861925148934	803.4573287344483	805.6118897471466	803.0815405168174	807.6549445595446	809.4850194717692	803.0725896630281	805.6736913670157	804.8682883406188	809.2829000010458	805.2657917842889	802.7606839331635	804.9000733374729	804.4056827190616	807.9163196043762
808.1883155969322	804.2315945415245	810.0182173949158	806.8779544380468	807.8789022273307	806.2817650918523	806.4426444576841	809.6359353349004	804.2148469641677	805.1922641738374	808.049406037515	806.0024823763227	807.5183506763724	806.7755436671602	810.6321057285776	804.1861925148934	803.4573287344483	805.4150453478156	803.0815405168174	807.6549445595446	809.4850194717692	803.0725896630281	805.6471809314284	804.8682883406188	809.1208453163244	805.2657917842889	802.7606839331635	804.9000733374729	804.4056827190616	807.7635062560449
808.1883155969322	804.2315945415245	810.0182173949158	806.772044506211	807.8789022273307	806.2817650918523	806.4426444576841	809.6359353349004	804.2148469641677	805.1922641738374	808.049406037515	806.0024823763227	807.5183506763724	806.638180721711	810.6321057285776	804.1207087194291	803.4573287344483	805.4150453478156	803.0815405168174	807.6549445595446	809.4850194717692	803.0725896630281	805.6471809314284	804.8682883406188	809.1208453163244	805.2657917842889	802.7606839331635	804.9000733374729	804.4056827190616	807.7635062560449
808.1883155969322	804.2133228095831	810.0182173949158	806.772044506211	807.8327548542735	806.2817650918523	806.4426444576841	809.6359353349004	804.2148469641677	805.0978209303614	808.049406037515	806.0024823763227	807.5183506763724	806.638180721711	810.6321057285776	804.1207087194291	803.4573287344483	805.193568536558	802.7853047148881	807.6549445595446	809.4850194717692	802.9824141920475	805.6471809314284	804.8682883406188	808.989666998911	805.2360959436395	802.7606839331635	804.9000733374729	804.4056827190616	807.7635062560449
808.1883155969322	804.0785961509417	809.953929530868	806.772044506211	807.8327548542735	806.0264420772787	806.4426444576841	809.4008421748931	804.2064356273905	805.0978209303614	808.049406037515	805.9529863543962	807.5183506763724	806.638180721711	810.6321057285776	804.1207087194291	803.4573287344483	805.193568536558	802.7853047148881	807.6549445595446	809.2045304443121	802.8849025705575	805.6471809314284	804.8416746296938	808.989666998911	805.2360959436395	802.7606839331635	804.9000733374729	804.4056827190616	807.7635062560449
808.1883155969322	804.0785961509417	809.9058815354313	806.772044506211	807.8327548542735	806.0264420772787	806.4426444576841	809.4008421748931	804.1873665208848	805.0978209303614	808.049406037515	805.9529863543962	807.5183506763724	806.638180721711	810.6321057285776	803.9710346987521	803.4573287344483	805.193568536558	802.7853047148881	807.5438463290448	809.2045304443121	802.8849025705575	805.6471809314284	804.8416746296938	808.989666998911	805.2360959436395	802.7606839331635	804.9000733374729	804.396597002953	807.7635062560449
808.1883155969322	804.0785961509417	809.9058815354313	806.7621911790244	807.8327548542735	806.0264420772787	806.4426444576841	809.4008421748931	804.1873665208848	805.0787211066172	807.9207978735344	805.9529863543962	807.4076863416618	806.638180721711	810.6321057285776	803.9710346987521	803.4573287344483	805.097035486999	802.7853047148881	807.5438463290448	809.2045304443121	802.8849025705575	805.6471809314284	804.8416746296938	808.989666998911	805.2360959436395	802.7606839331635	804.7833420060861	804.396597002953	807.3730109409188
808.1883155969322	804.0785961509417	809.9058815354313	806.7621911790244	807.7047896961922	806.0264420772787	806.4426444576841	809.4008421748931	804.1326268816991	805.0787211066172	807.9207978735344	805.9030618321714	807.4076863416618	806.638180721711	810.6321057285776	803.9710346987521	803.4573287344483	805.097035486999	802.750249359601	807.4340921789411	809.2045304443121	802.8849025705575	805.6372701286621	804.8352201305349	808.989666998911	805.2360959436395	802.7585835035845	804.7833420060861	804.396597002953	807.3730109409188
807.9648007506147	804.0785961509417	809.8148086874816	806.7621911790244	807.6778020945824	806.0264420772787	806.411008835291	809.4008421748931	804.1326268816991	805.0787211066172	807.9207978735344	805.9030618321714	807.4076863416618	806.638180721711	810.6321057285776	803.9710346987521	803.4573287344483	805.097035486999	802.750249359601	807.4340921789411	809.2045304443121	802.8849025705575	805.5312303317269	804.8352201305349	808.989666998911	805.2360959436395	802.7585835035845	804.7833420060861	804.396597002953	807.3730109409188
807.9648007506147	804.0785961509417	809.8148086874816	806.7025048690408	807.6674140291672	806.0264420772787	806.411008835291	809.4008421748931	803.971688346823	805.0787211066172	807.9207978735344	805.9030618321714	807.4076863416618	806.638180721711	810.5260956572189	803.8221511659167	803.4573287344483	805.097035486999	802.750249359601	807.13339369905	809.2045304443121	802.8849025705575	805.5312303317269	804.8352201305349	808.9256556388716	805.0513665789604	802.7388788906081	804.7261752512645	804.396597002953	807.3730109409188
807.9648007506147	804.0785961509417	809.8148086874816	806.7025048690408	807.6548719033076	806.0264420772787	806.2909753689643	809.1253644881189	803.971688346823	805.0787211066172	807.9207978735344	805.9030618321714	807.4076863416618	806.638180721711	810.5260956572189	803.8221511659167	803.4573287344483	805.097035486999	802.750249359601	807.13339369905	809.2045304443121	802.8849025705575	805.5312303317269	804.8352201305349	808.9256556388716	805.0513665789604	802.7388788906081	804.7261752512645	804.396597002953	807.3730109409188
807.9648007506147	804.0785961509417	809.8148086874816	806.7025048690408	807.6155110678035	806.0264420772787	806.2909753689643	808.9451007868545	803.971688346823	805.0425828222568	807.7686605114134	805.9030618321714	807.4076863416618	806.5482368057889	810.5260956572189	803.8221511659167	803.4573287344483	805.097035486999	802.750249359601	807.13339369905	809.2045304443121	802.8849025705575	805.5312303317269	804.7328278091104	808.9256556388716	804.9940710656485	802.7388788906081	804.7261752512645	804.2602211109709	807.3730109409188
807.9648007506147	804.0785961509417	809.8148086874816	806.7025048690408	807.529411494728	806.0264420772787	806.2909753689643	808.8918076365657	803.971688346823	804.9749705900623	807.7686605114134	805.4383995360719	807.4076863416618	806.5482368057889	810.5260956572189	803.8221511659167	803.4573287344483	805.097035486999	802.750249359601	807.13339369905	809.2045304443121	802.8849025705575	805.2555751960077	804.7328278091104	808.9256556388716	804.9940710656485	802.7007909182008	804.7261752512645	804.2602211109709	807.3730109409188
807.9648007506147	804.0785961509417	809.8148086874816	806.7025048690408	807.529411494728	806.0264420772787	806.2909753689643	808.8918076365657	803.971688346823	804.9606534604306	807.7686605114134	805.4383995360719	807.3087557091637	806.5482368057889	810.3411678826977	803.8221511659167	803.317685351019	805.097035486999	802.750249359601	807.108374434849	809.2045304443121	802.8325582074573	805.169981039868	804.7328278091104	808.9256556388716	804.9940710656485	802.6974686422858	804.7261752512645	804.2602211109709	807.3730109409188
807.9069133260041	804.0785961509417	809.8148086874816	806.7025048690408	807.529411494728	806.0264420772787	806.2909753689643	808.8918076365657	803.971688346823	804.6371444439412	807.7686605114134	805.4383995360719	807.3087557091637	806.5482368057889	810.3411678826977	803.804806867897	803.2450142092413	805.097035486999	802.7055634344915	807.108374434849	809.2045304443121	802.8325582074573	805.169981039868	804.7328278091104	808.9256556388716	804.9877442468522	802.6974686422858	804.7261752512645	804.2602211109709	807.3553675776535
807.8163144216535	804.0785961509417	809.6510592491688	806.7025048690408	807.529411494728	806.0264420772787	806.2909753689643	808.8918076365657	803.9404581563067	804.5336598418507	807.7686605114134	805.4383995360719	807.3087557091637	806.5482368057889	810.3411678826977	803.7486374273824	803.2450142092413	805.097035486999	802.7055634344915	807.108374434849	806.8540202224693	802.8325582074573	805.1330002720828	804.6693790265343	808.9256556388716	804.9877442468522	802.6974686422858	804.7115461392077	804.2602211109709	807.3553675776535
807.8006606970945	804.0785961509417	809.6510592491688	806.7025048690408	807.529411494728	806.0264420772787	806.2909753689643	808.8918076365657	803.9404581563067	804.5336598418507	807.7686605114134	805.4383995360719	807.3087557091637	806.5482368057889	810.3411678826977	803.7486374273824	803.2450142092413	805.0698734464103	802.7055634344915	807.0076290864155	806.8540202224693	802.8325582074573	805.1330002720828	804.6693790265343	808.9256556388716	804.9877442468522	802.6188315317623	804.6231951601095	804.2602211109709	807.3553675776535
807.8006606970945	804.0785961509417	809.6510592491688	806.7025048690408	807.529411494728	806.0264420772787	806.2909753689643	808.8918076365657	803.886891384168	804.5336598418507	807.7686605114134	805.4383995360719	807.3087557091637	806.5482368057889	810.3411678826977	803.7486374273824	803.2020499225449	805.0698734464103	802.7055634344915	807.0076290864155	806.8540202224693	802.8325582074573	805.0151929282491	804.6693790265343	808.9256556388716	804.9854599251698	802.5401494742986	804.6231951601095	804.2602211109709	807.3553675776535
807.8006606970945	804.0785961509417	809.5226722495518	806.7025048690408	807.529411494728	806.0264420772787	806.2909753689643	808.8918076365657	803.8743504491837	804.5336598418507	807.7686605114134	805.4383995360719	807.3087557091637	806.3766127555394	810.3411678826977	803.7486374273824	803.2020499225449	805.0698734464103	802.6646306776431	807.0076290864155	806.8540202224693	802.8325582074573	805.0151929282491	804.6693790265343	808.9256556388716	804.9854599251698	802.5347805104883	804.6231951601095	804.240406827559	807.3553675776535
807.8006606970945	804.0785961509417	809.4929661050838	806.7025048690408	807.529411494728	805.9923537611418	806.2909753689643	808.5720906795051	803.8743504491837	804.5336598418507	807.7686605114134	805.410756547138	807.3087557091637	806.3766127555394	810.3411678826977	803.7486374273824	803.2020499225449	805.0698734464103	802.6646306776431	807.0076290864155	806.6785200214604	802.8325582074573	805.0151929282491	804.6693790265343	807.6457044285635	804.9854599251698	802.5347805104883	804.6231951601095	804.240406827559	807.3553675776535
807.8006606970945	804.0785961509417	809.247486533756	806.7025048690408	807.529411494728	805.9923537611418	806.2909753689643	808.4646119606166	803.8743504491837	804.5336598418507	807.7686605114134	805.410756547138	807.3087557091637	806.3766127555394	810.3411678826977	803.7486374273824	803.2020499225449	804.9354769769188	802.6646306776431	806.992376160692	806.6785200214604	802.8325582074573	805.0151929282491	804.6693790265343	807.6457044285635	804.9854599251698	802.4865643069495	804.6231951601095	804.240406827559	807.3553675776535
807.8006606970945	804.0605889969659	809.247486533756	806.7025048690408	807.529411494728	805.9923537611418	806.2285715440945	808.4646119606166	803.8437145898764	804.4771847781594	807.6136892508632	805.410756547138	807.3087557091637	806.3766127555394	810.3411678826977	803.7486374273824	803.1982405857981	804.9354769769188	802.5727582622989	806.992376160692	806.6785200214604	802.7803125497037	805.0151929282491	804.6693790265343	807.6026817616591	804.9854599251698	802.4665040157244	804.4234670892782	804.240406827559	807.3553675776535
807.8006606970945	804.0605889969659	809.1663144565142	806.7025048690408	807.4021724287917	805.9923537611418	806.2285715440945	808.4646119606166	803.7836619939744	804.4771847781594	807.6136892508632	805.410756547138	807.3087557091637	806.3766127555394	810.3315072393291	803.7486374273824	803.1982405857981	804.9354769769188	802.4032794939967	806.992376160692	806.6785200214604	802.7803125497037	804.9468071239339	804.6693790265343	807.6026817616591	804.9854599251698	802.4665040157244	804.4234670892782	804.240406827559	807.3553675776535
807.8006606970945	804.0605889969659	809.1663144565142	806.7025048690408	807.4021724287917	805.9923537611418	806.2285715440945	808.4456570268898	803.7836619939744	804.4656281052727	807.6136892508632	805.410756547138	807.3087557091637	806.3766127555394	810.3315072393291	803.7202679766381	803.1982405857981	804.9354769769188	802.3741019945825	806.992376160692	806.6785200214604	802.7427611205992	804.8557193382626	804.655741446644	807.6026817616591	804.9854599251698	802.4665040157244	804.4234670892782	804.240406827559	807.3553675776535
807.8006606970945	803.8931874560288	809.1663144565142	806.7025048690408	807.4021724287917	805.9923537611418	806.2285715440945	808.4456570268898	803.7836619939744	804.3849235963526	807.6067679438223	805.3455574744046	807.3087557091637	806.3766127555394	810.2937625234649	803.7202679766381	803.1982405857981	804.9354769769188	802.3741019945825	806.8946355265246	806.6785200214604	802.7427611205992	804.8557193382626	804.655741446644	807.6026817616591	804.9854599251698	802.4665040157244	804.4234670892782	804.240406827559	807.2645669309469
807.7769734213323	803.8094227914341	809.1663144565142	806.7025048690408	807.3039243151768	805.9923537611418	806.2285715440945	808.4456570268898	803.7569438548952	804.3849235963526	807.6067679438223	805.3455574744046	807.2867354377983	806.3766127555394	810.2937625234649	803.7202679766381	803.1982405857981	804.9354769769188	802.3741019945825	806.8946355265246	806.6785200214604	802.7427611205992	804.8557193382626	804.655741446644	807.6026817616591	804.9854599251698	802.4665040157244	804.4234670892782	804.240406827559	807.2645669309469
807.0790788932655	803.8094227914341	809.1663144565142	806.7025048690408	807.1498301006877	805.9923537611418	806.2285715440945	808.3197191247656	803.7569438548952	804.2781473509331	807.6067679438223	805.3455574744046	807.2867354377983	806.3766127555394	810.2937625234649	803.7202679766381	803.1982405857981	804.9354769769188	802.3741019945825	806.8946355265246	806.0887013228934	802.7427611205992	804.8557193382626	804.655741446644	807.5055998921775	804.9854599251698	802.2197736445896	804.4234670892782	804.2314934448696	807.2645669309469
807.0790788932655	803.7174507981102	809.1663144565142	806.6982956739552	807.1498301006877	805.8335398901004	805.948167319673	808.3197191247656	803.7569438548952	804.2649621664859	807.6067679438223	805.3455574744046	807.2867354377983	806.3725575502481	810.2937625234649	803.7202679766381	803.1982405857981	804.9354769769188	802.3741019945825	806.8946355265246	806.0520767735763	802.7061800269298	804.8557193382626	804.655741446644	807.5055998921775	804.9854599251698	802.2197736445896	804.4234670892782	804.1974259752816	807.2645669309469
807.0790788932655	803.7174507981102	809.1663144565142	806.6982956739552	807.1498301006877	805.8335398901004	805.948167319673	808.3197191247656	803.7569438548952	804.2649621664859	807.6067679438223	805.3455574744046	807.2867354377983	806.3725575502481	810.2937625234649	803.7195074401645	803.1924843337421	804.9354769769188	802.3741019945825	806.8946355265246	805.9968366900001	802.7061800269298	804.8557193382626	804.655741446644	807.5055998921775	804.9854599251698	802.2197736445896	804.4234670892782	804.1974259752816	807.2645669309469
807.046852694186	803.7174507981102	809.1663144565142	806.6982956739552	807.1403854676112	805.8335398901004	805.948167319673	808.3197191247656	803.7569438548952	804.2320121403084	807.6067679438223	805.157483531492	807.2867354377983	806.3725575502481	810.2937625234649	803.7195074401645	803.1924843337421	804.9354769769188	802.3741019945825	806.8946355265246	805.9968366900001	802.6910041061975	804.8557193382626	804.655741446644	807.5055998921775	804.9854599251698	802.194789831921	804.4234670892782	804.1974259752816	807.2645669309469
807.046852694186	803.6869044276963	809.1663144565142	806.6982956739552	807.1403854676112	805.2556177919727	805.948167319673	808.3197191247656	803.7569438548952	804.2320121403084	807.6067679438223	805.157483531492	807.2867354377983	806.3725575502481	810.2937625234649	803.7195074401645	803.1924843337421	804.9354769769188	802.3741019945825	806.8946355265246	805.9968366900001	802.6910041061975	804.8557193382626	804.655741446644	807.5055998921775	804.9854599251698	802.194789831921	804.4234670892782	804.1974259752816	807.2603660053525
807.046852694186	803.6869044276963	809.1663144565142	806.6982956739552	807.1403854676112	805.2556177919727	805.7626537790597	808.3197191247656	803.646861366306	804.2320121403084	807.6067679438223	805.157483531492	807.2867354377983	806.3725575502481	810.2937625234649	803.7195074401645	803.1924843337421	804.9354769769188	802.3741019945825	806.8946355265246	805.9968366900001	802.6144112900029	804.7888757746891	804.655741446644	807.5055998921775	804.9854599251698	802.194789831921	804.4234670892782	804.1974259752816	807.2603660053525
807.046852694186	803.6869044276963	809.1663144565142	806.6982956739552	807.1403854676112	805.2556177919727	805.7626537790597	808.3197191247656	803.646861366306	804.2320121403084	807.6067679438223	805.157483531492	807.2867354377983	806.3725575502481	810.2937625234649	803.7195074401645	803.1924843337421	804.9354769769188	802.3144407420357	806.8946355265246	805.9968366900001	802.6144112900029	804.7888757746891	804.655741446644	807.5055998921775	804.9107919757998	802.194789831921	804.4234670892782	804.1974259752816	807.1685111017878
807.046852694186	803.6869044276963	808.9854079072568	806.6982956739552	807.0421543848822	805.2556177919727	805.7626537790597	808.3197191247656	803.4326506821764	804.2320121403084	807.6067679438223	805.157483531492	807.2867354377983	806.3725575502481	810.2937625234649	803.7195074401645	803.1924843337421	804.9354769769188	802.3144407420357	806.8946355265246	805.9347870026894	802.5404067017837	804.7888757746891	804.655741446644	807.2677817694374	804.9107919757998	802.1857380314972	804.4234670892782	804.1974259752816	807.1565511432718
806.9670778330982	803.6578059633953	808.9854079072568	806.6982956739552	807.0421543848822	805.2556177919727	805.7626537790597	808.3197191247656	803.4326506821764	804.2320121403084	807.6067679438223	805.157483531492	807.2867354377983	806.3725575502481	810.2937625234649	803.7195074401645	803.1924843337421	804.9354769769188	802.3144407420357	806.826440245321	805.9347870026894	802.4869118199507	804.7835710752329	804.6303279924907	807.2184276488384	804.9107919757998	802.1857380314972	804.4234670892782	804.1974259752816	807.1565511432718
806.8697704898715	803.6578059633953	808.797702884931	806.6982956739552	806.9217438635978	805.2556177919727	805.7626537790597	808.2527553780803	803.4326506821764	804.2320121403084	807.6067679438223	805.157483531492	807.2349441878318	806.3725575502481	810.2937625234649	803.7195074401645	803.1778965207213	804.9354769769188	802.3144407420357	806.826440245321	805.9347870026894	802.4613943918811	804.7835710752329	804.6303279924907	807.0576667791235	804.9107919757998	802.1520448229811	804.4234670892782	804.1896141975542	807.1565511432718
806.8697704898715	803.6578059633953	808.797702884931	806.6982956739552	806.9217438635978	805.2065486049223	805.7170407823453	808.2527553780803	803.3921259431546	804.1972804038038	807.6067679438223	805.157483531492	807.2349441878318	806.2044853048757	810.0780385089317	803.7195074401645	803.1778965207213	804.9354769769188	802.3144407420357	806.826440245321	805.9347870026894	802.4613943918811	804.7835710752329	804.6303279924907	807.0576667791235	804.8871654523501	802.1520448229811	804.4234670892782	804.1486818597656	806.4263611801044
806.8697704898715	803.6578059633953	808.5731053518574	806.6982956739552	806.9217438635978	805.11216334248	805.7170407823453	808.2527553780803	803.3921259431546	804.1972804038038	807.6067679438223	805.157483531492	807.2349441878318	806.2044853048757	810.0780385089317	803.7195074401645	803.1778965207213	804.9354769769188	802.3144407420357	806.826440245321	805.9347870026894	802.4613943918811	804.7835710752329	804.6303279924907	807.0576667791235	804.8871654523501	802.1520448229811	804.4234670892782	804.1486818597656	806.4263611801044
806.8697704898715	803.6578059633953	808.5731053518574	806.6982956739552	806.9217438635978	805.11216334248	805.7170407823453	808.2527553780803	803.3921259431546	804.1972804038038	807.6067679438223	805.0526395842304	807.2349441878318	806.2044853048757	810.0780385089317	803.7195074401645	803.0458770808484	804.9354769769188	802.3144407420357	806.7031813346601	805.9347870026894	802.4495407158875	804.7835710752329	804.5186955050484	807.0474767187317	804.8871654523501	802.1520448229811	804.4234670892782	804.1486818597656	806.4263611801044
806.8697704898715	803.6578059633953	808.5731053518574	806.6982956739552	806.9217438635978	805.11216334248	805.7170407823453	808.2527553780803	803.3921259431546	804.1972804038038	807.6067679438223	805.0526395842304	807.152475614957	806.2044853048757	810.0780385089317	803.7195074401645	803.0458770808484	804.9354769769188	802.3144407420357	806.7031813346601	805.9347870026894	802.4495407158875	804.7835710752329	804.5186955050484	807.0474767187317	804.8871654523501	802.1520448229811	804.251123211577	804.1486818597656	806.4263611801044
806.8697704898715	803.6578059633953	808.5731053518574	806.5665771460738	806.9217438635978	805.11216334248	805.7170407823453	808.2527553780803	803.3921259431546	804.1972804038038	807.6067679438223	805.0526395842304	807.152475614957	806.2006151885615	810.0780385089317	803.7195074401645	803.0456564914351	804.9354769769188	802.3144407420357	806.7031813346601	805.9347870026894	802.4495407158875	804.7835710752329	804.4533968170407	807.0474767187317	804.8871654523501	802.1352691192521	804.251123211577	804.1486818597656	806.3273342153722
806.8697704898715	803.6578059633953	808.5731053518574	806.5665771460738	806.9217438635978	805.11216334248	805.5952517104257	808.2375665517578	803.3921259431546	804.1972804038038	807.6067679438223	805.0526395842304	807.152475614957	806.2006151885615	810.0780385089317	803.7195074401645	803.0456564914351	804.9354769769188	802.3144407420357	806.7031813346601	805.9347870026894	802.4300071820551	804.7835710752329	804.4488349176104	807.0474767187317	804.8871654523501	802.1352691192521	804.1295815529298	804.1486818597656	806.2823820164915
806.8697704898715	803.6578059633953	808.5731053518574	806.5352379585585	806.9038386179033	805.11216334248	805.5952517104257	808.2375665517578	803.3418606983754	804.1972804038038	807.6067679438223	805.0526395842304	807.152475614957	806.2006151885615	810.0780385089317	803.7195074401645	803.0456564914351	804.8968964126431	802.3144407420357	806.7031813346601	805.9347870026894	802.4300071820551	804.7835710752329	804.3728028995407	807.0474767187317	804.8871654523501	802.1352691192521	804.1295815529298	804.1486818597656	806.2823820164915
806.8697704898715	803.6578059633953	808.5240903770991	806.5352379585585	806.9038386179033	805.11216334248	805.5952517104257	808.2375665517578	803.3277126275722	804.0724736315659	807.6067679438223	805.0526395842304	807.152475614957	806.1817798772548	810.0780385089317	803.6952098346899	803.0456564914351	804.8623917578402	802.3144407420357	806.7031813346601	805.9347870026894	802.4300071820551	804.7835710752329	804.3718869025771	807.0474767187317	804.8871654523501	802.0690127223957	804.1295815529298	804.1486818597656	806.1449660101013
806.7916881670423	803.6270071956344	808.5240903770991	806.3908953429122	806.9038386179033	805.0745002425665	805.541407685109	808.0626111304628	803.3277126275722	803.7123042182012	807.6067679438223	805.0526395842304	807.152475614957	806.1817798772548	809.8764726534932	803.6952098346899	803.0456564914351	804.8623917578402	802.3144407420357	806.7031813346601	805.9347870026894	802.4300071820551	804.7835710752329	804.3443802663897	807.0474767187317	804.8871654523501	802.049550038204	804.1295815529298	804.038369178968	806.1449660101013
806.7916881670423	803.6270071956344	808.5240903770991	806.3908953429122	806.8712748014183	805.0745002425665	805.541407685109	808.0626111304628	803.2709266949752	803.6834301575195	807.5482333073882	805.0526395842304	807.152475614957	806.1817798772548	809.8764726534932	803.6952098346899	803.0456564914351	804.8623917578402	802.3144407420357	806.7031813346601	805.9347870026894	802.4146798985879	804.7835710752329	804.3443802663897	807.0474767187317	804.8308214140349	802.049550038204	804.1295815529298	803.9940767393655	806.1449660101013
806.7840567880967	803.6270071956344	808.4087484982463	806.3908953429122	806.8712748014183	805.0745002425665	805.541407685109	808.0626111304628	803.2634172188168	803.6834301575195	807.5482333073882	805.0526395842304	807.152475614957	806.1817798772548	809.8764726534932	803.6952098346899	802.9611462216834	804.8623917578402	802.3144407420357	806.7031813346601	805.9347870026894	802.4146798985879	804.7734360439301	804.3443802663897	806.8981960604275	804.8308214140349	802.049550038204	804.1295815529298	803.9940767393655	806.1449660101013
806.7840567880967	803.6270071956344	808.4087484982463	806.3908953429122	806.8712748014183	805.0745002425665	805.541407685109	808.0626111304628	803.2634172188168	803.6834301575195	807.5482333073882	805.0526395842304	807.152475614957	806.1817798772548	809.8764726534932	803.6952098346899	802.9611462216834	804.8623917578402	802.3144407420357	806.7031813346601	805.9347870026894	802.4146798985879	804.7734360439301	804.3443802663897	806.8981960604275	804.8308214140349	802.049550038204	804.081835305185	803.9940767393655	806.1449660101013
806.7840567880967	803.6270071956344	808.4087484982463	806.3908953429122	806.8712748014183	805.0745002425665	805.478995245211	808.0626111304628	803.1879711705122	803.6834301575195	807.5482333073882	805.0526395842304	807.152475614957	804.735822383632	809.8764726534932	803.6952098346899	802.9611462216834	804.8623917578402	802.3026758397488	806.7031813346601	805.9347870026894	802.4146798985879	804.7734360439301	804.3443802663897	806.8981960604275	804.8308214140349	802.049550038204	804.081835305185	803.9940767393655	806.1449660101013
806.7840567880967	803.6270071956344	808.1414673639377	806.3908953429122	806.8712748014183	805.0745002425665	805.478995245211	808.0626111304628	803.1002797981688	803.6834301575195	807.5482333073882	804.9235901655778	807.0887622998503	804.735822383632	809.8764726534932	803.6952098346899	802.9611462216834	804.5133855443956	802.3026758397488	806.6952383895671	805.9347870026894	802.4146798985879	804.7734360439301	804.3443802663897	806.8981960604275	804.8308214140349	802.049550038204	803.9191384418506	803.9826217359035	806.1449660101013
806.7840567880967	803.6270071956344	808.1254798606818	806.3908953429122	806.8712748014183	805.0745002425665	805.478995245211	808.0626111304628	803.1002797981688	803.6834301575195	807.5482333073882	804.883144881786	807.0887622998503	804.6918804352224	809.8764726534932	803.6952098346899	802.9611462216834	804.5133855443956	802.3026758397488	805.6389826930591	805.9347870026894	802.4146798985879	804.7734360439301	804.3443802663897	806.8503991564451	804.8308214140349	802.049550038204	803.9191384418506	803.9826217359035	806.1449660101013
806.7840567880967	803.6270071956344	808.1254798606818	806.3908953429122	806.8712748014183	805.0745002425665	805.478995245211	808.0626111304628	803.0705447709819	803.6834301575195	807.5482333073882	804.883144881786	807.0887622998503	804.6918804352224	809.8764726534932	803.6952098346899	802.9358198670463	804.5133855443956	802.2752703454896	805.4633881361582	805.9347870026894	802.4146798985879	804.7734360439301	804.3443802663897	806.7417621779944	804.8308214140349	802.049550038204	803.9191384418506	803.8807862093236	806.1449660101013
806.7840567880967	803.6270071956344	808.1076542501509	806.1766141274285	806.8712748014183	805.0745002425665	805.478995245211	808.0626111304628	803.0705447709819	803.5288128241675	807.5482333073882	804.8688736855436	806.9828063518148	804.6918804352224	809.8764726534932	803.6952098346899	802.9358198670463	804.4699287750802	802.2752703454896	805.4633881361582	805.9347870026894	802.380848865202	804.7734360439301	804.1819492370463	806.7417621779944	804.8308214140349	802.021170608408	803.9191384418506	803.8477247283639	806.1449660101013
806.6120908222747	803.6270071956344	808.1076542501509	806.1589752185469	806.8712748014183	805.0745002425665	805.478995245211	808.0626111304628	803.0705447709819	803.5288128241675	807.5482333073882	804.8688736855436	806.9828063518148	804.6918804352224	809.8764726534932	803.6904167792328	802.9358198670463	804.4699287750802	802.2673673349226	805.4408012474817	805.9114200875885	802.380848865202	804.7155982474718	804.1819492370463	806.7417621779944	804.8308214140349	802.021170608408	803.9191384418506	803.8477247283639	806.1449660101013
806.6120908222747	803.6270071956344	808.1076542501509	806.1589752185469	806.8712748014183	805.0745002425665	805.478995245211	808.0626111304628	803.0705447709819	803.5288128241675	807.51694170586	804.8688736855436	806.9547499424459	804.6918804352224	809.8764726534932	803.6904167792328	802.7847293801758	804.4699287750802	802.2673673349226	805.4408012474817	805.9114200875885	802.380848865202	804.7155982474718	804.1819492370463	806.7417621779944	804.8308214140349	802.021170608408	803.9191384418506	803.8477247283639	806.1449660101013
806.6120908222747	803.5408550313488	808.1076542501509	806.1589752185469	806.8712748014183	805.0745002425665	805.478995245211	808.0626111304628	803.0705447709819	803.5099255499523	807.51694170586	804.8688736855436	806.7365684706297	804.6918804352224	809.8764726534932	803.6904167792328	802.7402691553237	804.3190941328972	802.2673673349226	805.396224064521	805.9114200875885	802.2633868195713	804.7155982474718	804.1819492370463	806.7417621779944	804.8308214140349	802.021170608408	803.8951127611672	803.8477247283639	805.8290199684457
806.6120908222747	803.5408550313488	808.1076542501509	806.1589752185469	806.8712748014183	805.0745002425665	805.478995245211	808.0515977271365	803.0039360625888	803.349162476393	807.51694170586	804.8688736855436	806.7365684706297	804.6918804352224	809.8764726534932	803.6904167792328	802.7402691553237	804.3190941328972	802.2673673349226	805.396224064521	805.879166640705	802.2633868195713	804.6673566696843	804.1819492370463	806.7417621779944	804.8308214140349	802.021170608408	803.8951127611672	803.8477247283639	805.8290199684457
806.6120908222747	803.4817931740862	808.1076542501509	806.1589752185469	806.8712748014183	805.0745002425665	805.4049717511334	808.0515977271365	802.9416652884812	803.349162476393	807.51694170586	804.8430979412971	806.6926614002302	804.6918804352224	809.8764726534932	803.6904167792328	802.7402691553237	804.3190941328972	802.1662118573552	805.396224064521	805.879166640705	802.2633868195713	804.6673566696843	804.0740720706181	806.7417621779944	804.8308214140349	802.021170608408	803.7834525367365	803.7123878836974	805.8290199684457
806.6120908222747	803.4817931740862	808.1076542501509	806.1589752185469	806.8712748014183	805.0745002425665	805.4049717511334	807.9259862958404	802.8885960972679	803.349162476393	807.51694170586	804.8430979412971	806.6926614002302	804.6918804352224	809.7554187471687	803.6904167792328	802.7402691553237	804.3190941328972	802.1662118573552	805.396224064521	805.879166640705	802.2633868195713	804.6673566696843	804.0230307548295	806.7417621779944	804.8308214140349	802.021170608408	803.7651694699998	803.7123878836974	805.8290199684457
806.5800253954246	803.4048171918889	808.1076542501509	806.1589752185469	806.8712748014183	805.0745002425665	805.4049717511334	807.9259862958404	802.8463345339002	803.314038928556	807.51694170586	804.8430979412971	806.6926614002302	804.6918804352224	809.7554187471687	803.6904167792328	802.7402691553237	804.3190941328972	802.1662118573552	805.396224064521	805.879166640705	802.2633868195713	804.6673566696843	804.0230307548295	806.7417621779944	804.8308214140349	802.021170608408	803.7651694699998	803.6980922663323	805.8290199684457
806.3502355605285	803.4048171918889	808.1076542501509	806.1589752185469	806.8712748014183	805.0424088219386	805.4049717511334	807.9259862958404	802.8463345339002	803.314038928556	807.4191789396357	804.7046128397158	806.6926614002302	804.5781576673045	809.7554187471687	803.6064260270883	802.7402691553237	804.3190941328972	802.1662118573552	805.396224064521	805.879166640705	802.2633868195713	804.6673566696843	804.0230307548295	806.7417621779944	804.8308214140349	802.021170608408	803.7651694699998	803.6980922663323	805.8290199684457
806.3502355605285	803.4048171918889	808.1076542501509	806.1264867166652	806.8712748014183	805.0424088219386	805.4049717511334	807.9259862958404	802.8463345339002	803.314038928556	807.3945128395897	804.7046128397158	806.6926614002302	804.5781576673045	809.5812558591917	803.6064260270883	802.7402691553237	804.3190941328972	802.1662118573552	805.396224064521	805.879166640705	802.2633868195713	804.5344092791944	804.0230307548295	806.7417621779944	804.8308214140349	802.0009741334238	803.7651694699998	803.6980922663323	805.8290199684457
806.3502355605285	803.4048171918889	808.1076542501509	806.0913336607831	806.8712748014183	805.0424088219386	805.4049717511334	807.9259862958404	802.8463345339002	803.314038928556	807.3945128395897	804.7046128397158	806.6926614002302	804.5781576673045	809.5491887018406	803.5932036533568	802.7402691553237	804.3190941328972	802.1507376088915	805.396224064521	805.8194868216921	802.2633868195713	804.5344092791944	804.0230307548295	806.6111652549763	804.8261907533832	801.9815567549784	803.7651694699998	803.6980922663323	805.8290199684457
806.3502355605285	803.4048171918889	807.9175123169781	806.0624167000594	806.8712748014183	805.0424088219386	805.4049717511334	807.9259862958404	802.8463345339002	803.2269813836784	807.3945128395897	804.7046128397158	806.6926614002302	804.5781576673045	809.5491887018406	803.5932036533568	802.7402691553237	804.3190941328972	802.1507376088915	805.396224064521	805.7485963224646	802.2633868195713	804.4830075553052	804.0230307548295	806.6111652549763	804.8261907533832	801.9815567549784	803.7651694699998	803.6980922663323	805.8290199684457
806.2279082219588	803.4048171918889	807.9175123169781	806.0624167000594	806.865495213284	805.0424088219386	805.4049717511334	807.9259862958404	802.8463345339002	803.2269813836784	807.2797859963889	804.7046128397158	806.6926614002302	804.4978894196063	809.5491887018406	803.5932036533568	802.7402691553237	804.3190941328972	802.1441435731541	805.396224064521	805.7485963224646	802.2633868195713	804.4830075553052	804.0147559344723	806.6111652549763	804.8261907533832	801.9815567549784	803.7651694699998	803.6980922663323	805.8290199684457
806.2279082219588	803.4048171918889	807.9175123169781	806.0624167000594	806.865495213284	805.0424088219386	805.4049717511334	807.9259862958404	802.8463345339002	803.2269813836784	807.153676628636	804.6198178539651	806.6926614002302	804.4978894196063	809.4276813519077	803.5811463511615	802.7330419492735	804.3190941328972	802.1441435731541	805.396224064521	805.7485963224646	802.2633868195713	804.4830075553052	804.0147559344723	806.6111652549763	804.8007993815334	801.9815567549784	803.7651694699998	803.6837803384865	805.8290199684457
805.993704530445	803.4048171918889	807.9175123169781	806.0624167000594	806.865495213284	805.0424088219386	805.4049717511334	807.9259862958404	802.8463345339002	803.2269813836784	807.153676628636	804.6198178539651	806.6725486982695	804.4425672087409	809.4276813519077	803.5811463511615	802.7330419492735	804.3190941328972	802.1441435731541	805.396224064521	805.7485963224646	802.2633868195713	804.4830075553052	804.0147559344723	806.6111652549763	804.8007993815334	801.9815567549784	803.7651694699998	803.6837803384865	805.8290199684457
805.8594749632982	803.4048171918889	807.0844348748192	806.0624167000594	806.7362094384496	805.0424088219386	805.4049717511334	807.9259862958404	802.8463345339002	803.2269813836784	807.153676628636	804.5347710637088	806.6725486982695	804.4425672087409	809.4276813519077	803.5811463511615	802.7330419492735	804.3190941328972	802.1441435731541	805.396224064521	805.7485963224646	802.2633868195713	804.4830075553052	803.9866280570337	806.6111652549763	804.8007993815334	801.9815567549784	803.7651694699998	803.6837803384865	805.8290199684457
805.8328323762811	803.4048171918889	807.0844348748192	806.0624167000594	806.7362094384496	805.0424088219386	805.4049717511334	807.9259862958404	802.8299607194941	803.2145731521935	807.153676628636	804.5347710637088	806.6725486982695	804.4425672087409	809.4276813519077	803.5794551453693	802.7330419492735	804.3092200540622	802.1441435731541	805.396224064521	805.7485963224646	802.2633868195713	804.4830075553052	803.9866280570337	806.6111652549763	804.8007993815334	801.9815567549784	803.7651694699998	803.6837803384865	805.6853877499647
805.8328323762811	803.4048171918889	807.0844348748192	806.0624167000594	806.3357443818654	805.0424088219386	805.4049717511334	807.9259862958404	802.8299607194941	803.2013590762116	807.153676628636	804.5347710637088	806.6725486982695	804.4425672087409	808.3058261199285	803.5529799588691	802.7330419492735	804.2980843349648	802.1441435731541	805.396224064521	805.7485963224646	802.2633868195713	804.4830075553052	803.9866280570337	806.5213961621773	804.749734467433	801.9815567549784	803.7612527108597	803.6678632226667	805.6853877499647
805.8328323762811	803.4048171918889	807.0844348748192	806.0624167000594	806.3357443818654	805.0424088219386	805.4049717511334	807.9259862958404	802.8299607194941	803.2013590762116	807.153676628636	804.5347710637088	806.6725486982695	804.4425672087409	808.3058261199285	803.5020911480254	802.7330419492735	804.2980843349648	802.1441435731541	805.396224064521	805.7485963224646	802.2633868195713	804.4830075553052	803.9614943449357	806.5213961621773	804.749734467433	801.9815567549784	803.7612527108597	803.6678632226667	805.6853877499647
805.8328323762811	803.4048171918889	807.0844348748192	806.0130886859822	806.3357443818654	805.0424088219386	805.4049717511334	807.9259862958404	802.8299607194941	803.2013590762116	807.153676628636	804.5347710637088	806.6725486982695	804.3949274868055	808.3058261199285	803.5020911480254	802.7330419492735	804.2980843349648	802.1441435731541	805.396224064521	805.7485963224646	802.2633868195713	804.4830075553052	803.9614943449357	806.5213961621773	804.749734467433	801.9815567549784	803.7612527108597	803.6678632226667	805.6853877499647
805.8328323762811	803.4048171918889	807.0844348748192	806.0130886859822	806.3357443818654	805.0424088219386	805.4049717511334	807.9259862958404	802.8158882485699	803.2013590762116	807.153676628636	804.5347710637088	806.6725486982695	804.3949274868055	808.3058261199285	803.5020911480254	802.7330419492735	804.2980843349648	802.0976135999416	805.396224064521	805.7485963224646	802.2633868195713	804.4830075553052	803.9614943449357	806.5000177094518	804.749734467433	801.9815567549784	803.7612527108597	803.6678632226667	805.6853877499647
805.8328323762811	803.387626213767	807.0844348748192	806.0130886859822	806.3357443818654	805.0424088219386	805.4049717511334	807.7862862449946	802.8158882485699	803.2013590762116	807.153676628636	804.5347710637088	806.6725486982695	804.3949274868055	808.3058261199285	803.5020911480254	802.7330419492735	804.2980843349648	802.0976135999416	805.396224064521	805.7485963224646	802.2633868195713	804.3884596382105	803.9079650705537	806.5000177094518	804.749734467433	801.9815567549784	803.7612527108597	803.6500019794416	805.6538529274378
805.8328323762811	803.387626213767	807.0844348748192	805.8748452593467	806.3357443818654	805.0424088219386	805.4049717511334	807.7862862449946	802.8086510976992	803.1740353683201	807.153676628636	804.5347710637088	806.6725486982695	804.3227466816004	808.3058261199285	803.5020911480254	802.714281911064	804.2980843349648	802.0976135999416	805.396224064521	805.6682685001897	802.2633868195713	804.3884596382105	803.9079650705537	806.5000177094518	804.749734467433	801.9815567549784	803.7101752407206	803.6500019794416	805.5041694143956
805.663335811686	803.327869476865	807.0844348748192	805.8540147676435	806.3357443818654	805.0424088219386	805.4049717511334	807.7862862449946	802.8086510976992	803.1172230805345	807.1302535435433	804.5347710637088	806.6725486982695	804.3227466816004	808.3058261199285	803.5020911480254	802.6755393947989	804.2980843349648	802.0976135999416	805.396224064521	805.6682685001897	802.2633868195713	804.36182939034	803.9079650705537	806.5000177094518	804.749734467433	801.9815567549784	803.7101752407206	803.629578803332	805.5041694143956
805.663335811686	803.327869476865	807.0844348748192	805.8540147676435	806.3357443818654	805.0424088219386	805.4049717511334	807.7862862449946	802.7679320147305	803.1172230805345	807.1302535435433	804.5347710637088	806.6725486982695	804.3227466816004	808.3058261199285	803.5020911480254	802.6755393947989	804.2980843349648	802.0976135999416	805.396224064521	805.6682685001897	802.2633868195713	804.36182939034	803.9079650705537	806.5000177094518	804.749734467433	801.9815567549784	803.7101752407206	803.6215429744864	805.5041694143956
805.6467926084434	803.327869476865	807.0844348748192	805.8540147676435	806.3357443818654	805.0424088219386	805.4049717511334	807.7862862449946	802.7679320147305	803.0987316528212	807.1302535435433	804.5347710637088	806.5603809637902	804.3227466816004	808.3058261199285	803.5020911480254	802.6755393947989	804.2980843349648	802.0976135999416	805.396224064521	805.6682685001897	802.2633868195713	804.36182939034	803.9079650705537	806.1177751636565	804.749734467433	801.9815567549784	803.7101752407206	803.6215429744864	805.5041694143956
805.6467926084434	803.327869476865	807.0844348748192	805.8540147676435	806.3357443818654	805.0424088219386	805.3557450014998	807.7853530304967	802.7679320147305	803.0987316528212	807.1302535435433	804.5347710637088	806.5603115935371	804.3227466816004	808.3058261199285	803.4913876493847	802.6755393947989	804.1641205388561	802.0829436975034	805.396224064521	805.6682685001897	802.2633868195713	804.36182939034	803.9073673187959	806.0746528967577	804.749734467433	801.9815567549784	803.6700875560911	803.6215429744864	805.5041694143956
805.6467926084434	803.327869476865	807.039893971903	805.8540147676435	806.3357443818654	805.0424088219386	805.3557450014998	807.7853530304967	802.7679320147305	803.0987316528212	807.1302535435433	804.5347710637088	806.5603115935371	804.2400101546085	807.5488299764789	803.3720484163304	802.6755393947989	804.1641205388561	802.0829436975034	805.396224064521	805.6682685001897	802.2633868195713	804.36182939034	803.9073673187959	806.0746528967577	804.749734467433	801.9815567549784	803.6700875560911	803.6215429744864	805.5041694143956
805.5751116656728	803.327869476865	806.9487367409407	805.8540147676435	806.3357443818654	805.0424088219386	805.3557450014998	807.7853530304967	802.7679320147305	803.0987316528212	807.0957761810363	804.5347710637088	806.5603115935371	804.2168730139618	807.5488299764789	803.3720484163304	802.5140700372932	804.1641205388561	802.0829436975034	805.2589245024194	805.6682685001897	802.2633868195713	804.1740424607999	803.8982583780008	806.0505575108799	804.749734467433	801.9752085676553	803.6700875560911	803.6056462836792	805.5041694143956
805.5751116656728	803.2903784288634	806.840938815643	805.3795838459315	806.3357443818654	805.0424088219386	805.3557450014998	807.7853530304967	802.7679320147305	803.0987316528212	807.0957761810363	804.4762218383283	806.5603115935371	804.2168730139618	807.5488299764789	803.3720484163304	802.5140700372932	804.1641205388561	802.0829436975034	805.1825740065268	805.6682685001897	802.2633868195713	804.1740424607999	803.8982583780008	806.0505575108799	804.749734467433	801.9752085676553	803.6700875560911	803.6056462836792	805.5041694143956
805.5751116656728	803.2903784288634	806.840938815643	805.3795838459315	806.3357443818654	805.0424088219386	805.3557450014998	807.7853530304967	802.7679320147305	803.0987316528212	807.0957761810363	804.4757405453169	806.5603115935371	804.2033149002079	807.5488299764789	803.3720484163304	802.5140700372932	804.1641205388561	802.0714693601774	805.1825740065268	805.6682685001897	802.2633868195713	804.1740424607999	803.8982583780008	806.0505575108799	804.749734467433	801.9752085676553	803.6700875560911	803.6056462836792	805.5041694143956
805.5751116656728	803.2903784288634	804.5522068312179	805.3795838459315	806.3357443818654	804.9756250999768	805.3557450014998	807.7853530304967	802.7679320147305	803.0987316528212	807.0957761810363	804.4757405453169	806.5603115935371	804.2033149002079	807.2109888615214	803.3720484163304	802.5140700372932	804.1641205388561	802.0520272901813	805.1825740065268	805.6267224476256	802.2509649196977	804.1740424607999	803.8982583780008	806.0505575108799	804.7127077774895	801.9752085676553	803.6700875560911	803.6056462836792	805.5041694143956
805.5751116656728	803.2903784288634	804.5522068312179	805.3795838459315	806.3357443818654	804.9756250999768	805.3557450014998	807.7853530304967	802.7679320147305	803.0987316528212	807.0957761810363	804.4757405453169	806.5603115935371	804.2033149002079	807.2109888615214	803.3720484163304	802.5140700372932	804.1641205388561	802.0520272901813	805.1825740065268	805.6267224476256	802.2509649196977	804.1740424607999	803.8982583780008	806.0505575108799	804.6686922147491	801.9752085676553	803.6700875560911	803.6056462836792	805.5041694143956
805.5751116656728	803.245892314073	804.5522068312179	805.3795838459315	806.3357443818654	804.9756250999768	805.3557450014998	807.7853530304967	802.7679320147305	803.0761381362279	807.0957761810363	804.4757405453169	806.5603115935371	804.2033149002079	807.2109888615214	803.3720484163304	802.5140700372932	804.0796871400128	802.0520272901813	805.1825740065268	805.1407916615004	802.2009711875515	804.1740424607999	803.8982583780008	805.9073502617206	804.6686922147491	801.9752085676553	803.6700875560911	803.6033072103934	805.5041694143956
805.5232075542982	803.245892314073	804.5522068312179	805.3795838459315	806.2406334481834	804.9756250999768	805.3557450014998	807.7853530304967	802.7679320147305	803.0639102296018	807.0957761810363	804.4382808292127	806.5603115935371	804.2033149002079	807.0354548009117	803.0713417046234	802.5140700372932	804.0796871400128	802.0279331908298	805.1825740065268	805.1407916615004	802.2009711875515	804.1740424607999	803.8982583780008	805.7105925236882	804.6686922147491	801.9752085676553	803.6700875560911	803.6033072103934	805.5041694143956
805.4862214947825	803.245892314073	804.5522068312179	805.3795838459315	806.2406334481834	804.9756250999768	805.3557450014998	807.7853530304967	802.7246518744771	803.0403094670875	807.0957761810363	804.4382808292127	806.5603115935371	804.2033149002079	807.0354548009117	803.0713417046234	802.5140700372932	804.0796871400128	802.0279331908298	804.7081503453365	805.1407916615004	802.2009711875515	804.1419284963544	803.8982583780008	805.7105925236882	804.6686922147491	801.9752085676553	803.6700875560911	803.6033072103934	805.3936433725113
805.3910164692039	803.245892314073	804.5522068312179	805.3795838459315	806.2406334481834	804.9756250999768	805.3557450014998	807.7853530304967	802.7246518744771	803.0403094670875	807.0957761810363	804.3400767972051	806.5603115935371	804.2033149002079	807.0354548009117	803.0713417046234	802.5037967573055	804.0796871400128	802.0279331908298	804.7081503453365	805.1407916615004	802.195383089033	804.1419284963544	803.8982583780008	805.6383320590581	804.6686922147491	801.9752085676553	803.6700875560911	803.6033072103934	805.3936433725113
805.3910164692039	803.2083902368886	804.5522068312179	805.3795838459315	806.2406334481834	804.9756250999768	805.3557450014998	807.7853530304967	802.7246518744771	803.0403094670875	807.0957761810363	804.3400767972051	806.5603115935371	804.1845427507282	807.0354548009117	803.0713417046234	802.4249634867414	804.0796871400128	802.0279331908298	804.7081503453365	805.0938114060162	802.195383089033	804.1419284963544	803.8982583780008	805.597390885247	804.5671749713903	801.9752085676553	803.6700875560911	803.5845495913005	805.3936433725113
805.3910164692039	803.2083902368886	804.5275743986944	805.3795838459315	806.1882084611575	804.9756250999768	805.3557450014998	807.5585334319939	802.7246518744771	803.0253658845952	807.0957761810363	804.3400767972051	806.5603115935371	804.1845427507282	807.0354548009117	803.0639022571128	802.4249634867414	804.0796871400128	802.0279331908298	804.7081503453365	805.0938114060162	802.195383089033	804.1419284963544	803.8982583780008	805.597390885247	804.5671749713903	801.9550365706909	803.6700875560911	803.5845495913005	805.3936433725113
805.3910164692039	803.2083902368886	804.5275743986944	805.3795838459315	806.1882084611575	804.9414303036568	805.3505324794951	807.4847731053463	802.7246518744771	803.0253658845952	807.0957761810363	804.2400734585757	806.5376850049864	804.1500492564354	807.0354548009117	803.0639022571128	802.4249634867414	804.0796871400128	802.0279331908298	804.7081503453365	805.0938114060162	802.195383089033	804.1419284963544	803.867052593331	805.597390885247	804.5671749713903	801.9550365706909	803.6700875560911	803.5845495913005	805.3936433725113
805.3910164692039	803.2083902368886	804.5275743986944	805.3795838459315	806.1882084611575	804.9224564280483	805.2957978492959	807.4847731053463	802.7246518744771	803.0253658845952	807.0957761810363	804.2400734585757	806.5376850049864	804.1500492564354	807.0354548009117	803.0639022571128	802.4249634867414	804.0796871400128	802.0097393325221	804.7081503453365	805.0500903503311	802.1788878350293	804.1419284963544	803.867052593331	805.597390885247	804.5671749713903	801.9550365706909	803.6700875560911	803.5845495913005	805.3936433725113
805.3910164692039	803.2083902368886	804.5275743986944	805.375205937513	806.1882084611575	804.9224564280483	805.2957978492959	807.4847731053463	802.7154902701947	803.0253658845952	807.0957761810363	804.2400734585757	806.5376850049864	804.1500492564354	807.0354548009117	803.0639022571128	802.4249634867414	804.0796871400128	802.0097393325221	804.5375622366129	805.0500903503311	802.1788878350293	804.1419284963544	803.867052593331	805.597390885247	804.5671749713903	801.9550365706909	803.6700875560911	803.5845495913005	805.3936433725113
804.6871675349719	803.2083902368886	804.5275743986944	805.375205937513	806.1882084611575	804.8883616184869	805.2957978492959	807.4125879985021	802.6890383335724	803.0253658845952	807.0626824234769	804.2400734585757	806.5376850049864	804.1472355409123	807.0354548009117	803.0517627994883	802.1726576250984	804.0796871400128	801.9712390114535	804.5375622366129	805.0160075515034	802.1788878350293	804.1419284963544	803.867052593331	805.597390885247	804.5671749713903	801.9278571773546	803.6700875560911	803.5845495913005	805.3936433725113
804.6871675349719	803.2083902368886	804.5275743986944	805.2625299604239	806.1882084611575	804.8883616184869	805.2957978492959	807.4125879985021	802.6890383335724	803.0253658845952	807.0626824234769	804.2400734585757	806.5376850049864	804.1472355409123	807.0354548009117	803.0517627994883	802.1726576250984	804.0796871400128	801.9712390114535	804.5375622366129	805.0160075515034	802.1222806483308	804.1419284963544	803.867052593331	805.5831883262626	804.5671749713903	801.9278571773546	803.6700875560911	803.5845495913005	805.3936433725113
804.6871675349719	803.2083902368886	804.5275743986944	805.2625299604239	806.1882084611575	804.847853290864	805.2957978492959	807.4125879985021	802.6890383335724	803.0253658845952	807.0626824234769	804.2400734585757	806.5376850049864	804.1472355409123	806.8089437813145	803.0517627994883	802.1661616618819	804.0796871400128	801.9277361711621	804.5375622366129	804.8823075482607	802.1106670419474	804.1419284963544	803.867052593331	805.5831883262626	804.5671749713903	801.9278571773546	803.6700875560911	803.5845495913005	805.3518986809692
804.6871675349719	803.1724020700464	804.5275743986944	805.2625299604239	806.0850334485505	804.4087099240066	805.2957978492959	807.4125879985021	802.6467359869179	803.0253658845952	807.0626824234769	804.2400734585757	806.4501811622731	804.1472355409123	806.8089437813145	803.0517627994883	802.1661616618819	804.001526293936	801.9277361711621	804.5375622366129	804.8647867584937	802.1106670419474	804.1419284963544	803.867052593331	805.5831883262626	804.4948330189314	801.9278571773546	803.6700875560911	803.5845495913005	805.3518986809692
804.6871675349719	803.1724020700464	804.5275743986944	805.2625299604239	806.0850334485505	804.4087099240066	805.2957978492959	807.2052102872734	802.6467359869179	802.958101611982	807.0626824234769	804.1873581433683	806.4501811622731	804.1472355409123	806.8089437813145	803.0439737376145	802.1661616618819	803.9925397054291	801.9277361711621	804.5375622366129	804.8647867584937	802.1075939866704	804.1419284963544	803.867052593331	805.5579299370813	804.4948330189314	801.9278571773546	803.6700875560911	803.5845495913005	805.3518986809692
804.6871675349719	803.1724020700464	804.5275743986944	805.2625299604239	806.0850334485505	804.3557699419113	805.2957978492959	807.2052102872734	802.6467359869179	802.958101611982	807.0626824234769	804.1873581433683	806.4501811622731	804.1209917605893	806.8089437813145	802.9991200048613	802.1661616618819	803.9925397054291	801.9277361711621	804.5375622366129	804.8647867584937	802.0800490801475	804.1419284963544	803.8061745641425	805.5579299370813	804.4948330189314	801.9278571773546	803.6700875560911	803.5845495913005	805.3518986809692
804.6871675349719	803.1724020700464	804.5275743986944	805.2625299604239	806.0850334485505	804.3557699419113	805.2957978492959	807.2052102872734	802.6467359869179	802.958101611982	807.0626824234769	804.0847222875517	806.4501811622731	804.1209917605893	806.8089437813145	802.993123917881	802.1643054429686	803.9925397054291	801.9277361711621	804.5375622366129	804.8647867584937	802.0800490801475	804.1419284963544	803.8061745641425	805.5579299370813	804.4948330189314	801.9278571773546	803.6700875560911	803.5845495913005	805.3518986809692
804.6871675349719	803.1724020700464	804.5275743986944	805.2625299604239	806.0850334485505	804.3557699419113	805.2957978492959	807.2052102872734	802.6467359869179	802.958101611982	807.0626824234769	804.0847222875517	806.3011514537027	804.1209917605893	806.8089437813145	802.993123917881	802.1617105756962	803.9925397054291	801.9277361711621	804.5375622366129	804.8647867584937	802.0800490801475	804.1419284963544	803.7117379231565	805.3628365017413	804.4948330189314	801.9278571773546	803.6700875560911	803.5845495913005	805.3518986809692
804.6871675349719	803.1724020700464	804.5007458938344	805.2625299604239	806.0082636458602	804.3557699419113	805.1481901075373	807.2052102872734	802.6467359869179	802.5635158021383	807.0626824234769	804.0113906881433	806.3011514537027	804.1209917605893	806.8089437813145	802.993123917881	802.1617105756962	803.9925397054291	801.9277361711621	804.5375622366129	804.8647867584937	802.0800490801475	804.099050456744	803.7117379231565	805.3628365017413	804.4948330189314	801.9278571773546	803.6700875560911	803.5845495913005	805.3518986809692
804.6871675349719	803.1565087508145	804.5007458938344	805.2625299604239	806.0082636458602	804.2619946636154	805.1481901075373	807.2052102872734	802.6467359869179	802.5635158021383	806.9853577138177	804.0113906881433	806.3011514537027	804.1209917605893	806.8089437813145	802.993123917881	802.1617105756962	803.9925397054291	801.9015425601355	804.5375622366129	804.8647867584937	802.0800490801475	804.0946851765466	803.7117379231565	805.3628365017413	804.4948330189314	801.9278571773546	803.6262581154655	803.5845495913005	805.3518986809692
804.6871675349719	803.1565087508145	804.5007458938344	805.2625299604239	806.0082636458602	804.2619946636154	805.1481901075373	807.2052102872734	802.6467359869179	802.5635158021383	806.9853577138177	804.0113906881433	806.3011514537027	804.1209917605893	806.8089437813145	802.993123917881	802.1617105756962	803.9925397054291	801.9015425601355	804.5375622366129	804.8647867584937	802.0800490801475	804.0946851765466	803.7117379231565	805.3628365017413	804.4948330189314	801.9278571773546	803.6262581154655	803.567087944242	805.3518986809692
804.682385786348	803.1565087508145	804.5007458938344	805.2625299604239	805.9763821734049	804.2619946636154	805.0901399300012	807.2052102872734	802.6467359869179	802.5635158021383	806.9853577138177	804.0113906881433	806.3011514537027	804.1209917605893	806.8089437813145	802.993123917881	802.1617105756962	803.9925397054291	801.9015425601355	804.5375622366129	804.6307144865605	802.0800490801475	804.0946851765466	803.6232347159588	805.3628365017413	804.4948330189314	801.9051236725602	803.6237222823395	803.567087944242	805.3518986809692
804.572953319679	803.1565087508145	804.5007458938344	805.2625299604239	805.9763821734049	804.2275918033578	805.0901399300012	807.2052102872734	802.6467359869179	802.4923625549089	806.9853577138177	804.0113906881433	806.3011514537027	804.1209917605893	806.721020219274	802.993123917881	802.1617105756962	803.9925397054291	801.9015425601355	804.5375622366129	804.6307144865605	802.0800490801475	804.0946851765466	803.6232347159588	805.3628365017413	804.4948330189314	801.9051236725602	803.6237222823395	803.5483684919305	805.3518986809692
804.572953319679	803.1565087508145	804.5007458938344	805.2625299604239	805.8374403942828	804.1801601422433	805.0901399300012	807.115990712596	802.6467359869179	802.4923625549089	806.9597354860631	804.0113906881433	806.3011514537027	804.1209917605893	806.721020219274	802.993123917881	802.1617105756962	803.9916734676573	801.9015425601355	804.5375622366129	804.6307144865605	802.0800490801475	804.0946851765466	803.6232347159588	805.3628365017413	804.4690057853128	801.9051236725602	803.6237222823395	803.5483684919305	805.3518986809692
804.572953319679	803.1565087508145	804.5007458938344	805.2625299604239	805.574560320289	804.1801601422433	805.0901399300012	807.115990712596	802.6467359869179	802.4097907104981	806.9597354860631	804.0113906881433	806.077079819579	804.1209917605893	806.721020219274	802.993123917881	802.1617105756962	803.9916734676573	801.8953137246154	804.5375622366129	804.6307144865605	802.0800490801475	804.0946851765466	803.5894383183318	805.3628365017413	804.4690057853128	801.8713334429552	803.6237222823395	803.5483684919305	805.3518986809692
804.572953319679	803.1565087508145	804.5007458938344	805.2625299604239	805.574560320289	804.1801601422433	805.0901399300012	807.043918485468	802.6467359869179	802.4097907104981	806.9597354860631	804.0113906881433	806.077079819579	804.1209917605893	806.721020219274	802.964288970994	802.1617105756962	803.9916734676573	801.8953137246154	804.5375622366129	804.6307144865605	802.0800490801475	804.0946851765466	803.566872608277	805.3628365017413	804.4553662135735	801.8713334429552	803.6237222823395	803.5483684919305	805.3518986809692
804.5569517883016	803.1565087508145	804.5007458938344	805.2291635267192	805.574560320289	804.022615206164	805.0901399300012	807.043918485468	802.6358222800734	802.4097907104981	806.9597354860631	804.0113906881433	806.077079819579	804.1209917605893	806.721020219274	802.964288970994	802.0701472203039	803.9650608585384	801.8953137246154	804.5256887636589	804.5523790940955	802.0800490801475	804.0946851765466	803.5087783714815	805.281624461686	804.4553662135735	801.8713334429552	803.6055194287496	803.5261484423736	805.3247875506248
804.461790449665	803.1119397105441	804.5007458938344	805.2291635267192	805.574560320289	803.9741291588247	805.0901399300012	807.043918485468	802.6358222800734	802.4097907104981	806.9597354860631	804.0113906881433	806.077079819579	804.1209917605893	806.721020219274	802.964288970994	802.0701472203039	803.9650608585384	801.6700956546174	804.5256887636589	804.4053707977058	802.0800490801475	804.0946851765466	803.5087783714815	805.281624461686	804.4553662135735	801.8713334429552	803.5817576294634	803.5261484423736	805.3247875506248
804.461790449665	803.1119397105441	804.5007458938344	805.1910816880055	805.5249777692396	803.9741291588247	805.0901399300012	807.043918485468	802.6358222800734	802.4097907104981	806.9597354860631	804.0113906881433	806.077079819579	804.1209917605893	806.721020219274	802.9493264323222	802.0545179972564	803.9650608585384	801.6199537502521	804.497855130544	804.3819161434154	802.0800490801475	804.0946851765466	803.4789359334301	805.2329697352162	804.4553662135735	801.8713334429552	803.5817576294634	803.5261484423736	805.3247875506248
804.3065152956675	803.0976059450326	804.4974620609772	805.1910816880055	805.5249777692396	803.9741291588247	805.0901399300012	807.043918485468	802.6358222800734	802.4097907104981	806.9597354860631	804.0113906881433	806.077079819579	804.1209917605893	806.721020219274	802.9493264323222	802.0545179972564	803.9650608585384	801.6199537502521	804.497855130544	804.3819161434154	802.0800490801475	804.0946851765466	803.4339216693259	805.2329697352162	804.4553662135735	801.8713334429552	803.5817576294634	803.456377914914	805.2305578336083
804.3009128429283	803.0976059450326	804.4974620609772	805.1910816880055	805.5249777692396	803.9741291588247	805.0901399300012	806.9734675696247	802.631736052787	802.4097907104981	806.9597354860631	804.0113906881433	806.0509611758283	804.1209917605893	806.721020219274	802.8779541569185	802.0545179972564	803.9650608585384	801.6199537502521	804.497855130544	804.3819161434154	802.0800490801475	804.0617710170309	803.3803160894863	805.2329697352162	804.4553662135735	801.8713334429552	803.5206931900491	803.456377914914	805.2305578336083
804.2651237561922	803.0976059450326	804.4974620609772	805.1267189414192	805.5249777692396	803.9741291588247	805.0901399300012	806.9734675696247	802.6290139747995	802.4097907104981	806.9411384388391	804.0113906881433	806.0509611758283	804.1209917605893	806.721020219274	802.8779541569185	802.0545179972564	803.7871671982581	801.6199537502521	804.497855130544	804.3819161434154	802.0800490801475	804.0617710170309	803.3803160894863	805.2329697352162	804.4553662135735	801.8713334429552	803.5206931900491	803.397003273864	805.0038468315287
804.1703143748261	803.0976059450326	804.4219883320087	805.1267189414192	805.5249777692396	803.9741291588247	805.0901399300012	806.963155807132	802.6290139747995	802.4097907104981	806.9411384388391	804.0113906881433	806.0509611758283	804.0931255895235	806.721020219274	802.8779541569185	802.0506950255447	803.7871671982581	801.6199537502521	804.497855130544	804.3819161434154	802.0800490801475	804.0617710170309	803.3803160894863	805.2329697352162	804.4553662135735	801.8713334429552	803.5206931900491	803.397003273864	805.0038468315287
804.1703143748261	803.0976059450326	804.4219883320087	805.1267189414192	805.5249777692396	803.9741291588247	805.0901399300012	806.963155807132	802.6290139747995	802.4097907104981	806.720587345047	804.0113906881433	806.0509611758283	804.0931255895235	806.699037863302	802.8779541569185	802.0506950255447	803.7761480952447	801.6199537502521	804.497855130544	804.3819161434154	802.0800490801475	804.0617710170309	803.3803160894863	805.2329697352162	804.4553662135735	801.8713334429552	803.5206931900491	803.3765784489527	805.0038468315287
804.1703143748261	803.0976059450326	804.4219883320087	805.1120565045812	805.5211932890147	803.9741291588247	805.0326285001462	806.963155807132	802.6045734702445	802.4097907104981	806.720587345047	804.0113906881433	806.0509611758283	804.0931255895235	806.6919548134427	802.8779541569185	802.0506950255447	803.7755321382385	801.6073926752232	804.4976777138066	804.3819161434154	802.0751198727418	804.0617710170309	803.3803160894863	805.2329697352162	804.4329865663298	801.8713334429552	803.5206931900491	803.3765784489527	805.0038468315287
804.0949199465359	803.0886366005892	804.4219883320087	805.1120565045812	805.4939015574186	803.9741291588247	805.0326285001462	806.963155807132	802.6045734702445	802.4097907104981	806.720587345047	803.9812247340634	806.0356771613939	804.0931255895235	806.6919548134427	802.8779541569185	802.0506950255447	803.7755321382385	801.6073926752232	804.4976777138066	804.3819161434154	802.0751198727418	804.0271050798206	803.3803160894863	805.1484307655205	804.4329865663298	801.8713334429552	803.49580962535	803.3765784489527	805.0038468315287
804.0949199465359	803.0886366005892	804.4219883320087	805.1120565045812	805.4939015574186	803.9741291588247	805.0326285001462	806.963155807132	802.6045734702445	802.4097907104981	806.720587345047	803.9812247340634	806.0356771613939	804.0931255895235	806.6919548134427	802.8779541569185	802.0506950255447	803.7755321382385	801.6073926752232	804.4177927448253	804.2108662391395	802.0751198727418	804.0271050798206	803.3803160894863	805.1484307655205	804.4133547937813	801.8713334429552	803.4206151643317	803.3765784489527	805.0038468315287
804.0949199465359	803.0886366005892	804.4219883320087	805.1120565045812	805.4939015574186	803.9741291588247	805.0326285001462	806.963155807132	802.6045734702445	802.4097907104981	806.720587345047	803.9812247340634	806.0356771613939	804.0931255895235	806.6919548134427	802.8779541569185	802.0506950255447	803.7755321382385	801.4760744087554	804.3813214654729	804.1887738863345	802.0751198727418	804.0271050798206	803.3803160894863	805.1484307655205	804.3832656219519	801.8713334429552	803.4206151643317	803.3692565718204	804.9752704426866
804.0949199465359	803.0886366005892	804.4219883320087	805.1120565045812	805.4939015574186	803.9741291588247	805.0133996485697	806.963155807132	802.5850544233589	802.4097907104981	806.720587345047	803.9812247340634	806.0356771613939	804.0931255895235	806.6919548134427	802.8779541569185	802.0506950255447	803.7755321382385	801.4398974137208	804.3185754359203	804.1887738863345	802.0751198727418	804.0271050798206	803.3803160894863	805.1276142892792	804.3832656219519	801.8713334429552	803.4206151643317	803.3692565718204	804.9752704426866
804.0949199465359	803.0886366005892	804.3703917262351	805.1120565045812	805.4939015574186	803.9741291588247	805.0133996485697	806.8994447466297	802.5688952551109	802.3807169404721	806.720587345047	803.9812247340634	806.0356771613939	804.0931255895235	806.6919548134427	802.859400489726	802.0408862447108	803.7105964731768	801.4398974137208	804.3185754359203	804.1823349709107	802.0751198727418	804.0271050798206	803.3803160894863	805.0773214542023	804.3832656219519	801.8713334429552	803.4206151643317	803.3124976287783	804.9752704426866
804.0760474860864	803.0778263666987	804.3703917262351	805.1066499206648	805.4036139139698	803.9741291588247	805.0133996485697	806.8994447466297	802.5688952551109	802.0118533861552	806.720587345047	803.9812247340634	806.0356771613939	804.0926713608997	806.6919548134427	802.859400489726	802.0408862447108	803.7105964731768	801.4398974137208	804.3185754359203	804.1823349709107	802.0751198727418	804.0240215999471	803.3803160894863	805.0773214542023	804.3832656219519	801.8703781695224	803.4206151643317	803.3124976287783	804.9752704426866
804.0760474860864	803.0778263666987	804.3703917262351	805.0831566297279	805.4036139139698	803.9741291588247	805.0133996485697	806.7647505250337	802.563124272007	802.0118533861552	806.720587345047	803.9812247340634	806.0356771613939	804.0926713608997	806.4540449840513	802.7691651827748	802.0408862447108	803.7105964731768	801.4398974137208	804.3185754359203	804.1823349709107	802.0751198727418	804.0240215999471	803.3803160894863	805.0773214542023	804.3750513433636	801.8703781695224	803.4206151643317	803.3124976287783	804.9752704426866
804.0505966663162	803.0778263666987	804.3703917262351	805.0831566297279	805.4036139139698	803.9741291588247	804.9852128425005	806.7647505250337	802.563124272007	802.0118533861552	806.720587345047	803.9764594293318	806.0356771613939	804.0926713608997	806.4540449840513	802.7691651827748	802.0408862447108	803.7105964731768	801.4398974137208	804.3185754359203	804.1823349709107	802.0751198727418	804.0240215999471	803.3803160894863	805.0773214542023	804.3750513433636	801.8703781695224	803.3384215905699	803.3124976287783	804.8939853763226
803.9960865650318	803.0778263666987	804.3703917262351	805.0831566297279	805.4036139139698	803.9702878485591	804.9852128425005	806.7647505250337	802.563124272007	802.0118533861552	806.720587345047	803.9764594293318	806.0356771613939	804.0926713608997	806.4540449840513	802.7240850415114	802.0408862447108	803.7105964731768	801.4052148453321	804.3185754359203	804.1823349709107	802.0751198727418	804.0240215999471	803.3803160894863	805.0773214542023	804.3750513433636	801.8703781695224	803.3384215905699	803.3124976287783	804.8939853763226
803.5749853132876	803.0778263666987	804.3370053763103	805.0831566297279	805.29080160615	803.9702878485591	804.9852128425005	806.646801405769	802.563124272007	801.9858480505474	806.720587345047	803.9764594293318	806.0356771613939	804.0926713608997	806.2102463339146	802.4586577834497	802.0408862447108	803.7105964731768	801.4052148453321	804.0979182804899	804.1719023095711	802.0751198727418	803.9740913625623	803.3547898781925	805.0773214542023	804.3750513433636	801.8703781695224	803.2251701968617	803.3124976287783	804.8939853763226
803.5695606585411	803.0778263666987	804.3370053763103	805.0831566297279	805.29080160615	803.9702878485591	804.9852128425005	806.646801405769	802.563124272007	801.9858480505474	806.720587345047	803.9764594293318	805.9829517867804	804.0926713608997	806.2102463339146	802.138398463269	802.0408862447108	803.7105964731768	801.4052148453321	804.0979182804899	804.1102342647223	802.0751198727418	803.9350788677112	803.3547898781925	805.0773214542023	804.3750513433636	801.8703781695224	803.2251701968617	803.2649957033058	804.8939853763226
803.5695606585411	803.0778263666987	804.2801164116046	805.0831566297279	804.9325720774101	803.9702878485591	804.9785937222265	806.646801405769	802.563124272007	801.9858480505474	806.1807820915488	803.9438367205959	805.9829517867804	804.0926713608997	806.1416690780192	802.1367147378736	802.0408862447108	803.7017743139721	801.3784989169836	804.0979182804899	804.1102342647223	802.0751198727418	803.9350788677112	803.3547898781925	805.0773214542023	804.3750513433636	801.8703781695224	803.2251701968617	803.2244733976169	804.569116282777
803.5695606585411	803.0439028096986	804.2801164116046	805.0657570891838	804.9325720774101	803.9702878485591	804.9785937222265	806.6267857298313	802.563124272007	801.9775196429086	806.1807820915488	803.9438367205959	805.9829517867804	804.0926713608997	806.1416690780192	802.1367147378736	802.0408862447108	803.7017743139721	801.348580243015	804.0979182804899	804.1102342647223	802.0541217999433	803.8598154318146	803.2991472039289	805.0773214542023	804.3750513433636	801.8703781695224	803.1735971927556	803.2244733976169	804.569116282777
803.558592203069	803.0439028096986	804.2801164116046	805.0352578234103	804.9325720774101	803.9702878485591	804.9785937222265	806.6267857298313	802.563124272007	801.9775196429086	806.1807820915488	803.9438367205959	805.9499640118069	804.0926713608997	806.1416690780192	802.1367147378736	802.0408862447108	803.7017743139721	801.348580243015	804.0502547021069	804.1102342647223	802.0541217999433	803.8598154318146	803.2991472039289	805.0773214542023	804.3750513433636	801.8703781695224	803.1735971927556	803.2244733976169	804.569116282777
803.558592203069	803.0439028096986	804.2801164116046	805.0352578234103	804.9325720774101	803.9702878485591	804.9785937222265	806.6267857298313	802.5276785386804	801.9526250289297	806.1807820915488	803.9438367205959	805.9499640118069	804.0740970883616	806.1416690780192	802.1367147378736	802.0408862447108	803.7017743139721	801.348580243015	804.0502547021069	804.1102342647223	802.0340367431561	803.8598154318146	803.2991472039289	805.0773214542023	804.3750513433636	801.8703781695224	803.1735971927556	803.200010100863	804.4006945549264
803.558592203069	803.0439028096986	804.2801164116046	805.0352578234103	804.9325720774101	803.9702878485591	804.9785937222265	806.6132069338936	802.5276785386804	801.9526250289297	806.1807820915488	803.9417321003124	805.9499640118069	804.0740970883616	806.1416690780192	802.1367147378736	802.0313700878507	803.7017743139721	801.3411710703291	804.0484310218984	804.1102342647223	802.0340367431561	803.8598154318146	803.2991472039289	805.0773214542023	804.3352164648405	801.8703781695224	803.1735971927556	803.200010100863	804.4006945549264
803.558592203069	803.0439028096986	804.2694676059212	805.0352578234103	804.9325720774101	803.9702878485591	804.9785937222265	806.6132069338936	802.5276785386804	801.9526250289297	806.1807820915488	803.9417321003124	805.9499640118069	804.0740970883616	806.1416690780192	802.1367147378736	802.0313700878507	803.7017743139721	801.3411710703291	804.0484310218984	804.1102342647223	802.0340367431561	803.8598154318146	803.2991472039289	805.0773214542023	804.3352164648405	801.8621472443067	803.1588405254472	803.1984781313448	804.4006945549264
803.558592203069	803.0439028096986	804.2230048167033	805.0352578234103	804.9325720774101	803.9702878485591	804.9785937222265	806.6132069338936	802.5276785386804	801.9526250289297	806.1807820915488	803.9230838195268	805.9499640118069	804.063824069323	806.1416690780192	802.1367147378736	802.0313700878507	803.6835003798038	801.3365047656254	804.0331690394952	804.1102342647223	802.0340367431561	803.8598154318146	803.2991472039289	805.0773214542023	804.3352164648405	801.8621472443067	803.1227376497537	803.1984781313448	804.4006945549264
803.4952721120543	803.0439028096986	804.2188183046026	805.0352578234103	804.9325720774101	803.960276590258	804.9785937222265	806.6112825947664	802.5276785386804	801.9526250289297	806.1807820915488	803.8790375626907	805.9499640118069	804.007180051947	806.1416690780192	802.1367147378736	802.0313700878507	803.6819872483386	801.2982580975145	804.0280821028293	804.0940071956405	802.0283104229552	803.8598154318146	803.2991472039289	805.0773214542023	802.9297174294559	801.8621472443067	803.1227376497537	803.1532794488727	804.4006945549264
803.4226001360985	803.0439028096986	804.2188183046026	805.0352578234103	804.8836744354845	803.960276590258	804.9785937222265	806.6112825947664	802.4746520061965	801.9526250289297	806.1807820915488	803.8790375626907	805.9499640118069	804.007180051947	806.1416690780192	802.1367147378736	802.0313700878507	803.6753361490167	801.280987386448	804.0280821028293	804.0940071956405	802.0224621290155	803.8598154318146	803.2991472039289	805.0773214542023	802.9297174294559	801.8562309991366	803.1227376497537	803.1532794488727	804.4006945549264
803.4226001360985	803.0439028096986	804.2188183046026	805.0352578234103	804.8836744354845	803.0227421220732	804.9785937222265	806.6112825947664	802.4631925597399	801.9526250289297	806.1807820915488	803.8790375626907	805.9499640118069	803.9641629616237	806.1416690780192	802.0824896904526	802.0313700878507	803.6753361490167	801.280987386448	803.7241442965944	804.0940071956405	802.0224621290155	803.8598154318146	803.2991472039289	805.0773214542023	802.9297174294559	801.8562309991366	803.1034440098571	803.1532794488727	804.4006945549264
803.3936161843286	802.9377809188434	804.2188183046026	805.0352578234103	804.8121153579139	803.0227421220732	804.9785937222265	806.5929561567381	802.4473696387892	801.9456749267581	806.1807820915488	803.8609905946195	805.9499640118069	803.9641629616237	806.1240464775906	802.0824896904526	802.0313700878507	803.6509859197494	801.280987386448	803.7241442965944	804.0940071956405	802.0224621290155	803.8261734186472	803.2991472039289	805.0495754271149	802.9297174294559	801.8562309991366	803.1034440098571	803.1389426000759	804.4006945549264
803.3936161843286	802.9377809188434	804.1889692327885	805.0352578234103	804.8121153579139	803.0227421220732	804.9607696268265	806.5929561567381	802.4473696387892	801.9456749267581	806.1807820915488	803.8609905946195	805.9499640118069	803.9352855349678	806.1240464775906	802.0824896904526	802.0313700878507	803.5773147103787	801.280987386448	803.7042329042304	804.0930310590574	802.0224621290155	803.8261734186472	803.2991472039289	805.0495754271149	802.9297174294559	801.8205927846909	803.1034440098571	803.1389426000759	804.4006945549264
803.0504528687661	802.9377809188434	804.1889692327885	805.0209206575436	804.7424897154979	803.0227421220732	804.9607696268265	806.5322168394109	802.4473696387892	801.9456749267581	806.1807820915488	803.8609905946195	805.9499640118069	803.9352855349678	806.1240464775906	802.0790498265823	802.0313700878507	803.5662311830156	801.2745611589022	803.7042329042304	804.0930310590574	802.0224621290155	803.8261734186472	803.2902208577515	805.0495754271149	802.9297174294559	801.8205927846909	803.1034440098571	803.1389426000759	804.4006945549264
802.9902845510592	802.9238260096195	804.1889692327885	805.0209206575436	804.7424897154979	803.0227421220732	804.9602274048638	806.5322168394109	802.4177898608269	801.9222067347688	806.1807820915488	803.8609905946195	805.9499640118069	803.9305036327492	806.1240464775906	802.0790498265823	802.0313700878507	803.5662311830156	801.2745611589022	803.7042329042304	804.0644187949598	801.9340069137395	803.8261734186472	803.2902208577515	805.0495754271149	802.9297174294559	801.8205927846909	803.1010888410971	803.1389426000759	804.3868364691566
802.9902845510592	802.9098593914192	804.1889692327885	805.0209206575436	804.6210078356909	803.0227421220732	804.9602274048638	806.5322168394109	802.3856734554984	801.9131321362538	806.1807820915488	803.8286098369547	805.9499640118069	803.9305036327492	805.9643266196078	802.0790498265823	802.0313700878507	803.5517563791909	801.2724366966031	803.7042329042304	804.0644187949598	801.9340069137395	803.8261734186472	803.2902208577515	805.0495754271149	802.9297174294559	801.8155583327032	803.1010888410971	803.1389426000759	804.3868364691566
802.9241861998727	802.9098593914192	804.1889692327885	805.0209206575436	804.6210078356909	802.9655560707699	804.9602274048638	806.4598951566904	802.3856734554984	801.8950448088893	806.1807820915488	803.8286098369547	805.9499640118069	803.9305036327492	805.9643266196078	802.0790498265823	802.025122332869	803.5517563791909	801.2724366966031	803.6633443059243	804.0644187949598	801.9321304707685	803.8261734186472	803.2902208577515	805.0495754271149	802.9108027241188	801.8141716673989	803.1010888410971	803.1389426000759	804.3827334621169
802.8899834235178	802.8931269006046	804.1889692327885	805.0209206575436	804.4824795447886	802.9042915227601	804.9602274048638	806.4598951566904	802.3856734554984	801.8950448088893	805.3768009230163	803.8286098369547	805.9499640118069	803.9305036327492	805.9643266196078	802.0790498265823	802.025122332869	803.5517563791909	801.2724366966031	803.6633443059243	804.0644187949598	801.9321304707685	803.8261734186472	803.2843957921473	805.0495754271149	802.8413138648204	801.8141716673989	803.1010888410971	803.1389426000759	804.3827334621169
802.8899834235178	802.8746018134082	804.1889692327885	805.0209206575436	804.2539543144035	802.8386321372162	804.9602274048638	806.4598951566904	802.3856734554984	801.8950448088893	805.3768009230163	803.8286098369547	805.9499640118069	803.9305036327492	805.9643266196078	802.0653636804652	802.025122332869	803.5517563791909	801.2724366966031	803.6080310104162	804.0644187949598	801.9321304707685	803.8261734186472	803.2843957921473	805.0495754271149	802.8413138648204	801.534867250524	803.1010888410971	803.0985214499805	804.371413160931
802.8600795061454	802.8746018134082	804.1889692327885	805.0209206575436	804.2539543144035	802.8386321372162	804.9602274048638	806.4598951566904	802.3856734554984	801.8950448088893	805.2987387396807	803.8286098369547	805.9413993368706	803.9305036327492	805.9643266196078	802.0653636804652	802.025122332869	803.5517563791909	801.2698995325652	803.6080310104162	804.0261087915403	801.9321304707685	803.8261734186472	803.2843957921473	805.0495754271149	802.8413138648204	801.534867250524	803.1010888410971	803.0985214499805	804.371413160931
802.8600795061454	802.7935549553501	804.1889692327885	805.0209206575436	804.2539543144035	802.8282515271999	804.9550047162359	806.4598951566904	802.3695429173199	801.8950448088893	805.2987387396807	803.8286098369547	805.9413993368706	803.9305036327492	805.9643266196078	802.0653636804652	802.0123270504948	803.5517563791909	801.2698995325652	803.5763418974716	804.0261087915403	801.9321304707685	803.8261734186472	803.2843957921473	805.0495754271149	802.8413138648204	801.534867250524	803.1010888410971	803.0985214499805	804.371413160931
802.8600795061454	802.7935549553501	804.1889692327885	805.0209206575436	804.2539543144035	802.8175012259192	804.9447750967834	806.4598951566904	802.3695429173199	801.8950448088893	805.2434945895541	803.8286098369547	805.8240878431573	803.9305036327492	805.9643266196078	802.0653636804652	801.9915524986943	803.5517563791909	801.2698995325652	803.4373873185051	804.0261087915403	801.9321304707685	803.8261734186472	803.2843957921473	805.0495754271149	802.8413138648204	801.4989268206896	803.0918993274822	803.0804887754706	804.371413160931
802.8600795061454	802.7935549553501	804.1889692327885	805.0209206575436	804.2539543144035	802.8175012259192	804.9447750967834	806.4598951566904	802.3695429173199	801.8702079465181	805.2434945895541	803.811808877739	805.7673519149698	803.9305036327492	805.9643266196078	802.0653636804652	801.9915524986943	803.5517563791909	801.2698995325652	803.4373873185051	804.0261087915403	801.9321304707685	803.8261734186472	803.2843957921473	805.0495754271149	802.8413138648204	801.4964764047463	803.0918993274822	803.0804887754706	804.371413160931
802.8291157651123	802.7935549553501	804.0613163503447	805.0209206575436	804.2539543144035	802.8175012259192	804.9447750967834	806.3990783301664	802.3637584277524	801.8702079465181	805.2434945895541	803.811808877739	805.7673519149698	803.9097480909511	805.94137711526	802.0653636804652	801.9915524986943	803.5298163491979	801.2698995325652	803.4373873185051	804.0072066149876	801.9321304707685	803.8223339892759	803.2843957921473	805.0495754271149	802.8413138648204	801.4964764047463	803.0918993274822	803.0804887754706	804.371413160931
802.8291157651123	802.7935549553501	804.0184949686547	805.0209206575436	804.2539543144035	802.8031918421681	804.9447750967834	806.3990783301664	802.3637584277524	801.8702079465181	805.2229638300519	803.811808877739	805.759110614123	803.9097480909511	805.94137711526	802.0653636804652	801.9730661070924	803.5298163491979	801.2698995325652	803.4373873185051	803.9717630574395	801.9316853983131	803.8223339892759	803.2843957921473	805.0495754271149	802.8413138648204	801.4964764047463	803.0918993274822	803.0804887754706	804.371413160931
802.8291157651123	802.6959313105714	804.0184949686547	804.9027690430827	804.2539543144035	802.7267744554214	804.9447750967834	806.3990783301664	802.3637584277524	801.8702079465181	805.1871432151003	803.811808877739	805.759110614123	803.8944026695889	805.94137711526	802.0653636804652	801.9730661070924	803.5298163491979	801.2698995325652	803.4373873185051	803.9359114684698	801.9316853983131	803.8223339892759	803.2843957921473	804.9932014031058	802.8413138648204	801.4964764047463	803.0730696008558	803.042005718327	804.3082136978395
802.8291157651123	802.6959313105714	803.9824598824138	804.9027690430827	804.2539543144035	802.7267744554214	804.9447750967834	806.3990783301664	802.3382011447154	801.8702079465181	805.1871432151003	803.811808877739	805.7518159548591	803.8944026695889	805.94137711526	802.0653636804652	801.9730661070924	803.5290995591562	801.1705988930934	803.4373873185051	803.9182372528002	801.9316853983131	803.8223339892759	803.2519873569913	804.9932014031058	802.8413138648204	801.492329129638	803.0730696008558	803.042005718327	804.3082136978395
802.8291157651123	802.6954138098251	803.9824598824138	804.9027690430827	804.246467959874	802.7267744554214	804.9447750967834	806.377105439442	802.3382011447154	801.8702079465181	805.1871432151003	803.811808877739	805.7518159548591	803.8944026695889	805.94137711526	802.0653636804652	801.9730661070924	803.5290995591562	801.1705988930934	802.4645744078545	803.9182372528002	801.8921300680917	803.8223339892759	803.2519873569913	804.9932014031058	802.8413138648204	801.492329129638	803.0730696008558	803.042005718327	804.3082136978395
802.7863003803322	802.6954138098251	803.9824598824138	804.9027690430827	804.246467959874	802.7267744554214	804.9447750967834	806.3673098421624	802.3382011447154	801.8702079465181	805.1871432151003	803.7022325344636	805.7518159548591	803.8944026695889	805.94137711526	802.0610955710961	801.9730661070924	803.5290995591562	801.1705988930934	802.4645744078545	803.8431089343713	801.8921300680917	803.8223339892759	803.1971752003872	804.9932014031058	802.8413138648204	801.492329129638	803.0341013947907	803.0185374392847	804.2506864184769
802.7863003803322	802.6954138098251	803.9557529057705	804.8950259322075	804.246467959874	802.7267744554214	804.9447750967834	806.3673098421624	802.3382011447154	801.8702079465181	805.1871432151003	803.7022325344636	805.7518159548591	803.8944026695889	805.94137711526	802.0610955710961	801.9730661070924	803.5290995591562	801.1691426226316	802.4645744078545	803.8239418388368	801.8921300680917	803.8223339892759	803.1971752003872	804.978802546975	802.8413138648204	801.492329129638	803.027525933604	803.0185374392847	804.2322705994906
802.7863003803322	802.6954138098251	803.9557529057705	804.8039915859215	804.246467959874	802.6091199270754	804.9447750967834	806.3673098421624	802.3227868818965	801.8384159100542	805.1752592774887	803.7022325344636	805.7518159548591	803.8944026695889	805.9038126399441	802.0403594538107	801.9730661070924	803.5290995591562	801.1616494334952	802.4645744078545	803.8239418388368	801.8805342103639	803.8223339892759	803.1971752003872	804.978802546975	802.8413138648204	801.492329129638	803.027525933604	803.0185374392847	804.2322705994906
802.0260939234405	802.6595963526671	803.9557529057705	804.8039915859215	804.246467959874	802.6091199270754	804.9447750967834	806.3673098421624	802.3227868818965	801.8198145768151	805.1752592774887	803.7022325344636	805.6961552446797	803.8944026695889	805.9038126399441	802.037012472633	801.9730661070924	803.5290995591562	801.1616494334952	802.4645744078545	803.8239418388368	801.8657573648355	803.8223339892759	803.1971752003872	804.9032696190998	802.8413138648204	801.492329129638	802.9769372329483	803.0185374392847	804.2322705994906
802.0260939234405	802.6169345901573	803.9557529057705	804.8039915859215	804.246467959874	802.6091199270754	804.9447750967834	806.3673098421624	802.3095622916966	801.8198145768151	805.1473759911568	803.6139529792149	805.68961709409	803.8944026695889	805.9038126399441	802.037012472633	801.9730661070924	803.5290995591562	801.1616494334952	802.4645744078545	803.8239418388368	801.8657573648355	803.8082547934445	803.1971752003872	804.9032696190998	802.8413138648204	801.4899953351309	802.9769372329483	803.0185374392847	804.1295591270056
802.0260939234405	802.6169345901573	803.7701907092846	804.8039915859215	804.246467959874	802.6091199270754	804.9447750967834	806.3673098421624	802.3095622916966	801.8198145768151	805.1365946827423	803.6139529792149	805.68961709409	803.8863650742074	805.9038126399441	802.0368492119791	801.9730661070924	803.5124356704013	801.1388762153103	802.4645744078545	803.8239418388368	801.8657573648355	803.8082547934445	803.1915285146378	804.9032696190998	802.8171066816328	801.4899953351309	802.9769372329483	803.0185374392847	804.1295591270056
802.0260939234405	802.6169345901573	803.7701907092846	804.8039915859215	804.2323013569962	802.6091199270754	804.9447750967834	806.3673098421624	802.3095622916966	801.8198145768151	805.1365946827423	803.6139529792149	805.68961709409	803.8863650742074	805.9038126399441	802.0368492119791	801.8360799697286	803.1589481721919	801.1354813105643	802.4645744078545	803.8239418388368	801.8657573648355	803.8082547934445	803.1915285146378	804.2779100811597	802.8171066816328	801.4899953351309	802.9769372329483	803.0185374392847	804.0848997006092
802.0260939234405	802.5327107377005	803.7527802006273	804.6820513457358	804.2323013569962	802.6091199270754	804.9447750967834	806.3673098421624	802.2665277393041	801.8198145768151	805.1365946827423	803.5464448672326	805.68961709409	803.8863650742074	805.9038126399441	802.0328216517654	801.6854134186032	803.1589481721919	801.1345181479885	802.4467289983007	803.8239418388368	801.8657573648355	803.766109369696	803.1915285146378	804.061324463618	802.8171066816328	801.4892940280369	802.9769372329483	803.0185374392847	804.0848997006092
802.0260939234405	802.480401335615	803.7527802006273	804.6820513457358	804.2323013569962	802.6091199270754	804.9447750967834	806.3673098421624	802.2665277393041	801.8180316844431	805.1365946827423	803.5464448672326	805.68961709409	803.8863650742074	805.8628559633038	802.0328216517654	801.6854134186032	803.1589481721919	801.1345181479885	802.4467289983007	803.8239418388368	801.8657573648355	803.7179908499057	803.1915285146378	804.061324463618	802.8171066816328	801.4892940280369	802.9769372329483	803.0185374392847	804.0848997006092
802.0260939234405	802.4190772678164	803.7527802006273	804.6820513457358	804.2323013569962	802.5681868952993	804.9447750967834	806.3673098421624	802.2665277393041	801.8117524820042	805.118925871736	803.5464448672326	805.68961709409	803.8863650742074	805.8628559633038	802.0328216517654	801.6854134186032	803.1589481721919	801.1281622140474	802.4467289983007	803.8239418388368	801.8646058955464	803.7179908499057	803.1915285146378	804.050512064332	802.8171066816328	801.4892940280369	802.9769372329483	803.0185374392847	804.0848997006092
802.0260939234405	802.3443481982661	803.7527802006273	804.6820513457358	804.2323013569962	802.5681868952993	804.9447750967834	806.3673098421624	802.2665277393041	801.8117524820042	805.118925871736	803.5464448672326	805.68961709409	803.8863650742074	805.8628559633038	802.0328216517654	801.6664937507194	803.0487404786936	801.1180123003664	802.4167613650521	803.8239418388368	801.8646058955464	803.7179908499057	803.1915285146378	804.050512064332	802.8171066816328	801.4806435485191	802.9769372329483	803.0185374392847	804.0848997006092
802.0235762103947	802.3443481982661	803.7527802006273	804.6785651052189	804.2323013569962	802.5616839970686	804.9447750967834	806.2291095485665	802.2665277393041	801.8117524820042	805.118925871736	803.5464448672326	805.68961709409	803.8863650742074	805.8628559633038	802.0328216517654	801.6664937507194	803.0269186025519	801.0533620354488	802.4167613650521	803.8239418388368	801.8646058955464	803.7179908499057	803.1915285146378	804.0168215885315	802.7415628876041	801.4806435485191	802.9660621465404	803.0185374392847	804.0848997006092
802.0235762103947	802.3443481982661	803.7527802006273	804.6785651052189	804.2323013569962	802.5616839970686	804.9413798830925	806.2291095485665	802.2641678542278	801.8117524820042	805.118925871736	803.5464448672326	805.68961709409	803.8863650742074	805.8628559633038	801.9617599035873	801.6162925154968	803.0269186025519	801.0533620354488	802.4167613650521	803.8239418388368	801.8646058955464	803.7179908499057	803.1915285146378	804.0168215885315	802.7415628876041	801.4806435485191	802.9660621465404	803.0185374392847	804.0848997006092
802.0235762103947	802.3443481982661	803.7394263790028	804.6785651052189	804.2323013569962	802.5616839970686	804.9413798830925	806.2291095485665	802.250875351702	801.8117524820042	805.118925871736	803.5464448672326	805.68961709409	803.8306596413445	805.8628559633038	801.9617599035873	801.6162925154968	803.0165212460874	801.0512903883194	802.4167613650521	803.8239418388368	801.8646058955464	803.7179908499057	803.183505446067	804.0168215885315	802.7415628876041	801.4806435485191	802.9660621465404	803.0185374392847	804.0848997006092
802.0235762103947	802.3443481982661	803.709211042737	804.6785651052189	804.2323013569962	802.5616839970686	804.9413798830925	806.2291095485665	802.2229255338377	801.8117524820042	805.118925871736	803.5464448672326	805.68961709409	803.8306596413445	805.7422401504429	801.9617599035873	801.6162925154968	803.0165212460874	801.0512903883194	802.4167613650521	803.8239418388368	801.8646058955464	803.7179908499057	803.183505446067	804.0168215885315	802.7415628876041	801.4804738165171	802.9632441677957	803.0185374392847	804.0848997006092
802.015408902315	802.3443481982661	803.709211042737	804.6785651052189	804.2323013569962	802.459378960787	804.9413798830925	806.1200484329332	802.2229255338377	801.802334264593	805.118925871736	803.5464448672326	805.68961709409	803.822181408585	805.7422401504429	801.9617599035873	801.6069254433224	803.0165212460874	801.0512903883194	802.4167613650521	803.8148865257833	801.8646058955464	803.7179908499057	803.183505446067	804.0168215885315	802.7326748094139	801.4804738165171	802.9632441677957	803.0185374392847	804.0848997006092
802.0027583050343	802.3443481982661	803.709211042737	804.6785651052189	804.2323013569962	802.459378960787	804.9413798830925	806.1200484329332	802.2004227773472	801.802334264593	805.118925871736	803.5464448672326	805.68961709409	803.822181408585	805.7422401504429	801.9617599035873	801.6049498602066	803.0165212460874	801.0512903883194	802.4167613650521	803.7774785677941	801.8646058955464	803.7179908499057	803.183505446067	804.0168215885315	802.7326748094139	801.4804738165171	802.9632441677957	802.9829245126067	804.0608997875491
801.9758487666527	802.3443481982661	803.709211042737	804.6785651052189	804.2323013569962	802.459378960787	804.9413798830925	806.1200484329332	802.2004227773472	801.802334264593	805.118925871736	803.5464448672326	805.68961709409	803.822181408585	805.7422401504429	801.9617599035873	801.6045078764046	803.0165212460874	801.0020029109688	802.408806114463	803.6914890943336	801.8646058955464	803.7179908499057	803.183505446067	804.0168215885315	802.7324826252574	801.4804738165171	802.9632441677957	802.9829245126067	804.0608997875491
801.6443396456883	802.3443481982661	803.2648111931538	804.6785651052189	804.2323013569962	802.4121994571539	804.935704309476	806.0132087447442	802.2004227773472	801.8013171362137	805.118925871736	803.5464448672326	805.68961709409	803.8144704808351	805.7422401504429	801.9617599035873	801.6045078764046	803.0165212460874	800.9960568875844	802.408806114463	803.6914890943336	801.8646058955464	803.6421386404369	803.183505446067	803.9871727635567	802.7324826252574	801.4804738165171	802.9632441677957	802.9829245126067	804.0608997875491
801.6322773640892	802.3443481982661	803.2175265839408	804.6785651052189	804.2323013569962	802.4121994571539	804.935704309476	806.0132087447442	802.1675880466171	801.8013171362137	805.118925871736	803.522216057038	805.68961709409	803.8144704808351	805.7422401504429	801.9615074593154	801.6032626841877	803.0165212460874	800.9960568875844	802.408806114463	803.6869456624689	801.8619013445153	803.6421386404369	803.183505446067	803.9871727635567	802.7324826252574	801.4804738165171	802.9632441677957	802.9110160102504	804.0608997875491
801.6197544880331	802.3443481982661	803.2175265839408	804.6785651052189	804.2323013569962	802.4121994571539	804.9276263939898	806.0132087447442	802.1675880466171	801.8013171362137	805.118925871736	803.522216057038	805.68961709409	803.8132723575036	805.5925644904503	801.9393778945462	801.5977773661726	803.0165212460874	800.9960568875844	802.408806114463	803.6869456624689	801.8619013445153	803.6377485882124	803.183505446067	803.9871727635567	802.7324826252574	801.4804738165171	802.9632441677957	802.9110160102504	803.991293696446
801.6197544880331	802.3443481982661	803.177264181185	804.6785651052189	804.2323013569962	802.4121994571539	804.9276263939898	806.0132087447442	802.1320747380872	801.7695500407619	805.118925871736	803.522216057038	805.68961709409	803.8132723575036	805.5925644904503	801.9154820034563	801.5977773661726	802.9604672362991	800.9960568875844	802.408806114463	803.6869456624689	801.7986572735254	803.6377485882124	803.183505446067	803.9871727635567	802.7227396761292	801.4736445624388	802.9632441677957	802.9110160102504	803.991293696446
801.6128694184195	802.3443481982661	803.177264181185	804.6097978032376	804.2323013569962	802.0474702869217	804.9276263939898	805.9600640537494	802.1320747380872	801.7626758693631	805.118925871736	803.522216057038	805.68961709409	803.8132723575036	805.4382868354884	801.8646519110839	801.5977773661726	802.9604672362991	800.8852989354888	802.408806114463	803.6869456624689	801.7986572735254	803.6011364475088	803.1627656699773	803.9214199825606	802.7227396761292	801.4730659390228	802.9632441677957	802.9110160102504	803.991293696446
801.6128694184195	802.3443481982661	803.157485638739	804.6097978032376	804.1639912403595	802.0474702869217	804.9276263939898	805.9600640537494	802.1277537814987	801.7578433819443	805.1101916673824	803.522216057038	805.68961709409	803.8132723575036	805.4382868354884	801.8627014380423	801.5977773661726	802.9604672362991	800.8852989354888	802.3946357322543	803.6427064496418	801.7810873736178	803.583844147764	803.1627656699773	803.8542934300729	802.7227396761292	801.3462389568315	802.9632441677957	802.9110160102504	803.991293696446
801.6128694184195	802.3380539451031	803.157485638739	804.6097978032376	804.1639912403595	802.0474702869217	804.9276263939898	805.9600640537494	802.1277537814987	801.7578433819443	805.1101916673824	803.522216057038	805.68961709409	803.8023291442869	805.4382868354884	801.8627014380423	801.5977773661726	802.6618176932291	800.8852989354888	802.3946357322543	803.6427064496418	801.7810873736178	803.583844147764	803.1627656699773	803.8542934300729	802.7227396761292	801.3462389568315	802.9601463619118	802.8866183539922	803.991293696446
801.6128694184195	802.3380539451031	803.157485638739	804.5412218729696	804.1639912403595	802.0387395999909	804.9276263939898	805.9600640537494	802.1277537814987	801.6816263755496	805.1101916673824	803.522216057038	805.68961709409	803.8023291442869	805.4382868354884	801.8627014380423	801.5977773661726	802.6618176932291	800.8852989354888	802.1831184754469	803.6427064496418	801.7810873736178	803.5551111604838	803.1627656699773	803.8542934300729	802.7227396761292	801.3462389568315	802.9601463619118	802.8866183539922	803.991293696446
801.6051642368758	802.3380539451031	803.157485638739	804.5412218729696	804.1639912403595	802.0387395999909	804.9276263939898	805.9600640537494	802.1277537814987	801.6505582295014	805.1101916673824	803.522216057038	805.6310864489799	803.8023291442869	805.4382868354884	801.8627014380423	801.5977773661726	802.6618176932291	800.8852989354888	802.1831184754469	803.6427064496418	801.7810873736178	803.5022303488363	803.1627656699773	803.8542934300729	802.7227396761292	801.3462389568315	802.9601463619118	802.8866183539922	803.6391078901866
801.5985736929376	802.3380539451031	803.157485638739	804.5412218729696	804.1639912403595	802.0387395999909	804.9276263939898	805.9578763958251	802.1277537814987	801.6500792595643	805.1101916673824	803.522216057038	805.6310864489799	803.8023291442869	805.4213226277161	801.8627014380423	801.5977773661726	802.6618176932291	800.8852989354888	802.1831184754469	803.620012345047	801.44476429502	803.5022303488363	803.1627656699773	803.8542934300729	802.7202912520305	801.3462389568315	802.9601463619118	802.8866183539922	803.6391078901866
801.5985736929376	802.33275478622	803.157485638739	804.5412218729696	804.1639912403595	801.9987429967392	804.9276263939898	805.9578763958251	802.1277537814987	801.5779760540809	805.1101916673824	803.522216057038	805.6265073784226	803.8023291442869	805.4213226277161	801.8449925858204	801.5977773661726	802.6618176932291	800.8852989354888	802.1690663110433	803.6188706857462	801.44476429502	803.4939339513991	803.1395091459098	803.739943942557	802.7202912520305	801.3462389568315	802.9601463619118	802.8738767306245	803.6391078901866
801.5985736929376	802.3291124771433	803.157485638739	804.5062646027817	804.1086773125828	801.9987429967392	804.9276263939898	805.9047967005237	802.1277537814987	801.555953684347	805.1101916673824	803.522216057038	805.6265073784226	803.8023291442869	805.4213226277161	801.8449925858204	801.5977773661726	802.6618176932291	800.8839929396431	802.1690663110433	803.6188706857462	801.44476429502	803.4939339513991	803.1395091459098	803.739943942557	802.7202912520305	801.3033176421785	802.9537119868343	802.8702521642343	803.6391078901866
801.5985736929376	802.3291124771433	803.157485638739	804.5062646027817	804.1008964331725	801.9987429967392	804.9276263939898	805.8528063146836	802.1277537814987	801.555953684347	805.1101916673824	803.522216057038	805.6265073784226	803.8023291442869	805.4105295044338	801.8449925858204	801.5977773661726	802.6618176932291	800.8839929396431	802.1690663110433	803.6188706857462	801.44476429502	803.4939339513991	803.1395091459098	803.739943942557	802.7202912520305	801.2855760503022	802.9281944529466	802.8702521642343	803.6391078901866
801.5985736929376	802.3291124771433	803.157485638739	804.4415529049713	804.0458738694944	801.9651638454685	804.9276263939898	805.8528063146836	802.1277537814987	801.555953684347	805.1101916673824	803.5061551022259	805.6265073784226	803.7803698852692	805.4105295044338	801.8449925858204	801.5977773661726	802.6618176932291	800.8839929396431	802.1690663110433	803.6188706857462	801.44476429502	803.4854396320217	803.1395091459098	803.62854063209	802.7202912520305	801.2821272703602	802.9281944529466	802.8702521642343	803.6391078901866
801.5985736929376	802.3291124771433	803.157485638739	804.4415529049713	804.0458738694944	801.9651638454685	804.9276263939898	805.820134418341	802.1106483461903	801.5313088658565	805.1101916673824	803.5061551022259	805.6265073784226	803.7803698852692	805.4105295044338	801.8449925858204	801.584863391958	802.6618176932291	800.8839929396431	802.1488233667941	803.6188706857462	801.4351574585551	803.4854396320217	803.1395091459098	803.4438466949686	802.7202912520305	801.2821272703602	802.9281944529466	802.8702521642343	803.6391078901866
801.5985736929376	802.271960708721	803.0910416681312	804.4415529049713	804.0458738694944	801.9651638454685	804.9276263939898	805.7778084306358	802.1106483461903	801.5313088658565	805.1101916673824	803.5061551022259	805.6265073784226	803.7803698852692	805.4105295044338	801.8201363750903	801.584863391958	802.6618176932291	800.8839929396431	802.1488233667941	803.6188706857462	801.4351574585551	803.4854396320217	803.1395091459098	803.4438466949686	802.7202912520305	801.2821272703602	802.9281944529466	802.8702521642343	803.6391078901866
801.5985736929376	802.271960708721	803.0910416681312	804.4313867217494	804.0458738694944	801.9472336653085	804.9276263939898	805.7778084306358	802.1015592092365	801.5169515324595	805.1101916673824	803.5061551022259	805.6265073784226	803.7803698852692	805.4105295044338	801.7919514844017	801.584863391958	802.6618176932291	800.8839929396431	802.1488233667941	803.4987430824432	801.4351574585551	803.4854396320217	803.1395091459098	803.4438466949686	802.7202912520305	801.2821272703602	802.9281944529466	802.8702521642343	803.6391078901866
801.5985736929376	802.271960708721	803.0841824663584	804.4313867217494	804.031591197698	801.9472336653085	804.9076505559354	805.7778084306358	802.1015592092365	801.329873288146	805.1096664375771	803.5061551022259	805.6265073784226	803.7803698852692	805.4105295044338	801.7919514844017	801.584863391958	802.6618176932291	800.8839929396431	802.1488233667941	803.4987430824432	801.4351574585551	803.4854396320217	803.1395091459098	803.4438466949686	802.7202912520305	801.2821272703602	802.9281944529466	802.8342725553103	803.6391078901866
801.5985736929376	802.2435699194048	803.0841824663584	804.4313867217494	804.0022227593979	801.9472336653085	804.9076505559354	805.7778084306358	802.1015592092365	801.329873288146	804.9786795707247	803.5061551022259	805.6265073784226	803.7726053903482	805.4105295044338	801.7919514844017	801.4773427847048	802.6618176932291	800.8839929396431	802.1488233667941	803.4987430824432	801.4351574585551	803.4854396320217	803.1395091459098	803.3825961969451	802.7202912520305	801.2821272703602	802.9281944529466	802.8237348626125	803.5598305221771
801.5985736929376	802.2307677863457	803.0841824663584	804.4313867217494	804.0022227593979	801.9472336653085	804.9076505559354	805.7778084306358	802.1015592092365	801.329873288146	804.9786795707247	803.5061551022259	805.6265073784226	803.7726053903482	805.4105295044338	801.7919514844017	801.4773427847048	802.6618176932291	800.8839929396431	802.1125672294238	803.4987430824432	801.4204694962415	803.4854396320217	803.1395091459098	803.0646984368477	802.6446594113131	801.2821272703602	802.8938496129027	802.7734329532484	803.5598305221771
801.5985736929376	802.2024190328455	803.0841824663584	804.4313867217494	804.0022227593979	801.9472336653085	804.9076505559354	805.7448712447862	802.1015592092365	801.329873288146	804.9786795707247	803.5061551022259	805.6265073784226	803.7726053903482	805.4105295044338	801.7919514844017	801.4773427847048	802.6618176932291	800.8839929396431	802.1111466039332	803.4987430824432	801.4204694962415	803.4816892960288	803.1395091459098	803.0646984368477	802.6446594113131	801.2821272703602	802.8938496129027	802.7282437847664	803.5598305221771
801.5924103335263	802.1644369579343	803.0841824663584	804.3921780514959	804.0022227593979	801.9472336653085	804.9076505559354	805.7448712447862	802.0515323966789	801.329873288146	804.9786795707247	803.5061551022259	805.6265073784226	803.7726053903482	805.4105295044338	801.7919514844017	801.4773427847048	802.6618176932291	800.8839929396431	802.1111466039332	803.4785755539323	801.4204694962415	803.4816892960288	803.138382629352	803.0646984368477	802.6446594113131	801.2821272703602	802.8938496129027	802.7282437847664	803.5598305221771
801.5924103335263	802.1644369579343	803.0841824663584	804.3921780514959	804.0022227593979	801.9472336653085	804.9076505559354	805.7448712447862	802.0515323966789	801.3154517088909	804.9786795707247	803.5061551022259	805.6265073784226	803.7726053903482	805.4105295044338	801.7919514844017	801.4773427847048	802.6618176932291	800.865396185436	802.1111466039332	803.4785755539323	801.4204694962415	803.4816892960288	803.138382629352	803.0559496301054	802.6446594113131	801.2821272703602	802.8938496129027	802.7282437847664	803.5598305221771
801.5924103335263	802.1644369579343	803.0841824663584	804.3921780514959	803.9702770126588	801.9472336653085	804.8819940527221	805.7448712447862	802.0380040544618	801.2260270403879	804.9786795707247	803.5061551022259	805.6265073784226	803.7726053903482	805.4105295044338	801.7919514844017	801.4541892595549	802.6618176932291	800.865396185436	802.1111466039332	803.4785755539323	801.4204694962415	803.4244025626903	803.138382629352	803.024868390583	802.6446594113131	801.2821272703602	802.8938496129027	802.7282437847664	803.5596562915829
801.579986252617	802.1644369579343	803.0841824663584	804.3921780514959	803.9702770126588	801.9472336653085	804.8819940527221	805.7448712447862	802.0380040544618	801.2260270403879	804.9786795707247	803.5061551022259	805.5942044239279	803.7726053903482	805.4105295044338	801.7862127688542	801.4541892595549	802.6618176932291	800.865396185436	802.1106586089047	803.4785755539323	801.4204694962415	803.4244025626903	803.138382629352	803.024868390583	802.6446594113131	801.2821272703602	802.8938496129027	802.7282437847664	803.5320766095865
801.579986252617	802.1644369579343	803.0841824663584	804.3853400802632	803.9702770126588	801.9472336653085	804.8819940527221	805.7448712447862	802.0380040544618	801.2260270403879	804.9786795707247	803.4308130343422	805.5942044239279	803.7726053903482	805.4105295044338	801.7862127688542	801.4541892595549	802.6618176932291	800.8102019686586	802.1106586089047	803.4785755539323	801.4204694962415	803.3938436917241	803.138382629352	803.024868390583	802.6446594113131	801.2821272703602	802.78696282081	802.7157118533714	803.5320766095865
801.579986252617	802.1644369579343	803.0841824663584	804.3853400802632	803.9702770126588	801.9346643103978	804.8819940527221	805.7448712447862	802.0362022728381	801.2260270403879	804.9786795707247	803.4308130343422	805.5942044239279	803.7726053903482	805.4105295044338	801.7850803471866	801.4541892595549	802.6491655034944	800.80835320543	802.1106586089047	803.4785755539323	801.4158468579095	803.3938436917241	803.138382629352	803.024868390583	802.6446594113131	801.2821272703602	802.78696282081	802.7157118533714	803.5320766095865
801.579986252617	802.1644369579343	803.0841824663584	804.3853400802632	803.9702770126588	801.9346643103978	804.8819940527221	805.7448712447862	802.0362022728381	801.2260270403879	804.9585006394906	803.4308130343422	805.5942044239279	803.7726053903482	805.4105295044338	801.779455049215	801.4531823530335	802.4969748070306	800.80835320543	802.1106586089047	803.4785755539323	801.4158468579095	802.7137970549418	803.1207683379989	803.024868390583	802.6446594113131	801.2821272703602	802.78696282081	802.7157118533714	803.5320766095865
801.579986252617	802.1534401703404	803.0841824663584	804.3176533199887	803.9702770126588	801.9301931509382	804.8819940527221	805.7448712447862	802.0362022728381	801.2101786155245	804.8805960401359	803.4308130343422	805.5942044239279	803.6758474705235	805.3382075301807	801.7023705037162	801.3341912926606	802.4969748070306	800.7853509273856	802.1106586089047	803.4785755539323	801.4158468579095	802.7137970549418	803.1207683379989	803.024868390583	802.6446594113131	801.2821272703602	802.755385045811	802.7157118533714	803.5320766095865
801.579986252617	802.1485098612126	803.0686785100493	804.3176533199887	803.9702770126588	801.9301931509382	804.8645595320747	805.7448712447862	802.0362022728381	801.2101786155245	804.8805960401359	803.4308130343422	805.5942044239279	803.6684988941543	805.3382075301807	801.7023705037162	801.3341912926606	802.4969748070306	800.7853509273856	802.0564351514439	803.4785755539323	801.4105686853917	802.7137970549418	803.0633443005742	803.024868390583	802.6446594113131	801.2821272703602	802.755385045811	802.7157118533714	803.4935110175859
801.5629984386615	802.1485098612126	803.0686785100493	804.3176533199887	803.9702770126588	801.9301931509382	804.827135624847	805.7448712447862	802.0362022728381	801.2101786155245	804.8805960401359	803.4308130343422	805.5675059650911	803.6664138354768	805.2170384835077	801.6923719067163	801.3341912926606	802.3064735413295	800.7816244822125	802.0414870954212	803.4785755539323	801.4105686853917	802.7137970549418	803.0633443005742	803.024868390583	802.6446594113131	801.2821272703602	802.755385045811	802.7157118533714	803.4860929763109
801.5629984386615	802.1485098612126	803.0686785100493	804.3176533199887	803.9702770126588	801.9035983247563	804.827135624847	805.7448712447862	802.0362022728381	801.2101786155245	804.8805960401359	803.4308130343422	805.5675059650911	803.6664138354768	805.2170384835077	801.6372727995584	801.3272145514522	802.2837755473305	800.7815303343139	802.0414870954212	803.4604092403856	801.3300000145043	802.5931263222114	803.0633443005742	803.024868390583	802.6446594113131	801.2821272703602	802.755385045811	802.7157118533714	803.374796087437
801.5629984386615	802.1485098612126	803.0118106668114	804.3176533199887	803.9702770126588	801.8831988328584	804.827135624847	805.7280409836522	802.0362022728381	801.2101786155245	804.8805960401359	803.4308130343422	805.5675059650911	803.6664138354768	805.2170384835077	801.6329691072502	801.3253062431256	802.2837755473305	800.77742826745	802.0414870954212	803.3843152787967	801.3300000145043	802.584983190823	803.0633443005742	803.024868390583	802.6389662899135	801.2821272703602	802.755385045811	802.7157118533714	803.374796087437
801.5629984386615	802.1485098612126	803.0118106668114	804.3176533199887	803.9702770126588	801.8831988328584	804.827135624847	805.7043391604428	802.0362022728381	801.202172630181	804.8805960401359	803.4308130343422	805.5359215358282	803.6664138354768	805.2038044283725	801.6329691072502	801.2140182133649	802.2837755473305	800.776197850216	802.0414870954212	803.3843152787967	801.3300000145043	802.584983190823	803.0633443005742	803.024868390583	802.6389662899135	801.2486933214324	802.755385045811	802.714379491826	803.374796087437
801.5629984386615	802.1338077526472	803.0118106668114	804.3176533199887	803.9659479012587	801.8411465272858	804.827135624847	805.7043391604428	802.0200318832688	801.202172630181	804.828254006126	803.4308130343422	805.5359215358282	803.6528840517509	805.1284995244135	801.6329691072502	801.2140182133649	802.2837755473305	800.776197850216	802.0414870954212	803.2994861429489	801.3300000145043	802.5740257903091	803.0633443005742	803.024868390583	802.1958290083705	801.2486933214324	802.7545686597584	802.598242151409	803.374796087437
801.5629984386615	802.1338077526472	803.0118106668114	804.3176533199887	803.9659479012587	801.8411465272858	804.827135624847	805.7043391604428	802.0200318832688	801.202172630181	804.828254006126	803.4308130343422	805.5359215358282	803.6528840517509	805.1284995244135	801.6329691072502	801.2019169773168	802.265661982354	800.776197850216	802.0414870954212	803.2994861429489	801.3300000145043	802.5475317849878	803.0633443005742	803.024868390583	802.1958290083705	801.2486933214324	802.7545686597584	802.598242151409	803.374796087437
801.5538371771338	802.1338077526472	803.0118106668114	804.2425410598638	803.9659479012587	801.8411465272858	804.827135624847	805.7043391604428	802.0200318832688	801.1833720053073	804.828254006126	803.3937989825655	805.5359215358282	803.6396458601947	805.0731873239449	801.6329691072502	801.1996814927409	802.265661982354	800.776197850216	802.0414870954212	803.2994861429489	801.3300000145043	802.5141562587452	803.0633443005742	803.024868390583	802.1958290083705	801.2486933214324	802.7432250716002	802.598242151409	803.374796087437
801.5538371771338	802.1338077526472	803.0118106668114	804.2425410598638	803.9659479012587	801.8411465272858	804.827135624847	805.7043391604428	802.0200318832688	801.0355128882865	804.828254006126	803.3937989825655	805.5359215358282	803.6396458601947	805.0731873239449	801.6329691072502	801.1996814927409	802.2555139957219	800.776197850216	802.0414870954212	803.2882251567062	801.3293820720037	802.5141562587452	803.0633443005742	803.0169655964929	802.1958290083705	801.2486933214324	802.7432250716002	802.598242151409	803.374796087437
801.5418327761314	802.1338077526472	803.0118106668114	804.2425410598638	803.9659479012587	801.8411465272858	804.827135624847	805.7043391604428	802.0200318832688	801.0355128882865	804.828254006126	803.3937989825655	805.5000767787354	803.624430826871	805.0731873239449	801.6329691072502	801.1996814927409	802.2555139957219	800.776197850216	802.0363862562507	803.2882251567062	801.313000651161	802.5141562587452	803.0633443005742	803.0169655964929	802.1845593836822	801.2486933214324	802.7371057433351	802.598242151409	803.374796087437
801.5418327761314	802.1338077526472	803.0118106668114	804.2425410598638	803.8804296158232	801.751760654089	804.827135624847	805.7043391604428	802.0104721442466	801.0355128882865	804.828254006126	803.3937989825655	805.4552685280191	803.624430826871	805.0731873239449	801.6267849953201	801.1996814927409	802.2555139957219	800.776197850216	802.0336411141801	803.2270556687461	801.313000651161	802.4673607684975	803.0633443005742	803.0169655964929	802.1845593836822	801.2486933214324	802.7371057433351	802.598242151409	803.3120035697556
801.4630004130639	802.1290308441028	803.0118106668114	804.2425410598638	803.8804296158232	801.749978814247	804.827135624847	805.6628607351034	802.0104721442466	801.0355128882865	804.828254006126	803.3937989825655	805.4552685280191	803.624430826871	805.0554731341283	801.6267849953201	801.1996814927409	802.243894906828	800.7679144706526	802.0233438883531	803.2270556687461	801.313000651161	802.4320771130887	803.0294058272655	803.0169655964929	802.1845593836822	801.2486933214324	802.7371057433351	802.598242151409	803.3120035697556
801.4242248920439	802.1290308441028	802.9508564389004	804.2425410598638	803.8804296158232	801.749978814247	804.827135624847	805.6628607351034	802.0104721442466	801.0355128882865	804.8081964835462	803.3937989825655	805.4552685280191	803.624430826871	805.0460180158849	801.6267849953201	801.1996814927409	802.243894906828	800.7679144706526	802.0233438883531	803.2270556687461	801.313000651161	802.4320771130887	803.0294058272655	803.0169655964929	802.1845593836822	801.2486933214324	802.7118177491564	802.5744989230554	803.3120035697556
801.4242248920439	802.1290308441028	802.9508564389004	804.2425410598638	803.8804296158232	801.749978814247	804.827135624847	805.5747107373301	802.0072611984951	801.008776950468	804.8081964835462	803.3841310836721	805.4552685280191	803.624430826871	805.0460180158849	801.6267849953201	801.1996814927409	802.243894906828	800.7679144706526	802.0233438883531	803.163561223321	801.313000651161	802.4320771130887	802.9844490023884	802.9951988566409	802.1845593836822	801.2463514194694	802.7118177491564	802.5744989230554	803.3120035697556
801.4233286314334	802.1290308441028	802.9508564389004	804.2425410598638	803.864985633939	801.6836160543573	804.827135624847	805.5747107373301	802.0072611984951	801.008776950468	804.8081964835462	803.3841310836721	805.4552685280191	803.624430826871	805.0460180158849	801.6267849953201	801.1996814927409	802.243894906828	800.6564372179538	802.0233438883531	803.163561223321	801.313000651161	802.3461280011602	802.9844490023884	802.9951988566409	802.1845593836822	801.2440506878474	802.7118177491564	802.5744989230554	803.3120035697556
801.2377519706514	802.1290308441028	802.9508564389004	804.2423699261583	803.864985633939	801.6469130986305	804.827135624847	805.5747107373301	802.0072611984951	801.008776950468	804.8081964835462	803.3841310836721	805.4552685280191	803.624430826871	805.0460180158849	801.6267849953201	801.1996814927409	802.243894906828	800.6472032650742	802.0207755567944	803.163561223321	801.313000651161	802.3461280011602	802.9844490023884	802.9951988566409	802.1845593836822	801.2424285610447	802.6649320026758	802.5744989230554	803.208916896951
801.2377519706514	802.1290308441028	802.6885961645067	804.2423699261583	803.864985633939	801.6469130986305	804.827135624847	805.5563346096643	802.0072611984951	801.008776950468	804.7847059971052	803.3841310836721	805.4552685280191	803.624430826871	805.0460180158849	801.6191724476985	801.1913238220149	802.234727562475	800.6472032650742	802.0207755567944	803.163561223321	801.313000651161	802.2627948998919	802.9827258541216	802.9951988566409	802.1756484833965	801.2424285610447	802.6649320026758	802.5744989230554	803.208916896951
801.2302974488842	802.1290308441028	802.6860603719128	804.2423699261583	803.864985633939	801.6469130986305	804.827135624847	805.5563346096643	801.9805727249272	801.008776950468	804.7847059971052	803.3841310836721	805.4229825831658	803.624430826871	805.0460180158849	801.6153265975673	801.1913238220149	802.234727562475	800.6472032650742	802.016214650218	803.163561223321	801.313000651161	802.2627948998919	802.9525496744778	802.9951988566409	802.1756484833965	801.2424285610447	802.6649320026758	802.5744989230554	803.208916896951
801.2302974488842	802.1290308441028	802.6860603719128	804.2423699261583	803.864985633939	801.6469130986305	804.827135624847	805.5278607403903	801.9752730894548	800.8895379916894	804.7847059971052	803.3841310836721	805.4229825831658	803.624430826871	805.0460180158849	801.6153265975673	801.1913238220149	802.2316081835555	800.6460738197225	802.016214650218	803.1563568193487	801.313000651161	802.2627948998919	802.9525496744778	802.9951988566409	802.1756484833965	801.2424285610447	802.6649320026758	802.5744989230554	803.208916896951
801.1580944003648	802.1290308441028	802.6860603719128	804.2423699261583	803.864985633939	801.6469130986305	804.827135624847	805.5278607403903	801.9752730894548	800.8895379916894	804.7532848041269	803.3841310836721	805.4229825831658	803.6067491720672	804.924624747457	801.6153265975673	801.1913238220149	802.2316081835555	800.6257378501008	802.0146830137528	803.1563568193487	801.313000651161	802.2627948998919	802.9357876802508	802.9951988566409	802.1756484833965	801.2424285610447	802.6649320026758	802.5517521410998	803.208916896951
801.1580944003648	802.1290308441028	802.6860603719128	804.2423699261583	803.864985633939	801.6469130986305	804.827135624847	805.5278607403903	801.9752730894548	800.8895379916894	804.7532848041269	803.3841310836721	805.3997380872727	803.6067491720672	804.924624747457	801.6153265975673	801.1831150562791	802.212819876042	800.6253061537311	802.0146830137528	803.1006653278858	801.313000651161	802.2627948998919	802.9357876802508	802.8774893245746	802.137435201754	801.2424285610447	802.6649320026758	802.5517521410998	803.156231858355
801.1542765293752	802.1145145906364	802.6860603719128	804.2423699261583	803.864985633939	801.6469130986305	804.827135624847	805.4926328605208	801.9752730894548	800.8895379916894	804.4334789027333	803.3841310836721	805.3997380872727	803.6067491720672	804.924624747457	801.6153265975673	801.1831150562791	802.212819876042	800.6253061537311	802.0146830137528	803.1006653278858	801.313000651161	802.1672600283567	802.9357876802508	802.8774893245746	802.137435201754	801.2424285610447	802.6649320026758	802.5517521410998	803.156231858355
801.1542765293752	802.1145145906364	802.6860603719128	804.1506231343507	803.864985633939	801.6469130986305	804.827135624847	805.4926328605208	801.9752730894548	800.8895379916894	804.4334789027333	803.3841310836721	805.3997380872727	803.6067491720672	804.924624747457	801.6153265975673	801.1784716904078	802.212819876042	800.6253061537311	802.0146830137528	803.1006653278858	801.313000651161	802.1562049201502	802.9357876802508	802.8774893245746	802.137435201754	801.2424285610447	802.6250146639617	802.5517521410998	803.1526101477918
801.1542765293752	802.090100738081	802.6860603719128	804.1506231343507	803.864985633939	801.6469130986305	804.827135624847	805.4926328605208	801.9752730894548	800.8894537134714	804.4334789027333	803.3841310836721	805.3997380872727	803.6067491720672	804.8963367333993	801.6000883859506	801.1784716904078	802.1427776597984	800.5923806903116	802.0146830137528	803.1006653278858	801.313000651161	802.1562049201502	802.9297792126108	802.8774893245746	802.1363320220536	801.2424285610447	802.359823290934	802.5506762140984	803.1311777373018
801.117234966394	802.090100738081	802.6860603719128	804.1506231343507	803.864985633939	801.6469130986305	804.827135624847	805.4926328605208	801.9752730894548	800.8334794922613	804.4334789027333	803.3841310836721	805.3997380872727	803.6067491720672	804.8963367333993	801.6000883859506	801.1692310167448	802.1427776597984	800.4853436039759	802.0146830137528	803.1006653278858	801.2987856496604	802.1358158848154	802.9297792126108	802.8774893245746	802.1363320220536	801.2424285610447	802.2144745733426	802.5506762140984	803.1311777373018
801.117234966394	802.090100738081	802.6860603719128	804.1328382416158	803.8219611549657	801.6469130986305	804.827135624847	805.4926328605208	801.9752730894548	800.8334794922613	804.4334789027333	803.3841310836721	805.3965004346111	803.6067491720672	804.8963367333993	801.6000883859506	801.1692310167448	802.122618040119	800.4853436039759	802.0146830137528	803.1006653278858	801.2851994131508	802.1358158848154	802.9297792126108	802.8774893245746	802.1147820793645	801.2424285610447	802.1792729031484	802.5506762140984	803.1311777373018
801.117234966394	802.0749623502381	802.6626280602749	804.1328382416158	803.8219611549657	801.6469130986305	804.827135624847	805.4207212783764	801.9752730894548	800.8334794922613	804.4334789027333	803.3841310836721	805.3965004346111	803.6067491720672	804.8963367333993	801.6000883859506	801.1429189025062	802.122618040119	800.4853436039759	802.0146830137528	803.1006653278858	801.2765024842287	802.1358158848154	802.9297792126108	802.8774893245746	802.1147820793645	801.1027356212161	802.1782547276417	802.5506762140984	803.1199586681109
801.117234966394	802.0749623502381	802.6626280602749	804.1328382416158	803.8219611549657	801.6414813039393	804.827135624847	805.4207212783764	801.9752730894548	800.8334794922613	804.4334789027333	803.3841310836721	805.3965004346111	803.5810196709002	804.8963367333993	801.6000883859506	801.1429189025062	802.122618040119	800.4797521776229	802.0002504654228	803.1006653278858	801.2765024842287	802.1077660950948	802.912901674368	802.8774893245746	802.1049003972228	801.1027356212161	802.1782547276417	802.5506762140984	803.1199586681109
801.1152733102653	802.0565493445279	802.6404542272098	804.1328382416158	803.8219611549657	801.6225783322866	804.827135624847	805.4207212783764	801.9750658214186	800.8334794922613	804.4264915993201	803.3841310836721	805.3965004346111	803.5810196709002	804.8963367333993	801.6000883859506	801.044674838374	802.122618040119	800.4797521776229	802.0002504654228	803.1006653278858	801.2765024842287	802.1077660950948	802.912901674368	802.8774893245746	802.1049003972228	801.1027356212161	802.1782547276417	802.5506762140984	803.1199586681109
801.0798218351088	802.0565493445279	802.6404542272098	804.1328382416158	803.8219611549657	801.6225783322866	804.8229901296353	805.4207212783764	801.9750658214186	800.8334794922613	804.4264915993201	803.3841310836721	805.3965004346111	803.5810196709002	804.8963367333993	801.6000883859506	801.044674838374	802.122618040119	800.477032813789	802.0002504654228	803.1006653278858	801.1962357132577	802.0824266959263	802.912901674368	802.8774893245746	802.1049003972228	801.1027356212161	802.1782547276417	802.530958314561	803.1199586681109
801.0786844205295	802.0565493445279	802.6404542272098	804.1328382416158	803.8219611549657	801.6180915379712	804.8229901296353	805.4207212783764	801.9750658214186	800.8334794922613	804.4264915993201	803.3841310836721	805.3965004346111	803.5682941569689	804.8963367333993	801.598417187381	801.044674838374	802.122618040119	800.4720802996103	802.0002504654228	803.0552363990155	801.1922299503198	802.0824266959263	802.912901674368	802.8774893245746	802.1049003972228	801.1027356212161	802.1782547276417	802.530958314561	803.0954018466196
801.0773843643344	802.0565493445279	802.6404542272098	804.1328382416158	803.8219611549657	801.6180915379712	804.8229901296353	805.4207212783764	801.9656843000407	800.8334794922613	804.3566958997408	803.3841310836721	805.3965004346111	803.5682941569689	804.8872508036837	801.5904456021685	801.044674838374	802.122618040119	800.4720802996103	802.0002504654228	803.0552363990155	801.1922299503198	802.0789002927231	802.912901674368	802.866802672956	802.1049003972228	801.0697383132327	802.095917861351	802.530958314561	803.0954018466196
801.0773843643344	802.0565493445279	802.6225265311036	804.1328382416158	803.8219611549657	801.6154062862346	804.8229901296353	805.4178065934439	801.9656843000407	800.8334794922613	804.3566958997408	803.3841310836721	805.3965004346111	803.5682941569689	804.8872508036837	801.5904456021685	801.044674838374	802.122618040119	800.4720802996103	801.9926431989475	803.0552363990155	801.1700443855184	802.0789002927231	802.912901674368	802.866802672956	802.0854689217635	801.0697383132327	802.095917861351	802.530958314561	802.9976617113231
801.0773843643344	801.9190046174836	802.6225265311036	804.1328382416158	803.8219611549657	801.6154062862346	804.8229901296353	805.4170316104546	801.9656843000407	800.8334794922613	804.3566958997408	803.3841310836721	805.3965004346111	803.5682941569689	804.8872508036837	801.5904456021685	801.044674838374	802.1021824626988	800.4720802996103	801.9926431989475	803.0552363990155	801.1700443855184	802.0789002927231	802.912901674368	802.866802672956	802.0854689217635	801.0697383132327	802.095917861351	802.530958314561	802.9976617113231
801.0773843643344	801.9190046174836	802.5281019716336	804.1328382416158	803.8219611549657	801.6154062862346	804.797363643072	805.2854323549391	801.9493337655124	800.8334794922613	804.3566958997408	803.3841310836721	805.3965004346111	803.5682941569689	804.8793334730573	801.5904456021685	801.033854146165	802.1021824626988	800.4720802996103	801.9926431989475	803.0552363990155	801.1700443855184	802.0789002927231	802.912901674368	802.866802672956	802.0854689217635	801.0697383132327	802.095917861351	802.530958314561	802.9976617113231
801.0773843643344	801.9190046174836	802.5281019716336	804.1328382416158	803.8219611549657	801.6154062862346	804.797363643072	805.2854323549391	801.9493337655124	800.8334794922613	804.3566958997408	803.3841310836721	805.3965004346111	803.5573734912522	804.8667421737549	801.5904456021685	801.033854146165	802.099741411304	800.471276874369	801.9926431989475	803.0552363990155	801.1700443855184	802.0789002927231	802.912901674368	802.866802672956	802.0854689217635	801.0697383132327	802.083764894786	802.5257144705349	802.9976617113231
801.0773238290843	801.9190046174836	802.5281019716336	804.1328382416158	803.8219611549657	801.6154062862346	804.797363643072	805.2854323549391	801.9493337655124	800.8334794922613	804.3566958997408	803.3841310836721	805.3588083359158	803.5573734912522	804.8667421737549	801.5904456021685	801.033854146165	802.0888897384956	800.471276874369	801.9926431989475	803.0552363990155	801.1700443855184	802.0789002927231	802.912901674368	802.866802672956	802.0854689217635	801.0697383132327	802.0815769829369	802.5257144705349	802.9976617113231
800.9389947251537	801.9190046174836	802.5281019716336	804.1328382416158	803.8113565525027	801.6154062862346	804.797363643072	805.2854323549391	801.9493337655124	800.8334794922613	804.3275726028432	803.3841310836721	805.3588083359158	803.5573734912522	804.8169812882202	801.5807817736476	801.033854146165	802.0888897384956	800.471276874369	801.9926431989475	803.0552363990155	801.1633470735219	802.0789002927231	802.912901674368	802.8456897207773	802.0854689217635	801.0697383132327	802.0815769829369	802.5257144705349	802.9976617113231
800.9357853483029	801.9190046174836	802.486919426087	804.1328382416158	803.8113565525027	801.6154062862346	804.7847566978579	805.2854323549391	801.9493337655124	800.8334794922613	804.3275726028432	803.3841310836721	805.3588083359158	803.5573734912522	804.8169812882202	801.5807817736476	801.033854146165	802.0888897384956	800.471276874369	801.9926431989475	803.0552363990155	801.1594561839205	802.0616403281862	802.912901674368	802.8456897207773	802.0819517102092	801.0681945648196	802.0815769829369	802.5257144705349	802.9793378206787
800.9322001869684	801.9190046174836	802.486919426087	804.1328382416158	803.8113565525027	801.6154062862346	804.7847566978579	805.2854323549391	801.9493337655124	800.8334794922613	804.3275726028432	803.3841310836721	805.3084100244786	803.5573734912522	804.8169812882202	801.5807817736476	801.0236886744058	802.0888897384956	800.471276874369	801.9926431989475	803.0552363990155	801.1594561839205	802.0616403281862	802.912901674368	802.8456897207773	802.0642136649985	801.0681945648196	802.0815769829369	802.5257144705349	802.9793378206787
800.9004953475611	801.9096358053538	802.486919426087	804.1098186096779	803.8113565525027	801.6154062862346	804.6280016288795	805.2854323549391	801.9493337655124	800.8334794922613	804.3275726028432	803.3841310836721	805.3084100244786	803.544994034791	804.8169812882202	801.5770901358052	801.0233409448033	802.0888897384956	800.471276874369	801.9926431989475	803.0552363990155	801.1594561839205	802.0616403281862	802.8908655208966	802.8456897207773	802.0642136649985	801.0681945648196	802.0815769829369	802.5257144705349	802.9593333129585
800.8675411090687	801.754771865512	802.486919426087	804.1098186096779	803.8113565525027	801.6154062862346	804.6280016288795	805.2854323549391	801.9493337655124	800.8334794922613	804.325756251323	803.1903025804938	805.3084100244786	803.544994034791	804.8169812882202	801.5671849204854	801.0233409448033	802.0888897384956	800.4258974042929	801.9926431989475	803.0552363990155	801.1449329497077	802.0616403281862	802.8908655208966	802.8456897207773	802.0642136649985	801.0681945648196	802.0700616255157	802.5257144705349	802.9264172054467
800.8675411090687	801.7119263221387	802.486919426087	804.1098186096779	803.8113565525027	801.6154062862346	804.5911434899404	805.2854323549391	801.9493337655124	800.8334794922613	804.325756251323	803.1856186258784	805.3084100244786	803.5416349326207	804.8169812882202	801.5028642239854	801.0233409448033	802.0888897384956	800.4258974042929	801.9850275460122	803.0447694981934	801.1449329497077	802.0616403281862	802.8797019065198	802.8456897207773	802.0642136649985	801.0681945648196	802.0700616255157	802.5257144705349	802.9264172054467
800.8675411090687	801.6996584041642	802.486919426087	804.1098186096779	803.8113565525027	801.6154062862346	804.5683722459584	805.1898607629664	801.9493337655124	800.8334794922613	804.3202892260151	803.1856186258784	805.3084100244786	803.5416349326207	804.760444979709	801.5028642239854	801.0233409448033	802.0888897384956	800.4097111255447	801.9850275460122	803.0447694981934	801.1449329497077	802.0616403281862	802.8797019065198	802.8456897207773	802.0466865189119	801.0461381410493	802.0700616255157	802.5257144705349	802.9264172054467
800.8675411090687	801.6996584041642	802.486919426087	804.1098186096779	803.8113565525027	801.6154062862346	804.5683722459584	805.1898607629664	801.9493337655124	800.8295272683844	804.3202892260151	803.1796807035614	805.2716467289822	803.4692925374356	804.760444979709	801.5007643271151	801.0233409448033	802.0888897384956	800.4097111255447	801.9610082919114	803.0447694981934	801.1449329497077	802.0549960771212	802.8797019065198	802.8027786750479	802.0466865189119	801.0461381410493	802.0700616255157	802.5257144705349	802.9264172054467
800.8675411090687	801.6996584041642	802.486919426087	804.1098186096779	803.8113565525027	801.4482162956946	804.5683722459584	805.1898607629664	801.9493337655124	800.8295272683844	804.3202892260151	803.1644717752024	805.2589177521135	803.4692925374356	804.760444979709	801.5007643271151	800.9258753775315	802.0888897384956	800.4097111255447	801.9610082919114	803.0447694981934	801.1449329497077	802.0549960771212	802.8797019065198	802.800074583421	802.0404343345637	801.0461381410493	802.0700616255157	802.5257144705349	802.9264172054467
800.8659057477787	801.6851967229703	802.486919426087	804.0068523582293	803.8113565525027	801.4482162956946	804.5059242810171	805.1508105074423	801.9493337655124	800.8295272683844	804.3202892260151	803.1644717752024	805.2589177521135	803.4692925374356	804.760444979709	801.4973733087434	800.9258753775315	802.0888897384956	800.4097111255447	801.9610082919114	803.0447694981934	801.1449329497077	802.0549960771212	802.8797019065198	802.800074583421	802.0404343345637	801.0435489614347	802.0700616255157	802.5257144705349	802.9264172054467
800.8659057477787	801.6851967229703	802.486919426087	804.0068523582293	803.8113565525027	801.4482162956946	804.5059242810171	805.1508105074423	801.9371602398594	800.8295272683844	804.266243912734	803.1644717752024	805.2589177521135	803.4692925374356	804.760444979709	801.4973733087434	800.9258753775315	802.0888897384956	800.4097111255447	801.9571571252048	803.0447694981934	801.1449329497077	802.0372373159076	802.8797019065198	802.800074583421	802.0404343345637	800.9723761402373	802.0700616255157	802.5113284414001	802.9264172054467
800.8659057477787	801.6851967229703	802.486919426087	804.0068523582293	803.8113565525027	801.4154108754036	804.5059242810171	805.1508105074423	801.9371602398594	800.7527784436511	804.266243912734	803.1644717752024	805.2589177521135	803.4692925374356	804.760444979709	801.4973733087434	800.9258753775315	802.0888897384956	800.3976548851722	801.9571571252048	803.0309097342102	801.1449329497077	802.0372373159076	802.8797019065198	802.7947491572951	802.0404343345637	800.9723761402373	802.0700616255157	802.5084166950196	802.9264172054467
800.8659057477787	801.6851967229703	802.486919426087	804.0068523582293	803.8113565525027	801.4154108754036	804.4861212621765	805.1508105074423	801.8706596913487	800.7527784436511	804.266243912734	803.1644717752024	805.2589177521135	803.4602769006239	804.760444979709	801.4973733087434	800.923999455347	802.0888897384956	800.3976548851722	801.9571571252048	803.0309097342102	801.1449329497077	802.0170130259037	802.8797019065198	802.7947491572951	802.0404343345637	800.9577522562167	802.0700616255157	802.5084166950196	802.9264172054467
800.8643389454367	801.6717351720163	802.486919426087	803.9725495285822	803.8113565525027	801.4154108754036	804.4861212621765	805.1508105074423	801.8706596913487	800.7527784436511	804.2131222934147	803.1644717752024	805.2589177521135	803.4602769006239	804.760444979709	801.4973733087434	800.923999455347	802.0888897384956	800.396832471124	801.9571571252048	803.0309097342102	801.1407047436279	802.0170130259037	802.8797019065198	802.7947491572951	802.0404343345637	800.95679271537	802.0700616255157	802.5084166950196	802.9264172054467
800.8643389454367	801.6717351720163	802.486919426087	803.9725495285822	803.8113565525027	801.4154108754036	804.4861212621765	805.1508105074423	801.8706596913487	800.7527784436511	804.2131222934147	803.1644717752024	805.2589177521135	803.4602769006239	804.760444979709	801.4973733087434	800.9193577399354	802.0888897384956	800.3963633731902	801.9571571252048	803.0218980815214	801.1407047436279	802.0170130259037	802.8797019065198	802.7947491572951	802.0280998157684	800.95679271537	802.0700616255157	802.5084166950196	802.9264172054467
800.8643389454367	801.6717351720163	802.486919426087	803.9725495285822	803.8113565525027	801.4154108754036	804.4861212621765	805.1508105074423	801.8706596913487	800.7527784436511	804.2131222934147	803.1644717752024	805.2589177521135	803.4602769006239	804.760444979709	801.4973733087434	800.9193577399354	802.0888897384956	800.3963633731902	801.9571571252048	803.0218980815214	801.1407047436279	802.0170130259037	802.8793141101843	802.7947491572951	802.0280998157684	800.95679271537	802.0700616255157	802.5084166950196	802.9264172054467
800.8643389454367	801.6638236081699	802.486919426087	803.9725495285822	803.8082499691715	801.4154108754036	804.4861212621765	805.1508105074423	801.8614506457377	800.7527784436511	804.2131222934147	803.1644717752024	805.2339360471877	803.4602769006239	804.760444979709	801.4134811340791	800.9193577399354	802.0595788067976	800.3963633731902	801.9571571252048	803.0218980815214	801.1405543435793	802.0170130259037	802.8793141101843	802.7947491572951	802.002584111519	800.95679271537	802.0398746626794	802.5047491085418	802.9264172054467
800.8643389454367	801.6638236081699	802.486919426087	803.9725495285822	803.8082499691715	801.4154108754036	804.4861212621765	805.1508105074423	801.8614506457377	800.7527784436511	804.2131222934147	803.1644717752024	805.2339360471877	803.4602769006239	804.760444979709	801.4134811340791	800.9193577399354	802.0574886056152	800.3963633731902	801.9571571252048	803.0218980815214	801.1405543435793	802.0116954619378	802.8793141101843	802.7947491572951	801.9662489309504	800.95679271537	802.0398746626794	802.5047491085418	802.9264172054467
800.8643389454367	801.6638236081699	802.486919426087	803.9725495285822	803.7894164598783	801.4154108754036	804.3867465607565	805.1508105074423	801.8614506457377	800.7461822203056	804.2131222934147	803.1644717752024	805.1959670128658	803.4602769006239	804.7480534721944	801.410109955958	800.9193577399354	802.0574886056152	800.3611142679663	801.9571571252048	803.0218980815214	801.1389567051878	801.998393956439	802.8793141101843	802.7839461250986	801.8862301605113	800.95679271537	802.0398746626794	802.5047491085418	802.9264172054467
800.7977152707529	801.6638236081699	802.486919426087	803.9725495285822	803.7894164598783	801.4154108754036	804.3678552369213	805.1508105074423	801.8614506457377	800.7434618832341	804.2131222934147	803.1644717752024	805.1959670128658	803.4407580511648	804.7480534721944	801.410109955958	800.9137147793272	802.0574886056152	800.3590561468582	801.9571571252048	803.0218980815214	801.1389567051878	801.9925081865088	802.8793141101843	802.7839461250986	801.8862301605113	800.95679271537	802.0398746626794	802.5047491085418	802.9264172054467
800.7977152707529	801.6512991588955	802.486919426087	803.9725495285822	803.7894164598783	801.4154108754036	804.3678552369213	805.1508105074423	801.8485669996629	800.7434618832341	804.2131222934147	803.1644717752024	805.1959670128658	803.4407580511648	804.7480534721944	801.410109955958	800.9137147793272	802.0358078287379	800.3590561468582	801.9571571252048	803.0193362785191	801.1389567051878	801.9925081865088	802.8793141101843	802.7839461250986	801.8862301605113	800.956283977575	802.0398746626794	802.5047491085418	802.9264172054467
800.7977152707529	801.6512991588955	802.4528123331847	803.9431396557143	803.7894164598783	801.4154108754036	804.3678552369213	805.1508105074423	801.8485669996629	800.7434618832341	804.2131222934147	803.1644717752024	805.1959670128658	803.4407580511648	804.7480534721944	801.410109955958	800.9137147793272	802.0358078287379	800.3582824267661	801.9571571252048	803.0193362785191	801.1324902204113	801.9925081865088	802.8793141101843	802.7839461250986	801.8862301605113	800.956283977575	802.0027126751316	802.5047491085418	802.9264172054467
800.7977152707529	801.6266561151539	802.4528123331847	803.9431396557143	803.7894164598783	801.4089038838823	804.3678552369213	805.1508105074423	801.8243886317082	800.7434618832341	804.2131222934147	803.1644717752024	805.1959670128658	803.4407580511648	804.7480534721944	801.406054027048	800.8179426051905	802.0358078287379	800.3582824267661	801.9571571252048	803.0193362785191	801.1324902204113	801.9925081865088	802.8793141101843	802.7839461250986	801.8862301605113	800.956283977575	802.0027126751316	802.4979585892696	802.9264172054467
800.792173505373	801.6266561151539	802.4528123331847	803.9431396557143	803.7894164598783	801.4089038838823	804.3421177980398	805.1508105074423	801.8243886317082	800.7434618832341	804.2131222934147	803.1644717752024	805.1959670128658	803.4407580511648	804.7480534721944	801.3720549431754	800.8055305884606	802.0358078287379	800.3582824267661	801.9571571252048	803.0193362785191	801.1324902204113	801.9925081865088	802.8793141101843	802.7823296289395	801.8862301605113	800.9556069029964	802.0027126751316	802.4864507156815	802.9264172054467
800.7872841198954	801.4436008688507	802.4528123331847	803.9431396557143	803.7894164598783	801.4089038838823	804.3421177980398	805.1508105074423	801.8243886317082	800.7434618832341	804.2131222934147	803.1286479275888	805.1670453952735	803.4407580511648	804.7480534721944	801.3584957855439	800.8055305884606	802.030137830665	800.3582479261609	801.9571571252048	803.0193362785191	801.1324902204113	801.9925081865088	802.8793141101843	802.7823296289395	801.8862301605113	800.9553915187072	802.0027126751316	802.4864507156815	802.9264172054467
800.7872841198954	801.4436008688507	802.4528123331847	803.9395143795542	803.7894164598783	801.4025393157382	804.3421177980398	805.1508105074423	801.8243886317082	800.7412196255495	804.2131222934147	803.1286479275888	805.1670453952735	803.4396675570994	804.7480534721944	801.3584957855439	800.8034073454797	802.030137830665	800.3579902456564	801.8723280109926	803.0193362785191	801.1276946791756	801.9724848064551	802.879246447749	802.7823296289395	801.8862301605113	800.9553915187072	802.0027126751316	802.4864507156815	802.9264172054467
800.7872841198954	801.4436008688507	802.4528123331847	803.9395143795542	803.7894164598783	801.3990483095913	804.3421177980398	805.1508105074423	801.8170598262471	800.739990539377	804.2131222934147	803.1286479275888	805.1670453952735	803.4396675570994	804.7480534721944	801.3584957855439	800.8034073454797	801.7788885781564	800.3135632535473	801.8590974317615	803.0167417911223	801.1276946791756	801.9724848064551	802.879246447749	802.7823296289395	801.8862301605113	800.9553915187072	802.0027126751316	802.4864507156815	802.9264172054467
800.7872841198954	801.4231363855884	802.4376687885543	803.9395143795542	803.7894164598783	801.286220158186	804.3421177980398	805.1508105074423	801.8170598262471	800.739990539377	804.2131222934147	803.1286479275888	805.1670453952735	803.4396675570994	804.7480534721944	801.3584957855439	800.8034073454797	801.7788885781564	800.3135632535473	801.8547436461622	802.9988774799158	801.1198764188841	801.9724848064551	802.879246447749	802.7823296289395	801.8780382070129	800.9553915187072	802.0027126751316	802.4864507156815	802.9264172054467
800.7872841198954	801.4231363855884	802.4376687885543	803.9395143795542	803.7894164598783	801.279741273368	804.3421177980398	805.1508105074423	801.8170598262471	800.739990539377	804.1521459691246	803.1286479275888	805.1670453952735	803.4396675570994	804.7480534721944	801.3584957855439	800.8034073454797	801.7788885781564	800.3135632535473	801.8547436461622	802.9657131231813	801.1198764188841	801.9724848064551	802.879246447749	802.7823296289395	801.8676486032437	800.9553915187072	802.0027126751316	802.4864507156815	802.9223619722093
800.7872841198954	801.4231363855884	802.4376687885543	803.9395143795542	803.7894164598783	801.279741273368	804.338477313765	805.1508105074423	801.8170598262471	800.739990539377	804.1521459691246	803.1018141259075	805.1670453952735	803.4396675570994	804.7480534721944	801.3584957855439	800.8013598898135	801.7767529002414	800.3119273823605	801.8547436461622	802.9657131231813	801.1198764188841	801.9210454001063	802.879246447749	802.7823296289395	801.8592663526163	800.9553915187072	802.0027126751316	802.4864507156815	802.9223619722093
800.7872841198954	801.4231363855884	802.4376687885543	803.9395143795542	803.7894164598783	801.279741273368	804.338477313765	805.1508105074423	801.8170598262471	800.739990539377	804.1521459691246	803.1018141259075	805.1670453952735	803.4396675570994	804.7480534721944	801.3546548436634	800.8013598898135	801.7767529002414	800.2963139054791	801.8547436461622	802.9657131231813	801.1198764188841	801.9210454001063	802.879246447749	802.7823296289395	801.8592663526163	800.9553915187072	802.0027126751316	802.4864507156815	802.9223619722093
800.7872841198954	801.4231363855884	802.4376687885543	803.9395143795542	803.7894164598783	801.1924695665878	804.338477313765	805.1508105074423	801.8170598262471	800.739990539377	804.1521459691246	803.1018141259075	805.1670453952735	803.4396675570994	804.7480534721944	801.3428061300419	800.8013598898135	801.7767529002414	800.2963139054791	801.8547436461622	802.9657131231813	801.1198764188841	801.9210454001063	802.879246447749	802.7823296289395	801.8337776897828	800.9124706572163	802.0027126751316	802.4864507156815	802.9223619722093
800.7872841198954	801.4231363855884	802.4323175497236	803.9395143795542	803.7894164598783	801.1924695665878	804.338477313765	805.1274858952225	801.8170598262471	800.739990539377	804.1521459691246	803.0843921696766	805.1670453952735	803.4396675570994	804.7480534721944	801.3428061300419	800.8013598898135	801.7767529002414	800.2676613184286	801.8547436461622	802.9657131231813	801.1198764188841	801.9057560346414	802.879246447749	802.7823296289395	801.8337776897828	800.9124706572163	802.0027126751316	802.4864507156815	802.9223619722093
800.7872841198954	801.422601443356	802.4323175497236	803.9395143795542	803.7894164598783	801.1924695665878	804.338477313765	805.1274858952225	801.8170598262471	800.7374257449992	804.1521459691246	803.0843921696766	805.1670453952735	803.4396675570994	804.7480534721944	801.3428061300419	800.8013598898135	801.7767529002414	800.267352140983	801.8547436461622	802.9657131231813	801.1086131663257	801.9057560346414	802.8675363666642	802.7823296289395	801.8337776897828	800.9124706572163	801.9736994590164	802.4864507156815	802.9223619722093
800.7872841198954	801.422601443356	802.4323175497236	803.9091610814413	803.7894164598783	801.0878409575188	804.338477313765	805.1274858952225	801.8170598262471	800.7374257449992	804.1521459691246	803.0843921696766	805.1670453952735	803.4396675570994	804.7424123863724	801.3428061300419	800.8013598898135	801.7767529002414	800.2667982319708	801.8547436461622	802.9657131231813	801.1086131663257	801.9006727245217	802.8675363666642	802.7823296289395	801.8337776897828	800.9124706572163	801.9736994590164	802.4864507156815	802.9223619722093
800.7872841198954	801.422601443356	802.4262546443506	803.9091610814413	803.7894164598783	801.0878409575188	804.338477313765	805.1274858952225	801.8156263412353	800.7374257449992	804.1521459691246	803.0843921696766	805.1670453952735	803.4396675570994	804.7424123863724	801.3421896172587	800.8004385683205	801.7767529002414	800.2667982319708	801.8547436461622	802.9657131231813	800.9862377402297	801.9006727245217	802.8675363666642	802.7823296289395	801.8106528590266	800.9124706572163	801.9736994590164	802.4864507156815	802.9223619722093
800.7872841198954	801.402093804008	802.4262546443506	803.9091610814413	803.7894164598783	801.0860960104029	804.338477313765	805.1274858952225	801.8156263412353	800.7374257449992	804.1521459691246	803.0843921696766	805.1070222288844	803.4360760260214	804.7424123863724	801.3421896172587	800.8004385683205	801.7767529002414	800.2667982319708	801.8547436461622	802.9657131231813	800.9862377402297	801.9006727245217	802.8675363666642	802.7823296289395	801.8106528590266	800.9124706572163	801.9736994590164	802.4645543543255	802.8796427382432
800.7872841198954	801.402093804008	802.4262546443506	803.9091610814413	803.7894164598783	801.0860960104029	804.2210086390515	805.1274858952225	801.8156263412353	800.7374257449992	804.1521459691246	803.0843921696766	805.1070222288844	803.4360760260214	804.7391039352896	801.3421896172587	800.7994380041948	801.7656653644862	800.2667982319708	801.8547436461622	802.9657131231813	800.9862377402297	801.9006727245217	802.8490070839442	802.7823296289395	801.8106528590266	800.9124706572163	801.9736994590164	802.4645543543255	802.8796427382432
800.7872841198954	801.402093804008	802.3445525759273	803.9091610814413	803.7894164598783	801.0860960104029	804.2210086390515	805.1274858952225	801.8128101940978	800.7334865717938	804.1521459691246	803.0843921696766	805.1070222288844	803.4360760260214	804.7391039352896	801.3421896172587	800.7956021270141	801.7656653644862	800.2667982319708	801.8518849000444	802.9587503939038	800.9862377402297	801.9006727245217	802.8490070839442	802.7823296289395	801.769119425819	800.90593929438	801.9736994590164	802.4645543543255	802.8796427382432
800.7872841198954	801.401145386655	802.3445525759273	803.8801699827068	803.7894164598783	801.0846995867092	804.1590487502845	805.1274858952225	801.8058668864688	800.6917418307681	804.1521459691246	803.0484054784379	805.1070222288844	803.4360760260214	804.7391039352896	801.3421896172587	800.7956021270141	801.7656653644862	800.2540716286047	801.8518849000444	802.9587503939038	800.9862377402297	801.8971959972993	802.8490070839442	802.7467705918539	801.769119425819	800.9059074926176	801.9736994590164	802.457326756521	802.8588775825766
800.7836967006017	801.401145386655	802.34324745811	803.8156720197727	803.7894164598783	801.0846995867092	804.1590487502845	805.1274858952225	801.7797184475644	800.6917418307681	804.1521459691246	803.0484054784379	805.1070222288844	803.4360760260214	804.7391039352896	801.3421896172587	800.7951450914226	801.7656653644862	800.2540716286047	801.8518849000444	802.3983108496994	800.9862377402297	801.8971959972993	802.8490070839442	802.739851764923	801.769119425819	800.8979110465123	801.9736994590164	802.457326756521	802.8588775825766
800.7836967006017	801.401145386655	802.3005681369119	803.7844562273006	803.7894164598783	801.0846995867092	804.1187416898387	805.1274858952225	801.7797184475644	800.6917418307681	804.1384875962558	803.0281666656412	805.1070222288844	803.4227810717248	804.7391039352896	801.3421896172587	800.7951450914226	801.7656653644862	800.2538109706974	801.8518849000444	802.3983108496994	800.9862377402297	801.8971959972993	802.8490070839442	802.739851764923	801.769119425819	800.8979110465123	801.9669756553191	802.457326756521	802.7803334186847
800.7836967006017	801.401145386655	802.3005681369119	803.7844562273006	803.7894164598783	801.0846995867092	804.1187416898387	805.1274858952225	801.7797184475644	800.6820387258471	804.1384875962558	803.0281666656412	805.1070222288844	803.4227810717248	804.7391039352896	801.3374931513541	800.7951450914226	801.765187735243	800.2538109706974	801.8518849000444	802.3983108496994	800.9805888924025	801.8971959972993	802.8331585837878	802.7126777207268	801.769119425819	800.8903033159044	801.9669756553191	802.457326756521	802.7803334186847
800.7836967006017	801.401145386655	802.3005681369119	803.7844562273006	803.7894164598783	801.0846995867092	804.1187416898387	805.1274858952225	801.7758297809405	800.6729411106356	804.0998023885148	803.0281666656412	805.1070222288844	803.4227810717248	804.7391039352896	801.3374931513541	800.7951450914226	801.7443690406808	800.2538109706974	801.8437665779088	802.3983108496994	800.9805888924025	801.8971959972993	802.7768146353798	802.7126777207268	801.769119425819	800.8903033159044	801.9669756553191	802.457326756521	802.7179381712573
800.7836967006017	801.401145386655	802.3005681369119	803.7770337522147	803.7894164598783	801.0323887070793	804.0568741357265	805.1274858952225	801.7758297809405	800.6729411106356	804.057274558153	803.0281666656412	805.1070222288844	803.4227810717248	804.7033166529194	801.3374931513541	800.7951450914226	801.7443690406808	800.2537457537398	801.8353671769048	802.3983108496994	800.9805888924025	801.8971959972993	802.6562017922087	802.7022237090379	801.7669770820495	800.8894251287585	801.9618540205015	802.457326756521	802.7179381712573
800.7829232063475	801.2689578885805	802.3005681369119	803.7770337522147	803.7894164598783	801.0323887070793	804.0568741357265	805.1274858952225	801.7758297809405	800.6729411106356	804.0264084627511	803.0281666656412	805.1070222288844	803.4227810717248	804.7033166529194	801.3306770913988	800.7951450914226	801.7443690406808	800.2340644249759	801.8353671769048	802.3983108496994	800.9805888924025	801.8971959972993	802.6453080221078	802.7022237090379	801.7669770820495	800.8894251287585	801.777152291538	802.4492547109828	802.7179381712573
800.7829232063475	801.2664034599818	802.3005681369119	803.7770337522147	803.746439000695	801.0306684620521	804.0568741357265	805.1274858952225	801.7758297809405	800.6729411106356	804.0264084627511	802.8986871406129	805.1070222288844	803.4227810717248	804.7006754942104	801.3306770913988	800.7951450914226	801.7443690406808	800.2334193048058	801.8077895283267	802.3983108496994	800.9725671987793	801.8971959972993	802.6453080221078	802.7022237090379	801.7669770820495	800.8894251287585	801.7288105893998	802.4492547109828	802.7179381712573
800.7829232063475	801.175643689378	802.2958938887115	803.7770337522147	803.746439000695	801.0306684620521	804.0568741357265	805.1274858952225	801.7758297809405	800.6729411106356	804.0264084627511	802.8986871406129	805.1070222288844	803.4227810717248	804.6286087943158	801.3306770913988	800.7951450914226	801.7426271734449	800.2316901621551	801.5197062059494	802.3983108496994	800.9725671987793	801.8971959972993	802.6453080221078	802.7022237090379	801.7397336979287	800.8894251287585	801.7288105893998	802.4436998201625	802.7179381712573
800.7829232063475	801.175643689378	802.2958938887115	803.7770337522147	803.746439000695	801.0306684620521	804.0568741357265	805.1274858952225	801.7758297809405	800.6729411106356	804.0264084627511	802.8986871406129	805.1070222288844	803.4227810717248	804.6286087943158	801.3306770913988	800.7825224480462	801.7426271734449	800.2316901621551	801.5197062059494	802.3303637630052	800.9725671987793	801.8888808050133	802.6281524674827	802.7022237090379	801.7397336979287	800.8894251287585	801.7288105893998	802.4436998201625	802.7179381712573
800.7821357859876	801.175643689378	802.2886595845415	803.7770337522147	803.746439000695	801.0306684620521	804.0568741357265	805.1274858952225	801.7758297809405	800.6729411106356	804.0264084627511	802.8986871406129	805.1070222288844	803.4227810717248	804.6286087943158	801.3305212006279	800.7699451806172	801.7382868607175	800.2316901621551	801.5131566704481	802.3303637630052	800.9725671987793	801.8888808050133	802.6281524674827	802.7022237090379	801.7397336979287	800.8894251287585	801.7288105893998	802.4436998201625	802.6985556972634
800.7821357859876	801.175643689378	802.2886595845415	803.7770337522147	803.746439000695	801.0306684620521	804.0568741357265	805.109143205011	801.7758297809405	800.6729411106356	804.0264084627511	802.8986871406129	805.1053982907952	803.4227810717248	804.6286087943158	801.257374904656	800.7674513830761	801.7332228283017	800.2316901621551	801.5131566704481	802.3303637630052	800.9469005828106	801.8787574444387	802.6281524674827	802.7022237090379	801.7301990993506	800.888156638561	801.7288105893998	802.4436998201625	802.6985556972634
800.7821357859876	801.175643689378	802.1292898747218	803.7770337522147	803.746439000695	801.0306684620521	804.0084207216931	805.109143205011	801.7758297809405	800.6729411106356	804.0264084627511	802.862325015594	805.1053982907952	803.4227810717248	804.6286087943158	801.2347446223057	800.7144066145111	801.7332228283017	800.221545862447	801.5131566704481	802.3303637630052	800.9469005828106	801.8787574444387	802.6281524674827	802.7022237090379	801.7301990993506	800.8811509713896	801.7288105893998	802.4436998201625	802.6985556972634
800.7804209721287	801.1581047289627	802.1292898747218	803.7700167980639	803.746439000695	801.0306684620521	803.9851689607304	805.109143205011	801.7679391061615	800.6729411106356	804.0264084627511	802.862325015594	805.1053982907952	803.4227810717248	804.6286087943158	801.2347446223057	800.6813171643494	801.7284929794213	800.221545862447	801.5131566704481	802.3303637630052	800.9469005828106	801.8787574444387	802.6281524674827	802.7022237090379	801.729030820577	800.8811509713896	801.7288105893998	802.424894601472	802.6985556972634
800.6968581193124	801.149889637379	802.1292898747218	803.7700167980639	803.746439000695	801.0306684620521	803.9851689607304	805.109143205011	801.7679391061615	800.6600900433616	804.0264084627511	802.862325015594	805.0990575099526	803.4227810717248	804.6286087943158	801.2347446223057	800.6813171643494	801.7284929794213	800.221545862447	801.5131566704481	802.3303637630052	800.9469005828106	801.8787574444387	802.5984470344289	802.7022237090379	801.729030820577	800.864071813271	801.7288105893998	802.4167506260826	802.6985556972634
800.6968581193124	801.1409966350349	802.1165492198655	803.7700167980639	803.7334930672898	801.0306684620521	803.9851689607304	805.109143205011	801.7679391061615	800.6585427469902	804.0264084627511	802.8470372426561	805.0990575099526	803.4227810717248	804.6286087943158	801.231329359729	800.6813171643494	801.7240516158416	800.221545862447	801.5131566704481	802.3303637630052	800.9469005828106	801.8625851379326	802.5866414256478	802.699786589878	801.729030820577	800.864071813271	801.719924822153	802.4167506260826	802.6985556972634
800.6968581193124	801.1409966350349	802.0965278913584	803.7700167980639	803.7334930672898	801.0306684620521	803.9851689607304	805.0294741317861	801.762883302569	800.6585427469902	804.0264084627511	802.836223777442	805.0990575099526	803.3960617835016	804.6250416325953	801.228328088553	800.6813171643494	801.7237787959792	800.2178125365343	801.5011950550207	802.3303637630052	800.9469005828106	801.8625851379326	802.5860986969665	802.699786589878	801.729030820577	800.860188835452	801.7190204002156	802.4167506260826	802.6985556972634
800.6561550568315	801.1172018590097	802.0965278913584	803.7700167980639	803.7244668414056	801.0306684620521	803.9851689607304	805.0294741317861	801.762883302569	800.6585427469902	804.0264084627511	802.836223777442	805.0990575099526	803.3960617835016	804.6250416325953	801.2259072462784	800.6813171643494	801.7237438720565	800.2178125365343	801.5011950550207	802.3303637630052	800.9455710026327	801.8625851379326	802.5860986969665	802.699786589878	801.729030820577	800.8094643111547	801.7190204002156	802.4167506260826	802.6985556972634
800.6555814870081	801.1172018590097	802.0965278913584	803.7700167980639	803.7244668414056	801.0306684620521	803.9540780131973	804.9739031818375	801.762883302569	800.6585427469902	804.0173526644268	802.836223777442	805.0990575099526	803.391097381802	804.6250416325953	801.2259072462784	800.6813171643494	801.7237438720565	800.2178125365343	801.5011950550207	802.3303637630052	800.9455710026327	801.8625851379326	802.5860986969665	802.699786589878	801.729030820577	800.8094643111547	801.7070901672206	802.4167506260826	802.6581075401883
800.6408714718602	801.1172018590097	802.0965278913584	803.7700167980639	803.7244668414056	801.0306684620521	803.9540780131973	804.9739031818375	801.762883302569	800.6585427469902	804.0039404771667	802.836223777442	805.0560976462003	803.391097381802	804.6250416325953	801.2259072462784	800.6813171643494	801.7204811190151	800.2178125365343	801.4978641876888	802.3303637630052	800.9430034207961	801.8625851379326	802.5860986969665	802.6962713368364	801.729030820577	800.8094643111547	801.7010382924232	802.4167506260826	802.6581075401883
800.6408714718602	801.1113026281635	802.0965278913584	803.7700167980639	803.7244668414056	801.026053968297	803.9540780131973	804.9739031818375	801.7459427518314	800.6444590829858	804.0039404771667	802.836223777442	805.0560976462003	803.391097381802	804.6250416325953	801.2259072462784	800.6813171643494	801.7204811190151	800.1908385883447	801.4978641876888	802.3303637630052	800.9430034207961	801.8625851379326	802.5860986969665	802.6962713368364	801.7132382560585	800.8094643111547	801.6774450907403	802.4167506260826	802.6581075401883
800.6408714718602	801.1113026281635	802.0965278913584	803.7700167980639	803.7244668414056	801.026053968297	803.9540780131973	804.9739031818375	801.7459427518314	800.6444590829858	804.0013835607416	802.836223777442	805.0560976462003	803.391097381802	804.6250416325953	801.2254088616916	800.6813171643494	801.7204811190151	800.171239700553	801.4978641876888	802.3303637630052	800.9430034207961	801.8625851379326	802.5860986969665	802.692805072616	801.7132382560585	800.8094643111547	801.6749384539232	802.4167506260826	802.6581075401883
800.6408714718602	801.1113026281635	802.0820182314064	803.7700167980639	803.7244668414056	801.0225215005657	803.9540780131973	804.9739031818375	801.7459427518314	800.6444590829858	804.0013835607416	802.836223777442	805.0284920890806	803.391097381802	804.6250416325953	801.2200659582318	800.6813171643494	801.7204811190151	800.170797647591	801.4978641876888	802.3303637630052	800.9413905308487	801.8625851379326	802.5860986969665	802.692805072616	801.7132382560585	800.8094643111547	801.6749384539232	802.4167506260826	802.6581075401883
800.6408714718602	801.1113026281635	802.0645250871144	803.7405338849327	803.7244668414056	801.0178067976816	803.8167619798792	804.9739031818375	801.7291339622332	800.6444590829858	803.9682538288164	802.836223777442	805.0284920890806	803.3765102508705	804.6250416325953	801.2188442084579	800.6813171643494	801.7204811190151	800.170797647591	801.3646873225838	802.3303637630052	800.9413905308487	801.8564576895512	802.5860986969665	802.692805072616	801.7079579378719	800.8094643111547	801.6749384539232	802.4167506260826	802.6581075401883
800.6408714718602	801.1113026281635	802.0645250871144	803.7405338849327	803.7229849111898	801.0178067976816	803.8167619798792	804.9739031818375	801.7291339622332	800.6092765362907	803.9682538288164	802.8192975593078	805.0284920890806	803.3765102508705	804.6250416325953	801.2188442084579	800.6813171643494	801.7204811190151	800.170797647591	801.3463000602737	802.3303637630052	800.9316750659519	801.8514498179215	802.5860986969665	802.692805072616	801.7079579378719	800.8080430396212	801.6749384539232	802.4100187129696	802.6581075401883
800.6408714718602	801.1113026281635	802.0645250871144	803.7405338849327	803.7229849111898	801.0174897422718	803.8167619798792	804.9739031818375	801.7291339622332	800.6038414195415	803.9682538288164	802.8192975593078	805.0284920890806	803.3666756770062	804.5838912366738	801.2188442084579	800.6597067375341	801.7204811190151	800.170797647591	801.3442775937273	802.3204098177316	800.9304599313833	801.8514498179215	802.5808656359222	802.6780722204554	801.7079579378719	800.8052556784606	801.6749384539232	802.4100187129696	802.6581075401883
800.6408714718602	801.1113026281635	802.0645250871144	803.703480149998	803.7229849111898	801.0174897422718	803.8167619798792	804.8936120207258	801.7291339622332	800.6038414195415	803.958759067915	802.8192975593078	805.0284920890806	803.3666756770062	804.5838912366738	801.2170878732227	800.6597067375341	801.7204811190151	800.1706336078072	801.3442775937273	802.3138781196255	800.9250899435896	801.8514498179215	802.5808656359222	802.6780722204554	801.6973082177376	800.8052556784606	801.6749384539232	802.3891421840862	802.6581075401883
800.6408714718602	801.1113026281635	802.0645250871144	803.6899701785081	803.7229849111898	801.0089324051228	803.8167619798792	804.8936120207258	801.7291339622332	800.6038414195415	803.9574466059878	802.8192975593078	805.0284920890806	803.3666756770062	804.5459123984712	801.2170878732227	800.6597067375341	801.7204811190151	800.1706336078072	801.3442775937273	802.3138781196255	800.9140065794634	801.7838740287827	802.5808656359222	802.6780722204554	801.6973082177376	800.8052556784606	801.6749384539232	802.3891421840862	802.6581075401883
800.6408714718602	801.1025546323103	802.0645250871144	803.6743679452601	803.7229849111898	801.0089324051228	803.736752571044	804.8936120207258	801.7291339622332	800.6011738933615	803.9574466059878	802.8192975593078	805.0284920890806	803.3666756770062	804.5459123984712	801.2160692442312	800.6315683062015	801.7204811190151	800.1702525835163	801.3442775937273	802.3138781196255	800.9140065794634	801.7838740287827	802.4921903897018	802.5199482448891	801.6973082177376	800.8052556784606	801.6749384539232	802.3885134817175	802.6581075401883
800.6408714718602	801.0954257290548	802.0645250871144	803.6743679452601	803.7108363392884	801.0057131308259	803.736752571044	804.8419233041707	801.7291339622332	800.6011738933615	803.9574466059878	802.8192975593078	805.0284920890806	803.3666756770062	804.5459123984712	801.2160692442312	800.6315683062015	801.7204811190151	800.1702525835163	801.3442775937273	802.3138781196255	800.8979989755265	801.7838740287827	802.4921903897018	802.5199482448891	801.6973082177376	800.8052556784606	801.6749384539232	802.3885134817175	802.6581075401883
800.6406353971863	801.0873778485584	802.0645250871144	803.6743679452601	803.7104199911403	801.0028746229929	803.736752571044	804.80962929806	801.7291339622332	800.6011738933615	803.9574466059878	802.8192975593078	805.0284920890806	803.3666756770062	804.5459123984712	801.2028005894146	800.6315683062015	801.7154608188088	800.1634651955854	801.3401479283507	802.3138781196255	800.8979989755265	801.7838740287827	802.4921903897018	802.4205919170695	801.6973082177376	800.8052556784606	801.6743551612427	802.3885134817175	802.6581075401883
800.6406353971863	801.0873778485584	802.0645250871144	803.6743679452601	803.6726451209038	801.0028746229929	803.736752571044	804.80962929806	801.7291339622332	800.5931024268461	803.9574466059878	802.8192975593078	804.9894436705416	803.3666756770062	804.5459123984712	801.2024448317821	800.6315683062015	801.7154608188088	800.1634651955854	801.231164993984	802.2926508856924	800.8979989755265	801.7838740287827	802.4921903897018	802.4205919170695	801.6866342353378	800.8052556784606	801.6432808479541	802.3885134817175	802.6581075401883
800.6406353971863	801.082949633446	802.0645250871144	803.6743679452601	803.6726451209038	800.9971925781769	803.736752571044	804.80962929806	801.7291339622332	800.5931024268461	803.9242784942984	802.8068532169841	804.9894436705416	803.3612168455396	804.5459123984712	801.1836351305894	800.6315683062015	801.7154608188088	800.1597800835259	801.231164993984	802.2926508856924	800.8979989755265	801.7838740287827	802.4921903897018	802.4205919170695	801.6812393753883	800.7490273000674	801.6432808479541	802.3868733077247	802.6581075401883
800.6398570102938	801.082949633446	802.0366843282678	803.6743679452601	803.6619076752877	800.9971925781769	803.736752571044	804.80962929806	801.7291339622332	800.5931024268461	803.9242784942984	802.8068532169841	804.9894436705416	803.3546759316373	804.4822133339887	801.1836351305894	800.6307554243084	801.7154608188088	800.1596162846954	801.231164993984	802.2926508856924	800.8979989755265	801.7838740287827	802.4910844308044	802.4205919170695	801.6812393753883	800.7490273000674	801.6432808479541	802.3868733077247	802.6465417492761
800.6398570102938	801.0818431003162	802.0366843282678	803.6743679452601	803.6619076752877	800.9971925781769	803.7046845628812	804.80962929806	801.6716682823724	800.5931024268461	803.92321860665	802.8068532169841	804.9894436705416	803.3546759316373	804.4822133339887	801.1836351305894	800.6303321804374	801.7154608188088	800.1596162846954	801.2302957226817	802.2926508856924	800.8979989755265	801.7838740287827	802.4910844308044	802.4205919170695	801.6812393753883	800.7478623785381	801.6390488477949	802.3820413922454	802.6465417492761
800.6398570102938	801.0818431003162	802.0366843282678	803.6743679452601	803.6619076752877	800.9961437130545	803.7046845628812	804.80962929806	801.6716682823724	800.5908337467329	803.92321860665	802.7942281546649	804.9894436705416	803.3546759316373	804.4822133339887	801.1836351305894	800.626199020661	801.7154608188088	800.1586139716121	801.2302957226817	802.2926508856924	800.8979989755265	801.7838740287827	802.4910844308044	801.8335402135775	801.6812393753883	800.7271269879235	801.6390488477949	802.3820413922454	802.6288839592116
800.6398570102938	801.0702827414898	802.0366843282678	803.655029264432	803.6619076752877	800.9961437130545	803.7046845628812	804.80962929806	801.6716682823724	800.5524864113062	803.8742836118392	802.7942281546649	804.9868263298365	803.3546759316373	804.4822133339887	801.1836351305894	800.626199020661	801.7154608188088	800.1586139716121	801.2302957226817	802.2926508856924	800.8034000935163	801.7838740287827	802.3776387319045	801.8335402135775	801.6812393753883	800.7271269879235	801.621965180691	802.3820413922454	802.6288839592116
800.6398570102938	801.0587385679626	802.0366843282678	803.655029264432	803.6619076752877	800.9961437130545	803.7046845628812	804.80962929806	801.6716682823724	800.5524864113062	803.8742836118392	802.7942281546649	804.9868263298365	803.3546759316373	804.4822133339887	801.1836351305894	800.6244715246863	801.7154608188088	800.1586139716121	801.2204958837248	802.2926508856924	800.8034000935163	801.7838740287827	802.3776387319045	801.8335402135775	801.6812393753883	800.7271269879235	801.621965180691	802.3820413922454	802.6250417674119
800.6397523264766	801.0489794239505	802.0366843282678	803.655029264432	803.6619076752877	800.9869349332263	803.7046845628812	804.80962929806	801.6716682823724	800.5524864113062	803.8708738819422	802.7942281546649	804.9868263298365	803.3546759316373	804.4822133339887	801.1817812934796	800.6244715246863	801.7154608188088	800.1586139716121	801.2204958837248	802.2926508856924	800.8034000935163	801.7838740287827	802.3776387319045	801.8009913974086	801.6812393753883	800.7271269879235	801.621965180691	802.3820413922454	802.6250417674119
800.6397523264766	801.048280509603	802.0366843282678	803.655029264432	803.6619076752877	800.9869349332263	803.7046845628812	804.80962929806	801.6716682823724	800.5524864113062	803.8708738819422	802.7942281546649	804.9868263298365	803.3546759316373	804.4822133339887	801.1817812934796	800.6242747979363	801.6873497379094	800.1586139716121	801.0245988260356	802.2926508856924	800.8034000935163	801.7838740287827	802.3776387319045	801.8009913974086	801.6812393753883	800.7271269879235	801.621965180691	802.3820413922454	802.6178275836353
800.6397523264766	801.0393837994983	802.0366843282678	803.6288603164602	803.6619076752877	800.9869349332263	803.7046845628812	804.80962929806	801.6716682823724	800.5524864113062	803.8708738819422	802.7942281546649	804.9868263298365	803.3546759316373	804.2975943238775	801.1817812934796	800.6242747979363	801.6873497379094	800.1586139716121	801.0227911214268	802.2926508856924	800.8034000935163	801.7838740287827	802.3463840150317	801.8009913974086	801.6812393753883	800.7271269879235	801.6150935207734	802.3820413922454	802.6178275836353
800.6397523264766	801.0354174003329	802.0366843282678	803.6288603164602	803.6619076752877	800.9730163812105	803.7046845628812	804.80962929806	801.6716682823724	800.5524864113062	803.855631971122	802.7942281546649	804.9868263298365	803.3546759316373	804.2975943238775	801.1804473154338	800.594074910819	801.6873497379094	800.1586139716121	801.0227911214268	802.2926508856924	800.8034000935163	801.7838740287827	802.3463840150317	801.7496264784431	801.6812393753883	800.7271269879235	801.6150935207734	802.3820413922454	802.6032990522449
800.6397523264766	801.0354174003329	802.0366843282678	803.5985897477004	803.6619076752877	800.9730163812105	803.7046845628812	804.80962929806	801.6716682823724	800.5524864113062	803.855631971122	802.7942281546649	804.9868263298365	803.3546759316373	804.2975943238775	801.1804473154338	800.594074910819	801.6873497379094	800.1586139716121	801.0227911214268	802.2905739520024	800.8034000935163	801.7838740287827	802.3463840150317	801.7496264784431	801.6812393753883	800.7271269879235	801.6150935207734	802.3776452403711	802.6032990522449
800.6397523264766	801.0347415291047	802.0276760660466	803.5720327138196	803.6619076752877	800.9730163812105	803.6786926424868	804.7821222938495	801.6340151823007	800.5524864113062	803.855631971122	802.779184501113	804.9868263298365	803.3546759316373	804.2975943238775	801.1804473154338	800.594074910819	801.6873497379094	800.1332117042514	801.0227911214268	802.2905739520024	800.7576140525827	801.7838740287827	802.3201594488586	801.7431009939842	801.6812393753883	800.7253845926431	801.6138378730661	802.3533747136179	802.6032990522449
800.6397523264766	801.0347415291047	802.0188973612973	803.5518294429503	803.6454415067248	800.9730163812105	803.6786926424868	804.7821222938495	801.6340151823007	800.5524864113062	803.855631971122	802.7724928206911	804.9868263298365	803.3546759316373	804.2975943238775	801.1804473154338	800.530192096413	801.6873497379094	800.1332117042514	801.0227911214268	802.2905739520024	800.7576140525827	801.7838740287827	802.3201594488586	801.7431009939842	801.6812393753883	800.7253845926431	801.6138378730661	802.3533747136179	802.6032990522449
800.6383359274455	801.0343943439677	802.0188754953776	803.5518294429503	803.6454415067248	800.9730163812105	803.6786926424868	804.7800558771318	801.6340151823007	800.5486187524489	803.855631971122	802.7724928206911	804.9868263298365	803.3546759316373	804.2975943238775	801.178025801348	800.530192096413	801.6873497379094	800.1332117042514	801.0227911214268	802.2905739520024	800.7576140525827	801.772771252054	802.3201594488586	801.7269868832128	801.6641564650798	800.7253029864839	801.6138378730661	802.332349309175	802.5785138008055
800.6383359274455	801.0343943439677	802.0188754953776	803.5518294429503	803.6221220021117	800.9730163812105	803.6786926424868	804.7800558771318	801.6340151823007	800.5465194532186	803.855631971122	802.7724928206911	804.9868263298365	803.3546759316373	804.2822152271451	801.1768443654249	800.529061118422	801.6787380072349	800.1332117042514	801.0227911214268	802.2905739520024	800.7567491089839	801.7696000004612	802.2955989816397	801.7075915412569	801.6583427174181	800.7107538378393	801.5976467882564	802.332349309175	802.5785138008055
800.6383359274455	801.0343943439677	802.0188754953776	803.5518294429503	803.6221220021117	800.9730163812105	803.5933621888581	804.6932379731414	801.6259637545019	800.5465194532186	803.8184589085573	802.7724928206911	804.9868263298365	803.3546759316373	804.0679508403991	801.1762409684967	800.529061118422	801.6787380072349	800.130062220807	801.0227911214268	802.2905739520024	800.7565294593086	801.7696000004612	802.2955989816397	801.6116927695472	801.6583427174181	800.7107538378393	801.5976467882564	802.332349309175	802.5785138008055
800.6362992967242	801.0308773249898	801.9962749343948	803.5518294429503	803.6221220021117	800.9730163812105	803.5933621888581	804.6932379731414	801.6259637545019	800.5465194532186	803.8184589085573	802.7724928206911	804.9868263298365	803.3535724403645	804.0679508403991	801.1675069864409	800.501100200693	801.6787380072349	800.130062220807	801.0172894163792	802.257510233341	800.7565294593086	801.7696000004612	802.2955989816397	801.6116927695472	801.656580239446	800.7107538378393	801.5976467882564	802.332349309175	802.5460944709331
800.6362992967242	801.0308773249898	801.9842110837952	803.5173166565902	803.6221220021117	800.9730163812105	803.5933621888581	804.6932379731414	801.6203607223803	800.5432085195173	803.8184589085573	802.7724928206911	804.9868263298365	803.3535724403645	804.0679508403991	801.1638272666564	800.4971600484263	801.6764498149504	800.104038259827	801.0172894163792	802.2555930224977	800.723043989746	801.7696000004612	802.2955989816397	801.6116927695472	801.650132499451	800.7107538378393	801.5976467882564	802.332349309175	802.5460944709331
800.6319560165584	801.0308773249898	801.9842110837952	803.5173166565902	803.6221220021117	800.9730163812105	803.5933621888581	804.6250041178952	801.6203607223803	800.5420752784062	803.8184589085573	802.7724928206911	804.9069176022415	803.3535724403645	804.0679508403991	801.1304747814829	800.4971600484263	801.4992307579643	800.103590267159	801.0172894163792	802.2507155552569	800.723043989746	801.7686592246121	802.2955989816397	801.5953031802126	801.650132499451	800.7103850689019	801.593096331855	802.332349309175	802.5460944709331
800.6319560165584	801.0030720284657	801.9842110837952	803.5173166565902	803.6221220021117	800.9730163812105	803.5863001306903	804.6247396161865	801.6203607223803	800.511330598673	803.8184589085573	802.7724928206911	804.9069176022415	803.2893167778842	804.0574047745127	801.0774001128432	800.4971600484263	801.4992307579643	800.103590267159	801.0172894163792	802.2507155552569	800.7204825877501	801.7619523309555	802.2955989816397	801.5759610454922	801.650132499451	800.7103850689019	801.5531461796644	802.332349309175	802.5120982494165
800.6319560165584	800.9999900989111	801.9842110837952	803.5173166565902	803.6221220021117	800.9730163812105	803.5863001306903	804.6247396161865	801.6203607223803	800.511330598673	803.8184589085573	802.7724928206911	804.9069176022415	803.2893167778842	804.0574047745127	801.0627899985917	800.4971600484263	801.4992307579643	800.103590267159	801.0163550527536	802.2507155552569	800.7204825877501	801.7619523309555	802.2955989816397	801.5734042630664	801.6185947801735	800.7103850689019	801.5531461796644	802.332349309175	802.5120982494165
800.6319560165584	800.9999900989111	801.9842110837952	803.5173166565902	803.6196354833965	800.9730163812105	803.5863001306903	804.6247396161865	801.6203607223803	800.511330598673	803.8184589085573	802.7724928206911	804.9069176022415	803.2893167778842	804.0432063822343	801.0604121942099	800.4971600484263	801.4824462848724	800.103590267159	801.0090886020212	802.2507155552569	800.7204825877501	801.7439171053953	802.2955989816397	801.5734042630664	801.6185947801735	800.7103850689019	801.5531461796644	802.332349309175	802.5120982494165
800.6319560165584	800.9999900989111	801.9842110837952	803.5173166565902	803.5905580533126	800.9694915227637	803.5863001306903	804.6247396161865	801.6203607223803	800.4873053123282	803.8184589085573	802.765229096942	804.8939996893698	803.2758347853032	804.0432063822343	801.0604121942099	800.4971600484263	801.4824462848724	800.103590267159	801.0084384534047	802.2507155552569	800.7204825877501	801.7413738550896	802.2522874400574	801.5734042630664	801.6106241920318	800.7076285765518	801.5531461796644	802.332349309175	802.5120982494165
800.6041400975552	800.9999900989111	801.9842110837952	803.5173166565902	803.5905580533126	800.9668516923234	803.5863001306903	804.6247396161865	801.6203607223803	800.4873053123282	803.8184589085573	802.765229096942	804.8939996893698	803.2686184236588	803.9478650229627	801.0604121942099	800.4971600484263	801.4824462848724	800.103590267159	801.0084384534047	802.2507155552569	800.7204825877501	801.7413738550896	802.2522874400574	801.5667312358374	801.6106241920318	800.7036251729734	801.5531461796644	802.332349309175	802.4216069735147
800.6041400975552	800.9977465626487	801.9842110837952	803.5173166565902	803.5905580533126	800.9668516923234	803.5863001306903	804.6247396161865	801.6203607223803	800.4873053123282	803.8184589085573	802.7638683526744	804.8939996893698	803.2686184236588	803.9478650229627	801.0604121942099	800.4968652720178	801.4824462848724	800.1035701144165	801.0084384534047	802.2507155552569	800.7117361768203	801.7384420134798	802.251525122653	801.5667312358374	801.601368593148	800.7036251729734	801.5531461796644	802.332349309175	802.4216069735147
800.603720653589	800.9977465626487	801.977442268251	803.5173166565902	803.5905580533126	800.9647964460486	803.5863001306903	804.6247396161865	801.6176903627987	800.4873053123282	803.8184589085573	802.7638683526744	804.8939996893698	803.2686184236588	803.9471202778095	801.0604121942099	800.4968652720178	801.4824462848724	800.1035701144165	801.0084384534047	802.2507155552569	800.7117361768203	801.7384420134798	802.1852072988386	801.5667312358374	801.601368593148	800.7036251729734	801.5531461796644	802.332349309175	802.4055819567587
800.603720653589	800.9977465626487	801.977442268251	803.4842260457247	803.5905580533126	800.9647964460486	803.5863001306903	804.6247396161865	801.6087636028792	800.4840135129848	803.8184589085573	802.7638683526744	804.8939996893698	803.2598229201491	803.9471202778095	801.0604121942099	800.4968652720178	801.4824462848724	800.1021407884018	801.0084384534047	802.2507155552569	800.7117361768203	801.7380193775521	802.1667364121007	801.4700310638297	801.601368593148	800.7029952511225	801.5403941811046	802.332349309175	802.4055819567587
800.603720653589	800.9977465626487	801.977442268251	803.4842260457247	803.5905580533126	800.9647964460486	803.5863001306903	804.6129467519576	801.6087636028792	800.4744042171094	803.8184589085573	802.7638683526744	804.8939996893698	803.251248288091	803.9471202778095	801.0604121942099	800.4968652720178	801.4824462848724	800.1021407884018	801.0058793117968	802.2507155552569	800.7115764939551	801.7219237429663	802.1667364121007	801.4700310638297	801.5784384804671	800.6815127994545	801.5403941811046	802.332349309175	802.4016549528321
800.603720653589	800.9977465626487	801.977442268251	803.4842260457247	803.5905580533126	800.9647964460486	803.5863001306903	804.608068773862	801.6087636028792	800.4744042171094	803.8144318002053	802.7502826876954	804.8939996893698	803.0901146085022	803.9005508207781	801.0604121942099	800.4968652720178	801.4744227847804	800.0808517713651	801.0058793117968	802.2507155552569	800.625375182209	801.7219237429663	802.1667364121007	801.4700310638297	801.5784384804671	800.6550614338264	801.5403941811046	802.3215101006035	802.4016549528321
800.603720653589	800.9977465626487	801.9620019014232	803.4842260457247	803.5905580533126	800.9647964460486	803.5863001306903	804.608068773862	801.6087636028792	800.4744042171094	803.8144318002053	802.7502826876954	804.890263686185	803.0901146085022	803.9005508207781	801.0604121942099	800.4968652720178	801.4744227847804	800.079474196171	801.0058793117968	802.2507155552569	800.625375182209	801.6866138434767	802.1667364121007	801.4700310638297	801.5784384804671	800.6550614338264	801.5008547827443	802.3215101006035	802.4016549528321
