# Supplementary material for: An improved FOX optimization algorithm using adaptive exploration and exploitation for global optimization
Source: PLoS One. 2025 Sep 18;20(9):e0331965. doi: 10.1371/journal.pone.0331965 (PMC12445531; doi:10.1371/journal.pone.0331965)
Supplement: S2 File — This compressed file contains all the results of the conducted experiments. Each main directory within the archive includes three subdirectories: Analysis, best_fit, and convergence. The best_fit and convergence folders contain the raw experimental data obtained from 30 independent runs. The Analysis folder includes tables and figures derived from these raw results. These files can be used to reproduce and further analyze the results presented in the manuscript. (ZIP) [file pone.0331965.s002.zip › cec2017/convergence/NRO/C17F20.csv]

trial_1	trial_2	trial_3	trial_4	trial_5	trial_6	trial_7	trial_8	trial_9	trial_10	trial_11	trial_12	trial_13	trial_14	trial_15	trial_16	trial_17	trial_18	trial_19	trial_20	trial_21	trial_22	trial_23	trial_24	trial_25	trial_26	trial_27	trial_28	trial_29	trial_30
69214.52116732084	80168.74152362971	116823.95140328219	106819.0365929168	106039.01288077226	95232.51863345952	84587.7970481721	87772.87069360395	111650.97736953372	74012.92885238082	74381.91997241198	70058.88858118467	88528.37325682958	92635.6978640947	85390.27750455875	77571.3145157108	89297.66831174541	89425.64231063853	98878.69607933529	99372.47183813917	121458.39749490909	96025.63116392506	62125.44897466805	53360.089495146334	80918.52802660165	73602.3381621606	96080.94497275211	69245.70564664087	66533.93249008316	69957.39104441341
57791.53042425482	80031.50704940615	40587.733253228675	68968.25505340482	70194.55319104597	64792.657445409095	61657.100872535455	83347.93916810252	26978.493203509563	47373.93889727228	74381.91997241198	70012.0864410367	88528.37325682958	76734.15313279674	70383.71936107511	65855.53322576298	84540.05756722591	89425.64231063853	80244.99254580388	99372.47183813917	79469.04353166561	44992.3258998549	62125.44897466805	53132.3558288985	80918.52802660165	63159.522658079244	73579.09502497154	69178.53864325103	52647.99493353912	52626.585455958724
49683.220680180275	60001.19534760532	40587.733253228675	49292.61496594554	54186.671845058125	49463.55857113804	57711.228411442804	68082.56028325735	26978.493203509563	39694.34292205814	67531.56771611382	70012.0864410367	55166.011134956454	52353.25913467425	70383.71936107511	61432.22497349003	61565.271581791225	75198.72995882876	74573.42933183593	58659.96581260454	72254.30700328705	44992.3258998549	62125.44897466805	47755.28180527978	80918.52802660165	58685.23238769138	45352.49914764468	69178.53864325103	52647.99493353912	52626.585455958724
49683.220680180275	54438.02961210933	40587.733253228675	43279.6864772062	47971.286959395584	49463.55857113804	57711.228411442804	55540.69943830025	26978.493203509563	30679.995662871577	63886.28962251764	69385.12120907169	44173.11531473211	33076.983646487526	64106.35447791261	61432.22497349003	51543.09387613163	66580.89114382386	59420.47599075059	58659.96581260454	64724.47378526898	44950.01920443204	58329.7321824296	47755.28180527978	72237.45381793616	58685.23238769138	45352.49914764468	59633.97008956888	52647.99493353912	52626.585455958724
38796.87436189219	44320.6092950777	28975.897696218173	43279.6864772062	34412.41028973669	49395.043373863904	46754.320127149855	49203.99195969893	26798.77113843828	30679.995662871577	62919.82436077277	43399.23407893077	28874.180892015822	33076.983646487526	58657.786777150264	60042.159088543456	49897.294926742754	55859.95721700223	59420.47599075059	57449.27384712547	64724.47378526898	31374.101043308023	53295.67637383263	47755.28180527978	72237.45381793616	56785.19139469368	45352.49914764468	59633.97008956888	52647.99493353912	44959.80419985225
38796.87436189219	44320.6092950777	28975.897696218173	40560.78992488207	33179.6131872216	49345.646022049994	41274.410451812575	49203.99195969893	26798.77113843828	30679.995662871577	59173.31926501882	36337.57810627033	27181.230777418914	33076.983646487526	43758.61092837438	40049.460756111046	47728.730975917	43890.74406831058	43010.905937037234	27067.63529470013	25599.706007478722	31374.101043308023	53295.67637383263	29874.36693654341	70083.2601166493	42635.79744673753	45352.49914764468	51756.25287886381	52647.99493353912	27423.001625993078
38796.87436189219	44320.6092950777	25010.122820027762	37194.72385098416	21229.767572731496	32679.08860285268	38803.792802932796	49203.99195969893	26798.77113843828	30679.995662871577	54096.95836184275	36337.57810627033	27181.230777418914	31267.171902776015	42978.8162262282	40049.460756111046	43017.45239130826	43890.74406831058	31689.757931581993	27067.63529470013	25599.706007478722	24196.539446078004	48790.80885045203	28807.352950733697	64043.87231797911	32010.68239973598	45352.49914764468	31022.747042186333	49100.15850035449	25325.6631410744
38796.87436189219	42533.29996618316	24540.047308173427	20353.100303770443	21229.767572731496	32679.08860285268	38803.792802932796	37911.535997447594	19630.80615117096	30679.995662871577	48919.571668358374	36337.57810627033	27181.230777418914	31267.171902776015	23109.44098783751	29657.359413497066	43017.45239130826	33911.469982880175	31689.757931581993	27067.63529470013	25599.706007478722	23662.683874976534	48790.80885045203	28807.352950733697	64043.87231797911	28340.667156988737	43335.34466715927	28114.789558769364	45041.19865764352	25325.6631410744
38796.87436189219	30150.98047009946	24540.047308173427	20353.100303770443	21229.767572731496	32679.08860285268	34395.338469504495	31744.119118853112	19630.80615117096	30679.995662871577	27252.670071928886	30665.281413287226	26398.81236840706	31267.171902776015	21638.55073065268	29657.359413497066	29313.77866154297	33911.469982880175	31689.757931581993	27067.63529470013	25599.706007478722	18684.88958866315	48790.80885045203	28807.352950733697	54789.73096863458	28340.667156988737	35431.62177721805	28114.789558769364	39631.47615497004	25325.6631410744
38796.87436189219	30150.98047009946	18123.362120326725	20353.100303770443	21229.767572731496	32679.08860285268	18477.29257945696	31744.119118853112	19630.80615117096	30679.995662871577	27252.670071928886	30665.281413287226	26398.81236840706	31267.171902776015	21638.55073065268	14856.141373259721	29313.77866154297	33911.469982880175	31689.757931581993	27033.98888471574	25599.706007478722	18684.88958866315	41575.69288190817	28807.352950733697	49189.34449676219	28340.667156988737	22965.80030311906	28114.789558769364	38242.94759517668	25325.6631410744
38796.87436189219	30150.98047009946	18123.362120326725	20042.714485258613	21229.767572731496	32679.08860285268	18477.29257945696	31744.119118853112	19630.80615117096	30679.995662871577	27252.670071928886	30665.281413287226	24551.90070196921	30624.19361566085	19202.305483415752	14856.141373259721	18066.752658495418	26861.70215301158	31689.757931581993	27033.98888471574	25599.706007478722	18684.88958866315	36508.94171596487	26832.714375810705	47574.9542284453	28340.667156988737	22965.80030311906	24160.766680648765	38242.94759517668	25325.6631410744
29806.584183004168	30150.98047009946	18123.362120326725	19127.84203337893	16580.50481376944	32679.08860285268	18477.29257945696	31744.119118853112	19630.80615117096	30679.995662871577	27252.670071928886	30665.281413287226	24551.90070196921	27736.381124499563	19202.305483415752	14773.259322423464	18066.752658495418	26861.70215301158	31689.757931581993	19429.95253449288	25599.706007478722	18214.33115981661	24438.077539060985	25180.841703750335	47574.9542284453	27652.793045755177	22965.80030311906	24160.766680648765	38242.94759517668	25325.6631410744
26899.57921901115	30150.98047009946	18123.362120326725	19127.84203337893	16580.50481376944	32679.08860285268	18477.29257945696	31744.119118853112	19630.80615117096	30679.995662871577	27252.670071928886	30665.281413287226	21731.02383236834	27671.933062527976	19202.305483415752	14773.259322423464	18066.752658495418	26861.70215301158	30156.68601550777	19429.95253449288	25392.889787719552	17436.433043549132	24438.077539060985	18503.198058436228	47574.9542284453	26228.0098291341	22965.80030311906	12904.118339004475	32841.138774046005	21614.60377038178
26899.57921901115	30150.98047009946	17158.405806098992	19127.84203337893	16580.50481376944	32679.08860285268	18477.29257945696	30720.90698967027	18670.91328717756	30679.995662871577	27252.670071928886	29038.799303283442	15856.640586136198	27671.933062527976	19202.305483415752	14773.259322423464	15166.713935904358	26861.70215301158	25387.112782675424	19429.95253449288	25392.889787719552	15641.233462415843	24438.077539060985	18503.198058436228	47574.9542284453	23468.8062460286	22965.80030311906	12904.118339004475	32841.138774046005	21614.60377038178
23874.641356489647	29424.403625442435	15244.031310983364	19127.84203337893	16580.50481376944	28003.137704790137	18477.29257945696	30720.90698967027	16534.701988373083	25179.429651316637	27252.670071928886	29038.799303283442	14993.0744169269	20034.854831026052	19202.305483415752	14773.259322423464	15166.713935904358	21837.051548156465	25387.112782675424	17771.042493480458	23669.10320914571	15641.233462415843	18986.887691780248	18503.198058436228	46465.38134163574	23468.8062460286	22965.80030311906	12904.118339004475	25568.161622989748	21614.60377038178
23874.641356489647	29424.403625442435	11234.501286954208	18490.958494988547	11359.784424599402	28003.137704790137	18477.29257945696	19743.19509847108	16534.701988373083	25179.429651316637	23572.11313293384	28249.397020762925	14993.0744169269	18283.034208700883	17381.3383324467	14773.259322423464	14193.0362588237	21837.051548156465	25387.112782675424	17771.042493480458	20240.680207247795	15641.233462415843	15329.65082737017	18503.198058436228	37120.66909331236	23468.8062460286	22965.80030311906	12904.118339004475	25568.161622989748	19411.149163442074
23874.641356489647	25701.097517601207	11234.501286954208	17929.53532095431	11359.784424599402	28003.137704790137	18477.29257945696	19743.19509847108	16534.701988373083	23953.4984630963	23572.11313293384	25860.087249115113	14993.0744169269	18283.034208700883	17381.3383324467	14773.259322423464	13460.876704529219	21837.051548156465	25387.112782675424	17771.042493480458	14218.003387336339	15641.233462415843	15329.65082737017	18503.198058436228	31112.517956129308	20828.535438151834	22965.80030311906	12904.118339004475	25568.161622989748	14117.056879829795
23874.641356489647	23138.928640146372	11234.501286954208	17047.563875594184	11359.784424599402	21242.613326696024	18477.29257945696	15771.101002929543	13083.74089819747	23953.4984630963	20366.226355165003	25860.087249115113	14993.0744169269	18283.034208700883	17381.3383324467	14773.259322423464	12068.795659142103	21837.051548156465	25387.112782675424	17771.042493480458	14218.003387336339	15641.233462415843	15329.65082737017	14382.661172688726	31112.517956129308	20828.535438151834	21199.859016939383	12904.118339004475	23312.854717079328	14117.056879829795
23874.641356489647	23138.928640146372	10735.705432826597	9890.947769133207	11359.784424599402	20846.772622562614	18477.29257945696	15771.101002929543	13083.74089819747	22567.984050388826	20366.226355165003	25860.087249115113	12566.517134893924	18283.034208700883	17381.3383324467	14773.259322423464	11777.58157697139	21837.051548156465	22668.519545941257	15973.774210974216	14084.510070508031	15641.233462415843	15329.65082737017	14382.661172688726	29972.94356662888	20828.535438151834	16527.82411396034	12904.118339004475	22678.196144211044	14117.056879829795
18775.925052212217	18757.838136065522	10116.030564670637	9452.067672473157	11359.784424599402	20846.772622562614	18477.29257945696	15771.101002929543	13083.74089819747	19245.350464992574	17859.82263024416	25860.087249115113	11901.463847250252	16090.086952656171	17381.3383324467	14773.259322423464	11777.58157697139	21471.06980399881	22668.519545941257	15973.774210974216	14084.510070508031	15641.233462415843	15329.65082737017	14382.661172688726	27356.802216859087	20080.61076761521	16527.82411396034	12162.464644373493	22678.196144211044	14117.056879829795
18775.925052212217	18757.838136065522	10116.030564670637	9452.067672473157	9767.020370566557	20846.772622562614	18477.29257945696	15512.457596535894	13083.74089819747	19245.350464992574	17859.82263024416	13088.87512649624	11901.463847250252	14805.04546936899	17381.3383324467	14773.259322423464	11777.58157697139	17354.136314755197	21840.98501864828	13860.244450310745	13054.1328870682	12410.890426208023	15329.65082737017	14382.661172688726	25845.096148854525	18565.830608815853	16527.82411396034	12033.24209319115	22678.196144211044	14117.056879829795
18775.925052212217	13104.350125158366	10116.030564670637	9452.067672473157	9512.096799176643	20846.772622562614	15811.366100400075	15512.457596535894	13083.74089819747	19245.350464992574	17859.82263024416	11400.734803032625	11901.463847250252	14805.04546936899	15083.180698256496	14773.259322423464	11777.58157697139	11354.003667338795	19076.432207858517	13860.244450310745	13054.1328870682	12410.890426208023	15329.65082737017	14382.661172688726	25845.096148854525	18565.830608815853	16527.82411396034	12033.24209319115	22151.8347765744	13905.188642819598
18129.951960025966	13104.350125158366	9760.404987651029	9452.067672473157	9031.440866476281	20300.760993750875	15811.366100400075	15512.457596535894	12528.006216501997	17470.431336342343	17859.82263024416	11400.734803032625	11901.463847250252	13541.347358878895	15083.180698256496	12706.367840756662	10743.68521392135	11354.003667338795	19076.432207858517	10506.199912578071	13054.1328870682	12410.890426208023	15329.65082737017	13373.343621850954	24912.489501559838	17199.397413731516	16527.82411396034	12033.24209319115	15163.798827313592	12000.968390687454
18129.951960025966	13104.350125158366	9760.404987651029	9173.989344571588	9031.440866476281	20300.760993750875	15811.366100400075	15512.457596535894	12528.006216501997	15035.473711480434	17859.82263024416	11400.734803032625	11901.463847250252	13541.347358878895	14251.75683454797	12706.367840756662	10743.68521392135	11354.003667338795	16237.521612959075	10506.199912578071	13054.1328870682	9703.495587162166	15329.65082737017	11515.365100036974	24912.489501559838	17199.397413731516	16527.82411396034	12033.24209319115	14099.014793443966	12000.968390687454
18129.951960025966	13104.350125158366	9760.404987651029	8724.300345779677	9031.440866476281	20300.760993750875	15811.366100400075	15512.457596535894	12528.006216501997	14743.147209015422	15893.60532380503	11400.734803032625	10280.484276993106	13140.550996297276	14251.75683454797	12706.367840756662	10338.999709847947	11354.003667338795	15690.842413618295	10506.199912578071	12368.237089387743	9703.495587162166	15114.356898483413	11112.249184869908	24912.489501559838	17199.397413731516	16527.82411396034	11236.365981832449	14099.014793443966	12000.968390687454
18129.951960025966	13104.350125158366	9760.404987651029	8724.300345779677	9020.483628123464	20300.760993750875	15768.74657312799	15512.457596535894	10551.302985156915	14743.147209015422	15893.60532380503	10803.37890658906	8092.020942525178	13140.550996297276	14251.75683454797	12706.367840756662	10338.999709847947	9551.999959421626	15690.842413618295	10506.199912578071	11408.036084084875	9703.495587162166	13516.937885285635	10364.71981520407	21511.23392363356	15326.748747282574	8692.149242995001	11236.365981832449	14099.014793443966	11813.063029810988
16709.418067475617	10409.784965739369	9760.404987651029	8724.300345779677	9020.483628123464	20300.760993750875	15768.74657312799	11804.57529258038	10551.302985156915	14743.147209015422	15893.60532380503	9324.332023690498	7564.374633392989	13140.550996297276	11199.043575954096	11917.959318488567	10338.999709847947	9551.999959421626	15111.841861725112	10469.323538384368	11408.036084084875	8528.84821235584	12171.474937211471	9993.874732161721	21511.23392363356	14564.071522504495	8692.149242995001	9033.177669968865	14070.866218481537	11813.063029810988
16709.418067475617	10409.784965739369	9116.20551008613	8510.520304356229	9020.483628123464	20300.760993750875	15768.74657312799	11433.77644180441	10551.302985156915	14743.147209015422	15893.60532380503	9324.332023690498	7564.374633392989	13140.550996297276	11199.043575954096	11917.959318488567	9205.760737508252	9551.999959421626	11027.09230074478	10469.323538384368	9083.1078474623	6892.882208235879	12171.474937211471	9993.874732161721	15127.850256868973	14564.071522504495	8692.149242995001	9033.177669968865	14070.866218481537	11813.063029810988
16709.418067475617	10409.784965739369	9116.20551008613	8510.520304356229	9020.483628123464	18973.029776925967	15768.74657312799	11433.77644180441	7584.504221296887	14743.147209015422	10309.849554483271	9227.503534670032	7564.374633392989	13140.550996297276	11199.043575954096	11917.959318488567	7185.308464046074	9551.999959421626	10270.387830484085	10253.636779771688	9083.1078474623	6792.166178053311	12061.690809039746	9416.1107907906	15127.850256868973	14298.47013631388	8692.149242995001	8037.790311826715	14070.866218481537	11813.063029810988
16709.418067475617	10409.784965739369	9116.20551008613	8506.598331321107	9020.483628123464	18214.702867404907	15768.74657312799	11433.77644180441	7584.504221296887	14134.76438912691	9030.175905196009	7766.771993332065	7564.374633392989	12550.796079407084	11199.043575954096	11808.534325688632	7185.308464046074	9418.47771167949	8814.233812191405	9549.544592992643	9083.1078474623	6792.166178053311	11537.2603318716	9416.1107907906	15127.850256868973	12204.222393027534	8692.149242995001	8037.790311826715	12147.902875855798	8948.979463590502
16709.418067475617	10409.784965739369	9116.20551008613	8506.598331321107	8654.938310391566	18214.702867404907	15768.74657312799	11433.77644180441	7584.504221296887	14134.76438912691	9030.175905196009	7766.771993332065	7203.871533181878	12550.796079407084	11199.043575954096	11808.534325688632	7185.308464046074	9003.850550172745	8814.233812191405	9549.544592992643	9083.1078474623	6640.045270199433	10282.793017763308	9416.1107907906	15127.850256868973	12204.222393027534	8692.149242995001	8037.790311826715	11711.444591155456	8948.979463590502
16709.418067475617	10409.784965739369	9116.20551008613	8506.598331321107	8147.763324047151	15601.0408320417	15313.085075540841	11325.835770829914	7584.504221296887	14134.76438912691	9030.175905196009	7766.771993332065	7203.871533181878	12419.999828815686	11199.043575954096	11808.534325688632	7185.308464046074	9003.850550172745	8814.233812191405	9549.544592992643	8495.460902220024	6498.783383965614	10282.793017763308	8934.590996014373	15127.850256868973	12204.222393027534	8692.149242995001	8037.790311826715	11311.586220340254	8423.570767677851
15478.244176253838	10409.784965739369	9092.141261594948	8506.598331321107	7147.453112687311	15601.0408320417	13434.130819116843	11325.835770829914	7584.504221296887	11590.812620172655	8640.21443753737	7766.771993332065	7203.871533181878	12419.999828815686	11199.043575954096	11808.534325688632	7185.308464046074	9003.850550172745	8814.233812191405	9549.544592992643	8495.460902220024	6498.783383965614	10282.793017763308	8611.073079931171	15127.850256868973	11606.193879869936	8692.149242995001	8037.790311826715	11311.586220340254	8423.570767677851
15478.244176253838	10409.784965739369	9092.141261594948	8506.598331321107	7147.453112687311	14619.230737491613	10572.688483779506	10513.704097032942	7584.504221296887	11550.24090804608	8640.21443753737	6760.344462827016	7203.871533181878	12419.999828815686	11199.043575954096	11808.534325688632	7185.308464046074	9003.850550172745	8800.197715713704	7872.813373565889	8495.460902220024	6481.551598023033	10282.793017763308	8611.073079931171	15127.850256868973	10774.389964995928	8650.207797120675	8037.790311826715	11290.58286281043	8406.705021406175
15478.244176253838	10409.784965739369	9092.141261594948	8479.172604924446	7147.453112687311	14619.230737491613	10052.899875179726	7956.921246890281	7584.504221296887	10674.185406237764	8640.21443753737	6760.344462827016	6662.888470603062	9240.157004184728	10495.371803792383	10851.93782409241	7185.308464046074	9003.850550172745	8800.197715713704	7872.813373565889	8495.460902220024	6481.551598023033	10282.793017763308	7713.439196847939	12486.774158089527	10371.683419471055	8650.207797120675	7988.607770666387	10923.377067158115	8406.705021406175
15478.244176253838	10409.784965739369	8326.210827950557	8194.250430415517	7147.453112687311	14619.230737491613	10052.899875179726	7956.921246890281	7584.504221296887	10674.185406237764	8640.21443753737	6760.344462827016	6662.888470603062	9240.157004184728	9467.793002113154	10208.92491146478	7185.308464046074	9003.850550172745	8800.197715713704	7872.813373565889	8495.460902220024	6481.551598023033	10282.793017763308	7713.439196847939	12486.774158089527	10371.683419471055	8650.207797120675	7803.401001919849	9132.855791044552	8406.705021406175
14751.077882734271	8813.242006323202	8326.210827950557	7930.580044507611	7127.434476094296	13937.738592073463	9715.695754734359	7956.921246890281	7508.272545758437	10674.185406237764	8640.21443753737	6760.344462827016	6596.126483628875	9240.157004184728	9467.793002113154	8705.01815985638	7126.055979614439	9003.850550172745	8800.197715713704	7676.431143795662	8495.460902220024	6481.551598023033	8455.63851228835	7713.439196847939	12486.774158089527	10371.683419471055	8609.636457442473	7803.401001919849	9132.855791044552	7895.987873515863
14751.077882734271	8813.242006323202	8326.210827950557	7930.580044507611	6717.990945831346	13937.738592073463	9364.150344665786	7625.9964457713795	7337.301245972756	10674.185406237764	8640.21443753737	6760.344462827016	6429.938937189276	9240.157004184728	9467.793002113154	8705.01815985638	6651.740936399274	9003.850550172745	8800.197715713704	7676.431143795662	8495.460902220024	5942.531024601502	8455.63851228835	7713.439196847939	12486.774158089527	10371.683419471055	8609.636457442473	7803.401001919849	8989.205027719885	7628.37610963611
14751.077882734271	8813.242006323202	8326.210827950557	7930.580044507611	6620.878147894637	13937.738592073463	9364.150344665786	7625.9964457713795	7337.301245972756	8995.60592423672	8540.376866074337	6760.344462827016	6429.938937189276	9240.157004184728	9467.793002113154	8705.01815985638	6651.740936399274	7008.039723303909	8428.832696049823	7676.431143795662	8495.460902220024	5937.06630886074	8393.73646299305	7713.439196847939	11164.009013556542	9872.259044765233	8609.636457442473	7803.401001919849	8989.205027719885	7628.37610963611
13702.273217982249	8633.78612734432	8326.210827950557	7730.763775653849	6620.878147894637	13937.738592073463	9364.150344665786	7108.038996267546	7337.301245972756	8995.60592423672	8540.376866074337	6760.344462827016	6429.938937189276	9240.157004184728	9467.793002113154	8705.01815985638	5607.515655511002	7008.039723303909	8428.832696049823	7656.51252600181	8479.693871079591	5822.0037912222015	8393.73646299305	7713.439196847939	10511.331427451849	8039.0830393405495	8086.020599918311	7803.401001919849	8989.205027719885	7628.37610963611
13702.273217982249	8530.46356730958	8326.210827950557	6354.746591447065	6620.878147894637	13461.640303392258	8630.160730785734	7065.521498258414	7337.301245972756	8985.711766534776	8515.632601887992	6591.877077425746	6429.938937189276	9240.157004184728	9467.793002113154	8592.94439952495	5607.515655511002	7008.039723303909	8428.832696049823	7656.51252600181	6938.046399819087	5822.0037912222015	8393.73646299305	7713.439196847939	10511.331427451849	8039.0830393405495	7313.916373189963	7803.401001919849	8624.85498393773	7628.37610963611
13702.273217982249	8530.46356730958	8326.210827950557	5613.4804943218805	6620.878147894637	13461.640303392258	8630.160730785734	7065.521498258414	7337.301245972756	8272.27053289154	8515.632601887992	6591.877077425746	6429.938937189276	7515.997138350381	9467.793002113154	8592.94439952495	5607.515655511002	7008.039723303909	8420.34303940261	7656.51252600181	6938.046399819087	5822.0037912222015	8393.73646299305	7713.439196847939	9594.839832331721	7574.551448744909	7313.916373189963	7803.401001919849	8220.611639085471	7628.37610963611
13702.273217982249	8530.46356730958	7733.810518102923	5613.4804943218805	6620.878147894637	13461.640303392258	8115.93635212486	7053.322693074301	7337.301245972756	8027.074018288468	7188.0671675526655	6591.877077425746	6429.938937189276	7160.299685597748	8870.830447811917	8497.67252221463	5607.515655511002	7008.039723303909	7388.46381539286	7384.068731708437	6938.046399819087	5619.845702854778	8393.73646299305	6659.912621565778	9594.839832331721	7574.551448744909	7313.916373189963	6308.697901659245	8220.611639085471	7388.83062237319
13188.51523147901	8530.46356730958	7733.810518102923	5613.4804943218805	5864.379356690808	13461.640303392258	8115.93635212486	7053.322693074301	7292.104158364112	8027.074018288468	7188.0671675526655	6591.877077425746	6222.2245388104075	6631.053296565133	8870.830447811917	8333.903998811953	5505.4281305197455	5720.555153517023	6640.858564056374	7384.068731708437	6938.046399819087	5619.845702854778	8393.73646299305	6659.912621565778	9594.839832331721	7574.551448744909	7313.916373189963	6308.697901659245	8220.611639085471	7388.83062237319
12476.903804980882	8497.224529554216	7733.810518102923	5530.740217311173	5751.832185970271	13461.640303392258	8115.93635212486	6690.666182216063	7292.104158364112	8027.074018288468	6903.915680374361	6541.69194047001	6222.2245388104075	6631.053296565133	7041.35647313618	8321.544266657584	5505.4281305197455	5720.555153517023	6577.809773903602	7206.58726877258	6938.046399819087	5343.6434528769605	8393.73646299305	6343.36585942254	9594.839832331721	7574.551448744909	7313.916373189963	6211.70339007772	8220.611639085471	7293.019604341367
12476.903804980882	8497.224529554216	6915.96861279445	5530.740217311173	5306.677296361044	13442.331778149428	6532.046174587406	6495.0856630152175	7291.205332375253	8027.074018288468	6903.915680374361	6541.69194047001	6222.2245388104075	6631.053296565133	6392.775179687953	8321.544266657584	5505.4281305197455	5720.555153517023	6577.809773903602	7206.58726877258	6938.046399819087	5276.060096816576	8393.73646299305	6343.36585942254	9594.839832331721	7574.551448744909	7313.916373189963	6211.70339007772	8220.611639085471	7293.019604341367
11375.73458939302	8235.612221659976	6915.96861279445	5530.740217311173	5306.677296361044	13442.331778149428	6532.046174587406	6495.0856630152175	7015.808063080863	8027.074018288468	6903.915680374361	6131.194148405967	6222.2245388104075	6631.053296565133	6332.658679164606	8321.544266657584	5104.570632121517	5720.555153517023	6324.534960596114	7206.58726877258	6938.046399819087	5276.060096816576	8393.73646299305	5893.181857421943	9594.839832331721	7574.551448744909	7313.916373189963	6211.70339007772	8220.611639085471	7293.019604341367
11375.73458939302	8235.612221659976	6915.96861279445	5530.740217311173	4843.802887019754	11759.358552021265	6532.046174587406	6495.0856630152175	6723.850042353238	8027.074018288468	5687.380478723075	6131.194148405967	6162.8069218723795	6607.958426331556	6332.658679164606	6142.156348817545	4939.946263430076	5720.555153517023	6204.583870371786	6614.2670254170025	6938.046399819087	4915.303474841828	8393.73646299305	5877.177891317882	9375.52297299054	7180.8773676516685	7313.916373189963	5820.222335428567	7585.669260095367	7293.019604341367
11375.73458939302	8235.612221659976	6915.96861279445	5530.740217311173	4798.620867993528	11759.358552021265	6532.046174587406	6489.048302248959	6723.850042353238	8027.074018288468	5687.380478723075	5741.550718821136	6162.8069218723795	6607.958426331556	6332.658679164606	6091.515692363018	4939.946263430076	5527.194757680494	6204.583870371786	5774.324104244918	6938.046399819087	4915.303474841828	8393.73646299305	5534.5963784423	9375.52297299054	7180.8773676516685	7313.916373189963	5820.222335428567	7585.669260095367	7293.019604341367
10739.184611913835	8235.612221659976	6851.677794936791	5101.5679001546605	4798.620867993528	10753.11048284069	5930.618731127748	6489.048302248959	6612.406789135894	7617.00637201502	5687.380478723075	5711.855914750462	6162.8069218723795	6607.958426331556	6332.658679164606	6085.219711004549	4939.946263430076	5527.194757680494	6182.057570756069	5774.324104244918	6938.046399819087	4915.303474841828	7137.786895675172	5534.5963784423	9071.622047656372	7180.8773676516685	7313.916373189963	5820.222335428567	7428.071221104589	6969.08032625662
9676.499985978526	8235.612221659976	5802.73824087286	5101.5679001546605	4635.952295920324	9092.069722193955	5930.618731127748	6369.938045107587	6458.151199066838	7523.069233933482	5687.380478723075	5711.855914750462	6162.8069218723795	6607.958426331556	6332.658679164606	6085.219711004549	4939.946263430076	5527.194757680494	6182.057570756069	5583.806278698912	6691.5179625012715	4915.303474841828	7137.786895675172	5170.9596303247135	9071.622047656372	7180.8773676516685	7313.916373189963	5820.222335428567	7327.575146570287	6825.786021346907
9454.11067875909	6543.0109992099815	5795.549314644516	5101.5679001546605	4635.952295920324	9092.069722193955	5930.618731127748	6369.938045107587	6344.379172302233	7523.069233933482	5687.380478723075	5711.855914750462	6162.8069218723795	6607.958426331556	6221.289415575388	5541.134876303024	4939.946263430076	5527.194757680494	6145.396364100491	5583.806278698912	6691.5179625012715	4879.91574934764	7137.786895675172	5170.9596303247135	9039.869291741721	7010.203423768517	7313.916373189963	5820.222335428567	7327.575146570287	6218.037838000482
9454.11067875909	6290.240368633815	5795.549314644516	5101.5679001546605	4635.952295920324	9092.069722193955	5930.618731127748	6369.938045107587	5834.503542770952	7523.069233933482	5687.380478723075	5711.855914750462	6162.8069218723795	6607.958426331556	6221.289415575388	5541.134876303024	4939.946263430076	5527.194757680494	6145.396364100491	5162.310835703325	6691.5179625012715	4713.844104468582	7137.786895675172	4967.596207151308	9039.869291741721	7010.203423768517	7313.916373189963	5820.222335428567	7002.046012650657	6218.037838000482
9191.188289658523	6290.240368633815	5795.549314644516	5011.587882207237	4635.952295920324	9092.069722193955	5930.618731127748	6369.938045107587	5834.503542770952	7345.937500106711	5670.30111206505	5711.855914750462	6162.8069218723795	6186.364788216294	6128.446279033145	5502.795174143539	4846.06844222186	5527.194757680494	6145.396364100491	5162.310835703325	6691.5179625012715	4668.756551468016	7137.786895675172	4890.40494056166	8479.227507861704	7010.203423768517	6709.4388865756055	5820.222335428567	6894.675201488386	6218.037838000482
9191.188289658523	6290.240368633815	5340.119129110042	4524.866914925687	4635.952295920324	9092.069722193955	5930.618731127748	6369.938045107587	5834.503542770952	7345.937500106711	5513.03799413784	5627.858564103679	6097.992912240571	6182.190228864586	6128.446279033145	5502.795174143539	4846.06844222186	5382.286394673136	6145.396364100491	5162.310835703325	6691.5179625012715	4668.756551468016	7137.786895675172	4890.40494056166	8298.760742949908	6926.348480663281	6709.4388865756055	5820.222335428567	6894.675201488386	5944.001998839452
9191.188289658523	6251.01728989645	5340.119129110042	4524.866914925687	4635.952295920324	9092.069722193955	5930.618731127748	6360.0358188137025	5834.503542770952	7345.937500106711	5513.03799413784	5466.331161515922	6097.992912240571	5840.040699917649	6128.446279033145	5502.795174143539	4752.176904460917	5370.280275489742	6145.396364100491	5162.310835703325	6691.5179625012715	4668.756551468016	7137.786895675172	4842.486896588811	8280.323949647363	6877.225090256723	6421.716731787808	5820.222335428567	6894.675201488386	5944.001998839452
8972.762186714604	6251.01728989645	5340.119129110042	4524.866914925687	4635.952295920324	9092.069722193955	5930.618731127748	6267.12694702015	5834.503542770952	7199.850107881451	5493.211857903969	5466.331161515922	5938.803666406511	5840.040699917649	5161.396742182042	5502.795174143539	4338.474381790722	5125.511242347425	6130.744974892485	5162.310835703325	6602.194803249354	4668.756551468016	7137.786895675172	4842.486896588811	8280.323949647363	6877.225090256723	6421.716731787808	5820.222335428567	6894.675201488386	5090.737358256714
8862.694352217353	6035.898471974102	5308.18616567254	4524.866914925687	4635.952295920324	8869.16630430239	5930.618731127748	6227.69366767677	5819.760589656809	7199.850107881451	5493.211857903969	5181.94939864456	5564.148008655269	5840.040699917649	5091.74858014709	5502.795174143539	4314.329140701389	5125.511242347425	6130.744974892485	5162.310835703325	6602.194803249354	4668.756551468016	7137.786895675172	4842.486896588811	8280.323949647363	5630.90282819892	6364.482300809864	5820.222335428567	6894.675201488386	5090.737358256714
8012.209666596078	5983.030387508616	5075.206185640491	4524.866914925687	4635.952295920324	8869.16630430239	5930.618731127748	6227.69366767677	5819.760589656809	6905.381944805904	5493.211857903969	5181.94939864456	5497.733563961191	5824.202293417049	5024.350286261228	5502.795174143539	4314.329140701389	5125.511242347425	6130.744974892485	5162.310835703325	6602.194803249354	4656.343974844997	7137.786895675172	4842.486896588811	8181.487800851214	5628.3656710517525	6364.482300809864	5820.222335428567	6277.794065674074	5090.737358256714
7987.6340459944395	5983.030387508616	5075.206185640491	4524.866914925687	4488.380117950165	8869.16630430239	5930.618731127748	5548.876880503798	5588.910295545247	6905.381944805904	5493.211857903969	5181.94939864456	5497.733563961191	5824.202293417049	5024.350286261228	5502.795174143539	4314.329140701389	5125.511242347425	6130.744974892485	4583.10373738766	6602.194803249354	4172.203405339151	7091.760156065562	4842.486896588811	8078.3902310828635	5628.3656710517525	6364.482300809864	5820.222335428567	6277.794065674074	5090.737358256714
7987.6340459944395	5913.102187837329	5071.574140969464	4524.866914925687	4462.709061635198	8869.16630430239	5603.698785681883	5548.876880503798	5541.740814938572	6905.381944805904	5493.211857903969	5181.94939864456	5497.733563961191	5795.219326567441	5024.350286261228	5442.432636019861	3999.102442732704	4656.736372247404	6130.744974892485	4583.10373738766	6322.12647312435	4119.818708021257	7091.760156065562	4842.486896588811	8078.3902310828635	5628.3656710517525	6364.482300809864	5814.348866408043	6277.794065674074	5090.737358256714
7987.6340459944395	5848.353965500906	5071.574140969464	4524.866914925687	4462.709061635198	8869.16630430239	5603.698785681883	5438.632650220676	5506.914055255679	6905.381944805904	5493.211857903969	4494.498745298421	5497.733563961191	5795.219326567441	5024.350286261228	5442.432636019861	3999.102442732704	4656.736372247404	6130.744974892485	4578.501611554441	6322.12647312435	4119.818708021257	7091.760156065562	4842.486896588811	8015.184894936404	5628.3656710517525	6331.7600340916215	5694.971337368608	5284.63873789486	5090.737358256714
7987.6340459944395	5848.353965500906	4954.459764865533	4491.800477722491	4339.643684483385	8869.16630430239	5603.698785681883	5438.632650220676	5506.914055255679	6905.381944805904	5493.211857903969	4494.498745298421	5497.733563961191	5795.219326567441	5006.255308818461	5442.432636019861	3999.102442732704	4644.8279064278195	5867.596188115257	4534.55156957631	6177.2976014888845	4119.818708021257	7082.676148315418	4842.486896588811	8015.184894936404	5488.364955960412	6331.7600340916215	5097.656135093395	5284.63873789486	4944.467385322061
7924.812455475247	5848.353965500906	4904.347822296453	4442.978803896147	4339.643684483385	7894.065270692406	5513.6833113007015	5438.632650220676	4968.789958598806	6905.381944805904	5465.166407988754	4494.498745298421	5497.733563961191	5795.219326567441	5006.255308818461	5442.432636019861	3999.102442732704	4644.8279064278195	5867.596188115257	4534.55156957631	5678.393564539807	4119.818708021257	7082.676148315418	4842.486896588811	8015.184894936404	5488.364955960412	5805.90428587502	5097.656135093395	5284.63873789486	4944.467385322061
7720.103367020461	5848.353965500906	4904.347822296453	4429.821588517936	4333.309801424294	7486.926915394459	5513.6833113007015	5438.632650220676	4968.789958598806	6637.524451634169	5465.166407988754	4494.498745298421	5221.893637668982	5795.219326567441	5006.255308818461	5442.432636019861	3999.102442732704	4644.8279064278195	5867.596188115257	4534.55156957631	5643.945482544737	4105.430706789768	7082.676148315418	4842.486896588811	8015.184894936404	5299.3540003033795	5805.90428587502	5097.656135093395	5284.63873789486	4944.467385322061
6333.49632962447	5848.353965500906	4835.966309255304	4429.821588517936	4304.948637912299	7486.926915394459	5513.6833113007015	5182.719644771862	4968.789958598806	6637.524451634169	5465.166407988754	4494.498745298421	5118.710520640336	5795.219326567441	4839.817132722525	5442.432636019861	3999.102442732704	4644.8279064278195	5867.596188115257	4534.55156957631	5479.7189057396645	4105.430706789768	6977.15117002875	4842.486896588811	8015.184894936404	5299.3540003033795	5805.90428587502	5097.656135093395	5284.63873789486	4751.137786674477
6333.49632962447	5846.632045204651	4777.2383149170855	4412.687332563541	4224.624462509362	7361.872761977735	5513.6833113007015	5182.719644771862	4968.789958598806	5738.604912126419	5465.166407988754	4462.341623781131	5089.930069124843	5795.219326567441	4839.817132722525	5438.112799254164	3999.102442732704	4644.8279064278195	5867.596188115257	4534.55156957631	5479.7189057396645	4105.430706789768	6959.791202259643	4818.722155672344	8014.676733701055	5299.3540003033795	5805.90428587502	5056.29836881354	5284.63873789486	4751.137786674477
6333.49632962447	5745.184108697673	4777.2383149170855	4412.687332563541	4175.426608299682	7053.716395103121	5513.6833113007015	4827.655936293218	4968.789958598806	5738.604912126419	4978.2189311717075	4462.341623781131	5089.930069124843	5795.219326567441	4839.817132722525	5132.86550893767	3999.102442732704	4644.8279064278195	5867.596188115257	4509.691314639675	5479.7189057396645	4069.766354345016	6959.791202259643	4818.722155672344	7914.830864581644	5299.3540003033795	5805.90428587502	5056.29836881354	5219.715571573766	4603.228279392418
6333.49632962447	5662.091196742502	4721.008315916588	4374.22907503743	4175.426608299682	7053.716395103121	5513.6833113007015	4592.497221689353	4968.789958598806	4790.665799303821	4915.845701355776	4462.341623781131	5089.930069124843	5795.219326567441	4824.342385155407	5132.86550893767	3999.102442732704	4603.0163364481605	5867.596188115257	4502.099749189978	5479.7189057396645	4043.8921087241624	6959.791202259643	4661.051901071424	7778.919569712955	5216.110461594049	5805.90428587502	5056.29836881354	5219.715571573766	4603.228279392418
6333.49632962447	5546.035710977145	4721.008315916588	4374.22907503743	4175.426608299682	7053.716395103121	5513.6833113007015	4592.497221689353	4856.832983543976	4717.623504983674	4915.845701355776	4462.341623781131	5089.930069124843	5795.219326567441	4636.564944002226	5132.86550893767	3999.102442732704	4603.0163364481605	5867.596188115257	4381.988798751105	5405.395407459795	4043.8921087241624	6959.791202259643	4661.051901071424	7778.919569712955	5147.754596560722	5805.90428587502	5056.29836881354	5219.715571573766	4603.228279392418
5850.558632120694	5522.981117661252	4479.449197912733	4184.411088298388	4175.426608299682	7053.716395103121	5366.467986729918	4592.497221689353	4856.832983543976	4692.8755720057325	4893.708719993438	4462.341623781131	4485.390314688773	5795.219326567441	4570.821242101009	4119.80607714508	3999.102442732704	4603.0163364481605	5867.596188115257	4381.988798751105	5367.420340719614	4043.8921087241624	6959.791202259643	4661.051901071424	7778.919569712955	5147.754596560722	5468.233101799143	5056.29836881354	5219.715571573766	4603.228279392418
5850.558632120694	5522.981117661252	4448.286034591441	4184.411088298388	4175.426608299682	7053.716395103121	5366.467986729918	4592.497221689353	4856.832983543976	4692.8755720057325	4893.708719993438	4462.341623781131	4352.87845826689	5740.43635112032	4570.821242101009	4119.80607714508	3968.156268141456	4603.0163364481605	5867.596188115257	4381.988798751105	4927.625408576532	4043.8921087241624	5665.07521898808	4616.782498608967	7399.781690403259	5007.931643861426	5461.507286517341	5056.29836881354	5094.084384028272	4603.228279392418
5850.558632120694	5522.981117661252	4448.286034591441	4184.411088298388	4175.426608299682	7014.85580822377	5229.708510284418	4592.497221689353	4817.321619685166	4692.8755720057325	4893.708719993438	4462.341623781131	4352.87845826689	4996.410797573302	4570.821242101009	4119.80607714508	3964.0737430047693	4603.0163364481605	5867.596188115257	4381.988798751105	4537.21737704113	4043.8921087241624	5665.07521898808	4611.624075721627	6882.985695744595	5007.931643861426	5090.366635807306	5056.29836881354	5094.084384028272	4602.435851812525
5850.558632120694	5522.981117661252	4337.563695686688	4184.411088298388	3865.771471663439	7014.85580822377	5209.238006298428	4582.984276830763	4817.321619685166	4692.8755720057325	4893.708719993438	4462.341623781131	4332.166240115115	4984.475363810506	4570.821242101009	4119.80607714508	3964.0737430047693	4603.0163364481605	5867.596188115257	4381.988798751105	4537.21737704113	4043.8921087241624	5665.07521898808	4611.624075721627	6814.292604196829	4820.960309892305	5090.366635807306	5031.588455461189	5085.097420267719	4602.435851812525
5850.558632120694	5522.981117661252	4337.563695686688	4183.017626137256	3861.234125023808	7014.85580822377	5209.238006298428	4582.984276830763	4817.321619685166	4692.8755720057325	4893.708719993438	4327.174614064457	4332.166240115115	4984.475363810506	4570.821242101009	4119.80607714508	3964.0737430047693	4603.0163364481605	5311.47386962359	4292.8434544416705	4532.774803308934	4043.8921087241624	5317.572847412148	4611.624075721627	6814.292604196829	4809.317832616021	5090.366635807306	5031.588455461189	5085.097420267719	4285.620334214895
5850.558632120694	5522.981117661252	4337.563695686688	4074.7135919415873	3858.765428726435	7014.85580822377	4699.120363044891	4398.111656368318	4817.321619685166	4259.759954701496	4871.070828117086	4327.174614064457	4231.8181921753985	4984.475363810506	4570.821242101009	4074.2333465535053	3964.0737430047693	4603.0163364481605	4922.534293651905	4292.8434544416705	4532.774803308934	4043.8921087241624	5317.572847412148	4611.624075721627	6814.292604196829	4809.317832616021	5090.366635807306	4956.324238466319	5085.097420267719	3861.1995154692004
5850.558632120694	4757.169097985796	4337.563695686688	4057.3386406201003	3791.322616883374	6782.108697540118	4699.120363044891	4398.111656368318	4817.321619685166	4259.759954701496	4871.070828117086	4327.067200640756	4170.08875694766	4984.475363810506	4570.821242101009	4074.2333465535053	3964.0737430047693	4603.0163364481605	4922.534293651905	4246.466552023213	4532.774803308934	4043.8921087241624	5317.572847412148	4464.319473856011	6643.398782964356	4675.850837789159	5090.366635807306	4956.324238466319	5085.097420267719	3861.1995154692004
5845.828433492581	4754.973224215679	4302.323351250938	4023.7514067946267	3791.322616883374	6782.108697540118	4697.759529264764	4398.111656368318	4539.810451581003	4259.759954701496	4871.070828117086	4327.067200640756	4124.937704531851	4984.475363810506	4570.821242101009	4074.2333465535053	3964.0737430047693	4603.0163364481605	4901.731736501149	4246.466552023213	4501.656919180778	4043.8921087241624	5317.572847412148	4464.319473856011	6556.282156045235	4675.850837789159	5030.939716698374	4827.329298835569	5082.880259295178	3861.1995154692004
5845.828433492581	4754.973224215679	4302.323351250938	4023.7514067946267	3791.322616883374	6782.108697540118	4262.726883223379	4398.111656368318	4427.433438637652	4259.759954701496	4794.559965768305	4327.067200640756	3983.6433302808227	4984.475363810506	4452.215562916404	4074.2333465535053	3964.0737430047693	4354.543976302171	4901.731736501149	4172.576518436683	4501.656919180778	3727.4932324426672	5317.572847412148	4464.319473856011	6556.282156045235	4675.850837789159	4951.665295263985	4827.329298835569	5082.880259295178	3861.1995154692004
5845.828433492581	4748.983433175921	4302.323351250938	4023.7514067946267	3791.322616883374	6782.108697540118	4262.726883223379	4398.111656368318	4419.101612104204	4160.463759761305	4794.559965768305	4327.067200640756	3983.6433302808227	4984.475363810506	4373.915351336461	4044.670651307384	3964.0737430047693	4354.543976302171	4568.010985978537	4172.576518436683	4501.656919180778	3727.4932324426672	5317.572847412148	4464.319473856011	6556.282156045235	4675.850837789159	4951.665295263985	4827.329298835569	5032.511288424823	3861.1995154692004
5656.79899325485	4748.983433175921	4146.210570675388	4023.7514067946267	3791.322616883374	6782.108697540118	4262.726883223379	4398.111656368318	4407.90664818382	4128.727734997268	4794.559965768305	4058.8610039316923	3979.303110120537	4984.475363810506	4273.242881162791	4044.670651307384	3964.0737430047693	4354.543976302171	4568.010985978537	4172.576518436683	4435.992669991425	3727.4932324426672	5267.386702112828	4464.319473856011	6556.282156045235	4675.850837789159	4951.665295263985	4827.329298835569	5032.511288424823	3861.1995154692004
5656.79899325485	4748.983433175921	4146.210570675388	4023.7514067946267	3602.1308848095273	6782.108697540118	4262.726883223379	4398.111656368318	4407.90664818382	4128.727734997268	4720.147044294436	4058.8610039316923	3979.303110120537	4984.475363810506	4273.242881162791	4044.670651307384	3964.0737430047693	4354.543976302171	4273.531488254399	4172.576518436683	4416.7231011001495	3727.4932324426672	5072.520391660245	4464.319473856011	6556.282156045235	4675.850837789159	4618.394031585834	4692.005922471379	4545.433101858121	3845.16850602259
5656.79899325485	4697.564028395835	4146.210570675388	3657.540442078044	3448.832975869501	6782.108697540118	4262.726883223379	4398.111656368318	4407.90664818382	4082.116176942671	4364.196133895504	4058.8610039316923	3979.303110120537	4880.218998313854	4262.103412643433	4044.670651307384	3964.0737430047693	4354.543976302171	4273.531488254399	4172.576518436683	4416.7231011001495	3727.4932324426672	5072.520391660245	4446.53524231663	5577.4783923499945	4616.528360144235	4264.517087622202	4692.005922471379	4545.433101858121	3845.16850602259
5575.959084023533	4659.118191065019	4138.433022783356	3657.540442078044	3419.317752177056	6782.108697540118	4203.441908132268	4398.111656368318	4407.90664818382	4082.116176942671	4353.39671422908	4058.8610039316923	3960.363888218898	4859.415016087495	4262.103412643433	4044.670651307384	3964.0737430047693	4354.543976302171	4273.531488254399	4172.576518436683	4416.7231011001495	3700.6284700187457	5072.520391660245	4446.53524231663	5577.4783923499945	4616.528360144235	4264.517087622202	4692.005922471379	4545.433101858121	3819.2479581988973
5555.478049303878	4614.144393353185	4020.1914618332085	3657.540442078044	3419.317752177056	6782.108697540118	4203.441908132268	4334.603788174721	4299.814308788533	4015.3072098021635	4353.39671422908	4058.8610039316923	3960.363888218898	4859.415016087495	4259.896540130245	4024.5281131764987	3964.0737430047693	4342.9241845866745	4245.645934820319	4123.066962166235	4403.187048160298	3700.6284700187457	5072.520391660245	4446.53524231663	5555.6578179277085	4616.528360144235	4264.517087622202	4692.005922471379	4545.433101858121	3819.2479581988973
5553.572986355251	4046.7295014321035	4020.1914618332085	3657.540442078044	3419.317752177056	6782.108697540118	4203.441908132268	4334.603788174721	4299.814308788533	4015.3072098021635	4353.39671422908	4058.8610039316923	3960.363888218898	4859.415016087495	4242.664060241734	4024.5281131764987	3940.458306885271	4289.349867101156	4245.645934820319	4123.066962166235	4260.431421367879	3687.9950287559946	5072.520391660245	4424.16850546527	4380.273086956839	4606.76830035538	4264.517087622202	4655.16467382631	4365.752192052217	3789.073615131467
5553.572986355251	4046.7295014321035	4020.1914618332085	3657.540442078044	3370.000557633124	6782.108697540118	4203.441908132268	4334.603788174721	4299.814308788533	3998.274598710843	4353.39671422908	4058.8610039316923	3960.363888218898	4859.415016087495	4242.664060241734	4024.5281131764987	3913.7270473941826	4289.349867101156	4245.645934820319	4117.654122417003	4260.431421367879	3687.9950287559946	4871.34915683309	4394.940005728257	4344.354029214686	4606.76830035538	4255.167943892334	4655.16467382631	4295.834270392892	3647.606270343673
5553.572986355251	4046.7295014321035	4020.1914618332085	3657.540442078044	3370.000557633124	6782.108697540118	4203.441908132268	4310.4609485847795	4299.814308788533	3998.274598710843	4279.615305151632	4058.8610039316923	3960.363888218898	4695.691761012176	4242.664060241734	4024.5281131764987	3913.7270473941826	4265.273822260659	4245.645934820319	4104.262252460286	4260.431421367879	3551.475770623796	4871.34915683309	4394.940005728257	4344.354029214686	4606.76830035538	4255.167943892334	4119.464391517901	4295.834270392892	3647.606270343673
5553.572986355251	3991.181747603503	4020.1914618332085	3657.540442078044	3351.562215557472	6782.108697540118	4203.441908132268	4310.4609485847795	3808.6600302067427	3998.274598710843	4279.615305151632	4058.8610039316923	3960.363888218898	4695.691761012176	4242.664060241734	3986.787707296288	3913.7270473941826	4265.273822260659	4245.645934820319	4104.262252460286	4255.925531851581	3551.475770623796	4871.34915683309	4394.940005728257	4344.354029214686	4581.672072600522	4225.146612123381	4119.464391517901	4295.834270392892	3641.785882604001
5553.572986355251	3991.181747603503	4020.1914618332085	3657.540442078044	3351.562215557472	6782.108697540118	4203.441908132268	4310.4609485847795	3808.6600302067427	3682.7148210241758	3892.4381682055555	4033.4467230334058	3818.5792710430296	4600.752506748122	4229.402332524918	3986.787707296288	3913.7270473941826	4265.273822260659	4212.3068233539625	4104.262252460286	4233.717382117048	3421.1467062530082	4871.34915683309	4394.940005728257	4294.513152773651	4581.672072600522	4212.7082010737695	4119.464391517901	4295.834270392892	3615.628621819772
5553.572986355251	3991.181747603503	4007.7514136313084	3657.540442078044	3350.140692183205	6782.108697540118	4203.441908132268	4220.218685665734	3808.6600302067427	3682.7148210241758	3892.4381682055555	3808.290485709732	3818.5792710430296	4600.752506748122	4209.8079518843915	3828.353337915369	3886.4265180644643	4211.403173672031	4076.6792944228287	4095.0886959530585	4233.717382117048	3420.4212393354924	4871.34915683309	4035.712182828511	4278.6913800726115	4564.825286388006	4186.91321758403	4119.464391517901	4267.223361897139	3615.628621819772
5191.572394930322	3991.181747603503	4007.7514136313084	3657.540442078044	3346.0135380021447	6782.108697540118	4203.441908132268	3961.5899360887074	3808.6600302067427	3682.7148210241758	3887.989898292418	3808.290485709732	3818.5792710430296	4600.752506748122	4151.22224100723	3796.376581412863	3886.4265180644643	4211.403173672031	4076.6792944228287	3836.9712666712485	4009.7729257503142	3420.4212393354924	4871.34915683309	4035.712182828511	4269.60912952483	4564.825286388006	4186.91321758403	4110.756933557217	4248.328712896906	3615.628621819772
5120.251969539826	3991.181747603503	4007.7514136313084	3657.540442078044	3346.0135380021447	6782.108697540118	4167.060115996044	3869.126727020738	3808.6600302067427	3682.7148210241758	3871.7867493825765	3808.290485709732	3818.5792710430296	4600.752506748122	4151.22224100723	3796.376581412863	3873.2749516261197	4115.525001600396	4076.6792944228287	3818.4770893412606	4009.7729257503142	3420.4212393354924	4795.9518276532835	4035.712182828511	4269.60912952483	4564.825286388006	4186.91321758403	4104.276133605563	4221.732738959674	3615.628621819772
5120.251969539826	3991.181747603503	3994.739779850869	3642.909247092695	3346.0135380021447	6782.108697540118	4167.060115996044	3861.0347761729236	3808.6600302067427	3674.820660769457	3871.7867493825765	3767.236146444361	3818.5792710430296	4600.752506748122	4151.22224100723	3796.376581412863	3424.379487294599	4087.4241566351016	4076.6792944228287	3818.4770893412606	4009.7729257503142	3420.4212393354924	4430.522179891552	4020.5433886333058	4269.60912952483	4564.825286388006	4186.91321758403	4104.276133605563	4134.0202286719195	3615.628621819772
5120.251969539826	3991.181747603503	3994.739779850869	3639.080402335274	3346.0135380021447	6782.108697540118	4148.388495398536	3861.0347761729236	3674.2556401519128	3674.820660769457	3867.3083519004304	3767.236146444361	3782.29981189125	4600.752506748122	4151.22224100723	3796.376581412863	3424.379487294599	4087.4241566351016	4076.6792944228287	3818.4770893412606	4009.7729257503142	3420.4212393354924	4430.522179891552	4020.5433886333058	4258.94023876076	4505.292559993597	4186.91321758403	4101.1327792038055	4134.0202286719195	3615.628621819772
5120.251969539826	3991.181747603503	3962.784450716308	3639.080402335274	3346.0135380021447	6664.796239088065	4148.388495398536	3791.5178423733705	3674.2556401519128	3674.820660769457	3867.3083519004304	3748.632070949494	3782.29981189125	4600.752506748122	4151.22224100723	3796.376581412863	3424.379487294599	3734.0865527551605	4068.996074550514	3816.2124133131847	4009.7729257503142	3420.4212393354924	4430.522179891552	4020.5433886333058	4258.94023876076	4440.303381455125	4151.03687771061	4101.1327792038055	4106.033999819565	3598.915110622206
5120.251969539826	3991.181747603503	3962.784450716308	3622.995368654674	3336.9115848797524	6575.582173494818	4148.388495398536	3791.5178423733705	3674.2556401519128	3674.820660769457	3867.3083519004304	3748.632070949494	3782.29981189125	4257.588798285926	4151.22224100723	3796.376581412863	3424.379487294599	3606.8812161786136	4068.996074550514	3816.2124133131847	4009.7729257503142	3420.4212393354924	4409.13330868114	4008.9293769478445	4258.94023876076	4250.702815592578	4151.03687771061	4101.1327792038055	4106.033999819565	3598.915110622206
5118.199769514069	3871.7550825114677	3962.784450716308	3622.995368654674	3311.49117924048	6575.582173494818	4148.388495398536	3776.762922659269	3662.286254705084	3674.820660769457	3867.3083519004304	3748.632070949494	3712.969642628811	4257.588798285926	4151.22224100723	3796.376581412863	3424.379487294599	3606.8812161786136	4068.996074550514	3816.2124133131847	4009.7729257503142	3420.4212393354924	4115.698901849981	4008.9293769478445	4258.94023876076	4250.702815592578	4148.354621230505	4101.1327792038055	4074.4141700472005	3598.915110622206
5021.346369417693	3840.029274103908	3962.784450716308	3366.8734297966716	3311.49117924048	6575.582173494818	4130.315491699913	3776.762922659269	3657.582477212592	3674.820660769457	3735.8560864702526	3748.632070949494	3712.969642628811	4083.0998167940006	4060.3874172126684	3796.376581412863	3424.379487294599	3576.374137588079	4068.996074550514	3733.8063950332826	4009.7729257503142	3400.126176864071	4115.698901849981	3993.396262674888	4258.94023876076	4250.702815592578	4148.354621230505	4101.1327792038055	4074.4141700472005	3598.915110622206
5021.346369417693	3840.029274103908	3962.7445247014134	3366.8734297966716	3311.49117924048	6575.582173494818	4067.0489205790213	3776.762922659269	3633.7046061464857	3667.638279724738	3708.2889437833874	3748.632070949494	3712.969642628811	4083.0998167940006	4060.3874172126684	3796.376581412863	3416.1679767586347	3549.7215929545996	4068.996074550514	3721.933549719124	4009.7729257503142	3400.126176864071	4105.749415371989	3690.130717320695	4258.94023876076	4243.227384083339	4148.354621230505	4101.1327792038055	4074.4141700472005	3397.0662979046606
5003.8336620064165	3840.009380352105	3929.7360982664723	3358.695195770013	3311.49117924048	6575.582173494818	4067.0489205790213	3769.9428953707484	3633.7046061464857	3667.638279724738	3654.578904161991	3748.632070949494	3712.969642628811	4083.0998167940006	4060.3874172126684	3796.376581412863	3416.1679767586347	3549.7215929545996	4068.996074550514	3721.933549719124	4009.7729257503142	3400.126176864071	4087.2602431096684	3684.2907645681435	4243.13769274385	4243.227384083339	4148.354621230505	4101.1327792038055	4074.4141700472005	3397.0662979046606
4929.059400719836	3750.6626645533006	3929.7360982664723	3323.0058541868366	3311.49117924048	6575.582173494818	4067.0489205790213	3769.9428953707484	3633.7046061464857	3667.05566180004	3654.578904161991	3748.632070949494	3712.969642628811	4083.0998167940006	4051.3360182136416	3796.376581412863	3276.696468288664	3549.7215929545996	4068.996074550514	3721.933549719124	4009.7729257503142	3288.8063256685055	4086.3423720644973	3684.2907645681435	4243.13769274385	4172.812033509581	4148.354621230505	4101.1327792038055	4074.4141700472005	3397.0662979046606
4929.059400719836	3750.6626645533006	3929.7360982664723	3323.0058541868366	3311.49117924048	6575.582173494818	4067.0489205790213	3769.9428953707484	3626.0538664713313	3667.05566180004	3654.578904161991	3748.632070949494	3712.969642628811	4076.1104213594463	3982.8446915592185	3796.376581412863	3244.7597989638325	3549.7215929545996	4068.996074550514	3569.7358907397306	4003.216404177233	3288.8063256685055	4086.3423720644973	3684.2907645681435	3969.9045695581462	4172.812033509581	4137.995645958419	4100.256105832963	4033.1283202109585	3304.638852996638
4923.845707722368	3750.6626645533006	3929.7360982664723	3323.0058541868366	3311.49117924048	6306.478055216156	4067.0489205790213	3746.082263499532	3599.244597130285	3494.054649712599	3654.578904161991	3407.5013075850766	3712.969642628811	4076.1104213594463	3982.8446915592185	3787.903273467545	3244.7597989638325	3526.8054904455407	4068.996074550514	3569.7358907397306	4003.216404177233	3233.6552870324413	4086.3423720644973	3684.2907645681435	3969.9045695581462	4162.3850528687	4137.995645958419	3973.590884183365	4033.1283202109585	3304.638852996638
4923.845707722368	3750.6626645533006	3929.7360982664723	3323.0058541868366	3311.49117924048	6306.478055216156	4067.0489205790213	3535.873994946115	3595.739764047862	3494.054649712599	3654.578904161991	3407.5013075850766	3623.14822741272	4001.5126840969497	3582.0481748673474	3787.903273467545	3244.7597989638325	3526.8054904455407	4053.106219075171	3569.7358907397306	3957.9768106491715	3233.6552870324413	4086.3423720644973	3675.8551927139506	3969.9045695581462	4130.317772316277	4116.256023090357	3945.1110202937034	4033.1283202109585	3304.638852996638
4879.000047504776	3750.6626645533006	3929.7360982664723	3323.0058541868366	3306.4306326428296	6306.478055216156	4067.0489205790213	3535.873994946115	3595.739764047862	3471.606775890441	3620.3715174470713	3403.02639305305	3612.221723707321	3994.9986597176603	3553.7729519485365	3787.903273467545	3244.146554240635	3526.8054904455407	4053.106219075171	3569.7358907397306	3916.7746676826655	3184.3644542794364	4086.2775963947256	3630.874788579771	3969.9045695581462	4130.317772316277	4116.256023090357	3920.699600405494	4033.1283202109585	3304.638852996638
4862.694335037534	3750.6626645533006	3929.7360982664723	3284.92534270356	3306.4306326428296	6306.478055216156	4028.3405078190303	3520.1807266783353	3595.739764047862	3471.606775890441	3620.3715174470713	3403.02639305305	3612.221723707321	3994.9986597176603	3553.7729519485365	3787.903273467545	3244.146554240635	3526.8054904455407	4053.106219075171	3569.7358907397306	3916.7746676826655	3184.3644542794364	4036.387420493782	3552.8801400748443	3959.474492413867	4130.317772316277	4116.256023090357	3920.699600405494	4008.0295721193907	3299.6889841857715
4687.843762083993	3750.6626645533006	3929.7360982664723	3284.92534270356	3297.096885251919	6245.208989519046	4028.3405078190303	3520.1807266783353	3595.739764047862	3462.769120105073	3620.3715174470713	3403.02639305305	3612.221723707321	3960.478681908082	3553.7729519485365	3787.903273467545	3221.749160702131	3526.8054904455407	4053.0555520107864	3569.7358907397306	3714.0768763936244	3184.3644542794364	4036.387420493782	3552.8801400748443	3959.474492413867	4130.317772316277	4116.256023090357	3920.699600405494	3689.006781985882	3299.6889841857715
4687.843762083993	3750.6626645533006	3929.7360982664723	3284.92534270356	3217.7781452828967	5525.332602260203	4028.3405078190303	3516.4907076341133	3595.739764047862	3462.769120105073	3620.3715174470713	3390.8609856381927	3611.965032280653	3960.478681908082	3553.7729519485365	3787.903273467545	3221.749160702131	3526.8054904455407	4039.493328143552	3495.8238976005473	3711.6858515521844	3175.3375814474307	3908.278485920767	3552.8801400748443	3959.474492413867	4128.040053288005	4110.970488298414	3912.5402858505827	3689.006781985882	3299.6889841857715
4659.039176578768	3667.0801230097386	3929.7360982664723	3280.7570170345343	3217.7781452828967	5525.332602260203	4023.0814476049122	3516.4907076341133	3595.739764047862	3462.769120105073	3568.0733301824876	3390.8609856381927	3611.965032280653	3960.478681908082	3552.0676416762144	3787.903273467545	3156.575022385414	3526.8054904455407	3970.0657869772567	3495.8238976005473	3711.6858515521844	3147.9104540122294	3908.278485920767	3552.8801400748443	3959.474492413867	4128.040053288005	4087.6689689052314	3912.5402858505827	3689.006781985882	3299.6889841857715
4659.039176578768	3656.5702605129463	3928.51752046651	3280.7570170345343	3204.276853859577	5525.332602260203	4023.0814476049122	3516.4907076341133	3595.739764047862	3462.769120105073	3568.0733301824876	3390.8609856381927	3611.965032280653	3946.599683655668	3552.0676416762144	3787.903273467545	3154.8744498836913	3526.8054904455407	3970.0657869772567	3495.8238976005473	3711.6858515521844	3147.9104540122294	3908.278485920767	3449.0747051485077	3959.474492413867	4040.7685180841963	4087.6689689052314	3886.4293093618608	3689.006781985882	3299.6889841857715
4659.039176578768	3656.5702605129463	3914.9745519821863	3280.7570170345343	3186.467537035446	5525.332602260203	3882.1249905713476	3516.4907076341133	3595.739764047862	3462.769120105073	3568.0733301824876	3390.8609856381927	3611.965032280653	3791.6946630523853	3552.0676416762144	3787.903273467545	3154.8744498836913	3526.8054904455407	3970.0657869772567	3488.008986375177	3711.6858515521844	3123.1283198078963	3881.1233650885924	3449.0747051485077	3959.474492413867	4024.9272732375575	4078.8573759487635	3886.4293093618608	3654.0421151134638	3299.6889841857715
4659.039176578768	3634.1652934941158	3910.0442144658055	3280.7570170345343	3186.467537035446	5525.332602260203	3882.1249905713476	3516.4907076341133	3594.643008659409	3462.769120105073	3568.0733301824876	3390.8609856381927	3611.965032280653	3786.6195263738778	3552.0676416762144	3743.788060129286	3136.2026583649235	3526.8054904455407	3970.0657869772567	3488.008986375177	3586.866789221335	3116.4603009979583	3871.808548814865	3449.0747051485077	3959.474492413867	4024.9272732375575	4078.8573759487635	3886.4293093618608	3654.0421151134638	3299.6889841857715
4529.389248377359	3632.6471633033616	3910.0442144658055	3280.7570170345343	3186.467537035446	5525.332602260203	3882.1249905713476	3489.517551774231	3591.2871700009273	3462.769120105073	3568.0733301824876	3389.5890242996416	3571.240828576233	3786.6195263738778	3374.0678261653716	3737.5480441309182	3105.887563286192	3526.8054904455407	3970.0657869772567	3482.7572761938654	3574.560077101665	3116.4603009979583	3871.808548814865	3449.0747051485077	3959.474492413867	4024.9272732375575	4078.8573759487635	3876.14856730251	3654.0421151134638	3280.143790317023
4529.389248377359	3632.6471633033616	3910.0442144658055	3280.7570170345343	3129.169383085252	5525.332602260203	3882.1249905713476	3489.517551774231	3591.2871700009273	3393.5228723144824	3568.0733301824876	3389.5890242996416	3571.240828576233	3786.6195263738778	3374.0678261653716	3737.5480441309182	3094.827166629555	3526.8054904455407	3970.0657869772567	3459.1082815440714	3574.560077101665	3116.4603009979583	3871.808548814865	3363.0512198759334	3959.474492413867	4020.418962492071	4078.8573759487635	3876.14856730251	3654.0421151134638	3280.143790317023
4529.389248377359	3632.6471633033616	3909.091046943196	3280.7570170345343	3112.1305409994948	5483.044548158493	3881.843011589398	3489.517551774231	3579.191325102832	3388.5589340901543	3568.0733301824876	3389.5890242996416	3571.115511524654	3786.6195263738778	3374.0678261653716	3737.5480441309182	3094.827166629555	3526.8054904455407	3939.1734062949	3459.1082815440714	3574.560077101665	3109.497874676285	3871.808548814865	3363.0512198759334	3959.474492413867	4020.418962492071	3886.904594212655	3858.6655091010425	3652.4434598301777	3280.143790317023
4529.389248377359	3632.6471633033616	3909.091046943196	3265.263310424173	3112.1305409994948	5483.044548158493	3881.843011589398	3489.517551774231	3535.2772526003346	3388.5589340901543	3568.0733301824876	3389.5890242996416	3537.42582494998	3786.6195263738778	3374.0678261653716	3737.5480441309182	3094.827166629555	3486.6903336928854	3939.1734062949	3459.1082815440714	3366.0433311178886	3099.412225502204	3871.808548814865	3363.0512198759334	3959.474492413867	3921.991858609239	3886.904594212655	3858.6655091010425	3652.4434598301777	3274.0215219782276
4511.602168617331	3470.8027616549343	3685.441043579678	3114.486571284354	3112.1305409994948	5375.1620348343695	3881.843011589398	3489.517551774231	3535.2772526003346	3388.5589340901543	3568.0733301824876	3377.602495954433	3537.42582494998	3786.6195263738778	3374.0678261653716	3710.2011822745008	3094.827166629555	3486.6903336928854	3939.1734062949	3459.1082815440714	3366.0433311178886	3099.412225502204	3869.9761092385515	3203.22113043587	3959.474492413867	3921.991858609239	3886.904594212655	3858.6655091010425	3633.8772925457674	3274.0215219782276
4511.602168617331	3291.256670236586	3682.680762053948	3114.486571284354	3112.1305409994948	5375.1620348343695	3881.843011589398	3489.517551774231	3513.9394131730824	3388.5589340901543	3568.0733301824876	3298.3959690777515	3425.304001416097	3772.3123076105994	3374.0678261653716	3414.8418845602173	3088.454567601885	3486.6903336928854	3895.668656560123	3459.1082815440714	3366.0433311178886	3093.3077974504763	3865.274629816477	3203.22113043587	3959.474492413867	3916.2930218137603	3749.7810689968683	3858.6655091010425	3633.8772925457674	3182.7593541114
4511.602168617331	3288.4194539963237	3682.680762053948	3114.486571284354	3112.1305409994948	5375.1620348343695	3870.3161999397216	3489.517551774231	3513.9394131730824	3388.5589340901543	3568.0733301824876	3298.3959690777515	3425.304001416097	3772.3123076105994	3332.9242635844766	3414.8418845602173	3088.454567601885	3486.6903336928854	3895.668656560123	3333.5470174325255	3366.0433311178886	3078.4039246468787	3865.274629816477	3203.22113043587	3957.7971381014413	3916.2930218137603	3749.7810689968683	3703.087461625765	3633.8772925457674	3182.7593541114
4465.045697068387	3288.4194539963237	3680.6607089556783	3114.486571284354	3052.1954221462456	5375.1620348343695	3702.3234908515797	3489.517551774231	3403.218201049733	3388.5589340901543	3257.8470712552853	3298.3959690777515	3419.5084796990304	3772.3123076105994	3332.9242635844766	3414.8418845602173	3080.707095003112	3486.6903336928854	3895.668656560123	3333.5470174325255	3366.0433311178886	3078.4039246468787	3865.274629816477	3200.473586007184	3957.7971381014413	3916.2930218137603	3749.7810689968683	3703.087461625765	3585.7526190918597	3169.2380169384523
4465.045697068387	3288.4194539963237	3675.5962480618255	3114.486571284354	3052.1954221462456	5375.1620348343695	3702.3234908515797	3489.517551774231	3399.3575443782584	3320.296917811107	3255.617368428444	3298.3959690777515	3396.3392911286264	3772.3123076105994	3332.9242635844766	3414.8418845602173	3080.707095003112	3450.063497342102	3879.3579704016965	3333.5470174325255	3366.0433311178886	3075.99657601171	3865.274629816477	3200.473586007184	3858.3630155989185	3914.9460837058114	3749.7810689968683	3703.087461625765	3585.7526190918597	3169.2380169384523
4326.88124646765	3288.4194539963237	3675.5962480618255	3111.004628066813	3052.1954221462456	5375.1620348343695	3702.3234908515797	3484.8574064719983	3399.3575443782584	3128.4681540102893	3255.617368428444	3298.3959690777515	3396.3392911286264	3772.3123076105994	3332.9242635844766	3414.8418845602173	3080.707095003112	3450.063497342102	3870.0403195461467	3327.182902347273	3366.0433311178886	3075.99657601171	3865.274629816477	3200.473586007184	3809.3959349546863	3914.9460837058114	3626.851547751072	3636.8920884789795	3584.0945063972767	3169.2380169384523
4318.179328060929	3288.4194539963237	3675.5962480618255	3111.004628066813	3052.1954221462456	5375.1620348343695	3625.7285400491405	3475.384995178314	3399.3575443782584	3128.4681540102893	3255.617368428444	3298.3959690777515	3396.3392911286264	3721.9631529469525	3328.6744322176537	3414.8418845602173	3080.707095003112	3438.8711114958483	3861.1799817289652	3327.182902347273	3366.0433311178886	3075.99657601171	3865.274629816477	3200.473586007184	3568.338450941863	3914.9460837058114	3606.1811938465685	3636.8920884789795	3584.0945063972767	3169.2380169384523
4318.179328060929	3288.4194539963237	3561.3315779447266	3111.004628066813	3051.8087018425995	5375.1620348343695	3625.7285400491405	3475.384995178314	3399.3575443782584	3128.4681540102893	3255.617368428444	3298.3959690777515	3386.818243152963	3540.655325607525	3328.6744322176537	3281.3571926790364	3080.707095003112	3438.8711114958483	3791.562193368466	3263.1886923016514	3366.0433311178886	3075.99657601171	3865.274629816477	3117.836459022472	3568.338450941863	3908.621088839981	3606.1811938465685	3636.8920884789795	3584.0945063972767	3112.518197948368
4096.305476375464	3288.4194539963237	3561.3315779447266	3111.004628066813	3051.8087018425995	5375.1620348343695	3623.7123486452715	3475.384995178314	3399.3575443782584	3128.4681540102893	3239.107354973583	3298.3959690777515	3386.818243152963	3540.655325607525	3296.9754011527834	3281.3571926790364	3080.707095003112	3438.8711114958483	3791.562193368466	3262.4834467275887	3345.996573005634	3075.99657601171	3851.3272979839267	3112.1586830772358	3568.338450941863	3677.364635402153	3600.8307464260397	3636.365127829036	3584.0945063972767	3092.9867309425886
4096.305476375464	3288.4194539963237	3561.3315779447266	3111.004628066813	3051.8087018425995	4867.068352007454	3623.7123486452715	3475.384995178314	3399.3575443782584	3128.4681540102893	3239.107354973583	3298.3959690777515	3386.818243152963	3540.655325607525	3295.072261982885	3268.9577558955775	3080.707095003112	3438.8711114958483	3791.562193368466	3262.4834467275887	3333.33921847285	3075.99657601171	3779.5011621118792	3112.1586830772358	3568.338450941863	3677.364635402153	3555.4807338151345	3636.365127829036	3584.0945063972767	3092.9867309425886
4096.305476375464	3288.4194539963237	3561.3315779447266	3111.004628066813	3051.8087018425995	4867.068352007454	3623.7123486452715	3475.384995178314	3323.8865187465017	3128.4681540102893	3239.107354973583	3298.3959690777515	3386.818243152963	3540.655325607525	3295.072261982885	3268.9577558955775	3080.707095003112	3436.9807388517956	3791.562193368466	3262.4834467275887	3333.33921847285	3075.99657601171	3779.5011621118792	3112.1586830772358	3568.338450941863	3677.364635402153	3555.4807338151345	3591.657110212001	3584.0945063972767	3092.9867309425886
4096.305476375464	3283.636036113513	3561.3315779447266	3089.444749003368	3046.976205927345	4867.068352007454	3623.7123486452715	3475.384995178314	3323.8865187465017	3113.6563956045347	3239.107354973583	3295.9598735534164	3386.152812361486	3513.855456580164	3295.072261982885	3268.9577558955775	3035.3625254529084	3381.1446350980104	3745.272877348309	3261.582698754856	3331.2143057045155	3075.99657601171	3779.5011621118792	3112.1586830772358	3568.338450941863	3677.364635402153	3555.4807338151345	3591.657110212001	3584.0945063972767	3092.9867309425886
4096.305476375464	3283.636036113513	3561.3315779447266	3089.444749003368	3046.806986472725	4867.068352007454	3618.580294101515	3459.5395600390357	3323.8865187465017	3113.6563956045347	3236.55267494455	3224.072812596416	3379.1285366593766	3513.855456580164	3295.072261982885	3268.9577558955775	2989.9344488066545	3381.1446350980104	3745.272877348309	3184.279718717677	3312.140709338745	3075.99657601171	3779.5011621118792	3112.1586830772358	3568.338450941863	3650.7607734401627	3555.4807338151345	3582.6963540618017	3578.1566044143865	3091.327264441743
4096.305476375464	3283.636036113513	3561.3315779447266	3089.444749003368	3046.806986472725	4798.236645991956	3618.580294101515	3459.5395600390357	3323.8865187465017	3110.5066141651596	3233.7932632749735	3224.072812596416	3278.9455105717066	3449.1977250924715	3295.072261982885	3268.9577558955775	2989.9344488066545	3381.1446350980104	3511.938528495557	3184.279718717677	3312.140709338745	3073.6859714002194	3770.719349825159	3112.1586830772358	3566.8046506530427	3650.7607734401627	3555.4807338151345	3582.6963540618017	3570.5060421118183	3091.327264441743
4096.305476375464	3283.636036113513	3557.8150673146456	3089.444749003368	3046.806986472725	4798.236645991956	3617.06235591516	3459.5395600390357	3314.566153296252	3107.309926054279	3233.7932632749735	3213.249784234117	3278.9455105717066	3449.1977250924715	3295.072261982885	3259.1854532355865	2981.1044303098856	3365.5972856280664	3511.938528495557	3184.279718717677	3312.140709338745	3073.6859714002194	3770.719349825159	3112.1586830772358	3566.8046506530427	3650.7607734401627	3553.8340965054513	3437.696708304033	3570.5060421118183	3091.327264441743
4096.305476375464	3210.3080059090908	3542.7283652287383	3089.444749003368	3046.806986472725	4798.236645991956	3615.686637451685	3459.5395600390357	3304.0528285804053	3107.309926054279	3217.504417102274	3213.249784234117	3278.9455105717066	3449.1977250924715	3295.013387019094	3259.1854532355865	2981.1044303098856	3365.5972856280664	3511.938528495557	3184.279718717677	3312.140709338745	3073.6859714002194	3754.67871362644	3112.1586830772358	3566.8046506530427	3650.7607734401627	3553.8340965054513	3437.696708304033	3570.5060421118183	3091.327264441743
4094.815103467091	3210.3080059090908	3542.7283652287383	3089.444749003368	3046.806986472725	4798.236645991956	3615.686637451685	3459.5395600390357	3297.8398909460852	3107.309926054279	3217.504417102274	3213.249784234117	3278.9455105717066	3449.1977250924715	3185.2139926274103	3247.2502387640307	2981.1044303098856	3365.5972856280664	3511.938528495557	3184.279718717677	3312.140709338745	3071.520736469448	3754.67871362644	3112.1586830772358	3566.8046506530427	3645.9983747942424	3553.8340965054513	3437.696708304033	3566.624339492356	3091.327264441743
4094.815103467091	3210.3080059090908	3542.7283652287383	3089.444749003368	3046.806986472725	4798.236645991956	3615.686637451685	3339.778729322722	3291.9769843834783	3107.309926054279	3214.677873390263	3202.1101166529997	3278.1970115602685	3449.1977250924715	3185.2139926274103	3247.2502387640307	2981.1044303098856	3365.5972856280664	3511.938528495557	3184.279718717677	3312.140709338745	3071.520736469448	3752.277305452387	3112.1586830772358	3566.8046506530427	3645.9983747942424	3553.8340965054513	3437.696708304033	3566.624339492356	3091.327264441743
4094.815103467091	3210.3080059090908	3542.7283652287383	3085.5277863988035	3037.727035893561	4798.236645991956	3524.2982715316743	3339.778729322722	3291.9769843834783	3107.309926054279	3214.677873390263	3202.1101166529997	3278.1970115602685	3422.5921597071692	3185.2139926274103	3247.2502387640307	2981.1044303098856	3365.5972856280664	3511.938528495557	3184.279718717677	3312.140709338745	3071.520736469448	3746.5105463807968	3112.1586830772358	3566.8046506530427	3645.9983747942424	3538.776051316856	3437.696708304033	3566.624339492356	3091.327264441743
4091.777860956622	3210.3080059090908	3473.090523908875	3081.1608212256506	3036.456417447622	4798.236645991956	3524.2982715316743	3339.778729322722	3280.5821369608448	3101.0647000976596	3214.677873390263	3202.1101166529997	3278.1970115602685	3419.008368764204	3185.2139926274103	3247.2502387640307	2981.1044303098856	3365.5972856280664	3505.0379098724065	3184.279718717677	3312.140709338745	3071.520736469448	3746.5105463807968	3112.1586830772358	3566.8046506530427	3645.9983747942424	3536.049737374605	3437.696708304033	3555.9138970347276	3091.327264441743
4091.7437305373323	3116.24649798699	3473.090523908875	3081.1608212256506	3008.213785080315	4798.236645991956	3524.2982715316743	3179.6490874427254	3280.5821369608448	3011.523990300261	3214.677873390263	3202.1101166529997	3278.1970115602685	3418.618861827633	3185.2139926274103	3237.3227071739657	2981.1044303098856	3365.5972856280664	3495.9893518967856	3184.279718717677	3312.140709338745	3071.520736469448	3746.5105463807968	3110.538830365483	3566.8046506530427	3645.9983747942424	3536.049737374605	3437.696708304033	3545.2661150222552	3091.327264441743
4091.7437305373323	3116.24649798699	3463.590141441532	3081.1608212256506	2957.631339117087	4798.236645991956	3524.2982715316743	3179.6490874427254	3280.5821369608448	3006.939502156625	3214.677873390263	3198.9171535869477	3276.4846902852587	3418.618861827633	3182.1935081655943	3237.3227071739657	2979.5227171821275	3365.5379693607374	3484.7224289137403	3184.279718717677	3312.140709338745	3071.520736469448	3665.640734688911	3110.538830365483	3554.5247756496437	3645.9983747942424	3482.6860893101293	3437.696708304033	3540.203101078572	3091.327264441743
4091.7437305373323	3116.24649798699	3458.182635119904	3081.1608212256506	2957.631339117087	4798.236645991956	3524.2982715316743	3179.6490874427254	3280.5821369608448	3006.939502156625	3214.677873390263	3198.9171535869477	3272.255051904832	3418.618861827633	3182.1935081655943	3230.084109639476	2979.5227171821275	3365.5379693607374	3484.7224289137403	3184.279718717677	3304.812833623296	3071.520736469448	3665.640734688911	3110.538830365483	3554.5247756496437	3569.625391509063	3482.6860893101293	3400.6490467515227	3540.203101078572	3073.941205887983
4088.1582800989877	3116.24649798699	3454.0467351652633	3070.170842333496	2957.631339117087	4798.236645991956	3498.2463424195366	3179.6490874427254	3277.181787721245	2991.6131812239605	3173.9105340540905	3198.9171535869477	3259.4587678546604	3418.618861827633	3182.1935081655943	3230.084109639476	2979.5227171821275	3111.0166490690117	3472.83895523459	3179.4892740354953	3304.812833623296	3071.520736469448	3665.640734688911	3110.538830365483	3554.5247756496437	3569.625391509063	3482.6860893101293	3400.6490467515227	3540.203101078572	3073.941205887983
4080.272739276423	3116.0438184284712	3454.0467351652633	3067.9557119951196	2957.631339117087	4798.236645991956	3498.2463424195366	3179.6490874427254	3277.181787721245	2991.6131812239605	3173.9105340540905	3152.6520758787756	3259.4587678546604	3395.141391045977	3182.1935081655943	3227.91171655528	2979.5227171821275	3111.0166490690117	3460.1992859563875	3179.4892740354953	3301.5334104576386	3071.520736469448	3665.640734688911	3110.538830365483	3522.8769862334857	3506.0292324115717	3482.6860893101293	3397.2441869618433	3540.203101078572	3073.941205887983
4080.272739276423	3116.0438184284712	3454.0467351652633	3067.9557119951196	2957.631339117087	4723.288980399417	3425.7875917940964	3177.2221420571786	3277.181787721245	2991.6131812239605	3127.634268963863	3152.6520758787756	3228.0375965182757	3383.5122519133038	3180.178961999042	3227.91171655528	2979.5227171821275	3111.0166490690117	3460.1992859563875	3179.4892740354953	3301.5334104576386	3071.520736469448	3665.640734688911	3093.308834371701	3522.8769862334857	3506.0292324115717	3482.6860893101293	3396.5248642247216	3508.579074022139	3073.941205887983
3943.417513869267	3116.0438184284712	3454.0467351652633	3067.9557119951196	2955.949226479993	4723.288980399417	3425.7875917940964	3177.2221420571786	3277.181787721245	2991.6131812239605	3127.634268963863	3152.6520758787756	3228.0375965182757	3383.5122519133038	3180.178961999042	3218.3796192003692	2933.777748944017	3111.0166490690117	3427.6720120587606	3179.2597155882295	3301.5334104576386	3029.1759698573637	3665.640734688911	3064.1639586039146	3483.456979706304	3506.0292324115717	3482.6860893101293	3391.8307224969167	3508.579074022139	3072.226306140373
3928.0801251427083	3116.0438184284712	3454.0467351652633	3040.1501387369317	2955.949226479993	4558.516931765971	3388.928299997261	3177.2221420571786	3277.181787721245	2985.9142344445368	3127.634268963863	3152.6520758787756	3228.0375965182757	3383.5122519133038	3180.178961999042	3174.7527480799936	2893.853336936836	3111.0166490690117	3427.6720120587606	3179.2597155882295	3292.5210961349394	3022.777896091458	3665.640734688911	3060.3924399087605	3466.832675862828	3459.174760468515	3474.8154621261756	3391.8307224969167	3508.579074022139	3072.226306140373
3928.0801251427083	3116.0438184284712	3451.612979019669	3040.1501387369317	2955.949226479993	4558.516931765971	3388.928299997261	3175.4948795114024	3213.4300567732935	2985.9142344445368	3127.634268963863	3152.6520758787756	3228.0375965182757	3373.4742325050574	3156.5749772582767	3174.7527480799936	2893.853336936836	3111.0166490690117	3427.6720120587606	3172.068702337474	3292.5210961349394	3022.777896091458	3654.9621101948414	3054.2613979861844	3453.426343121754	3459.174760468515	3456.2994643552765	3326.6753620926006	3508.579074022139	3072.226306140373
3928.0801251427083	3116.0438184284712	3451.612979019669	3040.1501387369317	2940.1928469955105	4558.516931765971	3386.12205868109	3175.4948795114024	3213.4300567732935	2985.9142344445368	3127.634268963863	3146.8213656131466	3228.0375965182757	3373.4742325050574	3154.5536535408855	3139.627083134014	2891.13008683296	3111.0166490690117	3421.6193426315785	3172.068702337474	3292.5210961349394	2973.5597951393715	3624.8417596745903	3054.2613979861844	3449.040573881488	3459.174760468515	3455.0089794656355	3326.137234750361	3253.6968179654646	3072.226306140373
3928.0801251427083	3072.5036798915135	3451.612979019669	3040.1501387369317	2940.1928469955105	4558.516931765971	3386.12205868109	3175.4948795114024	3213.4300567732935	2960.798212555893	3127.634268963863	3138.7445449429406	3226.1892913571473	3373.4742325050574	3145.72325489132	3139.627083134014	2891.13008683296	3111.0166490690117	3421.6193426315785	3164.739448441769	3292.5210961349394	2973.5597951393715	3624.8417596745903	3054.2613979861844	3327.276834141039	3459.174760468515	3444.6736517839663	3326.137234750361	3253.6968179654646	3018.1266064600077
3928.0801251427083	3052.950771023537	3451.612979019669	3039.2475723519237	2940.1928469955105	4558.516931765971	3385.5076132932572	3175.4948795114024	3205.5375501572053	2960.798212555893	3127.634268963863	3138.7445449429406	3224.2303661106894	3365.0191817152563	3145.72325489132	3139.627083134014	2891.13008683296	3050.587071719324	3409.151012800796	3164.739448441769	3292.5210961349394	2973.5597951393715	3571.476442512495	3054.2613979861844	3327.276834141039	3454.565786857589	3444.6736517839663	3326.137234750361	3244.8998755627517	3011.0564092141985
3928.0801251427083	3052.950771023537	3451.612979019669	3039.2475723519237	2940.1928469955105	4486.990084470166	3385.5076132932572	3175.4948795114024	3205.5375501572053	2960.798212555893	3127.634268963863	3138.7445449429406	3224.2303661106894	3365.0191817152563	3145.72325489132	3135.191225971391	2891.13008683296	3046.613592680421	3402.6098025688225	3030.0647770098585	3292.5210961349394	2973.5597951393715	3571.476442512495	3054.2613979861844	3327.276834141039	3344.2868332175167	3382.006057253845	3311.421635581747	3244.8998755627517	3006.5332845390167
3904.303505072915	3052.950771023537	3351.580966167391	3008.855864942798	2940.1928469955105	4486.990084470166	3385.5076132932572	3175.4948795114024	3197.1859960715824	2960.798212555893	3127.634268963863	3081.0010111613865	3224.2303661106894	3340.8229751397557	3098.4938586248736	3133.200325635821	2891.13008683296	3046.613592680421	3402.6098025688225	3030.0647770098585	3292.5210961349394	2895.9733434154546	3422.9647047844	3054.2613979861844	3327.276834141039	3344.2868332175167	3382.006057253845	3310.3817652445678	3244.8998755627517	3002.0222851565104
3904.303505072915	3017.6252052294176	3351.580966167391	3008.855864942798	2938.3677601009986	4486.990084470166	3385.5076132932572	3175.4948795114024	3197.1859960715824	2960.798212555893	3127.634268963863	3076.1731991831275	3139.5989319000305	3322.9206111732146	3098.4938586248736	3133.200325635821	2891.13008683296	3044.511760888586	3390.918223649799	3029.801828411086	3292.5210961349394	2895.9733434154546	3422.9647047844	3010.7512496726695	3322.839738519564	3344.2868332175167	3382.006057253845	3310.3817652445678	3244.8998755627517	3001.426556437106
3896.4820701626345	3010.963113141793	3351.580966167391	3008.855864942798	2923.5312296695765	4486.990084470166	3385.5076132932572	3175.4948795114024	3197.1859960715824	2960.798212555893	3121.459724991684	3076.1731991831275	3139.5989319000305	3322.9206111732146	3092.487582853392	3133.200325635821	2885.6319683309116	3044.511760888586	3389.4294209407417	3029.801828411086	3292.5210961349394	2892.1858821398905	3422.9647047844	3010.7512496726695	3322.839738519564	3344.2868332175167	3370.5797122864724	3299.239572184539	3238.2054378318726	2993.6428067728025
3888.048315094094	3010.963113141793	3338.272476782741	3005.213174248687	2894.985173424143	4486.990084470166	3360.2688846463334	3076.4766298941377	3196.2812529322136	2893.320869844635	3120.9984459778284	3076.1731991831275	3139.5989319000305	3322.9206111732146	2979.4037750237717	3126.620288429587	2883.480875954784	3044.511760888586	3389.4294209407417	3029.801828411086	3292.398565626747	2892.1858821398905	3422.9647047844	3010.2754268407434	3322.839738519564	3344.2868332175167	3370.5797122864724	3299.239572184539	3238.2054378318726	2993.6428067728025
3888.048315094094	3010.963113141793	3338.272476782741	3005.213174248687	2894.985173424143	4486.990084470166	3335.582033398022	3076.4766298941377	3165.9918211656295	2890.274100626868	3120.9984459778284	3076.1731991831275	3139.5989319000305	3322.9206111732146	2979.4037750237717	3126.620288429587	2882.864758689482	2999.810163031907	3389.4294209407417	2933.8981243319863	3292.398565626747	2892.1858821398905	3412.5115272382823	3010.2754268407434	3322.839738519564	3344.2868332175167	3370.5797122864724	3289.114153279671	3238.2054378318726	2985.5917454517316
3888.048315094094	3010.963113141793	3336.0662554440464	3005.213174248687	2870.442392776315	4486.990084470166	3335.582033398022	3076.4766298941377	3152.743725014654	2890.274100626868	3120.9984459778284	3067.0717901942153	3139.5989319000305	3322.9206111732146	2979.4037750237717	3126.620288429587	2882.864758689482	2996.865452657372	3389.4294209407417	2930.510563379476	3292.398565626747	2892.1858821398905	3412.5115272382823	3010.2754268407434	3322.839738519564	3344.2868332175167	3365.935466222092	3288.9152320293047	3230.1507766522273	2978.3615127280686
3779.074470562545	3010.963113141793	3336.0662554440464	3005.213174248687	2870.442392776315	4486.990084470166	3329.4194746984936	3062.141120725957	3069.77722587867	2890.274100626868	3079.737380484209	3067.0717901942153	3136.9160666086236	3322.9206111732146	2979.4037750237717	3126.620288429587	2882.864758689482	2996.865452657372	3389.4294209407417	2929.3914272450284	3292.398565626747	2892.1858821398905	3407.665050824429	3008.8829633879986	3322.839738519564	3344.2868332175167	3365.935466222092	3288.9152320293047	3221.208342810874	2978.3615127280686
3773.6937515287536	2966.6604933481703	3318.08300917179	2806.4086323614943	2870.442392776315	4104.765083275739	3329.4194746984936	3062.141120725957	3069.77722587867	2890.274100626868	3051.784749296462	3040.651185473634	3132.9021902709073	3322.9206111732146	2979.4037750237717	3126.620288429587	2857.354373657936	2996.865452657372	3389.4294209407417	2929.3914272450284	3239.4039099718484	2891.9834050001264	3407.665050824429	3008.8746864227724	3322.839738519564	3344.2868332175167	3344.375613067433	3288.9152320293047	3221.208342810874	2978.3615127280686
3773.6937515287536	2934.020608834592	3318.08300917179	2800.688247897656	2870.442392776315	4104.765083275739	3329.4194746984936	3062.141120725957	3069.77722587867	2890.274100626868	3051.784749296462	3040.651185473634	3131.1592654798087	3322.9206111732146	2979.4037750237717	3083.233001148096	2847.3614997294403	2996.865452657372	3346.019923232164	2929.3914272450284	3239.1697352623187	2891.9834050001264	3407.665050824429	3008.8746864227724	3322.839738519564	3344.2868332175167	3344.375613067433	3207.802988706285	3220.2292557262963	2978.3615127280686
3773.6937515287536	2930.210646861815	3314.1946606360343	2800.688247897656	2865.656924540478	4104.765083275739	3329.4194746984936	3057.806497772834	3069.77722587867	2882.348413249592	3051.784749296462	3040.651185473634	3128.0697029420576	3322.9206111732146	2979.4037750237717	3083.094765085967	2847.3614997294403	2996.865452657372	3346.019923232164	2920.451215108763	3207.423036635348	2891.9834050001264	3406.967572036865	3008.8746864227724	3308.7071535337764	3301.069618988714	3339.843968730157	3207.802988706285	3220.2292557262963	2978.3615127280686
3688.356800708174	2815.277663325289	3314.1946606360343	2793.948602684982	2865.656924540478	4104.765083275739	3329.4194746984936	3057.806497772834	3069.77722587867	2796.7355240994398	3048.2074889381447	3040.651185473634	3109.6138667445075	3314.8655144473387	2971.6371194220465	3083.094765085967	2842.529196058614	2996.865452657372	3253.391818571676	2920.451215108763	3207.423036635348	2891.9834050001264	3348.377344240959	2956.995975769768	3303.4639326687134	3301.069618988714	3339.843968730157	3207.802988706285	3220.2292557262963	2977.3560572863075
3688.356800708174	2815.277663325289	3314.1946606360343	2793.948602684982	2816.8636672146677	4104.765083275739	3317.579202191925	3057.1984972093114	3069.053319816694	2731.4774843692235	3048.2074889381447	3040.651185473634	3109.6138667445075	3314.8655144473387	2954.118330829656	3083.094765085967	2842.529196058614	2996.865452657372	3253.391818571676	2920.451215108763	3194.0575483889425	2832.7184509912213	3348.377344240959	2956.995975769768	3303.4639326687134	3301.069618988714	3230.232548468642	3207.802988706285	3220.2292557262963	2933.1228295150668
3687.2953659589875	2815.277663325289	3314.1946606360343	2793.948602684982	2816.8636672146677	4104.765083275739	3317.579202191925	3057.1984972093114	3069.053319816694	2728.3083472327216	3048.2074889381447	3036.34662272169	3109.6138667445075	3314.8655144473387	2954.118330829656	3083.094765085967	2842.529196058614	2996.865452657372	3253.391818571676	2920.451215108763	3194.0575483889425	2832.7184509912213	3348.377344240959	2956.995975769768	3303.4639326687134	3301.069618988714	3223.5203294473313	3207.802988706285	3220.2292557262963	2933.1228295150668
3673.874638995028	2815.277663325289	3314.1946606360343	2793.948602684982	2816.8636672146677	3813.2504126357917	3283.7380394436236	3057.1984972093114	3069.053319816694	2728.3083472327216	3042.8881235411122	3036.34662272169	3109.6138667445075	3263.902674698438	2947.42286517881	3078.422073445539	2840.003809864027	2994.8648129749427	3253.391818571676	2920.451215108763	3178.270289104862	2832.7184509912213	3347.7019478588068	2956.995975769768	3303.4639326687134	3290.2913146863293	3223.5203294473313	3138.185810662555	3219.2769853586205	2933.1228295150668
3673.874638995028	2761.3802897729556	3131.5760786408678	2793.948602684982	2816.8636672146677	3813.2504126357917	3260.984926390225	3057.1984972093114	3069.053319816694	2728.3083472327216	3038.279141134568	3036.34662272169	2995.956940745673	3263.6478950862975	2946.8610571422955	3070.130192384785	2746.834833368288	2993.9896012832587	3248.341988555221	2920.451215108763	3140.738832270117	2832.7184509912213	3347.7019478588068	2956.995975769768	3303.4639326687134	3290.2913146863293	3172.7714911417183	3138.185810662555	3185.357194363505	2933.1228295150668
3673.874638995028	2733.168434635473	3131.5760786408678	2789.643779004116	2816.8636672146677	3813.2504126357917	3260.984926390225	2989.0520211643084	3069.053319816694	2726.342901972964	3034.5924938072385	3034.2357006207963	2892.4842383351756	3263.6478950862975	2946.8610571422955	3070.130192384785	2746.834833368288	2993.9896012832587	3220.568891575912	2919.3728242529696	3140.738832270117	2832.7184509912213	3346.79559327668	2915.9016176163063	3211.99703316538	3288.0905939539416	3172.7714911417183	3138.185810662555	3184.418192816398	2933.1228295150668
3673.874638995028	2731.673417459211	3131.5760786408678	2789.643779004116	2769.909507931833	3766.3643184673274	3260.984926390225	2989.0520211643084	3069.053319816694	2726.342901972964	3033.3528679948427	3034.2357006207963	2886.905876089745	3263.327444616133	2946.8610571422955	3037.9005180406884	2746.834833368288	2993.9896012832587	3211.917604597501	2919.3728242529696	3140.738832270117	2832.4129946307976	3346.79559327668	2915.9016176163063	3211.99703316538	3268.399400089451	3172.7714911417183	3108.871192775651	3184.418192816398	2889.9393765466943
3483.7640793578807	2731.673417459211	3100.672819253685	2789.643779004116	2769.909507931833	3766.3643184673274	3259.6961829294255	2989.0520211643084	3069.053319816694	2720.363385581569	3033.3528679948427	3032.035603908636	2886.905876089745	3224.5219934713396	2946.8610571422955	3037.9005180406884	2746.834833368288	2993.9896012832587	3211.917604597501	2919.3728242529696	3140.6906960713923	2830.7472650007744	3346.79559327668	2820.453412655981	3205.5752568038097	3268.399400089451	3172.7714911417183	3108.871192775651	3182.224291621814	2889.9393765466943
3483.7640793578807	2731.673417459211	3100.672819253685	2789.643779004116	2769.909507931833	3766.3643184673274	3259.6961829294255	2987.8691602615777	3066.328576353614	2677.2529641732544	3031.108575357287	3032.035603908636	2886.905876089745	3224.5219934713396	2943.4338946056014	3037.9005180406884	2739.3313872474278	2947.8908083919737	3211.917604597501	2915.2204133635196	3140.6906960713923	2830.7472650007744	3344.898086906035	2820.453412655981	3205.5752568038097	3268.399400089451	3153.792320569093	3108.871192775651	3182.224291621814	2889.9393765466943
3460.539586164303	2731.673417459211	3100.672819253685	2789.643779004116	2765.5264997698036	3766.3643184673274	3200.702014832586	2987.4514588690363	3066.328576353614	2676.465718201508	3031.108575357287	2913.2974110753225	2886.905876089745	3224.5219934713396	2943.4338946056014	3037.9005180406884	2738.8048089079143	2935.0595529414895	3211.917604597501	2915.062381394823	3138.6348682769312	2830.7472650007744	3344.898086906035	2818.404934683914	3205.5752568038097	3268.399400089451	3153.792320569093	3108.871192775651	3177.2127476463183	2889.9393765466943
3460.539586164303	2731.673417459211	3100.672819253685	2756.4455569065444	2719.739294898757	3698.403746213496	3200.702014832586	2980.137948232321	3066.328576353614	2676.465718201508	3030.3565788516516	2869.148426770347	2886.905876089745	3218.0724463094944	2943.4338946056014	3037.9005180406884	2738.8048089079143	2935.0595529414895	3209.8662954697943	2915.062381394823	3096.306022918516	2824.8508857366423	3322.3845571745856	2818.404934683914	3205.5752568038097	3268.399400089451	3153.792320569093	3028.8035084889607	3177.2127476463183	2889.9393765466943
3460.539586164303	2731.673417459211	3095.8740451492345	2752.4654354250342	2719.739294898757	3698.403746213496	3200.702014832586	2980.137948232321	3065.736262942619	2676.465718201508	2976.887738727423	2866.3291665144593	2886.905876089745	3213.6301997992705	2943.4338946056014	3037.9005180406884	2692.3788069144075	2935.0595529414895	3201.4464593070875	2882.998036268491	3096.306022918516	2824.8508857366423	3322.3845571745856	2816.9333596068304	3205.5752568038097	3259.827627628966	3153.792320569093	3028.8035084889607	3174.7957837320278	2886.3236763837062
3460.539586164303	2731.673417459211	3095.8740451492345	2752.4654354250342	2713.9500661730112	3698.403746213496	3125.4963075728147	2980.137948232321	3052.6411793397674	2676.465718201508	2976.887738727423	2866.3291665144593	2886.905876089745	3212.0428057696768	2943.4338946056014	3037.9005180406884	2692.3788069144075	2934.483055947198	3201.4464593070875	2882.998036268491	3093.712918518456	2824.8508857366423	3322.3845571745856	2812.5869771103244	3203.393013516341	3259.827627628966	3151.488766734954	3020.3371213476553	3174.7957837320278	2886.3236763837062
3458.4832268062455	2731.673417459211	3095.8740451492345	2752.4654354250342	2673.862261711252	3698.403746213496	3125.4963075728147	2980.137948232321	3052.6411793397674	2674.942964350485	2976.887738727423	2862.683935775275	2886.905876089745	3173.459687419054	2917.6052494234373	3037.9005180406884	2692.3788069144075	2934.483055947198	3201.4464593070875	2881.1498019648866	2983.8727337215983	2824.8508857366423	3322.3845571745856	2812.5869771103244	3200.2612456297443	3259.827627628966	3151.488766734954	3020.3371213476553	3158.8404177278744	2886.3236763837062
3453.0857558791768	2730.7947409675126	3095.8740451492345	2662.477568825226	2673.862261711252	3698.403746213496	3125.4963075728147	2980.137948232321	3052.442590448797	2674.942964350485	2976.887738727423	2862.683935775275	2883.915986372221	3173.459687419054	2917.6052494234373	3037.9005180406884	2692.3788069144075	2932.348889579311	3201.4464593070875	2881.1498019648866	2983.8727337215983	2824.8508857366423	3322.3845571745856	2812.5869771103244	3145.7033101454967	3257.603511460272	3151.488766734954	3020.3371213476553	3158.8404177278744	2886.3236763837062
3453.0857558791768	2730.7947409675126	3095.8740451492345	2654.754605460076	2669.707499098859	3698.403746213496	3123.585117774638	2980.137948232321	3052.442590448797	2674.942964350485	2973.0096296051743	2862.683935775275	2883.915986372221	3173.459687419054	2917.6052494234373	3037.9005180406884	2692.3788069144075	2926.840316979399	3201.139323703304	2881.1498019648866	2983.8727337215983	2824.8508857366423	3315.4840191028443	2812.5869771103244	3130.9217789542668	3253.656753921693	3151.488766734954	3020.3371213476553	3158.8404177278744	2886.3236763837062
3453.0857558791768	2730.7947409675126	3095.8740451492345	2654.754605460076	2669.707499098859	3698.403746213496	3123.3924588587543	2980.137948232321	3052.442590448797	2674.942964350485	2955.064325089581	2861.6149582179405	2883.915986372221	3173.459687419054	2901.209793029971	3037.9005180406884	2688.174934189864	2926.840316979399	3201.139323703304	2842.819624458976	2983.8727337215983	2824.8508857366423	3313.656566390233	2809.5563794415666	3130.9217789542668	3253.656753921693	3126.1346122927534	3020.3371213476553	3139.4929016680453	2886.3236763837062
3453.0857558791768	2730.7947409675126	3095.8740451492345	2653.8190542959746	2668.294571453271	3698.403746213496	3123.3924588587543	2980.137948232321	2988.3248553648855	2674.4256687964007	2955.064325089581	2861.6149582179405	2867.9281350327747	3171.7920066219635	2901.209793029971	3037.9005180406884	2685.854616147595	2926.2431375087517	3201.139323703304	2842.819624458976	2983.8727337215983	2824.8508857366423	3313.656566390233	2809.5563794415666	3130.9217789542668	3253.656753921693	3123.1992980262403	3020.3371213476553	3139.4929016680453	2884.7927493155466
3445.8123447999224	2699.983860057754	3095.8740451492345	2652.584302145981	2668.294571453271	3698.403746213496	3123.3924588587543	2980.137948232321	2988.3248553648855	2674.4256687964007	2955.064325089581	2807.8086535636858	2803.272927635063	3166.534907498375	2901.209793029971	3024.035133368316	2685.854616147595	2926.2431375087517	3201.139323703304	2836.9782123629375	2934.490527834302	2824.8508857366423	3301.3848482575013	2805.978288086577	3130.9217789542668	3253.656753921693	3120.830671590944	3020.3371213476553	3139.4929016680453	2846.8975825390708
3445.8123447999224	2604.075296221866	3066.4270027507173	2652.584302145981	2667.9157546417673	3698.403746213496	3123.3924588587543	2980.137948232321	2860.803629491626	2674.4256687964007	2955.064325089581	2798.999501374099	2803.272927635063	3166.534907498375	2883.5068978589065	3014.5602747682437	2685.854616147595	2895.115800196587	3147.500854169033	2836.9782123629375	2934.490527834302	2798.6080144314155	3301.3848482575013	2805.978288086577	3130.9217789542668	3195.7803883339648	3120.830671590944	2978.6484391763206	3139.4929016680453	2769.097740512569
3445.8123447999224	2604.075296221866	3066.4270027507173	2652.584302145981	2667.9157546417673	3698.403746213496	3122.36846198053	2977.611272471669	2860.803629491626	2674.4256687964007	2895.356943911573	2797.50485103045	2772.001122863707	3149.0313060293192	2856.8358863176627	3014.5602747682437	2685.854616147595	2888.033045075486	3147.500854169033	2836.9782123629375	2930.1657291669344	2772.770976858556	3221.671334802155	2805.978288086577	3130.9217789542668	3195.7803883339648	3120.830671590944	2897.2591914103728	3133.2143284019958	2769.097740512569
3445.8123447999224	2602.465676018693	3066.4270027507173	2652.584302145981	2667.246901629832	3698.403746213496	3105.634449082759	2977.611272471669	2854.8170068278196	2674.4256687964007	2895.356943911573	2793.8128335758656	2772.001122863707	3148.766098658867	2856.8358863176627	3003.5022343700703	2685.854616147595	2818.3990416922575	3147.500854169033	2836.9782123629375	2930.1657291669344	2772.770976858556	3214.4190388620655	2805.978288086577	3129.3776757472833	3179.024407482815	3120.830671590944	2896.851481339073	3133.2143284019958	2765.3415041392936
3386.1768672994444	2602.465676018693	3064.07270205787	2652.584302145981	2667.246901629832	3698.403746213496	3105.634449082759	2954.8353264872226	2854.8170068278196	2666.4249077759105	2891.2814253884962	2793.8128335758656	2771.0379457280924	3144.062012829371	2854.621522969247	2964.536678302622	2659.304330952737	2818.3990416922575	3125.895192226848	2836.9782123629375	2930.1657291669344	2769.633344536801	3214.4190388620655	2805.978288086577	3121.054616944536	3138.125572835531	3120.830671590944	2896.851481339073	3133.2143284019958	2764.2502643515954
3376.791871822019	2602.465676018693	3064.07270205787	2652.584302145981	2641.8382794123145	3698.403746213496	3050.982566105184	2954.8353264872226	2854.8170068278196	2666.4249077759105	2883.398843495753	2793.8128335758656	2771.0379457280924	3130.109225775066	2854.621522969247	2964.536678302622	2659.304330952737	2807.778706626003	3111.0888601155375	2786.1236975198817	2930.1657291669344	2767.8994078073674	3197.6615833904652	2805.978288086577	3070.741722241929	3138.125572835531	3120.4046246530925	2896.851481339073	3133.2143284019958	2745.85565385849
3320.6020242716627	2602.465676018693	3064.07270205787	2652.584302145981	2641.8382794123145	3698.403746213496	3050.982566105184	2924.323503945965	2854.8170068278196	2649.9370706045966	2883.398843495753	2793.8128335758656	2769.156955848584	3125.7803327690276	2851.139162879044	2961.354736558189	2659.304330952737	2801.1756351745357	3111.0888601155375	2780.0197239452164	2930.1657291669344	2767.8994078073674	3197.6615833904652	2805.978288086577	3070.5278947828733	3138.125572835531	3119.215816152213	2896.851481339073	3122.5216928370082	2745.85565385849
3320.6020242716627	2602.465676018693	3064.07270205787	2652.584302145981	2641.8382794123145	3698.403746213496	3050.2386680555437	2924.323503945965	2849.2635705183357	2648.8207277043734	2883.398843495753	2785.6842896654643	2725.4698452465836	3125.7803327690276	2851.139162879044	2961.354736558189	2598.6499250028382	2801.1756351745357	3111.0888601155375	2759.8458148460063	2881.7058317335504	2744.982849704552	3197.6615833904652	2805.978288086577	3070.5278947828733	3116.111813346628	3065.986976763336	2896.851481339073	3072.3274778253044	2697.5681951579913
3320.6020242716627	2590.07858338811	2980.822800297514	2652.584302145981	2641.8382794123145	3698.403746213496	3050.2386680555437	2910.697113354105	2847.8930019120626	2596.040482535356	2883.313090761548	2785.6842896654643	2725.4698452465836	3123.3117926619916	2829.2027945393115	2945.9039911025816	2598.0134292708253	2801.1756351745357	3111.0888601155375	2759.8458148460063	2881.7058317335504	2744.982849704552	3197.6615833904652	2805.7310509498975	2995.1351004496637	3114.0056429204333	3065.986976763336	2893.9799302689576	3072.3274778253044	2697.5681951579913
3320.6020242716627	2590.07858338811	2960.612121908214	2649.504216190975	2634.977897302521	3698.403746213496	3050.2386680555437	2910.697113354105	2845.2317495219277	2596.040482535356	2874.0409746922123	2785.6842896654643	2725.4698452465836	3123.3117926619916	2829.2027945393115	2945.9039911025816	2598.0134292708253	2712.6911142055424	3111.0888601155375	2754.496666960932	2834.4696912439936	2744.982849704552	3197.6615833904652	2805.7310509498975	2995.1351004496637	3114.0056429204333	3065.986976763336	2893.564519789674	3066.0588505833566	2697.5681951579913
3320.6020242716627	2590.07858338811	2956.6138769084528	2648.9372395600612	2634.977897302521	3698.403746213496	3050.2386680555437	2841.672638565361	2845.2317495219277	2587.873696459461	2874.0409746922123	2759.2104589840055	2721.959727421411	3123.3117926619916	2829.2027945393115	2897.8387750726097	2598.0134292708253	2710.941177180702	3111.0888601155375	2754.496666960932	2834.4696912439936	2744.982849704552	3197.6615833904652	2753.417348954019	2995.1351004496637	3114.0056429204333	3064.9297261559022	2893.564519789674	3057.6205608109212	2697.5681951579913
3320.6020242716627	2590.07858338811	2956.6138769084528	2647.056700697288	2634.021084844604	3698.403746213496	3048.9763604047566	2804.8106811077932	2845.2317495219277	2587.873696459461	2840.446452209172	2759.2104589840055	2721.959727421411	3123.3117926619916	2829.2027945393115	2897.8387750726097	2570.5016348442587	2710.941177180702	3111.0888601155375	2753.4830968621604	2834.4696912439936	2744.982849704552	3156.7689377501506	2753.417348954019	2995.1351004496637	3114.0056429204333	3064.9297261559022	2893.564519789674	2970.0954475224826	2696.3692358614926
3320.6020242716627	2590.07858338811	2922.728312294529	2647.056700697288	2634.021084844604	3698.403746213496	3048.9763604047566	2804.8106811077932	2845.2317495219277	2587.873696459461	2840.446452209172	2712.606086595836	2721.959727421411	3084.8886073879157	2829.2027945393115	2874.246229081206	2570.5016348442587	2710.941177180702	3111.0888601155375	2715.4563665722326	2834.4696912439936	2740.0293323231626	3129.317546720288	2752.1169146483417	2995.1351004496637	3114.0056429204333	3020.3375516277993	2893.564519789674	2970.0954475224826	2696.3692358614926
3233.6584558996715	2590.07858338811	2922.728312294529	2647.056700697288	2634.021084844604	3698.403746213496	3046.0362116219576	2804.8106811077932	2843.1789267825193	2587.873696459461	2840.446452209172	2712.606086595836	2721.959727421411	3084.8886073879157	2829.2027945393115	2874.246229081206	2564.0299501049685	2710.941177180702	3106.97875092381	2715.4563665722326	2834.4696912439936	2740.0293323231626	3129.317546720288	2752.1169146483417	2995.1351004496637	3114.0056429204333	3005.1943282610446	2893.564519789674	2970.0954475224826	2693.897531806472
3233.6584558996715	2590.07858338811	2922.728312294529	2647.056700697288	2605.623003844069	3698.403746213496	3046.0362116219576	2804.8106811077932	2843.1789267825193	2585.50167444842	2839.4424807444793	2712.606086595836	2721.959727421411	3084.8886073879157	2829.2027945393115	2861.9813536482843	2564.0299501049685	2710.941177180702	3106.97875092381	2667.725719285127	2831.5923701230095	2721.2171687048603	3129.317546720288	2750.89314946375	2989.639119758328	3114.0056429204333	3005.1943282610446	2893.564519789674	2970.0954475224826	2690.9664209510784
3233.6584558996715	2590.07858338811	2922.728312294529	2625.8014981387823	2605.623003844069	3698.403746213496	3046.0362116219576	2804.8106811077932	2843.1789267825193	2584.1549791643756	2839.4424807444793	2712.606086595836	2687.8654001049863	3084.664604720072	2806.918280461155	2861.9813536482843	2564.0299501049685	2705.7557158093805	3106.97875092381	2635.567277877723	2831.5923701230095	2719.7050846373213	3102.451795428973	2750.89314946375	2944.912728398276	3021.9002660519873	3001.425474919611	2893.564519789674	2970.0954475224826	2690.914696568273
3233.6584558996715	2559.003386829216	2919.200178992516	2625.8014981387823	2605.623003844069	3698.403746213496	3035.655013922029	2804.8106811077932	2843.1789267825193	2584.1549791643756	2839.4424807444793	2671.954945563161	2687.8654001049863	3084.664604720072	2806.918280461155	2861.9813536482843	2562.9442893203986	2705.7557158093805	3106.97875092381	2635.567277877723	2826.5156879800297	2675.5001201040823	3102.451795428973	2750.89314946375	2944.912728398276	3021.9002660519873	3001.425474919611	2779.3038817103434	2970.0954475224826	2690.914696568273
3233.6584558996715	2559.003386829216	2919.200178992516	2625.8014981387823	2603.7634632174436	3698.403746213496	3035.655013922029	2804.8106811077932	2762.15775343803	2584.1549791643756	2839.4424807444793	2671.954945563161	2587.931601736729	3084.664604720072	2804.3579306087613	2861.9813536482843	2562.9442893203986	2705.7557158093805	3106.97875092381	2635.567277877723	2825.1883634930277	2672.5861075206603	3097.051639608239	2749.819166064552	2944.912728398276	2993.6030432926477	3001.425474919611	2779.3038817103434	2946.916064528226	2690.1636084417014
3233.6584558996715	2559.003386829216	2919.200178992516	2625.8014981387823	2603.7634632174436	3698.403746213496	3034.3468775176134	2804.8106811077932	2761.448776447026	2584.1549791643756	2839.4424807444793	2671.954945563161	2587.931601736729	3084.664604720072	2793.1059103760413	2861.9813536482843	2562.9442893203986	2705.7557158093805	3106.97875092381	2632.5997975448818	2822.0692925210706	2672.5861075206603	3026.1000223771225	2749.819166064552	2944.912728398276	2993.6030432926477	3001.425474919611	2779.3038817103434	2946.916064528226	2690.1636084417014
3188.1233360894857	2559.003386829216	2919.200178992516	2625.8014981387823	2603.7634632174436	3698.403746213496	3032.724521763249	2804.8106811077932	2758.866699842278	2584.1549791643756	2837.857559772356	2671.954945563161	2587.931601736729	3084.5381697801586	2793.1059103760413	2814.9544645055507	2562.000192321769	2705.2553993547576	3106.97875092381	2630.088225672418	2822.0692925210706	2672.5861075206603	3023.2548040602924	2707.64487623419	2944.912728398276	2993.6030432926477	3001.425474919611	2779.3038817103434	2946.916064528226	2690.1636084417014
3187.381500115862	2559.003386829216	2876.2697590080993	2625.8014981387823	2603.7634632174436	3698.403746213496	3032.724521763249	2798.355670574736	2758.866699842278	2583.685894164473	2773.109565957182	2671.954945563161	2587.931601736729	3074.6686865945667	2793.1059103760413	2810.067809595582	2562.000192321769	2705.2553993547576	3106.97875092381	2630.088225672418	2822.0692925210706	2672.5861075206603	2984.419036828425	2707.64487623419	2944.912728398276	2990.3242895061194	3001.425474919611	2779.3038817103434	2921.5810843270833	2690.1636084417014
3187.381500115862	2559.003386829216	2874.0044825952773	2623.019728001696	2603.7634632174436	3698.403746213496	3032.724521763249	2769.957108768432	2758.866699842278	2583.685894164473	2773.109565957182	2670.4618718654297	2587.931601736729	3074.6686865945667	2793.1059103760413	2776.196445842814	2562.000192321769	2705.2553993547576	3075.9812252479323	2630.088225672418	2822.0692925210706	2639.7620502088525	2984.419036828425	2706.9171316027405	2940.450113184441	2931.457216471835	3001.425474919611	2779.3038817103434	2919.5449111530097	2690.1636084417014
3182.9237922815078	2559.003386829216	2840.51133374599	2623.019728001696	2569.6419446642612	3698.403746213496	3006.4942992543	2769.957108768432	2758.866699842278	2583.685894164473	2773.109565957182	2670.4618718654297	2587.866615876763	2998.4529437129268	2754.825781362282	2776.196445842814	2538.0283793303593	2704.65113158898	3075.9812252479323	2597.2311068091603	2797.522491709584	2639.1063327931847	2881.8124417000977	2706.9171316027405	2940.450113184441	2931.457216471835	3000.161693359677	2779.3038817103434	2919.5449111530097	2658.3657625282003
3182.9237922815078	2559.003386829216	2840.51133374599	2588.425981415812	2545.2021284700168	3698.403746213496	3006.4942992543	2767.4710314822496	2758.866699842278	2583.685894164473	2754.6297932249176	2670.4618718654297	2587.866615876763	2998.4529437129268	2754.825781362282	2776.196445842814	2537.1631782698214	2704.65113158898	3075.9812252479323	2597.2311068091603	2797.522491709584	2636.588986217963	2881.8124417000977	2706.9171316027405	2940.450113184441	2931.457216471835	3000.161693359677	2779.3038817103434	2918.4134282182504	2658.3657625282003
3177.901699966694	2559.003386829216	2840.51133374599	2588.425981415812	2539.4605644582352	3622.1433950980036	3006.4942992543	2767.4710314822496	2758.866699842278	2583.685894164473	2754.6297932249176	2670.4618718654297	2587.866615876763	2994.8904058427893	2754.2137796601614	2753.707269895422	2536.4943675793993	2702.596421246618	3071.974791270338	2597.2311068091603	2797.522491709584	2636.588986217963	2881.8124417000977	2706.9171316027405	2902.9985218169295	2931.457216471835	3000.161693359677	2779.3038817103434	2918.4134282182504	2657.4717871395173
3177.901699966694	2559.003386829216	2707.6651179764826	2588.425981415812	2539.4605644582352	3622.1433950980036	3004.007169444634	2751.0645073726205	2745.9728764475362	2578.577518097197	2754.6297932249176	2670.4618718654297	2587.866615876763	2994.128649032159	2754.2137796601614	2753.707269895422	2535.3896374317237	2701.826965100675	3071.463430446802	2597.2311068091603	2797.522491709584	2636.426964319759	2875.981483689816	2705.0308338531795	2902.9985218169295	2931.457216471835	2986.9862985996065	2777.712459384331	2918.4134282182504	2657.4717871395173
3177.901699966694	2528.8943867538537	2707.6651179764826	2586.7973644462627	2539.4605644582352	3576.565955538561	3004.007169444634	2751.0645073726205	2745.9728764475362	2548.447670542529	2754.6297932249176	2666.9726103914054	2585.9981189252235	2988.141934565662	2754.2137796601614	2751.6725119218727	2535.3896374317237	2701.518975051543	3071.119099546014	2597.2311068091603	2797.522491709584	2633.538021252016	2875.981483689816	2704.8819323102475	2902.9985218169295	2924.447037793276	2986.9862985996065	2777.712459384331	2905.5192809832024	2657.4717871395173
3177.901699966694	2528.8943867538537	2707.6651179764826	2556.0547418666793	2539.210771224136	3576.565955538561	2999.1241533886564	2746.5273197568577	2745.9728764475362	2546.7715840489122	2754.6297932249176	2641.4095647365725	2585.9981189252235	2970.4448604959225	2753.6552291444323	2751.6725119218727	2535.3896374317237	2692.9008765103763	3071.119099546014	2512.497566271892	2797.522491709584	2633.538021252016	2875.981483689816	2696.3656328942234	2902.9985218169295	2921.0381947261	2986.9862985996065	2777.712459384331	2884.953167245346	2608.466208344999
3177.901699966694	2528.8943867538537	2700.8635831201454	2556.0547418666793	2539.210771224136	3576.565955538561	2999.1241533886564	2721.5355703990817	2745.9728764475362	2546.7715840489122	2754.6297932249176	2641.4095647365725	2585.9981189252235	2850.985999708014	2753.6552291444323	2706.704647881263	2535.3896374317237	2655.634373356725	3033.31201758204	2512.497566271892	2797.522491709584	2631.928613886462	2875.981483689816	2636.307294713014	2902.9985218169295	2917.439729243129	2986.9862985996065	2762.497385442307	2884.953167245346	2608.466208344999
3176.5044794829555	2528.8943867538537	2699.2843348584347	2514.4840854218	2539.210771224136	3576.565955538561	2986.0834088577467	2721.5355703990817	2711.864401897271	2546.7715840489122	2712.5866252086657	2638.249771618858	2585.9981189252235	2850.985999708014	2703.986992197756	2706.704647881263	2523.8225679146503	2652.1723287081	2926.313466367307	2512.497566271892	2796.921740456768	2621.1097705580096	2875.981483689816	2636.307294713014	2795.5948718522236	2916.0853395616323	2961.350965291375	2762.497385442307	2884.953167245346	2608.466208344999
3176.5044794829555	2528.6647640916412	2699.2843348584347	2514.4840854218	2539.210771224136	3462.9844383199734	2986.0834088577467	2721.5355703990817	2711.864401897271	2536.7223525365034	2712.5866252086657	2594.278975120462	2585.9981189252235	2847.710987230429	2702.958489501885	2701.018273815679	2523.541636611917	2652.1723287081	2923.00148919755	2512.497566271892	2796.031826446287	2621.1097705580096	2875.248396530617	2635.5600055832238	2795.2214000142712	2916.0853395616323	2961.350965291375	2711.2016322847153	2867.9019151579087	2606.5834948911297
3173.6297764204137	2499.6000633513436	2699.2843348584347	2514.4840854218	2532.4543830671732	3462.9844383199734	2922.323082717442	2721.5355703990817	2699.0712630128246	2536.7223525365034	2712.5866252086657	2593.337919682457	2585.9981189252235	2847.710987230429	2699.60572626637	2701.018273815679	2522.5286208175335	2636.780014999728	2923.00148919755	2512.497566271892	2796.031826446287	2580.072621795801	2875.248396530617	2635.5600055832238	2792.3847393946908	2914.1968502804866	2961.350965291375	2711.2016322847153	2866.8676906026985	2606.5834948911297
3168.115239667033	2499.6000633513436	2698.6046736159706	2514.4840854218	2532.4543830671732	3462.9844383199734	2922.323082717442	2720.4669817354124	2699.0712630128246	2488.775856885852	2712.5866252086657	2593.337919682457	2585.9981189252235	2847.710987230429	2697.9409645790306	2701.018273815679	2522.5286208175335	2636.780014999728	2864.9082887460163	2512.497566271892	2795.2811921257485	2580.072621795801	2873.804747247505	2635.2227761162035	2792.3847393946908	2914.1968502804866	2961.350965291375	2663.4626911364066	2866.8676906026985	2593.87803252842
3168.115239667033	2499.6000633513436	2698.6046736159706	2514.4840854218	2530.7153781361635	3462.9844383199734	2922.323082717442	2695.532805745434	2699.0712630128246	2488.775856885852	2712.5866252086657	2593.337919682457	2585.1876009130237	2847.710987230429	2697.9409645790306	2701.018273815679	2470.8533850662798	2636.780014999728	2864.9082887460163	2512.497566271892	2795.2811921257485	2580.072621795801	2871.741288378425	2589.1072930868436	2792.3847393946908	2912.3403210914416	2942.766285345382	2663.4626911364066	2866.8676906026985	2591.755803044438
3168.115239667033	2499.6000633513436	2698.6046736159706	2514.4840854218	2530.7153781361635	3462.9844383199734	2922.323082717442	2688.15982234848	2696.0654328141236	2488.775856885852	2708.3407045629438	2593.337919682457	2584.4379312094097	2843.9716956758793	2668.8032976247887	2699.5140291134917	2470.8533850662798	2633.533151230338	2864.9082887460163	2512.497566271892	2795.161077318641	2576.9313829995035	2871.4779486188736	2587.1374995934048	2792.3847393946908	2867.8125456319895	2942.766285345382	2663.4626911364066	2866.4717981149347	2591.755803044438
3167.560381215696	2499.6000633513436	2688.899552419515	2514.4840854218	2530.7153781361635	3462.9844383199734	2887.1827235813944	2684.475139879869	2696.0654328141236	2488.535216355978	2708.3407045629438	2593.337919682457	2584.4379312094097	2843.9716956758793	2668.8032976247887	2698.6992667174613	2470.8533850662798	2572.58866747966	2864.9082887460163	2512.497566271892	2792.798941394194	2576.9313829995035	2871.4779486188736	2586.532484912854	2792.3847393946908	2865.8433584913373	2884.46736605203	2663.4626911364066	2866.4717981149347	2583.7914975274552
3167.560381215696	2488.1943992304796	2688.899552419515	2482.933836622615	2530.7153781361635	3462.9844383199734	2884.2676614547972	2606.338277430593	2696.0654328141236	2488.535216355978	2708.3407045629438	2593.337919682457	2584.4379312094097	2843.9716956758793	2668.8032976247887	2695.229001890501	2470.8533850662798	2557.6964648156318	2864.9082887460163	2512.497566271892	2786.1541215846255	2576.9313829995035	2871.4779486188736	2529.6994152733328	2792.3847393946908	2865.8433584913373	2824.951518737708	2658.188804593415	2858.324477313989	2583.4436221790857
3167.560381215696	2484.006993616428	2633.7971566412207	2482.331115576935	2530.7153781361635	3462.9844383199734	2884.2676614547972	2606.338277430593	2696.0654328141236	2488.487143083831	2708.3407045629438	2593.337919682457	2584.4379312094097	2843.9716956758793	2667.45559067335	2695.229001890501	2470.8533850662798	2557.6964648156318	2861.6277842776744	2512.497566271892	2784.4432393283614	2572.690015327216	2871.4779486188736	2526.0395246686394	2792.3847393946908	2865.8433584913373	2824.951518737708	2658.188804593415	2838.5844093359005	2583.4436221790857
3163.986192790496	2484.006993616428	2633.7971566412207	2479.401844936202	2530.7153781361635	3462.9844383199734	2884.2676614547972	2602.86007726028	2680.8877096510214	2488.487143083831	2688.8918569093976	2593.337919682457	2584.4379312094097	2841.0438763405464	2667.45559067335	2695.229001890501	2470.8533850662798	2556.341903066577	2861.6277842776744	2512.497566271892	2783.721873980583	2572.690015327216	2868.9493264852267	2526.0395246686394	2792.3847393946908	2864.0922912377464	2824.741920691298	2658.188804593415	2838.5844093359005	2580.510569378338
3163.986192790496	2484.006993616428	2633.7971566412207	2479.401844936202	2530.7153781361635	3462.9844383199734	2845.840058979172	2602.5590894864135	2680.8877096510214	2486.7235531636443	2688.8918569093976	2593.337919682457	2584.4379312094097	2841.0438763405464	2667.45559067335	2695.229001890501	2470.8533850662798	2556.341903066577	2861.6277842776744	2493.9228258618477	2783.721873980583	2572.690015327216	2868.9493264852267	2526.0395246686394	2792.3847393946908	2864.0922912377464	2823.6520947042563	2658.188804593415	2837.3138439291997	2580.510569378338
3163.986192790496	2484.006993616428	2633.7971566412207	2478.1201980317696	2508.381040483503	3462.9844383199734	2845.840058979172	2602.5590894864135	2674.033019208575	2486.7235531636443	2688.8918569093976	2591.705379539164	2584.4379312094097	2837.9163237041457	2667.45559067335	2689.699638377763	2470.8533850662798	2556.341903066577	2861.6277842776744	2486.1522692614267	2783.721873980583	2572.690015327216	2868.9493264852267	2524.8951278917452	2792.3847393946908	2803.5650022374175	2822.894625448719	2656.613645817696	2837.3138439291997	2568.9734251163086
3163.986192790496	2484.006993616428	2633.7971566412207	2470.6200604212863	2508.381040483503	3462.9844383199734	2844.28165083715	2602.5590894864135	2674.033019208575	2486.7235531636443	2688.8918569093976	2591.705379539164	2582.8659595638737	2837.9163237041457	2667.45559067335	2675.3454810797184	2470.8533850662798	2532.339805978881	2861.6277842776744	2486.1522692614267	2782.4382421840905	2572.690015327216	2855.873943574192	2522.975993438793	2792.0925023954987	2779.938900320238	2758.679138651847	2656.613645817696	2836.5089130185743	2567.136815227228
3163.986192790496	2479.9526273194783	2633.7971566412207	2470.6200604212863	2508.381040483503	3462.9844383199734	2844.28165083715	2602.5590894864135	2672.4735911722664	2486.7235531636443	2688.8918569093976	2591.1225658435724	2582.8659595638737	2837.9163237041457	2645.1656599106072	2666.889367255859	2470.153823118333	2529.77078118425	2859.7499312959535	2484.7299549046556	2782.099325072287	2558.4075817995404	2855.873943574192	2522.975993438793	2792.0925023954987	2779.938900320238	2758.679138651847	2656.613645817696	2827.579657628723	2548.583443588102
3163.986192790496	2476.8797726405705	2633.7971566412207	2465.0238319556574	2495.561774418913	3462.9844383199734	2844.28165083715	2592.9253920963674	2636.154622938931	2486.7235531636443	2688.8918569093976	2591.1225658435724	2581.4345291547334	2835.287435007916	2645.1656599106072	2666.889367255859	2470.153823118333	2528.370652399443	2859.7499312959535	2484.7299549046556	2752.853179721139	2558.4075817995404	2814.430339070592	2522.975993438793	2792.0925023954987	2779.938900320238	2758.679138651847	2656.613645817696	2768.595581227034	2548.583443588102
3163.986192790496	2466.6770287240165	2616.4659703937537	2465.0238319556574	2495.561774418913	3462.9844383199734	2844.28165083715	2592.9253920963674	2636.154622938931	2485.1888641915093	2677.6360316590835	2591.1225658435724	2581.4345291547334	2835.287435007916	2618.1140907299878	2666.889367255859	2470.153823118333	2528.370652399443	2773.4310734190694	2484.7299549046556	2737.44990530184	2557.800597520988	2814.430339070592	2522.097787479902	2789.9091030629406	2779.938900320238	2758.679138651847	2656.613645817696	2753.201546485492	2548.583443588102
3163.986192790496	2466.6770287240165	2612.043114832674	2465.0238319556574	2481.494924142557	3462.9844383199734	2840.130140760125	2572.738399428465	2636.154622938931	2480.701361190198	2672.562327256544	2591.1225658435724	2553.4334908923347	2835.287435007916	2616.692896475045	2582.9580349572802	2452.820707595529	2528.370652399443	2773.4310734190694	2458.4016041459167	2737.44990530184	2554.7086678914056	2814.430339070592	2522.097787479902	2789.9091030629406	2779.938900320238	2758.679138651847	2656.613645817696	2752.0623156546753	2548.583443588102
3163.986192790496	2461.236488125455	2572.5004731409026	2465.0238319556574	2481.494924142557	3462.9844383199734	2822.5096643209017	2572.738399428465	2636.154622938931	2480.701361190198	2602.5826233211906	2581.4078666162864	2553.4334908923347	2832.900727977347	2616.692896475045	2580.396948518453	2452.820707595529	2459.6296546336707	2773.4310734190694	2458.4016041459167	2736.1993105993047	2527.552227283438	2814.430339070592	2522.097787479902	2789.9091030629406	2779.938900320238	2758.679138651847	2597.5353269349516	2752.0623156546753	2531.9574725488355
3163.986192790496	2428.365418115231	2572.5004731409026	2464.6541467353804	2481.1861126628723	3462.9844383199734	2822.5096643209017	2571.288242706234	2585.587993701753	2480.701361190198	2600.4599111772222	2537.339531373248	2553.4334908923347	2812.3256273029533	2616.692896475045	2580.396948518453	2452.299308958423	2459.6296546336707	2772.386207036603	2458.4016041459167	2677.7664809347502	2527.552227283438	2814.430339070592	2505.6050963432654	2786.1199536075337	2715.8943252373515	2758.679138651847	2596.3734358673873	2752.0623156546753	2507.7504312544
3163.986192790496	2424.199210230735	2530.2651686653785	2462.9890306094276	2455.8191566008186	3439.780620974746	2822.5096643209017	2571.288242706234	2585.587993701753	2480.701361190198	2600.4599111772222	2537.339531373248	2552.7833820117507	2812.3256273029533	2616.692896475045	2580.396948518453	2452.299308958423	2452.73437467737	2772.386207036603	2458.4016041459167	2677.7664809347502	2527.552227283438	2814.430339070592	2505.305961111556	2786.1199536075337	2715.06264194548	2756.326121511929	2577.9728016332215	2751.9379423560463	2502.9307545187185
3163.986192790496	2424.199210230735	2530.0022729458747	2455.7331964302116	2455.8191566008186	3439.780620974746	2822.5096643209017	2571.288242706234	2551.017478700153	2434.6047220714236	2600.4599111772222	2537.339531373248	2534.1864993197178	2811.422422050196	2614.6653821326627	2580.396948518453	2417.6362818856906	2452.73437467737	2772.386207036603	2453.5266604567414	2677.7664809347502	2527.552227283438	2814.430339070592	2504.1712412092106	2786.1199536075337	2715.06264194548	2756.326121511929	2577.9728016332215	2749.982360142259	2502.9307545187185
3163.986192790496	2424.199210230735	2529.999889449006	2455.7331964302116	2445.8455569636967	3439.780620974746	2822.5096643209017	2571.288242706234	2551.017478700153	2434.471742899169	2600.4599111772222	2537.339531373248	2509.3100465658686	2811.422422050196	2583.703761059297	2552.368718670523	2415.8133536064647	2452.73437467737	2753.585665025989	2453.5266604567414	2677.7664809347502	2525.113648573105	2814.430339070592	2504.1712412092106	2761.396181192243	2692.167730780351	2756.326121511929	2577.9728016332215	2749.982360142259	2502.9307545187185
3163.986192790496	2424.199210230735	2529.999889449006	2455.5836034283916	2445.8455569636967	3439.780620974746	2822.5096643209017	2570.627542888403	2549.775960292267	2434.471742899169	2560.6983331411966	2537.339531373248	2509.3100465658686	2793.144218046511	2583.703761059297	2551.034915888967	2414.32182614185	2449.8256815940827	2737.967576314135	2453.5266604567414	2677.7664809347502	2520.2272791821842	2761.716843128119	2504.1712412092106	2760.8654105697187	2690.0332972899337	2741.8089073353776	2577.9728016332215	2727.8582332991828	2502.560232412591
3163.986192790496	2424.199210230735	2529.999889449006	2402.0090833208455	2445.8455569636967	3439.780620974746	2822.5096643209017	2570.627542888403	2549.775960292267	2434.471742899169	2560.6983331411966	2537.339531373248	2509.3100465658686	2793.144218046511	2581.1215780476045	2551.034915888967	2414.32182614185	2449.7733097323144	2737.967576314135	2453.5266604567414	2677.7664809347502	2519.4240852279518	2761.578939967526	2502.0782027924074	2760.8654105697187	2682.8436508052505	2741.8089073353776	2576.032121896683	2724.751439131446	2502.560232412591
3159.9338856395607	2416.2488753848243	2529.999889449006	2402.0090833208455	2427.2352526413847	3439.780620974746	2819.5481137863426	2570.627542888403	2549.775960292267	2434.471742899169	2555.9744604114167	2537.339531373248	2509.3100465658686	2793.144218046511	2569.4811972438283	2551.034915888967	2414.32182614185	2449.7733097323144	2733.918443344011	2453.5266604567414	2677.7664809347502	2505.2974649725447	2761.578939967526	2502.0782027924074	2760.8654105697187	2682.8436508052505	2741.8089073353776	2576.032121896683	2724.6769089168147	2502.560232412591
3159.9338856395607	2414.673759458452	2529.999889449006	2402.0090833208455	2427.2352526413847	3439.780620974746	2777.074554332865	2570.627542888403	2549.775960292267	2434.4325160500953	2555.9744604114167	2499.37397196414	2509.0040245313644	2793.144218046511	2569.4811972438283	2551.034915888967	2414.32182614185	2449.7733097323144	2733.918443344011	2453.5266604567414	2677.7664809347502	2505.2974649725447	2761.578939967526	2500.0524893232546	2760.8654105697187	2682.8436508052505	2741.8089073353776	2576.032121896683	2724.6769089168147	2502.560232412591
3159.9338856395607	2405.9197808625304	2529.999889449006	2402.0090833208455	2416.5446937505517	3439.780620974746	2777.074554332865	2570.627542888403	2537.6927733217426	2434.4325160500953	2555.9744604114167	2499.37397196414	2509.0040245313644	2792.52804405492	2568.4923013348252	2551.034915888967	2414.32182614185	2448.772813614521	2733.0705205999056	2419.3769489546485	2677.7664809347502	2505.2974649725447	2761.578939967526	2500.0524893232546	2760.8654105697187	2682.0045055912533	2741.8089073353776	2576.032121896683	2712.609399593095	2485.678671905446
3159.9338856395607	2405.9197808625304	2529.999889449006	2400.761662026754	2416.5446937505517	3439.780620974746	2777.074554332865	2570.627542888403	2537.6927733217426	2434.4325160500953	2555.3909530775127	2499.37397196414	2509.0040245313644	2790.8257782139767	2568.4923013348252	2551.034915888967	2413.1987805242925	2448.772813614521	2669.0794332643973	2419.3769489546485	2677.7664809347502	2505.2974649725447	2761.578939967526	2491.4612919337815	2734.357859508416	2682.0045055912533	2741.8089073353776	2576.032121896683	2712.609399593095	2485.678671905446
3148.901278502863	2405.9197808625304	2529.999889449006	2399.314664612297	2416.5446937505517	3439.780620974746	2777.074554332865	2570.627542888403	2535.3751554136543	2434.4325160500953	2552.8154181963237	2499.176266795759	2507.3010586381242	2790.8257782139767	2548.477750164489	2537.845967287524	2405.8363671834145	2425.043928927607	2669.0794332643973	2379.441046174885	2677.7664809347502	2505.2974649725447	2761.578939967526	2467.2760153563327	2734.357859508416	2635.942376104404	2741.8089073353776	2576.032121896683	2648.613044886457	2485.678671905446
3087.6245542058655	2405.9197808625304	2529.999889449006	2399.314664612297	2416.5446937505517	3439.780620974746	2777.074554332865	2553.175439792807	2533.935452043309	2432.421297010582	2516.2091878122346	2499.176266795759	2507.3010586381242	2781.5350004458087	2509.2471002075445	2537.845967287524	2405.8363671834145	2425.043928927607	2664.235936383884	2379.441046174885	2677.724265602872	2487.991475661478	2761.578939967526	2467.2760153563327	2734.357859508416	2635.942376104404	2740.4609735317363	2571.6178306516863	2648.2134704392615	2407.276726057869
3081.6879022038584	2403.809789494936	2529.999889449006	2399.314664612297	2415.489656617265	3439.780620974746	2762.571005648708	2553.175439792807	2533.935452043309	2430.343191741399	2516.2091878122346	2499.176266795759	2452.7320649046815	2781.5350004458087	2491.039114708657	2537.845967287524	2405.8363671834145	2424.131463375976	2664.235936383884	2379.441046174885	2655.6854082103314	2487.991475661478	2760.574863018095	2467.2760153563327	2734.357859508416	2634.4828555000922	2740.4609735317363	2571.6178306516863	2648.2134704392615	2407.276726057869
3081.6879022038584	2378.2486267352333	2510.725893706848	2399.314664612297	2414.8541820815285	3439.780620974746	2761.2850411190957	2553.175439792807	2472.066080120207	2430.343191741399	2515.923015666675	2499.176266795759	2451.7752759502114	2781.5350004458087	2491.039114708657	2537.845967287524	2404.9985045341155	2421.735057599391	2664.235936383884	2372.999515658431	2655.6854082103314	2487.991475661478	2760.574863018095	2460.7521437289565	2694.904863817006	2634.4828555000922	2740.4609735317363	2569.729686260913	2644.01233478413	2406.946749713905
3023.60312013616	2378.2486267352333	2510.725893706848	2366.053161672429	2414.8541820815285	3439.780620974746	2754.7467441264344	2553.175439792807	2472.066080120207	2419.1067265994343	2515.923015666675	2499.176266795759	2450.6396901612543	2781.5350004458087	2491.039114708657	2535.8335409563265	2399.388689254463	2421.735057599391	2664.235936383884	2372.999515658431	2655.6854082103314	2487.991475661478	2733.097293514364	2458.422400454175	2694.904863817006	2634.0314548910465	2740.4609735317363	2569.729686260913	2644.01233478413	2406.946749713905
3023.60312013616	2373.7345181490477	2459.546951205924	2366.053161672429	2414.8541820815285	3439.780620974746	2753.542884144183	2553.175439792807	2472.066080120207	2419.1067265994343	2494.479726842371	2499.176266795759	2450.6396901612543	2746.372979149134	2491.039114708657	2535.8335409563265	2399.388689254463	2421.735057599391	2662.4284261524313	2372.999515658431	2654.8511965850253	2487.991475661478	2733.097293514364	2458.422400454175	2694.904863817006	2618.257148321453	2724.4718054609984	2569.729686260913	2643.811096466786	2406.946749713905
3023.60312013616	2373.7345181490477	2459.546951205924	2366.053161672429	2371.8357556759343	3439.780620974746	2700.315033470052	2553.175439792807	2472.066080120207	2419.1067265994343	2494.479726842371	2483.021264745519	2448.9070938726395	2742.797427410486	2474.3978520431347	2518.026713558062	2365.7002033255417	2421.735057599391	2662.4284261524313	2372.4073048130854	2654.8511965850253	2487.991475661478	2726.9426426133145	2458.422400454175	2694.904863817006	2618.257148321453	2721.8900320700714	2569.449561740583	2643.1199810382996	2406.946749713905
3023.60312013616	2373.7345181490477	2446.8462528964405	2366.053161672429	2371.8357556759343	3439.780620974746	2700.315033470052	2553.175439792807	2470.2603384857266	2411.9376794425293	2477.3435643399625	2483.021264745519	2445.4462074142657	2720.9845685046857	2469.0326987247754	2518.026713558062	2358.7753671110722	2421.735057599391	2662.4284261524313	2372.4073048130854	2654.8511965850253	2472.5947566943614	2720.7289560790127	2448.1255927490165	2693.8213776956127	2618.257148321453	2721.8900320700714	2569.449561740583	2643.1199810382996	2392.1497341595223
3023.60312013616	2373.7345181490477	2444.754329748708	2365.6398014780852	2367.8408195261927	3439.780620974746	2699.7218449713864	2553.175439792807	2470.2603384857266	2411.494679179974	2477.3435643399625	2483.021264745519	2445.4462074142657	2720.7233450802937	2469.0326987247754	2517.3139753092173	2358.7753671110722	2421.735057599391	2662.4284261524313	2372.4073048130854	2652.31753415863	2472.5947566943614	2720.7289560790127	2448.112005403059	2681.1640540373164	2618.257148321453	2721.8900320700714	2526.398139291869	2618.7319160668926	2392.1497341595223
3023.60312013616	2373.7345181490477	2444.754329748708	2364.9939834937973	2367.4803135699117	3439.780620974746	2699.7218449713864	2527.303344762849	2415.150132941569	2411.494679179974	2476.0036571461164	2466.5251501111943	2445.4462074142657	2720.7233450802937	2431.892304430823	2517.3139753092173	2357.98922103861	2421.735057599391	2609.1079361352618	2371.783448702622	2641.974905334282	2472.4670360723353	2699.153184034145	2448.112005403059	2681.1640540373164	2618.257148321453	2721.7698171763286	2526.398139291869	2618.7319160668926	2392.1497341595223
3022.7250119839046	2373.7345181490477	2444.754329748708	2364.9939834937973	2362.1550493878603	3425.7517221435564	2699.7218449713864	2527.172734386133	2415.150132941569	2411.494679179974	2474.94427087979	2466.5251501111943	2445.4462074142657	2694.683744669228	2399.629922195261	2517.3139753092173	2357.98922103861	2373.9245682359633	2608.4138926477713	2371.783448702622	2641.974905334282	2472.4670360723353	2699.153184034145	2445.682835323717	2681.1640540373164	2618.257148321453	2680.060472013145	2526.398139291869	2618.7319160668926	2392.1497341595223
3022.7250119839046	2372.6641865029046	2444.6024098473463	2344.942662266485	2362.1550493878603	3425.7517221435564	2699.7218449713864	2494.7734686365607	2415.150132941569	2411.494679179974	2474.94427087979	2466.5251501111943	2445.4462074142657	2691.442824780761	2399.629922195261	2514.4470082872635	2357.64240210104	2373.9245682359633	2608.4138926477713	2371.783448702622	2641.974905334282	2446.3874727213188	2688.0957841687464	2419.8218350686734	2681.1640540373164	2618.257148321453	2680.0188235750556	2526.398139291869	2618.434189153407	2392.1497341595223
3013.5669369478273	2372.6641865029046	2444.6024098473463	2343.7379348519416	2361.7477862186843	3360.7195913225664	2666.358625464666	2494.7734686365607	2415.150132941569	2411.494679179974	2472.5682551494347	2458.349386173693	2445.4462074142657	2688.3714940626605	2399.629922195261	2513.536333064936	2357.64240210104	2373.9245682359633	2608.4138926477713	2371.783448702622	2641.974905334282	2446.3874727213188	2687.8203878500694	2406.3037555306632	2574.567752879618	2618.257148321453	2680.0188235750556	2526.398139291869	2618.434189153407	2392.1497341595223
3013.5669369478273	2372.6641865029046	2418.5880888337733	2343.7379348519416	2361.7477862186843	3360.7195913225664	2664.5960167928724	2457.7203384285867	2415.150132941569	2407.1563539408226	2472.5682551494347	2458.349386173693	2445.4462074142657	2688.3714940626605	2399.629922195261	2513.536333064936	2346.380335180096	2373.9245682359633	2605.977792027595	2370.7888130567044	2640.589628800099	2444.338364293345	2668.8967043275907	2406.3037555306632	2571.5205780001916	2618.257148321453	2680.0188235750556	2501.3225549754825	2582.551847666386	2392.1497341595223
3013.5669369478273	2372.6641865029046	2418.5880888337733	2309.4131052751572	2361.7477862186843	3357.7579075522776	2663.749969349966	2457.7203384285867	2415.150132941569	2384.3326033752014	2472.5682551494347	2458.349386173693	2445.160522650957	2688.3714940626605	2391.0130579787215	2513.536333064936	2346.380335180096	2373.9245682359633	2605.977792027595	2370.7888130567044	2628.1645194364132	2444.338364293345	2668.8967043275907	2406.3037555306632	2561.1211930583513	2614.981344266648	2680.0188235750556	2491.8778916643632	2582.551847666386	2373.605856820012
3013.5669369478273	2372.6641865029046	2418.5880888337733	2309.4131052751572	2361.7477862186843	3357.7579075522776	2623.5217545056707	2457.3813177415373	2406.950583006981	2384.3326033752014	2472.5682551494347	2458.349386173693	2445.160522650957	2688.3714940626605	2390.5792872486068	2513.055978737474	2343.8321470521355	2373.9245682359633	2605.977792027595	2370.7888130567044	2628.1645194364132	2444.338364293345	2668.8967043275907	2404.594356613877	2559.7864511069356	2614.981344266648	2680.0188235750556	2489.000189987901	2582.551847666386	2370.7666941432194
3013.5669369478273	2372.6641865029046	2410.6327370228555	2309.4131052751572	2361.7477862186843	3357.7579075522776	2623.5217545056707	2453.6339944082083	2406.950583006981	2384.3326033752014	2472.5682551494347	2458.349386173693	2445.160522650957	2688.3714940626605	2390.5792872486068	2479.7986991248	2342.160675572196	2373.9245682359633	2605.977792027595	2370.7888130567044	2628.1645194364132	2444.338364293345	2666.056442275987	2404.422221228159	2559.7864511069356	2614.981344266648	2680.0188235750556	2488.1155819411415	2561.9502323800793	2369.5189104668525
3013.5669369478273	2372.6641865029046	2409.3912440670183	2308.652597505779	2358.018596394515	3357.7579075522776	2623.5217545056707	2451.850866595551	2406.950583006981	2384.3326033752014	2472.256269564429	2458.349386173693	2445.160522650957	2688.3714940626605	2390.5792872486068	2479.7986991248	2327.965131870412	2373.7788004369104	2605.977792027595	2370.7888130567044	2628.1645194364132	2443.4259224850084	2666.056442275987	2389.49284984232	2559.7864511069356	2614.981344266648	2666.523898174558	2488.1155819411415	2518.672650365766	2366.1950776583744
3008.957748351084	2369.977648533987	2374.2602602136785	2308.652597505779	2358.018596394515	3357.7579075522776	2592.284448542537	2451.850866595551	2405.634858278214	2375.251354226923	2471.772169256495	2438.388762961819	2445.160522650957	2688.3714940626605	2389.240615333079	2479.7986991248	2327.271186329664	2373.7788004369104	2605.977792027595	2328.0358870070554	2608.904503158823	2393.8086223216333	2666.056442275987	2363.49307010324	2559.7864511069356	2611.0036114589143	2666.523898174558	2488.1155819411415	2499.7872085391696	2366.1950776583744
3008.957748351084	2369.977648533987	2374.2602602136785	2308.652597505779	2358.018596394515	3357.7579075522776	2592.284448542537	2451.850866595551	2403.922575647249	2375.251354226923	2471.772169256495	2437.7480943662836	2431.1694329922107	2686.539320733121	2388.2313416596817	2479.7986991248	2327.271186329664	2373.7625609969236	2595.4615257091614	2328.0358870070554	2586.3681464616957	2390.5418153251485	2584.3663151198148	2363.49307010324	2558.608639076046	2579.315729940242	2666.523898174558	2488.1155819411415	2499.7872085391696	2366.1950776583744
3008.957748351084	2325.997719440757	2374.2602602136785	2308.652597505779	2348.7174050791455	3357.7579075522776	2577.2245810402633	2451.850866595551	2403.922575647249	2375.251354226923	2438.206861085824	2437.7480943662836	2431.1694329922107	2686.539320733121	2388.2313416596817	2479.7986991248	2325.363976822684	2371.352014025178	2589.982331194821	2328.0358870070554	2586.3681464616957	2390.5418153251485	2581.180085948409	2363.49307010324	2558.608639076046	2578.8988593970166	2666.523898174558	2488.1155819411415	2499.7872085391696	2366.1950776583744
3008.957748351084	2325.997719440757	2374.167890105242	2308.652597505779	2348.6235186719878	3320.5350507473245	2577.2245810402633	2451.850866595551	2403.922575647249	2375.251354226923	2438.206861085824	2430.4088193105244	2431.1694329922107	2686.539320733121	2387.6637769801314	2479.7986991248	2312.7134427760157	2371.352014025178	2589.982331194821	2327.462897887749	2582.7530768040738	2390.5418153251485	2581.018837901282	2362.7133325312952	2558.608639076046	2578.8988593970166	2666.523898174558	2488.1155819411415	2499.7872085391696	2366.1950776583744
3008.957748351084	2325.997719440757	2374.167890105242	2308.5702903133138	2346.892033578047	3320.5350507473245	2577.189531976972	2451.850866595551	2403.922575647249	2375.251354226923	2436.6624717982263	2430.4088193105244	2431.1694329922107	2657.236049208651	2387.6637769801314	2443.357003880985	2312.7134427760157	2369.1680944783634	2589.982331194821	2324.7458822450976	2577.9264615261764	2390.5418153251485	2580.107775802701	2362.7133325312952	2553.4346859370694	2578.8988593970166	2562.550256126385	2488.1155819411415	2499.7872085391696	2365.4358192434847
3008.957748351084	2325.997719440757	2374.167890105242	2308.5702903133138	2346.6229156328254	3318.05701583661	2576.90132744545	2445.7480427379155	2401.907171970713	2367.862523066724	2436.6624717982263	2430.4088193105244	2431.1694329922107	2657.236049208651	2366.205413021789	2443.357003880985	2312.7134427760157	2369.1680944783634	2589.982331194821	2324.7458822450976	2577.9264615261764	2390.5418153251485	2580.107775802701	2362.5097919646387	2552.2257464717577	2578.8988593970166	2562.550256126385	2472.893850315033	2499.7872085391696	2365.4358192434847
3008.957748351084	2325.997719440757	2374.167890105242	2308.5702903133138	2346.6229156328254	3313.3502804287264	2574.9176000349044	2441.760025161206	2400.436748758479	2343.8040283859946	2436.6624717982263	2430.4088193105244	2431.1694329922107	2657.236049208651	2358.456094809395	2442.4424566355083	2312.7134427760157	2369.1680944783634	2589.982331194821	2323.8551746477024	2577.9264615261764	2390.2675701495327	2576.939135281569	2362.5097919646387	2552.178573159501	2550.1207226482993	2562.550256126385	2472.893850315033	2470.319342161864	2365.4358192434847
3005.2538950703724	2325.997719440757	2374.167890105242	2308.5702903133138	2346.6229156328254	3313.089891969801	2574.9176000349044	2441.760025161206	2358.9606294162077	2342.2838760720797	2436.6624717982263	2407.8394840484284	2431.1694329922107	2654.9431988659603	2358.456094809395	2442.4424566355083	2306.304852102541	2359.1241468571443	2567.844160341912	2323.8551746477024	2575.102034636995	2390.2675701495327	2573.1005790223967	2360.687239710691	2506.75980119233	2550.1207226482993	2516.124402088398	2472.876381175611	2470.319342161864	2365.4358192434847
2873.7343496313106	2325.997719440757	2374.167890105242	2308.0981678333937	2346.178430133189	3313.089891969801	2574.9176000349044	2441.760025161206	2358.9606294162077	2342.2838760720797	2436.6624717982263	2407.8394840484284	2412.1836135662074	2654.8175677343497	2358.456094809395	2442.4424566355083	2306.304852102541	2359.1241468571443	2567.844160341912	2323.2436047918873	2575.102034636995	2390.2675701495327	2573.1005790223967	2359.316092320454	2506.75980119233	2550.1207226482993	2514.851582297019	2472.876381175611	2470.319342161864	2365.4358192434847
2873.7343496313106	2325.997719440757	2363.1397298476504	2306.3024725989876	2346.178430133189	3313.089891969801	2574.9176000349044	2441.760025161206	2358.9606294162077	2342.2838760720797	2419.1538900339037	2407.8394840484284	2412.1836135662074	2653.6418194535127	2358.456094809395	2442.4424566355083	2274.7786098253873	2358.9519606624376	2567.844160341912	2323.2436047918873	2575.102034636995	2390.0120463986204	2573.1005790223967	2359.316092320454	2506.75980119233	2547.529695786162	2514.851582297019	2472.876381175611	2470.319342161864	2365.4358192434847
2817.5957862415053	2324.7698952608166	2363.1397298476504	2298.443681671394	2346.178430133189	3309.646441401491	2568.2853808509044	2441.760025161206	2358.9606294162077	2342.2838760720797	2419.1538900339037	2407.8394840484284	2412.1836135662074	2652.2643816037717	2358.456094809395	2442.4424566355083	2274.7786098253873	2357.9938499998834	2567.844160341912	2322.3207854162074	2575.102034636995	2354.7441975454144	2573.1005790223967	2359.181159629129	2506.75980119233	2547.529695786162	2514.851582297019	2472.876381175611	2450.9537724669713	2364.95531372405
2817.5957862415053	2323.0641993787704	2353.0966403307666	2298.443681671394	2346.178430133189	3309.646441401491	2568.2853808509044	2441.760025161206	2358.9606294162077	2318.502361253919	2419.1538900339037	2407.8394840484284	2412.1836135662074	2625.064692858289	2358.456094809395	2442.4424566355083	2274.7786098253873	2350.452973196993	2567.844160341912	2316.587957507705	2562.0674319102036	2343.832375657933	2573.1005790223967	2359.181159629129	2500.955073348153	2547.529695786162	2513.248649259728	2472.876381175611	2440.7810736479037	2364.95531372405
2817.5957862415053	2322.1429453938035	2353.0966403307666	2291.121050429207	2312.2702334255073	3307.2660660805377	2568.2853808509044	2441.13036624688	2358.9606294162077	2318.502361253919	2419.1538900339037	2407.8394840484284	2412.077284632905	2625.064692858289	2358.456094809395	2442.195466417504	2274.7786098253873	2350.452973196993	2510.8560035252426	2316.5369079385905	2516.027787862182	2343.832375657933	2573.1005790223967	2330.0592926793274	2478.5174322820358	2547.529695786162	2512.2358500978576	2453.457676868991	2440.7810736479037	2358.6611980656403
2814.81710497975	2319.219705308212	2353.0966403307666	2291.121050429207	2300.1884321300204	3307.188611315733	2568.2853808509044	2433.38807393172	2358.9606294162077	2317.1012568037368	2419.1538900339037	2407.8394840484284	2412.077284632905	2625.064692858289	2358.456094809395	2440.7945522867967	2274.7786098253873	2350.452973196993	2510.8560035252426	2316.5369079385905	2516.027787862182	2343.832375657933	2570.223174512076	2330.0592926793274	2468.3575527797975	2547.529695786162	2510.6657163748596	2453.457676868991	2440.7810736479037	2358.6611980656403
2811.9845621693657	2319.219705308212	2353.0966403307666	2291.121050429207	2300.1884321300204	3305.177901604301	2568.2853808509044	2432.0582644483957	2358.9606294162077	2317.1012568037368	2411.7366010927235	2407.8394840484284	2387.080595192945	2623.430496772402	2358.456094809395	2392.700268914002	2273.2598141539847	2348.739180880674	2507.273697013998	2306.0423819946736	2494.3843806212517	2343.832375657933	2568.339524833096	2330.0592926793274	2468.297677656973	2545.7444397407307	2509.7466043643694	2453.457676868991	2440.7810736479037	2356.5677189628163
2806.838917175765	2284.210987702889	2353.0966403307666	2291.121050429207	2299.137179870066	3305.177901604301	2567.567886923932	2431.715832684871	2358.9606294162077	2317.1012568037368	2411.7366010927235	2407.8394840484284	2387.080595192945	2623.430496772402	2358.456094809395	2391.443144832053	2272.9587440889964	2348.739180880674	2507.273697013998	2305.4843641240627	2472.113621770792	2326.6189910750445	2566.6476029205364	2319.149426108974	2468.297677656973	2525.894504033579	2509.7466043643694	2453.457676868991	2440.7810736479037	2356.5677189628163
2806.838917175765	2284.210987702889	2353.0966403307666	2290.867039959523	2299.137179870066	3304.315103216697	2567.050933740094	2431.715832684871	2358.9606294162077	2317.1012568037368	2411.7366010927235	2395.3830093814054	2387.080595192945	2623.430496772402	2356.195265976984	2383.847690923821	2272.773969635914	2348.739180880674	2507.273697013998	2298.8766444852495	2472.113621770792	2315.023686902383	2566.2545110053643	2319.149426108974	2468.297677656973	2525.059509062582	2509.7466043643694	2453.457676868991	2440.31307505776	2356.5677189628163
2806.838917175765	2284.210987702889	2353.0966403307666	2290.867039959523	2299.137179870066	3304.020104035522	2521.9135866582637	2407.2875065315466	2358.9606294162077	2316.348035542351	2411.2200315609234	2395.3830093814054	2383.618780746786	2569.952689775472	2324.9044144900668	2383.847690923821	2272.6455725238875	2348.739180880674	2507.273697013998	2297.9313754383807	2472.113621770792	2315.023686902383	2566.2545110053643	2311.5991897303493	2468.297677656973	2525.059509062582	2509.7466043643694	2453.457676868991	2440.31307505776	2344.2990846761368
2803.061164506611	2284.210987702889	2351.1390764817197	2290.867039959523	2297.427939216138	3278.840512574062	2521.9135866582637	2407.2875065315466	2357.7546689352184	2316.348035542351	2409.8299754226746	2395.3830093814054	2383.618780746786	2569.952689775472	2324.9044144900668	2383.847690923821	2272.6455725238875	2346.128869746724	2506.5562512328247	2297.9313754383807	2472.113621770792	2315.023686902383	2566.2545110053643	2311.5991897303493	2468.297677656973	2525.059509062582	2509.346951803007	2452.9513059418214	2440.31307505776	2341.667798117493
2803.061164506611	2264.3203360549956	2351.1390764817197	2285.699874708221	2297.181969469583	3278.1042415073734	2521.9135866582637	2406.6908834342753	2357.7546689352184	2316.348035542351	2392.519209021181	2395.3830093814054	2383.618780746786	2569.952689775472	2324.9044144900668	2383.847690923821	2272.6455725238875	2346.128869746724	2506.5562512328247	2297.9313754383807	2472.113621770792	2314.9367689838955	2566.2545110053643	2311.5991897303493	2468.297677656973	2499.23178913937	2509.346951803007	2452.9513059418214	2436.5140480273244	2341.338306501954
2803.061164506611	2264.3203360549956	2351.021162743488	2285.699874708221	2297.181969469583	3278.1042415073734	2521.9135866582637	2406.3899688707425	2357.7546689352184	2316.348035542351	2391.031679627522	2395.3830093814054	2382.553470811575	2569.952689775472	2324.6010563845757	2382.5333751633852	2258.3516415477175	2344.993242029533	2506.5562512328247	2292.7655800321754	2471.282846206877	2314.9367689838955	2566.2545110053643	2311.5900786109373	2468.297677656973	2499.23178913937	2509.346951803007	2451.881762136872	2436.5140480273244	2341.338306501954
2803.061164506611	2264.3203360549956	2342.6239543256206	2285.416012901209	2297.181969469583	3278.1042415073734	2520.573226268029	2406.3899688707425	2351.1139742451965	2316.348035542351	2388.474908929034	2395.3830093814054	2382.553470811575	2569.952689775472	2323.881813698029	2380.948374424299	2258.3516415477175	2344.993242029533	2506.5562512328247	2292.7655800321754	2470.019152886595	2305.3483898816726	2552.797987842404	2304.348714437195	2468.297677656973	2499.23178913937	2507.5090193982273	2451.881762136872	2436.5140480273244	2341.338306501954
2803.061164506611	2264.3203360549956	2342.6239543256206	2285.416012901209	2297.181969469583	3278.1042415073734	2520.573226268029	2401.697279027052	2351.1139742451965	2316.3185082124146	2388.474908929034	2395.3830093814054	2382.553470811575	2569.952689775472	2323.881813698029	2380.948374424299	2258.3516415477175	2344.993242029533	2506.5562512328247	2292.7655800321754	2470.019152886595	2305.3483898816726	2468.9603802927804	2304.348714437195	2468.297677656973	2499.23178913937	2507.5090193982273	2451.2403020662628	2436.5140480273244	2340.315647366643
2798.332712331686	2264.3203360549956	2342.6239543256206	2285.416012901209	2297.181969469583	3278.1042415073734	2518.662322150977	2401.322146231919	2351.1139742451965	2315.4189221745596	2388.474908929034	2395.3830093814054	2382.553470811575	2569.618639353829	2323.881813698029	2380.948374424299	2257.171141511335	2344.993242029533	2506.5562512328247	2292.2798397887395	2470.019152886595	2305.3483898816726	2468.9603802927804	2302.8683053061945	2462.515044941453	2499.23178913937	2507.5090193982273	2451.2403020662628	2436.5140480273244	2329.798678559195
2798.332712331686	2264.3203360549956	2342.6239543256206	2285.416012901209	2297.181969469583	3278.1042415073734	2514.972676686329	2401.322146231919	2351.1139742451965	2290.335305587587	2388.474908929034	2395.3830093814054	2382.553470811575	2558.442397069356	2323.881813698029	2380.948374424299	2255.551129670797	2344.993242029533	2450.312705944532	2292.2798397887395	2470.019152886595	2305.3483898816726	2468.156283990639	2302.8683053061945	2462.515044941453	2496.26745967236	2507.5090193982273	2444.5841396819155	2436.5140480273244	2328.413487235898
2798.332712331686	2264.3203360549956	2317.500232309404	2270.846566634632	2297.181969469583	3278.1042415073734	2514.972676686329	2401.322146231919	2351.1139742451965	2290.335305587587	2388.474908929034	2383.8355916507744	2378.99836581701	2558.442397069356	2323.881813698029	2380.948374424299	2255.4098732819443	2344.2112515802373	2450.312705944532	2292.2798397887395	2469.2430705969523	2305.3483898816726	2467.2257742771358	2302.8683053061945	2462.515044941453	2496.26745967236	2507.5090193982273	2435.2549006714607	2436.3772464448425	2328.413487235898
2793.696116199085	2264.281213162586	2317.500232309404	2270.846566634632	2297.181969469583	3273.089444929109	2513.936633239893	2401.322146231919	2350.8968892053263	2290.335305587587	2380.1262816408366	2383.8355916507744	2356.2173133156034	2558.442397069356	2323.785276313818	2378.5777597264027	2255.4098732819443	2344.2112515802373	2450.312705944532	2291.264098295098	2469.2430705969523	2305.3483898816726	2466.056991548147	2302.8683053061945	2462.515044941453	2496.26745967236	2506.6014298807027	2409.1481094930955	2436.3772464448425	2328.196160798653
2792.5833018787844	2264.281213162586	2317.500232309404	2270.433926209793	2297.181969469583	3175.4970625735577	2513.936633239893	2401.322146231919	2333.5461968500995	2290.335305587587	2372.0099003129117	2364.4151263193244	2356.2173133156034	2558.442397069356	2305.298931382335	2378.5777597264027	2255.4098732819443	2324.141447578107	2448.952056146749	2272.751913386417	2469.2430705969523	2305.3483898816726	2466.056991548147	2302.7580816762993	2462.515044941453	2495.480111311626	2506.6014298807027	2409.1481094930955	2434.7603681356513	2328.196160798653
2792.5833018787844	2260.2837178290856	2317.500232309404	2269.9287966960865	2297.181969469583	3175.4970625735577	2513.936633239893	2401.322146231919	2333.5461968500995	2276.5347761462936	2372.0099003129117	2364.4151263193244	2356.2173133156034	2557.9643381866617	2305.298931382335	2378.5777597264027	2255.4098732819443	2324.141447578107	2446.994855297993	2272.751913386417	2469.2043782687956	2305.3483898816726	2466.056991548147	2289.6734678327243	2462.515044941453	2486.693164708878	2506.6014298807027	2409.1481094930955	2434.7603681356513	2304.5332801407403
2724.648568175218	2260.2837178290856	2310.314789369265	2252.7995213321433	2297.181969469583	3175.4970625735577	2513.936633239893	2393.603381433495	2333.5461968500995	2276.5347761462936	2372.0099003129117	2364.4151263193244	2324.9620245930428	2557.7963006995474	2305.148150730596	2378.5777597264027	2254.130471929934	2308.8504255028265	2426.440157766967	2272.751913386417	2465.0383839311	2305.3483898816726	2466.056991548147	2289.6734678327243	2431.8596324642717	2486.693164708878	2504.9549366655897	2407.5862259373375	2434.7603681356513	2304.154014242541
2707.0180907324984	2260.2837178290856	2310.314789369265	2252.754347556076	2297.181969469583	3175.4970625735577	2513.936633239893	2393.603381433495	2333.5461968500995	2273.52428175463	2362.50237816456	2359.597115623127	2324.9620245930428	2554.684429460739	2305.148150730596	2378.5777597264027	2254.130471929934	2308.8504255028265	2426.440157766967	2272.751913386417	2453.681534992288	2303.8346679536508	2462.482287769471	2276.6392133552	2421.6603604757097	2486.693164708878	2475.4524699430794	2401.219088676906	2426.835982038795	2304.154014242541
2707.0180907324984	2252.2064132649907	2309.4943641296063	2238.8012305964726	2297.181969469583	3175.4970625735577	2513.936633239893	2379.4738666139697	2306.8772490902124	2273.52428175463	2362.50237816456	2356.453572159954	2324.9620245930428	2554.684429460739	2304.119388779522	2378.0728445335617	2254.130471929934	2287.9011882746613	2426.440157766967	2272.711731363591	2453.681534992288	2303.111494669545	2462.482287769471	2276.596842447795	2421.6603604757097	2443.4810862796185	2475.4524699430794	2385.3925474889497	2426.835982038795	2254.995722886499
2609.37691187821	2245.911522292515	2309.4943641296063	2237.3955200837977	2295.2489707210593	3175.4970625735577	2513.2236223945056	2379.4738666139697	2306.8772490902124	2273.52428175463	2362.2753710773195	2356.3807003884563	2324.9620245930428	2554.684429460739	2303.6220725691874	2378.0728445335617	2254.130471929934	2287.9011882746613	2422.835893750985	2272.711731363591	2453.681534992288	2303.111494669545	2392.578926402511	2262.669791397097	2421.6603604757097	2441.4577710398844	2475.4524699430794	2385.3925474889497	2426.5986187278804	2254.995722886499
2609.37691187821	2245.911522292515	2309.4943641296063	2237.3955200837977	2285.251177939944	3175.4970625735577	2511.7018358576706	2379.270402461707	2305.6595140512622	2273.52428175463	2362.2753710773195	2356.3807003884563	2324.9620245930428	2554.684429460739	2292.9809216697454	2377.891378189303	2250.2938508540265	2287.9011882746613	2422.835893750985	2272.711731363591	2452.677201450069	2302.803841527598	2392.552839756683	2262.2351192739748	2419.105350164991	2439.3481206957213	2475.4524699430794	2385.3925474889497	2426.5986187278804	2254.995722886499
2570.8110945244916	2245.911522292515	2309.4943641296063	2237.3955200837977	2285.251177939944	3174.9464870196516	2511.7018358576706	2376.2928522925813	2305.6595140512622	2273.52428175463	2360.5408775701812	2352.1672838445998	2324.9620245930428	2554.6729262411973	2292.9809216697454	2377.891378189303	2250.2938508540265	2287.9011882746613	2396.3122244359256	2268.4896226649944	2452.677201450069	2302.803841527598	2392.552839756683	2262.2351192739748	2418.301795308119	2439.3481206957213	2475.4524699430794	2385.3925474889497	2426.509286814127	2254.995722886499
2570.55796242261	2245.911522292515	2308.9887601677824	2237.3955200837977	2285.251177939944	3174.9464870196516	2503.382403405283	2376.2928522925813	2305.6595140512622	2273.52428175463	2359.9852476678475	2352.1672838445998	2324.9620245930428	2551.2981310429404	2292.0947231184437	2377.891378189303	2250.2938508540265	2287.9011882746613	2396.3122244359256	2268.4896226649944	2452.677201450069	2295.9532843855523	2392.552839756683	2262.2351192739748	2418.301795308119	2371.103828771853	2475.4524699430794	2384.5369305266113	2426.509286814127	2254.995722886499
2570.55796242261	2228.4584303520555	2308.9887601677824	2237.3695070067256	2275.11194912246	3174.9464870196516	2494.5526953122394	2375.242525277997	2305.6595140512622	2272.820691381657	2359.9852476678475	2346.9973539553607	2324.9620245930428	2546.5191247283146	2292.0947231184437	2377.891378189303	2250.137858458356	2287.9011882746613	2396.3122244359256	2266.9352227908776	2452.677201450069	2294.8049786799097	2392.0251651006092	2260.6545842974115	2415.224447331361	2369.8098204689504	2475.0091799507973	2383.671869782626	2426.509286814127	2253.553828577506
2570.55796242261	2228.4584303520555	2308.9887601677824	2237.3695070067256	2275.11194912246	3174.9464870196516	2457.6199927962844	2375.242525277997	2305.6595140512622	2272.431145790616	2359.9852476678475	2346.518764578826	2324.9620245930428	2546.5191247283146	2292.0947231184437	2377.891378189303	2250.137858458356	2287.9011882746613	2396.3122244359256	2266.9352227908776	2452.677201450069	2294.8049786799097	2392.0251651006092	2260.6426012597667	2415.224447331361	2369.8098204689504	2474.180520963792	2381.0346251897527	2426.509286814127	2253.553828577506
2570.55796242261	2226.988521711662	2308.9887601677824	2237.3695070067256	2275.11194912246	3174.9464870196516	2457.5450022996715	2374.403165218298	2305.6595140512622	2272.431145790616	2332.127401446497	2345.6976008826405	2323.951132021331	2525.658218053106	2292.0947231184437	2377.891378189303	2250.137858458356	2287.9011882746613	2396.3122244359256	2266.9352227908776	2452.677201450069	2294.8049786799097	2392.0251651006092	2260.6426012597667	2415.224447331361	2369.8098204689504	2465.322901430502	2336.6501420177956	2412.9637200746038	2253.553828577506
2570.55796242261	2226.988521711662	2308.9887601677824	2237.3695070067256	2275.11194912246	3149.1806325651055	2456.636862076835	2374.403165218298	2305.6595140512622	2272.125716609608	2332.127401446497	2319.3140720275505	2323.377883706522	2525.658218053106	2292.0947231184437	2377.732330239348	2250.137858458356	2287.9011882746613	2370.5517938478533	2266.9352227908776	2452.6702446220497	2293.863189068169	2392.0251651006092	2260.6426012597667	2415.224447331361	2369.8098204689504	2436.0876331140266	2334.4074983030987	2412.9637200746038	2253.3539920850685
2570.55796242261	2226.988521711662	2308.9887601677824	2237.3695070067256	2275.11194912246	3149.1806325651055	2447.53531853195	2369.4663080376777	2305.6595140512622	2272.125716609608	2332.127401446497	2319.3140720275505	2323.377883706522	2511.7078996533482	2292.0947231184437	2369.140390895631	2236.7871830030626	2287.9011882746613	2370.5517938478533	2266.835826647207	2452.3637136879083	2293.863189068169	2392.0251651006092	2240.470948418207	2415.224447331361	2369.8098204689504	2435.4437013081815	2334.4074983030987	2412.9637200746038	2253.3539920850685
2570.55796242261	2226.988521711662	2308.9887601677824	2237.245036057214	2275.11194912246	3148.4892505253993	2447.53531853195	2369.4663080376777	2304.7469055780266	2272.125716609608	2332.127401446497	2319.3140720275505	2323.377883706522	2511.7078996533482	2292.0947231184437	2366.0638635532787	2236.7871830030626	2287.9011882746613	2370.5517938478533	2266.835826647207	2432.5194028672854	2293.863189068169	2392.0251651006092	2240.470948418207	2411.3140978947686	2369.8098204689504	2435.4437013081815	2334.4074983030987	2412.9637200746038	2253.3539920850685
2570.55796242261	2226.988521711662	2308.9887601677824	2237.245036057214	2265.444334125964	3148.4892505253993	2435.84796083678	2369.4663080376777	2304.7469055780266	2272.125716609608	2331.9935484363837	2319.2862038528706	2323.377883706522	2511.7078996533482	2292.0947231184437	2366.0638635532787	2236.7871830030626	2287.9011882746613	2370.5517938478533	2266.7528518926883	2432.5194028672854	2293.863189068169	2391.8968238235393	2240.470948418207	2411.3140978947686	2369.8098204689504	2405.7547531793557	2334.4074983030987	2412.9637200746038	2249.932006300509
2570.55796242261	2226.988521711662	2308.9887601677824	2237.245036057214	2265.444334125964	3147.5353308363183	2435.84796083678	2369.4663080376777	2304.6388335298	2261.127216459482	2331.9935484363837	2319.2862038528706	2323.377883706522	2511.7078996533482	2292.0947231184437	2366.0638635532787	2235.985467807158	2287.699760496537	2370.5517938478533	2266.7528518926883	2430.8513458695597	2293.863189068169	2391.257763941518	2240.470948418207	2411.3140978947686	2369.8098204689504	2404.0216638689503	2331.5047391750522	2412.9637200746038	2249.932006300509
2562.172653376886	2226.9644278589994	2308.9887601677824	2232.9381807535215	2264.265707822596	3147.5353308363183	2435.84796083678	2369.4663080376777	2304.074187820881	2261.127216459482	2331.9935484363837	2319.2862038528706	2323.377883706522	2510.611462724375	2291.4427779929897	2355.121014167799	2230.4843546905136	2287.6056689185903	2370.5517938478533	2266.7528518926883	2430.8513458695597	2292.2858464823153	2391.257763941518	2240.470948418207	2411.3140978947686	2369.8098204689504	2404.0216638689503	2331.5047391750522	2412.9637200746038	2240.5679238592606
2558.03568513784	2226.628069951141	2283.042538901278	2223.149026818881	2264.265707822596	3147.5353308363183	2435.84796083678	2356.042926626212	2304.074187820881	2261.127216459482	2331.9935484363837	2298.102772241291	2322.6073612804325	2510.611462724375	2281.942306324871	2355.121014167799	2219.1973060893674	2287.2525805819937	2341.7624862237335	2266.7528518926883	2428.909829353739	2292.2858464823153	2391.257763941518	2239.143550161294	2411.3140978947686	2365.899387214083	2402.406655359881	2331.5047391750522	2412.9637200746038	2216.4918616098603
2558.03568513784	2226.628069951141	2283.042538901278	2223.149026818881	2264.265707822596	3144.8637071071153	2435.84796083678	2356.042926626212	2304.074187820881	2261.127216459482	2331.9935484363837	2297.3115225158735	2305.3838796552354	2506.472432813033	2281.942306324871	2355.121014167799	2219.1973060893674	2287.2525805819937	2341.7624862237335	2266.409837762726	2428.909829353739	2289.3402911095945	2391.257763941518	2239.143550161294	2411.3140978947686	2365.899387214083	2402.406655359881	2331.5047391750522	2412.9637200746038	2216.0313415954442
2545.375365451554	2226.628069951141	2282.5991928384046	2223.149026818881	2264.265707822596	3137.6987472977853	2435.84796083678	2354.999319106551	2304.005568966086	2247.3653018757905	2331.9935484363837	2297.3115225158735	2305.3838796552354	2506.472432813033	2281.632356601941	2354.295123766256	2218.218271579845	2287.2525805819937	2341.7624862237335	2266.409837762726	2415.402570611076	2289.3402911095945	2391.257763941518	2239.143550161294	2411.3140978947686	2365.899387214083	2402.406655359881	2331.5047391750522	2412.9637200746038	2213.531173220445
2545.375365451554	2226.628069951141	2282.5991928384046	2223.149026818881	2263.0530533107712	3114.595987093546	2435.84796083678	2349.125883629454	2304.005568966086	2247.3653018757905	2330.785017952472	2297.3115225158735	2305.3838796552354	2495.8775707437444	2277.079014820151	2343.787962510206	2218.218271579845	2287.0810194279197	2341.7624862237335	2266.2844023249713	2415.2430915418277	2289.3402911095945	2391.257763941518	2238.6915442089444	2410.6233663379853	2346.5767384138308	2402.406655359881	2318.723419571836	2379.722594806314	2213.531173220445
2545.375365451554	2226.624826890313	2282.5991928384046	2221.378615416892	2220.5985865442944	3104.9839362739353	2435.84796083678	2349.125883629454	2302.933016819423	2245.8679144643256	2330.785017952472	2295.5628480234573	2293.3946477564564	2443.2197294758853	2276.7067081087607	2343.787962510206	2218.218271579845	2287.0810194279197	2339.9772026125747	2266.1378129419995	2415.2430915418277	2284.0570746999983	2391.257763941518	2231.4935879272402	2410.6233663379853	2334.8843992666853	2402.406655359881	2318.723419571836	2379.722594806314	2213.531173220445
2545.375365451554	2223.5785419306853	2282.5991928384046	2211.53636282324	2212.959698029767	3104.9839362739353	2435.84796083678	2343.7907146723865	2302.933016819423	2232.006174939839	2329.5442156233435	2289.292601205872	2283.62211625093	2443.2197294758853	2276.351385383293	2330.2171149759083	2218.178698952375	2286.9871546164222	2338.620147916423	2266.1378129419995	2415.2430915418277	2268.3065431288173	2388.983688765517	2219.9947831250993	2410.1248813044863	2334.8843992666853	2402.406655359881	2318.723419571836	2379.722594806314	2213.531173220445
2545.375365451554	2215.425884073519	2278.2026220715525	2209.5215860791895	2212.959698029767	3104.9839362739353	2432.475817119805	2343.2577672622388	2302.933016819423	2232.006174939839	2329.5442156233435	2289.0469510686394	2283.62211625093	2443.2197294758853	2276.351385383293	2330.2171149759083	2199.5854008474157	2286.9871546164222	2338.620147916423	2258.669364685989	2398.2340579332317	2265.728520024863	2388.983688765517	2219.9947831250993	2410.1248813044863	2334.8843992666853	2386.4363794761143	2318.723419571836	2379.722594806314	2213.267101322546
2543.536972153189	2215.425884073519	2278.2026220715525	2208.7146256625606	2212.835281200359	3056.556152309956	2432.475817119805	2343.2577672622388	2301.028700517405	2230.4254785194016	2329.5442156233435	2289.0469510686394	2282.4920778883397	2443.2197294758853	2276.1724861585963	2305.116317279702	2199.5854008474157	2286.951165168225	2277.325180844297	2254.1924299669267	2394.9400078762947	2265.598129742929	2388.6331665752996	2219.9947831250993	2410.1248813044863	2334.8843992666853	2386.4363794761143	2318.723419571836	2379.722594806314	2213.267101322546
2543.536972153189	2215.425884073519	2259.409368034283	2208.7146256625606	2212.3011886385234	3056.556152309956	2427.502987547192	2343.2577672622388	2299.959637267308	2230.4254785194016	2329.5442156233435	2289.0469510686394	2282.4920778883397	2443.2197294758853	2274.599031908037	2304.9681395399416	2199.5854008474157	2286.951165168225	2277.325180844297	2253.5736927379467	2394.9400078762947	2258.6243466678593	2388.6331665752996	2219.9947831250993	2408.4738537477588	2334.8843992666853	2353.1793414084073	2317.9757126947125	2379.03639927693	2213.267101322546
2543.536972153189	2214.810537579445	2259.409368034283	2208.6210232357785	2212.250282333495	3052.684035660567	2427.502987547192	2343.2577672622388	2299.959637267308	2230.4254785194016	2329.244523207638	2289.0469510686394	2282.4920778883397	2373.205673294874	2271.8107253937433	2304.9681395399416	2199.5854008474157	2286.951165168225	2277.325180844297	2252.6272715169966	2394.9400078762947	2258.6243466678593	2380.5562169175723	2219.9718269776768	2407.810370497993	2334.302950068927	2352.5205355108396	2316.0681349787387	2369.438717878087	2213.267101322546
2543.536972153189	2213.546190409212	2259.409368034283	2208.6210232357785	2212.250282333495	3052.684035660567	2421.246802122614	2342.8603526541947	2299.959637267308	2230.4254785194016	2314.3127705516217	2288.1170158281716	2282.4920778883397	2370.648321930452	2271.8107253937433	2304.9681395399416	2199.5854008474157	2286.951165168225	2277.325180844297	2252.6272715169966	2394.9400078762947	2258.6243466678593	2380.181416867322	2219.071293890681	2407.810370497993	2334.302950068927	2352.4888999451127	2316.0681349787387	2368.860759643624	2213.267101322546
2517.8356070797095	2213.546190409212	2259.409368034283	2208.249442357778	2212.250282333495	3050.493667881674	2420.365286973659	2337.413972521955	2297.3203446728685	2230.4254785194016	2314.181896616048	2282.4373186009007	2282.4920778883397	2370.648321930452	2271.8107253937433	2304.9681395399416	2199.5854008474157	2286.951165168225	2277.325180844297	2252.6201937658902	2394.9400078762947	2252.856299365737	2363.973161280229	2219.071293890681	2399.114524288656	2334.302950068927	2352.4888999451127	2315.6753701752104	2368.860759643624	2213.267101322546
2517.8356070797095	2213.546190409212	2259.409368034283	2207.3249089065307	2212.250282333495	3049.776863579379	2419.3785036251775	2337.413972521955	2295.4895770243647	2230.4254785194016	2304.1425877299193	2282.0094862454926	2282.4920778883397	2370.648321930452	2253.1634028366784	2280.746359836117	2198.5309895857145	2286.951165168225	2277.0173494403043	2252.6201937658902	2392.6608342292993	2252.856299365737	2363.973161280229	2219.071293890681	2399.114524288656	2333.0389722332884	2352.4888999451127	2269.084421976449	2368.860759643624	2212.895731784992
2515.8796291751046	2213.546190409212	2259.409368034283	2203.886655983868	2212.250282333495	3049.776863579379	2419.3785036251775	2337.047859499	2255.5231613438473	2230.4254785194016	2299.9129777166345	2272.441427225006	2282.4920778883397	2370.648321930452	2253.1634028366784	2280.746359836117	2198.462195689391	2272.555615885802	2277.0173494403043	2252.6201937658902	2392.6608342292993	2252.856299365737	2363.3318005342217	2219.071293890681	2399.114524288656	2328.6100845726323	2352.4888999451127	2269.084421976449	2368.860759643624	2212.895731784992
2515.8796291751046	2213.546190409212	2259.409368034283	2203.5872584169224	2211.5782800781226	3046.674419564478	2419.3785036251775	2337.047859499	2255.5231613438473	2230.4254785194016	2299.7122800652787	2266.417226548534	2282.4920778883397	2370.648321930452	2253.1634028366784	2280.377731052389	2198.16653427303	2272.555615885802	2277.0173494403043	2251.237899636957	2392.6608342292993	2252.856299365737	2363.3318005342217	2219.071293890681	2362.2265320693105	2328.6100845726323	2332.919496204744	2269.084421976449	2366.0795956192273	2208.2915913389165
2515.8796291751046	2213.546190409212	2258.9878820809536	2203.5872584169224	2211.129721325988	3046.674419564478	2419.3785036251775	2332.6959225942637	2255.5231613438473	2225.2809171575727	2299.7122800652787	2266.404281127509	2282.4920778883397	2370.648321930452	2252.2741965654586	2280.377731052389	2197.956664449499	2272.555615885802	2277.0173494403043	2251.237899636957	2392.6608342292993	2252.856299365737	2363.3318005342217	2219.071293890681	2360.560677582017	2328.6100845726323	2332.415947944506	2268.811830858917	2366.0795956192273	2208.162049407088
2515.8796291751046	2213.546190409212	2247.7813235322956	2203.357516821585	2211.129721325988	3046.5544444124744	2419.3785036251775	2331.31461226031	2255.5231613438473	2225.2809171575727	2299.7122800652787	2254.9768720913735	2282.4920778883397	2369.3487067725614	2252.2741965654586	2266.3787756941206	2197.956664449499	2272.555615885802	2277.0173494403043	2251.1284536754974	2391.7103746449857	2252.856299365737	2363.3318005342217	2218.057939712507	2360.560677582017	2328.277872641668	2332.415947944506	2268.811830858917	2365.7328231427655	2208.162049407088
2515.8796291751046	2213.185750014723	2247.7813235322956	2203.357516821585	2211.051659382867	3046.5544444124744	2419.3785036251775	2308.791593019742	2255.5231613438473	2225.2809171575727	2299.1556544927967	2254.9768720913735	2253.802644520982	2369.3487067725614	2252.2741965654586	2266.365862260564	2197.956664449499	2272.555615885802	2276.097251532109	2251.1284536754974	2391.7103746449857	2252.856299365737	2362.629333085323	2217.6802788393143	2341.8238550323263	2301.0738543666725	2332.415947944506	2268.811830858917	2362.031330262121	2208.162049407088
2515.8796291751046	2213.185750014723	2247.7813235322956	2202.9515622416297	2211.051659382867	3046.5544444124744	2414.1956195550615	2286.9597722453454	2248.9864783066496	2212.676062749116	2299.1556544927967	2254.9768720913735	2253.802644520982	2369.3487067725614	2252.2741965654586	2266.365862260564	2197.956664449499	2272.555615885802	2276.097251532109	2231.815961361582	2391.7103746449857	2252.856299365737	2361.503780725125	2217.6802788393143	2341.8238550323263	2301.0738543666725	2332.415947944506	2268.811830858917	2362.031330262121	2208.162049407088
2505.9450239854405	2212.6711679071796	2247.7813235322956	2202.538356825999	2211.051659382867	3046.5544444124744	2408.625357054619	2286.9597722453454	2248.9864783066496	2212.676062749116	2297.0575129287354	2254.573260357858	2253.802644520982	2369.3487067725614	2252.2741965654586	2266.365862260564	2197.829658728231	2272.555615885802	2276.097251532109	2231.186078347532	2389.7820824592923	2236.34679659403	2343.593023674057	2217.679303094899	2341.8238550323263	2301.0738543666725	2332.415947944506	2268.811830858917	2334.561456935316	2208.162049407088
2505.9450239854405	2211.7608349276616	2247.7813235322956	2202.538356825999	2211.051659382867	3038.551560907207	2398.77422430488	2286.9597722453454	2248.9864783066496	2212.676062749116	2297.0575129287354	2254.573260357858	2253.802644520982	2369.3487067725614	2252.2741965654586	2266.365862260564	2197.829658728231	2272.555615885802	2276.097251532109	2231.186078347532	2360.7422598178077	2236.34679659403	2343.593023674057	2217.679303094899	2341.46094551982	2301.0738543666725	2332.415947944506	2268.811830858917	2334.561456935316	2207.710789083574
2505.9450239854405	2188.511329239324	2247.2166891599986	2202.538356825999	2211.051659382867	3018.712437093659	2398.6749924178107	2286.9597722453454	2248.4770923821593	2212.676062749116	2297.0575129287354	2254.573260357858	2253.802644520982	2369.3487067725614	2252.2741965654586	2265.573302327484	2197.829658728231	2271.3694521892953	2274.9206645658064	2231.186078347532	2360.7422598178077	2235.9472902692773	2343.593023674057	2211.970261064928	2341.46094551982	2301.0738543666725	2331.7445323717016	2268.811830858917	2334.561456935316	2207.710789083574
2498.7442910715527	2188.511329239324	2247.2166891599986	2202.538356825999	2211.051659382867	3018.712437093659	2383.627757673614	2286.2418689420288	2248.1293904328654	2211.526460804235	2297.0575129287354	2253.591610595945	2253.802644520982	2369.3487067725614	2249.073177737128	2264.906559901891	2197.829658728231	2250.968775698779	2274.9206645658064	2231.186078347532	2344.90676148295	2235.9472902692773	2343.593023674057	2211.970261064928	2341.46094551982	2298.9566358267484	2331.7445323717016	2268.811830858917	2334.561456935316	2207.710789083574
2496.631350915796	2188.511329239324	2247.2166891599986	2202.538356825999	2211.051659382867	3018.2262439714386	2383.627757673614	2286.2418689420288	2248.1293904328654	2211.526460804235	2297.0575129287354	2253.591610595945	2253.802644520982	2369.3487067725614	2249.073177737128	2257.179218496077	2197.829658728231	2250.968775698779	2269.5228065243073	2231.186078347532	2344.90676148295	2235.9472902692773	2343.593023674057	2211.970261064928	2340.433998540748	2298.9566358267484	2331.7445323717016	2262.8014186953474	2334.561456935316	2207.710789083574
2493.5679583794763	2188.511329239324	2247.2166891599986	2197.7670392972923	2210.9622611675545	3016.4896756883536	2383.3358130908737	2286.2418689420288	2247.448020645702	2205.8406852955322	2297.0575129287354	2250.3417987580456	2253.802644520982	2369.1606530337167	2247.9475836618726	2256.5510249030526	2197.829658728231	2250.968775698779	2269.5228065243073	2217.3601216551097	2344.90676148295	2223.719833041598	2341.5062682980065	2211.667686921188	2340.433998540748	2298.9566358267484	2319.22253602213	2250.500386095428	2334.561456935316	2207.710789083574
2493.5679583794763	2185.155986198621	2238.6200924203745	2188.323659841297	2210.9622611675545	2999.2298398515804	2383.3358130908737	2286.2418689420288	2247.448020645702	2205.8406852955322	2297.0575129287354	2250.3417987580456	2253.802644520982	2369.1606530337167	2247.9475836618726	2256.5510249030526	2197.829658728231	2235.046875108699	2269.359646299074	2217.1421307796504	2344.90676148295	2223.719833041598	2340.5465875193117	2211.476964527487	2333.79147656261	2298.9566358267484	2319.22253602213	2250.500386095428	2334.561456935316	2198.567154094501
2493.5679583794763	2185.155986198621	2238.6200924203745	2180.440315159937	2207.111590318039	2992.5692182808016	2383.3358130908737	2286.2418689420288	2247.448020645702	2205.8406852955322	2297.0575129287354	2250.3417987580456	2253.802644520982	2369.1606530337167	2247.9475836618726	2256.5510249030526	2197.829658728231	2234.823828167124	2269.359646299074	2217.1421307796504	2344.90676148295	2217.5242504440066	2336.319665523796	2211.476964527487	2318.377458943707	2297.828256662543	2318.7537501894512	2250.500386095428	2334.561456935316	2198.567154094501
2465.292603578015	2184.872768932634	2238.6200924203745	2176.087928703603	2207.111590318039	2992.5692182808016	2383.186378595644	2286.2418689420288	2247.3568393773257	2205.8406852955322	2297.0575129287354	2250.3417987580456	2253.802644520982	2369.1606530337167	2226.5701043401627	2256.5510249030526	2197.829658728231	2234.823828167124	2269.359646299074	2210.379177438563	2344.90676148295	2217.5242504440066	2325.969180233684	2207.9670444530857	2318.377458943707	2285.1294133012916	2280.474453184433	2250.500386095428	2334.561456935316	2198.0224530956025
2465.292603578015	2184.872768932634	2238.6200924203745	2176.087928703603	2207.111590318039	2992.5692182808016	2383.186378595644	2285.6069308826327	2247.3568393773257	2205.8406852955322	2297.0575129287354	2250.3417987580456	2242.6741385281402	2369.1606530337167	2220.3483627149644	2256.5510249030526	2185.424683739532	2234.823828167124	2269.359646299074	2210.379177438563	2343.7938545146876	2217.5242504440066	2320.739044337401	2207.9670444530857	2318.325866239731	2285.1294133012916	2280.474453184433	2250.500386095428	2327.2824732881854	2198.0224530956025
2465.292603578015	2184.872768932634	2238.6200924203745	2176.087928703603	2207.111590318039	2880.982442277338	2383.186378595644	2285.6069308826327	2240.877816523938	2205.8406852955322	2297.0575129287354	2250.3417987580456	2225.9768270802933	2369.1606530337167	2220.3483627149644	2256.5510249030526	2185.424683739532	2234.823828167124	2267.878182451748	2210.379177438563	2335.19114733859	2216.0459605426067	2317.858059927349	2207.9670444530857	2318.325866239731	2285.0584284033152	2280.474453184433	2248.34449659238	2327.2824732881854	2197.563811292289
2465.292603578015	2181.3331783768776	2226.545402292842	2176.087928703603	2207.111590318039	2880.982442277338	2373.169072854136	2269.356971013326	2239.5539372228104	2198.796326832066	2296.787724956852	2250.3417987580456	2225.9768270802933	2368.698868289665	2220.127967348718	2256.5510249030526	2185.424683739532	2234.823828167124	2267.878182451748	2210.379177438563	2335.19114733859	2215.921123519746	2284.4699728626174	2207.8345536651545	2309.9517150988954	2278.9463727591024	2280.474453184433	2248.34449659238	2327.2824732881854	2197.2874431617824
2465.292603578015	2181.3331783768776	2225.643533764127	2176.087928703603	2207.111590318039	2878.7534806538106	2364.565430914932	2243.885961189038	2239.5539372228104	2198.796326832066	2296.787724956852	2250.3417987580456	2225.9768270802933	2366.5090181993664	2220.127967348718	2255.6761796097435	2185.424683739532	2234.823828167124	2267.878182451748	2210.379177438563	2335.19114733859	2215.921123519746	2284.4699728626174	2207.8345536651545	2309.9517150988954	2278.9463727591024	2280.474453184433	2247.647313527059	2327.2824732881854	2197.2874431617824
2465.292603578015	2181.3331783768776	2225.643533764127	2176.087928703603	2197.7368500061834	2876.001153074236	2364.565430914932	2232.263290519387	2239.5539372228104	2198.796326832066	2296.787724956852	2232.769270482842	2225.9768270802933	2366.5090181993664	2220.127967348718	2255.6761796097435	2184.9467188012613	2234.823828167124	2267.878182451748	2206.3210876462094	2334.450243495454	2215.921123519746	2284.4699728626174	2207.7083372462803	2309.872554580318	2276.78960445707	2280.474453184433	2246.1958270265545	2327.2824732881854	2197.2874431617824
2465.292603578015	2181.3331783768776	2224.779908027716	2176.087928703603	2197.7368500061834	2876.001153074236	2362.932567564087	2232.263290519387	2239.034798759165	2198.7186338199704	2296.787724956852	2232.769270482842	2225.9768270802933	2366.5090181993664	2220.127967348718	2255.6761796097435	2184.9467188012613	2234.823828167124	2267.878182451748	2204.546726291375	2334.450243495454	2215.844618555231	2284.4699728626174	2199.362490642337	2309.872554580318	2264.6875301878395	2280.474453184433	2245.4220064158835	2327.2824732881854	2197.2874431617824
2465.292603578015	2181.3331783768776	2224.779908027716	2176.087928703603	2197.7368500061834	2876.001153074236	2362.932567564087	2231.1981344699857	2239.034798759165	2198.7186338199704	2256.0601087937343	2232.769270482842	2225.9768270802933	2366.5090181993664	2220.127967348718	2255.6761796097435	2184.9467188012613	2231.552529676187	2267.878182451748	2204.546726291375	2334.450243495454	2215.844618555231	2284.4699728626174	2199.178256408093	2309.872554580318	2264.5789442000146	2280.208009481517	2245.4220064158835	2309.735989986815	2196.9233585467086
2445.6142587476857	2181.3331783768776	2224.779908027716	2176.087928703603	2197.7368500061834	2875.936159648542	2362.0205169854016	2230.0509894597826	2211.6543280933174	2198.7186338199704	2256.0601087937343	2232.769270482842	2220.2625227832	2360.4231834570446	2220.127967348718	2255.469094851651	2184.7765397468966	2231.552529676187	2267.878182451748	2204.546726291375	2334.450243495454	2215.844618555231	2277.8798121691952	2199.178256408093	2308.8642620830583	2264.5789442000146	2279.6355995810923	2245.1113795729666	2308.386849650067	2189.422338292465
2445.6142587476857	2181.3331783768776	2224.779908027716	2176.0028447651625	2197.7368500061834	2875.936159648542	2334.059727221108	2230.0509894597826	2211.6543280933174	2198.7186338199704	2256.0601087937343	2232.769270482842	2220.2625227832	2334.6498971898172	2220.127967348718	2244.2579647858825	2184.5517832748674	2231.3676299905496	2267.7405554377387	2203.7535221206463	2334.445697373808	2215.7949121539405	2277.8798121691952	2199.178256408093	2308.278632875362	2264.5789442000146	2278.673380134459	2224.1647406899165	2304.584455780256	2189.422338292465
2445.6142587476857	2181.3331783768776	2224.779908027716	2176.0028447651625	2197.676204282234	2873.031679224314	2334.059727221108	2230.0509894597826	2211.6543280933174	2198.7186338199704	2256.0601087937343	2232.769270482842	2218.7872563553383	2334.6498971898172	2220.127967348718	2244.2579647858825	2184.5517832748674	2225.2682731905093	2267.7405554377387	2203.7535221206463	2334.012426817053	2215.7949121539405	2277.8798121691952	2198.3325042558113	2308.278632875362	2264.5789442000146	2278.673380134459	2224.1647406899165	2304.584455780256	2189.422338292465
2426.1802488543067	2181.3331783768776	2224.779908027716	2176.0028447651625	2197.633753047046	2853.4473914874416	2334.059727221108	2230.0509894597826	2211.6543280933174	2197.2137256038227	2256.0601087937343	2232.769270482842	2218.7872563553383	2334.6498971898172	2220.127967348718	2243.966378159407	2184.5517832748674	2225.2682731905093	2267.7405554377387	2203.7535221206463	2333.5229820232234	2215.7949121539405	2275.989645948334	2190.0615796159227	2308.278632875362	2264.5789442000146	2278.48986240233	2224.1647406899165	2304.584455780256	2185.8456400211667
2426.137705437906	2181.3331783768776	2222.204405041215	2176.0028447651625	2197.202756475413	2853.4473914874416	2333.9767009420016	2230.0509894597826	2211.6543280933174	2197.2137256038227	2255.9789997872517	2232.506233786568	2218.7872563553383	2334.6498971898172	2220.127967348718	2222.295183442738	2174.7928730096373	2224.38153206289	2251.501138827158	2187.902060313408	2333.5229820232234	2215.7949121539405	2275.989645948334	2190.0615796159227	2301.226891460583	2264.5789442000146	2278.48986240233	2224.1647406899165	2304.584455780256	2185.2397028580817
2425.2547575592926	2181.3331783768776	2217.2243728347994	2176.0028447651625	2190.2089271301893	2853.4473914874416	2331.888428775308	2230.0509894597826	2211.6543280933174	2197.2137256038227	2255.9789997872517	2232.506233786568	2216.9647078698526	2334.6498971898172	2208.949713170673	2222.295183442738	2172.4833176907864	2224.38153206289	2251.501138827158	2187.902060313408	2333.105149492294	2215.7949121539405	2275.989645948334	2190.0615796159227	2300.2089351325485	2259.5270295981622	2278.1752520517666	2224.024618007636	2303.0047084681487	2185.2397028580817
2425.2547575592926	2181.3331783768776	2217.2243728347994	2176.0028447651625	2190.2089271301893	2853.4473914874416	2331.0011113179216	2230.0509894597826	2211.6543280933174	2197.2137256038227	2255.9789997872517	2232.506233786568	2216.9647078698526	2333.550830797848	2208.949713170673	2222.059327171163	2172.4833176907864	2224.38153206289	2251.501138827158	2187.902060313408	2332.036991953716	2215.2691095971472	2275.989645948334	2190.0615796159227	2300.2089351325485	2259.5270295981622	2278.1752520517666	2224.024618007636	2257.5703656548258	2185.2397028580817
2425.2547575592926	2181.3331783768776	2216.8313408910963	2168.2320681879737	2190.2089271301893	2853.4473914874416	2303.9915628424596	2229.674632595219	2210.870789057979	2197.2137256038227	2255.9789997872517	2232.506233786568	2216.9647078698526	2332.817245512783	2208.949713170673	2222.059327171163	2171.8879585222726	2224.38153206289	2251.501138827158	2187.902060313408	2319.293132023846	2212.109175638371	2275.989645948334	2189.517288975033	2300.2089351325485	2259.5270295981622	2278.1752520517666	2224.024618007636	2257.5703656548258	2185.2397028580817
2425.2547575592926	2181.3331783768776	2216.8313408910963	2164.101945714672	2187.705275975033	2853.4473914874416	2303.9915628424596	2229.674632595219	2210.870789057979	2196.9795024563123	2243.952845260781	2232.0840862650384	2216.9647078698526	2332.27142335782	2208.185193862916	2222.059327171163	2171.8879585222726	2223.1747042337147	2251.501138827158	2187.836809779179	2318.9544160710498	2212.004804607269	2275.989645948334	2189.517288975033	2298.658992051704	2259.200242920604	2278.1752520517666	2224.024618007636	2257.5703656548258	2185.2397028580817
2425.2547575592926	2181.3331783768776	2210.2936058679866	2163.727264952679	2187.705275975033	2853.4473914874416	2303.9915628424596	2229.674632595219	2200.1454884661503	2196.9795024563123	2243.952845260781	2232.0840862650384	2216.9647078698526	2314.616381447213	2208.185193862916	2218.14607847983	2171.8879585222726	2204.540533375562	2251.501138827158	2183.707742652203	2318.9544160710498	2210.7870273936755	2275.702106189034	2184.5800601122833	2297.798380120095	2258.521483111699	2275.891282820848	2222.929120536339	2257.5703656548258	2185.2397028580817
2421.441725484132	2181.2313480132298	2210.2936058679866	2163.445477280178	2187.705275975033	2717.240289187601	2303.9915628424596	2229.674632595219	2200.1454884661503	2196.9795024563123	2243.094882876104	2219.7400312757063	2216.9647078698526	2314.0794385192444	2207.1426146559165	2217.9671653027963	2169.30442356205	2203.8348459974613	2251.501138827158	2181.439538274063	2318.414589448468	2208.4007398610997	2275.6013023616847	2181.351448328648	2295.3571113651324	2258.521483111699	2275.891282820848	2222.929120536339	2256.523117518319	2183.7262345679032
2404.485663726842	2181.1869768332244	2204.3488471972187	2163.445477280178	2186.7071605033475	2717.240289187601	2303.9915628424596	2229.674632595219	2200.1454884661503	2186.1405966995326	2240.4093863565763	2218.305895588632	2216.9647078698526	2299.2811702114714	2207.062843757074	2217.9671653027963	2169.30442356205	2203.500649608479	2251.040804615772	2181.439538274063	2301.047208061012	2208.4007398610997	2274.9983430925513	2181.351448328648	2294.6467499586765	2256.652724773359	2275.085926462817	2222.929120536339	2256.523117518319	2183.7262345679032
2385.878663921307	2180.4731507185747	2203.913510743499	2163.445477280178	2186.7071605033475	2717.240289187601	2284.377665459159	2221.5167131532403	2200.111163811091	2186.1405966995326	2240.4093863565763	2218.143615937084	2216.9647078698526	2299.2811702114714	2207.062843757074	2217.9671653027963	2169.30442356205	2203.500649608479	2251.040804615772	2181.439538274063	2301.047208061012	2208.4007398610997	2274.9983430925513	2181.351448328648	2278.476191881432	2255.105753538245	2275.085926462817	2222.327886070631	2255.7076186606237	2183.7262345679032
2385.878663921307	2180.4731507185747	2197.1956354622703	2163.445477280178	2186.576937850746	2717.240289187601	2269.649711815588	2221.5167131532403	2200.111163811091	2178.6460226445124	2239.832153087296	2213.189786605298	2216.9647078698526	2299.2811702114714	2207.062843757074	2216.959565834973	2168.943296103264	2203.500649608479	2251.040804615772	2181.439538274063	2300.2428797873854	2208.4007398610997	2274.9983430925513	2181.351448328648	2278.476191881432	2248.5738061378684	2275.085926462817	2222.327886070631	2255.7076186606237	2183.7262345679032
2385.3456323457895	2179.557238489055	2193.411061849761	2163.321358616644	2186.576937850746	2717.240289187601	2269.649711815588	2221.5167131532403	2200.0664888340525	2178.6460226445124	2239.4578152281747	2213.189786605298	2216.6989881594995	2299.0798589805263	2207.062843757074	2216.959565834973	2168.943296103264	2198.466789196899	2244.5666433677675	2181.439538274063	2299.581772556446	2189.880187744626	2274.9983430925513	2179.3862806197108	2278.476191881432	2247.893887881064	2275.085926462817	2219.564376048607	2255.5593335630656	2183.7262345679032
2385.3456323457895	2179.3160865657933	2193.411061849761	2163.0901590079743	2186.576937850746	2706.1217221898637	2269.4657924747803	2221.5167131532403	2200.0664888340525	2178.6460226445124	2239.4578152281747	2211.458412736604	2216.6989881594995	2299.0798589805263	2207.062843757074	2216.1812242690953	2168.943296103264	2198.0170743595904	2244.5666433677675	2180.9823866828197	2299.581772556446	2186.723598275525	2274.9983430925513	2179.2401865432494	2278.476191881432	2247.796573956946	2273.4821584357665	2211.4795011051974	2255.5593335630656	2183.7262345679032
2385.3456323457895	2179.3160865657933	2193.411061849761	2163.0901590079743	2186.107203719438	2706.1217221898637	2269.4657924747803	2221.154680426499	2200.0664888340525	2178.6460226445124	2239.4578152281747	2211.458412736604	2215.4715745309013	2299.0798589805263	2207.062843757074	2216.1812242690953	2168.943296103264	2198.0170743595904	2244.5666433677675	2180.9823866828197	2299.581772556446	2186.723598275525	2274.9983430925513	2179.2401865432494	2278.476191881432	2247.796573956946	2272.4676486732083	2211.4795011051974	2255.048846535704	2183.4605578445303
2385.3456323457895	2179.3160865657933	2193.411061849761	2163.0901590079743	2186.107203719438	2706.1217221898637	2269.4657924747803	2221.154680426499	2200.0664888340525	2178.6460226445124	2211.5986467749713	2211.458412736604	2215.4715745309013	2299.0798589805263	2188.2609520829	2216.1812242690953	2168.943296103264	2198.0170743595904	2233.5313645175884	2180.9823866828197	2299.581772556446	2185.940562951451	2274.5306793807313	2179.2401865432494	2276.7964588239843	2247.796573956946	2271.007805414087	2211.4795011051974	2254.910802655665	2183.4605578445303
2373.8195305347017	2179.3160865657933	2193.411061849761	2162.98937718419	2185.90833993303	2706.1217221898637	2247.220449051979	2209.8841649683964	2200.0025691219143	2178.2198744381167	2211.271169848827	2211.458412736604	2215.4715745309013	2299.0798589805263	2187.906395489748	2216.1812242690953	2168.943296103264	2198.0170743595904	2233.5313645175884	2180.9823866828197	2298.999738451445	2185.940562951451	2226.325370897897	2179.2401865432494	2276.050562616722	2247.796573956946	2268.979486074439	2211.446386915372	2252.507775742029	2183.394744833765
2373.8195305347017	2179.3160865657933	2193.411061849761	2162.98937718419	2185.90833993303	2706.1217221898637	2247.220449051979	2209.5851265225274	2199.9799460823647	2172.1768400915767	2211.260865562916	2210.9218563145655	2215.4715745309013	2299.0798589805263	2187.906395489748	2216.1812242690953	2168.943296103264	2193.230839040929	2233.5313645175884	2180.916859754088	2298.3323694760365	2185.940562951451	2226.325370897897	2179.2401865432494	2276.050562616722	2247.796573956946	2268.357109978878	2211.446386915372	2230.6284572366353	2176.4083638253273
2373.8195305347017	2179.3160865657933	2185.5475159823577	2162.6566629201334	2185.90833993303	2705.0214319128063	2247.220449051979	2209.5851265225274	2199.9799460823647	2168.9236423945044	2210.6096474294404	2202.0879485084406	2215.4715745309013	2299.0798589805263	2186.797262544271	2214.5524837048156	2168.943296103264	2192.8857177623763	2232.909983921115	2178.802972220078	2298.3323694760365	2185.940562951451	2226.325370897897	2179.2401865432494	2276.050562616722	2247.796573956946	2265.904818139027	2209.3937133989525	2230.6284572366353	2176.4083638253273
2373.8195305347017	2179.3094481877897	2185.5475159823577	2162.6566629201334	2185.90833993303	2705.0214319128063	2247.220449051979	2209.5851265225274	2199.6882848921573	2168.9236423945044	2210.6096474294404	2202.0879485084406	2215.4715745309013	2299.0798589805263	2183.570685874349	2214.5524837048156	2168.943296103264	2192.8857177623763	2232.909983921115	2178.802972220078	2298.252626297841	2185.940562951451	2226.325370897897	2179.2401865432494	2268.387881870614	2247.796573956946	2265.904818139027	2209.1818038346673	2230.6284572366353	2176.4083638253273
2373.3997180587435	2179.08784573703	2185.5475159823577	2162.312079834209	2185.4986472500864	2703.5234673371906	2247.220449051979	2209.5851265225274	2199.6882848921573	2168.676561155164	2210.6096474294404	2202.0602141872832	2215.4715745309013	2299.0798589805263	2183.570685874349	2202.2467935445034	2168.943296103264	2192.8857177623763	2232.909983921115	2178.802972220078	2298.252626297841	2170.443738927674	2226.084924553834	2174.81375092308	2262.3277014963487	2236.1168319686903	2260.529655012573	2209.1453947823607	2230.6284572366353	2176.2354676421014
2372.9026549242817	2178.840576039286	2185.5475159823577	2162.244014125552	2185.4986472500864	2623.6707327348745	2246.478986532275	2209.5851265225274	2199.6882848921573	2168.676561155164	2210.6096474294404	2202.021290567687	2200.864191368149	2297.818018913164	2183.570685874349	2202.2467935445034	2168.6969942638266	2192.816527396106	2232.598891248692	2178.802972220078	2289.661870985645	2170.443738927674	2225.323358502078	2174.81375092308	2262.3277014963487	2236.1168319686903	2260.529655012573	2208.5887881399326	2230.6284572366353	2169.382348640535
2372.017346565012	2178.840576039286	2185.5475159823577	2162.244014125552	2180.980611099383	2623.6707327348745	2246.478986532275	2209.5851265225274	2181.4581751445303	2168.676561155164	2210.6096474294404	2202.021290567687	2199.3651421691	2280.580338069818	2183.570685874349	2202.2467935445034	2168.4724393995657	2192.816527396106	2232.598891248692	2178.802972220078	2289.661870985645	2170.443738927674	2225.323358502078	2172.806661067922	2262.090604697271	2236.1168319686903	2251.1768154325073	2208.5619029202644	2230.6284572366353	2167.64935448842
2371.0939319186614	2178.725545796791	2184.615636941975	2162.244014125552	2180.735947916565	2623.6707327348745	2246.478986532275	2209.5470312304833	2181.3866739096857	2168.676561155164	2210.6096474294404	2202.021290567687	2199.3651421691	2280.580338069818	2183.570685874349	2202.2467935445034	2168.4724393995657	2192.816527396106	2209.1084150039974	2177.3030474424386	2289.661870985645	2170.443738927674	2225.323358502078	2172.806661067922	2262.090604697271	2236.1168319686903	2251.1768154325073	2208.5619029202644	2230.6284572366353	2164.382574810144
2371.0939319186614	2169.9444620152317	2184.615636941975	2162.244014125552	2180.735947916565	2623.6707327348745	2246.478986532275	2209.22688034557	2181.3866739096857	2168.676561155164	2210.6096474294404	2202.021290567687	2199.143567156256	2280.580338069818	2182.107073956487	2202.0458504442645	2168.2107097658086	2192.816527396106	2208.596074902866	2171.456120881596	2289.661870985645	2170.443738927674	2225.323358502078	2161.002055140059	2262.090604697271	2236.1168319686903	2251.1768154325073	2208.5619029202644	2230.5488021128335	2164.382574810144
2371.0939319186614	2169.882037788355	2184.615636941975	2162.110624418589	2180.735947916565	2623.6707327348745	2246.478986532275	2209.22688034557	2181.253603122792	2168.676561155164	2210.427154113163	2202.021290567687	2199.143567156256	2280.580338069818	2181.899412886566	2201.9236117522732	2167.2376966519782	2192.672922774879	2208.596074902866	2171.456120881596	2289.4117532085534	2170.443738927674	2225.323358502078	2161.002055140059	2240.158216056224	2236.1168319686903	2251.1768154325073	2207.855624765946	2223.7844287724174	2164.382574810144
2369.9585662337095	2169.882037788355	2184.615636941975	2162.110624418589	2178.0054852663693	2623.6707327348745	2246.478986532275	2209.22688034557	2177.7536999912345	2168.676561155164	2210.427154113163	2201.067204486585	2181.6056800291963	2280.580338069818	2181.899412886566	2195.198819966711	2167.2376966519782	2183.9828323110983	2208.596074902866	2171.456120881596	2283.437885418342	2170.205877296897	2225.323358502078	2153.249583041894	2239.9811292509944	2236.1168319686903	2251.1768154325073	2207.855624765946	2223.7844287724174	2164.382574810144
2369.9585662337095	2169.4109237686143	2184.615636941975	2160.7371542918318	2169.258781747547	2623.6707327348745	2246.478986532275	2208.2327143300104	2177.7536999912345	2168.508225756065	2210.427154113163	2201.067204486585	2181.6056800291963	2275.0760050215654	2181.899412886566	2195.198819966711	2158.5340387342158	2183.8351559205207	2205.489124391128	2171.456120881596	2283.437885418342	2170.205877296897	2224.9420723202124	2153.249583041894	2239.026461299716	2235.6860278847007	2251.1768154325073	2205.795132404005	2221.45535425895	2164.173848041864
2369.9585662337095	2169.4109237686143	2178.912589200964	2160.359397975988	2169.081252276064	2623.6707327348745	2246.1257549036163	2208.2327143300104	2177.7536999912345	2168.508225756065	2210.427154113163	2200.9614460209714	2181.6056800291963	2261.535161393058	2181.899412886566	2189.4152922624303	2158.5340387342158	2183.8351559205207	2205.489124391128	2171.1639611779806	2270.307331972229	2169.71937547805	2224.9420723202124	2153.249583041894	2238.5127531483317	2235.6860278847007	2251.1768154325073	2194.9272579579906	2220.6102642224337	2164.173848041864
2369.9585662337095	2161.6264479100328	2178.670144699194	2160.359397975988	2169.081252276064	2623.6707327348745	2230.8680792400223	2208.2327143300104	2173.358575465128	2168.508225756065	2210.427154113163	2200.4353667861333	2181.378765850649	2261.535161393058	2181.899412886566	2189.4152922624303	2158.5340387342158	2183.8351559205207	2205.489124391128	2171.1639611779806	2270.307331972229	2169.71937547805	2224.9420723202124	2153.172171362358	2238.4464518613227	2213.6862608386095	2247.302414658483	2194.9272579579906	2216.157032317996	2164.0935864383127
2369.9585662337095	2161.6222473353646	2178.670144699194	2155.4011648742394	2169.081252276064	2623.3505931167047	2230.8680792400223	2207.050122408421	2173.358575465128	2168.508225756065	2210.427154113163	2198.9086246482043	2181.378765850649	2261.535161393058	2181.899412886566	2189.4152922624303	2158.5340387342158	2183.5844171370345	2205.489124391128	2170.918514382554	2260.1046252323213	2169.5888303436195	2224.9420723202124	2146.398159844265	2234.942244308673	2213.6862608386095	2247.302414658483	2194.582604578676	2215.837305683084	2164.0935864383127
2362.395124312351	2153.7147131097186	2178.670144699194	2155.4011648742394	2169.081252276064	2622.290148681062	2230.1416370085462	2183.2131175017294	2173.358575465128	2168.508225756065	2210.427154113163	2198.9086246482043	2181.378765850649	2261.122601829135	2181.899412886566	2189.4152922624303	2158.5340387342158	2183.5844171370345	2205.489124391128	2170.918514382554	2260.1046252323213	2169.5888303436195	2224.2368975219338	2146.398159844265	2224.8419026715032	2213.6862608386095	2247.302414658483	2193.9592661496445	2215.837305683084	2163.9906017323287
2328.5663505610582	2152.856179513304	2178.670144699194	2155.4011648742394	2169.081252276064	2622.290148681062	2223.798055689932	2183.2131175017294	2173.281790510209	2168.508225756065	2209.712962156423	2186.2595418231153	2181.378765850649	2261.122601829135	2178.7946224015745	2184.1534815412765	2158.032657971074	2183.511552313405	2205.489124391128	2170.918514382554	2260.1046252323213	2169.5888303436195	2223.9372396369363	2146.398159844265	2217.041652010549	2213.6862608386095	2241.5773473724867	2191.9733498648366	2215.837305683084	2163.9906017323287
2326.496354375215	2152.856179513304	2177.972645479738	2155.4011648742394	2168.8206457385654	2621.5093778978917	2223.798055689932	2182.8946163660803	2170.4857368319376	2168.508225756065	2209.712962156423	2186.039361199604	2181.378765850649	2261.122601829135	2178.7946224015745	2184.1534815412765	2158.032657971074	2183.420104347505	2205.489124391128	2161.8783069433725	2245.408907348686	2169.5888303436195	2223.9372396369363	2146.398159844265	2217.041652010549	2212.9280275414753	2241.5773473724867	2189.5033477432817	2215.837305683084	2163.820600509069
2326.496354375215	2152.7828435889096	2177.972645479738	2155.4011648742394	2162.4476745850898	2604.588212334472	2223.6176642877144	2182.8946163660803	2169.926393230773	2168.3400131175918	2209.712962156423	2186.039361199604	2181.378765850649	2261.122601829135	2178.7946224015745	2184.1534815412765	2158.032657971074	2183.2248526833937	2205.489124391128	2161.5460792246104	2244.8404246451737	2169.5888303436195	2223.9372396369363	2146.398159844265	2216.6015736621353	2211.6291708167746	2227.157570972584	2189.4887609782154	2209.49984197742	2162.0365428334344
2326.496354375215	2150.825998517987	2177.963527930945	2155.4011648742394	2162.4476745850898	2602.3473408707937	2216.3022912380266	2182.8946163660803	2169.926393230773	2168.20384669728	2209.5444393275925	2186.039361199604	2181.261779467094	2261.122601829135	2178.7059276081245	2184.1534815412765	2158.032657971074	2183.2248526833937	2205.489124391128	2160.980015349332	2239.418600559127	2159.0836132762925	2214.100726674274	2145.858679769163	2216.6015736621353	2209.9372717055044	2227.157570972584	2189.4887609782154	2209.49984197742	2162.0365428334344
2325.20687332648	2148.417163535675	2177.963527930945	2155.1915600875354	2162.027916322546	2602.3473408707937	2215.93122912287	2182.8946163660803	2169.926393230773	2168.20384669728	2209.3228911667798	2186.039361199604	2181.261779467094	2235.7868686048723	2178.7059276081245	2184.1178880818265	2158.032657971074	2183.2248526833937	2204.7521067606267	2160.9704292474225	2239.418600559127	2159.0836132762925	2214.100726674274	2140.6408747322735	2216.6015736621353	2209.9372717055044	2226.6754900137025	2189.4887609782154	2209.49984197742	2161.828824852044
2325.20687332648	2148.2983497698024	2177.963527930945	2155.1915600875354	2162.027916322546	2602.3473408707937	2215.93122912287	2182.8946163660803	2169.7644555682773	2167.709169638167	2209.3228911667798	2186.0171999433805	2181.261779467094	2235.2234103372493	2178.4792936128747	2177.601969807444	2157.971001817466	2183.0774169910133	2204.7521067606267	2160.812898782592	2239.418600559127	2159.0836132762925	2214.100726674274	2140.6408747322735	2215.8552693139018	2209.9372717055044	2226.6754900137025	2189.4887609782154	2209.49984197742	2161.828824852044
2325.20687332648	2148.2983497698024	2177.963527930945	2154.1207409629314	2161.4994776566837	2559.551026816698	2215.4594670442416	2182.8946163660803	2169.7644555682773	2167.6956622906278	2209.3228911667798	2186.0171999433805	2181.261779467094	2234.482420755482	2178.4792936128747	2177.121854784321	2157.797531296178	2173.0855915662783	2204.7521067606267	2155.9813664219373	2239.418600559127	2159.0836132762925	2214.100726674274	2140.3546959858477	2198.580404299937	2209.9372717055044	2226.6754900137025	2189.4887609782154	2209.1874845359916	2161.5707217228646
2325.20687332648	2148.2983497698024	2176.6731682078325	2149.915654839889	2161.3707216413345	2557.99820676734	2215.4594670442416	2182.203133171878	2169.352150229176	2167.6956622906278	2209.3228911667798	2186.0171999433805	2181.024585739791	2234.482420755482	2178.145975980927	2177.121854784321	2157.797531296178	2173.0855915662783	2204.7521067606267	2155.9813664219373	2223.3449061144383	2159.0836132762925	2213.249595777238	2140.3546959858477	2195.8819389863856	2209.9372717055044	2223.8974847862787	2189.4887609782154	2207.6475119884203	2161.5707217228646
2325.20687332648	2148.2983497698024	2176.6731682078325	2149.915654839889	2161.3707216413345	2557.99820676734	2215.4594670442416	2180.4401155075816	2169.3142212503462	2167.6956622906278	2209.3228911667798	2186.0166550537288	2181.024585739791	2234.482420755482	2167.3147018735835	2177.121854784321	2157.797531296178	2173.048466801716	2204.7521067606267	2155.9813664219373	2223.3449061144383	2159.0836132762925	2213.249595777238	2140.3546959858477	2194.1154720963536	2209.564549955923	2213.212335577564	2173.9350317616595	2207.2910056470782	2159.292193780894
2325.20687332648	2148.2983497698024	2157.177121470399	2149.824437359348	2161.3707216413345	2557.99820676734	2215.4594670442416	2180.4401155075816	2169.3142212503462	2167.247848070979	2209.3000333777504	2180.8414494230265	2181.024585739791	2233.0520168543358	2167.3147018735835	2177.0153125422876	2157.3937854641285	2173.048466801716	2204.7521067606267	2152.84219467963	2223.3449061144383	2159.0836132762925	2213.249595777238	2139.9619850280674	2194.1154720963536	2209.564549955923	2213.212335577564	2173.894934257219	2206.6435446100286	2159.292193780894
2325.20687332648	2148.210454870472	2157.177121470399	2149.632990275266	2161.3707216413345	2557.99820676734	2215.4594670442416	2180.334780545955	2169.3142212503462	2167.247848070979	2203.4332910598773	2180.8414494230265	2180.9485976457095	2233.0520168543358	2167.3147018735835	2176.9681732192507	2155.7985875400873	2173.048466801716	2204.723867182712	2152.3477816974323	2223.3449061144383	2159.0836132762925	2212.347868014691	2139.924626547664	2194.1154720963536	2209.247345888631	2213.212335577564	2173.76154575577	2206.6435446100286	2159.292193780894
2325.20687332648	2143.201419636161	2157.177121470399	2149.620164360815	2154.8937218572546	2538.4451508183806	2215.4594670442416	2174.3525245489836	2169.3142212503462	2167.162791049884	2203.365486357764	2180.8414494230265	2180.9485976457095	2233.0520168543358	2167.3147018735835	2176.9681732192507	2155.7985875400873	2173.048466801716	2203.975437408756	2152.290317732591	2223.3449061144383	2159.0836132762925	2212.347868014691	2139.924626547664	2194.1154720963536	2209.247345888631	2213.212335577564	2173.76154575577	2206.6435446100286	2159.292193780894
2325.20687332648	2143.117724687953	2157.177121470399	2149.620164360815	2154.8343832419296	2538.4451508183806	2215.4594670442416	2174.3525245489836	2169.3142212503462	2167.0792693126623	2196.2108539128626	2180.4998248613783	2180.9485976457095	2233.0520168543358	2167.3147018735835	2176.9681732192507	2155.0899153270097	2173.048466801716	2197.08736120326	2152.290317732591	2213.0649442747817	2158.9478986944364	2212.347868014691	2139.924626547664	2193.7314062452683	2207.1532115173263	2213.143071985376	2172.184321670045	2206.6435446100286	2157.4020856113275
2325.20687332648	2143.117724687953	2157.177121470399	2149.1267259457827	2154.8343832419296	2538.4451508183806	2209.487743442576	2174.3525245489836	2169.3142212503462	2165.4390137358955	2196.1161428969626	2180.4998248613783	2172.265832584431	2215.0847341420704	2167.3147018735835	2173.559296913429	2155.0710911458746	2171.124381124539	2197.08736120326	2152.290317732591	2213.0649442747817	2158.9478986944364	2212.347868014691	2139.924626547664	2193.7314062452683	2207.1532115173263	2213.143071985376	2172.184321670045	2206.6435446100286	2157.4020856113275
2325.20687332648	2143.117724687953	2157.177121470399	2149.1267259457827	2154.8343832419296	2518.200878589356	2209.487743442576	2174.3525245489836	2169.3142212503462	2165.4390137358955	2196.1161428969626	2179.9765491927838	2172.0256982392543	2215.0847341420704	2167.111371473955	2173.559296913429	2155.0710911458746	2171.124381124539	2197.08736120326	2152.290317732591	2212.556831549339	2158.9478986944364	2212.347868014691	2139.5998882578237	2193.5022383805717	2207.1532115173263	2206.084952879725	2172.184321670045	2206.6435446100286	2157.15245720523
2319.8971908847766	2143.117724687953	2157.177121470399	2144.0772094429603	2154.8343832419296	2518.092361188824	2209.487743442576	2174.3525245489836	2169.079138261961	2165.4390137358955	2196.1161428969626	2179.9765491927838	2171.8948171369075	2215.0847341420704	2167.111371473955	2172.97413787739	2155.0710911458746	2171.124381124539	2197.08736120326	2151.028963676009	2198.3003527688898	2158.9478986944364	2212.347868014691	2139.5886938770113	2193.5022383805717	2207.1532115173263	2206.084952879725	2169.9817312584278	2206.6435446100286	2157.1494925792927
2317.6696984488326	2143.117724687953	2157.177121470399	2140.1709193059332	2154.80580688394	2518.092361188824	2209.487743442576	2174.3525245489836	2169.0631495459083	2164.0567366261857	2196.1161428969626	2179.068767214626	2171.8948171369075	2215.0847341420704	2166.9602371799774	2172.7794893250825	2155.0710911458746	2170.812159334173	2197.08736120326	2151.028963676009	2198.3003527688898	2158.4395641407214	2212.347868014691	2139.5886938770113	2193.5022383805717	2207.0489667087613	2206.084952879725	2169.6737241352116	2206.455952095316	2153.463566067654
2317.0540173785453	2143.117724687953	2156.9280993268344	2140.1709193059332	2154.80580688394	2518.092361188824	2209.487743442576	2174.3525245489836	2160.257300803951	2158.707926098124	2196.1161428969626	2179.068767214626	2167.949399237819	2215.0847341420704	2166.568439120525	2172.7143472762305	2153.318517225166	2170.5424045095574	2197.08736120326	2151.028963676009	2198.3003527688898	2158.4395641407214	2212.347868014691	2139.4051608769173	2185.59204119748	2206.476613670033	2206.084952879725	2169.6737241352116	2206.307523317736	2153.463566067654
2317.0540173785453	2143.117724687953	2156.9280993268344	2140.1709193059332	2154.80580688394	2518.092361188824	2207.925772983941	2171.74808679732	2160.257300803951	2158.707926098124	2195.690145695832	2179.068767214626	2163.1984294458794	2215.0847341420704	2166.568439120525	2172.7143472762305	2153.318517225166	2162.4933962514474	2196.410628692267	2150.8525997301113	2198.3003527688898	2158.4395641407214	2212.347868014691	2139.4051608769173	2183.860058416661	2206.167594516892	2206.084952879725	2155.4077440796937	2206.307523317736	2153.463566067654
2317.0540173785453	2143.011880692041	2156.9280993268344	2140.1709193059332	2154.80580688394	2466.4282121130373	2207.5825234134136	2171.74808679732	2160.1087733448585	2158.707926098124	2195.690145695832	2172.9155519085357	2163.1984294458794	2215.0847341420704	2166.512965395575	2172.7143472762305	2153.318517225166	2162.4933962514474	2196.410628692267	2150.8525997301113	2198.3003527688898	2158.1339964157637	2212.347868014691	2139.4051608769173	2183.860058416661	2206.167594516892	2206.0466109110957	2155.4077440796937	2193.395095999623	2153.463566067654
2280.965993772396	2142.9599840838973	2156.649432871337	2140.1709193059332	2154.80580688394	2463.612910033284	2207.5825234134136	2171.3809506134194	2160.1087733448585	2158.707926098124	2195.690145695832	2165.618211488425	2163.1984294458794	2215.0847341420704	2165.9843602493556	2172.7143472762305	2153.318517225166	2162.4933962514474	2192.4137131356383	2146.0096183914243	2197.936999773675	2158.1339964157637	2212.347868014691	2139.357221930656	2174.8424405419582	2205.525597460149	2206.0466109110957	2155.4077440796937	2193.395095999623	2153.463566067654
2280.965993772396	2142.9599840838973	2156.649432871337	2139.7409328265694	2151.327722833866	2463.612910033284	2207.5825234134136	2171.3809506134194	2160.069284986191	2158.1949999892076	2195.690145695832	2165.6012944890335	2162.729614913781	2215.0847341420704	2165.9843602493556	2172.2266668419115	2153.318517225166	2162.4933962514474	2192.4137131356383	2146.0096183914243	2197.9180572688942	2158.1339964157637	2212.347868014691	2139.357221930656	2174.8424405419582	2205.4566653258503	2204.2572577064816	2155.22501985433	2192.676041750971	2153.463566067654
2280.965993772396	2137.989377667765	2156.649432871337	2139.7409328265694	2151.327722833866	2463.612910033284	2207.2708686418237	2171.3809506134194	2160.069284986191	2158.1949999892076	2195.690145695832	2165.6012944890335	2162.729614913781	2215.0847341420704	2165.9843602493556	2172.2266668419115	2153.318517225166	2162.4933962514474	2192.4137131356383	2145.8307637394273	2197.9180572688942	2158.1339964157637	2212.347868014691	2139.357221930656	2174.79712276838	2205.4566653258503	2204.2572577064816	2155.22501985433	2192.676041750971	2153.463566067654
2268.684637085975	2137.989377667765	2156.649432871337	2139.6561911975627	2148.124784887945	2463.612910033284	2207.2708686418237	2171.3010401488814	2160.069284986191	2158.1949999892076	2195.690145695832	2165.6012944890335	2162.5662321961336	2214.9974684811823	2165.19132115193	2172.2266668419115	2153.2316066233025	2162.4933962514474	2192.4137131356383	2145.8307637394273	2197.9180572688942	2158.11430395042	2212.347868014691	2139.357221930656	2174.79712276838	2197.2554162041506	2204.2572577064816	2155.22501985433	2192.676041750971	2153.463566067654
2268.372066547649	2137.989377667765	2156.649432871337	2139.6561911975627	2148.124784887945	2452.715327008312	2207.2708686418237	2171.3010401488814	2160.069284986191	2158.0920056033356	2195.690145695832	2165.6012944890335	2161.8628751114484	2214.968339554698	2165.19132115193	2172.2266668419115	2153.2316066233025	2162.4933962514474	2191.392450582355	2145.8307637394273	2189.1751133617545	2158.11430395042	2212.347868014691	2139.357221930656	2174.79712276838	2197.2554162041506	2204.2572577064816	2155.22501985433	2192.676041750971	2153.463566067654
2268.372066547649	2137.989377667765	2156.5352881205217	2135.8218733058766	2148.0661754933617	2452.184029594111	2207.2708686418237	2171.3010401488814	2158.9754144861326	2157.9835977421676	2195.6664993140416	2165.6012944890335	2161.8595876470636	2208.5292986591885	2165.19132115193	2170.242478220295	2153.2316066233025	2162.4933962514474	2191.392450582355	2145.812085845431	2189.159063917122	2158.11430395042	2193.174562922833	2139.357221930656	2174.79712276838	2197.2554162041506	2204.2572577064816	2155.22501985433	2192.676041750971	2153.463566067654
2268.3643041630826	2137.989377667765	2156.5352881205217	2135.8218733058766	2148.0661754933617	2451.782541729337	2206.8890785447984	2171.3010401488814	2158.9754144861326	2155.6985010112026	2195.6664993140416	2165.3964626024076	2161.8595876470636	2208.5292986591885	2157.4828606251863	2154.1008980012125	2153.2316066233025	2162.194654026385	2191.392450582355	2145.812085845431	2189.159063917122	2158.11430395042	2193.174562922833	2139.340382700527	2174.79712276838	2197.2554162041506	2204.053610694035	2154.8406752871465	2190.8631385830845	2153.246479552506
2268.3643041630826	2137.989377667765	2156.5352881205217	2135.74415971092	2148.0661754933617	2451.782541729337	2206.8890785447984	2170.866560894877	2158.9754144861326	2155.6972775320432	2195.6664993140416	2163.173795410497	2161.8595876470636	2208.5292986591885	2147.868590597868	2154.1008980012125	2152.879363833478	2161.777959281257	2191.392450582355	2145.812085845431	2189.159063917122	2158.11430395042	2193.174562922833	2138.871768613136	2174.79712276838	2196.843669267333	2204.053610694035	2154.8406752871465	2178.3894911875973	2153.246479552506
2268.3643041630826	2137.989377667765	2156.5352881205217	2135.74415971092	2148.0661754933617	2451.782541729337	2204.8517385122946	2170.866560894877	2158.9754144861326	2155.6972775320432	2189.8284048816354	2162.930577560299	2161.2574015679857	2208.2429534721446	2146.3521612350605	2154.1008980012125	2152.879363833478	2161.777959281257	2191.392450582355	2145.812085845431	2189.159063917122	2158.11430395042	2192.8907716921954	2135.6545225525497	2174.79712276838	2196.555037770312	2204.053610694035	2154.8406752871465	2169.465570446582	2153.246479552506
2268.3643041630826	2137.8717988853523	2154.632992686367	2135.655645825824	2148.0661754933617	2439.244997297423	2204.40727750924	2165.558880996435	2158.9754144861326	2155.6972775320432	2189.8284048816354	2162.930577560299	2161.2574015679857	2208.2429534721446	2146.3521612350605	2154.1008980012125	2152.879363833478	2157.624233937679	2191.392450582355	2145.812085845431	2189.159063917122	2158.11430395042	2187.367411302865	2135.0104542575705	2174.79712276838	2192.8859607751633	2203.531332157308	2154.8406752871465	2167.410507340186	2152.9840318299266
2268.3643041630826	2137.7893885214316	2154.632992686367	2135.655645825824	2148.0661754933617	2439.244997297423	2204.40727750924	2165.558880996435	2158.9754144861326	2155.6972775320432	2189.5986839696125	2162.930577560299	2161.1176812521867	2208.2429534721446	2146.3521612350605	2153.6821024924984	2152.879363833478	2157.441392404127	2191.392450582355	2145.812085845431	2189.159063917122	2157.8511635724076	2187.367411302865	2135.0104542575705	2174.79712276838	2192.8859607751633	2201.498508193759	2154.8406752871465	2167.350170208423	2152.9840318299266
2268.3643041630826	2137.084229252377	2154.632992686367	2135.655645825824	2148.0661754933617	2438.4683295639898	2196.630021589643	2164.2696103511676	2155.780796663751	2152.6654782576	2189.1003529957698	2162.930577560299	2160.589031657132	2208.2429534721446	2146.2863165442564	2153.6821024924984	2152.879363833478	2157.441392404127	2191.392450582355	2145.812085845431	2189.159063917122	2157.5012479717716	2187.367411302865	2135.0029759294007	2173.896136179392	2192.309163645807	2201.498508193759	2154.8406752871465	2167.350170208423	2152.9840318299266
2267.603997817461	2137.084229252377	2154.632992686367	2135.655645825824	2148.0661754933617	2438.4683295639898	2195.679250080597	2164.119487152753	2155.087739665463	2152.6654782576	2189.0941406980337	2162.04693234601	2160.589031657132	2208.2429534721446	2146.2863165442564	2153.6821024924984	2152.879363833478	2157.441392404127	2191.0975030505524	2145.812085845431	2189.159063917122	2157.5012479717716	2187.367411302865	2135.0029759294007	2173.896136179392	2192.309163645807	2201.498508193759	2154.8406752871465	2167.2053677008353	2152.970358028176
2267.603997817461	2137.0817450348804	2154.447550939081	2135.1005093899885	2148.0661754933617	2438.4683295639898	2195.679250080597	2162.6533837816846	2155.087739665463	2137.9290068473624	2189.0941406980337	2162.04693234601	2160.2452267999624	2208.0215812485335	2146.274559995947	2153.6821024924984	2152.879363833478	2157.441392404127	2191.0975030505524	2145.812085845431	2183.570114306284	2157.5012479717716	2187.367411302865	2135.0029759294007	2173.896136179392	2184.412652579008	2201.2554226244256	2152.7329878514797	2167.2053677008353	2152.970358028176
2264.8161188693052	2134.0703430167528	2150.184555033703	2133.1473715081515	2148.0661754933617	2438.4683295639898	2195.584386542464	2162.6533837816846	2155.087739665463	2137.8226384589557	2188.9473824043753	2162.04693234601	2155.3438681784105	2208.0215812485335	2146.274559995947	2152.9396270345665	2152.879363833478	2156.9700828349633	2181.215313073982	2145.812085845431	2183.570114306284	2156.8690327480417	2187.2631719904884	2131.004315492084	2173.6693749094875	2184.412652579008	2201.1409519512927	2147.8716249517042	2167.2053677008353	2152.8052535644847
2257.8173103499616	2134.0703430167528	2150.184555033703	2133.1381414966027	2148.0661754933617	2438.4683295639898	2195.568147022706	2162.5563420410226	2155.087739665463	2135.5442884528334	2186.311402980574	2160.8871836596636	2155.3438681784105	2208.0215812485335	2145.366097941833	2152.9396270345665	2152.879363833478	2151.342726919135	2181.215313073982	2145.812085845431	2174.5794386368	2151.979125126676	2187.2631719904884	2131.004315492084	2173.6693749094875	2184.412652579008	2200.7962055382986	2147.850005821504	2166.584838779391	2152.8052535644847
2257.8173103499616	2134.0703430167528	2150.184555033703	2133.1381414966027	2139.7530559692905	2438.4683295639898	2195.568147022706	2162.5563420410226	2153.9360642549186	2135.5442884528334	2181.967764782498	2160.783773585018	2155.3438681784105	2208.0215812485335	2145.366097941833	2152.9396270345665	2152.879363833478	2151.342726919135	2178.1742506338746	2145.812085845431	2174.5794386368	2151.692221723651	2187.2631719904884	2131.004315492084	2173.6693749094875	2179.1569861151875	2200.3803829371445	2147.850005821504	2166.28510561881	2152.7533606371976
2255.4836670635145	2134.0703430167528	2150.184555033703	2133.1381414966027	2139.7530559692905	2438.4683295639898	2195.568147022706	2162.5563420410226	2153.9360642549186	2135.5442884528334	2181.7532537800935	2160.783773585018	2151.5916473872294	2208.0215812485335	2145.366097941833	2152.9396270345665	2152.24050480726	2151.342726919135	2177.8269995423693	2145.812085845431	2174.555311597917	2151.692221723651	2172.928597020187	2131.004315492084	2173.5836907839466	2179.1569861151875	2185.4459315622416	2147.850005821504	2166.28510561881	2152.7533606371976
2255.4836670635145	2133.771527979594	2150.007720219705	2133.1381414966027	2139.7530559692905	2419.7598862937725	2189.8154782087713	2162.5023564112894	2153.9360642549186	2135.516385321127	2180.6491930277875	2160.739543842524	2151.1952277286737	2208.0215812485335	2142.3071394341514	2152.9396270345665	2152.24050480726	2151.23822488497	2170.2112360381184	2144.411624202002	2171.463959350252	2151.692221723651	2172.928597020187	2131.004315492084	2173.5836907839466	2179.1569861151875	2185.4459315622416	2147.850005821504	2166.28510561881	2152.674094239212
2255.4836670635145	2133.771527979594	2149.8171968343836	2133.091819891006	2139.7530559692905	2419.7598862937725	2189.8154782087713	2158.4936601701625	2148.0865069516003	2135.516385321127	2178.8302934492854	2160.739543842524	2146.415694543604	2205.303168363185	2142.1111260407256	2152.9396270345665	2152.24050480726	2151.23822488497	2170.2112360381184	2144.179766818251	2171.463959350252	2151.692221723651	2172.928597020187	2131.004315492084	2173.185960106538	2179.1569861151875	2185.4459315622416	2142.9210722060116	2166.28510561881	2152.674094239212
2255.4836670635145	2129.578136165714	2149.8171968343836	2133.091819891006	2137.9243470554507	2419.7598862937725	2189.8154782087713	2158.4936601701625	2148.0865069516003	2135.2708417840668	2175.1289228549	2160.739543842524	2146.415694543604	2184.538803284978	2142.1111260407256	2152.9396270345665	2151.8646333609813	2151.23822488497	2170.2112360381184	2144.065100684379	2171.463959350252	2141.709849691605	2172.928597020187	2131.004315492084	2173.185960106538	2179.1569861151875	2185.4459315622416	2139.109164999115	2166.28510561881	2152.674094239212
2255.4836670635145	2129.578136165714	2149.8171968343836	2133.091819891006	2137.9243470554507	2419.6747690219936	2189.544588612863	2156.09014705105	2132.5229257684387	2135.2708417840668	2175.1289228549	2160.714797878864	2146.415694543604	2184.538803284978	2137.5124367190815	2152.9396270345665	2140.3758772353517	2151.23822488497	2170.1626504194423	2144.065100684379	2170.8759762476993	2141.709849691605	2172.928597020187	2131.004315492084	2173.185960106538	2179.1569861151875	2180.8095873144935	2139.109164999115	2165.79448437818	2141.796073928757
2254.3615160303452	2129.3730862586335	2148.3869632993815	2133.091819891006	2137.9243470554507	2419.6747690219936	2189.544588612863	2150.64178875973	2132.519747752039	2135.2708417840668	2174.94914093762	2154.954319177967	2146.415694543604	2183.7586970577822	2137.424694186185	2145.8014432334426	2140.3758772353517	2151.23822488497	2170.1626504194423	2144.065100684379	2170.8759762476993	2141.709849691605	2172.928597020187	2130.9494763651255	2173.185960106538	2179.1569861151875	2180.6980425828206	2139.109164999115	2165.79448437818	2141.796073928757
2254.3615160303452	2129.3730862586335	2148.3869632993815	2128.0436301422737	2137.9243470554507	2419.6747690219936	2189.1699581368343	2150.5995535963434	2132.5057357946707	2135.1304257100624	2174.94914093762	2152.2329000016607	2146.415694543604	2183.7586970577822	2137.336658359334	2145.611880451963	2140.113788248299	2151.23822488497	2170.1626504194423	2143.9941510515646	2170.8759762476993	2141.709849691605	2172.8726705588474	2130.3343212478776	2173.185960106538	2179.1569861151875	2180.6980425828206	2139.109164999115	2165.79448437818	2138.1550517337178
2239.626589886321	2129.3730862586335	2148.3808359990426	2127.992758077038	2137.9243470554507	2419.6747690219936	2188.66967363019	2150.5995535963434	2132.5057357946707	2135.1304257100624	2174.94914093762	2152.2329000016607	2146.415694543604	2183.330990350431	2137.336658359334	2145.4958763958916	2140.113788248299	2148.282627534039	2170.095055448156	2138.1578237096737	2169.4699492974446	2140.975247655293	2172.8726705588474	2130.3343212478776	2173.185960106538	2179.1157787300554	2180.294991401076	2139.0336215464863	2165.79448437818	2137.5609893310634
2239.626589886321	2129.3730862586335	2137.3938343344207	2127.992758077038	2137.7402868006066	2419.6747690219936	2188.66967363019	2150.5995535963434	2132.5057357946707	2135.1304257100624	2174.8086736653495	2152.2329000016607	2146.277997987783	2183.330990350431	2137.336658359334	2145.4958763958916	2140.113788248299	2145.442879830666	2167.7706303412883	2138.1578237096737	2168.9490883837816	2140.188065870786	2172.8726705588474	2130.0697909235078	2173.185960106538	2176.2337960342466	2175.705824144583	2138.866147651108	2165.7358477434555	2137.5609893310634
2239.626589886321	2129.3730862586335	2137.3938343344207	2127.992758077038	2137.7402868006066	2419.6747690219936	2188.314744389899	2150.552760805179	2132.5057357946707	2135.1304257100624	2174.8086736653495	2152.047912288913	2145.7055592613438	2182.913103757879	2137.09327617374	2145.229240597169	2140.113788248299	2145.4149508374817	2167.6677411668124	2138.1578237096737	2168.9490883837816	2140.188065870786	2172.8726705588474	2130.0697909235078	2173.0664405671787	2176.2337960342466	2175.6680198784125	2138.866147651108	2165.7358477434555	2137.5609893310634
2239.626589886321	2129.3730862586335	2137.3938343344207	2127.992758077038	2137.7402868006066	2419.4849194259264	2188.314744389899	2148.2561385286144	2132.5030165417725	2135.1304257100624	2174.8086736653495	2152.047912288913	2145.475548287671	2182.913103757879	2137.09327617374	2144.6936538382283	2140.0290932067705	2144.846534006195	2167.6677411668124	2138.1578237096737	2158.0669337990844	2140.059788882053	2172.8726705588474	2130.0697909235078	2173.0664405671787	2176.2337960342466	2175.6680198784125	2138.866147651108	2165.583628633008	2137.5609893310634
2238.5893271182904	2129.3730862586335	2137.3938343344207	2127.992758077038	2137.722053151985	2413.100906988227	2188.314744389899	2147.967138302658	2132.5030165417725	2135.1304257100624	2174.8086736653495	2152.047912288913	2145.475548287671	2182.913103757879	2137.09327617374	2144.6936538382283	2140.0290932067705	2144.846534006195	2167.6677411668124	2137.9919569642543	2153.3705488261376	2140.059788882053	2172.7686455671274	2130.0697909235078	2173.0664405671787	2176.2337960342466	2175.439495959263	2135.6805160522626	2159.0035391470574	2137.5609893310634
2238.5893271182904	2129.3730862586335	2137.3938343344207	2127.992758077038	2137.722053151985	2412.7742105331326	2188.314744389899	2147.967138302658	2132.5030165417725	2134.128629575675	2158.6204492844995	2152.047912288913	2145.475548287671	2181.7120530023426	2137.09327617374	2144.6936538382283	2140.0290932067705	2144.846534006195	2167.6677411668124	2137.940645394522	2153.3705488261376	2140.059788882053	2172.7686455671274	2130.0697909235078	2173.0664405671787	2176.2337960342466	2175.439495959263	2135.6434287441657	2159.0035391470574	2137.4995273498807
2238.5893271182904	2125.2957913167465	2137.3938343344207	2127.992758077038	2137.722053151985	2411.6146434173593	2188.314744389899	2147.967138302658	2132.5030165417725	2134.128629575675	2158.6204492844995	2151.0602217465826	2145.3251936710385	2181.7120530023426	2137.081330855027	2144.6936538382283	2140.027013731236	2144.846534006195	2167.510090111984	2137.940645394522	2153.3705488261376	2140.059788882053	2172.7686455671274	2130.0697909235078	2165.4437879860548	2176.2337960342466	2175.317028599349	2135.6434287441657	2159.0035391470574	2137.4995273498807
2238.5893271182904	2125.2957913167465	2136.8115978450423	2127.992758077038	2137.722053151985	2411.6146434173593	2188.314744389899	2147.507311518101	2132.5030165417725	2134.128629575675	2156.8629460032034	2151.0602217465826	2145.3251936710385	2181.7120530023426	2136.840310339634	2144.6936538382283	2140.027013731236	2144.846534006195	2167.510090111984	2137.940645394522	2153.3705488261376	2140.059788882053	2172.7686455671274	2130.0697909235078	2165.4437879860548	2176.2337960342466	2174.3944210477357	2135.5752230871417	2155.3360954392438	2137.4995273498807
2238.331081142759	2125.2957913167465	2136.8115978450423	2127.9765497163007	2137.6352005736835	2411.6146434173593	2179.979432159878	2147.507311518101	2132.5030165417725	2134.0247727508186	2156.8629460032034	2151.0602217465826	2145.3251936710385	2181.7120530023426	2136.840310339634	2144.5745602452475	2140.027013731236	2144.846534006195	2161.1957908149516	2137.940645394522	2153.3705488261376	2140.059788882053	2162.235800534057	2130.0697909235078	2165.4437879860548	2176.2337960342466	2174.3944210477357	2135.4435074269336	2155.3360954392438	2137.4995273498807
2238.331081142759	2125.269018422027	2136.8115978450423	2127.935839695543	2137.6352005736835	2410.6349817426712	2179.979432159878	2147.507311518101	2132.5030165417725	2134.0247727508186	2156.7710700101675	2151.0602217465826	2145.314929370679	2181.7120530023426	2135.777496560724	2144.4740941077994	2136.6108728176905	2144.846534006195	2152.6327582138915	2137.940645394522	2153.3705488261376	2140.021120004203	2162.235800534057	2127.8341808365644	2165.4437879860548	2176.2337960342466	2174.3944210477357	2135.4435074269336	2155.201174654858	2137.4995273498807
2238.331081142759	2125.269018422027	2136.8115978450423	2127.935839695543	2137.6352005736835	2410.6349817426712	2179.7828550374957	2147.507311518101	2132.5030165417725	2134.0247727508186	2156.7710700101675	2151.0602217465826	2145.314929370679	2171.093000849438	2135.777496560724	2144.4740941077994	2136.6108728176905	2144.846534006195	2152.6327582138915	2137.940645394522	2153.3705488261376	2140.021120004203	2162.235800534057	2127.8341808365644	2165.4437879860548	2176.212458563336	2173.4584873696385	2135.4435074269336	2155.201174654858	2137.4995273498807
2238.331081142759	2125.269018422027	2136.8115978450423	2127.935839695543	2137.6048176155464	2382.707096204804	2179.563717290938	2147.235673307334	2132.5030165417725	2133.993325722464	2156.7710700101675	2147.5291093063215	2145.314929370679	2171.093000849438	2133.6843623289724	2144.4740941077994	2134.3075072692873	2144.846534006195	2152.4866593098664	2137.8096390506394	2153.313087614541	2140.021120004203	2162.235800534057	2127.8341808365644	2164.52864575336	2172.9045106130475	2173.4584873696385	2135.4136929674146	2155.201174654858	2137.439316969202
2238.331081142759	2125.269018422027	2132.5509321020268	2123.517727088759	2137.5515811692667	2382.6838627652323	2179.563717290938	2141.406910910337	2132.5030165417725	2133.993325722464	2156.7710700101675	2145.241895571179	2145.314929370679	2171.093000849438	2133.579154761322	2144.4740941077994	2134.3075072692873	2144.846534006195	2152.4866593098664	2137.8096390506394	2152.8214187935055	2139.610688488551	2162.235800534057	2127.8341808365644	2164.52864575336	2172.9045106130475	2173.4584873696385	2135.4136929674146	2155.201174654858	2137.439316969202
2232.2117559241806	2125.269018422027	2132.5509321020268	2123.517727088759	2137.5515811692667	2382.509551431802	2179.563717290938	2141.2992977480662	2132.5030165417725	2133.5056756126623	2155.7370977453234	2141.2145059772097	2145.3015626843426	2171.093000849438	2133.579154761322	2144.4740941077994	2134.3075072692873	2144.846534006195	2152.4866593098664	2137.8096390506394	2152.8214187935055	2139.610688488551	2162.235800534057	2127.8341808365644	2164.52864575336	2172.6152011161157	2173.4584873696385	2135.4136929674146	2151.9445879771083	2137.439316969202
2231.6042330451914	2125.269018422027	2132.5509321020268	2123.517727088759	2137.5154293082205	2382.509551431802	2175.805830644639	2141.2992977480662	2132.5030165417725	2133.5056756126623	2155.7370977453234	2140.6663621224434	2143.9213129008626	2163.6293279003216	2133.579154761322	2144.380355852718	2134.2115059678144	2144.7132860707984	2151.926195717265	2137.8096390506394	2150.2035224950073	2139.610688488551	2162.235800534057	2127.8341808365644	2163.090174038757	2172.5408986002394	2173.2010440697018	2135.4136929674146	2151.9445879771083	2137.439316969202
2225.100797572468	2125.269018422027	2132.5509321020268	2123.461696586636	2137.5154293082205	2373.1540641829433	2174.4743909042922	2141.2992977480662	2132.5030165417725	2133.5056756126623	2155.7370977453234	2137.534687221931	2143.3508137961635	2163.6293279003216	2133.579154761322	2144.1024111704437	2134.0915043153923	2144.7132860707984	2151.596621230061	2137.8096390506394	2150.2035224950073	2139.610688488551	2162.235800534057	2126.1652186726474	2163.0070496002854	2172.5408986002394	2169.4352165919963	2135.2380679620437	2151.9445879771083	2137.439316969202
2221.044615044618	2125.269018422027	2132.5509321020268	2123.292998019544	2137.465950854005	2373.1540641829433	2174.427221781317	2141.131333443303	2132.5030165417725	2133.5056756126623	2155.7370977453234	2137.534687221931	2140.6349823837527	2163.6293279003216	2133.579154761322	2130.2737440741985	2134.000151802364	2144.7132860707984	2151.596621230061	2137.8096390506394	2150.2035224950073	2139.610688488551	2162.235800534057	2126.1652186726474	2163.0070496002854	2172.5408986002394	2169.4352165919963	2132.8249878311567	2151.9445879771083	2137.439316969202
2221.044615044618	2123.512074715336	2132.5509321020268	2123.292998019544	2133.5578953777285	2373.1540641829433	2174.427221781317	2141.131333443303	2132.5030165417725	2133.5056756126623	2155.588592473373	2137.534687221931	2140.456256127309	2163.6293279003216	2133.254277902176	2130.2737440741985	2134.000151802364	2144.7132860707984	2151.596621230061	2137.8096390506394	2150.2035224950073	2139.610688488551	2162.235800534057	2126.1652186726474	2163.0070496002854	2172.5408986002394	2169.4352165919963	2132.7114953093615	2151.9445879771083	2137.439316969202
2218.1147026814515	2123.512074715336	2132.5509321020268	2123.292998019544	2133.5578953777285	2373.1540641829433	2174.427221781317	2139.437784143176	2132.5030165417725	2133.5056756126623	2155.588592473373	2137.4487318662436	2140.456256127309	2163.6293279003216	2127.961223175551	2130.2737440741985	2134.000151802364	2144.7132860707984	2151.43159678998	2137.8096390506394	2149.756337813105	2136.310109563142	2162.235800534057	2126.1652186726474	2163.0070496002854	2172.3532663509723	2169.4352165919963	2132.6591445851554	2148.3259966880228	2133.59298083655
2218.1147026814515	2123.512074715336	2132.33182756736	2123.292998019544	2133.274315285635	2373.1540641829433	2174.427221781317	2139.437784143176	2132.5030165417725	2133.5056756126623	2155.588592473373	2137.4487318662436	2140.4513601485455	2163.6293279003216	2127.961223175551	2130.2737440741985	2134.000151802364	2144.534272966711	2151.43159678998	2137.7519653926543	2149.756337813105	2136.310109563142	2162.235800534057	2126.1652186726474	2163.0070496002854	2172.0663154644835	2165.145135518381	2132.6591445851554	2148.3259966880228	2130.5373546384867
2203.8547737074528	2123.512074715336	2132.33182756736	2123.292998019544	2133.274315285635	2373.1540641829433	2174.427221781317	2139.361753985934	2132.5030165417725	2129.9961319193303	2155.508627471536	2137.4487318662436	2140.4134339131197	2163.6293279003216	2126.3984519107653	2130.2737440741985	2132.4327326698876	2142.6287788909212	2151.43159678998	2137.7519653926543	2149.7272117912753	2136.310109563142	2162.235800534057	2124.252465324026	2163.0070496002854	2169.2815669621364	2160.3038108724295	2132.6591445851554	2148.3259966880228	2130.5373546384867
2203.8547737074528	2123.512074715336	2132.1851016110954	2123.220950959089	2133.274315285635	2372.7301204721284	2174.00102845187	2139.361753985934	2132.5030165417725	2129.9961319193303	2155.508627471536	2137.404333257513	2136.9524344983565	2163.6293279003216	2126.3984519107653	2130.2737440741985	2129.844743982436	2142.6287788909212	2151.340192827551	2137.7519653926543	2149.7272117912753	2136.310109563142	2162.235800534057	2124.036405559858	2162.7127335011705	2169.2815669621364	2158.7791959516226	2132.6110939284495	2148.3259966880228	2130.5373546384867
2203.8547737074528	2123.512074715336	2132.1851016110954	2122.9988145989737	2133.0965987784803	2372.7301204721284	2174.00102845187	2139.361753985934	2132.5030165417725	2129.9323615216167	2155.149987150427	2137.404333257513	2136.9524344983565	2163.6293279003216	2126.3984519107653	2130.2737440741985	2128.3092713665364	2142.6287788909212	2151.191314747797	2137.6879142568523	2149.7272117912753	2136.310109563142	2162.235800534057	2121.5629049621775	2156.504416948975	2168.4729656458985	2158.7791959516226	2132.6110939284495	2148.3259966880228	2130.5373546384867
2202.472898657485	2123.512074715336	2132.1851016110954	2122.9988145989737	2132.9668126266365	2372.7301204721284	2174.00102845187	2139.361753985934	2132.5030165417725	2129.9323615216167	2155.149987150427	2137.404333257513	2136.9524344983565	2163.345676936861	2126.269263054083	2130.2737440741985	2128.3092713665364	2142.589402325738	2151.191314747797	2137.58805265689	2149.7272117912753	2136.310109563142	2155.2897796797447	2120.2514791105946	2156.504416948975	2168.4729656458985	2158.7791959516226	2132.6110939284495	2148.3259966880228	2130.5373546384867
2202.472898657485	2123.512074715336	2132.1851016110954	2122.9988145989737	2132.9668126266365	2372.7301204721284	2173.844297781956	2135.593007887113	2132.310343771208	2129.9224851407653	2155.149987150427	2137.404333257513	2136.9524344983565	2163.345676936861	2126.269263054083	2130.2737440741985	2128.3092713665364	2140.6103726363694	2151.191314747797	2136.6653766500212	2149.6928056197535	2135.8471587774065	2155.2897796797447	2120.2514791105946	2155.5882682780584	2168.4729656458985	2158.7791959516226	2132.5825293373036	2148.213644217635	2130.5373546384867
2202.472898657485	2123.512074715336	2132.1851016110954	2122.976928143607	2132.9668126266365	2332.7311761695273	2173.844297781956	2130.8361386854467	2132.310343771208	2129.716933692567	2155.0644648812713	2137.404333257513	2136.9524344983565	2163.345676936861	2126.269263054083	2130.2737440741985	2128.3092713665364	2140.6103726363694	2151.0062566125494	2136.6653766500212	2149.6928056197535	2135.0147626144476	2155.2897796797447	2120.1964904268207	2153.7650784245384	2168.4729656458985	2158.694940921828	2132.2111254536694	2148.0059114414044	2130.494649880869
2202.472898657485	2123.512074715336	2132.1851016110954	2122.810912410122	2132.8693769835595	2332.487291546949	2164.2457850382157	2130.8361386854467	2132.310343771208	2129.6533582394964	2153.9112236761894	2137.404333257513	2136.9524344983565	2163.345676936861	2126.269263054083	2130.2737440741985	2128.3092713665364	2140.6103726363694	2151.0062566125494	2136.6653766500212	2137.9423149498534	2135.0147626144476	2155.2897796797447	2120.1964904268207	2153.7650784245384	2168.4729656458985	2158.694940921828	2132.2111254536694	2147.694543144659	2130.494649880869
2202.472898657485	2123.4052864234213	2132.1851016110954	2119.115275821423	2132.8693769835595	2332.487291546949	2164.2457850382157	2130.8359345132444	2132.310343771208	2129.6065035776915	2153.9112236761894	2137.404333257513	2136.9524344983565	2163.345676936861	2126.269263054083	2130.2737440741985	2127.78083453076	2140.6063627622702	2147.74193636843	2136.6653766500212	2137.9423149498534	2133.00314992298	2155.2897796797447	2120.1964904268207	2153.5968727888444	2168.4729656458985	2158.694940921828	2132.0492899760366	2147.694543144659	2130.374594968047
2202.472898657485	2123.3050325986637	2132.1851016110954	2119.115275821423	2132.668982895858	2332.487291546949	2157.5053225060096	2130.8359345132444	2131.1863453741603	2129.6065035776915	2153.9112236761894	2137.404333257513	2136.9524344983565	2163.345676936861	2126.269263054083	2129.470749456016	2123.945030158544	2140.6063627622702	2147.74193636843	2136.6653766500212	2137.9423149498534	2133.00314992298	2155.2897796797447	2120.1964904268207	2153.5968727888444	2168.4729656458985	2158.694940921828	2131.8363692330663	2147.694543144659	2130.374594968047
2202.472898657485	2123.3050325986637	2132.1851016110954	2119.115275821423	2132.668982895858	2332.487291546949	2157.5053225060096	2130.834877383301	2131.1863453741603	2129.6065035776915	2153.8092839840533	2137.404333257513	2136.9524344983565	2163.345676936861	2126.269263054083	2129.2749038150955	2123.945030158544	2136.4002323224413	2147.74193636843	2135.348922528048	2137.8417587114645	2133.00314992298	2155.2897796797447	2120.1964904268207	2153.5968727888444	2161.423414215355	2158.694940921828	2131.8363692330663	2147.645327029423	2130.374594968047
2201.852212814274	2123.3050325986637	2132.157255795916	2119.115275821423	2132.668982895858	2332.487291546949	2157.5053225060096	2130.834877383301	2131.1863453741603	2129.590131677581	2153.8092839840533	2135.471071411717	2133.1693687037678	2163.345676936861	2126.269263054083	2129.2749038150955	2123.945030158544	2136.352996153078	2147.74193636843	2130.0272972345774	2137.8417587114645	2133.00314992298	2155.2897796797447	2120.1964904268207	2153.5968727888444	2161.3359577873935	2157.3252343645763	2131.8363692330663	2147.645327029423	2130.374594968047
2201.852212814274	2123.3050325986637	2128.665374992892	2116.1836846765245	2132.529322215192	2332.455752817079	2157.5053225060096	2130.834877383301	2131.1863453741603	2129.3892191034015	2153.8092839840533	2135.471071411717	2133.1693687037678	2162.7657290048205	2126.269263054083	2129.2749038150955	2123.84520890484	2135.7412028629674	2147.7355384509683	2129.98579871887	2137.8417587114645	2133.00314992298	2155.245872759039	2120.1964904268207	2148.6729994232433	2154.0446221237557	2157.3252343645763	2127.9053665204588	2147.645327029423	2130.374594968047
2201.852212814274	2123.3050325986637	2128.665374992892	2116.1836846765245	2132.529322215192	2332.455752817079	2157.4260084336884	2130.834877383301	2130.9568845443036	2129.3892191034015	2152.977542019253	2135.4481664133177	2133.1693687037678	2162.7657290048205	2125.5754973140683	2129.264794807036	2123.784107323582	2135.7412028629674	2147.7355384509683	2129.816837059824	2137.8417587114645	2132.8650626016456	2155.245872759039	2120.1964904268207	2148.6729994232433	2154.0446221237557	2156.0821292835653	2127.9053665204588	2146.473477890904	2130.12124747262
2201.852212814274	2121.536632599492	2128.665374992892	2116.1836846765245	2132.529322215192	2332.455752817079	2153.7978254764203	2130.6876930458648	2128.8625846750524	2129.3892191034015	2152.977542019253	2135.4481664133177	2133.1693687037678	2157.640518519721	2125.5754973140683	2129.253289495972	2123.784107323582	2135.7412028629674	2141.436073945838	2129.816837059824	2137.8417587114645	2129.7680563399895	2154.2097418721883	2120.1964904268207	2148.5290749887595	2153.891734406918	2156.0821292835653	2127.9053665204588	2146.473477890904	2130.12124747262
2200.9773149622074	2121.4724203822066	2128.665374992892	2116.1836846765245	2132.529322215192	2332.455752817079	2153.3973604163557	2130.6876930458648	2128.857973646486	2129.3892191034015	2151.2524298402923	2135.2164198562214	2133.1693687037678	2157.640518519721	2124.9917611824453	2129.253289495972	2123.7809384115913	2135.7412028629674	2141.4288787889254	2127.6010636729015	2135.0277699007183	2129.5792822437224	2154.2097418721883	2120.179950858394	2145.114586548451	2152.8477334559116	2155.8692696846174	2127.070438084882	2146.473477890904	2129.4208443017123
2195.424159058324	2121.4724203822066	2128.6631513794905	2116.1836846765245	2132.529322215192	2323.1346945140726	2153.1690028661296	2130.6039838800357	2128.857973646486	2129.3892191034015	2151.2524298402923	2134.519476774306	2133.1693687037678	2157.416611595594	2124.9917611824453	2129.253289495972	2123.7809384115913	2135.654520434095	2141.3693051640766	2127.590836385432	2135.0277699007183	2129.5792139097894	2154.2097418721883	2117.4605051888466	2144.8862820857335	2152.8477334559116	2153.633519416617	2127.070438084882	2145.416520126209	2129.4208443017123
2195.424159058324	2121.4724203822066	2127.8837084211896	2116.112060154605	2132.529322215192	2323.1346945140726	2153.1690028661296	2129.8239772019406	2128.8548059205323	2129.3892191034015	2151.2524298402923	2134.519476774306	2133.1693687037678	2157.416611595594	2124.969301414215	2129.145805059798	2123.7809384115913	2135.654520434095	2141.000851169461	2125.1009108619915	2135.0277699007183	2129.5792139097894	2154.2097418721883	2117.4605051888466	2144.8862820857335	2152.8477334559116	2151.923852554287	2127.070438084882	2145.416520126209	2129.4208443017123
2195.424159058324	2121.4445140671405	2124.9826861882157	2116.112060154605	2132.522421810182	2323.1346945140726	2153.1690028661296	2129.8239772019406	2128.8548059205323	2129.3892191034015	2146.0085276579957	2134.519476774306	2133.1693687037678	2155.8535623998187	2122.7578777538783	2129.145805059798	2123.7809384115913	2135.654520434095	2141.000851169461	2125.1009108619915	2134.983832841414	2129.5792139097894	2154.2097418721883	2117.4604552628102	2144.8862820857335	2152.8477334559116	2151.923852554287	2127.070438084882	2145.416520126209	2129.3966259497693
2195.424159058324	2121.4445140671405	2124.879611627734	2115.99216244604	2129.929726037987	2323.1346945140726	2153.1690028661296	2129.6547187217648	2128.8548059205323	2129.3892191034015	2146.0085276579957	2131.4544171832285	2133.1693687037678	2155.8535623998187	2122.7578777538783	2128.98128978852	2123.7809384115913	2135.6388734464117	2141.000851169461	2125.1009108619915	2134.728936182331	2129.5792139097894	2154.06768099048	2117.4604552628102	2144.8862820857335	2152.8477334559116	2151.923852554287	2126.7743212660203	2142.230843603781	2129.3966259497693
2195.424159058324	2121.4445140671405	2124.879611627734	2115.99216244604	2128.865201017524	2322.5634007976114	2153.1690028661296	2128.350069188236	2128.0105378654575	2129.3892191034015	2146.0085276579957	2131.4544171832285	2133.1693687037678	2155.590318543231	2122.7578777538783	2128.98128978852	2123.7809384115913	2135.6104836453724	2141.000851169461	2125.1009108619915	2134.728936182331	2129.5792139097894	2148.1259413091534	2117.4604552628102	2139.7654261351104	2152.8477334559116	2151.923852554287	2126.7743212660203	2142.0601480134324	2129.3966259497693
2195.424159058324	2121.4445140671405	2124.879611627734	2115.99216244604	2128.865201017524	2322.3876822241423	2153.1690028661296	2128.350069188236	2126.981609314079	2129.366174274834	2146.0085276579957	2131.4544171832285	2133.1693687037678	2155.590318543231	2122.6549723928006	2128.98128978852	2123.744807674375	2135.6104836453724	2141.000851169461	2125.1009108619915	2134.728936182331	2129.5792139097894	2148.1259413091534	2117.4604552628102	2139.7654261351104	2152.8477334559116	2151.923852554287	2126.7672195839214	2142.0601480134324	2129.3966259497693
2190.582258555578	2121.4445140671405	2124.879611627734	2115.99216244604	2126.3405154744637	2321.254603392077	2153.1690028661296	2128.2268290949874	2126.88306930395	2129.3130616011654	2140.3964782075304	2131.4544171832285	2133.1693687037678	2155.590318543231	2122.607163124096	2128.98128978852	2123.697205195732	2135.6104836453724	2136.957676990932	2125.080264596352	2134.5177256261054	2129.5685819693053	2148.1259413091534	2117.4604552628102	2139.5781545528316	2152.8477334559116	2151.7489990150293	2126.7672195839214	2141.9159966344046	2129.3966259497693
2190.411797817012	2121.4445140671405	2124.879611627734	2115.99216244604	2126.3405154744637	2321.254603392077	2152.3272435024414	2127.2471010707422	2126.7679297866503	2129.1318190000534	2140.3964782075304	2131.4544171832285	2133.1693687037678	2153.4991448472333	2122.607163124096	2128.98128978852	2123.697205195732	2135.6104836453724	2136.957676990932	2125.080264596352	2134.5177256261054	2129.5685819693053	2148.0362092920855	2117.4604552628102	2139.3428328877485	2152.8477334559116	2151.7489990150293	2126.7672195839214	2141.8616069977893	2129.3966259497693
2188.130975528392	2121.4445140671405	2124.879611627734	2115.99216244604	2126.2582769608775	2320.991983456601	2152.3272435024414	2127.2471010707422	2126.7679297866503	2129.0907342382106	2140.3964782075304	2131.4544171832285	2132.861075782777	2153.3370789227783	2122.607163124096	2128.630546623446	2123.697205195732	2135.5617005476342	2136.957676990932	2125.041606220519	2134.3860532359595	2124.5099413147727	2148.0362092920855	2117.4604552628102	2139.3428328877485	2152.48818949266	2151.7489990150293	2126.7672195839214	2141.8341974013197	2129.3966259497693
2181.560380974164	2121.2457336461816	2124.879611627734	2115.99216244604	2126.217626871109	2315.78554558008	2152.3272435024414	2127.2471010707422	2126.7679297866503	2129.0907342382106	2140.3964782075304	2131.4544171832285	2132.861075782777	2153.3183098329628	2122.607163124096	2128.630546623446	2123.697205195732	2135.5617005476342	2136.957676990932	2125.041606220519	2134.3860532359595	2124.5099413147727	2148.0362092920855	2117.4604552628102	2139.3428328877485	2152.4426024840463	2151.683878646088	2126.7672195839214	2141.8341974013197	2129.3966259497693
2170.3715033535736	2121.2457336461816	2124.879611627734	2115.931412697476	2126.217626871109	2315.78554558008	2152.1381986939987	2127.2471010707422	2126.7679297866503	2128.7630120856525	2140.3964782075304	2131.4544171832285	2132.861075782777	2152.1143053287783	2122.607163124096	2128.630546623446	2123.697205195732	2135.361810154453	2136.957676990932	2125.041606220519	2133.406413392826	2124.460411157442	2147.1187097585903	2117.4604552628102	2139.3428328877485	2152.4426024840463	2151.683878646088	2125.501839341126	2141.8341974013197	2129.3966259497693
2170.3715033535736	2121.2457336461816	2124.879611627734	2115.745048299807	2126.207698688689	2310.6147746545203	2152.1381986939987	2127.078473869685	2126.7679297866503	2123.12170305211	2140.3964782075304	2131.394115539516	2132.861075782777	2152.1143053287783	2122.607163124096	2128.0371743893684	2123.697205195732	2135.361810154453	2136.957676990932	2124.8146322249463	2133.406413392826	2124.460411157442	2147.1134637187415	2117.4481544332216	2139.3428328877485	2152.4426024840463	2151.683878646088	2125.501839341126	2137.6078771813545	2129.3966259497693
2170.3715033535736	2118.9583403131937	2124.879611627734	2115.718363413629	2126.207698688689	2310.6147746545203	2152.1381986939987	2126.86593809421	2126.7679297866503	2123.0810127245827	2140.120785847544	2131.2890524682857	2132.861075782777	2147.7701950274172	2122.607163124096	2126.4444547974304	2123.697205195732	2135.361810154453	2136.957676990932	2124.8146322249463	2133.406413392826	2124.38261387903	2146.586023248429	2117.4033489856174	2138.1267115537394	2152.4426024840463	2151.683878646088	2125.501839341126	2137.6078771813545	2129.3966259497693
2170.3715033535736	2118.9583403131937	2124.879611627734	2115.718363413629	2126.207698688689	2310.6147746545203	2152.131582802764	2126.8404239622614	2126.7679297866503	2123.0510603097136	2140.120785847544	2131.2890524682857	2127.7168924594807	2147.601649593984	2122.607163124096	2126.3785325211757	2123.697205195732	2135.2749323072608	2136.957676990932	2124.7660607039084	2133.406413392826	2124.38261387903	2146.586023248429	2113.893608737323	2138.1267115537394	2152.4426024840463	2151.620166201717	2125.501839341126	2137.6078771813545	2129.3966259497693
2170.3715033535736	2118.0811551688166	2124.879611627734	2115.718363413629	2126.207698688689	2276.6231969222354	2151.959693484355	2126.8404239622614	2124.378301302108	2123.0510603097136	2140.120785847544	2131.195791059468	2127.7168924594807	2147.586629829942	2122.603294149701	2126.355591586656	2123.697205195732	2135.2749323072608	2136.9342431570376	2124.6419060452827	2133.406413392826	2124.38261387903	2146.586023248429	2113.893608737323	2138.1267115537394	2150.217268034785	2151.5723842237026	2125.501839341126	2137.6078771813545	2120.050403297189
2170.3715033535736	2118.0811551688166	2124.02101467769	2115.718363413629	2126.207698688689	2263.1399857351207	2151.959693484355	2123.9058738327353	2123.3946111571076	2123.0510603097136	2140.120785847544	2131.195791059468	2127.7168924594807	2147.586629829942	2122.5892979058185	2126.355591586656	2123.642863044649	2135.0228842360157	2136.9342431570376	2124.4659140817116	2133.406413392826	2124.38261387903	2146.586023248429	2113.8751148517604	2138.1178942377337	2150.098629146337	2149.887987762805	2125.501839341126	2137.6078771813545	2120.050403297189
2170.3715033535736	2118.0811551688166	2124.0083016409235	2115.718363413629	2121.8591931741526	2260.3439504654234	2151.959693484355	2123.887289144831	2123.3946111571076	2122.8344710490906	2139.796218337592	2130.529573174916	2127.7168924594807	2147.586629829942	2116.5615024800236	2126.0749018362408	2123.111584175414	2135.0228842360157	2136.9342431570376	2124.4659140817116	2133.406413392826	2124.3135577155786	2146.586023248429	2113.8751148517604	2138.1178942377337	2150.098629146337	2149.0667790090806	2125.501839341126	2137.6078771813545	2120.030757578252
2170.3715033535736	2118.0811551688166	2124.0083016409235	2115.718363413629	2121.8591931741526	2260.3439504654234	2146.545709695159	2123.887289144831	2123.3059458346083	2122.8344710490906	2139.789790801354	2130.3691994646356	2127.7168924594807	2147.440102241195	2116.5615024800236	2126.0012525929724	2123.111584175414	2134.63007776121	2136.1610297536945	2123.975163771481	2133.406413392826	2122.2408587986542	2146.586023248429	2113.8751148517604	2137.362919663537	2148.4500090186375	2149.0667790090806	2122.6267973195927	2137.6078771813545	2120.030757578252
2170.2684776446654	2117.6058839224665	2124.0083016409235	2115.718363413629	2121.8591931741526	2260.3439504654234	2146.545709695159	2123.52656352967	2123.268653935233	2122.4903753150884	2139.5017772683423	2130.2756386641727	2125.9609395663456	2147.440102241195	2116.502985785785	2126.0012525929724	2123.111584175414	2132.4368463492165	2135.6721945768218	2123.975163771481	2129.358055593204	2122.2408587986542	2146.2447091627773	2113.8751148517604	2137.362919663537	2147.974874035219	2144.1357327061983	2122.5398808977807	2137.6078771813545	2120.030757578252
2170.2633805343094	2117.6058839224665	2124.0083016409235	2115.718363413629	2121.8591931741526	2260.3439504654234	2146.4459275566223	2123.246101764833	2123.268653935233	2122.1589191718276	2139.5017772683423	2130.006442295506	2125.889446320994	2147.440102241195	2116.502985785785	2122.0632972206186	2123.111584175414	2132.3926535807486	2135.6721945768218	2123.975163771481	2129.358055593204	2121.005237200199	2146.2447091627773	2113.8751148517604	2137.312012415089	2147.2034931800063	2144.1357327061983	2122.495924456515	2133.8941151099857	2119.9519254604256
2170.2633805343094	2117.6058839224665	2124.0083016409235	2115.718363413629	2121.8591931741526	2260.258757036941	2146.4459275566223	2120.5340455551855	2123.268653935233	2121.07404197731	2139.5017772683423	2130.006442295506	2125.8605002956433	2147.425115596473	2116.502985785785	2122.0632972206186	2119.8675948578757	2132.2074679622715	2135.5209606173044	2122.8303474656277	2129.358055593204	2121.005237200199	2146.2447091627773	2113.0881142525304	2133.0355743590503	2147.2034931800063	2144.1357327061983	2122.495924456515	2133.8941151099857	2119.814306937871
2168.974781472478	2117.4410458005964	2124.0083016409235	2115.718363413629	2121.8591931741526	2260.258757036941	2146.4459275566223	2120.393826507436	2123.268653935233	2121.07404197731	2139.5017772683423	2130.006442295506	2125.8605002956433	2143.601743265819	2113.47205520206	2122.0632972206186	2119.8675948578757	2132.2074679622715	2135.5209606173044	2122.8303474656277	2129.1886128682136	2121.005237200199	2146.084283744392	2113.0881142525304	2133.0355743590503	2138.397172959948	2142.009556659878	2122.495924456515	2133.8941151099857	2119.4205053509922
2168.974781472478	2117.314929845467	2124.0083016409235	2115.718363413629	2121.8591931741526	2260.258757036941	2146.4459275566223	2120.3435921499877	2123.268653935233	2118.573128777489	2139.5017772683423	2129.6058186713817	2125.8605002956433	2143.601743265819	2113.384614875881	2122.0632972206186	2119.8675948578757	2132.2074679622715	2135.5209606173044	2121.1051633417646	2129.1886128682136	2121.005237200199	2145.9707667220446	2113.0881142525304	2133.0355743590503	2138.397172959948	2142.009556659878	2120.449113874617	2133.7496075071	2119.4205053509922
2168.9412242858502	2117.314929845467	2123.9233273663917	2115.718363413629	2121.8591931741526	2260.258757036941	2146.201355031103	2120.3435921499877	2123.268653935233	2118.5693355111257	2139.5017772683423	2129.6058186713817	2125.8605002956433	2143.601743265819	2113.384614875881	2122.0632972206186	2119.82533282473	2132.2074679622715	2135.5209606173044	2120.9973013760587	2129.1886128682136	2121.005237200199	2145.9678193653217	2113.0881142525304	2127.357165185996	2138.397172959948	2142.009556659878	2120.449113874617	2133.7496075071	2119.4205053509922
2164.2339871671934	2117.314929845467	2122.82733105832	2114.7777374210996	2121.7909946704967	2259.1982859379063	2146.1954629058137	2120.2806929724516	2123.265667217759	2118.5693355111257	2139.1779623309285	2129.1599516969386	2125.8605002956433	2143.601743265819	2113.384614875881	2122.026960602079	2119.7771932907012	2130.3993390037213	2135.5209606173044	2120.9964830983326	2125.6450735902595	2121.005237200199	2145.9678193653217	2112.990721437289	2127.357165185996	2138.397172959948	2142.009556659878	2120.431906068742	2133.7496075071	2119.4205053509922
2164.2339871671934	2117.314929845467	2122.708693340383	2114.7777374210996	2121.7909946704967	2259.0083076587516	2146.1954629058137	2119.668598230359	2122.181110486684	2118.5693355111257	2139.1779623309285	2128.947626174762	2125.8605002956433	2143.469032984626	2113.2997897259847	2121.838635385119	2119.7771932907012	2129.961477235143	2135.0087643365173	2120.9718668296737	2123.969522244482	2120.965067041454	2145.9383658471775	2112.9762963588587	2127.357165185996	2138.397172959948	2141.7590393463875	2120.431906068742	2133.7496075071	2119.3818520365594
2164.130930304664	2116.856107079929	2122.708693340383	2114.7777374210996	2121.7909946704967	2259.0083076587516	2145.5497295366235	2119.668598230359	2122.181110486684	2118.5693355111257	2139.1779623309285	2128.947626174762	2125.829631257232	2143.4278955068467	2113.2997897259847	2121.777187503513	2119.5794191760797	2123.786005005528	2135.0087643365173	2120.9718668296737	2123.969522244482	2120.965067041454	2145.9041168793556	2112.92231614012	2127.357165185996	2138.3560939210633	2141.7590393463875	2120.431906068742	2133.7496075071	2119.3818520365594
2164.130930304664	2116.856107079929	2122.708693340383	2114.7777374210996	2121.7909946704967	2259.0083076587516	2145.5497295366235	2119.668598230359	2122.181110486684	2118.5693355111257	2139.1779623309285	2127.1262695374407	2125.829631257232	2143.4278955068467	2113.2997897259847	2121.6242231811248	2119.5794191760797	2123.779744978097	2135.0087643365173	2120.9046869673907	2123.969522244482	2120.9114235000106	2145.9041168793556	2112.9039000711673	2127.357165185996	2138.3560939210633	2141.7590393463875	2120.431906068742	2133.709198281161	2119.3818520365594
2164.130930304664	2116.856107079929	2122.708693340383	2114.7777374210996	2121.7909946704967	2259.0083076587516	2145.5497295366235	2119.668598230359	2122.181110486684	2118.5693355111257	2139.056962307504	2123.5686336661092	2125.829631257232	2143.4278955068467	2113.2997897259847	2121.541576750949	2117.888150138421	2123.779744978097	2135.0087643365173	2120.9046869673907	2123.969522244482	2120.8130216430336	2145.9041168793556	2112.9039000711673	2127.357165185996	2138.3560939210633	2141.7590393463875	2120.431906068742	2133.6794976429683	2119.2307622287894
2164.130930304664	2116.856107079929	2122.2371679867847	2114.7777374210996	2121.7909946704967	2259.0083076587516	2145.4322615485157	2119.668598230359	2122.181110486684	2118.5693355111257	2139.056962307504	2123.483452114844	2125.829631257232	2143.4278955068467	2113.2997897259847	2120.4865581579406	2117.888150138421	2123.779744978097	2134.750364761993	2120.6179482499233	2123.9323363944995	2120.5770183350537	2145.9041168793556	2112.8448398965097	2127.357165185996	2136.619697901388	2141.69312092385	2120.431906068742	2133.6794976429683	2119.0986706219937
2164.130930304664	2116.765156633808	2122.2371679867847	2114.7639143312867	2121.7909946704967	2254.5468297472275	2145.4183878349295	2119.668598230359	2122.181110486684	2118.5693355111257	2139.056962307504	2122.603999354112	2125.829631257232	2143.4278955068467	2113.2997897259847	2120.4865581579406	2117.888150138421	2123.779744978097	2134.750364761993	2120.586150973321	2123.9323363944995	2120.5770183350537	2145.8429423214343	2112.8448398965097	2127.357165185996	2136.619697901388	2140.949690084374	2120.38841058149	2133.6794976429683	2119.0986706219937
2164.130930304664	2116.741822695973	2122.2371679867847	2114.7639143312867	2121.7869168472303	2254.5468297472275	2145.4183878349295	2119.668598230359	2122.181110486684	2116.8135088100203	2137.6259383952743	2122.603999354112	2125.829631257232	2137.8026410006687	2113.2997897259847	2120.4865581579406	2117.888150138421	2123.6892995441303	2134.750364761993	2120.586150973321	2123.9323363944995	2120.5770183350537	2145.3083183692584	2112.8448398965097	2127.357165185996	2136.619697901388	2140.949690084374	2120.38841058149	2133.6794976429683	2119.0986706219937
2164.130930304664	2116.741822695973	2121.6115553762274	2114.7639143312867	2121.7869168472303	2254.5468297472275	2145.4183878349295	2119.527277671443	2122.076080232268	2116.774317941237	2137.369562483159	2122.603999354112	2124.2947918727173	2137.8026410006687	2113.2997897259847	2120.4865581579406	2117.888150138421	2123.6892995441303	2134.750364761993	2120.586150973321	2123.9323363944995	2120.5770183350537	2138.312233317327	2112.8448398965097	2127.357165185996	2136.619697901388	2140.949690084374	2120.3430700866884	2133.6794976429683	2119.0986706219937
2164.130930304664	2116.3616135036896	2121.573359646574	2114.7639143312867	2121.7753015350963	2254.5468297472275	2145.294852898277	2119.5013134939795	2121.6148089051553	2116.774317941237	2137.369562483159	2122.603999354112	2124.2798141317335	2137.8026410006687	2113.2997897259847	2119.1908101374265	2117.8165133144826	2123.6892995441303	2134.750364761993	2120.5703797452306	2123.9323363944995	2120.5770183350537	2138.1945692796476	2112.8448398965097	2127.357165185996	2136.619697901388	2140.949690084374	2120.3430700866884	2133.6794976429683	2119.0986706219937
2164.130930304664	2116.3505702130988	2121.573359646574	2114.4039648660255	2121.7753015350963	2254.5468297472275	2140.757280889753	2115.2303359117095	2121.6148089051553	2116.774317941237	2137.369562483159	2122.603999354112	2124.2798141317335	2137.8026410006687	2113.2997897259847	2119.074806463099	2117.1401598254715	2123.6612532211334	2134.750364761993	2120.5703797452306	2123.9323363944995	2120.5770183350537	2138.1945692796476	2112.8170172178434	2127.357165185996	2136.619697901388	2137.761972546842	2119.5212326049664	2133.6794976429683	2119.0719983733475
2163.9357587166955	2116.3505702130988	2121.512499319836	2114.4039648660255	2121.7753015350963	2254.5468297472275	2140.757280889753	2115.2303359117095	2121.6148089051553	2116.711683519299	2137.369562483159	2122.603999354112	2124.2798141317335	2137.8026410006687	2113.2997897259847	2119.074806463099	2117.1401598254715	2122.356781508098	2134.750364761993	2118.8828722426383	2123.8973201374556	2120.5770183350537	2137.3081073318785	2112.8170172178434	2127.357165185996	2136.598562616611	2137.565635354272	2119.1425024923456	2126.966574915216	2119.0719983733475
2163.117279914224	2114.893135082319	2121.512499319836	2114.4039648660255	2121.7753015350963	2254.5468297472275	2140.757280889753	2115.2303359117095	2121.388746014001	2115.6733806854404	2134.9216542380373	2122.603999354112	2124.044119830581	2137.8026410006687	2113.2997897259847	2119.074806463099	2115.19462141876	2122.356781508098	2131.8334440797744	2118.8828722426383	2123.8973201374556	2119.8394229757114	2137.3081073318785	2112.7487977152587	2127.357165185996	2131.3149286967537	2137.565635354272	2116.0738055086867	2126.966574915216	2119.0719983733475
2161.261322183658	2114.893135082319	2120.2373464996735	2114.299479850794	2121.7753015350963	2254.5468297472275	2140.757280889753	2115.195071687848	2121.388746014001	2115.6733806854404	2134.6775051474433	2122.603999354112	2124.044119830581	2137.8026410006687	2113.2997897259847	2118.5475395644185	2115.19462141876	2122.3161691615805	2129.329904441256	2118.8828722426383	2123.8973201374556	2119.8394229757114	2137.3081073318785	2112.7487977152587	2127.357165185996	2131.3149286967537	2137.565635354272	2116.0738055086867	2126.9278566760727	2119.0719983733475
2160.884340658397	2113.5120307044053	2120.2373464996735	2114.1092517724314	2121.7753015350963	2254.5468297472275	2140.757280889753	2115.195071687848	2121.379462208716	2115.6733806854404	2134.6775051474433	2122.4942514261556	2124.044119830581	2137.745477659082	2113.2997897259847	2118.5475395644185	2115.19462141876	2122.3161691615805	2129.174762843513	2118.262566687498	2123.849229320462	2119.8394229757114	2137.2178918361965	2112.7487977152587	2127.007653305237	2131.3149286967537	2137.5342577172682	2116.0738055086867	2126.9278566760727	2119.0719983733475
2160.884340658397	2113.453984730194	2120.2121509116582	2114.1092517724314	2121.7148520407186	2254.5468297472275	2140.757280889753	2115.195071687848	2121.379462208716	2115.5334753061206	2134.5092010484445	2122.1983069672106	2123.927158126554	2137.745477659082	2113.2997897259847	2118.5475395644185	2115.19462141876	2122.3161691615805	2129.174762843513	2118.133552297053	2123.6357935242754	2118.510838961845	2137.0993260020937	2112.7487977152587	2126.7567338592876	2131.3149286967537	2137.5342577172682	2116.0738055086867	2126.9278566760727	2119.0719983733475
2160.884340658397	2113.453984730194	2120.2121509116582	2114.1092517724314	2121.7148520407186	2254.5468297472275	2140.757280889753	2115.195071687848	2121.379462208716	2115.5334753061206	2134.502829450474	2121.9822981434145	2123.927158126554	2134.9120726637298	2113.273496591659	2118.5228659117847	2115.19462141876	2122.3161691615805	2129.028962326106	2118.0024611120307	2123.6357935242754	2118.510838961845	2135.4051338044255	2112.743968452242	2126.7567338592876	2131.3149286967537	2137.5342577172682	2116.0738055086867	2126.9278566760727	2119.069531208192
2158.2113638776495	2113.453984730194	2120.2074374922254	2114.1092517724314	2120.6915080032545	2254.5468297472275	2140.757280889753	2115.195071687848	2121.379462208716	2115.4567832153903	2134.502829450474	2121.9822981434145	2123.927158126554	2134.9120726637298	2113.273496591659	2118.5228659117847	2115.1449135528137	2119.6215459516225	2129.028962326106	2117.92864258676	2123.5827151341896	2118.4846163317275	2135.3550447000716	2112.743968452242	2126.248989869645	2131.3149286967537	2137.5342577172682	2116.0738055086867	2126.892457105787	2119.069531208192
2158.2113638776495	2113.453984730194	2120.2074374922254	2114.1092517724314	2118.377863246429	2251.5840123880726	2140.757280889753	2115.195071687848	2121.379462208716	2115.431422649512	2128.892171442837	2121.736039762609	2123.7555115081936	2134.9120726637298	2113.245665809705	2118.5132873640714	2115.1449135528137	2119.6215459516225	2129.028962326106	2117.8437726028747	2123.5827151341896	2118.4286296647433	2135.2982005037643	2112.743968452242	2126.1813089423727	2131.3149286967537	2134.125602523014	2116.0738055086867	2126.8137240506053	2119.069531208192
2153.4061587041506	2112.3395465669546	2120.2074374922254	2113.968350430448	2118.377863246429	2239.08336330391	2140.5903022177554	2115.195071687848	2121.379462208716	2115.3977875319697	2128.892171442837	2121.736039762609	2123.7555115081936	2134.9120726637298	2113.2252295649655	2118.47021493369	2115.1285891003745	2119.6215459516225	2129.028962326106	2117.8437726028747	2123.5827151341896	2118.4069579413303	2135.2982005037643	2112.743968452242	2126.1813089423727	2131.3149286967537	2134.125602523014	2116.0738055086867	2123.668609838681	2119.069531208192
2153.4061587041506	2112.3395465669546	2120.2074374922254	2113.927708721466	2118.364558374572	2239.08336330391	2140.5903022177554	2115.108283777379	2121.379462208716	2115.3977875319697	2128.8708493405024	2121.736039762609	2123.7555115081936	2134.9120726637298	2113.2252295649655	2116.533664542515	2115.1285891003745	2119.6215459516225	2128.9353412907567	2113.639555867758	2122.589254581039	2118.4069579413303	2135.2982005037643	2112.743968452242	2125.8451368410565	2131.3149286967537	2133.795684605429	2116.0201086491	2123.668609838681	2119.069531208192
2153.4061587041506	2112.3395465669546	2120.2074374922254	2113.927708721466	2118.364558374572	2239.08336330391	2140.5903022177554	2115.108283777379	2116.6600471471115	2115.3977875319697	2128.8708493405024	2121.736039762609	2123.7555115081936	2134.829102117229	2113.2252295649655	2116.533664542515	2115.1285891003745	2119.595117962849	2128.9353412907567	2113.639555867758	2122.509506347971	2118.4069579413303	2135.2982005037643	2112.6948476562325	2125.8294987245085	2131.3149286967537	2133.795684605429	2116.0201086491	2123.651602632903	2119.012806264897
2153.4061587041506	2111.779753932404	2120.1750656250624	2113.328316003357	2118.3264742078945	2239.08336330391	2140.5903022177554	2115.108283777379	2116.6340212904856	2115.3977875319697	2128.8708493405024	2121.736039762609	2123.7555115081936	2134.829102117229	2113.2252295649655	2116.533664542515	2115.1285891003745	2119.526267721805	2128.9353412907567	2113.639555867758	2122.509506347971	2118.377690581878	2135.2982005037643	2112.6948476562325	2125.8294987245085	2131.2816430605317	2133.795684605429	2116.0201086491	2123.651602632903	2119.012806264897
2143.807936741203	2111.779753932404	2120.1750656250624	2113.328316003357	2118.3264742078945	2239.08336330391	2140.5903022177554	2115.108283777379	2116.6340212904856	2115.3977875319697	2128.8631329786667	2121.736039762609	2123.7555115081936	2134.829102117229	2113.2252295649655	2114.7808216915437	2115.1285891003745	2119.526267721805	2128.9353412907567	2113.639555867758	2122.509506347971	2118.377690581878	2135.2982005037643	2112.67387805375	2124.4512170232497	2131.2816430605317	2133.5097642997735	2115.934000473946	2123.651602632903	2119.012806264897
2143.7119242414674	2111.779753932404	2120.1750656250624	2113.328316003357	2118.3264742078945	2234.349292258396	2140.5884068592077	2115.108283777379	2116.4892522546643	2115.3977875319697	2128.634552069279	2121.736039762609	2123.738898230404	2134.138739032379	2113.2252295649655	2114.7808216915437	2115.1285891003745	2119.526267721805	2128.890468427776	2113.639555867758	2122.509506347971	2118.377690581878	2135.2982005037643	2112.67387805375	2124.4512170232497	2131.2816430605317	2133.452258946114	2115.9337692387794	2123.614614906429	2119.012806264897
2143.7119242414674	2111.779753932404	2120.1387732463304	2113.328316003357	2118.3264742078945	2234.349292258396	2140.5884068592077	2115.108283777379	2116.4892522546643	2115.332177093437	2128.634552069279	2121.650238599135	2123.6542122399783	2134.138739032379	2113.2252295649655	2114.7808216915437	2115.1064890847183	2119.526267721805	2128.890468427776	2113.639555867758	2120.485778481607	2118.377690581878	2134.5883826335917	2112.67387805375	2124.4512170232497	2131.2816430605317	2133.3684340862337	2115.918861324076	2123.614614906429	2118.989440909472
2143.274544817838	2111.779753932404	2120.1387732463304	2113.328316003357	2117.577444002196	2234.349292258396	2140.539986094239	2115.108283777379	2116.388364369519	2115.3277008061173	2128.634552069279	2121.567613861541	2123.6542122399783	2129.258934321474	2113.193398383947	2114.7808216915437	2115.058678859094	2119.4008867439607	2128.890468427776	2113.639555867758	2120.485778481607	2118.377690581878	2132.7679763995056	2112.67387805375	2124.4512170232497	2131.165976656489	2133.3684340862337	2115.918861324076	2123.614614906429	2118.92816593654
2143.274544817838	2111.779753932404	2120.1387732463304	2113.120826520452	2117.577444002196	2234.349292258396	2133.905936042664	2112.991140193632	2116.388364369519	2115.3277008061173	2127.8736680697084	2121.567613861541	2123.525003966953	2129.258934321474	2112.7825065922893	2114.7808216915437	2115.058678859094	2119.344985852135	2128.890468427776	2113.6201419583977	2120.485778481607	2118.377690581878	2132.7679763995056	2112.67387805375	2124.4512170232497	2131.165976656489	2132.281320273996	2115.887334609807	2123.614614906429	2118.92816593654
2140.323609577166	2111.683160640037	2120.1387732463304	2111.5790876148567	2117.4720365630737	2234.349292258396	2128.5733033348147	2112.961393542894	2116.388364369519	2115.3277008061173	2127.374769214357	2120.639717897039	2123.5062483030088	2129.1227510297085	2112.7825065922893	2114.7808216915437	2115.058678859094	2119.344985852135	2128.890468427776	2113.6201419583977	2120.485778481607	2115.3611854128494	2132.7679763995056	2112.67387805375	2124.360971486	2126.190236083288	2132.281320273996	2115.666191302787	2123.614614906429	2118.92816593654
2140.164086351173	2111.650675726846	2120.125726865467	2111.5790876148567	2117.4720365630737	2234.349292258396	2128.5733033348147	2112.961393542894	2116.388364369519	2115.3277008061173	2126.1504223903316	2120.598207900835	2123.5062483030088	2129.0186005298074	2112.7434087107517	2114.7808216915437	2115.058678859094	2119.344985852135	2127.2360698097873	2113.3567140131713	2120.417406092407	2115.3611854128494	2132.7679763995056	2112.609529630006	2124.1708149895444	2126.0606389427035	2132.281320273996	2114.135387600794	2123.614614906429	2118.92816593654
