# Supplementary material for: An improved FOX optimization algorithm using adaptive exploration and exploitation for global optimization
Source: PLoS One. 2025 Sep 18;20(9):e0331965. doi: 10.1371/journal.pone.0331965 (PMC12445531; doi:10.1371/journal.pone.0331965)
Supplement: S2 File — This compressed file contains all the results of the conducted experiments. Each main directory within the archive includes three subdirectories: Analysis, best_fit, and convergence. The best_fit and convergence folders contain the raw experimental data obtained from 30 independent runs. The Analysis folder includes tables and figures derived from these raw results. These files can be used to reproduce and further analyze the results presented in the manuscript. (ZIP) [file pone.0331965.s002.zip › cec2017/convergence/NRO/C17F18.csv]

trial_1	trial_2	trial_3	trial_4	trial_5	trial_6	trial_7	trial_8	trial_9	trial_10	trial_11	trial_12	trial_13	trial_14	trial_15	trial_16	trial_17	trial_18	trial_19	trial_20	trial_21	trial_22	trial_23	trial_24	trial_25	trial_26	trial_27	trial_28	trial_29	trial_30
326485922194679.06	936423171970622.8	509015061248691.7	637331178718841.9	2114387820949884.5	72500022311729.95	7520154450141705.0	128785151006475.72	412569527113677.8	1311825045303687.5	595990559007870.9	9270304005030.014	89591969390287.42	2281333119362498.5	538384567721038.7	38535605813905.086	6219671830996.982	1.1649581958106e+16	1769925973231156.0	54017270263739.49	3.0873575241846132e+16	2194914270726858.8	1.1877565953647368e+16	2143655496473192.2	140771152506540.88	1.139844120231844e+16	250376005872734.6	383139222912496.1	1.0349107963293382e+16	134470417779236.67
164910107011007.84	24564753146462.43	509015061248691.7	637331178718841.9	6870748943501.872	26266797544704.957	7520154450141705.0	36777624482579.266	150193615566071.03	35167548391994.305	76412262800788.17	9270304005030.014	89591969390287.42	86042563563656.2	538384567721038.7	3827776387372.661	6219671830996.982	2682191452459485.0	295656251295115.44	54017270263739.49	14616475380598.902	1591758902598815.8	1470512743022.768	1717679596767002.0	140771152506540.88	94371459990962.5	250376005872734.6	204446587547679.78	3410608394144688.0	134470417779236.67
49201103872022.02	24564753146462.43	58809569994583.305	329324690505425.75	2614811065122.188	791881907647.8224	5597661373873.779	36777624482579.266	150193615566071.03	35167548391994.305	76412262800788.17	3570855760502.71	89591969390287.42	86042563563656.2	538384567721038.7	3827776387372.661	6219671830996.982	43606403748975.98	89849006141017.89	54017270263739.49	14616475380598.902	160132931173233.62	1470512743022.768	581795113674879.0	6924876249911.143	94371459990962.5	128925691722793.66	17685673692566.164	3410608394144688.0	96751709433023.39
383976570945.4888	120241774221.26436	58809569994583.305	34700214144544.977	2398474619210.4116	791881907647.8224	5597661373873.779	36777624482579.266	42703219030520.96	34643937866734.16	76412262800788.17	1114829209832.2427	8708888920450.008	86042563563656.2	358433044006282.5	3827776387372.661	6219671830996.982	43606403748975.98	2478274865318.798	30312914014115.145	14616475380598.902	51450514315624.17	159413384001.9595	21839173328532.047	6924876249911.143	68242806343517.61	76127216496618.89	17685673692566.164	665919079869199.6	29566973702728.438
383976570945.4888	120241774221.26436	9052501198248.451	34700214144544.977	329812503210.34204	482198524503.6435	3123276857271.306	79813034494.6014	42703219030520.96	15833014084811.656	76412262800788.17	202052454189.5407	8708888920450.008	86042563563656.2	208375424234464.06	3827776387372.661	6219671830996.982	43606403748975.98	2478274865318.798	30312914014115.145	2399233586747.6753	34338165313879.953	159413384001.9595	20589786090339.402	862217622009.2896	27842181445547.24	325462856857.5758	7829630337765.416	79158191302442.61	1638286787723.6572
383976570945.4888	112577824699.05452	5283474260624.4	33960021179894.934	329812503210.34204	482198524503.6435	492274846681.2166	79813034494.6014	2006671360672.458	1449625360515.916	76412262800788.17	202052454189.5407	8708888920450.008	61027921588193.375	16144332278157.844	3022158764142.431	6189033232520.086	5571129924894.092	2478274865318.798	4182751293935.451	400862347109.09576	34338165313879.953	159413384001.9595	827740337115.5613	150228259867.28207	18601845263389.75	110788721343.01373	5293136093344.416	78192043866322.52	1638286787723.6572
383976570945.4888	112577824699.05452	1505445654131.346	1521153020057.7092	329812503210.34204	482198524503.6435	492274846681.2166	79813034494.6014	2006671360672.458	1208758745441.6934	64907904245539.56	202052454189.5407	1184286763269.8184	61027921588193.375	1147995620307.5657	3022158764142.431	1383088633721.0537	135130924292.9224	1992693460922.9077	1450824223668.2864	292024704223.73956	651418722039.9868	49905708722.74841	827740337115.5613	150228259867.28207	18601845263389.75	110788721343.01373	5293136093344.416	53271652154088.94	961432437190.5707
383976570945.4888	112577824699.05452	648377995846.399	157024406688.24997	142092827019.2751	482198524503.6435	492274846681.2166	75667581441.8313	2006671360672.458	1208758745441.6934	20300302707342.215	202052454189.5407	1184286763269.8184	61027921588193.375	937803181480.4535	74337096551.7036	120494000202.53592	135130924292.9224	663949316708.2124	1450824223668.2864	292024704223.73956	651418722039.9868	49905708722.74841	827740337115.5613	150228259867.28207	18601845263389.75	84367505369.90073	437629136994.7446	24024025862277.48	961432437190.5707
383976570945.4888	112577824699.05452	648377995846.399	86940542489.7158	142092827019.2751	186889203838.74054	492274846681.2166	75667581441.8313	112188479710.35617	419610385240.20874	10371916876235.053	111242178196.85622	518418040576.0592	1570536513377.3972	259922600947.886	74337096551.7036	120494000202.53592	135130924292.9224	663949316708.2124	1450824223668.2864	292024704223.73956	651418722039.9868	49905708722.74841	47371630031.0164	150228259867.28207	6698418647097.789	42786839145.56832	437629136994.7446	19330667315456.266	412383180848.6377
383976570945.4888	100482928372.02252	648377995846.399	15668594160.809805	39141541014.37084	115366901150.08965	492274846681.2166	75667581441.8313	95215811972.91312	263586484638.8078	5060929455036.749	37095743389.97313	232000365067.7054	1570536513377.3972	259922600947.886	74337096551.7036	120494000202.53592	61622014540.48653	432449202252.77496	1253272069995.3342	77519606082.18825	651418722039.9868	49905708722.74841	47371630031.0164	150228259867.28207	6698418647097.789	42786839145.56832	437629136994.7446	5102310341758.408	26913078437.802658
383976570945.4888	81471569747.48215	457038407868.62445	15668594160.809805	32987318249.2429	115366901150.08965	379600055286.193	50623707120.76842	95215811972.91312	263586484638.8078	168514391244.34186	37095743389.97313	232000365067.7054	1570536513377.3972	259922600947.886	74337096551.7036	120494000202.53592	27157711327.49264	67668224177.5508	774123598858.3683	77519606082.18825	651418722039.9868	49905708722.74841	47371630031.0164	136968670507.19525	1246081167450.827	40771498332.066154	39865046139.04684	5102310341758.408	26913078437.802658
24252789156.985558	37393156391.60387	457038407868.62445	15668594160.809805	32987318249.2429	105169691318.41188	323245705648.47485	50623707120.76842	95215811972.91312	49088398269.99581	168514391244.34186	33982588862.618435	173551181683.7349	208423832785.95663	259922600947.886	74337096551.7036	79793435859.26183	27157711327.49264	40471124387.98963	196271199485.42456	77519606082.18825	651418722039.9868	49905708722.74841	47371630031.0164	87642665567.89146	301075343728.1201	40771498332.066154	39865046139.04684	2326639841775.424	26913078437.802658
24252789156.985558	37393156391.60387	59115246560.096016	15668594160.809805	32987318249.2429	20274297030.953587	323245705648.47485	42300340271.628006	95215811972.91312	49088398269.99581	39765822290.97435	33982588862.618435	75939301271.73874	208423832785.95663	28703184834.968777	74337096551.7036	18606441016.555397	9083922687.143042	40471124387.98963	122644546436.95084	77519606082.18825	69188332444.51953	49905708722.74841	47371630031.0164	70216754246.47243	69386853138.58379	40771498332.066154	39865046139.04684	198059917363.644	26913078437.802658
24252789156.985558	22799943101.875366	59115246560.096016	15668594160.809805	32987318249.2429	20274297030.953587	147406445624.78976	42300340271.628006	95215811972.91312	49088398269.99581	39765822290.97435	33982588862.618435	75939301271.73874	63095371601.98749	28703184834.968777	74337096551.7036	18606441016.555397	9083922687.143042	6302692331.726956	122644546436.95084	67160034184.60854	69188332444.51953	46474298216.05336	47371630031.0164	58773798746.590706	69386853138.58379	39519499426.72816	39865046139.04684	119390809682.26703	26913078437.802658
23566513192.767162	22799943101.875366	59115246560.096016	15668594160.809805	32987318249.2429	20274297030.953587	98830236472.59552	42300340271.628006	95215811972.91312	43557211054.61473	39765822290.97435	18053826857.53904	75939301271.73874	63095371601.98749	28703184834.968777	49679062031.7832	16838680554.2236	8212632652.37913	6302692331.726956	103164965494.84186	57984622147.02796	63393149412.82716	46474298216.05336	47371630031.0164	38230809002.57432	68283696140.94525	25626994293.354084	39865046139.04684	102631039981.55417	26913078437.802658
12968784358.750885	19294480829.28773	59115246560.096016	15668594160.809805	31459038048.421227	17109933899.28257	58695776428.798836	41489880318.90996	60634511427.7861	16520929061.865541	28636673653.433056	18053826857.53904	40337779077.78343	63095371601.98749	28703184834.968777	32795874787.354294	16838680554.2236	8212632652.37913	6302692331.726956	103164965494.84186	57984622147.02796	63393149412.82716	46474298216.05336	21411942542.82241	38230809002.57432	68283696140.94525	25626994293.354084	34401935490.55807	92814738474.06927	17265066037.488697
12968784358.750885	19294480829.28773	59115246560.096016	7408396818.015425	28903310956.371067	13544859270.374115	28343178049.063347	31771144331.23408	60634511427.7861	16520929061.865541	28636673653.433056	18053826857.53904	34372183507.366325	63095371601.98749	28703184834.968777	32795874787.354294	16838680554.2236	8212632652.37913	6302692331.726956	12776969722.965315	49681581144.26349	63393149412.82716	39340983894.97214	21411942542.82241	36768458150.71859	68283696140.94525	23249244356.431046	34401935490.55807	92814738474.06927	17265066037.488697
12968784358.750885	19294480829.28773	22055787195.40034	7408396818.015425	28903310956.371067	13544859270.374115	28343178049.063347	31771144331.23408	24889771822.09916	16520929061.865541	15501232479.531359	9617418036.688509	34372183507.366325	63095371601.98749	18888299631.10894	32795874787.354294	16838680554.2236	4745622958.141334	6302692331.726956	12776969722.965315	21408189819.977562	63393149412.82716	39340983894.97214	21411942542.82241	15094171803.35525	68283696140.94525	22361927377.614346	34401935490.55807	92814738474.06927	10626147930.000471
7515487216.472173	19294480829.28773	19672883059.210346	7408396818.015425	28903310956.371067	11120983218.38935	28343178049.063347	26304754977.708485	24889771822.09916	15694034450.209164	15501232479.531359	9617418036.688509	30363982209.987705	25233891607.426292	11974937170.928392	20390523031.85766	16782464802.019732	4745622958.141334	6302692331.726956	12776969722.965315	21408189819.977562	44125491096.60783	39340983894.97214	21411942542.82241	12338963603.347935	68283696140.94525	22361927377.614346	34401935490.55807	92814738474.06927	10626147930.000471
7515487216.472173	4026027158.798117	19672883059.210346	7408396818.015425	16698696008.380438	11120983218.38935	28343178049.063347	23718214148.990414	8091863820.549852	15694034450.209164	15501232479.531359	9617418036.688509	20579093909.662746	22951740964.789448	9558300020.817759	20390523031.85766	16782464802.019732	4745622958.141334	6302692331.726956	11162709471.849957	21408189819.977562	23391450432.54307	30002663173.584534	17834100168.790047	11301825494.04482	68283696140.94525	3958070942.4647956	34401935490.55807	64826124896.25884	3965882415.998399
7094250011.767595	4026027158.798117	15825610113.283464	7408396818.015425	16698696008.380438	11120983218.38935	21844115385.1913	19716220826.282528	8091863820.549852	15694034450.209164	15501232479.531359	9617418036.688509	10716273288.35394	22951740964.789448	9558300020.817759	7585449345.3370285	5603379303.723096	4051512728.535592	6302692331.726956	2318424044.7186556	21408189819.977562	23391450432.54307	22141311207.70249	17834100168.790047	7883152127.333569	34550047342.729294	3958070942.4647956	32478263403.42226	54519572216.28808	3965882415.998399
5992834845.789715	4026027158.798117	5338799058.746183	7408396818.015425	9446159426.603678	11120983218.38935	21262571206.95816	13740115771.240828	8091863820.549852	15694034450.209164	15501232479.531359	9617418036.688509	10716273288.35394	22951740964.789448	9558300020.817759	6624878022.389717	5603379303.723096	4051512728.535592	6302692331.726956	2318424044.7186556	21408189819.977562	23391450432.54307	22141311207.70249	10738718419.714079	7883152127.333569	29090864378.22269	3958070942.4647956	29120389154.393524	38454693672.05277	3965882415.998399
5992834845.789715	4026027158.798117	5338799058.746183	7408396818.015425	9446159426.603678	11120983218.38935	21262571206.95816	9023799801.154358	8091863820.549852	12246161866.587236	10567287567.840874	6165447046.2697115	4547878281.808777	22951740964.789448	6084877927.950924	6624878022.389717	5490672738.182576	4051512728.535592	5226559815.864197	2318424044.7186556	21408189819.977562	16278209891.21455	22141311207.70249	7071265792.297687	1589760678.2988348	27754957078.425014	3958070942.4647956	26123464682.610058	38454693672.05277	3965882415.998399
5992834845.789715	4026027158.798117	5338799058.746183	7408396818.015425	6460677197.3588295	9114188919.095778	21262571206.95816	9023799801.154358	8091863820.549852	12246161866.587236	10567287567.840874	6165447046.2697115	3008986373.325341	21064824798.281685	6084877927.950924	6624878022.389717	5490672738.182576	3715112868.44718	5226559815.864197	2318424044.7186556	9986350550.949528	16278209891.21455	19521937045.975338	7071265792.297687	1589760678.2988348	13405957989.348864	3958070942.4647956	26123464682.610058	38454693672.05277	3965882415.998399
5992834845.789715	3740526683.490094	5338799058.746183	3061035110.0302296	6460677197.3588295	8426303468.520731	21262571206.95816	5747027332.019696	7253795290.528306	8038409071.166101	10567287567.840874	5722239562.258599	3008986373.325341	21064824798.281685	5646971053.048485	6402095012.621075	5490672738.182576	3715112868.44718	5226559815.864197	2318424044.7186556	9986350550.949528	14061055503.196783	19521937045.975338	7071265792.297687	1589760678.2988348	13068611727.006708	3958070942.4647956	8721762898.851505	14728249856.87635	3965882415.998399
5992834845.789715	3740526683.490094	5338799058.746183	3061035110.0302296	6460677197.3588295	5217647211.036248	20140038159.356308	5747027332.019696	4200803800.496799	6847790999.028917	10567287567.840874	3209751117.945889	3008986373.325341	14674172357.065933	4268993354.3001757	6402095012.621075	5490672738.182576	1656013544.8466916	5226559815.864197	2318424044.7186556	9986350550.949528	14061055503.196783	4439012820.1021595	7071265792.297687	1589760678.2988348	12835556946.723381	3958070942.4647956	6918480706.899219	10853087404.096188	3965882415.998399
5419098471.850853	3740526683.490094	5338799058.746183	3061035110.0302296	6460677197.3588295	5217647211.036248	9984168080.374512	5077550212.294499	3818879327.5865107	5007287620.271012	5388051368.392252	3209751117.945889	3008986373.325341	14674172357.065933	4268993354.3001757	6402095012.621075	5490672738.182576	1656013544.8466916	4978530571.582395	2318424044.7186556	9291915656.682081	9036633250.691715	3775323329.4824653	7071265792.297687	1323472618.0790277	3676892316.608079	3958070942.4647956	6431266756.116543	10359548178.878735	3965882415.998399
5419098471.850853	3740526683.490094	3220194190.1621547	3061035110.0302296	6460677197.3588295	4555833265.397401	9984168080.374512	3557579861.0065403	3294445929.192587	5007287620.271012	4200306134.4722624	3209751117.945889	3008986373.325341	6434124294.89504	3039988730.008984	4079412893.6651278	2246481197.3367014	1286359869.6764336	3118741260.735188	2318424044.7186556	9291915656.682081	9036633250.691715	3775323329.4824653	7071265792.297687	1323472618.0790277	3676892316.608079	3958070942.4647956	3288357523.1410284	10359548178.878735	3965882415.998399
3926018471.426613	3095421053.8716106	2890227272.659218	2397180095.875832	3330194254.0644045	4555833265.397401	9984168080.374512	3557579861.0065403	3294445929.192587	3958795655.8170114	3049934778.937898	3209751117.945889	3008986373.325341	4452350690.165129	3039988730.008984	4079412893.6651278	2246481197.3367014	741006144.8949102	3118741260.735188	2318424044.7186556	6455321296.506949	7932583501.291979	3775323329.4824653	7071265792.297687	1323472618.0790277	3676892316.608079	3958070942.4647956	3288357523.1410284	10359548178.878735	3636425188.327998
3168686689.4540687	3095421053.8716106	2890227272.659218	2397180095.875832	3330194254.0644045	4555833265.397401	9984168080.374512	955210857.5468056	3294445929.192587	3958795655.8170114	2295316730.717222	2879888773.242123	3008986373.325341	4452350690.165129	2715780860.9125795	4021776486.33509	611440168.8023722	741006144.8949102	2574856907.6800065	2126745607.8648355	5177001996.751289	7932583501.291979	3775323329.4824653	5467868439.560869	1323472618.0790277	3676892316.608079	3869908040.323932	941522650.9876424	7784148846.981464	3636425188.327998
3168686689.4540687	3095421053.8716106	2890227272.659218	1897561381.3538787	3330194254.0644045	4555833265.397401	8428019928.33545	955210857.5468056	2075953395.5596442	3958795655.8170114	2295316730.717222	2879888773.242123	3008986373.325341	4452350690.165129	2715780860.9125795	3749487993.098277	533524839.8815269	741006144.8949102	2574856907.6800065	2058328810.2695706	5177001996.751289	7818917953.126774	3418922744.021674	5467868439.560869	1323472618.0790277	2928648481.9067173	3869908040.323932	941522650.9876424	7784148846.981464	3636425188.327998
3090241623.6762323	2994411999.2317424	2890227272.659218	1897561381.3538787	3330194254.0644045	4555833265.397401	8428019928.33545	955210857.5468056	2075953395.5596442	3958795655.8170114	2038093127.4650807	2879888773.242123	2730710932.059832	4452350690.165129	2715780860.9125795	3749487993.098277	533524839.8815269	741006144.8949102	2574856907.6800065	2058328810.2695706	5177001996.751289	7818917953.126774	3418922744.021674	5373184870.529736	1221377464.159208	2866038144.906379	3581644796.8118157	941522650.9876424	4853210173.852335	3636425188.327998
3090241623.6762323	2994411999.2317424	2265755171.0624924	1897561381.3538787	3330194254.0644045	4529289860.864457	8096986756.140447	955210857.5468056	1902594543.426906	3618642557.3987594	2038093127.4650807	2879888773.242123	2730710932.059832	4452350690.165129	2715780860.9125795	3749487993.098277	533524839.8815269	741006144.8949102	2574856907.6800065	2058328810.2695706	5019210055.746799	7818917953.126774	3418922744.021674	4441741528.875836	1221377464.159208	2866038144.906379	2922690683.1018467	941522650.9876424	4853210173.852335	3636425188.327998
3090241623.6762323	1125185800.2158008	2265755171.0624924	1897561381.3538787	3330194254.0644045	4529289860.864457	7561281593.2267	955210857.5468056	1902594543.426906	3618642557.3987594	2038093127.4650807	2879888773.242123	2475308745.0288153	3685874350.674736	2715780860.9125795	3749487993.098277	533524839.8815269	741006144.8949102	2574856907.6800065	1655916770.1975715	3888315330.8915176	1767053360.2684512	3418922744.021674	4441741528.875836	1221377464.159208	2866038144.906379	2922690683.1018467	941522650.9876424	4853210173.852335	2847025664.4548078
2661235883.560157	1125185800.2158008	2265755171.0624924	1897561381.3538787	3330194254.0644045	3759229151.38136	4008686318.6676507	936566936.8441314	1357455617.0575817	2877738288.0957193	2038093127.4650807	2879888773.242123	2475308745.0288153	3685874350.674736	2715780860.9125795	2984293579.8709407	533524839.8815269	719897938.1964157	2015866380.6299071	1655916770.1975715	3888315330.8915176	1610528780.6850681	3418922744.021674	1633976274.5828118	835957171.3337733	2866038144.906379	2922690683.1018467	941522650.9876424	2975940299.2070017	2019222072.8417675
1087955694.3974755	1125185800.2158008	2265755171.0624924	1897561381.3538787	3330194254.0644045	1890994079.3927915	4008686318.6676507	936566936.8441314	1357455617.0575817	2877738288.0957193	2038093127.4650807	2827892645.947671	2399325209.701906	3216818154.696406	2644444662.8729177	2984293579.8709407	533524839.8815269	691018671.1232935	937288870.3407975	1655916770.1975715	3888315330.8915176	1610528780.6850681	3418922744.021674	1633976274.5828118	835957171.3337733	2866038144.906379	2096044839.2886927	941522650.9876424	2975940299.2070017	1958196488.5935438
966308022.366386	1125185800.2158008	2265755171.0624924	1897561381.3538787	3330194254.0644045	1890994079.3927915	3675852130.825429	936566936.8441314	1357455617.0575817	2877738288.0957193	2038093127.4650807	2827892645.947671	2186572782.161678	3216818154.696406	2644444662.8729177	2984293579.8709407	533524839.8815269	691018671.1232935	937288870.3407975	1655916770.1975715	1241939272.3086646	1610528780.6850681	3265244692.094974	677629871.0552278	277753846.9556189	2866038144.906379	1920201087.8237398	849877029.4119412	2975940299.2070017	1958196488.5935438
966308022.366386	1125185800.2158008	1508207368.2002976	1897561381.3538787	2387429230.596265	1259467639.2530468	3675852130.825429	936566936.8441314	1357455617.0575817	2664152477.031278	1848109536.7043142	2069250496.417066	2186572782.161678	3216818154.696406	2644444662.8729177	2984293579.8709407	533524839.8815269	691018671.1232935	937288870.3407975	734336989.3423092	1241939272.3086646	1610528780.6850681	3265244692.094974	677629871.0552278	272459853.69027615	1953582307.2626684	1920201087.8237398	849877029.4119412	2975940299.2070017	1958196488.5935438
966308022.366386	1117821610.4467118	1508207368.2002976	1897561381.3538787	2222566228.263521	1259467639.2530468	1987998819.259602	718966651.6226685	1357455617.0575817	2605691492.32282	584722058.5116576	2069250496.417066	1146093271.307609	3216818154.696406	1840754846.7421925	2548905069.3489594	533524839.8815269	691018671.1232935	890123198.2400937	469551042.19793373	1241939272.3086646	1610528780.6850681	2083352347.553782	677629871.0552278	73154909.26629832	1953582307.2626684	1920201087.8237398	849877029.4119412	2975940299.2070017	1958196488.5935438
483736605.19761497	1117821610.4467118	1508207368.2002976	1897561381.3538787	2222566228.263521	1259467639.2530468	1987998819.259602	718966651.6226685	1272108143.270169	2191667662.687636	584722058.5116576	2069250496.417066	1146093271.307609	3216818154.696406	1840754846.7421925	2548905069.3489594	533524839.8815269	691018671.1232935	625691676.9250245	469551042.19793373	1241939272.3086646	1312252558.201446	2083352347.553782	677629871.0552278	50129241.86920727	1953582307.2626684	1907608090.0752666	849877029.4119412	2975940299.2070017	1919572165.1653924
478206069.9866433	1030854543.9946417	1508207368.2002976	1749944757.789043	2222566228.263521	926600107.8496991	1551609977.247409	428346700.217093	1272108143.270169	972136434.8495181	584722058.5116576	1769083012.7819848	1146093271.307609	3216818154.696406	1840754846.7421925	2548905069.3489594	533524839.8815269	636670279.2452109	625691676.9250245	451103963.8851412	642081031.2054553	1262976582.6491246	1258210451.8640723	586713018.7683172	50129241.86920727	1953582307.2626684	1694514208.4960835	849877029.4119412	2975940299.2070017	701495292.2666636
478206069.9866433	951442806.4238689	1408112855.6924684	1190758287.003884	2222566228.263521	642868059.9857377	1296175693.89316	428346700.217093	1272108143.270169	530493808.68552554	584722058.5116576	1769083012.7819848	1146093271.307609	3216818154.696406	691160954.77904	1123935404.3914914	533524839.8815269	636670279.2452109	625691676.9250245	451103963.8851412	642081031.2054553	1262976582.6491246	1258210451.8640723	586713018.7683172	50129241.86920727	1953582307.2626684	1694514208.4960835	849877029.4119412	1393678381.7198915	682227952.0916698
478206069.9866433	951442806.4238689	1301241357.1610394	799773071.5191898	1813314297.465701	642868059.9857377	1296175693.89316	428346700.217093	647383830.064591	530493808.68552554	584722058.5116576	572265484.2984519	1123449276.1989863	1655940067.680762	691160954.77904	1123935404.3914914	521050473.150657	387337496.3936852	625691676.9250245	451103963.8851412	642081031.2054553	1262976582.6491246	517225669.26684636	390411806.09004724	50129241.86920727	1770848212.5810869	1694514208.4960835	849877029.4119412	1393678381.7198915	551861811.0688388
478206069.9866433	839200875.0712751	1301241357.1610394	799773071.5191898	662186904.3266966	476725832.75747836	1112329011.6589463	324091810.8911727	647383830.064591	530493808.68552554	584722058.5116576	245389125.0241946	924065961.3540926	1655940067.680762	566941089.4096045	1123935404.3914914	521050473.150657	387337496.3936852	625691676.9250245	349595641.72628665	480012485.1066564	1262976582.6491246	517225669.26684636	347240458.82324445	50129241.86920727	1770848212.5810869	1451160492.1366746	849877029.4119412	1393678381.7198915	551861811.0688388
478206069.9866433	839200875.0712751	985516767.4700292	799773071.5191898	662186904.3266966	476725832.75747836	1112329011.6589463	324091810.8911727	414768896.0244643	530493808.68552554	584722058.5116576	144589376.10526177	924065961.3540926	1589552432.4697878	566941089.4096045	1095914636.469963	521050473.150657	387337496.3936852	625691676.9250245	332007040.2448222	480012485.1066564	1262976582.6491246	517225669.26684636	266442280.05838674	50129241.86920727	1770848212.5810869	881492261.4000984	493105224.89533335	1393678381.7198915	376437919.31011033
478206069.9866433	839200875.0712751	965786146.861665	698012579.048878	662186904.3266966	476725832.75747836	1052619239.9344361	324091810.8911727	414768896.0244643	530493808.68552554	584722058.5116576	144589376.10526177	787128378.7530413	1589552432.4697878	547554000.1680984	1095914636.469963	344348530.6341029	387337496.3936852	625691676.9250245	225642217.90637496	480012485.1066564	1262976582.6491246	517225669.26684636	266442280.05838674	50129241.86920727	1770848212.5810869	881492261.4000984	493105224.89533335	1175362866.6145616	218906067.23203427
437408277.4435775	839200875.0712751	556717335.8611885	564740790.0300038	662186904.3266966	446852552.2171959	917826207.159772	324091810.8911727	252441203.75828126	530493808.68552554	584722058.5116576	144589376.10526177	491837043.4478071	810143611.6412855	547554000.1680984	958179897.5332391	344348530.6341029	387337496.3936852	258214209.84934917	108022123.93620093	480012485.1066564	1262976582.6491246	377174528.5617422	266442280.05838674	50129241.86920727	1770848212.5810869	849381004.3076837	493105224.89533335	1175362866.6145616	191446542.08013934
436441832.81432575	663317824.5380043	203079473.65313298	564740790.0300038	379607949.38680553	36736184.483596504	917826207.159772	324091810.8911727	252441203.75828126	530493808.68552554	584722058.5116576	144589376.10526177	372360082.0974211	607143383.9526285	519942984.8621906	766462208.5729021	296583151.2646186	387337496.3936852	258214209.84934917	77875109.65139532	480012485.1066564	1262976582.6491246	377174528.5617422	266442280.05838674	50129241.86920727	1770848212.5810869	849381004.3076837	493105224.89533335	1175362866.6145616	191446542.08013934
436441832.81432575	663317824.5380043	176201959.49002934	307801211.19948244	379607949.38680553	36736184.483596504	917826207.159772	324091810.8911727	252441203.75828126	530493808.68552554	584722058.5116576	144589376.10526177	266772409.66231877	343813230.6248416	479649194.29873425	766462208.5729021	296583151.2646186	242053406.5551575	258214209.84934917	77875109.65139532	480012485.1066564	1262976582.6491246	251881951.69450927	266442280.05838674	50129241.86920727	1385194189.388771	452881131.46625155	493105224.89533335	690219278.6876477	191446542.08013934
436441832.81432575	663317824.5380043	176201959.49002934	307801211.19948244	282040135.3657811	36736184.483596504	917826207.159772	324091810.8911727	252441203.75828126	530493808.68552554	584722058.5116576	144589376.10526177	249967017.0058211	336919672.11836	471700719.51387054	766462208.5729021	296583151.2646186	242053406.5551575	258214209.84934917	71607785.08277702	480012485.1066564	1262976582.6491246	157516350.92962343	266442280.05838674	50129241.86920727	1357131180.5691478	452881131.46625155	456743465.99831676	578987785.0247636	191446542.08013934
279993529.95668054	663317824.5380043	176201959.49002934	294125334.0024843	282040135.3657811	36736184.483596504	413932358.0565222	324091810.8911727	252441203.75828126	530493808.68552554	562278227.8433467	144589376.10526177	214111979.0755293	336919672.11836	471700719.51387054	766462208.5729021	296583151.2646186	242053406.5551575	258214209.84934917	71607785.08277702	263345027.2037423	1262976582.6491246	157516350.92962343	266442280.05838674	50129241.86920727	1357131180.5691478	452881131.46625155	456743465.99831676	578987785.0247636	191446542.08013934
279993529.95668054	282749189.8270254	176201959.49002934	294125334.0024843	282040135.3657811	36736184.483596504	413932358.0565222	324091810.8911727	252441203.75828126	530493808.68552554	424184816.2618205	144589376.10526177	214111979.0755293	245381221.28245246	471700719.51387054	766462208.5729021	296583151.2646186	242053406.5551575	258214209.84934917	71607785.08277702	263345027.2037423	1262976582.6491246	118894268.59765807	266442280.05838674	50129241.86920727	685099632.1464778	452881131.46625155	456743465.99831676	578987785.0247636	191446542.08013934
279993529.95668054	282749189.8270254	176201959.49002934	294125334.0024843	282040135.3657811	36736184.483596504	413932358.0565222	324091810.8911727	252441203.75828126	530493808.68552554	424184816.2618205	141269379.94388786	214111979.0755293	169685479.3412792	471700719.51387054	457956512.05708367	296583151.2646186	80136086.20090038	258214209.84934917	71607785.08277702	195038017.09842223	1262976582.6491246	118894268.59765807	247136962.76179957	50129241.86920727	685099632.1464778	452881131.46625155	456743465.99831676	578987785.0247636	191446542.08013934
213844553.30105093	272858642.45734346	176201959.49002934	294125334.0024843	282040135.3657811	36736184.483596504	214614554.6792119	324091810.8911727	252441203.75828126	484785694.09916997	424184816.2618205	141269379.94388786	176475487.09779304	169685479.3412792	471700719.51387054	349319367.8017032	253515323.22048122	80136086.20090038	150303023.62301865	71607785.08277702	195038017.09842223	1262976582.6491246	118894268.59765807	247136962.76179957	50129241.86920727	430217943.09308577	452881131.46625155	456743465.99831676	578987785.0247636	191446542.08013934
179780251.3705943	181732670.3244582	176201959.49002934	281758307.65453315	282040135.3657811	36736184.483596504	214614554.6792119	319280019.867014	242298640.6826615	484785694.09916997	180455112.99583635	119529386.92841995	176475487.09779304	169685479.3412792	421220646.1446568	349319367.8017032	253515323.22048122	80136086.20090038	150303023.62301865	71607785.08277702	195038017.09842223	1262976582.6491246	118894268.59765807	247136962.76179957	50129241.86920727	430217943.09308577	452881131.46625155	235326183.51717013	578987785.0247636	126618623.78533663
106133579.74807867	181732670.3244582	176201959.49002934	262126259.59936047	282040135.3657811	36736184.483596504	214614554.6792119	286972544.1245633	216853982.43792224	255105718.28071982	180455112.99583635	119529386.92841995	176475487.09779304	169685479.3412792	421220646.1446568	349319367.8017032	253515323.22048122	66163671.768476464	150303023.62301865	71607785.08277702	195038017.09842223	774103815.9408712	32781268.55460734	247136962.76179957	50129241.86920727	430217943.09308577	254126851.3670054	235326183.51717013	489328823.2408186	126618623.78533663
59402640.96605359	175720194.2040338	176201959.49002934	258931829.91898853	282040135.3657811	23212997.848611902	214614554.6792119	286972544.1245633	216853982.43792224	255105718.28071982	180455112.99583635	119529386.92841995	176475487.09779304	169685479.3412792	421220646.1446568	336088371.718164	253515323.22048122	63561841.03926609	98156957.43168962	71607785.08277702	195038017.09842223	774103815.9408712	32781268.55460734	172152282.75576827	50129241.86920727	191551476.00009704	226287396.05557817	194650935.86961618	411190213.009278	126618623.78533663
59402640.96605359	175720194.2040338	176201959.49002934	139678406.53166378	282040135.3657811	23212997.848611902	214614554.6792119	219907961.15584737	136710469.7665317	255105718.28071982	180455112.99583635	119529386.92841995	176475487.09779304	169685479.3412792	421220646.1446568	233831787.0656451	253515323.22048122	63561841.03926609	98156957.43168962	71607785.08277702	195038017.09842223	653563331.9573859	32781268.55460734	172152282.75576827	50129241.86920727	191551476.00009704	226287396.05557817	194650935.86961618	411190213.009278	126618623.78533663
59402640.96605359	175720194.2040338	176201959.49002934	139678406.53166378	149197443.5345651	22541921.292957872	179189417.6391495	219907961.15584737	136710469.7665317	162087599.10010695	180455112.99583635	119529386.92841995	147998429.02651656	139095144.7755033	289388017.1998287	233831787.0656451	175867824.50114423	32574612.259163	98156957.43168962	40002373.444109894	195038017.09842223	653563331.9573859	32781268.55460734	172152282.75576827	50129241.86920727	191551476.00009704	226287396.05557817	194650935.86961618	411190213.009278	120965623.00021024
59402640.96605359	175720194.2040338	176201959.49002934	139678406.53166378	149197443.5345651	14083704.100287456	179189417.6391495	194076011.17248335	136710469.7665317	162087599.10010695	180455112.99583635	111057945.4428049	120669175.824554	139095144.7755033	289388017.1998287	204991154.10940835	91787234.73878665	32574612.259163	74473060.13649482	40002373.444109894	195038017.09842223	632711420.0881146	30415378.575310964	172152282.75576827	50129241.86920727	191551476.00009704	226287396.05557817	194650935.86961618	411190213.009278	120965623.00021024
59402640.96605359	175720194.2040338	176201959.49002934	139678406.53166378	130051302.99243084	14083704.100287456	179189417.6391495	194076011.17248335	136710469.7665317	124965414.0930653	178427786.14625022	111057945.4428049	120669175.824554	139095144.7755033	289388017.1998287	204991154.10940835	91787234.73878665	32574612.259163	74473060.13649482	40002373.444109894	195038017.09842223	347178240.6188802	30415378.575310964	172152282.75576827	50129241.86920727	191551476.00009704	71938612.2712502	149126383.5519626	411190213.009278	120965623.00021024
59402640.96605359	175720194.2040338	176201959.49002934	139678406.53166378	119009835.4204594	14083704.100287456	138183749.30361155	194076011.17248335	136710469.7665317	27811772.474873073	178427786.14625022	76363033.64052165	120669175.824554	132868363.51864576	289388017.1998287	131237172.6415935	91787234.73878665	32574612.259163	74473060.13649482	40002373.444109894	195038017.09842223	347178240.6188802	30415378.575310964	172152282.75576827	50129241.86920727	191551476.00009704	36649192.17893979	145103820.6989981	411190213.009278	119125951.42376438
59402640.96605359	175720194.2040338	176201959.49002934	139678406.53166378	119009835.4204594	14083704.100287456	138183749.30361155	158742164.3072884	84955592.30973433	27811772.474873073	129621513.09801395	76363033.64052165	120669175.824554	132868363.51864576	252424259.3437787	131237172.6415935	70157947.58873041	32574612.259163	57321918.4504518	40002373.444109894	195038017.09842223	281459362.17708325	30415378.575310964	144069185.3431522	33923518.52380158	191551476.00009704	36649192.17893979	145103820.6989981	356683577.08969355	119125951.42376438
59402640.96605359	175720194.2040338	176201959.49002934	139678406.53166378	106765174.5509173	14083704.100287456	138183749.30361155	158742164.3072884	79693389.58275175	27811772.474873073	129621513.09801395	76363033.64052165	120669175.824554	132868363.51864576	53974357.903562754	131237172.6415935	60315129.4587506	31932474.63510395	57321918.4504518	40002373.444109894	195038017.09842223	281459362.17708325	30245331.68431811	144069185.3431522	33923518.52380158	191551476.00009704	17663564.259248633	145103820.6989981	169567492.0016637	92690896.71089599
59402640.96605359	175720194.2040338	176201959.49002934	139678406.53166378	105574452.99763238	14083704.100287456	138183749.30361155	158742164.3072884	79693389.58275175	25523200.092107516	88570874.69309512	73055962.10081887	120669175.824554	132868363.51864576	53974357.903562754	131237172.6415935	60315129.4587506	27781168.68018251	57321918.4504518	40002373.444109894	195038017.09842223	281459362.17708325	30245331.68431811	144069185.3431522	33923518.52380158	159023499.94058356	17663564.259248633	145103820.6989981	169567492.0016637	92690896.71089599
59402640.96605359	165788926.63833383	176201959.49002934	81066625.95777787	105574452.99763238	14083704.100287456	138183749.30361155	158742164.3072884	66658700.3488675	25523200.092107516	50565971.61091702	73055962.10081887	71545528.35779426	132868363.51864576	53974357.903562754	131237172.6415935	60315129.4587506	27781168.68018251	57321918.4504518	40002373.444109894	195038017.09842223	281459362.17708325	26714651.240951613	135675109.48146537	33923518.52380158	144973008.10915703	17663564.259248633	145103820.6989981	145170679.73258835	92690896.71089599
59402640.96605359	125621428.7452111	176201959.49002934	81066625.95777787	105574452.99763238	14083704.100287456	138183749.30361155	132038340.05687763	66658700.3488675	25499523.72241696	50565971.61091702	73055962.10081887	71545528.35779426	132868363.51864576	53974357.903562754	131237172.6415935	60315129.4587506	27781168.68018251	47873436.67392426	23766040.902599398	187801628.81303582	253915949.23048627	11509617.687091924	81774903.71138978	33923518.52380158	144973008.10915703	17663564.259248633	145103820.6989981	145170679.73258835	92690896.71089599
59402640.96605359	125621428.7452111	176201959.49002934	54069136.662481606	105574452.99763238	14083704.100287456	123954127.87571627	132038340.05687763	49736963.81742318	25499523.72241696	50565971.61091702	73055962.10081887	71545528.35779426	132868363.51864576	53974357.903562754	116248687.17339978	44570943.232354924	27781168.68018251	47873436.67392426	23766040.902599398	152277670.8855301	219344091.12989303	11509617.687091924	81720513.36312184	33923518.52380158	144973008.10915703	17663564.259248633	145103820.6989981	145170679.73258835	92690896.71089599
59402640.96605359	72505933.18410401	124721225.8958886	54069136.662481606	96297069.92366448	14083704.100287456	123954127.87571627	132038340.05687763	49736963.81742318	25499523.72241696	50565971.61091702	59602310.79528786	67705482.127875	105498754.11012217	15893882.97370771	116248687.17339978	44570943.232354924	27781168.68018251	40348703.856501326	23766040.902599398	152277670.8855301	219344091.12989303	11509617.687091924	81720513.36312184	33923518.52380158	51626545.82567734	17663564.259248633	145103820.6989981	145170679.73258835	92690896.71089599
29861357.646013834	72505933.18410401	124721225.8958886	54069136.662481606	96297069.92366448	14083704.100287456	123954127.87571627	91475953.57871716	49736963.81742318	25499523.72241696	50565971.61091702	47293277.006360784	67705482.127875	36899456.91592798	15893882.97370771	110925094.48067097	44570943.232354924	27781168.68018251	40348703.856501326	23766040.902599398	152277670.8855301	219344091.12989303	11509617.687091924	81720513.36312184	33923518.52380158	51626545.82567734	17663564.259248633	145103820.6989981	145170679.73258835	92690896.71089599
29861357.646013834	72505933.18410401	124721225.8958886	54069136.662481606	96297069.92366448	14083704.100287456	114258587.79134677	91475953.57871716	49736963.81742318	25499523.72241696	50565971.61091702	47293277.006360784	67705482.127875	32894313.080150645	15893882.97370771	42099983.44217562	44570943.232354924	27781168.68018251	40348703.856501326	23766040.902599398	152277670.8855301	219344091.12989303	11509617.687091924	44902351.0535619	33923518.52380158	51626545.82567734	17613167.463022247	145103820.6989981	114145172.79747929	92690896.71089599
29861357.646013834	72505933.18410401	99052796.53225937	54069136.662481606	96297069.92366448	14083704.100287456	114258587.79134677	91475953.57871716	49736963.81742318	25499523.72241696	50565971.61091702	47293277.006360784	67705482.127875	32894313.080150645	15893882.97370771	42099983.44217562	44570943.232354924	27781168.68018251	40348703.856501326	23766040.902599398	135840361.99994332	219344091.12989303	11509617.687091924	44902351.0535619	33923518.52380158	51626545.82567734	17613167.463022247	145103820.6989981	114145172.79747929	92690896.71089599
29057133.932871956	72505933.18410401	98920332.3459955	54069136.662481606	96297069.92366448	14083704.100287456	114258587.79134677	91475953.57871716	49736963.81742318	25499523.72241696	50565971.61091702	47293277.006360784	67705482.127875	32894313.080150645	10848128.330546482	41029929.82413624	44570943.232354924	27781168.68018251	40348703.856501326	23766040.902599398	135840361.99994332	219344091.12989303	7897088.393843559	34318360.013174444	33923518.52380158	51626545.82567734	17613167.463022247	131169859.21201229	112658759.50704387	92690896.71089599
29057133.932871956	72505933.18410401	98920332.3459955	38656534.09070538	96297069.92366448	12244045.839136278	114258587.79134677	91475953.57871716	49736963.81742318	25499523.72241696	50565971.61091702	47293277.006360784	67705482.127875	32894313.080150645	10848128.330546482	41029929.82413624	43697879.0956828	27781168.68018251	40348703.856501326	16651905.062731156	135840361.99994332	38221822.09111632	7897088.393843559	34318360.013174444	33923518.52380158	51626545.82567734	17613167.463022247	64251838.15163818	112658759.50704387	89429375.49140732
29057133.932871956	72505933.18410401	98920332.3459955	38656534.09070538	96297069.92366448	12244045.839136278	79719751.20024434	83207327.43628867	35149283.63956874	25499523.72241696	50565971.61091702	47293277.006360784	67705482.127875	32894313.080150645	10848128.330546482	40056675.317678444	42078992.657691374	27781168.68018251	40348703.856501326	16651905.062731156	135840361.99994332	38221822.09111632	7897088.393843559	31265311.11991657	33923518.52380158	24591581.96976075	17613167.463022247	43325198.6034775	109028607.57148124	89429375.49140732
29057133.932871956	72505933.18410401	98920332.3459955	38656534.09070538	96297069.92366448	12244045.839136278	79719751.20024434	83207327.43628867	26921142.40285428	25499523.72241696	50565971.61091702	43361611.145661816	67705482.127875	32894313.080150645	10848128.330546482	40056675.317678444	42078992.657691374	27781168.68018251	40348703.856501326	16651905.062731156	135840361.99994332	25244324.85855053	7897088.393843559	29910887.453659315	33923518.52380158	24591581.96976075	17613167.463022247	43325198.6034775	65523022.55120777	89429375.49140732
19895191.26983224	72505933.18410401	98920332.3459955	38656534.09070538	93702643.5728197	12244045.839136278	78264643.3935192	83207327.43628867	26921142.40285428	22955716.963185687	34507008.977156185	27695742.704604268	67705482.127875	32894313.080150645	10602940.131268358	40056675.317678444	42078992.657691374	12590661.553071082	40348703.856501326	16651905.062731156	131626350.14471437	25244324.85855053	7897088.393843559	29910887.453659315	33923518.52380158	24591581.96976075	17613167.463022247	39269479.51683502	65523022.55120777	89429375.49140732
19895191.26983224	72505933.18410401	79532164.87306249	38656534.09070538	93702643.5728197	12244045.839136278	78264643.3935192	66619809.53473708	26921142.40285428	22955716.963185687	34507008.977156185	27695742.704604268	67705482.127875	32894313.080150645	10602940.131268358	36492703.07670713	42078992.657691374	12590661.553071082	36476506.3063242	16651905.062731156	83423406.1217383	25244324.85855053	7897088.393843559	24461127.285188247	33923518.52380158	24591581.96976075	17613167.463022247	36228039.953231305	65523022.55120777	89429375.49140732
19895191.26983224	44703367.46931083	79532164.87306249	38656534.09070538	49557679.88537605	12244045.839136278	78264643.3935192	66619809.53473708	7518400.66576967	22955716.963185687	34507008.977156185	27695742.704604268	48580989.6956741	23611394.19456039	10602940.131268358	36492703.07670713	42078992.657691374	12590661.553071082	36476506.3063242	16651905.062731156	56111433.582896136	25244324.85855053	7897088.393843559	16568591.942848468	33923518.52380158	18578867.728473134	17613167.463022247	36228039.953231305	65523022.55120777	80461082.51962641
19895191.26983224	44703367.46931083	79532164.87306249	38656534.09070538	49557679.88537605	12244045.839136278	78264643.3935192	48652982.26139131	7518400.66576967	22955716.963185687	34507008.977156185	27695742.704604268	48580989.6956741	20950641.31211014	10602940.131268358	36492703.07670713	42078992.657691374	11649101.683856292	36476506.3063242	16651905.062731156	56111433.582896136	25244324.85855053	7897088.393843559	16351987.216069276	33923518.52380158	18578867.728473134	17613167.463022247	36228039.953231305	65523022.55120777	80435237.23321542
19895191.26983224	44111305.96099562	79532164.87306249	38656534.09070538	49557679.88537605	12244045.839136278	78264643.3935192	48652982.26139131	7518400.66576967	22955716.963185687	34507008.977156185	24336377.309567954	48580989.6956741	20950641.31211014	10602940.131268358	36492703.07670713	42078992.657691374	11649101.683856292	36476506.3063242	16651905.062731156	56111433.582896136	25244324.85855053	7897088.393843559	13144418.598887825	25410016.698070545	18578867.728473134	17613167.463022247	36228039.953231305	53209654.77056841	77494521.96559201
18679873.65731962	44111305.96099562	79532164.87306249	38656534.09070538	49557679.88537605	12244045.839136278	78264643.3935192	48652982.26139131	7518400.66576967	22505575.435857113	34507008.977156185	24336377.309567954	48580989.6956741	20950641.31211014	10602940.131268358	36492703.07670713	42078992.657691374	11649101.683856292	36476506.3063242	16651905.062731156	56111433.582896136	25244324.85855053	7897088.393843559	8374907.021886318	25410016.698070545	18578867.728473134	17613167.463022247	36228039.953231305	53209654.77056841	77494521.96559201
18679873.65731962	44111305.96099562	79532164.87306249	38656534.09070538	30403591.989082355	12244045.839136278	78264643.3935192	48652982.26139131	7518400.66576967	17191922.319948204	34507008.977156185	24336377.309567954	48580989.6956741	20950641.31211014	10602940.131268358	36492703.07670713	42078992.657691374	2767874.221765376	36476506.3063242	13575395.343575928	56111433.582896136	25244324.85855053	1842460.9453585837	8374907.021886318	25410016.698070545	18578867.728473134	17613167.463022247	36228039.953231305	42208810.183722794	51538343.47215062
18679873.65731962	41955989.17042749	58978940.22589881	38656534.09070538	22482863.258742705	12244045.839136278	78264643.3935192	40493002.28406591	7518400.66576967	17191922.319948204	34507008.977156185	24336377.309567954	48580989.6956741	20950641.31211014	10602940.131268358	36492703.07670713	27248159.24633671	2767874.221765376	36476506.3063242	13342525.042039381	56111433.582896136	25244324.85855053	1842460.9453585837	8374907.021886318	23725846.00671307	18578867.728473134	17613167.463022247	17512462.215075057	28021043.958425473	51538343.47215062
14899619.49319324	9857240.270257967	58978940.22589881	38656534.09070538	22482863.258742705	12244045.839136278	74737823.0274681	40493002.28406591	7518400.66576967	17191922.319948204	34507008.977156185	23526492.831131347	44673942.94091029	20950641.31211014	10602940.131268358	36492703.07670713	27248159.24633671	2767874.221765376	36476506.3063242	13342525.042039381	56111433.582896136	21600970.426778916	1842460.9453585837	8374907.021886318	23725846.00671307	18578867.728473134	17613167.463022247	17512462.215075057	28021043.958425473	31874548.10616919
14899619.49319324	9857240.270257967	58978940.22589881	38656534.09070538	22482863.258742705	4000170.405450215	74737823.0274681	40493002.28406591	7518400.66576967	17191922.319948204	34507008.977156185	8732976.12799301	37978523.28709722	20950641.31211014	10602940.131268358	36492703.07670713	27248159.24633671	2767874.221765376	36476506.3063242	13342525.042039381	56111433.582896136	21600970.426778916	1842460.9453585837	8374907.021886318	23279283.974718366	18578867.728473134	17613167.463022247	17512462.215075057	17193969.299002964	31874548.10616919
14899619.49319324	9857240.270257967	58978940.22589881	38656534.09070538	19981601.058467533	4000170.405450215	74737823.0274681	40493002.28406591	7518400.66576967	16206966.731094897	34507008.977156185	8732976.12799301	29977853.188785538	11427251.009269234	10602940.131268358	36492703.07670713	21453162.29344184	2767874.221765376	20372113.1206023	13342525.042039381	15774955.810845017	21600970.426778916	1842460.9453585837	8374907.021886318	22621420.447567508	18578867.728473134	17613167.463022247	17512462.215075057	17193969.299002964	31874548.10616919
14899619.49319324	9857240.270257967	58978940.22589881	38656534.09070538	17074313.577375203	4000170.405450215	74737823.0274681	40493002.28406591	7518400.66576967	16206966.731094897	34507008.977156185	8732976.12799301	29977853.188785538	11427251.009269234	10602940.131268358	36492703.07670713	21453162.29344184	2767874.221765376	20372113.1206023	7511977.919196648	15774955.810845017	20285597.5811572	1842460.9453585837	8374907.021886318	22621420.447567508	18578867.728473134	17613167.463022247	17512462.215075057	17193969.299002964	6649572.404474353
14899619.49319324	9857240.270257967	58978940.22589881	38656534.09070538	17074313.577375203	4000170.405450215	74737823.0274681	40493002.28406591	7518400.66576967	16206966.731094897	34507008.977156185	8732976.12799301	29977853.188785538	11427251.009269234	10602940.131268358	31580090.880528018	7445548.304973784	2767874.221765376	20372113.1206023	7511977.919196648	15774955.810845017	18854560.549081948	1842460.9453585837	8374907.021886318	22621420.447567508	18578867.728473134	17613167.463022247	17512462.215075057	17193969.299002964	6649572.404474353
14899619.49319324	9857240.270257967	58978940.22589881	25954855.2681319	17074313.577375203	4000170.405450215	74737823.0274681	40493002.28406591	7518400.66576967	16206966.731094897	34507008.977156185	8732976.12799301	26109178.786197968	11427251.009269234	10602940.131268358	25926943.493566852	7445548.304973784	1978388.095438916	20372113.1206023	7511977.919196648	15774955.810845017	16102876.789265662	1842460.9453585837	8374907.021886318	22621420.447567508	18578867.728473134	17613167.463022247	17512462.215075057	17193969.299002964	5524117.247101937
14587927.76589788	9857240.270257967	40265401.20068279	25954855.2681319	17074313.577375203	4000170.405450215	25970115.241958767	40493002.28406591	7518400.66576967	16206966.731094897	34507008.977156185	8732976.12799301	26109178.786197968	11427251.009269234	9500772.545916615	25926943.493566852	7445548.304973784	1978388.095438916	20372113.1206023	7511977.919196648	15158327.188529104	16102876.789265662	1842460.9453585837	8374907.021886318	21690427.164903075	18578867.728473134	17613167.463022247	17512462.215075057	17193969.299002964	3020709.8681334592
14587927.76589788	9857240.270257967	40265401.20068279	16457577.646703953	17074313.577375203	4000170.405450215	17030353.577226877	40493002.28406591	7518400.66576967	16206966.731094897	34507008.977156185	8732976.12799301	24247539.059053887	11427251.009269234	9500772.545916615	25926943.493566852	7445548.304973784	1978388.095438916	17023536.483550355	7511977.919196648	14032977.850023324	16102876.789265662	1842460.9453585837	8374907.021886318	20418688.827218585	18578867.728473134	17613167.463022247	17512462.215075057	17193969.299002964	3020709.8681334592
9790606.179806769	9857240.270257967	27943597.163468532	16457577.646703953	17074313.577375203	4000170.405450215	17030353.577226877	40493002.28406591	7518400.66576967	16206966.731094897	34507008.977156185	8108742.5142611	23787626.747408498	11427251.009269234	9500772.545916615	25926943.493566852	7445548.304973784	1978388.095438916	17023536.483550355	7511977.919196648	14032977.850023324	12150068.944428572	1842460.9453585837	8374907.021886318	20418688.827218585	18578867.728473134	17613167.463022247	17512462.215075057	17193969.299002964	3020709.8681334592
9790606.179806769	9857240.270257967	27943597.163468532	16457577.646703953	17074313.577375203	4000170.405450215	17030353.577226877	40493002.28406591	7518400.66576967	16206966.731094897	34403459.81692207	8108742.5142611	2627244.9620355046	11427251.009269234	9500772.545916615	25926943.493566852	7445548.304973784	1978388.095438916	17023536.483550355	3030843.6335006813	14032977.850023324	12150068.944428572	1842460.9453585837	8374907.021886318	20418688.827218585	18578867.728473134	17613167.463022247	12312691.270565785	17193969.299002964	3020709.8681334592
7819311.514292578	9552364.890286414	27943597.163468532	16457577.646703953	17074313.577375203	3677536.8868475314	17030353.577226877	40493002.28406591	7518400.66576967	16206966.731094897	34403459.81692207	8108742.5142611	2627244.9620355046	11427251.009269234	9500772.545916615	12019831.800691508	7445548.304973784	1978388.095438916	12924430.584321134	3030843.6335006813	14032977.850023324	12150068.944428572	1842460.9453585837	8374907.021886318	16704460.708872134	18578867.728473134	17613167.463022247	12312691.270565785	10442007.223719409	3020709.8681334592
7819311.514292578	9552364.890286414	19448603.13108857	16457577.646703953	17074313.577375203	3677536.8868475314	17030353.577226877	33040082.926133946	7518400.66576967	16206966.731094897	28962376.747469254	8108742.5142611	2627244.9620355046	11427251.009269234	9500772.545916615	12019831.800691508	7445548.304973784	1978388.095438916	12924430.584321134	3030843.6335006813	14032977.850023324	12150068.944428572	1699426.6622670516	8374907.021886318	16704460.708872134	18578867.728473134	17613167.463022247	12312691.270565785	10442007.223719409	3020709.8681334592
7819311.514292578	9552364.890286414	19448603.13108857	15607051.733623475	17074313.577375203	3677536.8868475314	17030353.577226877	11083494.274710111	7518400.66576967	16206966.731094897	28962376.747469254	8108742.5142611	2627244.9620355046	11427251.009269234	9500772.545916615	12019831.800691508	7445548.304973784	1978388.095438916	10761460.062409826	3030843.6335006813	14032977.850023324	12150068.944428572	1699426.6622670516	8374907.021886318	16704460.708872134	13447115.950215429	15681522.689536419	12312691.270565785	10442007.223719409	3020709.8681334592
7819311.514292578	9552364.890286414	19448603.13108857	15607051.733623475	17074313.577375203	3677536.8868475314	17030353.577226877	11083494.274710111	7518400.66576967	16206966.731094897	28962376.747469254	8108742.5142611	2627244.9620355046	10757840.723675255	9500772.545916615	12019831.800691508	7445548.304973784	1978388.095438916	9956761.217516337	3030843.6335006813	14032977.850023324	12150068.944428572	1699426.6622670516	8374907.021886318	16704460.708872134	13447115.950215429	15681522.689536419	12312691.270565785	10442007.223719409	3020709.8681334592
7819311.514292578	9552364.890286414	19448603.13108857	14347045.851269308	17074313.577375203	3677536.8868475314	12921343.22610148	7503961.632703207	6777726.263458819	15187063.177707586	28962376.747469254	7307682.260554922	2627244.9620355046	10757840.723675255	9500772.545916615	12019831.800691508	7445548.304973784	1978388.095438916	9956761.217516337	3030843.6335006813	14032977.850023324	12150068.944428572	1699426.6622670516	8374907.021886318	10207507.995844163	13447115.950215429	15681522.689536419	12312691.270565785	10442007.223719409	3020709.8681334592
7000175.666509938	9552364.890286414	19448603.13108857	14347045.851269308	17074313.577375203	3677536.8868475314	12921343.22610148	7503961.632703207	4349888.4904430555	15187063.177707586	28962376.747469254	7307682.260554922	1415687.8099061816	10757840.723675255	9500772.545916615	12019831.800691508	5129296.023669503	1106904.8117703272	9956761.217516337	3030843.6335006813	14032977.850023324	12150068.944428572	1699426.6622670516	8374907.021886318	10207507.995844163	13447115.950215429	13646666.689185396	12312691.270565785	7947090.477179921	3020709.8681334592
7000175.666509938	8526340.04961604	19448603.13108857	9712569.494336253	17074313.577375203	3677536.8868475314	12921343.22610148	7503961.632703207	4349888.4904430555	8825981.399982855	28962376.747469254	7307682.260554922	1415687.8099061816	10757840.723675255	9500772.545916615	12019831.800691508	5129296.023669503	1106904.8117703272	9956761.217516337	3030843.6335006813	14032977.850023324	12150068.944428572	1699426.6622670516	5593299.170352646	10207507.995844163	13447115.950215429	13646666.689185396	8229141.245560971	7947090.477179921	3020709.8681334592
7000175.666509938	6638130.164028124	19448603.13108857	4725642.297612917	17074313.577375203	3677536.8868475314	12921343.22610148	7503961.632703207	4349888.4904430555	8825981.399982855	28962376.747469254	7307682.260554922	1415687.8099061816	10757840.723675255	9500772.545916615	12019831.800691508	5129296.023669503	1106904.8117703272	9956761.217516337	3030843.6335006813	12290495.652646586	12150068.944428572	1699426.6622670516	4861469.3963787975	3940352.480324297	13447115.950215429	13646666.689185396	8229141.245560971	7947090.477179921	3020709.8681334592
7000175.666509938	3515552.5577139794	19448603.13108857	4725642.297612917	17074313.577375203	3677536.8868475314	12921343.22610148	7503961.632703207	4349888.4904430555	6812000.943965994	22416492.800066408	3029201.479178849	1415687.8099061816	4580277.896587182	9500772.545916615	9777274.08838424	5129296.023669503	1106904.8117703272	9468634.49274685	3030843.6335006813	9150252.190871656	12150068.944428572	1699426.6622670516	4861469.3963787975	3940352.480324297	13447115.950215429	13646666.689185396	8229141.245560971	7947090.477179921	3020709.8681334592
6864243.6581693	3515552.5577139794	19448603.13108857	4725642.297612917	17074313.577375203	3500559.3290015263	12921343.22610148	7503961.632703207	3787818.7641203	6812000.943965994	22416492.800066408	3029201.479178849	1415687.8099061816	4580277.896587182	9500772.545916615	9777274.08838424	5129296.023669503	1106904.8117703272	9468634.49274685	3030843.6335006813	9150252.190871656	12150068.944428572	1699426.6622670516	3565275.2007175204	3940352.480324297	12402297.717040839	13646666.689185396	8229141.245560971	4236542.932134158	3020709.8681334592
4208250.221964558	3062166.5905626398	19448603.13108857	4725642.297612917	8494256.209549353	3500559.3290015263	12921343.22610148	7503961.632703207	2707527.6329045882	6812000.943965994	18916452.023532014	3029201.479178849	1415687.8099061816	4580277.896587182	9500772.545916615	9777274.08838424	5129296.023669503	1106904.8117703272	9468634.49274685	3030843.6335006813	9150252.190871656	12150068.944428572	1699426.6622670516	3565275.2007175204	3940352.480324297	12402297.717040839	13646666.689185396	3735088.978348728	4236542.932134158	3020709.8681334592
4208250.221964558	3062166.5905626398	19448603.13108857	4725642.297612917	8494256.209549353	3500101.2487043343	8228644.595520981	7503961.632703207	2707527.6329045882	4345502.087294032	11762256.247343415	3029201.479178849	1415687.8099061816	4580277.896587182	7118471.839207247	9777274.08838424	5129296.023669503	1106904.8117703272	9468634.49274685	3030843.6335006813	8899944.015366033	12150068.944428572	1699426.6622670516	3565275.2007175204	3940352.480324297	2149356.506433841	13646666.689185396	3735088.978348728	4236542.932134158	3020709.8681334592
4208250.221964558	3062166.5905626398	19448603.13108857	4725642.297612917	8494256.209549353	3500101.2487043343	8228644.595520981	2071186.3759202482	2707527.6329045882	4289317.830923869	5493127.6685249815	3029201.479178849	1415687.8099061816	1917689.140339361	7118471.839207247	9777274.08838424	5129296.023669503	1106904.8117703272	9468634.49274685	3030843.6335006813	8899944.015366033	12150068.944428572	1699426.6622670516	3565275.2007175204	3940352.480324297	2149356.506433841	13646666.689185396	3735088.978348728	4236542.932134158	3020709.8681334592
4208250.221964558	3062166.5905626398	8261543.674258724	4725642.297612917	8494256.209549353	3500101.2487043343	8228644.595520981	2071186.3759202482	2707527.6329045882	3495061.7386195036	5493127.6685249815	3029201.479178849	1415687.8099061816	1917689.140339361	7118471.839207247	9777274.08838424	5129296.023669503	1106904.8117703272	9468634.49274685	3030843.6335006813	8899944.015366033	12150068.944428572	1699426.6622670516	3565275.2007175204	3940352.480324297	2149356.506433841	13646666.689185396	3735088.978348728	3159573.147800431	2981499.1720922743
4208250.221964558	3062166.5905626398	8261543.674258724	4725642.297612917	8494256.209549353	3500101.2487043343	8228644.595520981	2071186.3759202482	2707527.6329045882	3495061.7386195036	5493127.6685249815	3029201.479178849	1041788.3624629847	1917689.140339361	5311962.876869015	9777274.08838424	5129296.023669503	1106904.8117703272	9468634.49274685	3030843.6335006813	8899944.015366033	12150068.944428572	1699426.6622670516	3565275.2007175204	3940352.480324297	2149356.506433841	13646666.689185396	3726252.3632899523	3159573.147800431	2981499.1720922743
4208250.221964558	3062166.5905626398	8261543.674258724	4725642.297612917	8494256.209549353	3500101.2487043343	8228644.595520981	2071186.3759202482	2707527.6329045882	3495061.7386195036	5493127.6685249815	3029201.479178849	1041788.3624629847	1917689.140339361	5311962.876869015	9777274.08838424	5129296.023669503	1106904.8117703272	9468634.49274685	3030843.6335006813	8515918.932767734	12150068.944428572	1699426.6622670516	2545136.0777682792	3940352.480324297	2149356.506433841	13646666.689185396	3726252.3632899523	3159573.147800431	2981499.1720922743
4208250.221964558	3062166.5905626398	7854376.630945534	4725642.297612917	8494256.209549353	3500101.2487043343	8228644.595520981	2071186.3759202482	2707527.6329045882	3495061.7386195036	5493127.6685249815	3029201.479178849	1041788.3624629847	1917689.140339361	5311962.876869015	9777274.08838424	5129296.023669503	1106904.8117703272	9468634.49274685	3030843.6335006813	8515918.932767734	12150068.944428572	1699426.6622670516	2545136.0777682792	3940352.480324297	2149356.506433841	13646666.689185396	3726252.3632899523	3159573.147800431	2981499.1720922743
4208250.221964558	3062166.5905626398	7854376.630945534	4725642.297612917	8494256.209549353	3500101.2487043343	8228644.595520981	2071186.3759202482	2707527.6329045882	3495061.7386195036	5493127.6685249815	3029201.479178849	1041788.3624629847	1917689.140339361	5311962.876869015	9777274.08838424	5129296.023669503	1106904.8117703272	9468634.49274685	3030843.6335006813	8515918.932767734	12150068.944428572	1699426.6622670516	2545136.0777682792	3857660.683583671	1621801.2173222997	13646666.689185396	3726252.3632899523	3159573.147800431	2981499.1720922743
4208250.221964558	3062166.5905626398	2543088.7772057164	4725642.297612917	8494256.209549353	3500101.2487043343	8228644.595520981	2071186.3759202482	2707527.6329045882	3495061.7386195036	5493127.6685249815	3029201.479178849	1041788.3624629847	1917689.140339361	5311962.876869015	9777274.08838424	5129296.023669503	1106904.8117703272	5637857.067552143	3030843.6335006813	8515918.932767734	12150068.944428572	1699426.6622670516	2545136.0777682792	3857660.683583671	1621801.2173222997	13646666.689185396	3726252.3632899523	3159573.147800431	2028203.6249176164
4208250.221964558	2924161.8643759564	2543088.7772057164	4725642.297612917	8494256.209549353	3314324.4766559284	8228644.595520981	2071186.3759202482	2707527.6329045882	3495061.7386195036	5493127.6685249815	3029201.479178849	1041788.3624629847	1917689.140339361	5311962.876869015	9777274.08838424	5129296.023669503	1106904.8117703272	5637857.067552143	3030843.6335006813	8515918.932767734	12150068.944428572	1699426.6622670516	2545136.0777682792	2853790.973336517	1621801.2173222997	13646666.689185396	3726252.3632899523	3159573.147800431	2028203.6249176164
4208250.221964558	983984.5291080523	2543088.7772057164	4476390.746928984	8494256.209549353	3314324.4766559284	7857692.425914149	2071186.3759202482	2707527.6329045882	3495061.7386195036	4924827.25846886	3029201.479178849	1041788.3624629847	1917689.140339361	5311962.876869015	9777274.08838424	5129296.023669503	1106904.8117703272	5637857.067552143	3030843.6335006813	8515918.932767734	9873947.718705183	1699426.6622670516	2545136.0777682792	1393785.8871862057	1621801.2173222997	13646666.689185396	3726252.3632899523	3159573.147800431	2028203.6249176164
4208250.221964558	983984.5291080523	2543088.7772057164	4476390.746928984	8494256.209549353	3314324.4766559284	7857692.425914149	2071186.3759202482	2707527.6329045882	3495061.7386195036	4924827.25846886	3029201.479178849	1041788.3624629847	1094115.3933008108	4552403.540416425	9777274.08838424	5129296.023669503	1106904.8117703272	5637857.067552143	3030843.6335006813	5641989.1204527235	9873947.718705183	1685890.108574803	2008790.2908071266	1393785.8871862057	1621801.2173222997	13646666.689185396	3726252.3632899523	3159573.147800431	2028203.6249176164
4208250.221964558	983984.5291080523	2543088.7772057164	4476390.746928984	8494256.209549353	3314324.4766559284	7857692.425914149	2071186.3759202482	2707527.6329045882	3420592.3559333486	4924827.25846886	3029201.479178849	1030406.8747554611	1094115.3933008108	4552403.540416425	9777274.08838424	5129296.023669503	1106904.8117703272	5637857.067552143	3030843.6335006813	5641989.1204527235	9873947.718705183	1685890.108574803	2008790.2908071266	1393785.8871862057	1322631.0354251168	13646666.689185396	3726252.3632899523	3159573.147800431	2028203.6249176164
4208250.221964558	983984.5291080523	2543088.7772057164	4476390.746928984	8494256.209549353	3314324.4766559284	7857692.425914149	2071186.3759202482	2707527.6329045882	3420592.3559333486	4924827.25846886	891525.7432939732	918953.8435519594	1094115.3933008108	4552403.540416425	9777274.08838424	5129296.023669503	1106904.8117703272	5637857.067552143	3030843.6335006813	5641989.1204527235	9873947.718705183	1685890.108574803	2008790.2908071266	1393785.8871862057	1252656.047023635	13646666.689185396	3726252.3632899523	3159573.147800431	2028203.6249176164
3667800.215569804	983984.5291080523	2543088.7772057164	4476390.746928984	8494256.209549353	3314324.4766559284	7287533.811773403	1279712.8122295833	2707527.6329045882	3420592.3559333486	4156675.099453686	891525.7432939732	918953.8435519594	1094115.3933008108	3785049.2164082043	9777274.08838424	5129296.023669503	1094084.1341242	3698811.8875615993	3030843.6335006813	5641989.1204527235	9873947.718705183	1685890.108574803	2008790.2908071266	1393785.8871862057	1252656.047023635	13646666.689185396	3726252.3632899523	2141425.9533239426	2028203.6249176164
3667800.215569804	983984.5291080523	2543088.7772057164	4476390.746928984	8494256.209549353	3314324.4766559284	7287533.811773403	1279712.8122295833	2707527.6329045882	3420592.3559333486	4156675.099453686	891525.7432939732	918953.8435519594	1094115.3933008108	3785049.2164082043	9173477.24172245	5129296.023669503	1021603.3837421329	3698811.8875615993	3030843.6335006813	4785630.202854326	9257756.699665101	1685890.108574803	1185795.587082822	1393785.8871862057	1252656.047023635	13646666.689185396	3726252.3632899523	2141425.9533239426	2028203.6249176164
3667800.215569804	983984.5291080523	2543088.7772057164	4476390.746928984	8494256.209549353	3314324.4766559284	7287533.811773403	1279712.8122295833	2707527.6329045882	1932706.1012769274	4156675.099453686	891525.7432939732	918953.8435519594	1094115.3933008108	3785049.2164082043	9173477.24172245	5129296.023669503	1021603.3837421329	3407449.0565326707	3030843.6335006813	4785630.202854326	6152753.439929049	1685890.108574803	1185795.587082822	1271191.0793938881	1252656.047023635	13646666.689185396	3726252.3632899523	2141425.9533239426	1968922.181989961
2785900.7436078503	983984.5291080523	2543088.7772057164	4476390.746928984	8494256.209549353	2381857.9784957105	7287533.811773403	1279712.8122295833	2707527.6329045882	1932706.1012769274	4156675.099453686	891525.7432939732	833183.672217537	1094115.3933008108	3785049.2164082043	9173477.24172245	1758199.4044939193	793883.5223297653	3407449.0565326707	2071975.1627950135	4785630.202854326	6152753.439929049	1685890.108574803	1185795.587082822	1271191.0793938881	1252656.047023635	13646666.689185396	3078515.75552693	2141425.9533239426	1796776.837085915
2305167.564866564	983984.5291080523	2543088.7772057164	4476390.746928984	8494256.209549353	2381857.9784957105	7287533.811773403	1279712.8122295833	2707527.6329045882	1932706.1012769274	4156675.099453686	891525.7432939732	833183.672217537	1094115.3933008108	3150015.456742905	9173477.24172245	1758199.4044939193	793883.5223297653	3407449.0565326707	2071975.1627950135	4785630.202854326	6152753.439929049	1685890.108574803	1185795.587082822	1271191.0793938881	1252656.047023635	13646666.689185396	3078515.75552693	2141425.9533239426	1148888.86397942
2305167.564866564	983984.5291080523	2543088.7772057164	4476390.746928984	8494256.209549353	2381857.9784957105	6872172.944254292	1279712.8122295833	2707527.6329045882	1932706.1012769274	4156675.099453686	891525.7432939732	833183.672217537	1094115.3933008108	3150015.456742905	9173477.24172245	1758199.4044939193	793883.5223297653	3407449.0565326707	2071975.1627950135	4785630.202854326	6152753.439929049	1685890.108574803	1185795.587082822	1271191.0793938881	1252656.047023635	13646666.689185396	1856132.7229811028	2141425.9533239426	1148888.86397942
2305167.564866564	983984.5291080523	2543088.7772057164	4147160.214822133	6042907.186860483	1819649.5823992821	6872172.944254292	1279712.8122295833	2707527.6329045882	1932706.1012769274	4156675.099453686	891525.7432939732	833183.672217537	1076932.1835151883	3150015.456742905	9173477.24172245	1758199.4044939193	793883.5223297653	3407449.0565326707	2071975.1627950135	4513324.118980089	2853646.660916669	1685890.108574803	1185795.587082822	1271191.0793938881	1252656.047023635	7135718.45517972	1856132.7229811028	2141425.9533239426	1148888.86397942
2305167.564866564	821001.4842802351	2306062.4582749302	3660257.974727403	6042907.186860483	1819649.5823992821	6609019.653397339	1279712.8122295833	1076626.9185754221	1932706.1012769274	3493015.392050949	891525.7432939732	833183.672217537	1076932.1835151883	3150015.456742905	9173477.24172245	1758199.4044939193	722813.897695825	3407449.0565326707	2071975.1627950135	3217531.3625875376	2853646.660916669	1685890.108574803	1185795.587082822	1271191.0793938881	1252656.047023635	7135718.45517972	1856132.7229811028	2141425.9533239426	1148888.86397942
2305167.564866564	821001.4842802351	2306062.4582749302	3660257.974727403	6042907.186860483	1819649.5823992821	6609019.653397339	1279712.8122295833	1076626.9185754221	1932706.1012769274	3493015.392050949	891525.7432939732	833183.672217537	1076932.1835151883	3150015.456742905	3211230.953910487	1758199.4044939193	722813.897695825	3407449.0565326707	2071975.1627950135	3217531.3625875376	2853646.660916669	1685890.108574803	1185795.587082822	1271191.0793938881	1252656.047023635	7135718.45517972	1856132.7229811028	2141425.9533239426	1148888.86397942
2305167.564866564	821001.4842802351	2306062.4582749302	3660257.974727403	6042907.186860483	1757879.6382093611	6609019.653397339	1279712.8122295833	565807.917990503	1932706.1012769274	3493015.392050949	891525.7432939732	833183.672217537	1076932.1835151883	2825208.2311874777	3211230.953910487	1758199.4044939193	722813.897695825	3407449.0565326707	2071975.1627950135	2449897.5898004184	2853646.660916669	1685890.108574803	1185795.587082822	1271191.0793938881	1252656.047023635	7135718.45517972	1856132.7229811028	2141425.9533239426	1148888.86397942
2305167.564866564	821001.4842802351	2306062.4582749302	3660257.974727403	6042907.186860483	1757879.6382093611	6609019.653397339	1279712.8122295833	565807.917990503	1932706.1012769274	2719111.948912015	891525.7432939732	833183.672217537	1076932.1835151883	2825208.2311874777	3211230.953910487	1758199.4044939193	722813.897695825	3407449.0565326707	2071975.1627950135	2449897.5898004184	1677297.834562823	1685890.108574803	1185795.587082822	1271191.0793938881	1252656.047023635	7135718.45517972	1856132.7229811028	1162916.145184713	1148888.86397942
2305167.564866564	821001.4842802351	2306062.4582749302	3660257.974727403	5650653.812362503	1678738.7801149222	6609019.653397339	1279712.8122295833	565807.917990503	1932706.1012769274	2719111.948912015	891525.7432939732	833183.672217537	1076932.1835151883	2825208.2311874777	3211230.953910487	1758199.4044939193	722813.897695825	2637274.65499656	2071975.1627950135	2449897.5898004184	1039815.6621351021	1685890.108574803	1185795.587082822	1271191.0793938881	1252656.047023635	7135718.45517972	1856132.7229811028	1162916.145184713	1148888.86397942
2305167.564866564	821001.4842802351	2306062.4582749302	3406632.669402449	5650653.812362503	1678738.7801149222	5745773.073949182	1279712.8122295833	565807.917990503	1672170.0027839865	2719111.948912015	891525.7432939732	833183.672217537	1076932.1835151883	2825208.2311874777	3211230.953910487	1758199.4044939193	642697.0244362615	2637274.65499656	2071975.1627950135	2449897.5898004184	1039815.6621351021	1103478.4624462556	1185795.587082822	1271191.0793938881	1252656.047023635	7135718.45517972	1856132.7229811028	1162916.145184713	1148888.86397942
2067158.843792775	821001.4842802351	2274275.6714438754	3406632.669402449	5650653.812362503	1678738.7801149222	5745773.073949182	1279712.8122295833	565807.917990503	1672170.0027839865	2719111.948912015	891525.7432939732	833183.672217537	1076932.1835151883	2825208.2311874777	3211230.953910487	1026810.7833586853	642697.0244362615	2637274.65499656	2071975.1627950135	2449897.5898004184	1039815.6621351021	1103478.4624462556	1185795.587082822	1271191.0793938881	1252656.047023635	7135718.45517972	1751684.290258308	1162916.145184713	1148888.86397942
1151340.0211735212	821001.4842802351	2274275.6714438754	3406632.669402449	5650653.812362503	1678738.7801149222	5745773.073949182	1279712.8122295833	565807.917990503	1672170.0027839865	2719111.948912015	891525.7432939732	833183.672217537	620107.5889790716	2825208.2311874777	2994019.3892911365	1026810.7833586853	642697.0244362615	1889570.9831613011	2071975.1627950135	2449897.5898004184	1039815.6621351021	1103478.4624462556	1119101.863046072	1271191.0793938881	1252656.047023635	7135718.45517972	1607481.4719401065	1162916.145184713	1148888.86397942
1151340.0211735212	821001.4842802351	2274275.6714438754	3406632.669402449	5650653.812362503	1586332.804660926	5745773.073949182	1279712.8122295833	565807.917990503	1182841.4232026495	2719111.948912015	891525.7432939732	833183.672217537	620107.5889790716	2825208.2311874777	2994019.3892911365	1026810.7833586853	642697.0244362615	1334868.748400618	2071975.1627950135	2449897.5898004184	1039815.6621351021	1103478.4624462556	776478.4566187873	1271191.0793938881	1252656.047023635	7135718.45517972	1317626.974434799	1162916.145184713	1148888.86397942
1151340.0211735212	821001.4842802351	2274275.6714438754	3406632.669402449	5650653.812362503	1554223.476644921	5745773.073949182	1279712.8122295833	565807.917990503	1182841.4232026495	201756.4880599791	891525.7432939732	833183.672217537	620107.5889790716	2825208.2311874777	2994019.3892911365	1026810.7833586853	642697.0244362615	1334868.748400618	2071975.1627950135	2449897.5898004184	1039815.6621351021	1103478.4624462556	776478.4566187873	1271191.0793938881	1252656.047023635	4806231.3150404915	1317626.974434799	1162916.145184713	1148888.86397942
1151340.0211735212	821001.4842802351	2135337.684122132	3406632.669402449	2100703.4268693104	1554223.476644921	5745773.073949182	1279712.8122295833	565807.917990503	1182841.4232026495	201756.4880599791	891525.7432939732	833183.672217537	620107.5889790716	2776824.8494419637	2994019.3892911365	1026810.7833586853	642697.0244362615	1334868.748400618	2071975.1627950135	2135148.1067676223	1039815.6621351021	1103478.4624462556	776478.4566187873	890089.0822692814	344976.06598636444	4806231.3150404915	1317626.974434799	998869.0908330618	1148888.86397942
1151340.0211735212	821001.4842802351	2135337.684122132	3406632.669402449	2100703.4268693104	1536230.4151012963	5745773.073949182	1279712.8122295833	565807.917990503	1182841.4232026495	201756.4880599791	891525.7432939732	833183.672217537	620107.5889790716	2776824.8494419637	2994019.3892911365	1026810.7833586853	642697.0244362615	1334868.748400618	2071975.1627950135	2135148.1067676223	1039815.6621351021	1103478.4624462556	776478.4566187873	890089.0822692814	344976.06598636444	3736152.441356719	1317626.974434799	998869.0908330618	1148888.86397942
1151340.0211735212	821001.4842802351	2035543.6964523024	3406632.669402449	2100703.4268693104	1536230.4151012963	5745773.073949182	1279712.8122295833	565807.917990503	1182841.4232026495	201756.4880599791	891525.7432939732	833183.672217537	620107.5889790716	2776824.8494419637	2994019.3892911365	1026810.7833586853	642697.0244362615	1334868.748400618	2071975.1627950135	1629536.8798295697	1039815.6621351021	1103478.4624462556	776478.4566187873	890089.0822692814	344976.06598636444	3736152.441356719	1317626.974434799	998869.0908330618	1037349.6503719118
1151340.0211735212	821001.4842802351	2035543.6964523024	3406632.669402449	2100703.4268693104	1265279.9428322564	5745773.073949182	1279712.8122295833	565807.917990503	1182841.4232026495	201756.4880599791	891525.7432939732	833183.672217537	620107.5889790716	2776824.8494419637	2994019.3892911365	1026810.7833586853	642697.0244362615	1334868.748400618	2071975.1627950135	1629536.8798295697	1039815.6621351021	1103478.4624462556	776478.4566187873	890089.0822692814	344976.06598636444	3309446.020006396	1317626.974434799	998869.0908330618	1037349.6503719118
1151340.0211735212	821001.4842802351	2035543.6964523024	3406632.669402449	2100703.4268693104	1265279.9428322564	5745773.073949182	1279712.8122295833	565807.917990503	1182841.4232026495	201756.4880599791	891525.7432939732	833183.672217537	620107.5889790716	2776824.8494419637	2994019.3892911365	1026810.7833586853	598178.8396768376	1334868.748400618	1546020.396808741	1629536.8798295697	1039815.6621351021	1103478.4624462556	776478.4566187873	890089.0822692814	344976.06598636444	3309446.020006396	1317626.974434799	998869.0908330618	1037349.6503719118
1151340.0211735212	821001.4842802351	2035543.6964523024	1582187.0690452636	2100703.4268693104	1265279.9428322564	5745773.073949182	1279712.8122295833	565807.917990503	1182841.4232026495	201756.4880599791	891525.7432939732	833183.672217537	620107.5889790716	2776824.8494419637	2994019.3892911365	1026810.7833586853	598178.8396768376	1334868.748400618	1546020.396808741	1629536.8798295697	1039815.6621351021	1103478.4624462556	631220.5144625712	890089.0822692814	344976.06598636444	3309446.020006396	1317626.974434799	998869.0908330618	1037349.6503719118
1151340.0211735212	821001.4842802351	2035543.6964523024	1582187.0690452636	2100703.4268693104	479931.247489418	5448823.971934214	1279712.8122295833	565807.917990503	1182841.4232026495	201756.4880599791	891525.7432939732	833183.672217537	580475.6408484023	2776824.8494419637	2898766.992258886	1026810.7833586853	598178.8396768376	1334868.748400618	1546020.396808741	1420141.9380707843	1039815.6621351021	1103478.4624462556	631220.5144625712	890089.0822692814	344976.06598636444	3309446.020006396	1317626.974434799	998869.0908330618	1037349.6503719118
1151340.0211735212	821001.4842802351	1338497.0477222532	1248321.115187827	2100703.4268693104	479931.247489418	5448823.971934214	1279712.8122295833	565807.917990503	1182841.4232026495	201756.4880599791	891525.7432939732	833183.672217537	580475.6408484023	2776824.8494419637	2898766.992258886	1026810.7833586853	598178.8396768376	1334868.748400618	1546020.396808741	1420141.9380707843	1039815.6621351021	1103478.4624462556	631220.5144625712	890089.0822692814	344976.06598636444	3301877.640723351	1317626.974434799	998869.0908330618	1037349.6503719118
1151340.0211735212	821001.4842802351	1338497.0477222532	1248321.115187827	2100703.4268693104	479931.247489418	5448823.971934214	1279712.8122295833	565807.917990503	1182841.4232026495	201756.4880599791	891525.7432939732	833183.672217537	580475.6408484023	2776824.8494419637	2898766.992258886	1026810.7833586853	444911.01655162545	1334868.748400618	1340195.7559652866	986678.4242179157	1039815.6621351021	1103478.4624462556	631220.5144625712	890089.0822692814	344976.06598636444	3301877.640723351	1317626.974434799	756256.5832746989	1037349.6503719118
1151340.0211735212	821001.4842802351	751064.2962923442	1248321.115187827	2100703.4268693104	479931.247489418	5448823.971934214	1279712.8122295833	565807.917990503	1182841.4232026495	201756.4880599791	732309.1019932881	833183.672217537	580475.6408484023	2776824.8494419637	2898766.992258886	606529.7211359034	444911.01655162545	1334868.748400618	1340195.7559652866	986678.4242179157	1039815.6621351021	1103478.4624462556	468020.7259958651	890089.0822692814	344976.06598636444	3301877.640723351	1317626.974434799	756256.5832746989	1037349.6503719118
1151340.0211735212	821001.4842802351	751064.2962923442	1248321.115187827	1632457.567334849	479931.247489418	5448823.971934214	1279712.8122295833	565807.917990503	1182841.4232026495	201756.4880599791	732309.1019932881	434575.9788142419	580475.6408484023	2776824.8494419637	2142633.2245676555	606529.7211359034	444911.01655162545	1288335.0226742227	1340195.7559652866	986678.4242179157	1039815.6621351021	1103478.4624462556	468020.7259958651	890089.0822692814	344976.06598636444	3301877.640723351	1317626.974434799	756256.5832746989	1037349.6503719118
1151340.0211735212	624903.9099283617	751064.2962923442	1188906.3801145724	1632457.567334849	451943.4871434479	4963961.151515704	1279712.8122295833	565807.917990503	1182841.4232026495	201756.4880599791	732309.1019932881	434575.9788142419	580475.6408484023	2776824.8494419637	1717201.898710659	255854.49888431246	444911.01655162545	1243295.5747900621	1340195.7559652866	986678.4242179157	1039815.6621351021	1103478.4624462556	468020.7259958651	440091.3079881513	344976.06598636444	3301877.640723351	502024.6685942427	756256.5832746989	1037349.6503719118
1151340.0211735212	249682.16938692526	751064.2962923442	1188906.3801145724	1632457.567334849	451943.4871434479	4963961.151515704	1279712.8122295833	565807.917990503	1182841.4232026495	201756.4880599791	732309.1019932881	434575.9788142419	580475.6408484023	2776824.8494419637	1717201.898710659	255854.49888431246	444911.01655162545	1243295.5747900621	1340195.7559652866	986678.4242179157	1039815.6621351021	1103478.4624462556	468020.7259958651	440091.3079881513	344976.06598636444	3301877.640723351	502024.6685942427	756256.5832746989	1037349.6503719118
1151340.0211735212	249682.16938692526	552713.5998455933	1188906.3801145724	1632457.567334849	451943.4871434479	3931492.0298129474	1279712.8122295833	565807.917990503	1182841.4232026495	201756.4880599791	732309.1019932881	434575.9788142419	580475.6408484023	2776824.8494419637	1717201.898710659	255854.49888431246	444911.01655162545	1243295.5747900621	1098994.8299464544	986678.4242179157	699702.633933099	1103478.4624462556	468020.7259958651	440091.3079881513	344976.06598636444	2155677.2312588375	502024.6685942427	756256.5832746989	1037349.6503719118
1151340.0211735212	249682.16938692526	552713.5998455933	794279.142065356	1632457.567334849	451943.4871434479	3931492.0298129474	1279712.8122295833	565807.917990503	740277.8950770352	201756.4880599791	732309.1019932881	434575.9788142419	580475.6408484023	2776824.8494419637	1717201.898710659	255854.49888431246	444911.01655162545	1243295.5747900621	1098994.8299464544	986678.4242179157	699702.633933099	1103478.4624462556	468020.7259958651	440091.3079881513	344976.06598636444	2155677.2312588375	502024.6685942427	756256.5832746989	1037349.6503719118
1151340.0211735212	249682.16938692526	552713.5998455933	794279.142065356	1632457.567334849	451943.4871434479	3204662.5634805537	1279712.8122295833	565807.917990503	740277.8950770352	201756.4880599791	732309.1019932881	387725.00148109836	580475.6408484023	2776824.8494419637	1717201.898710659	255854.49888431246	444911.01655162545	1243295.5747900621	1098994.8299464544	646222.2392451512	699702.633933099	1103478.4624462556	468020.7259958651	440091.3079881513	344976.06598636444	2155677.2312588375	502024.6685942427	756256.5832746989	1037349.6503719118
160934.47946597618	249682.16938692526	552713.5998455933	794279.142065356	1632457.567334849	451943.4871434479	3204662.5634805537	1279712.8122295833	565807.917990503	740277.8950770352	201756.4880599791	732309.1019932881	387725.00148109836	580475.6408484023	2776824.8494419637	1717201.898710659	255854.49888431246	444911.01655162545	1243295.5747900621	1098994.8299464544	646222.2392451512	699702.633933099	1103478.4624462556	468020.7259958651	440091.3079881513	344976.06598636444	2155677.2312588375	502024.6685942427	756256.5832746989	1037349.6503719118
160934.47946597618	249682.16938692526	552713.5998455933	794279.142065356	1632457.567334849	451943.4871434479	1800948.6801405468	1279712.8122295833	565807.917990503	740277.8950770352	201756.4880599791	732309.1019932881	387725.00148109836	580475.6408484023	2776824.8494419637	1717201.898710659	255854.49888431246	444911.01655162545	959662.6439775496	1098994.8299464544	646222.2392451512	699702.633933099	1103478.4624462556	468020.7259958651	440091.3079881513	344976.06598636444	2155677.2312588375	502024.6685942427	756256.5832746989	1037349.6503719118
160934.47946597618	249682.16938692526	552713.5998455933	794279.142065356	1632457.567334849	451943.4871434479	1800948.6801405468	1279712.8122295833	332335.77133081836	740277.8950770352	201756.4880599791	732309.1019932881	387725.00148109836	580475.6408484023	2776824.8494419637	1717201.898710659	255854.49888431246	444911.01655162545	959662.6439775496	1098994.8299464544	646222.2392451512	699702.633933099	1103478.4624462556	468020.7259958651	440091.3079881513	344976.06598636444	2155677.2312588375	502024.6685942427	756256.5832746989	1037349.6503719118
160934.47946597618	249682.16938692526	552713.5998455933	794279.142065356	1632457.567334849	451943.4871434479	1502190.747831914	1279712.8122295833	332335.77133081836	740277.8950770352	201756.4880599791	732309.1019932881	387725.00148109836	580475.6408484023	2776824.8494419637	1717201.898710659	255854.49888431246	354461.71258430695	959662.6439775496	517310.7052481537	381376.56458003004	699702.633933099	1103478.4624462556	468020.7259958651	440091.3079881513	344976.06598636444	2155677.2312588375	502024.6685942427	756256.5832746989	1037349.6503719118
160934.47946597618	249682.16938692526	552713.5998455933	794279.142065356	1632457.567334849	451943.4871434479	1502190.747831914	1279712.8122295833	332335.77133081836	740277.8950770352	201756.4880599791	732309.1019932881	387725.00148109836	580475.6408484023	2776824.8494419637	1297331.31735377	255854.49888431246	354461.71258430695	959662.6439775496	517310.7052481537	381376.56458003004	699702.633933099	1103478.4624462556	468020.7259958651	440091.3079881513	344976.06598636444	2155677.2312588375	502024.6685942427	756256.5832746989	1037349.6503719118
160934.47946597618	249682.16938692526	249457.98848177795	794279.142065356	1632457.567334849	451943.4871434479	1502190.747831914	786215.5594683808	332335.77133081836	740277.8950770352	201756.4880599791	732309.1019932881	387725.00148109836	546010.1672920097	2776824.8494419637	1297331.31735377	255854.49888431246	299609.8929294681	959662.6439775496	517310.7052481537	234698.36674413292	699702.633933099	1103478.4624462556	468020.7259958651	440091.3079881513	344976.06598636444	2155677.2312588375	502024.6685942427	727552.5735685371	1037349.6503719118
160934.47946597618	249682.16938692526	249457.98848177795	794279.142065356	1632457.567334849	451943.4871434479	1494231.570115849	786215.5594683808	332335.77133081836	740277.8950770352	201756.4880599791	732309.1019932881	387725.00148109836	546010.1672920097	2776824.8494419637	1297331.31735377	255854.49888431246	299609.8929294681	959662.6439775496	517310.7052481537	234698.36674413292	699702.633933099	609004.74443224	468020.7259958651	440091.3079881513	344976.06598636444	1629654.7567568778	502024.6685942427	727552.5735685371	1037349.6503719118
160934.47946597618	249682.16938692526	249457.98848177795	794279.142065356	1632457.567334849	451943.4871434479	1494231.570115849	786215.5594683808	332335.77133081836	740277.8950770352	201756.4880599791	732309.1019932881	387725.00148109836	546010.1672920097	2776824.8494419637	1297331.31735377	255854.49888431246	299609.8929294681	959662.6439775496	517310.7052481537	234698.36674413292	699702.633933099	609004.74443224	468020.7259958651	440091.3079881513	344976.06598636444	1629654.7567568778	502024.6685942427	727552.5735685371	1037349.6503719118
160934.47946597618	249682.16938692526	249457.98848177795	794279.142065356	1632457.567334849	451943.4871434479	1494231.570115849	786215.5594683808	332335.77133081836	740277.8950770352	201756.4880599791	691040.4682088365	387725.00148109836	546010.1672920097	826390.753407575	1297331.31735377	255854.49888431246	299609.8929294681	947217.933491087	517310.7052481537	234698.36674413292	699702.633933099	609004.74443224	468020.7259958651	440091.3079881513	344976.06598636444	1629654.7567568778	502024.6685942427	727552.5735685371	1037349.6503719118
160934.47946597618	249682.16938692526	249457.98848177795	794279.142065356	1632457.567334849	451943.4871434479	1494231.570115849	786215.5594683808	332335.77133081836	740277.8950770352	201756.4880599791	691040.4682088365	387725.00148109836	536657.6398814616	826390.753407575	1297331.31735377	255854.49888431246	299609.8929294681	925238.7714624067	385435.1204252022	234698.36674413292	699702.633933099	609004.74443224	468020.7259958651	440091.3079881513	344976.06598636444	1629654.7567568778	502024.6685942427	727552.5735685371	1037349.6503719118
147743.35779995425	249682.16938692526	249457.98848177795	289364.0698078492	1632457.567334849	336239.38643604703	1494231.570115849	786215.5594683808	332335.77133081836	740277.8950770352	201756.4880599791	691040.4682088365	387725.00148109836	536657.6398814616	826390.753407575	1297331.31735377	255854.49888431246	299609.8929294681	925238.7714624067	385435.1204252022	234698.36674413292	699702.633933099	609004.74443224	468020.7259958651	440091.3079881513	344976.06598636444	1629654.7567568778	502024.6685942427	727552.5735685371	1037349.6503719118
147743.35779995425	249682.16938692526	245757.54594316168	289364.0698078492	1588510.3112928844	336239.38643604703	1494231.570115849	786215.5594683808	332335.77133081836	740277.8950770352	201756.4880599791	691040.4682088365	387725.00148109836	536657.6398814616	518253.5132211032	1297331.31735377	255854.49888431246	299609.8929294681	925238.7714624067	385435.1204252022	234698.36674413292	699702.633933099	554718.3194020117	468020.7259958651	440091.3079881513	344976.06598636444	1629654.7567568778	502024.6685942427	727552.5735685371	1037349.6503719118
147743.35779995425	249682.16938692526	245757.54594316168	289364.0698078492	1588510.3112928844	336239.38643604703	1461442.0126166898	786215.5594683808	332335.77133081836	740277.8950770352	201756.4880599791	691040.4682088365	387725.00148109836	536657.6398814616	518253.5132211032	1297331.31735377	255854.49888431246	299609.8929294681	925238.7714624067	385435.1204252022	234698.36674413292	699702.633933099	554718.3194020117	468020.7259958651	440091.3079881513	344976.06598636444	1629654.7567568778	502024.6685942427	603478.856135631	1037349.6503719118
147743.35779995425	249682.16938692526	245757.54594316168	289364.0698078492	1168000.283715155	336239.38643604703	1461442.0126166898	786215.5594683808	332335.77133081836	740277.8950770352	201756.4880599791	691040.4682088365	387725.00148109836	536657.6398814616	518253.5132211032	1297331.31735377	255854.49888431246	299609.8929294681	925238.7714624067	385435.1204252022	234698.36674413292	699702.633933099	554718.3194020117	468020.7259958651	440091.3079881513	344976.06598636444	1629654.7567568778	502024.6685942427	603478.856135631	1027544.5228016336
147743.35779995425	249682.16938692526	245757.54594316168	289364.0698078492	1168000.283715155	82061.53582183542	1461442.0126166898	786215.5594683808	332335.77133081836	740277.8950770352	201756.4880599791	611097.5251926314	387725.00148109836	536657.6398814616	467810.42399948504	1297331.31735377	255854.49888431246	299609.8929294681	704464.9154242303	385435.1204252022	234698.36674413292	699702.633933099	554718.3194020117	468020.7259958651	440091.3079881513	344976.06598636444	1399260.6975109621	502024.6685942427	603478.856135631	1027544.5228016336
143367.39322502524	249682.16938692526	173935.8874331266	171197.84938942155	1168000.283715155	82061.53582183542	1461442.0126166898	786215.5594683808	332335.77133081836	740277.8950770352	201756.4880599791	611097.5251926314	387725.00148109836	536657.6398814616	467810.42399948504	1297331.31735377	255854.49888431246	299609.8929294681	704464.9154242303	385435.1204252022	234698.36674413292	699702.633933099	554718.3194020117	249082.9408094705	440091.3079881513	344976.06598636444	1399260.6975109621	502024.6685942427	603478.856135631	1027544.5228016336
143367.39322502524	249682.16938692526	173935.8874331266	171197.84938942155	1168000.283715155	82061.53582183542	996985.4439931299	619312.9836600076	332335.77133081836	740277.8950770352	201756.4880599791	77756.7614911575	387725.00148109836	536657.6398814616	467810.42399948504	1297331.31735377	255854.49888431246	299609.8929294681	704464.9154242303	385435.1204252022	234698.36674413292	699702.633933099	554718.3194020117	249082.9408094705	440091.3079881513	344976.06598636444	631430.2329676467	502024.6685942427	603478.856135631	1027544.5228016336
143367.39322502524	249682.16938692526	173935.8874331266	171197.84938942155	1168000.283715155	82061.53582183542	328094.15813149913	619312.9836600076	332335.77133081836	740277.8950770352	201756.4880599791	77756.7614911575	387725.00148109836	346843.43737504573	467810.42399948504	1297331.31735377	255854.49888431246	299609.8929294681	704464.9154242303	385435.1204252022	234698.36674413292	699702.633933099	394697.2875139411	249082.9408094705	440091.3079881513	344976.06598636444	631430.2329676467	502024.6685942427	603478.856135631	1027544.5228016336
143367.39322502524	249682.16938692526	173935.8874331266	171197.84938942155	1168000.283715155	82061.53582183542	328094.15813149913	619312.9836600076	332335.77133081836	740277.8950770352	201756.4880599791	77756.7614911575	387725.00148109836	346843.43737504573	428409.51931337354	1297331.31735377	255854.49888431246	299609.8929294681	704464.9154242303	385435.1204252022	234698.36674413292	699702.633933099	394697.2875139411	249082.9408094705	440091.3079881513	344976.06598636444	631430.2329676467	502024.6685942427	332105.4552561297	1027544.5228016336
143367.39322502524	249682.16938692526	173935.8874331266	171197.84938942155	1168000.283715155	82061.53582183542	328094.15813149913	619312.9836600076	332335.77133081836	740277.8950770352	201756.4880599791	77756.7614911575	387725.00148109836	346843.43737504573	428409.51931337354	1297331.31735377	255854.49888431246	299609.8929294681	704464.9154242303	266302.634621464	234698.36674413292	699702.633933099	394697.2875139411	249082.9408094705	440091.3079881513	344976.06598636444	631430.2329676467	502024.6685942427	332105.4552561297	1027544.5228016336
143367.39322502524	249682.16938692526	173935.8874331266	171197.84938942155	1168000.283715155	82061.53582183542	328094.15813149913	619312.9836600076	332335.77133081836	740277.8950770352	201756.4880599791	77756.7614911575	387725.00148109836	346843.43737504573	428409.51931337354	734712.2374390237	255854.49888431246	299609.8929294681	704464.9154242303	266302.634621464	234698.36674413292	699702.633933099	394697.2875139411	249082.9408094705	440091.3079881513	344976.06598636444	631430.2329676467	502024.6685942427	332105.4552561297	1027544.5228016336
143367.39322502524	249682.16938692526	173935.8874331266	171197.84938942155	1168000.283715155	82061.53582183542	328094.15813149913	524376.9350154905	332335.77133081836	740277.8950770352	201756.4880599791	77756.7614911575	387725.00148109836	346843.43737504573	428409.51931337354	734712.2374390237	255854.49888431246	191124.41933321682	704464.9154242303	266302.634621464	234698.36674413292	699702.633933099	394697.2875139411	249082.9408094705	440091.3079881513	344976.06598636444	631430.2329676467	502024.6685942427	332105.4552561297	1027544.5228016336
102079.6420994075	249682.16938692526	173935.8874331266	171197.84938942155	1168000.283715155	82061.53582183542	328094.15813149913	524376.9350154905	332335.77133081836	740277.8950770352	201756.4880599791	77756.7614911575	383785.1837045255	346843.43737504573	428409.51931337354	734712.2374390237	255854.49888431246	190080.1145528515	704464.9154242303	266302.634621464	234698.36674413292	699702.633933099	394697.2875139411	249082.9408094705	440091.3079881513	344976.06598636444	631430.2329676467	301551.5161294076	332105.4552561297	1027544.5228016336
102079.6420994075	249682.16938692526	173935.8874331266	171197.84938942155	1168000.283715155	82061.53582183542	105730.8821478826	524376.9350154905	296655.26295143383	740277.8950770352	201756.4880599791	77756.7614911575	383785.1837045255	346843.43737504573	428409.51931337354	734712.2374390237	255854.49888431246	190080.1145528515	704464.9154242303	266302.634621464	234698.36674413292	699702.633933099	394697.2875139411	249082.9408094705	440091.3079881513	344976.06598636444	631430.2329676467	301551.5161294076	332105.4552561297	1027544.5228016336
102079.6420994075	249682.16938692526	173935.8874331266	171197.84938942155	1168000.283715155	82061.53582183542	105730.8821478826	524376.9350154905	296655.26295143383	740277.8950770352	201756.4880599791	77756.7614911575	383785.1837045255	346843.43737504573	428409.51931337354	734712.2374390237	255854.49888431246	190080.1145528515	704464.9154242303	266302.634621464	234698.36674413292	699702.633933099	394697.2875139411	249082.9408094705	440091.3079881513	344976.06598636444	413020.38980174257	301551.5161294076	332105.4552561297	1027544.5228016336
102079.6420994075	249682.16938692526	173935.8874331266	171197.84938942155	1168000.283715155	82061.53582183542	105730.8821478826	524376.9350154905	296655.26295143383	740277.8950770352	201756.4880599791	77756.7614911575	383785.1837045255	346843.43737504573	428409.51931337354	734712.2374390237	255854.49888431246	190080.1145528515	392961.3284838647	266302.634621464	234698.36674413292	699702.633933099	394697.2875139411	249082.9408094705	440091.3079881513	344976.06598636444	413020.38980174257	301551.5161294076	332105.4552561297	1027544.5228016336
102079.6420994075	249682.16938692526	173935.8874331266	122300.89375413454	1168000.283715155	62312.28214956271	105730.8821478826	524376.9350154905	296655.26295143383	740277.8950770352	201756.4880599791	77756.7614911575	383785.1837045255	346843.43737504573	428409.51931337354	734712.2374390237	255854.49888431246	190080.1145528515	392961.3284838647	266302.634621464	234698.36674413292	699702.633933099	394697.2875139411	249082.9408094705	440091.3079881513	344976.06598636444	413020.38980174257	301551.5161294076	332105.4552561297	641909.5488088769
102079.6420994075	249682.16938692526	173935.8874331266	122300.89375413454	1168000.283715155	62312.28214956271	105730.8821478826	524376.9350154905	296655.26295143383	740277.8950770352	201756.4880599791	77756.7614911575	383785.1837045255	346843.43737504573	428409.51931337354	734712.2374390237	255854.49888431246	190080.1145528515	392961.3284838647	266302.634621464	234698.36674413292	699702.633933099	394697.2875139411	202074.90480369492	440091.3079881513	344976.06598636444	413020.38980174257	301551.5161294076	332105.4552561297	641909.5488088769
102079.6420994075	249682.16938692526	173935.8874331266	122300.89375413454	417409.4957069246	62312.28214956271	81652.4440232758	524376.9350154905	296655.26295143383	452477.56572189176	201756.4880599791	77756.7614911575	383785.1837045255	346843.43737504573	428409.51931337354	734712.2374390237	255854.49888431246	190080.1145528515	392961.3284838647	266302.634621464	234698.36674413292	699702.633933099	394697.2875139411	202074.90480369492	363273.1385123177	344976.06598636444	413020.38980174257	301551.5161294076	332105.4552561297	641909.5488088769
102079.6420994075	249682.16938692526	171714.76005180087	122300.89375413454	417409.4957069246	62312.28214956271	81652.4440232758	511230.50197531446	296655.26295143383	452477.56572189176	201756.4880599791	77756.7614911575	274777.20401721215	346843.43737504573	428409.51931337354	734712.2374390237	255854.49888431246	190080.1145528515	392961.3284838647	266302.634621464	234698.36674413292	699702.633933099	394697.2875139411	202074.90480369492	363273.1385123177	344976.06598636444	413020.38980174257	301551.5161294076	332105.4552561297	641909.5488088769
102079.6420994075	249682.16938692526	171714.76005180087	122300.89375413454	417409.4957069246	62312.28214956271	81652.4440232758	511230.50197531446	296655.26295143383	452477.56572189176	201756.4880599791	77756.7614911575	274777.20401721215	346843.43737504573	428409.51931337354	295739.4636730759	255854.49888431246	190080.1145528515	392961.3284838647	266302.634621464	234698.36674413292	536526.061518698	394697.2875139411	202074.90480369492	363273.1385123177	344976.06598636444	413020.38980174257	301551.5161294076	332105.4552561297	641909.5488088769
102079.6420994075	249682.16938692526	171714.76005180087	122300.89375413454	417409.4957069246	62312.28214956271	81652.4440232758	511230.50197531446	296655.26295143383	452477.56572189176	201756.4880599791	77756.7614911575	274777.20401721215	302171.8389587622	428409.51931337354	295739.4636730759	255854.49888431246	190080.1145528515	392961.3284838647	266302.634621464	234698.36674413292	536526.061518698	394697.2875139411	171595.93939751148	363273.1385123177	344976.06598636444	413020.38980174257	301551.5161294076	332105.4552561297	641909.5488088769
102079.6420994075	249682.16938692526	171714.76005180087	122300.89375413454	417409.4957069246	62312.28214956271	81652.4440232758	511230.50197531446	296655.26295143383	452477.56572189176	201756.4880599791	77756.7614911575	274777.20401721215	302171.8389587622	189460.35129116697	286434.30374852975	255854.49888431246	190080.1145528515	377777.9822474447	266302.634621464	234698.36674413292	84476.83459824986	394697.2875139411	171595.93939751148	353655.93131504935	344976.06598636444	413020.38980174257	189247.6011144366	332105.4552561297	641909.5488088769
102079.6420994075	249682.16938692526	170232.67433200782	122300.89375413454	417409.4957069246	62312.28214956271	81652.4440232758	511230.50197531446	227484.40725354315	452477.56572189176	201756.4880599791	77756.7614911575	268024.0621617778	302171.8389587622	189460.35129116697	286434.30374852975	255854.49888431246	190080.1145528515	317736.19571822695	266302.634621464	234698.36674413292	84476.83459824986	394697.2875139411	157679.95466160946	288654.9918562536	344976.06598636444	413020.38980174257	189247.6011144366	332105.4552561297	641909.5488088769
100604.17402959587	142119.4229710387	170232.67433200782	122300.89375413454	417409.4957069246	62312.28214956271	81652.4440232758	511230.50197531446	113035.84216221116	452477.56572189176	201756.4880599791	77756.7614911575	268024.0621617778	302171.8389587622	189460.35129116697	286434.30374852975	255854.49888431246	190080.1145528515	179412.15196923388	266302.634621464	234698.36674413292	84476.83459824986	394697.2875139411	157679.95466160946	288654.9918562536	344976.06598636444	413020.38980174257	189247.6011144366	332105.4552561297	641909.5488088769
100604.17402959587	142119.4229710387	170232.67433200782	122300.89375413454	417409.4957069246	62312.28214956271	81652.4440232758	511230.50197531446	113035.84216221116	452477.56572189176	201756.4880599791	77756.7614911575	268024.0621617778	302171.8389587622	189460.35129116697	286434.30374852975	255854.49888431246	190080.1145528515	179412.15196923388	266302.634621464	234698.36674413292	84476.83459824986	394697.2875139411	157679.95466160946	288654.9918562536	344976.06598636444	413020.38980174257	189247.6011144366	332105.4552561297	641909.5488088769
100604.17402959587	142119.4229710387	170232.67433200782	122300.89375413454	417409.4957069246	62312.28214956271	81652.4440232758	511230.50197531446	113035.84216221116	452477.56572189176	201756.4880599791	77756.7614911575	268024.0621617778	302171.8389587622	189460.35129116697	286434.30374852975	255854.49888431246	190080.1145528515	179412.15196923388	266302.634621464	234698.36674413292	84476.83459824986	394697.2875139411	157679.95466160946	288654.9918562536	344976.06598636444	413020.38980174257	189247.6011144366	332105.4552561297	574686.3247005589
100604.17402959587	142119.4229710387	170232.67433200782	122300.89375413454	417409.4957069246	62312.28214956271	81652.4440232758	511230.50197531446	113035.84216221116	452477.56572189176	201756.4880599791	77756.7614911575	268024.0621617778	302171.8389587622	189460.35129116697	286434.30374852975	255854.49888431246	153402.45094154557	179412.15196923388	266302.634621464	234698.36674413292	84476.83459824986	394697.2875139411	157679.95466160946	288654.9918562536	344976.06598636444	413020.38980174257	189247.6011144366	332105.4552561297	574686.3247005589
100604.17402959587	142119.4229710387	118869.06779383979	122300.89375413454	417409.4957069246	62312.28214956271	81652.4440232758	511230.50197531446	113035.84216221116	313874.1156924854	152774.35740627378	77756.7614911575	268024.0621617778	302171.8389587622	189460.35129116697	286434.30374852975	255854.49888431246	153402.45094154557	179412.15196923388	266302.634621464	234698.36674413292	84476.83459824986	336795.14729420433	157679.95466160946	288654.9918562536	344976.06598636444	413020.38980174257	189247.6011144366	332105.4552561297	574686.3247005589
99948.59823048396	142119.4229710387	118869.06779383979	122300.89375413454	417409.4957069246	62312.28214956271	81652.4440232758	511230.50197531446	113035.84216221116	313874.1156924854	138138.3836865565	77756.7614911575	268024.0621617778	302171.8389587622	189460.35129116697	84445.49568346188	255854.49888431246	153402.45094154557	179412.15196923388	266302.634621464	234698.36674413292	84476.83459824986	336795.14729420433	157679.95466160946	288654.9918562536	344976.06598636444	413020.38980174257	189247.6011144366	332105.4552561297	574686.3247005589
99948.59823048396	142119.4229710387	118869.06779383979	122300.89375413454	417409.4957069246	62312.28214956271	81652.4440232758	511230.50197531446	113035.84216221116	313874.1156924854	138138.3836865565	77756.7614911575	166696.74556244293	269044.57640482066	189460.35129116697	84445.49568346188	255854.49888431246	153402.45094154557	179412.15196923388	266302.634621464	234698.36674413292	84476.83459824986	336795.14729420433	157679.95466160946	288654.9918562536	344976.06598636444	413020.38980174257	189247.6011144366	332105.4552561297	574686.3247005589
85596.07103721041	142119.4229710387	118869.06779383979	122300.89375413454	417409.4957069246	62312.28214956271	81652.4440232758	386874.02761051693	113035.84216221116	313874.1156924854	138138.3836865565	77756.7614911575	166696.74556244293	269044.57640482066	189460.35129116697	84445.49568346188	255854.49888431246	153402.45094154557	179412.15196923388	266302.634621464	92629.39489179332	84476.83459824986	336795.14729420433	157679.95466160946	242577.90466965787	275461.7397313373	413020.38980174257	189247.6011144366	332105.4552561297	574686.3247005589
85596.07103721041	142119.4229710387	118869.06779383979	69797.54714252864	407762.1215454099	62312.28214956271	81652.4440232758	386874.02761051693	113035.84216221116	313874.1156924854	138138.3836865565	77756.7614911575	166696.74556244293	269044.57640482066	189460.35129116697	84445.49568346188	255854.49888431246	153402.45094154557	179412.15196923388	266302.634621464	92629.39489179332	84476.83459824986	336795.14729420433	157679.95466160946	242577.90466965787	275461.7397313373	413020.38980174257	189247.6011144366	332105.4552561297	574686.3247005589
85596.07103721041	119607.04013628069	79603.29263334628	69797.54714252864	407762.1215454099	62312.28214956271	81652.4440232758	386874.02761051693	113035.84216221116	313874.1156924854	138138.3836865565	77756.7614911575	166696.74556244293	269044.57640482066	189460.35129116697	84445.49568346188	255854.49888431246	153402.45094154557	179412.15196923388	266302.634621464	92629.39489179332	84476.83459824986	336795.14729420433	157679.95466160946	242577.90466965787	275461.7397313373	354356.2913629543	189247.6011144366	332105.4552561297	574686.3247005589
85596.07103721041	119607.04013628069	79603.29263334628	69797.54714252864	407762.1215454099	62312.28214956271	81652.4440232758	386874.02761051693	113035.84216221116	313874.1156924854	138138.3836865565	77756.7614911575	166696.74556244293	269044.57640482066	189460.35129116697	84445.49568346188	255854.49888431246	108966.61905948752	179412.15196923388	266302.634621464	92629.39489179332	84476.83459824986	336795.14729420433	157679.95466160946	242577.90466965787	275461.7397313373	354356.2913629543	189247.6011144366	332105.4552561297	574686.3247005589
85596.07103721041	119607.04013628069	79603.29263334628	69797.54714252864	407762.1215454099	62312.28214956271	81652.4440232758	386874.02761051693	113035.84216221116	313874.1156924854	138138.3836865565	77756.7614911575	166696.74556244293	269044.57640482066	189460.35129116697	84445.49568346188	255854.49888431246	108966.61905948752	179412.15196923388	266302.634621464	92629.39489179332	84476.83459824986	258367.88891558096	121197.10703195688	242577.90466965787	275461.7397313373	354356.2913629543	189247.6011144366	332105.4552561297	574686.3247005589
85596.07103721041	119607.04013628069	79603.29263334628	69797.54714252864	407762.1215454099	62312.28214956271	81652.4440232758	386874.02761051693	113035.84216221116	313874.1156924854	138138.3836865565	77756.7614911575	166696.74556244293	269044.57640482066	189460.35129116697	84445.49568346188	255854.49888431246	108966.61905948752	179412.15196923388	207021.1260633702	92629.39489179332	84476.83459824986	258367.88891558096	121197.10703195688	242577.90466965787	275461.7397313373	354356.2913629543	189247.6011144366	332105.4552561297	574686.3247005589
85596.07103721041	103168.34276190973	79603.29263334628	69797.54714252864	407762.1215454099	62312.28214956271	81652.4440232758	264393.5189751118	113035.84216221116	313874.1156924854	138138.3836865565	77756.7614911575	166696.74556244293	269044.57640482066	189460.35129116697	84445.49568346188	255854.49888431246	108966.61905948752	179412.15196923388	207021.1260633702	92629.39489179332	84476.83459824986	246079.9153186215	121197.10703195688	242577.90466965787	275461.7397313373	354356.2913629543	189247.6011144366	332105.4552561297	574686.3247005589
85596.07103721041	103168.34276190973	79603.29263334628	69797.54714252864	407762.1215454099	62312.28214956271	81652.4440232758	264393.5189751118	113035.84216221116	313874.1156924854	138138.3836865565	77756.7614911575	166696.74556244293	269044.57640482066	189460.35129116697	84445.49568346188	255854.49888431246	87238.01571882004	179412.15196923388	207021.1260633702	92629.39489179332	84476.83459824986	246079.9153186215	121197.10703195688	242577.90466965787	209980.137370695	354356.2913629543	189247.6011144366	332105.4552561297	574686.3247005589
85596.07103721041	103168.34276190973	79603.29263334628	69797.54714252864	407762.1215454099	62312.28214956271	81652.4440232758	264393.5189751118	113035.84216221116	313874.1156924854	138138.3836865565	77756.7614911575	166696.74556244293	138195.79522246018	189460.35129116697	75949.82742318955	255854.49888431246	87238.01571882004	179412.15196923388	207021.1260633702	92629.39489179332	84476.83459824986	246079.9153186215	121197.10703195688	236596.20723004628	209980.137370695	354356.2913629543	189247.6011144366	332105.4552561297	574686.3247005589
85596.07103721041	103168.34276190973	79603.29263334628	69797.54714252864	407762.1215454099	62312.28214956271	81652.4440232758	180534.7067306148	113035.84216221116	313874.1156924854	138138.3836865565	77756.7614911575	166696.74556244293	138195.79522246018	189460.35129116697	75949.82742318955	255854.49888431246	87238.01571882004	179412.15196923388	207021.1260633702	92629.39489179332	61818.73885944622	246079.9153186215	121197.10703195688	236596.20723004628	209980.137370695	354356.2913629543	189247.6011144366	332105.4552561297	574686.3247005589
85596.07103721041	103168.34276190973	79603.29263334628	69797.54714252864	377077.0984503584	62312.28214956271	81652.4440232758	180534.7067306148	113035.84216221116	313874.1156924854	138138.3836865565	77756.7614911575	166696.74556244293	138195.79522246018	189460.35129116697	75949.82742318955	255854.49888431246	87238.01571882004	179412.15196923388	207021.1260633702	92629.39489179332	61818.73885944622	246079.9153186215	121197.10703195688	236596.20723004628	209980.137370695	354356.2913629543	189247.6011144366	332105.4552561297	574686.3247005589
85596.07103721041	103168.34276190973	79603.29263334628	69797.54714252864	377077.0984503584	62312.28214956271	81652.4440232758	180534.7067306148	113035.84216221116	313874.1156924854	138138.3836865565	77756.7614911575	166696.74556244293	138195.79522246018	169120.2989052299	75949.82742318955	255854.49888431246	87238.01571882004	179412.15196923388	207021.1260633702	92629.39489179332	61818.73885944622	246079.9153186215	109755.51296837108	236596.20723004628	209980.137370695	354356.2913629543	189247.6011144366	332105.4552561297	381934.6856252772
55087.9566181832	103168.34276190973	79603.29263334628	69797.54714252864	377077.0984503584	62312.28214956271	81652.4440232758	180534.7067306148	113035.84216221116	313874.1156924854	138138.3836865565	77756.7614911575	166696.74556244293	122989.75689828854	169120.2989052299	75949.82742318955	255854.49888431246	87238.01571882004	179412.15196923388	207021.1260633702	92629.39489179332	61818.73885944622	246079.9153186215	71761.10703605248	236596.20723004628	209980.137370695	354356.2913629543	189247.6011144366	332105.4552561297	381934.6856252772
55087.9566181832	103168.34276190973	79603.29263334628	69797.54714252864	377077.0984503584	62312.28214956271	81652.4440232758	180534.7067306148	109410.12957537803	313874.1156924854	138138.3836865565	77756.7614911575	166696.74556244293	122989.75689828854	169120.2989052299	62655.72085508402	255854.49888431246	87238.01571882004	179412.15196923388	207021.1260633702	92629.39489179332	61818.73885944622	246079.9153186215	71761.10703605248	236596.20723004628	145602.2118726011	354356.2913629543	189247.6011144366	332105.4552561297	381934.6856252772
55087.9566181832	66396.74794914905	79603.29263334628	69797.54714252864	377077.0984503584	62312.28214956271	81652.4440232758	180534.7067306148	109410.12957537803	313874.1156924854	138138.3836865565	77756.7614911575	166696.74556244293	122989.75689828854	169120.2989052299	62655.72085508402	255854.49888431246	87238.01571882004	179412.15196923388	207021.1260633702	92629.39489179332	61818.73885944622	246079.9153186215	71761.10703605248	236596.20723004628	145602.2118726011	354356.2913629543	189247.6011144366	332105.4552561297	197314.9946192218
48699.2200273813	66396.74794914905	79603.29263334628	69797.54714252864	188696.7107115556	62312.28214956271	81652.4440232758	180534.7067306148	109410.12957537803	313874.1156924854	138138.3836865565	77756.7614911575	166696.74556244293	122989.75689828854	169120.2989052299	62655.72085508402	255854.49888431246	87238.01571882004	179412.15196923388	191748.69594803505	92629.39489179332	61818.73885944622	246079.9153186215	71761.10703605248	223221.71651341714	145602.2118726011	354356.2913629543	189247.6011144366	332105.4552561297	182644.28193302028
48699.2200273813	66396.74794914905	79603.29263334628	69797.54714252864	188696.7107115556	62312.28214956271	81652.4440232758	180534.7067306148	109410.12957537803	313874.1156924854	138138.3836865565	77756.7614911575	166696.74556244293	122989.75689828854	169120.2989052299	62655.72085508402	249957.1716561345	87238.01571882004	179412.15196923388	191748.69594803505	92629.39489179332	61818.73885944622	246079.9153186215	71761.10703605248	223221.71651341714	145602.2118726011	354356.2913629543	189247.6011144366	332105.4552561297	182644.28193302028
48699.2200273813	66396.74794914905	79603.29263334628	69797.54714252864	188696.7107115556	62312.28214956271	81652.4440232758	61750.295128454316	109410.12957537803	313874.1156924854	138138.3836865565	77756.7614911575	166696.74556244293	122989.75689828854	169120.2989052299	62655.72085508402	249957.1716561345	87238.01571882004	179412.15196923388	191748.69594803505	92629.39489179332	45135.94151135597	246079.9153186215	71761.10703605248	223221.71651341714	145602.2118726011	354356.2913629543	189247.6011144366	332105.4552561297	182644.28193302028
48699.2200273813	66396.74794914905	79603.29263334628	69797.54714252864	188696.7107115556	62312.28214956271	81652.4440232758	61750.295128454316	109410.12957537803	313874.1156924854	138138.3836865565	77756.7614911575	166696.74556244293	122989.75689828854	169120.2989052299	62655.72085508402	249957.1716561345	87238.01571882004	179412.15196923388	191748.69594803505	63879.232338191185	45135.94151135597	246079.9153186215	71761.10703605248	223221.71651341714	145602.2118726011	354356.2913629543	189247.6011144366	332105.4552561297	182644.28193302028
48699.2200273813	66396.74794914905	79603.29263334628	69797.54714252864	188696.7107115556	62312.28214956271	81652.4440232758	61750.295128454316	109410.12957537803	313874.1156924854	90784.17017540203	77756.7614911575	166696.74556244293	122989.75689828854	169120.2989052299	62655.72085508402	249957.1716561345	87238.01571882004	179412.15196923388	191748.69594803505	63879.232338191185	45135.94151135597	246079.9153186215	71761.10703605248	223221.71651341714	145602.2118726011	315343.4256501908	189247.6011144366	332105.4552561297	182644.28193302028
48699.2200273813	66396.74794914905	79603.29263334628	69797.54714252864	188696.7107115556	53604.172509732474	81652.4440232758	61750.295128454316	109410.12957537803	313874.1156924854	90784.17017540203	77756.7614911575	166696.74556244293	122989.75689828854	169120.2989052299	62655.72085508402	249957.1716561345	87238.01571882004	179412.15196923388	191748.69594803505	63879.232338191185	45135.94151135597	246079.9153186215	71761.10703605248	223221.71651341714	145602.2118726011	315343.4256501908	189247.6011144366	332105.4552561297	182644.28193302028
48699.2200273813	66396.74794914905	79603.29263334628	69797.54714252864	188696.7107115556	53604.172509732474	81652.4440232758	61750.295128454316	109410.12957537803	313874.1156924854	90784.17017540203	77756.7614911575	166696.74556244293	122989.75689828854	169120.2989052299	62655.72085508402	249957.1716561345	87238.01571882004	179412.15196923388	191748.69594803505	63879.232338191185	45135.94151135597	246079.9153186215	71761.10703605248	223221.71651341714	145602.2118726011	306687.99764480366	189247.6011144366	332105.4552561297	182644.28193302028
48699.2200273813	66396.74794914905	79603.29263334628	69797.54714252864	188696.7107115556	53604.172509732474	81652.4440232758	61750.295128454316	109410.12957537803	313874.1156924854	90784.17017540203	77756.7614911575	166696.74556244293	122989.75689828854	169120.2989052299	62655.72085508402	249957.1716561345	87238.01571882004	179412.15196923388	191748.69594803505	63879.232338191185	45135.94151135597	242750.17729744493	71761.10703605248	223221.71651341714	145602.2118726011	306687.99764480366	189247.6011144366	229492.6601751446	182644.28193302028
48699.2200273813	66396.74794914905	79603.29263334628	69797.54714252864	188696.7107115556	53604.172509732474	81652.4440232758	61750.295128454316	109410.12957537803	313874.1156924854	90784.17017540203	77756.7614911575	166696.74556244293	122989.75689828854	169120.2989052299	62655.72085508402	249957.1716561345	87238.01571882004	179412.15196923388	191748.69594803505	63879.232338191185	45135.94151135597	242750.17729744493	71761.10703605248	223221.71651341714	145602.2118726011	306687.99764480366	189247.6011144366	229492.6601751446	182644.28193302028
48699.2200273813	66396.74794914905	79603.29263334628	69797.54714252864	188696.7107115556	53604.172509732474	81652.4440232758	61750.295128454316	109410.12957537803	313874.1156924854	90784.17017540203	77756.7614911575	166696.74556244293	122989.75689828854	169120.2989052299	62655.72085508402	249957.1716561345	64107.99666320851	179412.15196923388	138752.8936938441	63879.232338191185	45135.94151135597	242750.17729744493	71761.10703605248	223221.71651341714	145602.2118726011	203846.1164038123	189247.6011144366	229492.6601751446	182644.28193302028
48699.2200273813	66396.74794914905	79603.29263334628	69797.54714252864	188696.7107115556	53604.172509732474	81652.4440232758	61750.295128454316	109410.12957537803	313874.1156924854	90784.17017540203	77756.7614911575	166696.74556244293	122989.75689828854	169120.2989052299	62655.72085508402	249957.1716561345	64107.99666320851	179412.15196923388	138752.8936938441	63879.232338191185	45135.94151135597	242750.17729744493	71761.10703605248	223221.71651341714	145602.2118726011	203846.1164038123	155880.58793363321	205476.55699983638	164384.4479000862
48699.2200273813	66396.74794914905	79603.29263334628	69797.54714252864	188696.7107115556	53604.172509732474	81652.4440232758	61750.295128454316	109410.12957537803	313874.1156924854	90784.17017540203	77756.7614911575	166696.74556244293	122989.75689828854	169120.2989052299	62655.72085508402	178497.17635042052	64107.99666320851	179412.15196923388	138752.8936938441	63879.232338191185	45135.94151135597	111897.4303921083	71761.10703605248	223221.71651341714	145602.2118726011	203846.1164038123	155880.58793363321	205476.55699983638	164384.4479000862
48699.2200273813	66396.74794914905	79603.29263334628	69797.54714252864	188696.7107115556	53604.172509732474	81652.4440232758	61750.295128454316	109410.12957537803	313874.1156924854	90784.17017540203	77756.7614911575	166696.74556244293	122989.75689828854	169120.2989052299	62655.72085508402	69139.86173102116	64107.99666320851	179412.15196923388	138752.8936938441	63879.232338191185	45135.94151135597	111897.4303921083	71761.10703605248	223221.71651341714	145602.2118726011	203846.1164038123	155880.58793363321	205476.55699983638	164384.4479000862
48699.2200273813	66396.74794914905	79603.29263334628	69797.54714252864	188696.7107115556	53604.172509732474	81652.4440232758	61750.295128454316	109410.12957537803	257542.75188840646	90784.17017540203	77756.7614911575	166696.74556244293	122989.75689828854	169120.2989052299	62655.72085508402	69139.86173102116	64107.99666320851	179412.15196923388	138752.8936938441	63879.232338191185	45135.94151135597	111897.4303921083	71761.10703605248	223221.71651341714	145602.2118726011	203846.1164038123	151707.94496382846	205476.55699983638	164384.4479000862
48699.2200273813	66396.74794914905	79603.29263334628	69797.54714252864	188696.7107115556	53604.172509732474	81652.4440232758	61750.295128454316	109410.12957537803	257542.75188840646	90784.17017540203	77756.7614911575	166696.74556244293	122989.75689828854	169120.2989052299	62655.72085508402	69139.86173102116	64107.99666320851	113549.64634376946	138752.8936938441	63879.232338191185	45135.94151135597	111897.4303921083	71761.10703605248	223221.71651341714	145602.2118726011	203846.1164038123	151707.94496382846	205476.55699983638	164384.4479000862
48699.2200273813	66396.74794914905	79603.29263334628	69797.54714252864	188696.7107115556	53604.172509732474	81652.4440232758	61750.295128454316	109410.12957537803	257542.75188840646	90784.17017540203	77756.7614911575	166696.74556244293	122989.75689828854	169120.2989052299	62655.72085508402	69139.86173102116	64107.99666320851	113549.64634376946	138752.8936938441	63879.232338191185	45135.94151135597	102543.96095328915	71761.10703605248	223221.71651341714	145602.2118726011	203846.1164038123	151707.94496382846	205476.55699983638	164384.4479000862
31100.626079173835	66396.74794914905	79603.29263334628	69797.54714252864	188696.7107115556	30117.792610023673	81652.4440232758	61750.295128454316	71598.05625552683	257542.75188840646	90784.17017540203	77756.7614911575	166696.74556244293	122989.75689828854	169120.2989052299	62655.72085508402	69139.86173102116	64107.99666320851	113549.64634376946	138752.8936938441	63879.232338191185	45135.94151135597	102543.96095328915	71761.10703605248	223221.71651341714	145602.2118726011	203846.1164038123	151707.94496382846	205476.55699983638	164384.4479000862
24640.55981438474	66396.74794914905	79603.29263334628	69797.54714252864	188696.7107115556	30117.792610023673	81652.4440232758	61750.295128454316	71598.05625552683	257542.75188840646	90784.17017540203	77756.7614911575	166696.74556244293	122989.75689828854	169120.2989052299	62655.72085508402	69139.86173102116	64107.99666320851	113549.64634376946	138752.8936938441	63879.232338191185	45135.94151135597	102543.96095328915	71761.10703605248	223221.71651341714	145602.2118726011	203846.1164038123	151707.94496382846	205476.55699983638	164384.4479000862
24640.55981438474	66396.74794914905	79603.29263334628	69797.54714252864	188696.7107115556	30117.792610023673	78594.63763829006	61750.295128454316	65745.57168967965	257542.75188840646	90784.17017540203	77756.7614911575	166696.74556244293	122989.75689828854	169120.2989052299	62655.72085508402	69139.86173102116	64107.99666320851	113549.64634376946	138752.8936938441	63879.232338191185	45135.94151135597	102543.96095328915	71761.10703605248	207354.2480895135	145602.2118726011	203846.1164038123	151707.94496382846	205476.55699983638	164384.4479000862
24640.55981438474	66396.74794914905	79603.29263334628	69797.54714252864	188696.7107115556	30117.792610023673	78594.63763829006	61750.295128454316	65745.57168967965	140751.666286906	90784.17017540203	77756.7614911575	166696.74556244293	122989.75689828854	169120.2989052299	55307.425364323695	69139.86173102116	64107.99666320851	113549.64634376946	98881.51517547951	63879.232338191185	45135.94151135597	102543.96095328915	71651.4218887394	207354.2480895135	145602.2118726011	203846.1164038123	151707.94496382846	205476.55699983638	164384.4479000862
24640.55981438474	66396.74794914905	79603.29263334628	69797.54714252864	188696.7107115556	30117.792610023673	78594.63763829006	61750.295128454316	65745.57168967965	140751.666286906	90784.17017540203	77756.7614911575	166696.74556244293	122989.75689828854	169120.2989052299	55307.425364323695	69139.86173102116	64107.99666320851	113549.64634376946	98881.51517547951	63879.232338191185	45135.94151135597	102543.96095328915	71651.4218887394	207354.2480895135	145602.2118726011	203846.1164038123	151707.94496382846	205476.55699983638	164384.4479000862
24640.55981438474	66396.74794914905	79603.29263334628	69797.54714252864	188696.7107115556	30117.792610023673	78594.63763829006	61750.295128454316	65745.57168967965	140751.666286906	46908.52867332422	77756.7614911575	166696.74556244293	122989.75689828854	169120.2989052299	55307.425364323695	69139.86173102116	64107.99666320851	113549.64634376946	98881.51517547951	63879.232338191185	45135.94151135597	102543.96095328915	71651.4218887394	207354.2480895135	145602.2118726011	203846.1164038123	151707.94496382846	205476.55699983638	164384.4479000862
24640.55981438474	66396.74794914905	79603.29263334628	69797.54714252864	188696.7107115556	30117.792610023673	78594.63763829006	61750.295128454316	65745.57168967965	140751.666286906	46908.52867332422	77756.7614911575	166696.74556244293	122989.75689828854	125489.386273935	55307.425364323695	69139.86173102116	64107.99666320851	113549.64634376946	69666.34634091034	63879.232338191185	45135.94151135597	102543.96095328915	71651.4218887394	207354.2480895135	145602.2118726011	203846.1164038123	99212.48206394716	205476.55699983638	164384.4479000862
24640.55981438474	66396.74794914905	79603.29263334628	69797.54714252864	188696.7107115556	30117.792610023673	78594.63763829006	61750.295128454316	65745.57168967965	140751.666286906	46908.52867332422	77756.7614911575	152351.64632164885	122989.75689828854	125489.386273935	55307.425364323695	69139.86173102116	64107.99666320851	113549.64634376946	69666.34634091034	63879.232338191185	45135.94151135597	102543.96095328915	71651.4218887394	207354.2480895135	145602.2118726011	203846.1164038123	99212.48206394716	193312.35368689976	164384.4479000862
24640.55981438474	66396.74794914905	79603.29263334628	69797.54714252864	188696.7107115556	30117.792610023673	78594.63763829006	61750.295128454316	60221.03485496892	140751.666286906	46908.52867332422	77756.7614911575	152351.64632164885	122989.75689828854	125489.386273935	55307.425364323695	69139.86173102116	64107.99666320851	93445.98414519592	69666.34634091034	63879.232338191185	45135.94151135597	102543.96095328915	71651.4218887394	104377.17351686448	145602.2118726011	203846.1164038123	99212.48206394716	193312.35368689976	164384.4479000862
24640.55981438474	58095.026163518865	79603.29263334628	69797.54714252864	188696.7107115556	30117.792610023673	78594.63763829006	61750.295128454316	60221.03485496892	140751.666286906	46908.52867332422	77756.7614911575	152351.64632164885	122989.75689828854	125489.386273935	55307.425364323695	69139.86173102116	64107.99666320851	93445.98414519592	69666.34634091034	63879.232338191185	45135.94151135597	102543.96095328915	71651.4218887394	104377.17351686448	145602.2118726011	203846.1164038123	99212.48206394716	156834.75021931823	164384.4479000862
24640.55981438474	58095.026163518865	79603.29263334628	69797.54714252864	188696.7107115556	30117.792610023673	78594.63763829006	61750.295128454316	60221.03485496892	140751.666286906	46908.52867332422	77756.7614911575	152351.64632164885	122989.75689828854	125489.386273935	55307.425364323695	69139.86173102116	64107.99666320851	93445.98414519592	69666.34634091034	63879.232338191185	45135.94151135597	91519.47181574263	71651.4218887394	104377.17351686448	145602.2118726011	203846.1164038123	99212.48206394716	146056.99667463993	164384.4479000862
24640.55981438474	58095.026163518865	79603.29263334628	69797.54714252864	188696.7107115556	30117.792610023673	78594.63763829006	61750.295128454316	60221.03485496892	140751.666286906	46908.52867332422	77756.7614911575	152351.64632164885	122989.75689828854	125489.386273935	55307.425364323695	69139.86173102116	64107.99666320851	93445.98414519592	69666.34634091034	63879.232338191185	45135.94151135597	91519.47181574263	71651.4218887394	104377.17351686448	145602.2118726011	203846.1164038123	99212.48206394716	146056.99667463993	164384.4479000862
24640.55981438474	58095.026163518865	79603.29263334628	69797.54714252864	188696.7107115556	30117.792610023673	78594.63763829006	61750.295128454316	60221.03485496892	140751.666286906	46908.52867332422	70782.25782166424	152351.64632164885	122989.75689828854	125489.386273935	55307.425364323695	49694.602030128335	64107.99666320851	93445.98414519592	52184.356137984425	63879.232338191185	45135.94151135597	91519.47181574263	71651.4218887394	104377.17351686448	145602.2118726011	203846.1164038123	94947.11709364335	146056.99667463993	131003.489512729
24640.55981438474	58095.026163518865	79603.29263334628	69797.54714252864	188696.7107115556	30117.792610023673	78594.63763829006	61750.295128454316	60221.03485496892	140751.666286906	46908.52867332422	70782.25782166424	152351.64632164885	101260.49260874196	125489.386273935	55307.425364323695	49694.602030128335	64107.99666320851	93445.98414519592	52184.356137984425	63879.232338191185	45135.94151135597	91519.47181574263	71651.4218887394	104377.17351686448	101851.14002524495	203846.1164038123	94947.11709364335	146056.99667463993	131003.489512729
24640.55981438474	58095.026163518865	79603.29263334628	69797.54714252864	188696.7107115556	30117.792610023673	78594.63763829006	61750.295128454316	60221.03485496892	140751.666286906	46908.52867332422	70782.25782166424	152351.64632164885	101260.49260874196	125489.386273935	55307.425364323695	49694.602030128335	64107.99666320851	93445.98414519592	52184.356137984425	63879.232338191185	45135.94151135597	91519.47181574263	71651.4218887394	104377.17351686448	101851.14002524495	203846.1164038123	94947.11709364335	146056.99667463993	131003.489512729
24640.55981438474	58095.026163518865	79603.29263334628	69797.54714252864	188696.7107115556	30117.792610023673	78594.63763829006	61750.295128454316	60221.03485496892	140751.666286906	46908.52867332422	70782.25782166424	99323.59040850523	101260.49260874196	125489.386273935	55307.425364323695	49694.602030128335	64107.99666320851	93445.98414519592	52184.356137984425	63879.232338191185	45135.94151135597	91519.47181574263	71651.4218887394	95594.540682069	101851.14002524495	203846.1164038123	94947.11709364335	146056.99667463993	131003.489512729
24640.55981438474	58095.026163518865	79603.29263334628	69797.54714252864	188696.7107115556	30117.792610023673	78594.63763829006	61750.295128454316	60221.03485496892	140751.666286906	46908.52867332422	70782.25782166424	99323.59040850523	101260.49260874196	125489.386273935	55307.425364323695	49694.602030128335	64107.99666320851	93445.98414519592	52184.356137984425	63879.232338191185	45135.94151135597	91519.47181574263	66052.52009248672	81089.9371648521	101851.14002524495	203846.1164038123	94947.11709364335	146056.99667463993	131003.489512729
24640.55981438474	58095.026163518865	79603.29263334628	69797.54714252864	188696.7107115556	30117.792610023673	78594.63763829006	61750.295128454316	60221.03485496892	140751.666286906	46908.52867332422	70782.25782166424	99323.59040850523	101260.49260874196	125489.386273935	55307.425364323695	49694.602030128335	49246.22455807475	93445.98414519592	52184.356137984425	63879.232338191185	45135.94151135597	91519.47181574263	66052.52009248672	81089.9371648521	101851.14002524495	203846.1164038123	94947.11709364335	146056.99667463993	131003.489512729
24640.55981438474	58095.026163518865	79603.29263334628	69797.54714252864	188696.7107115556	30117.792610023673	78594.63763829006	61750.295128454316	60221.03485496892	140751.666286906	46908.52867332422	70782.25782166424	99323.59040850523	101260.49260874196	125489.386273935	55307.425364323695	49694.602030128335	49246.22455807475	93445.98414519592	52184.356137984425	63879.232338191185	45135.94151135597	91519.47181574263	66052.52009248672	61394.60983842987	77388.78329265669	203846.1164038123	94947.11709364335	146056.99667463993	131003.489512729
24640.55981438474	58095.026163518865	79603.29263334628	69797.54714252864	188696.7107115556	30117.792610023673	78594.63763829006	61750.295128454316	60221.03485496892	140751.666286906	46908.52867332422	70782.25782166424	99323.59040850523	101260.49260874196	125489.386273935	55307.425364323695	49694.602030128335	49246.22455807475	93445.98414519592	52184.356137984425	63879.232338191185	45135.94151135597	91519.47181574263	66052.52009248672	61394.60983842987	77388.78329265669	203846.1164038123	94947.11709364335	146056.99667463993	131003.489512729
24640.55981438474	58095.026163518865	79603.29263334628	69797.54714252864	188696.7107115556	30117.792610023673	78594.63763829006	61750.295128454316	60221.03485496892	140751.666286906	46908.52867332422	70782.25782166424	99323.59040850523	101260.49260874196	125489.386273935	55307.425364323695	49694.602030128335	49246.22455807475	93445.98414519592	52184.356137984425	63879.232338191185	45135.94151135597	91519.47181574263	66052.52009248672	61394.60983842987	77388.78329265669	203846.1164038123	94947.11709364335	145281.04393569115	131003.489512729
24640.55981438474	58095.026163518865	79603.29263334628	64015.73153215249	188696.7107115556	30117.792610023673	78594.63763829006	61750.295128454316	60221.03485496892	126800.85836912997	46908.52867332422	70782.25782166424	99323.59040850523	91733.14355811472	125489.386273935	55307.425364323695	49694.602030128335	49246.22455807475	85684.92901133686	52184.356137984425	63879.232338191185	45135.94151135597	69550.00380143659	66052.52009248672	61394.60983842987	77388.78329265669	203846.1164038123	94947.11709364335	145281.04393569115	131003.489512729
24640.55981438474	56657.50742016024	79603.29263334628	64015.73153215249	188696.7107115556	30117.792610023673	78594.63763829006	61750.295128454316	60221.03485496892	126800.85836912997	46908.52867332422	70782.25782166424	99323.59040850523	73637.59152464334	125489.386273935	55307.425364323695	49694.602030128335	49246.22455807475	85684.92901133686	52184.356137984425	63879.232338191185	45135.94151135597	69550.00380143659	66052.52009248672	61394.60983842987	77388.78329265669	203846.1164038123	94947.11709364335	145281.04393569115	131003.489512729
24640.55981438474	56657.50742016024	79603.29263334628	64015.73153215249	188696.7107115556	30117.792610023673	78594.63763829006	61750.295128454316	60221.03485496892	126800.85836912997	46908.52867332422	70782.25782166424	90373.17129752877	73637.59152464334	125489.386273935	55307.425364323695	49694.602030128335	49246.22455807475	85684.92901133686	52184.356137984425	63879.232338191185	45135.94151135597	69550.00380143659	56428.46084151881	61394.60983842987	77388.78329265669	203846.1164038123	94947.11709364335	123018.2692257215	131003.489512729
24640.55981438474	56657.50742016024	79603.29263334628	64015.73153215249	188696.7107115556	30117.792610023673	78594.63763829006	61750.295128454316	45740.45100400168	126800.85836912997	46908.52867332422	70782.25782166424	90373.17129752877	73637.59152464334	103056.81592561775	55307.425364323695	49694.602030128335	49246.22455807475	85684.92901133686	52184.356137984425	63879.232338191185	45135.94151135597	69550.00380143659	56428.46084151881	61394.60983842987	77388.78329265669	203846.1164038123	94947.11709364335	123018.2692257215	131003.489512729
24640.55981438474	56657.50742016024	79603.29263334628	64015.73153215249	188696.7107115556	30117.792610023673	78594.63763829006	61750.295128454316	45740.45100400168	126800.85836912997	46908.52867332422	70782.25782166424	90373.17129752877	73637.59152464334	103056.81592561775	55307.425364323695	49694.602030128335	49246.22455807475	85684.92901133686	52184.356137984425	63879.232338191185	45135.94151135597	69550.00380143659	56428.46084151881	61394.60983842987	77388.78329265669	203846.1164038123	94947.11709364335	123018.2692257215	131003.489512729
24640.55981438474	56657.50742016024	79603.29263334628	64015.73153215249	188696.7107115556	30117.792610023673	78594.63763829006	61750.295128454316	45740.45100400168	126800.85836912997	46908.52867332422	70782.25782166424	90373.17129752877	73637.59152464334	103056.81592561775	55307.425364323695	49694.602030128335	49246.22455807475	85684.92901133686	52184.356137984425	63879.232338191185	45135.94151135597	69550.00380143659	56428.46084151881	61394.60983842987	66479.97815111882	203846.1164038123	94947.11709364335	123018.2692257215	131003.489512729
24640.55981438474	56657.50742016024	79603.29263334628	64015.73153215249	188696.7107115556	30117.792610023673	78594.63763829006	61750.295128454316	45740.45100400168	126800.85836912997	46908.52867332422	70782.25782166424	90373.17129752877	73637.59152464334	73687.22675857866	55307.425364323695	49694.602030128335	49246.22455807475	85684.92901133686	52184.356137984425	63879.232338191185	45135.94151135597	69550.00380143659	56428.46084151881	61394.60983842987	66479.97815111882	203846.1164038123	94947.11709364335	123018.2692257215	131003.489512729
24640.55981438474	56657.50742016024	79603.29263334628	64015.73153215249	188696.7107115556	30117.792610023673	78594.63763829006	61750.295128454316	45740.45100400168	126800.85836912997	46908.52867332422	70782.25782166424	90373.17129752877	73637.59152464334	73687.22675857866	55307.425364323695	49694.602030128335	49246.22455807475	85684.92901133686	52184.356137984425	63879.232338191185	45135.94151135597	69550.00380143659	56428.46084151881	61394.60983842987	66479.97815111882	203846.1164038123	94947.11709364335	123018.2692257215	131003.489512729
24640.55981438474	56657.50742016024	79603.29263334628	64015.73153215249	188696.7107115556	30117.792610023673	78594.63763829006	61750.295128454316	45740.45100400168	104620.53296290764	45686.09265427143	70782.25782166424	90373.17129752877	73637.59152464334	73687.22675857866	55307.425364323695	49694.602030128335	49246.22455807475	85684.92901133686	52184.356137984425	63879.232338191185	45135.94151135597	69550.00380143659	56428.46084151881	61394.60983842987	66479.97815111882	203846.1164038123	94947.11709364335	123018.2692257215	86764.65001078391
24640.55981438474	56657.50742016024	79603.29263334628	64015.73153215249	188696.7107115556	30117.792610023673	78594.63763829006	61750.295128454316	45740.45100400168	104620.53296290764	45686.09265427143	70782.25782166424	90373.17129752877	73637.59152464334	73687.22675857866	55307.425364323695	49694.602030128335	49246.22455807475	85684.92901133686	52184.356137984425	59280.37668957044	45135.94151135597	69550.00380143659	56428.46084151881	40786.99960273892	66479.97815111882	203846.1164038123	94947.11709364335	123018.2692257215	86764.65001078391
24640.55981438474	56657.50742016024	79603.29263334628	64015.73153215249	188696.7107115556	30117.792610023673	78594.63763829006	61750.295128454316	45740.45100400168	104620.53296290764	45686.09265427143	70782.25782166424	90373.17129752877	73637.59152464334	73687.22675857866	55307.425364323695	49694.602030128335	49246.22455807475	85684.92901133686	52184.356137984425	55167.42914030752	45135.94151135597	69550.00380143659	56428.46084151881	40786.99960273892	66479.97815111882	203846.1164038123	94947.11709364335	101549.66366653811	86764.65001078391
24640.55981438474	56657.50742016024	79603.29263334628	63141.83807766665	95571.41803444843	30117.792610023673	78594.63763829006	61750.295128454316	45740.45100400168	104620.53296290764	45686.09265427143	70782.25782166424	90373.17129752877	57383.409530047684	73687.22675857866	55307.425364323695	49694.602030128335	49246.22455807475	85684.92901133686	52184.356137984425	55167.42914030752	45135.94151135597	69550.00380143659	56428.46084151881	40786.99960273892	66479.97815111882	203846.1164038123	94947.11709364335	101549.66366653811	77082.22701920434
24640.55981438474	56657.50742016024	79603.29263334628	63141.83807766665	95571.41803444843	30117.792610023673	78594.63763829006	61750.295128454316	45740.45100400168	104620.53296290764	45686.09265427143	58199.71677969394	90373.17129752877	57383.409530047684	73687.22675857866	55307.425364323695	49694.602030128335	49246.22455807475	85684.92901133686	52184.356137984425	55167.42914030752	45135.94151135597	69550.00380143659	56428.46084151881	40786.99960273892	66479.97815111882	203846.1164038123	94947.11709364335	101549.66366653811	74499.99310644156
24640.55981438474	56657.50742016024	79603.29263334628	63141.83807766665	95571.41803444843	30117.792610023673	78594.63763829006	61750.295128454316	45740.45100400168	104620.53296290764	24923.17689517813	58199.71677969394	90373.17129752877	57383.409530047684	73687.22675857866	55307.425364323695	49694.602030128335	49246.22455807475	85684.92901133686	52184.356137984425	55167.42914030752	45135.94151135597	69550.00380143659	56428.46084151881	31811.958288373306	66479.97815111882	203846.1164038123	94947.11709364335	101549.66366653811	74499.99310644156
24640.55981438474	56657.50742016024	79603.29263334628	63141.83807766665	95571.41803444843	30117.792610023673	78594.63763829006	61750.295128454316	41043.2282529364	104620.53296290764	24923.17689517813	58199.71677969394	90373.17129752877	57383.409530047684	73687.22675857866	55307.425364323695	49694.602030128335	49246.22455807475	85684.92901133686	52184.356137984425	55167.42914030752	45135.94151135597	69550.00380143659	56428.46084151881	31811.958288373306	66479.97815111882	203846.1164038123	76905.84452115309	101549.66366653811	74499.99310644156
24640.55981438474	56657.50742016024	79603.29263334628	63141.83807766665	95571.41803444843	30117.792610023673	78594.63763829006	61750.295128454316	41043.2282529364	104620.53296290764	24923.17689517813	58199.71677969394	90373.17129752877	57383.409530047684	73687.22675857866	55307.425364323695	31402.15553568634	49246.22455807475	85684.92901133686	52184.356137984425	55167.42914030752	45135.94151135597	69550.00380143659	51807.19124277027	31811.958288373306	66479.97815111882	172710.62869023115	52337.13456568498	101549.66366653811	74499.99310644156
16745.397100213508	56657.50742016024	79603.29263334628	63141.83807766665	95571.41803444843	30117.792610023673	78594.63763829006	61750.295128454316	41043.2282529364	104620.53296290764	24923.17689517813	58199.71677969394	90373.17129752877	57383.409530047684	73687.22675857866	55307.425364323695	31402.15553568634	49246.22455807475	85684.92901133686	52184.356137984425	55167.42914030752	45135.94151135597	69550.00380143659	51807.19124277027	31811.958288373306	66479.97815111882	172710.62869023115	52337.13456568498	101549.66366653811	74499.99310644156
16745.397100213508	56657.50742016024	79603.29263334628	63141.83807766665	95571.41803444843	30117.792610023673	78594.63763829006	61750.295128454316	41043.2282529364	104620.53296290764	24923.17689517813	58199.71677969394	90373.17129752877	57383.409530047684	73687.22675857866	55307.425364323695	31402.15553568634	49246.22455807475	85684.92901133686	52184.356137984425	55167.42914030752	45135.94151135597	69550.00380143659	51807.19124277027	31811.958288373306	66479.97815111882	172710.62869023115	52337.13456568498	101549.66366653811	74499.99310644156
16745.397100213508	56657.50742016024	79603.29263334628	63141.83807766665	95571.41803444843	30117.792610023673	78594.63763829006	61750.295128454316	41043.2282529364	104620.53296290764	24923.17689517813	58199.71677969394	90373.17129752877	57383.409530047684	73687.22675857866	55307.425364323695	31402.15553568634	49246.22455807475	85684.92901133686	52184.356137984425	55167.42914030752	45135.94151135597	69550.00380143659	51807.19124277027	31811.958288373306	66479.97815111882	172710.62869023115	52337.13456568498	101549.66366653811	74499.99310644156
16745.397100213508	56657.50742016024	79603.29263334628	54871.572940264814	95571.41803444843	30117.792610023673	78594.63763829006	61750.295128454316	41043.2282529364	104620.53296290764	24923.17689517813	58199.71677969394	90373.17129752877	57383.409530047684	73687.22675857866	55307.425364323695	31402.15553568634	49246.22455807475	85684.92901133686	52184.356137984425	55167.42914030752	45135.94151135597	69550.00380143659	51807.19124277027	31811.958288373306	66479.97815111882	129600.45147079277	52337.13456568498	101549.66366653811	74499.99310644156
16745.397100213508	56657.50742016024	79603.29263334628	54871.572940264814	95571.41803444843	30117.792610023673	78594.63763829006	61750.295128454316	41043.2282529364	104620.53296290764	24923.17689517813	58199.71677969394	90373.17129752877	31340.395806899658	73687.22675857866	55307.425364323695	31402.15553568634	47803.8526721129	85684.92901133686	52184.356137984425	55167.42914030752	45135.94151135597	69550.00380143659	51807.19124277027	31811.958288373306	66479.97815111882	129600.45147079277	52337.13456568498	101549.66366653811	74499.99310644156
16745.397100213508	56657.50742016024	79603.29263334628	54871.572940264814	95571.41803444843	30117.792610023673	78594.63763829006	56088.7850751221	41043.2282529364	104620.53296290764	24923.17689517813	58199.71677969394	90373.17129752877	31340.395806899658	73687.22675857866	55307.425364323695	31402.15553568634	47803.8526721129	85684.92901133686	52184.356137984425	55167.42914030752	45135.94151135597	69550.00380143659	51807.19124277027	31811.958288373306	66479.97815111882	129600.45147079277	52337.13456568498	101549.66366653811	74499.99310644156
16745.397100213508	56657.50742016024	79603.29263334628	54871.572940264814	95571.41803444843	30117.792610023673	78594.63763829006	56088.7850751221	41043.2282529364	104620.53296290764	24923.17689517813	58199.71677969394	75610.65061477499	31340.395806899658	73687.22675857866	55307.425364323695	31402.15553568634	47803.8526721129	85684.92901133686	52184.356137984425	55167.42914030752	45135.94151135597	69550.00380143659	51807.19124277027	27742.186327182655	66479.97815111882	129600.45147079277	52337.13456568498	101549.66366653811	74499.99310644156
16745.397100213508	56657.50742016024	78431.99859842534	54871.572940264814	95571.41803444843	30117.792610023673	78594.63763829006	56088.7850751221	41043.2282529364	104620.53296290764	24923.17689517813	58199.71677969394	75610.65061477499	31340.395806899658	73687.22675857866	55307.425364323695	31402.15553568634	47803.8526721129	85684.92901133686	52184.356137984425	55167.42914030752	45135.94151135597	69550.00380143659	49523.14758591007	27742.186327182655	66479.97815111882	129600.45147079277	52337.13456568498	101549.66366653811	74499.99310644156
16745.397100213508	56657.50742016024	78431.99859842534	54871.572940264814	95571.41803444843	30117.792610023673	78594.63763829006	56088.7850751221	41043.2282529364	104620.53296290764	24923.17689517813	58199.71677969394	75610.65061477499	31340.395806899658	73687.22675857866	55307.425364323695	31402.15553568634	47803.8526721129	85684.92901133686	52184.356137984425	55167.42914030752	45135.94151135597	69550.00380143659	49523.14758591007	27742.186327182655	66479.97815111882	129600.45147079277	52337.13456568498	101549.66366653811	74499.99310644156
16745.397100213508	56657.50742016024	62974.01938215154	54871.572940264814	95571.41803444843	30117.792610023673	78594.63763829006	56088.7850751221	41043.2282529364	69256.53350540191	24923.17689517813	58199.71677969394	75610.65061477499	31340.395806899658	73687.22675857866	55307.425364323695	31402.15553568634	47803.8526721129	85684.92901133686	52184.356137984425	55167.42914030752	45135.94151135597	69550.00380143659	49523.14758591007	27742.186327182655	66479.97815111882	129600.45147079277	52337.13456568498	101549.66366653811	74499.99310644156
16745.397100213508	56657.50742016024	62974.01938215154	54871.572940264814	95571.41803444843	30117.792610023673	78594.63763829006	56088.7850751221	41043.2282529364	69256.53350540191	24923.17689517813	51509.84182459268	64535.185338746945	31340.395806899658	73687.22675857866	55307.425364323695	31402.15553568634	47803.8526721129	85684.92901133686	52184.356137984425	55167.42914030752	45135.94151135597	69550.00380143659	49523.14758591007	27742.186327182655	66479.97815111882	129600.45147079277	52337.13456568498	89085.23581377651	74499.99310644156
16745.397100213508	56657.50742016024	62974.01938215154	54871.572940264814	95571.41803444843	30117.792610023673	78594.63763829006	56088.7850751221	41043.2282529364	69256.53350540191	24923.17689517813	51509.84182459268	64535.185338746945	31340.395806899658	73687.22675857866	55307.425364323695	31402.15553568634	47803.8526721129	85684.92901133686	52184.356137984425	55167.42914030752	45135.94151135597	69550.00380143659	49523.14758591007	27742.186327182655	66479.97815111882	129600.45147079277	52337.13456568498	89085.23581377651	46832.93530198396
16745.397100213508	56657.50742016024	62974.01938215154	54871.572940264814	95571.41803444843	30117.792610023673	78594.63763829006	56088.7850751221	41043.2282529364	69256.53350540191	24923.17689517813	51509.84182459268	64535.185338746945	31340.395806899658	73687.22675857866	55307.425364323695	31402.15553568634	47803.8526721129	85684.92901133686	52184.356137984425	47963.470131240494	45135.94151135597	69550.00380143659	49523.14758591007	27742.186327182655	66479.97815111882	129600.45147079277	52337.13456568498	89085.23581377651	46832.93530198396
16745.397100213508	56657.50742016024	62974.01938215154	54871.572940264814	95571.41803444843	30117.792610023673	78594.63763829006	56088.7850751221	41043.2282529364	69256.53350540191	24923.17689517813	51509.84182459268	64535.185338746945	27969.411842875816	73687.22675857866	55307.425364323695	31402.15553568634	47803.8526721129	85684.92901133686	52184.356137984425	47963.470131240494	45135.94151135597	69550.00380143659	49523.14758591007	27742.186327182655	66479.97815111882	129600.45147079277	52337.13456568498	89085.23581377651	46832.93530198396
16745.397100213508	56657.50742016024	62974.01938215154	54871.572940264814	95571.41803444843	30117.792610023673	78594.63763829006	56088.7850751221	41043.2282529364	69256.53350540191	24923.17689517813	51509.84182459268	64535.185338746945	27969.411842875816	73687.22675857866	55307.425364323695	31402.15553568634	47803.8526721129	85684.92901133686	52184.356137984425	47963.470131240494	45135.94151135597	69550.00380143659	49523.14758591007	27742.186327182655	66479.97815111882	129600.45147079277	52337.13456568498	89085.23581377651	46832.93530198396
16745.397100213508	56657.50742016024	58243.36116923705	54871.572940264814	95571.41803444843	30117.792610023673	51104.603090691635	56088.7850751221	41043.2282529364	69256.53350540191	24923.17689517813	51509.84182459268	64535.185338746945	27969.411842875816	73687.22675857866	55307.425364323695	31402.15553568634	47803.8526721129	85684.92901133686	52184.356137984425	47963.470131240494	45135.94151135597	69550.00380143659	49523.14758591007	27742.186327182655	66479.97815111882	129600.45147079277	52337.13456568498	89085.23581377651	46832.93530198396
16745.397100213508	56657.50742016024	58243.36116923705	54871.572940264814	95571.41803444843	30117.792610023673	47679.52522581157	56088.7850751221	38583.45504742368	69256.53350540191	24923.17689517813	51509.84182459268	64535.185338746945	27969.411842875816	73687.22675857866	55307.425364323695	31402.15553568634	47803.8526721129	85684.92901133686	52184.356137984425	47963.470131240494	45135.94151135597	69550.00380143659	49523.14758591007	27742.186327182655	66479.97815111882	129600.45147079277	52337.13456568498	76725.62674875307	46832.93530198396
16745.397100213508	56657.50742016024	58243.36116923705	54871.572940264814	95571.41803444843	30117.792610023673	47679.52522581157	56088.7850751221	38583.45504742368	69256.53350540191	24923.17689517813	51509.84182459268	64535.185338746945	27969.411842875816	73687.22675857866	55307.425364323695	31402.15553568634	47803.8526721129	85684.92901133686	52184.356137984425	47963.470131240494	45135.94151135597	69550.00380143659	49523.14758591007	27742.186327182655	66479.97815111882	129600.45147079277	52337.13456568498	76725.62674875307	46832.93530198396
16745.397100213508	56657.50742016024	58243.36116923705	54871.572940264814	95571.41803444843	30117.792610023673	47679.52522581157	56088.7850751221	38583.45504742368	69256.53350540191	24923.17689517813	51509.84182459268	64535.185338746945	27969.411842875816	73687.22675857866	55307.425364323695	31402.15553568634	47803.8526721129	85684.92901133686	52184.356137984425	47963.470131240494	45135.94151135597	69550.00380143659	49523.14758591007	27742.186327182655	66479.97815111882	129600.45147079277	52337.13456568498	76725.62674875307	46832.93530198396
16745.397100213508	56657.50742016024	58243.36116923705	53477.26936684925	95571.41803444843	30117.792610023673	47679.52522581157	56088.7850751221	38583.45504742368	69256.53350540191	24923.17689517813	51509.84182459268	64535.185338746945	27969.411842875816	73687.22675857866	55307.425364323695	31402.15553568634	45654.37674903315	85684.92901133686	52184.356137984425	47963.470131240494	45135.94151135597	69550.00380143659	49523.14758591007	27742.186327182655	66479.97815111882	129600.45147079277	52337.13456568498	76725.62674875307	46832.93530198396
16745.397100213508	56657.50742016024	58243.36116923705	53477.26936684925	95571.41803444843	30117.792610023673	47679.52522581157	56088.7850751221	36690.42936702942	69256.53350540191	24923.17689517813	51509.84182459268	64535.185338746945	27969.411842875816	73687.22675857866	55307.425364323695	31402.15553568634	45654.37674903315	85684.92901133686	52184.356137984425	47963.470131240494	45135.94151135597	69550.00380143659	49523.14758591007	27742.186327182655	66479.97815111882	129022.08766405507	52337.13456568498	76725.62674875307	46832.93530198396
16745.397100213508	56657.50742016024	58243.36116923705	53477.26936684925	83870.21470135791	30117.792610023673	47679.52522581157	48420.837047653746	36690.42936702942	69256.53350540191	24923.17689517813	51509.84182459268	64535.185338746945	27969.411842875816	73687.22675857866	55307.425364323695	31402.15553568634	45654.37674903315	85684.92901133686	52184.356137984425	47963.470131240494	45135.94151135597	69550.00380143659	49523.14758591007	27742.186327182655	66479.97815111882	129022.08766405507	52337.13456568498	76725.62674875307	46832.93530198396
16745.397100213508	56657.50742016024	58243.36116923705	53477.26936684925	83870.21470135791	21126.685518154474	47679.52522581157	48420.837047653746	36690.42936702942	69256.53350540191	24923.17689517813	51509.84182459268	60203.73590388184	27969.411842875816	73687.22675857866	44179.24525599817	31402.15553568634	45654.37674903315	85684.92901133686	52184.356137984425	47963.470131240494	45135.94151135597	69550.00380143659	49523.14758591007	27742.186327182655	66479.97815111882	129022.08766405507	52337.13456568498	76725.62674875307	46832.93530198396
16745.397100213508	56657.50742016024	54141.13919240508	53477.26936684925	83870.21470135791	19106.332390857096	47679.52522581157	48420.837047653746	36690.42936702942	69256.53350540191	24923.17689517813	51509.84182459268	60203.73590388184	27969.411842875816	73687.22675857866	44179.24525599817	31402.15553568634	45654.37674903315	72395.89402926342	52184.356137984425	47963.470131240494	45135.94151135597	69550.00380143659	49523.14758591007	27742.186327182655	66479.97815111882	129022.08766405507	52337.13456568498	76725.62674875307	46832.93530198396
16745.397100213508	45400.36523227767	54141.13919240508	53477.26936684925	83870.21470135791	19106.332390857096	47679.52522581157	48420.837047653746	36690.42936702942	69256.53350540191	24923.17689517813	51509.84182459268	60203.73590388184	27969.411842875816	73687.22675857866	44179.24525599817	31402.15553568634	45654.37674903315	72395.89402926342	52184.356137984425	47963.470131240494	45135.94151135597	69550.00380143659	49523.14758591007	24267.6586859253	66479.97815111882	129022.08766405507	52337.13456568498	76725.62674875307	46832.93530198396
16745.397100213508	45400.36523227767	54141.13919240508	53477.26936684925	83870.21470135791	19106.332390857096	44309.841424355465	48420.837047653746	36690.42936702942	69256.53350540191	24923.17689517813	51509.84182459268	60203.73590388184	27969.411842875816	73687.22675857866	44179.24525599817	31402.15553568634	45654.37674903315	72395.89402926342	52184.356137984425	47963.470131240494	45135.94151135597	69550.00380143659	49523.14758591007	24267.6586859253	66479.97815111882	104793.18611259492	52337.13456568498	46149.27657224167	46832.93530198396
16745.397100213508	43807.543067952756	54141.13919240508	53477.26936684925	83870.21470135791	19106.332390857096	44309.841424355465	48420.837047653746	36690.42936702942	63459.160105014504	24923.17689517813	51509.84182459268	60203.73590388184	27969.411842875816	73687.22675857866	44179.24525599817	31402.15553568634	45654.37674903315	72395.89402926342	52184.356137984425	47963.470131240494	45135.94151135597	69550.00380143659	49523.14758591007	24267.6586859253	66479.97815111882	76667.52502701974	52337.13456568498	45040.95396049018	44897.7293445262
16745.397100213508	43807.543067952756	54141.13919240508	53477.26936684925	83870.21470135791	19106.332390857096	44309.841424355465	48420.837047653746	34127.880478689316	63459.160105014504	24923.17689517813	40381.45440094225	60203.73590388184	27969.411842875816	73687.22675857866	44179.24525599817	31402.15553568634	45654.37674903315	52536.8697260063	52184.356137984425	47963.470131240494	45135.94151135597	69550.00380143659	41286.18665559029	24267.6586859253	66479.97815111882	39274.79682586486	52337.13456568498	45040.95396049018	44897.7293445262
16745.397100213508	43807.543067952756	54141.13919240508	53477.26936684925	83870.21470135791	19106.332390857096	44309.841424355465	48420.837047653746	34127.880478689316	63459.160105014504	24923.17689517813	40381.45440094225	60203.73590388184	27969.411842875816	73687.22675857866	44179.24525599817	31402.15553568634	45654.37674903315	52536.8697260063	52184.356137984425	47963.470131240494	45135.94151135597	69550.00380143659	41286.18665559029	24267.6586859253	66479.97815111882	39274.79682586486	52337.13456568498	45040.95396049018	44897.7293445262
16745.397100213508	43807.543067952756	54141.13919240508	53477.26936684925	83870.21470135791	19106.332390857096	44309.841424355465	48420.837047653746	34127.880478689316	63459.160105014504	24923.17689517813	40381.45440094225	60203.73590388184	27969.411842875816	65182.840358737434	44179.24525599817	31402.15553568634	45654.37674903315	52536.8697260063	52184.356137984425	47963.470131240494	45135.94151135597	69550.00380143659	41286.18665559029	24267.6586859253	66479.97815111882	39274.79682586486	52337.13456568498	45040.95396049018	44897.7293445262
16745.397100213508	43807.543067952756	54141.13919240508	53477.26936684925	83870.21470135791	19106.332390857096	44309.841424355465	48420.837047653746	34127.880478689316	63459.160105014504	24923.17689517813	40381.45440094225	60203.73590388184	27969.411842875816	65182.840358737434	44179.24525599817	31402.15553568634	45654.37674903315	52536.8697260063	52184.356137984425	47963.470131240494	45135.94151135597	69550.00380143659	41286.18665559029	24267.6586859253	66479.97815111882	39274.79682586486	52337.13456568498	45040.95396049018	44897.7293445262
16745.397100213508	43807.543067952756	54141.13919240508	53477.26936684925	83870.21470135791	19106.332390857096	44309.841424355465	48420.837047653746	34127.880478689316	63459.160105014504	24923.17689517813	40381.45440094225	60203.73590388184	27969.411842875816	59295.16716662199	44179.24525599817	31402.15553568634	45654.37674903315	52536.8697260063	52184.356137984425	47963.470131240494	45135.94151135597	69550.00380143659	41286.18665559029	24267.6586859253	66479.97815111882	39274.79682586486	52337.13456568498	45040.95396049018	44897.7293445262
16745.397100213508	32576.4119016839	39030.71312559932	53477.26936684925	83870.21470135791	19106.332390857096	44309.841424355465	48420.837047653746	34127.880478689316	63459.160105014504	24923.17689517813	40381.45440094225	60203.73590388184	27340.128076893172	59295.16716662199	44179.24525599817	31402.15553568634	45654.37674903315	52536.8697260063	52184.356137984425	47963.470131240494	45135.94151135597	69550.00380143659	41286.18665559029	24267.6586859253	66479.97815111882	39274.79682586486	52337.13456568498	45040.95396049018	44897.7293445262
16745.397100213508	32576.4119016839	39030.71312559932	53477.26936684925	83870.21470135791	19106.332390857096	44309.841424355465	48420.837047653746	34127.880478689316	63459.160105014504	24923.17689517813	40381.45440094225	60203.73590388184	27340.128076893172	59295.16716662199	44179.24525599817	31402.15553568634	45654.37674903315	52536.8697260063	52184.356137984425	47963.470131240494	45135.94151135597	69550.00380143659	41286.18665559029	24267.6586859253	66479.97815111882	39274.79682586486	52337.13456568498	45040.95396049018	44897.7293445262
16745.397100213508	32576.4119016839	38526.53296556323	53477.26936684925	83870.21470135791	19106.332390857096	44309.841424355465	48420.837047653746	34127.880478689316	63459.160105014504	24923.17689517813	40381.45440094225	60203.73590388184	27340.128076893172	59295.16716662199	44179.24525599817	31402.15553568634	45654.37674903315	52536.8697260063	52184.356137984425	47963.470131240494	45135.94151135597	50630.622397345454	41286.18665559029	24267.6586859253	66479.97815111882	39274.79682586486	52337.13456568498	37306.08824313781	44897.7293445262
16745.397100213508	32576.4119016839	38526.53296556323	53477.26936684925	83870.21470135791	19106.332390857096	44309.841424355465	48420.837047653746	34127.880478689316	63459.160105014504	24923.17689517813	40381.45440094225	60203.73590388184	27340.128076893172	28918.70695885645	44179.24525599817	31402.15553568634	45654.37674903315	52536.8697260063	52184.356137984425	47963.470131240494	45135.94151135597	50630.622397345454	37375.954292421884	24267.6586859253	66479.97815111882	39274.79682586486	52337.13456568498	37306.08824313781	44897.7293445262
16745.397100213508	32576.4119016839	36285.0166262778	53477.26936684925	83870.21470135791	19106.332390857096	44309.841424355465	39703.70407665566	34127.880478689316	63459.160105014504	24923.17689517813	40381.45440094225	50289.25718004804	27340.128076893172	28918.70695885645	44179.24525599817	31402.15553568634	45654.37674903315	52536.8697260063	52184.356137984425	47963.470131240494	45135.94151135597	47266.91358793549	37375.954292421884	24267.6586859253	66479.97815111882	39274.79682586486	52337.13456568498	37306.08824313781	44897.7293445262
16745.397100213508	32576.4119016839	36285.0166262778	53477.26936684925	83870.21470135791	19106.332390857096	44309.841424355465	39703.70407665566	34127.880478689316	63459.160105014504	24923.17689517813	40381.45440094225	50289.25718004804	27340.128076893172	28918.70695885645	44179.24525599817	31402.15553568634	45654.37674903315	52536.8697260063	52184.356137984425	47963.470131240494	45135.94151135597	47266.91358793549	37375.954292421884	24267.6586859253	66479.97815111882	39274.79682586486	52337.13456568498	37306.08824313781	44897.7293445262
16745.397100213508	32576.4119016839	36285.0166262778	53477.26936684925	83870.21470135791	19106.332390857096	44309.841424355465	39703.70407665566	34127.880478689316	63459.160105014504	24923.17689517813	37637.25471407423	50289.25718004804	27340.128076893172	28918.70695885645	44179.24525599817	31402.15553568634	45654.37674903315	52536.8697260063	52184.356137984425	47963.470131240494	45135.94151135597	47266.91358793549	37375.954292421884	24267.6586859253	66479.97815111882	39274.79682586486	52337.13456568498	37306.08824313781	44897.7293445262
16745.397100213508	32576.4119016839	36285.0166262778	38993.02932369269	83870.21470135791	19106.332390857096	44309.841424355465	39703.70407665566	34127.880478689316	63459.160105014504	24923.17689517813	37637.25471407423	50289.25718004804	27340.128076893172	28918.70695885645	44179.24525599817	31402.15553568634	45654.37674903315	52536.8697260063	52184.356137984425	47963.470131240494	45135.94151135597	47266.91358793549	37375.954292421884	24267.6586859253	66479.97815111882	39274.79682586486	52337.13456568498	37306.08824313781	44897.7293445262
16745.397100213508	32576.4119016839	36285.0166262778	38993.02932369269	69415.62800937663	19106.332390857096	44309.841424355465	39703.70407665566	34127.880478689316	63459.160105014504	24923.17689517813	37637.25471407423	50289.25718004804	27340.128076893172	28918.70695885645	44179.24525599817	27468.86979765944	45654.37674903315	52536.8697260063	52184.356137984425	47963.470131240494	45135.94151135597	47266.91358793549	37375.954292421884	24267.6586859253	66479.97815111882	39274.79682586486	52337.13456568498	36979.51420636622	42739.764249627886
16745.397100213508	32576.4119016839	36285.0166262778	38993.02932369269	69415.62800937663	10218.430818749708	44309.841424355465	39703.70407665566	22892.947697900152	63459.160105014504	24923.17689517813	37637.25471407423	50289.25718004804	27340.128076893172	28918.70695885645	44179.24525599817	27468.86979765944	45654.37674903315	52536.8697260063	52184.356137984425	47963.470131240494	45135.94151135597	47266.91358793549	37375.954292421884	24267.6586859253	66479.97815111882	39274.79682586486	52337.13456568498	36979.51420636622	17371.266358217952
16745.397100213508	32576.4119016839	36285.0166262778	38993.02932369269	69415.62800937663	10218.430818749708	44309.841424355465	39703.70407665566	22892.947697900152	63459.160105014504	24923.17689517813	37637.25471407423	50289.25718004804	27340.128076893172	28918.70695885645	44179.24525599817	27468.86979765944	45654.37674903315	52536.8697260063	52184.356137984425	47963.470131240494	45135.94151135597	47266.91358793549	37375.954292421884	24267.6586859253	66479.97815111882	39274.79682586486	52337.13456568498	36979.51420636622	17371.266358217952
16745.397100213508	32576.4119016839	36285.0166262778	38993.02932369269	53617.19641767772	10218.430818749708	44309.841424355465	39703.70407665566	22892.947697900152	63459.160105014504	23659.359341013467	37637.25471407423	50289.25718004804	27340.128076893172	28918.70695885645	44179.24525599817	27468.86979765944	45654.37674903315	52536.8697260063	52184.356137984425	46656.71606214418	45135.94151135597	47266.91358793549	37375.954292421884	24267.6586859253	66479.97815111882	39274.79682586486	41453.570908068636	36979.51420636622	17371.266358217952
16745.397100213508	32576.4119016839	36285.0166262778	38993.02932369269	53617.19641767772	10218.430818749708	44309.841424355465	39703.70407665566	22892.947697900152	63459.160105014504	23659.359341013467	37637.25471407423	50289.25718004804	27340.128076893172	28918.70695885645	44179.24525599817	27468.86979765944	45654.37674903315	52536.8697260063	52184.356137984425	38383.531807679734	45135.94151135597	47266.91358793549	37375.954292421884	24267.6586859253	66479.97815111882	39274.79682586486	41453.570908068636	36979.51420636622	17371.266358217952
16745.397100213508	29143.71213995285	36285.0166262778	38993.02932369269	51302.20121099179	10218.430818749708	44309.841424355465	39703.70407665566	22892.947697900152	63459.160105014504	23659.359341013467	37637.25471407423	50289.25718004804	27340.128076893172	28918.70695885645	44179.24525599817	27468.86979765944	45654.37674903315	52536.8697260063	52184.356137984425	38383.531807679734	45135.94151135597	47266.91358793549	37375.954292421884	24267.6586859253	66479.97815111882	39274.79682586486	41453.570908068636	36979.51420636622	17371.266358217952
15721.812032265061	29143.71213995285	36285.0166262778	38993.02932369269	51302.20121099179	10218.430818749708	44309.841424355465	39703.70407665566	22892.947697900152	56510.92135127571	23659.359341013467	37637.25471407423	37325.70800228435	27340.128076893172	28918.70695885645	44179.24525599817	27468.86979765944	45654.37674903315	52536.8697260063	44778.32437807697	38383.531807679734	45135.94151135597	45038.5962911759	37375.954292421884	24267.6586859253	66479.97815111882	39274.79682586486	41453.570908068636	36979.51420636622	17371.266358217952
15721.812032265061	29143.71213995285	36285.0166262778	38993.02932369269	51302.20121099179	10218.430818749708	44309.841424355465	39703.70407665566	22892.947697900152	56510.92135127571	23659.359341013467	37637.25471407423	26147.47023249929	27340.128076893172	28918.70695885645	44179.24525599817	27468.86979765944	45654.37674903315	52536.8697260063	44778.32437807697	38383.531807679734	45135.94151135597	45038.5962911759	36194.459757525496	24267.6586859253	66479.97815111882	39274.79682586486	41453.570908068636	36979.51420636622	17371.266358217952
15721.812032265061	29143.71213995285	35569.51932689826	38993.02932369269	51302.20121099179	10218.430818749708	44309.841424355465	39703.70407665566	22892.947697900152	56510.92135127571	23659.359341013467	37637.25471407423	26147.47023249929	27340.128076893172	28918.70695885645	44179.24525599817	27468.86979765944	44560.24239321961	52536.8697260063	44778.32437807697	38383.531807679734	45135.94151135597	45038.5962911759	36194.459757525496	24267.6586859253	66479.97815111882	39274.79682586486	41453.570908068636	36979.51420636622	15284.926015470346
15721.812032265061	29143.71213995285	35569.51932689826	38993.02932369269	51302.20121099179	10218.430818749708	44309.841424355465	39703.70407665566	22892.947697900152	46240.278184721756	23659.359341013467	37637.25471407423	26147.47023249929	27340.128076893172	28918.70695885645	44179.24525599817	27468.86979765944	44560.24239321961	52536.8697260063	44778.32437807697	38383.531807679734	45135.94151135597	45038.5962911759	36194.459757525496	24267.6586859253	66479.97815111882	39274.79682586486	41453.570908068636	36979.51420636622	15284.926015470346
15721.812032265061	29143.71213995285	35569.51932689826	38993.02932369269	51302.20121099179	10218.430818749708	44309.841424355465	39703.70407665566	22892.947697900152	46240.278184721756	23659.359341013467	37637.25471407423	26147.47023249929	27340.128076893172	28918.70695885645	44179.24525599817	27468.86979765944	44560.24239321961	52536.8697260063	44778.32437807697	38383.531807679734	45135.94151135597	45038.5962911759	36194.459757525496	24267.6586859253	66479.97815111882	39274.79682586486	41453.570908068636	36979.51420636622	15284.926015470346
15721.812032265061	29143.71213995285	35569.51932689826	38993.02932369269	51302.20121099179	10218.430818749708	44309.841424355465	39703.70407665566	22892.947697900152	46240.278184721756	23659.359341013467	37637.25471407423	26147.47023249929	27340.128076893172	28918.70695885645	44179.24525599817	27468.86979765944	44560.24239321961	52536.8697260063	44778.32437807697	38383.531807679734	45135.94151135597	45038.5962911759	36194.459757525496	24267.6586859253	66479.97815111882	39274.79682586486	41453.570908068636	31139.18926770988	15284.926015470346
15721.812032265061	29143.71213995285	35569.51932689826	38993.02932369269	51302.20121099179	10218.430818749708	42150.02633181422	39703.70407665566	22892.947697900152	46240.278184721756	23659.359341013467	37637.25471407423	26147.47023249929	27340.128076893172	28918.70695885645	44179.24525599817	27468.86979765944	44560.24239321961	44730.54003742521	44778.32437807697	38383.531807679734	45135.94151135597	45038.5962911759	36194.459757525496	24267.6586859253	66479.97815111882	39274.79682586486	41453.570908068636	31139.18926770988	15284.926015470346
15721.812032265061	29143.71213995285	35569.51932689826	33830.19311830132	51302.20121099179	10218.430818749708	42150.02633181422	39703.70407665566	22892.947697900152	46240.278184721756	23659.359341013467	37637.25471407423	26147.47023249929	27340.128076893172	28918.70695885645	44179.24525599817	27468.86979765944	44560.24239321961	44730.54003742521	44778.32437807697	38383.531807679734	45135.94151135597	45038.5962911759	36194.459757525496	24267.6586859253	66479.97815111882	39274.79682586486	41453.570908068636	31139.18926770988	15284.926015470346
15721.812032265061	29143.71213995285	35569.51932689826	27837.19893043307	51302.20121099179	10218.430818749708	42150.02633181422	39703.70407665566	22892.947697900152	46240.278184721756	23659.359341013467	37637.25471407423	26147.47023249929	27340.128076893172	28918.70695885645	44179.24525599817	27468.86979765944	44560.24239321961	44730.54003742521	44778.32437807697	38383.531807679734	45135.94151135597	45038.5962911759	36194.459757525496	24267.6586859253	64387.90785354461	39274.79682586486	41453.570908068636	31139.18926770988	15284.926015470346
15721.812032265061	29143.71213995285	35569.51932689826	27837.19893043307	51302.20121099179	10218.430818749708	42150.02633181422	39703.70407665566	22892.947697900152	46240.278184721756	23659.359341013467	37637.25471407423	26147.47023249929	27340.128076893172	28918.70695885645	44179.24525599817	27468.86979765944	40158.91759839928	44730.54003742521	44778.32437807697	38383.531807679734	45135.94151135597	45038.5962911759	36194.459757525496	24267.6586859253	64387.90785354461	39274.79682586486	41453.570908068636	31139.18926770988	15284.926015470346
15721.812032265061	29143.71213995285	35569.51932689826	27837.19893043307	51302.20121099179	10218.430818749708	42150.02633181422	39703.70407665566	22892.947697900152	46240.278184721756	23659.359341013467	36436.650604434304	26147.47023249929	27340.128076893172	28918.70695885645	44179.24525599817	27468.86979765944	40158.91759839928	44730.54003742521	44778.32437807697	38383.531807679734	45135.94151135597	45038.5962911759	36194.459757525496	24267.6586859253	64387.90785354461	39274.79682586486	41453.570908068636	31139.18926770988	15284.926015470346
15721.812032265061	29143.71213995285	35569.51932689826	27837.19893043307	51302.20121099179	10218.430818749708	42150.02633181422	39703.70407665566	22892.947697900152	46240.278184721756	23659.359341013467	36436.650604434304	26147.47023249929	27340.128076893172	28918.70695885645	44179.24525599817	27468.86979765944	40158.91759839928	36565.9328494891	44778.32437807697	38383.531807679734	45135.94151135597	45038.5962911759	36194.459757525496	24267.6586859253	64387.90785354461	39274.79682586486	41453.570908068636	31139.18926770988	15284.926015470346
15721.812032265061	29143.71213995285	35569.51932689826	27837.19893043307	51302.20121099179	10218.430818749708	42150.02633181422	39703.70407665566	22892.947697900152	46240.278184721756	23659.359341013467	36436.650604434304	26147.47023249929	27340.128076893172	28179.47499326223	44179.24525599817	27468.86979765944	40158.91759839928	36565.9328494891	44778.32437807697	38383.531807679734	45135.94151135597	45038.5962911759	36194.459757525496	24267.6586859253	64387.90785354461	30723.33321060044	41453.570908068636	31139.18926770988	15284.926015470346
15721.812032265061	29143.71213995285	35569.51932689826	27837.19893043307	51302.20121099179	10218.430818749708	42150.02633181422	39703.70407665566	22892.947697900152	46240.278184721756	23659.359341013467	36436.650604434304	26147.47023249929	27340.128076893172	28179.47499326223	44179.24525599817	27468.86979765944	39868.605772351046	36565.9328494891	44778.32437807697	38383.531807679734	45135.94151135597	45038.5962911759	36194.459757525496	24267.6586859253	64387.90785354461	30723.33321060044	41453.570908068636	31139.18926770988	15284.926015470346
15721.812032265061	29143.71213995285	35569.51932689826	27837.19893043307	51302.20121099179	10218.430818749708	42150.02633181422	39703.70407665566	22892.947697900152	46240.278184721756	23659.359341013467	36436.650604434304	26147.47023249929	27340.128076893172	28179.47499326223	44179.24525599817	27468.86979765944	39868.605772351046	36565.9328494891	44778.32437807697	38383.531807679734	45135.94151135597	45038.5962911759	36194.459757525496	24267.6586859253	64387.90785354461	30723.33321060044	41453.570908068636	31139.18926770988	15284.926015470346
15721.812032265061	29143.71213995285	35569.51932689826	27837.19893043307	51302.20121099179	10218.430818749708	42150.02633181422	39703.70407665566	22892.947697900152	45269.29164135885	23659.359341013467	32845.62000263117	26147.47023249929	27340.128076893172	28179.47499326223	44179.24525599817	27468.86979765944	39868.605772351046	32804.85638852338	44778.32437807697	29572.618542581422	45135.94151135597	45038.5962911759	36194.459757525496	24267.6586859253	64387.90785354461	30723.33321060044	41453.570908068636	31139.18926770988	15284.926015470346
15721.812032265061	29143.71213995285	35569.51932689826	27837.19893043307	45537.28673514408	10218.430818749708	42150.02633181422	39703.70407665566	22892.947697900152	45269.29164135885	23659.359341013467	32845.62000263117	26147.47023249929	27340.128076893172	28179.47499326223	44179.24525599817	27468.86979765944	39868.605772351046	32804.85638852338	44778.32437807697	29572.618542581422	45135.94151135597	45038.5962911759	36194.459757525496	24267.6586859253	64387.90785354461	30723.33321060044	36089.57404910538	26019.5930246068	15284.926015470346
15721.812032265061	29143.71213995285	35569.51932689826	27837.19893043307	45537.28673514408	10218.430818749708	42150.02633181422	39703.70407665566	21892.82686285046	45269.29164135885	23659.359341013467	32845.62000263117	26147.47023249929	27340.128076893172	28179.47499326223	44179.24525599817	27468.86979765944	39868.605772351046	32804.85638852338	44778.32437807697	29572.618542581422	45135.94151135597	45038.5962911759	36194.459757525496	24267.6586859253	64387.90785354461	30723.33321060044	36089.57404910538	26019.5930246068	14134.8929131963
15721.812032265061	29143.71213995285	35569.51932689826	27837.19893043307	45537.28673514408	10218.430818749708	42150.02633181422	39703.70407665566	21892.82686285046	45269.29164135885	23659.359341013467	32845.62000263117	26147.47023249929	27340.128076893172	28179.47499326223	44179.24525599817	27468.86979765944	39868.605772351046	32804.85638852338	44778.32437807697	29572.618542581422	45135.94151135597	45038.5962911759	36194.459757525496	24267.6586859253	64387.90785354461	30723.33321060044	36089.57404910538	26019.5930246068	14134.8929131963
15721.812032265061	29143.71213995285	35569.51932689826	27837.19893043307	45537.28673514408	10218.430818749708	42150.02633181422	39703.70407665566	21892.82686285046	45269.29164135885	23659.359341013467	32845.62000263117	26147.47023249929	27340.128076893172	28179.47499326223	44179.24525599817	27468.86979765944	39868.605772351046	32804.85638852338	44778.32437807697	29572.618542581422	45135.94151135597	45038.5962911759	36194.459757525496	24267.6586859253	55591.125135714115	29175.40427713506	34905.895299242984	26019.5930246068	14134.8929131963
15721.812032265061	27360.01189831969	35569.51932689826	27837.19893043307	45537.28673514408	10218.430818749708	42150.02633181422	39703.70407665566	21892.82686285046	43710.968422341946	23659.359341013467	32845.62000263117	26147.47023249929	27340.128076893172	28179.47499326223	44179.24525599817	27468.86979765944	39868.605772351046	32804.85638852338	44778.32437807697	29572.618542581422	45135.94151135597	45038.5962911759	35458.83022284797	24267.6586859253	55591.125135714115	29175.40427713506	34905.895299242984	25792.930631580006	14134.8929131963
15721.812032265061	27360.01189831969	35569.51932689826	27837.19893043307	45537.28673514408	10218.430818749708	42150.02633181422	39703.70407665566	21892.82686285046	43710.968422341946	23659.359341013467	32845.62000263117	26147.47023249929	27340.128076893172	28179.47499326223	44179.24525599817	27468.86979765944	39868.605772351046	32804.85638852338	44778.32437807697	29572.618542581422	45135.94151135597	45038.5962911759	35458.83022284797	24267.6586859253	43125.74747290222	29175.40427713506	34905.895299242984	25792.930631580006	14134.8929131963
15721.812032265061	27360.01189831969	35569.51932689826	27319.53973843379	45537.28673514408	10218.430818749708	42150.02633181422	39703.70407665566	21892.82686285046	43710.968422341946	23659.359341013467	32845.62000263117	26147.47023249929	27340.128076893172	28179.47499326223	44179.24525599817	27468.86979765944	39868.605772351046	32804.85638852338	44778.32437807697	29572.618542581422	45135.94151135597	45038.5962911759	35458.83022284797	24267.6586859253	43125.74747290222	29175.40427713506	34905.895299242984	25792.930631580006	14134.8929131963
15721.812032265061	27360.01189831969	35569.51932689826	27319.53973843379	45537.28673514408	10218.430818749708	42150.02633181422	39703.70407665566	21892.82686285046	43710.968422341946	23659.359341013467	32845.62000263117	26147.47023249929	27340.128076893172	28179.47499326223	44179.24525599817	27468.86979765944	39868.605772351046	32804.85638852338	44778.32437807697	29572.618542581422	45135.94151135597	24277.71330862717	35458.83022284797	24267.6586859253	43125.74747290222	29175.40427713506	34905.895299242984	25792.930631580006	14134.8929131963
15721.812032265061	27360.01189831969	35569.51932689826	27319.53973843379	45537.28673514408	10218.430818749708	27407.32277412902	39703.70407665566	21892.82686285046	43710.968422341946	23659.359341013467	32845.62000263117	26147.47023249929	27340.128076893172	28179.47499326223	38665.599015109685	27468.86979765944	39868.605772351046	32804.85638852338	44778.32437807697	29572.618542581422	45135.94151135597	24277.71330862717	35458.83022284797	24267.6586859253	43125.74747290222	29175.40427713506	34905.895299242984	25792.930631580006	14134.8929131963
15721.812032265061	27360.01189831969	35569.51932689826	27319.53973843379	45537.28673514408	10218.430818749708	21399.61983905625	39703.70407665566	21892.82686285046	43710.968422341946	22532.859328633975	32845.62000263117	26147.47023249929	27340.128076893172	28179.47499326223	38665.599015109685	27468.86979765944	39868.605772351046	32804.85638852338	44778.32437807697	29572.618542581422	45135.94151135597	24277.71330862717	35458.83022284797	24267.6586859253	43125.74747290222	29175.40427713506	34905.895299242984	20492.766062890834	14134.8929131963
15721.812032265061	27360.01189831969	35569.51932689826	27319.53973843379	45537.28673514408	10218.430818749708	21399.61983905625	39703.70407665566	21892.82686285046	43710.968422341946	22532.859328633975	32845.62000263117	26147.47023249929	27340.128076893172	28179.47499326223	38665.599015109685	27468.86979765944	39868.605772351046	32804.85638852338	44778.32437807697	29572.618542581422	45135.94151135597	24277.71330862717	35458.83022284797	24267.6586859253	43125.74747290222	29175.40427713506	34905.895299242984	20492.766062890834	14134.8929131963
15721.812032265061	27360.01189831969	35569.51932689826	27319.53973843379	45537.28673514408	10218.430818749708	21399.61983905625	39703.70407665566	21892.82686285046	43710.968422341946	22532.859328633975	32845.62000263117	26147.47023249929	27340.128076893172	28179.47499326223	38665.599015109685	27468.86979765944	39868.605772351046	32804.85638852338	44778.32437807697	29572.618542581422	45135.94151135597	24277.71330862717	35458.83022284797	24267.6586859253	43125.74747290222	29175.40427713506	34905.895299242984	20492.766062890834	14134.8929131963
15721.812032265061	27360.01189831969	35569.51932689826	27319.53973843379	45537.28673514408	10218.430818749708	21399.61983905625	39703.70407665566	21892.82686285046	43710.968422341946	22532.859328633975	32845.62000263117	26147.47023249929	27340.128076893172	28179.47499326223	38665.599015109685	27468.86979765944	39868.605772351046	32804.85638852338	44778.32437807697	29572.618542581422	45135.94151135597	24277.71330862717	35458.83022284797	24267.6586859253	43125.74747290222	28855.284718765004	34905.895299242984	20492.766062890834	14134.8929131963
15721.812032265061	27360.01189831969	35569.51932689826	27319.53973843379	45537.28673514408	10218.430818749708	21399.61983905625	39703.70407665566	21892.82686285046	34229.30198358794	22532.859328633975	32845.62000263117	26147.47023249929	27340.128076893172	28179.47499326223	38665.599015109685	27468.86979765944	39868.605772351046	32804.85638852338	40024.04755093776	29477.474477170254	45135.94151135597	24277.71330862717	35458.83022284797	24267.6586859253	43125.74747290222	28855.284718765004	34905.895299242984	20492.766062890834	14134.8929131963
15721.812032265061	27360.01189831969	35569.51932689826	27319.53973843379	45537.28673514408	10218.430818749708	21399.61983905625	39703.70407665566	21892.82686285046	34229.30198358794	22532.859328633975	32845.62000263117	26147.47023249929	17596.193135061534	28179.47499326223	38665.599015109685	27468.86979765944	39868.605772351046	32804.85638852338	40024.04755093776	28818.73202626017	45135.94151135597	24277.71330862717	35458.83022284797	24267.6586859253	43125.74747290222	28855.284718765004	29917.30829024442	20492.766062890834	14134.8929131963
15721.812032265061	27360.01189831969	35569.51932689826	27319.53973843379	45537.28673514408	10218.430818749708	21399.61983905625	39703.70407665566	21892.82686285046	34229.30198358794	22532.859328633975	32845.62000263117	26147.47023249929	17596.193135061534	28179.47499326223	38665.599015109685	27468.86979765944	39868.605772351046	32804.85638852338	40024.04755093776	28818.73202626017	45135.94151135597	24277.71330862717	35458.83022284797	24267.6586859253	43125.74747290222	28855.284718765004	29917.30829024442	20492.766062890834	14134.8929131963
15721.812032265061	27360.01189831969	35569.51932689826	27319.53973843379	45537.28673514408	10218.430818749708	21399.61983905625	39703.70407665566	21892.82686285046	34229.30198358794	22532.859328633975	32845.62000263117	26147.47023249929	17596.193135061534	28179.47499326223	38665.599015109685	27468.86979765944	39868.605772351046	32804.85638852338	40024.04755093776	28818.73202626017	45135.94151135597	24277.71330862717	35458.83022284797	21937.04177247499	43125.74747290222	28855.284718765004	29917.30829024442	20492.766062890834	14134.8929131963
15721.812032265061	27360.01189831969	35569.51932689826	24138.22946891887	45537.28673514408	10218.430818749708	21399.61983905625	39703.70407665566	21892.82686285046	34229.30198358794	22532.859328633975	32845.62000263117	26147.47023249929	17596.193135061534	28179.47499326223	38665.599015109685	27468.86979765944	38961.69021975715	30515.396566451047	40024.04755093776	28818.73202626017	45135.94151135597	24277.71330862717	35458.83022284797	21937.04177247499	43125.74747290222	28855.284718765004	26719.8995677705	20492.766062890834	14134.8929131963
15721.812032265061	27360.01189831969	35569.51932689826	24138.22946891887	45537.28673514408	10218.430818749708	21399.61983905625	38661.65148498213	21892.82686285046	34229.30198358794	22532.859328633975	32845.62000263117	26147.47023249929	17596.193135061534	28179.47499326223	38665.599015109685	27468.86979765944	38713.14535417332	30515.396566451047	40024.04755093776	28818.73202626017	45135.94151135597	24277.71330862717	35458.83022284797	21937.04177247499	43125.74747290222	28855.284718765004	26719.8995677705	20492.766062890834	14134.8929131963
14812.814803705915	27360.01189831969	35569.51932689826	24138.22946891887	45537.28673514408	10218.430818749708	21399.61983905625	38661.65148498213	21892.82686285046	34229.30198358794	22532.859328633975	32845.62000263117	26147.47023249929	17596.193135061534	28179.47499326223	38665.599015109685	27468.86979765944	38713.14535417332	30515.396566451047	39875.26874467644	28818.73202626017	45135.94151135597	24277.71330862717	35458.83022284797	21937.04177247499	38799.81900672846	28855.284718765004	26719.8995677705	20492.766062890834	14134.8929131963
14812.814803705915	27360.01189831969	35569.51932689826	24138.22946891887	45537.28673514408	10218.430818749708	21399.61983905625	38661.65148498213	21892.82686285046	34229.30198358794	22532.859328633975	31669.589691000532	26147.47023249929	17596.193135061534	28179.47499326223	38665.599015109685	27468.86979765944	36924.69752431474	30515.396566451047	39875.26874467644	28818.73202626017	45135.94151135597	24277.71330862717	35458.83022284797	21937.04177247499	38799.81900672846	28855.284718765004	26719.8995677705	20492.766062890834	14134.8929131963
14812.814803705915	27360.01189831969	28596.484399334404	24138.22946891887	45537.28673514408	10218.430818749708	21399.61983905625	38661.65148498213	21892.82686285046	34229.30198358794	22532.859328633975	31669.589691000532	26147.47023249929	17596.193135061534	28179.47499326223	38665.599015109685	27468.86979765944	36924.69752431474	30515.396566451047	39012.25104364572	28818.73202626017	45135.94151135597	24277.71330862717	35458.83022284797	21937.04177247499	38799.81900672846	28855.284718765004	25885.6909385	20492.766062890834	14134.8929131963
14812.814803705915	27360.01189831969	28596.484399334404	24138.22946891887	45537.28673514408	10218.430818749708	21399.61983905625	38661.65148498213	21892.82686285046	34229.30198358794	17524.857896548754	31669.589691000532	26147.47023249929	17596.193135061534	28179.47499326223	38665.599015109685	27468.86979765944	36924.69752431474	25840.543263437936	39012.25104364572	28818.73202626017	45135.94151135597	24277.71330862717	35458.83022284797	21937.04177247499	28355.03410693507	28855.284718765004	22566.24482615809	20492.766062890834	14134.8929131963
14812.814803705915	23061.14279626479	28596.484399334404	24138.22946891887	45537.28673514408	10218.430818749708	21399.61983905625	38661.65148498213	21892.82686285046	34229.30198358794	17524.857896548754	31669.589691000532	26147.47023249929	17596.193135061534	28179.47499326223	38665.599015109685	27468.86979765944	36924.69752431474	25840.543263437936	39012.25104364572	28818.73202626017	45135.94151135597	24277.71330862717	35458.83022284797	21937.04177247499	28355.03410693507	25254.590630669747	22566.24482615809	20492.766062890834	14134.8929131963
14812.814803705915	23061.14279626479	28596.484399334404	24138.22946891887	45537.28673514408	10218.430818749708	21399.61983905625	25841.07961098338	21892.82686285046	34229.30198358794	17524.857896548754	31669.589691000532	26147.47023249929	17596.193135061534	28179.47499326223	38665.599015109685	27468.86979765944	36924.69752431474	25840.543263437936	39012.25104364572	28818.73202626017	45135.94151135597	23583.820523170947	35458.83022284797	21937.04177247499	28355.03410693507	25254.590630669747	22566.24482615809	20492.766062890834	14134.8929131963
14812.814803705915	23061.14279626479	28596.484399334404	24138.22946891887	45537.28673514408	10218.430818749708	21399.61983905625	25841.07961098338	21892.82686285046	34229.30198358794	17524.857896548754	31669.589691000532	26147.47023249929	17596.193135061534	28179.47499326223	38665.599015109685	27468.86979765944	27469.29838333334	25840.543263437936	39012.25104364572	28818.73202626017	45135.94151135597	23583.820523170947	35458.83022284797	21937.04177247499	28355.03410693507	25254.590630669747	22566.24482615809	20492.766062890834	11895.395611206843
14812.814803705915	23061.14279626479	28596.484399334404	24138.22946891887	40592.35785142914	10218.430818749708	21399.61983905625	25841.07961098338	21892.82686285046	34229.30198358794	13964.277540092753	31669.589691000532	26147.47023249929	17596.193135061534	28179.47499326223	38665.599015109685	23286.16226866629	27469.29838333334	25840.543263437936	39012.25104364572	28818.73202626017	45135.94151135597	23583.820523170947	35458.83022284797	21937.04177247499	28355.03410693507	25254.590630669747	22566.24482615809	20492.766062890834	11895.395611206843
14812.814803705915	23061.14279626479	28596.484399334404	24138.22946891887	40592.35785142914	10218.430818749708	21399.61983905625	25841.07961098338	21892.82686285046	34229.30198358794	13964.277540092753	31669.589691000532	26147.47023249929	17596.193135061534	28179.47499326223	38665.599015109685	23286.16226866629	27469.29838333334	25840.543263437936	39012.25104364572	21483.381614775324	45135.94151135597	23583.820523170947	35458.83022284797	21937.04177247499	28355.03410693507	25254.590630669747	22566.24482615809	20492.766062890834	11895.395611206843
14812.814803705915	23061.14279626479	28596.484399334404	24138.22946891887	37777.50797615182	10218.430818749708	21399.61983905625	25841.07961098338	21892.82686285046	34229.30198358794	13964.277540092753	31669.589691000532	26147.47023249929	17596.193135061534	28179.47499326223	38665.599015109685	23286.16226866629	27469.29838333334	25840.543263437936	39012.25104364572	21483.381614775324	45135.94151135597	23583.820523170947	35458.83022284797	21937.04177247499	28355.03410693507	25254.590630669747	22566.24482615809	20492.766062890834	11895.395611206843
14812.814803705915	23061.14279626479	28596.484399334404	24138.22946891887	37777.50797615182	10218.430818749708	21399.61983905625	25841.07961098338	20448.009400255694	34229.30198358794	13964.277540092753	31669.589691000532	26147.47023249929	17596.193135061534	28179.47499326223	38665.599015109685	23286.16226866629	27469.29838333334	25840.543263437936	39012.25104364572	21483.381614775324	45135.94151135597	23583.820523170947	35458.83022284797	21937.04177247499	28355.03410693507	25254.590630669747	22566.24482615809	20492.766062890834	11895.395611206843
14812.814803705915	23061.14279626479	28596.484399334404	18534.11550059799	37777.50797615182	10218.430818749708	21399.61983905625	25841.07961098338	20448.009400255694	34229.30198358794	13964.277540092753	31669.589691000532	17919.956703286483	17596.193135061534	28179.47499326223	38665.599015109685	23286.16226866629	27469.29838333334	25840.543263437936	39012.25104364572	21483.381614775324	45135.94151135597	23583.820523170947	35458.83022284797	19129.131497477574	28355.03410693507	25254.590630669747	22566.24482615809	20492.766062890834	11895.395611206843
14812.814803705915	23061.14279626479	28596.484399334404	18534.11550059799	37777.50797615182	10218.430818749708	21399.61983905625	25841.07961098338	20448.009400255694	34229.30198358794	13964.277540092753	31669.589691000532	17919.956703286483	17596.193135061534	28179.47499326223	38665.599015109685	23286.16226866629	27469.29838333334	25840.543263437936	39012.25104364572	21483.381614775324	45135.94151135597	23583.820523170947	35458.83022284797	19129.131497477574	28355.03410693507	25254.590630669747	22566.24482615809	20492.766062890834	11895.395611206843
14812.814803705915	23061.14279626479	28596.484399334404	18534.11550059799	37777.50797615182	10218.430818749708	21399.61983905625	25841.07961098338	19340.441689598785	34229.30198358794	13964.277540092753	31669.589691000532	17919.956703286483	17596.193135061534	28179.47499326223	38665.599015109685	23286.16226866629	27469.29838333334	25840.543263437936	25538.456255141475	21483.381614775324	45135.94151135597	23583.820523170947	35458.83022284797	19129.131497477574	28355.03410693507	25254.590630669747	22566.24482615809	20492.766062890834	11895.395611206843
14812.814803705915	23061.14279626479	28596.484399334404	18534.11550059799	37777.50797615182	10218.430818749708	19419.03511235625	25841.07961098338	19340.441689598785	34229.30198358794	13964.277540092753	31669.589691000532	17919.956703286483	17596.193135061534	28179.47499326223	38665.599015109685	23286.16226866629	27469.29838333334	25840.543263437936	25538.456255141475	21483.381614775324	45135.94151135597	23583.820523170947	35458.83022284797	19129.131497477574	28355.03410693507	25254.590630669747	22566.24482615809	19829.178429319065	11895.395611206843
14812.814803705915	23061.14279626479	28596.484399334404	18534.11550059799	37777.50797615182	10218.430818749708	19419.03511235625	25841.07961098338	19340.441689598785	34229.30198358794	13964.277540092753	31669.589691000532	17919.956703286483	17596.193135061534	28179.47499326223	38665.599015109685	23286.16226866629	27469.29838333334	25840.543263437936	25538.456255141475	21483.381614775324	35988.30249901961	23583.820523170947	35458.83022284797	19129.131497477574	28355.03410693507	25254.590630669747	22566.24482615809	19829.178429319065	11895.395611206843
14812.814803705915	23061.14279626479	28596.484399334404	18534.11550059799	37777.50797615182	10218.430818749708	19419.03511235625	25841.07961098338	19340.441689598785	34229.30198358794	13964.277540092753	31669.589691000532	17919.956703286483	17596.193135061534	28179.47499326223	38665.599015109685	23286.16226866629	27469.29838333334	25840.543263437936	25538.456255141475	21483.381614775324	35988.30249901961	23583.820523170947	35458.83022284797	19129.131497477574	28355.03410693507	25254.590630669747	22566.24482615809	19829.178429319065	11895.395611206843
14812.814803705915	23061.14279626479	28596.484399334404	18534.11550059799	27082.460392041743	10218.430818749708	19419.03511235625	25841.07961098338	19340.441689598785	34229.30198358794	13964.277540092753	31669.589691000532	17919.956703286483	17596.193135061534	28179.47499326223	38665.599015109685	23286.16226866629	27469.29838333334	25418.172425471064	25538.456255141475	21483.381614775324	35988.30249901961	23583.820523170947	35458.83022284797	19129.131497477574	28355.03410693507	25254.590630669747	22566.24482615809	19829.178429319065	11895.395611206843
14812.814803705915	23061.14279626479	28596.484399334404	18534.11550059799	27082.460392041743	10218.430818749708	19419.03511235625	25841.07961098338	19340.441689598785	34229.30198358794	13964.277540092753	31669.589691000532	17919.956703286483	17596.193135061534	28179.47499326223	38665.599015109685	17211.68650391885	27469.29838333334	25418.172425471064	25538.456255141475	21483.381614775324	35988.30249901961	23583.820523170947	35458.83022284797	19129.131497477574	28355.03410693507	25254.590630669747	22566.24482615809	19829.178429319065	11895.395611206843
14812.814803705915	23061.14279626479	28231.017040833045	18534.11550059799	27082.460392041743	10218.430818749708	19419.03511235625	25841.07961098338	19340.441689598785	34229.30198358794	13964.277540092753	31669.589691000532	17919.956703286483	17596.193135061534	22816.711837453422	38665.599015109685	17211.68650391885	27469.29838333334	25418.172425471064	25538.456255141475	21483.381614775324	35988.30249901961	23583.820523170947	23160.05474408788	19129.131497477574	28355.03410693507	25254.590630669747	22021.63357033638	19829.178429319065	11895.395611206843
14812.814803705915	23061.14279626479	28231.017040833045	18534.11550059799	27082.460392041743	10218.430818749708	19419.03511235625	25841.07961098338	19340.441689598785	34229.30198358794	13964.277540092753	31669.589691000532	17919.956703286483	17596.193135061534	22816.711837453422	38665.599015109685	17211.68650391885	27469.29838333334	25418.172425471064	25538.456255141475	21483.381614775324	35988.30249901961	20593.55894989931	23160.05474408788	19129.131497477574	28355.03410693507	25254.590630669747	22021.63357033638	19829.178429319065	11895.395611206843
14812.814803705915	23061.14279626479	26147.04295867019	18534.11550059799	27082.460392041743	10218.430818749708	19419.03511235625	25841.07961098338	19293.108657737877	34229.30198358794	13964.277540092753	31669.589691000532	17919.956703286483	17596.193135061534	22816.711837453422	38665.599015109685	15575.72312946607	27469.29838333334	25418.172425471064	25538.456255141475	21483.381614775324	23179.30014030707	20593.55894989931	23160.05474408788	19129.131497477574	28355.03410693507	25254.590630669747	22021.63357033638	19829.178429319065	11895.395611206843
14812.814803705915	23061.14279626479	26147.04295867019	18534.11550059799	27082.460392041743	10218.430818749708	18502.74992207775	25841.07961098338	19293.108657737877	34229.30198358794	13964.277540092753	31669.589691000532	17919.956703286483	17068.981389414697	22784.52882026242	38665.599015109685	15575.72312946607	24551.672340558966	25418.172425471064	25538.456255141475	19479.718525590313	23179.30014030707	20593.55894989931	23160.05474408788	19129.131497477574	28355.03410693507	25254.590630669747	22021.63357033638	19829.178429319065	11895.395611206843
14812.814803705915	23061.14279626479	26147.04295867019	18534.11550059799	27082.460392041743	10218.430818749708	18502.74992207775	25841.07961098338	19293.108657737877	34229.30198358794	13964.277540092753	31669.589691000532	17919.956703286483	17068.981389414697	22784.52882026242	38665.599015109685	15575.72312946607	24551.672340558966	25418.172425471064	25538.456255141475	19479.718525590313	23179.30014030707	20593.55894989931	23160.05474408788	18306.651165250805	21041.737688445217	25254.590630669747	20695.835249359057	19829.178429319065	11895.395611206843
14812.814803705915	23061.14279626479	26147.04295867019	18534.11550059799	27082.460392041743	10218.430818749708	18329.045236848837	25841.07961098338	19293.108657737877	34229.30198358794	13964.277540092753	31669.589691000532	17919.956703286483	17068.981389414697	22784.52882026242	38665.599015109685	10144.826598887894	23267.516710079886	25418.172425471064	25538.456255141475	19479.718525590313	23179.30014030707	20593.55894989931	23160.05474408788	18304.12439129933	21041.737688445217	25254.590630669747	20695.835249359057	19829.178429319065	11895.395611206843
14812.814803705915	23061.14279626479	26147.04295867019	18534.11550059799	27082.460392041743	10218.430818749708	18329.045236848837	25841.07961098338	19293.108657737877	28108.15159096328	13964.277540092753	29593.532339002308	17919.956703286483	17068.981389414697	22784.52882026242	38665.599015109685	10144.826598887894	23267.516710079886	25418.172425471064	25309.044357229435	19479.718525590313	23179.30014030707	17866.128560891684	23160.05474408788	18304.12439129933	21041.737688445217	25254.590630669747	20695.835249359057	19829.178429319065	11895.395611206843
14812.814803705915	23061.14279626479	26147.04295867019	18534.11550059799	24239.895080286562	10218.430818749708	18329.045236848837	24320.50393274916	19293.108657737877	28108.15159096328	13964.277540092753	29593.532339002308	17433.017131304947	17068.981389414697	22784.52882026242	38665.599015109685	10144.826598887894	23267.516710079886	25418.172425471064	25309.044357229435	19479.718525590313	23179.30014030707	17866.128560891684	23160.05474408788	18304.12439129933	21041.737688445217	25254.590630669747	20695.835249359057	19829.178429319065	11895.395611206843
14812.814803705915	23061.14279626479	26147.04295867019	18534.11550059799	24239.895080286562	10218.430818749708	18329.045236848837	24320.50393274916	19293.108657737877	28108.15159096328	13964.277540092753	29593.532339002308	17433.017131304947	17068.981389414697	22784.52882026242	38665.599015109685	10144.826598887894	23267.516710079886	25418.172425471064	25309.044357229435	18443.765973074518	23179.30014030707	17866.128560891684	23160.05474408788	18304.12439129933	21041.737688445217	25254.590630669747	20695.835249359057	19829.178429319065	11895.395611206843
14812.814803705915	23061.14279626479	26147.04295867019	18534.11550059799	24239.895080286562	10218.430818749708	18329.045236848837	24320.50393274916	18054.406086413404	28108.15159096328	13964.277540092753	29593.532339002308	17433.017131304947	17068.981389414697	22784.52882026242	38665.599015109685	10144.826598887894	23267.516710079886	25418.172425471064	25309.044357229435	18443.765973074518	23179.30014030707	17866.128560891684	23160.05474408788	18304.12439129933	21041.737688445217	25254.590630669747	20695.835249359057	19829.178429319065	11895.395611206843
14812.814803705915	23061.14279626479	26147.04295867019	18534.11550059799	24239.895080286562	10218.430818749708	18329.045236848837	24320.50393274916	18054.406086413404	28108.15159096328	13964.277540092753	29593.532339002308	17433.017131304947	17068.981389414697	22784.52882026242	38665.599015109685	10144.826598887894	13023.82478048514	25418.172425471064	25309.044357229435	18443.765973074518	23179.30014030707	15773.347950473844	23160.05474408788	18304.12439129933	21041.737688445217	25254.590630669747	20695.835249359057	19829.178429319065	11895.395611206843
14812.814803705915	23061.14279626479	25718.35399668664	18534.11550059799	24239.895080286562	10218.430818749708	18329.045236848837	24320.50393274916	18054.406086413404	28108.15159096328	13964.277540092753	29593.532339002308	17433.017131304947	17068.981389414697	22784.52882026242	38665.599015109685	10144.826598887894	13023.82478048514	25418.172425471064	25309.044357229435	18443.765973074518	23179.30014030707	15773.347950473844	23160.05474408788	18304.12439129933	21041.737688445217	25254.590630669747	20695.835249359057	19829.178429319065	11895.395611206843
14812.814803705915	23061.14279626479	25718.35399668664	18534.11550059799	24239.895080286562	10218.430818749708	18329.045236848837	24320.50393274916	18054.406086413404	28108.15159096328	13964.277540092753	29593.532339002308	17433.017131304947	17068.981389414697	22784.52882026242	38665.599015109685	10144.826598887894	13023.82478048514	25418.172425471064	25309.044357229435	18443.765973074518	23179.30014030707	15773.347950473844	23160.05474408788	18304.12439129933	21041.737688445217	25254.590630669747	20695.835249359057	19829.178429319065	11895.395611206843
14812.814803705915	23061.14279626479	25718.35399668664	18534.11550059799	22510.451467754054	6621.19425281983	18329.045236848837	24320.50393274916	18054.406086413404	28108.15159096328	13964.277540092753	29593.532339002308	17433.017131304947	17068.981389414697	22784.52882026242	38665.599015109685	10144.826598887894	13023.82478048514	25418.172425471064	25309.044357229435	18443.765973074518	23179.30014030707	15773.347950473844	23160.05474408788	18304.12439129933	21041.737688445217	25254.590630669747	20695.835249359057	19829.178429319065	11895.395611206843
14812.814803705915	23061.14279626479	25718.35399668664	18534.11550059799	22510.451467754054	6621.19425281983	18329.045236848837	24320.50393274916	18054.406086413404	28108.15159096328	13964.277540092753	29593.532339002308	17344.5943384571	17068.981389414697	22784.52882026242	38665.599015109685	10144.826598887894	13023.82478048514	25418.172425471064	25309.044357229435	18443.765973074518	23179.30014030707	15773.347950473844	23160.05474408788	18304.12439129933	21041.737688445217	25254.590630669747	20695.835249359057	19829.178429319065	11895.395611206843
14812.814803705915	23061.14279626479	25718.35399668664	18534.11550059799	22510.451467754054	6621.19425281983	18329.045236848837	24320.50393274916	18054.406086413404	28108.15159096328	13964.277540092753	29593.532339002308	17344.5943384571	17068.981389414697	22784.52882026242	38665.599015109685	10144.826598887894	13023.82478048514	25418.172425471064	25309.044357229435	18443.765973074518	23179.30014030707	15773.347950473844	23160.05474408788	18304.12439129933	21041.737688445217	25254.590630669747	20695.835249359057	19829.178429319065	11895.395611206843
14812.814803705915	23061.14279626479	25718.35399668664	18534.11550059799	20251.397656141762	6621.19425281983	18329.045236848837	24320.50393274916	18054.406086413404	28108.15159096328	13964.277540092753	29593.532339002308	17344.5943384571	17068.981389414697	22784.52882026242	33226.497887778576	10144.826598887894	13023.82478048514	25418.172425471064	25309.044357229435	18443.765973074518	23179.30014030707	15773.347950473844	23160.05474408788	18304.12439129933	21041.737688445217	25254.590630669747	20695.835249359057	19829.178429319065	11895.395611206843
14812.814803705915	23061.14279626479	25718.35399668664	18534.11550059799	20251.397656141762	6621.19425281983	18329.045236848837	24320.50393274916	18054.406086413404	28108.15159096328	13964.277540092753	29593.532339002308	17344.5943384571	17068.981389414697	22784.52882026242	33226.497887778576	10144.826598887894	13023.82478048514	25418.172425471064	25309.044357229435	18443.765973074518	23179.30014030707	15773.347950473844	23160.05474408788	18304.12439129933	21041.737688445217	25254.590630669747	20695.835249359057	19829.178429319065	11895.395611206843
14812.814803705915	23061.14279626479	25718.35399668664	18534.11550059799	20251.397656141762	6621.19425281983	18329.045236848837	24320.50393274916	18054.406086413404	28108.15159096328	13964.277540092753	29593.532339002308	17344.5943384571	17068.981389414697	22784.52882026242	33226.497887778576	10144.826598887894	13023.82478048514	25418.172425471064	25309.044357229435	18443.765973074518	23179.30014030707	15773.347950473844	23160.05474408788	18304.12439129933	21041.737688445217	25254.590630669747	20695.835249359057	19829.178429319065	11895.395611206843
14812.814803705915	23061.14279626479	25718.35399668664	18534.11550059799	14299.914554047044	6621.19425281983	18329.045236848837	24320.50393274916	18054.406086413404	28108.15159096328	13964.277540092753	29593.532339002308	17344.5943384571	17068.981389414697	22784.52882026242	33226.497887778576	10144.826598887894	13023.82478048514	25418.172425471064	25309.044357229435	18443.765973074518	16467.757401447467	15773.347950473844	23160.05474408788	16501.015637830824	21041.737688445217	25254.590630669747	20695.835249359057	19829.178429319065	11895.395611206843
10763.199195947207	23061.14279626479	25718.35399668664	18534.11550059799	14299.914554047044	6621.19425281983	18329.045236848837	24320.50393274916	18054.406086413404	28108.15159096328	13964.277540092753	29593.532339002308	17344.5943384571	17068.981389414697	22784.52882026242	33226.497887778576	10144.826598887894	13023.82478048514	25418.172425471064	25309.044357229435	18443.765973074518	16467.757401447467	15773.347950473844	23160.05474408788	15896.219480150367	21041.737688445217	25254.590630669747	20695.835249359057	19829.178429319065	11895.395611206843
10763.199195947207	23061.14279626479	25718.35399668664	18534.11550059799	14299.914554047044	6621.19425281983	18329.045236848837	24320.50393274916	18054.406086413404	21591.32625684754	13964.277540092753	29593.532339002308	17344.5943384571	17068.981389414697	22784.52882026242	33226.497887778576	10074.09900208104	13023.82478048514	25418.172425471064	25309.044357229435	18443.765973074518	16467.757401447467	15773.347950473844	23160.05474408788	15896.219480150367	21041.737688445217	25254.590630669747	20695.835249359057	19829.178429319065	11895.395611206843
10763.199195947207	23061.14279626479	25718.35399668664	18534.11550059799	14299.914554047044	6621.19425281983	18329.045236848837	24320.50393274916	18054.406086413404	21591.32625684754	13964.277540092753	29593.532339002308	17344.5943384571	17068.981389414697	22232.727361646957	33226.497887778576	10074.09900208104	12968.018778081321	25418.172425471064	25309.044357229435	18443.765973074518	16175.654218275955	15773.347950473844	23160.05474408788	15896.219480150367	21041.737688445217	25254.590630669747	20695.835249359057	19829.178429319065	11895.395611206843
10763.199195947207	23061.14279626479	25718.35399668664	18534.11550059799	14299.914554047044	6621.19425281983	18329.045236848837	24320.50393274916	18054.406086413404	21591.32625684754	13964.277540092753	29593.532339002308	17344.5943384571	17068.981389414697	22232.727361646957	31819.461910642112	10074.09900208104	12968.018778081321	17719.863586594583	25309.044357229435	18230.15697709546	16175.654218275955	15773.347950473844	17631.91114238005	15896.219480150367	21041.737688445217	25254.590630669747	20695.835249359057	19829.178429319065	11895.395611206843
10763.199195947207	19155.451994774477	25718.35399668664	18534.11550059799	14299.914554047044	6621.19425281983	13529.881268034515	24320.50393274916	18054.406086413404	21591.32625684754	13964.277540092753	29593.532339002308	17344.5943384571	17068.981389414697	22232.727361646957	31819.461910642112	9331.187588393394	12968.018778081321	17719.863586594583	25309.044357229435	18230.15697709546	16175.654218275955	15773.347950473844	17631.91114238005	15896.219480150367	19703.649916597453	25254.590630669747	20695.835249359057	19829.178429319065	11895.395611206843
10763.199195947207	19155.451994774477	22407.654990439012	18534.11550059799	14299.914554047044	6621.19425281983	13529.881268034515	24320.50393274916	18054.406086413404	21591.32625684754	13964.277540092753	29593.532339002308	17344.5943384571	15799.997140048947	22232.727361646957	31819.461910642112	9331.187588393394	12968.018778081321	17719.863586594583	25309.044357229435	18230.15697709546	16175.654218275955	15773.347950473844	17631.91114238005	15896.219480150367	19703.649916597453	25254.590630669747	20695.835249359057	19829.178429319065	11895.395611206843
9220.339884782898	19155.451994774477	22407.654990439012	18534.11550059799	14299.914554047044	6621.19425281983	13529.881268034515	24320.50393274916	18054.406086413404	17450.56268593826	13964.277540092753	29593.532339002308	17344.5943384571	15799.997140048947	22232.727361646957	31819.461910642112	9331.187588393394	12968.018778081321	17719.863586594583	21812.081945152375	18230.15697709546	16175.654218275955	15773.347950473844	16556.175032757877	15896.219480150367	19703.649916597453	24788.780796236017	20695.835249359057	19829.178429319065	11895.395611206843
9220.339884782898	19155.451994774477	22407.654990439012	18534.11550059799	14299.914554047044	6621.19425281983	13529.881268034515	24320.50393274916	18054.406086413404	17450.56268593826	13964.277540092753	29593.532339002308	17344.5943384571	15799.997140048947	22232.727361646957	31819.461910642112	9331.187588393394	12892.218317017428	17719.863586594583	21812.081945152375	18230.15697709546	16175.654218275955	15773.347950473844	16556.175032757877	15896.219480150367	19703.649916597453	24788.780796236017	20695.835249359057	19829.178429319065	11895.395611206843
9220.339884782898	19155.451994774477	22407.654990439012	18534.11550059799	14299.914554047044	6621.19425281983	13529.881268034515	24320.50393274916	18054.406086413404	17450.56268593826	13964.277540092753	29593.532339002308	17344.5943384571	15799.997140048947	22232.727361646957	31819.461910642112	9331.187588393394	12892.218317017428	17719.863586594583	21812.081945152375	18230.15697709546	16175.654218275955	15773.347950473844	16556.175032757877	15896.219480150367	19703.649916597453	24788.780796236017	20695.835249359057	19829.178429319065	11895.395611206843
9220.339884782898	19155.451994774477	22407.654990439012	18534.11550059799	14299.914554047044	6621.19425281983	13529.881268034515	24320.50393274916	18054.406086413404	17450.56268593826	12921.39131813707	29593.532339002308	17344.5943384571	15799.997140048947	22232.727361646957	31819.461910642112	9331.187588393394	12892.218317017428	17719.863586594583	21812.081945152375	18230.15697709546	16175.654218275955	15773.347950473844	16556.175032757877	15896.219480150367	19703.649916597453	24788.780796236017	20695.835249359057	19829.178429319065	11895.395611206843
9220.339884782898	19155.451994774477	22407.654990439012	18534.11550059799	14299.914554047044	6621.19425281983	13529.881268034515	24320.50393274916	18054.406086413404	17450.56268593826	12921.39131813707	29593.532339002308	17344.5943384571	15799.997140048947	22232.727361646957	31819.461910642112	9331.187588393394	12892.218317017428	17719.863586594583	21812.081945152375	18230.15697709546	16175.654218275955	15773.347950473844	16556.175032757877	15896.219480150367	19703.649916597453	24788.780796236017	19946.860831060647	19829.178429319065	11895.395611206843
9220.339884782898	19155.451994774477	22407.654990439012	18534.11550059799	14299.914554047044	6621.19425281983	13529.881268034515	24320.50393274916	18054.406086413404	17450.56268593826	12921.39131813707	29593.532339002308	17344.5943384571	15799.997140048947	22232.727361646957	31819.461910642112	9331.187588393394	12892.218317017428	17719.863586594583	21812.081945152375	18230.15697709546	16175.654218275955	15773.347950473844	16556.175032757877	15896.219480150367	19703.649916597453	24788.780796236017	19868.109095406544	19829.178429319065	11895.395611206843
9220.339884782898	19155.451994774477	22407.654990439012	18534.11550059799	14299.914554047044	6621.19425281983	13529.881268034515	24320.50393274916	18054.406086413404	17450.56268593826	12921.39131813707	29593.532339002308	17344.5943384571	15799.997140048947	22232.727361646957	31819.461910642112	9331.187588393394	12892.218317017428	17719.863586594583	21812.081945152375	18230.15697709546	16175.654218275955	15773.347950473844	16556.175032757877	15896.219480150367	19703.649916597453	24788.780796236017	19868.109095406544	19829.178429319065	11895.395611206843
9220.339884782898	19155.451994774477	22407.654990439012	18534.11550059799	14299.914554047044	6621.19425281983	13529.881268034515	24320.50393274916	18054.406086413404	17450.56268593826	12921.39131813707	29593.532339002308	13672.046149073967	15799.997140048947	22232.727361646957	31819.461910642112	9331.187588393394	12892.218317017428	17719.863586594583	21812.081945152375	18230.15697709546	16175.654218275955	15773.347950473844	16556.175032757877	15896.219480150367	19703.649916597453	24788.780796236017	19868.109095406544	19829.178429319065	11895.395611206843
9220.339884782898	19155.451994774477	22407.654990439012	18534.11550059799	14299.914554047044	6621.19425281983	13529.881268034515	24320.50393274916	18054.406086413404	17450.56268593826	12921.39131813707	29593.532339002308	13672.046149073967	15799.997140048947	22232.727361646957	31819.461910642112	9331.187588393394	12892.218317017428	17719.863586594583	21812.081945152375	18230.15697709546	16175.654218275955	15773.347950473844	16556.175032757877	15896.219480150367	19703.649916597453	24788.780796236017	19868.109095406544	19829.178429319065	11895.395611206843
9220.339884782898	15704.620077429812	22407.654990439012	18534.11550059799	14299.914554047044	6621.19425281983	13529.881268034515	24320.50393274916	18054.406086413404	17450.56268593826	12921.39131813707	29593.532339002308	13672.046149073967	15799.997140048947	22232.727361646957	31819.461910642112	9331.187588393394	12892.218317017428	17719.863586594583	21812.081945152375	18230.15697709546	16175.654218275955	15773.347950473844	16556.175032757877	15896.219480150367	19703.649916597453	24788.780796236017	19868.109095406544	19829.178429319065	11895.395611206843
9220.339884782898	15704.620077429812	22407.654990439012	18534.11550059799	14299.914554047044	6621.19425281983	13529.881268034515	24320.50393274916	13204.896668318603	17450.56268593826	12921.39131813707	29593.532339002308	13672.046149073967	15799.997140048947	22232.727361646957	31819.461910642112	9331.187588393394	12892.218317017428	17719.863586594583	21812.081945152375	18230.15697709546	16175.654218275955	12075.861295659355	16556.175032757877	15896.219480150367	19703.649916597453	24788.780796236017	19868.109095406544	19829.178429319065	8182.856890509535
9220.339884782898	15704.620077429812	22407.654990439012	18534.11550059799	14299.914554047044	6621.19425281983	13529.881268034515	24320.50393274916	13204.896668318603	17241.37607194224	12921.39131813707	29593.532339002308	13672.046149073967	15799.997140048947	22232.727361646957	31819.461910642112	9331.187588393394	12892.218317017428	17719.863586594583	21812.081945152375	18230.15697709546	16175.654218275955	12075.861295659355	16556.175032757877	15896.219480150367	19703.649916597453	24788.780796236017	19868.109095406544	19829.178429319065	8182.856890509535
9220.339884782898	15704.620077429812	22407.654990439012	18534.11550059799	14299.914554047044	6621.19425281983	13529.881268034515	24320.50393274916	13204.896668318603	17241.37607194224	12921.39131813707	29593.532339002308	13672.046149073967	15799.997140048947	22232.727361646957	31819.461910642112	9331.187588393394	12892.218317017428	17719.863586594583	21812.081945152375	18230.15697709546	16175.654218275955	12075.861295659355	16556.175032757877	11073.916708560146	19703.649916597453	24788.780796236017	19868.109095406544	19829.178429319065	8182.856890509535
9220.339884782898	15704.620077429812	22407.654990439012	18534.11550059799	14299.914554047044	6621.19425281983	13529.881268034515	24320.50393274916	13204.896668318603	17241.37607194224	12921.39131813707	28226.508530835577	13672.046149073967	15799.997140048947	22232.727361646957	31819.461910642112	9331.187588393394	12892.218317017428	17719.863586594583	21812.081945152375	18230.15697709546	16175.654218275955	12075.861295659355	16556.175032757877	11073.916708560146	19703.649916597453	24788.780796236017	17591.46993685569	19829.178429319065	8182.856890509535
9220.339884782898	15704.620077429812	22407.654990439012	18534.11550059799	14299.914554047044	6621.19425281983	13529.881268034515	24320.50393274916	13204.896668318603	17241.37607194224	12921.39131813707	28226.508530835577	13672.046149073967	15799.997140048947	19983.48133531711	31819.461910642112	9331.187588393394	12892.218317017428	17719.863586594583	21812.081945152375	18230.15697709546	16175.654218275955	12075.861295659355	16556.175032757877	11073.916708560146	19703.649916597453	23339.16717418954	17591.46993685569	19829.178429319065	8182.856890509535
9220.339884782898	15704.620077429812	22407.654990439012	18534.11550059799	14299.914554047044	6621.19425281983	13529.881268034515	24320.50393274916	13204.896668318603	17241.37607194224	12921.39131813707	28226.508530835577	13672.046149073967	15799.997140048947	19983.48133531711	31819.461910642112	9331.187588393394	12892.218317017428	17719.863586594583	21812.081945152375	18230.15697709546	16175.654218275955	12075.861295659355	16556.175032757877	11073.916708560146	19703.649916597453	23339.16717418954	17591.46993685569	19829.178429319065	8182.856890509535
9220.339884782898	15704.620077429812	18475.448967999753	18534.11550059799	14299.914554047044	6621.19425281983	12849.252859568558	24320.50393274916	13204.896668318603	17241.37607194224	12921.39131813707	28226.508530835577	13672.046149073967	11506.173425346182	19983.48133531711	29523.479456563724	9331.187588393394	12892.218317017428	17719.863586594583	21812.081945152375	18230.15697709546	16175.654218275955	12075.861295659355	16556.175032757877	11073.916708560146	19703.649916597453	22464.011918368724	17591.46993685569	19829.178429319065	8182.856890509535
9220.339884782898	15704.620077429812	18475.448967999753	18534.11550059799	14299.914554047044	6621.19425281983	12849.252859568558	24320.50393274916	13204.896668318603	17241.37607194224	12921.39131813707	28226.508530835577	13672.046149073967	11506.173425346182	19983.48133531711	26580.527416270434	9331.187588393394	12892.218317017428	17719.863586594583	21812.081945152375	18230.15697709546	16175.654218275955	10560.923292953752	16556.175032757877	8529.467488301576	19703.649916597453	22464.011918368724	17591.46993685569	19829.178429319065	8182.856890509535
9220.339884782898	15704.620077429812	18475.448967999753	18534.11550059799	14299.914554047044	6621.19425281983	12849.252859568558	24320.50393274916	13204.896668318603	17241.37607194224	12921.39131813707	28226.508530835577	13213.976161324079	11506.173425346182	19983.48133531711	26580.527416270434	8172.861662314818	12892.218317017428	17719.863586594583	21812.081945152375	18230.15697709546	16175.654218275955	10560.923292953752	16556.175032757877	8529.467488301576	19703.649916597453	22464.011918368724	17591.46993685569	19829.178429319065	8182.856890509535
9220.339884782898	15704.620077429812	18475.448967999753	18534.11550059799	14299.914554047044	6621.19425281983	12849.252859568558	24320.50393274916	13204.896668318603	14901.1568481605	12921.39131813707	28226.508530835577	13213.976161324079	11506.173425346182	19983.48133531711	26580.527416270434	8172.861662314818	12892.218317017428	17719.863586594583	21812.081945152375	18230.15697709546	16175.654218275955	10560.923292953752	16556.175032757877	8529.467488301576	14201.73963072426	22464.011918368724	17591.46993685569	17860.45889413363	8182.856890509535
9220.339884782898	15704.620077429812	18475.448967999753	11546.664767803264	14299.914554047044	6621.19425281983	12849.252859568558	24320.50393274916	13204.896668318603	14901.1568481605	12921.39131813707	28226.508530835577	13213.976161324079	11506.173425346182	19983.48133531711	26580.527416270434	8172.861662314818	12892.218317017428	17719.863586594583	21812.081945152375	16927.41219855337	16175.654218275955	10560.923292953752	16556.175032757877	8529.467488301576	14201.73963072426	22464.011918368724	17591.46993685569	17860.45889413363	8182.856890509535
9220.339884782898	15704.620077429812	18475.448967999753	11546.664767803264	14299.914554047044	6621.19425281983	12849.252859568558	24320.50393274916	13204.896668318603	14901.1568481605	12921.39131813707	28226.508530835577	13213.976161324079	11506.173425346182	19983.48133531711	26580.527416270434	8172.861662314818	12892.218317017428	17719.863586594583	21812.081945152375	16927.41219855337	16175.654218275955	10560.923292953752	16556.175032757877	8529.467488301576	14201.73963072426	13501.857333258245	17591.46993685569	17860.45889413363	8182.856890509535
9220.339884782898	15704.620077429812	18475.448967999753	11546.664767803264	14299.914554047044	6621.19425281983	12849.252859568558	24320.50393274916	9937.942933127582	14901.1568481605	12921.39131813707	28226.508530835577	13213.976161324079	11506.173425346182	19983.48133531711	26580.527416270434	8172.861662314818	12892.218317017428	17719.863586594583	21812.081945152375	16927.41219855337	16175.654218275955	10560.923292953752	16190.507602506108	8529.467488301576	14201.73963072426	13501.857333258245	17591.46993685569	17860.45889413363	8182.856890509535
9220.339884782898	15704.620077429812	18475.448967999753	11546.664767803264	14299.914554047044	6621.19425281983	12849.252859568558	12562.270041708947	9937.942933127582	14901.1568481605	12921.39131813707	28226.508530835577	13213.976161324079	11506.173425346182	19983.48133531711	25548.649287386568	8172.861662314818	12892.218317017428	17719.863586594583	21812.081945152375	16927.41219855337	16175.654218275955	10560.923292953752	16190.507602506108	8529.467488301576	14201.73963072426	13501.857333258245	17591.46993685569	17860.45889413363	8182.856890509535
9220.339884782898	15704.620077429812	18475.448967999753	11546.664767803264	14299.914554047044	6621.19425281983	12849.252859568558	12562.270041708947	9937.942933127582	14901.1568481605	12524.872523311016	21760.583763867067	13213.976161324079	11506.173425346182	19983.48133531711	25548.649287386568	8172.861662314818	12892.218317017428	17719.863586594583	21812.081945152375	16927.41219855337	16175.654218275955	10560.923292953752	16190.507602506108	8529.467488301576	14201.73963072426	13501.857333258245	17591.46993685569	13851.820820674131	8182.856890509535
9220.339884782898	15704.620077429812	18475.448967999753	11546.664767803264	14299.914554047044	6621.19425281983	12849.252859568558	12562.270041708947	9937.942933127582	14901.1568481605	12524.872523311016	21760.583763867067	13213.976161324079	11506.173425346182	19983.48133531711	25548.649287386568	8172.861662314818	12892.218317017428	17719.863586594583	18399.93852967657	16927.41219855337	16175.654218275955	10560.923292953752	16190.507602506108	8529.467488301576	14201.73963072426	13501.857333258245	17591.46993685569	13851.820820674131	8182.856890509535
9220.339884782898	15704.620077429812	18475.448967999753	11546.664767803264	14299.914554047044	6621.19425281983	12849.252859568558	12562.270041708947	9937.942933127582	14901.1568481605	12524.872523311016	21760.583763867067	13213.976161324079	11506.173425346182	19983.48133531711	25548.649287386568	8172.861662314818	12892.218317017428	17719.863586594583	18399.93852967657	16927.41219855337	16175.654218275955	10560.923292953752	16190.507602506108	8529.467488301576	14201.73963072426	13501.857333258245	17591.46993685569	13851.820820674131	8182.856890509535
8982.867503785095	15704.620077429812	18475.448967999753	11546.664767803264	14299.914554047044	6621.19425281983	12849.252859568558	12562.270041708947	9937.942933127582	14901.1568481605	12524.872523311016	21760.583763867067	13213.976161324079	11506.173425346182	19983.48133531711	25548.649287386568	8172.861662314818	12892.218317017428	17719.863586594583	18399.93852967657	15880.502552906155	16175.654218275955	10560.923292953752	16190.507602506108	8529.467488301576	14201.73963072426	13501.857333258245	17591.46993685569	13851.820820674131	8182.856890509535
8982.867503785095	15704.620077429812	18475.448967999753	11546.664767803264	14299.914554047044	6621.19425281983	12849.252859568558	12562.270041708947	9937.942933127582	14901.1568481605	12524.872523311016	21760.583763867067	13213.976161324079	11506.173425346182	19983.48133531711	25548.649287386568	8172.861662314818	12892.218317017428	17719.863586594583	18399.93852967657	15880.502552906155	16175.654218275955	10560.923292953752	16190.507602506108	8529.467488301576	14201.73963072426	13501.857333258245	17591.46993685569	13851.820820674131	8182.856890509535
8982.867503785095	15704.620077429812	18475.448967999753	11546.664767803264	14299.914554047044	6621.19425281983	12849.252859568558	12562.270041708947	9937.942933127582	14901.1568481605	12524.872523311016	21760.583763867067	13213.976161324079	11506.173425346182	19983.48133531711	25548.649287386568	8172.861662314818	12892.218317017428	17719.863586594583	18399.93852967657	15880.502552906155	16175.654218275955	10560.923292953752	16190.507602506108	8529.467488301576	14201.73963072426	13501.857333258245	17591.46993685569	13851.820820674131	8182.856890509535
8982.867503785095	15704.620077429812	18475.448967999753	11546.664767803264	14299.914554047044	6621.19425281983	12849.252859568558	12562.270041708947	9937.942933127582	14901.1568481605	12456.794388679346	21760.583763867067	13213.976161324079	11506.173425346182	19983.48133531711	25548.649287386568	8172.861662314818	12892.218317017428	17719.863586594583	18399.93852967657	15880.502552906155	16175.654218275955	10560.923292953752	16190.507602506108	8529.467488301576	14201.73963072426	13501.857333258245	17591.46993685569	13851.820820674131	8182.856890509535
8982.867503785095	15704.620077429812	18475.448967999753	11546.664767803264	14299.914554047044	6621.19425281983	12849.252859568558	12562.270041708947	9937.942933127582	14901.1568481605	12456.794388679346	21760.583763867067	13213.976161324079	11506.173425346182	19983.48133531711	25548.649287386568	8172.861662314818	12892.218317017428	17719.863586594583	18399.93852967657	15880.502552906155	16175.654218275955	10560.923292953752	16190.507602506108	8529.467488301576	14201.73963072426	13501.857333258245	17591.46993685569	13851.820820674131	8182.856890509535
8982.867503785095	15704.620077429812	18475.448967999753	11546.664767803264	14299.914554047044	6621.19425281983	12849.252859568558	12562.270041708947	9937.942933127582	14901.1568481605	12456.794388679346	21760.583763867067	13213.976161324079	11506.173425346182	19983.48133531711	25548.649287386568	8172.861662314818	12892.218317017428	14706.56503963166	18399.93852967657	15880.502552906155	16175.654218275955	10560.923292953752	16190.507602506108	8529.467488301576	14201.73963072426	13501.857333258245	17591.46993685569	13851.820820674131	8182.856890509535
8982.867503785095	15704.620077429812	18475.448967999753	11546.664767803264	14299.914554047044	6621.19425281983	12849.252859568558	12562.270041708947	9937.942933127582	14901.1568481605	12456.794388679346	21760.583763867067	13213.976161324079	11506.173425346182	19983.48133531711	25548.649287386568	8172.861662314818	12892.218317017428	14706.56503963166	18399.93852967657	15880.502552906155	16175.654218275955	10560.923292953752	16190.507602506108	8529.467488301576	14201.73963072426	13501.857333258245	17591.46993685569	13851.820820674131	8182.856890509535
8982.867503785095	15704.620077429812	18475.448967999753	11546.664767803264	12865.499203854893	6621.19425281983	12849.252859568558	12562.270041708947	9937.942933127582	14901.1568481605	12456.794388679346	21760.583763867067	13213.976161324079	11506.173425346182	19983.48133531711	25548.649287386568	6836.764932633861	12892.218317017428	13700.643095433006	18399.93852967657	15880.502552906155	13496.687698485563	10560.923292953752	16190.507602506108	8529.467488301576	14201.73963072426	13501.857333258245	17591.46993685569	13851.820820674131	8182.856890509535
8982.867503785095	15704.620077429812	18475.448967999753	11546.664767803264	12865.499203854893	6621.19425281983	12849.252859568558	12562.270041708947	9937.942933127582	14901.1568481605	12456.794388679346	21760.583763867067	13213.976161324079	11506.173425346182	19983.48133531711	25548.649287386568	6836.764932633861	12892.218317017428	13700.643095433006	18399.93852967657	13768.492056729927	13496.687698485563	10560.923292953752	16190.507602506108	8529.467488301576	14201.73963072426	13501.857333258245	17591.46993685569	13851.820820674131	8182.856890509535
8982.867503785095	15704.620077429812	18475.448967999753	9007.549982062528	12865.499203854893	6621.19425281983	12849.252859568558	12562.270041708947	9937.942933127582	14901.1568481605	12456.794388679346	21760.583763867067	13213.976161324079	11506.173425346182	19983.48133531711	25548.649287386568	6836.764932633861	12892.218317017428	13700.643095433006	18399.93852967657	13768.492056729927	13496.687698485563	10560.923292953752	16190.507602506108	8529.467488301576	14201.73963072426	13416.866379623414	17417.302556823597	13851.820820674131	8182.856890509535
8982.867503785095	13050.562653861041	18475.448967999753	9007.549982062528	12865.499203854893	6621.19425281983	12849.252859568558	12562.270041708947	9037.714650658269	14901.1568481605	12456.794388679346	21760.583763867067	13213.976161324079	11506.173425346182	19983.48133531711	22375.89006598967	6836.764932633861	12892.218317017428	13700.643095433006	18399.93852967657	13768.492056729927	13496.687698485563	10560.923292953752	16190.507602506108	8529.467488301576	14201.73963072426	13416.866379623414	17417.302556823597	13851.820820674131	8182.856890509535
8982.867503785095	13050.562653861041	18475.448967999753	9007.549982062528	12865.499203854893	6169.397874469785	12849.252859568558	12562.270041708947	9037.714650658269	14901.1568481605	12456.794388679346	21674.649352117878	13213.976161324079	11506.173425346182	19983.48133531711	22375.89006598967	6836.764932633861	12892.218317017428	13700.643095433006	18399.93852967657	12211.916198512938	13496.687698485563	10560.923292953752	16190.507602506108	8442.902290147991	14201.73963072426	13256.2823572844	17417.302556823597	13851.820820674131	8182.856890509535
8982.867503785095	13050.562653861041	17527.830249632825	9007.549982062528	12865.499203854893	6169.397874469785	12849.252859568558	12562.270041708947	9037.714650658269	14901.1568481605	12456.794388679346	21674.649352117878	13213.976161324079	11506.173425346182	19983.48133531711	22375.89006598967	6836.764932633861	12892.218317017428	13700.643095433006	17877.91668402496	12211.916198512938	13496.687698485563	10560.923292953752	16190.507602506108	8442.902290147991	14201.73963072426	13256.2823572844	17417.302556823597	13851.820820674131	8182.856890509535
8982.867503785095	13050.562653861041	17527.830249632825	9007.549982062528	8800.653483798935	6169.397874469785	12849.252859568558	12562.270041708947	9037.714650658269	14901.1568481605	10792.524016170553	21674.649352117878	13213.976161324079	11506.173425346182	19983.48133531711	22375.89006598967	6836.764932633861	12892.218317017428	13700.643095433006	17877.91668402496	12211.916198512938	13496.687698485563	10136.903672068265	16190.507602506108	8442.902290147991	14201.73963072426	13256.2823572844	17417.302556823597	13851.820820674131	8182.856890509535
8982.867503785095	13050.562653861041	17527.830249632825	9007.549982062528	8800.653483798935	6169.397874469785	12849.252859568558	12562.270041708947	9037.714650658269	14901.1568481605	10792.524016170553	21674.649352117878	13213.976161324079	11506.173425346182	19983.48133531711	22375.89006598967	6836.764932633861	12892.218317017428	13700.643095433006	17877.91668402496	12211.916198512938	13496.687698485563	10136.903672068265	16190.507602506108	7615.785721587287	14201.73963072426	13256.2823572844	14074.241382380114	13851.820820674131	8182.856890509535
8982.867503785095	13050.562653861041	17527.830249632825	9007.549982062528	8800.653483798935	6169.397874469785	12849.252859568558	12562.270041708947	9037.714650658269	14901.1568481605	10792.524016170553	13983.77215056529	13213.976161324079	11506.173425346182	19983.48133531711	22375.89006598967	6836.764932633861	12575.575769186802	13700.643095433006	17877.91668402496	12211.916198512938	13496.687698485563	10136.903672068265	16190.507602506108	7615.785721587287	14201.73963072426	13256.2823572844	14074.241382380114	13851.820820674131	8182.856890509535
8982.867503785095	13050.562653861041	17527.830249632825	9007.549982062528	7650.258020571329	6169.397874469785	12849.252859568558	12562.270041708947	9037.714650658269	14901.1568481605	10792.524016170553	13983.77215056529	13213.976161324079	11506.173425346182	19983.48133531711	22375.89006598967	6836.764932633861	12575.575769186802	13700.643095433006	16244.008275664693	12211.916198512938	13496.687698485563	10136.903672068265	16190.507602506108	7615.785721587287	14201.73963072426	13256.2823572844	14074.241382380114	13851.820820674131	8182.856890509535
8982.867503785095	13050.562653861041	17527.830249632825	9007.549982062528	7650.258020571329	6169.397874469785	12849.252859568558	12562.270041708947	9037.714650658269	14901.1568481605	10792.524016170553	13983.77215056529	13213.976161324079	11506.173425346182	19983.48133531711	22375.89006598967	6836.764932633861	12575.575769186802	13700.643095433006	15309.592465201642	12211.916198512938	13496.687698485563	10136.903672068265	16190.507602506108	7615.785721587287	14201.73963072426	13256.2823572844	14074.241382380114	13398.503513508631	8182.856890509535
8982.867503785095	13050.562653861041	17527.830249632825	9007.549982062528	7650.258020571329	6169.397874469785	12849.252859568558	12562.270041708947	9037.714650658269	14901.1568481605	10792.524016170553	13983.77215056529	13213.976161324079	11506.173425346182	16838.793070559117	22375.89006598967	6836.764932633861	12575.575769186802	13700.643095433006	15309.592465201642	12211.916198512938	13496.687698485563	10136.903672068265	16190.507602506108	7615.785721587287	14201.73963072426	13256.2823572844	14074.241382380114	13398.503513508631	8182.856890509535
8982.867503785095	13050.562653861041	17527.830249632825	9007.549982062528	7650.258020571329	6169.397874469785	12849.252859568558	12562.270041708947	9037.714650658269	14901.1568481605	10792.524016170553	13983.77215056529	9202.192925875224	11506.173425346182	16838.793070559117	22375.89006598967	6836.764932633861	12575.575769186802	13700.643095433006	15309.592465201642	12211.916198512938	13496.687698485563	10136.903672068265	16190.507602506108	7615.785721587287	14201.73963072426	13256.2823572844	14074.241382380114	13398.503513508631	8182.856890509535
8982.867503785095	13050.562653861041	17527.830249632825	9007.549982062528	7650.258020571329	6169.397874469785	12849.252859568558	12562.270041708947	9037.714650658269	14901.1568481605	10792.524016170553	13983.77215056529	9202.192925875224	11506.173425346182	16838.793070559117	22375.89006598967	6836.764932633861	12575.575769186802	13700.643095433006	15309.592465201642	12211.916198512938	13496.687698485563	10136.903672068265	16190.507602506108	7615.785721587287	14201.73963072426	13256.2823572844	14074.241382380114	13398.503513508631	8182.856890509535
8982.867503785095	13050.562653861041	17527.830249632825	9007.549982062528	7650.258020571329	6169.397874469785	12849.252859568558	12562.270041708947	9037.714650658269	14901.1568481605	10792.524016170553	13983.77215056529	8670.24998154015	11506.173425346182	16838.793070559117	22375.89006598967	6836.764932633861	12575.575769186802	13700.643095433006	15309.592465201642	12211.916198512938	13496.687698485563	10136.903672068265	16190.507602506108	7615.785721587287	14201.73963072426	13256.2823572844	14074.241382380114	13398.503513508631	8182.856890509535
8982.867503785095	13050.562653861041	17527.830249632825	9007.549982062528	7650.258020571329	6169.397874469785	12849.252859568558	12562.270041708947	9037.714650658269	14901.1568481605	10792.524016170553	13983.77215056529	8454.256075757261	11506.173425346182	16838.793070559117	22375.89006598967	6836.764932633861	12575.575769186802	13700.643095433006	15309.592465201642	12211.916198512938	13496.687698485563	10136.903672068265	16190.507602506108	7615.785721587287	14201.73963072426	12191.516976883795	14074.241382380114	13398.503513508631	8182.856890509535
8982.867503785095	13050.562653861041	17527.830249632825	9007.549982062528	7650.258020571329	6169.397874469785	12849.252859568558	12562.270041708947	9037.714650658269	14901.1568481605	10792.524016170553	13983.77215056529	8454.256075757261	11506.173425346182	16838.793070559117	22375.89006598967	6836.764932633861	12575.575769186802	13700.643095433006	15309.592465201642	12211.916198512938	13496.687698485563	10136.903672068265	16190.507602506108	7615.785721587287	14201.73963072426	12191.516976883795	14074.241382380114	13398.503513508631	8182.856890509535
8982.867503785095	13050.562653861041	17527.830249632825	9007.549982062528	7650.258020571329	6169.397874469785	12849.252859568558	12562.270041708947	9037.714650658269	14901.1568481605	10792.524016170553	13983.77215056529	8454.256075757261	11506.173425346182	16838.793070559117	22375.89006598967	6836.764932633861	8517.031438289288	13700.643095433006	15309.592465201642	12211.916198512938	13496.687698485563	10136.903672068265	16190.507602506108	7615.785721587287	14201.73963072426	12191.516976883795	14074.241382380114	13398.503513508631	8182.856890509535
8982.867503785095	13050.562653861041	17527.830249632825	9007.549982062528	7650.258020571329	6169.397874469785	11651.012291838771	12562.270041708947	9037.714650658269	14901.1568481605	10792.524016170553	13983.77215056529	8454.256075757261	11506.173425346182	16838.793070559117	22375.89006598967	6836.764932633861	8517.031438289288	13700.643095433006	15309.592465201642	12211.916198512938	13496.687698485563	10136.903672068265	16190.507602506108	7615.785721587287	14201.73963072426	12191.516976883795	14074.241382380114	13398.503513508631	8182.856890509535
8982.867503785095	13050.562653861041	17527.830249632825	9007.549982062528	7650.258020571329	6169.397874469785	11651.012291838771	12562.270041708947	9037.714650658269	14901.1568481605	10792.524016170553	13983.77215056529	8454.256075757261	11506.173425346182	16838.793070559117	22375.89006598967	6836.764932633861	8517.031438289288	13700.643095433006	15309.592465201642	12211.916198512938	13496.687698485563	10136.903672068265	16190.507602506108	7615.785721587287	14201.73963072426	12191.516976883795	14074.241382380114	13398.503513508631	8182.856890509535
8982.867503785095	13050.562653861041	17527.830249632825	9007.549982062528	7650.258020571329	6169.397874469785	11651.012291838771	12562.270041708947	9037.714650658269	14901.1568481605	10792.524016170553	13983.77215056529	8454.256075757261	11506.173425346182	15460.647429973593	22375.89006598967	6836.764932633861	8517.031438289288	13700.643095433006	15309.592465201642	12211.916198512938	13496.687698485563	10136.903672068265	16190.507602506108	7615.785721587287	14201.73963072426	12191.516976883795	14074.241382380114	13398.503513508631	8182.856890509535
8982.867503785095	13050.562653861041	17527.830249632825	9007.549982062528	7650.258020571329	6169.397874469785	11651.012291838771	12562.270041708947	9037.714650658269	14901.1568481605	10792.524016170553	13983.77215056529	8454.256075757261	11506.173425346182	15460.647429973593	22286.629155741604	6836.764932633861	8517.031438289288	13700.643095433006	15309.592465201642	12211.916198512938	13496.687698485563	10136.903672068265	15484.84571759607	7615.785721587287	14201.73963072426	12191.516976883795	14074.241382380114	13398.503513508631	8182.856890509535
8982.867503785095	13050.562653861041	17527.830249632825	9007.549982062528	7650.258020571329	6169.397874469785	11046.539298600404	12562.270041708947	8502.787117389838	14874.935897860949	10792.524016170553	13983.77215056529	8454.256075757261	11506.173425346182	15460.647429973593	22286.629155741604	6836.764932633861	8517.031438289288	13700.643095433006	15309.592465201642	12211.916198512938	13496.687698485563	10136.903672068265	15484.84571759607	7615.785721587287	14201.73963072426	12191.516976883795	10280.363859050625	13398.503513508631	8182.856890509535
8982.867503785095	13050.562653861041	17527.830249632825	9007.549982062528	7650.258020571329	6169.397874469785	11046.539298600404	10933.664725331962	8502.787117389838	14874.935897860949	10792.524016170553	13983.77215056529	8454.256075757261	11262.201185879698	15460.647429973593	22286.629155741604	6836.764932633861	8517.031438289288	13700.643095433006	15309.592465201642	12211.916198512938	13496.687698485563	10136.903672068265	15484.84571759607	7615.785721587287	14201.73963072426	12191.516976883795	10280.363859050625	13398.503513508631	8182.856890509535
8982.867503785095	13050.562653861041	17527.830249632825	8889.379178960058	7650.258020571329	6169.397874469785	10866.252570468498	10933.664725331962	8502.787117389838	14874.935897860949	10792.524016170553	13983.77215056529	8280.634199995122	11262.201185879698	15460.647429973593	22286.629155741604	6836.764932633861	7592.76134416828	13700.643095433006	15309.592465201642	12211.916198512938	13496.687698485563	10136.903672068265	15484.84571759607	7615.785721587287	14201.73963072426	12191.516976883795	10280.363859050625	13398.503513508631	8182.856890509535
8982.867503785095	13050.562653861041	17527.830249632825	8889.379178960058	7650.258020571329	6169.397874469785	10866.252570468498	10933.664725331962	8253.702809740724	14874.935897860949	10792.524016170553	13983.77215056529	8280.634199995122	11262.201185879698	15460.647429973593	21819.708793358186	6836.764932633861	7592.76134416828	13700.643095433006	15309.592465201642	12211.916198512938	13496.687698485563	10136.903672068265	15484.84571759607	7615.785721587287	14201.73963072426	12191.516976883795	10280.363859050625	13398.503513508631	8182.856890509535
8982.867503785095	13050.562653861041	17527.830249632825	8612.33634769736	7650.258020571329	6169.397874469785	10866.252570468498	10933.664725331962	8253.702809740724	14874.935897860949	10792.524016170553	13983.77215056529	8280.634199995122	11262.201185879698	15460.647429973593	21819.708793358186	6836.764932633861	7592.76134416828	13700.643095433006	15309.592465201642	12211.916198512938	13496.687698485563	10136.903672068265	15484.84571759607	7615.785721587287	14201.73963072426	12191.516976883795	10280.363859050625	13398.503513508631	5665.485205503381
8982.867503785095	13050.562653861041	17527.830249632825	8612.33634769736	7242.812078894479	6169.397874469785	10866.252570468498	10933.664725331962	8253.702809740724	14874.935897860949	10792.524016170553	13983.77215056529	8243.880332768727	11262.201185879698	15460.647429973593	21819.708793358186	6836.764932633861	7592.76134416828	13700.643095433006	15309.592465201642	12211.916198512938	13496.687698485563	10136.903672068265	15484.84571759607	7615.785721587287	14201.73963072426	12191.516976883795	10280.363859050625	13398.503513508631	5665.485205503381
8982.867503785095	13050.562653861041	17527.830249632825	8612.33634769736	7242.812078894479	6169.397874469785	10866.252570468498	10933.664725331962	8253.702809740724	14874.935897860949	10792.524016170553	13983.77215056529	8243.880332768727	11262.201185879698	15460.647429973593	21819.708793358186	6836.764932633861	7592.76134416828	13700.643095433006	15309.592465201642	12211.916198512938	13496.687698485563	10136.903672068265	15484.84571759607	7615.785721587287	14201.73963072426	12191.516976883795	10280.363859050625	13398.503513508631	5665.485205503381
8982.867503785095	13050.562653861041	17527.830249632825	8612.33634769736	7242.812078894479	6169.397874469785	10866.252570468498	10933.664725331962	8253.702809740724	14874.935897860949	10792.524016170553	13983.77215056529	8243.880332768727	11262.201185879698	15460.647429973593	21819.708793358186	6836.764932633861	7592.76134416828	13700.643095433006	15309.592465201642	12211.916198512938	13496.687698485563	10136.903672068265	15484.84571759607	7615.785721587287	14201.73963072426	12191.516976883795	10280.363859050625	13398.503513508631	5665.485205503381
8982.867503785095	13050.562653861041	17527.830249632825	8612.33634769736	7242.812078894479	6169.397874469785	10866.252570468498	10933.664725331962	8253.702809740724	14874.935897860949	10792.524016170553	13983.77215056529	8243.880332768727	11262.201185879698	15460.647429973593	21819.708793358186	6836.764932633861	7592.76134416828	13700.643095433006	15309.592465201642	12211.916198512938	13496.687698485563	10136.903672068265	15484.84571759607	7615.785721587287	14201.73963072426	12191.516976883795	10280.363859050625	13398.503513508631	5665.485205503381
8982.867503785095	13050.562653861041	17527.830249632825	8612.33634769736	7242.812078894479	6169.397874469785	10866.252570468498	10933.664725331962	8253.702809740724	14874.935897860949	10792.524016170553	13983.77215056529	7706.118964135652	11262.201185879698	15460.647429973593	21819.708793358186	6836.764932633861	7592.76134416828	13700.643095433006	15309.592465201642	12211.916198512938	13496.687698485563	10136.903672068265	15484.84571759607	7615.785721587287	14201.73963072426	12191.516976883795	10280.363859050625	13398.503513508631	5665.485205503381
8982.867503785095	13050.562653861041	14273.909276499367	8612.33634769736	7242.812078894479	6169.397874469785	10866.252570468498	10933.664725331962	8253.702809740724	14874.935897860949	10792.524016170553	13983.77215056529	7706.118964135652	11262.201185879698	15460.647429973593	21819.708793358186	6836.764932633861	7592.76134416828	13700.643095433006	15309.592465201642	12211.916198512938	13496.687698485563	10136.903672068265	13706.638696044078	7615.785721587287	14201.73963072426	12191.516976883795	10280.363859050625	13398.503513508631	5665.485205503381
8982.867503785095	13050.562653861041	14273.909276499367	8612.33634769736	7242.812078894479	6169.397874469785	9754.21970322548	10933.664725331962	8253.702809740724	14874.935897860949	10792.524016170553	13983.77215056529	7706.118964135652	11262.201185879698	15460.647429973593	21819.708793358186	6836.764932633861	7592.76134416828	13700.643095433006	15309.592465201642	11156.465755342966	13496.687698485563	10136.903672068265	13706.638696044078	7615.785721587287	14201.73963072426	12191.516976883795	10280.363859050625	13398.503513508631	5665.485205503381
8982.867503785095	13050.562653861041	14273.909276499367	8612.33634769736	7242.812078894479	6169.397874469785	9754.21970322548	10933.664725331962	8253.702809740724	12907.32796943807	10792.524016170553	13983.77215056529	7706.118964135652	11262.201185879698	15460.647429973593	21819.708793358186	6836.764932633861	7592.76134416828	13700.643095433006	15309.592465201642	11156.465755342966	13496.687698485563	10136.903672068265	13706.638696044078	7615.785721587287	14201.73963072426	12191.516976883795	10280.363859050625	13398.503513508631	5665.485205503381
8982.867503785095	13050.562653861041	14273.909276499367	8612.33634769736	7242.812078894479	6169.397874469785	9754.21970322548	10933.664725331962	8253.702809740724	12907.32796943807	10792.524016170553	12052.347752690517	7706.118964135652	11262.201185879698	15460.647429973593	21819.708793358186	6836.764932633861	7592.76134416828	13700.643095433006	15309.592465201642	11156.465755342966	13496.687698485563	10136.903672068265	13706.638696044078	7615.785721587287	14201.73963072426	12191.516976883795	10280.363859050625	13398.503513508631	5665.485205503381
8982.867503785095	13050.562653861041	14273.909276499367	8612.33634769736	7242.812078894479	6169.397874469785	9754.21970322548	10933.664725331962	8253.702809740724	12907.32796943807	10792.524016170553	12052.347752690517	7706.118964135652	11262.201185879698	15460.647429973593	21819.708793358186	6836.764932633861	7592.76134416828	13700.643095433006	15309.592465201642	11156.465755342966	13496.687698485563	10136.903672068265	13706.638696044078	5280.421747529215	14201.73963072426	12191.516976883795	10280.363859050625	13398.503513508631	5665.485205503381
8982.867503785095	13050.562653861041	14273.909276499367	8124.751539237898	7242.812078894479	6169.397874469785	8858.12048920226	10933.664725331962	8253.702809740724	12907.32796943807	10792.524016170553	12052.347752690517	7528.001992778327	11262.201185879698	15460.647429973593	21819.708793358186	6836.764932633861	7592.76134416828	13700.643095433006	15073.07531122436	11156.465755342966	13496.687698485563	10136.903672068265	13706.638696044078	5280.421747529215	14201.73963072426	12191.516976883795	10280.363859050625	13398.503513508631	5665.485205503381
8982.867503785095	13050.562653861041	14273.909276499367	8124.751539237898	7242.812078894479	6169.397874469785	8858.12048920226	10933.664725331962	8253.702809740724	12907.32796943807	10792.524016170553	12052.347752690517	7528.001992778327	11262.201185879698	15460.647429973593	21819.708793358186	6836.764932633861	7592.76134416828	13700.643095433006	15073.07531122436	11156.465755342966	13496.687698485563	10136.903672068265	13706.638696044078	5280.421747529215	14201.73963072426	12191.516976883795	9923.467500451941	13398.503513508631	5665.485205503381
8982.867503785095	12677.197681093146	14273.909276499367	8124.751539237898	7242.812078894479	6169.397874469785	8858.12048920226	10933.664725331962	8253.702809740724	12907.32796943807	10792.524016170553	10008.114666609832	7528.001992778327	11262.201185879698	15460.647429973593	21819.708793358186	6836.764932633861	7592.76134416828	13700.643095433006	15073.07531122436	11156.465755342966	13496.687698485563	10136.903672068265	13706.638696044078	5280.421747529215	14201.73963072426	12191.516976883795	9923.467500451941	13398.503513508631	5665.485205503381
8982.867503785095	12677.197681093146	14273.909276499367	8124.751539237898	7242.812078894479	6169.397874469785	8858.12048920226	10933.664725331962	8253.702809740724	12907.32796943807	10792.524016170553	10008.114666609832	7528.001992778327	10841.9523433149	15460.647429973593	21819.708793358186	6836.764932633861	7592.76134416828	13700.643095433006	15073.07531122436	11156.465755342966	13496.687698485563	10136.903672068265	13706.638696044078	5280.421747529215	14201.73963072426	12191.516976883795	9923.467500451941	13398.503513508631	5665.485205503381
8982.867503785095	12677.197681093146	14273.909276499367	8124.751539237898	7242.812078894479	6169.397874469785	8858.12048920226	10933.664725331962	8253.702809740724	12907.32796943807	10792.524016170553	10008.114666609832	7528.001992778327	10841.9523433149	15460.647429973593	21819.708793358186	6836.764932633861	7592.76134416828	13700.643095433006	14050.218117268207	11156.465755342966	13496.687698485563	10136.903672068265	13706.638696044078	5280.421747529215	14201.73963072426	12191.516976883795	9923.467500451941	13398.503513508631	5665.485205503381
8982.867503785095	12677.197681093146	14273.909276499367	8124.751539237898	7242.812078894479	6169.397874469785	8858.12048920226	10933.664725331962	8253.702809740724	12907.32796943807	10792.524016170553	10008.114666609832	7528.001992778327	10841.9523433149	15460.647429973593	21819.708793358186	6836.764932633861	7592.76134416828	13700.643095433006	14050.218117268207	11156.465755342966	13496.687698485563	10136.903672068265	13706.638696044078	5280.421747529215	14201.73963072426	12191.516976883795	9923.467500451941	13398.503513508631	5665.485205503381
8982.867503785095	12677.197681093146	13353.96910822347	6297.62786897142	7242.812078894479	6169.397874469785	8858.12048920226	10933.664725331962	8253.702809740724	10602.427476403947	10792.524016170553	6367.4318412965185	7528.001992778327	10841.9523433149	15460.647429973593	21819.708793358186	6836.764932633861	7592.76134416828	13700.643095433006	14050.218117268207	11156.465755342966	13496.687698485563	10136.903672068265	13706.638696044078	5280.421747529215	14201.73963072426	12191.516976883795	9787.822016383969	13398.503513508631	5088.527183692278
8982.867503785095	12677.197681093146	13353.96910822347	6297.62786897142	7242.812078894479	6169.397874469785	8858.12048920226	10933.664725331962	8253.702809740724	10602.427476403947	10792.524016170553	6367.4318412965185	7528.001992778327	10799.583315132835	15460.647429973593	21819.708793358186	6836.764932633861	7592.76134416828	13700.643095433006	14050.218117268207	10819.330746730413	11650.589590997846	9723.878220434886	13706.638696044078	5280.421747529215	14201.73963072426	12191.516976883795	9787.822016383969	13398.503513508631	4998.552860254476
8982.867503785095	12677.197681093146	13353.96910822347	6200.181232180161	7242.812078894479	5935.229372208546	8858.12048920226	10933.664725331962	6092.778825281253	10602.427476403947	10792.524016170553	6367.4318412965185	7528.001992778327	10799.583315132835	15460.647429973593	21819.708793358186	6836.764932633861	7592.76134416828	13700.643095433006	14050.218117268207	10819.330746730413	11650.589590997846	9723.878220434886	13706.638696044078	5280.421747529215	14201.73963072426	12116.798240256681	9787.822016383969	13086.462994930927	4998.552860254476
8982.867503785095	12677.197681093146	13353.96910822347	6200.181232180161	7242.812078894479	5566.96783617533	8858.12048920226	10933.664725331962	6092.778825281253	10602.427476403947	10017.11863881414	6367.4318412965185	6801.814345604171	10799.583315132835	15460.647429973593	18709.79021838678	6836.764932633861	7592.76134416828	13700.643095433006	14050.218117268207	10819.330746730413	11650.589590997846	9723.878220434886	13706.638696044078	5280.421747529215	14201.73963072426	12116.798240256681	9787.822016383969	12396.731665492514	4998.552860254476
8982.867503785095	10201.710770171381	13353.96910822347	6200.181232180161	7129.328322590828	5566.96783617533	8858.12048920226	10933.664725331962	6092.778825281253	7796.333820371324	10017.11863881414	6367.4318412965185	6801.814345604171	10799.583315132835	15460.647429973593	18709.79021838678	6836.764932633861	7592.76134416828	13700.643095433006	13633.909364629835	10819.330746730413	11650.589590997846	9723.878220434886	13706.638696044078	5280.421747529215	14201.73963072426	12116.798240256681	9787.822016383969	12396.731665492514	4998.552860254476
8982.867503785095	10201.710770171381	13353.96910822347	6200.181232180161	7129.328322590828	5566.96783617533	8858.12048920226	10933.664725331962	6092.778825281253	7796.333820371324	10017.11863881414	6367.4318412965185	6801.814345604171	10799.583315132835	15460.647429973593	18709.79021838678	6836.764932633861	7592.76134416828	13700.643095433006	13633.909364629835	8058.762432966226	11650.589590997846	9723.878220434886	13706.638696044078	5280.421747529215	14201.73963072426	12116.798240256681	9787.822016383969	12396.731665492514	4998.552860254476
8982.867503785095	10201.710770171381	13353.96910822347	6200.181232180161	7129.328322590828	5566.96783617533	8858.12048920226	10933.664725331962	6092.778825281253	7796.333820371324	10017.11863881414	6367.4318412965185	5701.216002661544	10799.583315132835	15460.647429973593	18709.79021838678	6836.764932633861	7592.76134416828	13700.643095433006	13633.909364629835	8058.762432966226	11650.589590997846	9723.878220434886	13417.43502531018	5280.421747529215	14201.73963072426	12116.798240256681	9787.822016383969	12396.731665492514	4998.552860254476
8982.867503785095	9932.212945988718	13353.96910822347	6200.181232180161	7129.328322590828	5566.96783617533	8858.12048920226	10933.664725331962	6092.778825281253	7796.333820371324	10017.11863881414	6367.4318412965185	5701.216002661544	10799.583315132835	15460.647429973593	18709.79021838678	6836.764932633861	7592.76134416828	13700.643095433006	13633.909364629835	8058.762432966226	11650.589590997846	9723.878220434886	13417.43502531018	5280.421747529215	14201.73963072426	12116.798240256681	9787.822016383969	12396.731665492514	4998.552860254476
8982.867503785095	9932.212945988718	13353.96910822347	6200.181232180161	7043.591836992686	5566.96783617533	8858.12048920226	10933.664725331962	6092.778825281253	7796.333820371324	10017.11863881414	6367.4318412965185	5701.216002661544	10799.583315132835	15460.647429973593	18709.79021838678	6836.764932633861	7592.76134416828	13700.643095433006	13633.909364629835	8058.762432966226	11650.589590997846	9723.878220434886	13417.43502531018	5280.421747529215	14201.73963072426	12116.798240256681	9787.822016383969	12396.731665492514	4998.552860254476
8201.198450155818	9932.212945988718	13353.96910822347	6200.181232180161	7043.591836992686	5566.96783617533	8858.12048920226	10933.664725331962	6092.778825281253	7796.333820371324	10017.11863881414	6367.4318412965185	5701.216002661544	10799.583315132835	15460.647429973593	18709.79021838678	6836.764932633861	7592.76134416828	13700.643095433006	13633.909364629835	8058.762432966226	11650.589590997846	9723.878220434886	13417.43502531018	5280.421747529215	14201.73963072426	12116.798240256681	9262.037277014264	12169.561318853903	4998.552860254476
8201.198450155818	9932.212945988718	13353.96910822347	6200.181232180161	7043.591836992686	5566.96783617533	8858.12048920226	10933.664725331962	6092.778825281253	7796.333820371324	10017.11863881414	6367.4318412965185	5701.216002661544	10799.583315132835	15460.647429973593	17229.547274302564	6836.764932633861	7592.76134416828	12886.0902898499	13633.909364629835	8058.762432966226	11650.589590997846	9723.878220434886	13417.43502531018	5280.421747529215	13649.616506301822	12116.798240256681	9262.037277014264	12169.561318853903	4998.552860254476
8201.198450155818	9932.212945988718	13353.96910822347	6200.181232180161	7043.591836992686	5566.96783617533	8858.12048920226	10933.664725331962	6092.778825281253	7796.333820371324	10017.11863881414	6367.4318412965185	5701.216002661544	10799.583315132835	15460.647429973593	17229.547274302564	6836.764932633861	7592.76134416828	12886.0902898499	13633.909364629835	8058.762432966226	11650.589590997846	9723.878220434886	13417.43502531018	5280.421747529215	13649.616506301822	12116.798240256681	9262.037277014264	12169.561318853903	4998.552860254476
8201.198450155818	9932.212945988718	13353.96910822347	6200.181232180161	7043.591836992686	5566.96783617533	8858.12048920226	10933.664725331962	6092.778825281253	5921.934986699263	10017.11863881414	6367.4318412965185	5701.216002661544	10799.583315132835	15460.647429973593	17229.547274302564	6836.764932633861	7592.76134416828	12886.0902898499	13633.909364629835	8058.762432966226	11650.589590997846	9723.878220434886	13417.43502531018	5280.421747529215	13649.616506301822	11568.12418730305	9262.037277014264	12169.561318853903	4998.552860254476
8201.198450155818	9932.212945988718	12289.656860947194	6200.181232180161	7043.591836992686	5566.96783617533	8858.12048920226	10933.664725331962	6092.778825281253	5921.934986699263	10017.11863881414	6367.4318412965185	4616.5324606853255	10799.583315132835	15460.647429973593	17229.547274302564	6836.764932633861	7592.76134416828	12886.0902898499	13633.909364629835	8058.762432966226	11650.589590997846	9723.878220434886	13417.43502531018	5280.421747529215	13649.616506301822	11568.12418730305	9262.037277014264	12169.561318853903	4998.552860254476
8201.198450155818	9932.212945988718	12289.656860947194	6200.181232180161	6009.571740860834	5566.96783617533	8858.12048920226	10933.664725331962	6092.778825281253	5921.934986699263	10017.11863881414	6367.4318412965185	4616.5324606853255	10799.583315132835	15460.647429973593	17229.547274302564	6836.764932633861	7592.76134416828	12886.0902898499	13633.909364629835	8058.762432966226	11650.589590997846	9723.878220434886	13417.43502531018	5280.421747529215	13649.616506301822	11568.12418730305	9262.037277014264	12169.561318853903	4998.552860254476
8201.198450155818	9932.212945988718	12289.656860947194	6200.181232180161	6009.571740860834	5566.96783617533	8858.12048920226	10933.664725331962	6092.778825281253	5921.934986699263	10017.11863881414	6367.4318412965185	4616.5324606853255	10799.583315132835	15460.647429973593	17229.547274302564	6836.764932633861	7592.76134416828	12886.0902898499	13633.909364629835	8058.762432966226	11650.589590997846	9723.878220434886	13417.43502531018	5280.421747529215	13649.616506301822	11568.12418730305	9262.037277014264	12169.561318853903	4998.552860254476
8201.198450155818	9932.212945988718	12289.656860947194	6200.181232180161	6009.571740860834	5566.96783617533	8858.12048920226	10933.664725331962	6092.778825281253	5921.934986699263	10017.11863881414	6367.4318412965185	4616.5324606853255	10799.583315132835	15460.647429973593	17229.547274302564	6836.764932633861	7592.76134416828	12886.0902898499	13633.909364629835	8058.762432966226	11650.589590997846	9723.878220434886	13417.43502531018	5280.421747529215	13649.616506301822	11568.12418730305	9262.037277014264	12169.561318853903	4998.552860254476
8201.198450155818	9932.212945988718	12289.656860947194	6200.181232180161	6009.571740860834	5566.96783617533	8858.12048920226	10933.664725331962	6092.778825281253	5921.934986699263	10017.11863881414	6367.4318412965185	4381.7704195621745	10799.583315132835	15460.647429973593	17229.547274302564	6836.764932633861	7592.76134416828	12886.0902898499	13633.909364629835	8058.762432966226	11650.589590997846	9723.878220434886	12730.93194224515	5280.421747529215	11052.901003057797	11568.12418730305	9262.037277014264	10034.669928502426	4998.552860254476
8201.198450155818	9932.212945988718	12289.656860947194	6200.181232180161	6009.571740860834	5566.96783617533	7688.8861729999235	10933.664725331962	6092.778825281253	5921.934986699263	10017.11863881414	6367.4318412965185	4381.7704195621745	10799.583315132835	15460.647429973593	17229.547274302564	6836.764932633861	7592.76134416828	12886.0902898499	13633.909364629835	8058.762432966226	11650.589590997846	9723.878220434886	12730.93194224515	5142.54752675943	11052.901003057797	11568.12418730305	9262.037277014264	10034.669928502426	4998.552860254476
7930.412429168279	9932.212945988718	12289.656860947194	6200.181232180161	6009.571740860834	5566.96783617533	7688.8861729999235	10933.664725331962	6092.778825281253	5921.934986699263	10017.11863881414	6367.4318412965185	4100.175754465186	10721.892654594905	15460.647429973593	17229.547274302564	6836.764932633861	7592.76134416828	12886.0902898499	13633.909364629835	8058.762432966226	11650.589590997846	9723.878220434886	12515.647485498392	5142.54752675943	11052.901003057797	11568.12418730305	9262.037277014264	8278.485494166784	4998.552860254476
7930.412429168279	9850.385540873998	12289.656860947194	6200.181232180161	6009.571740860834	5566.96783617533	7688.8861729999235	10933.664725331962	4961.138291239346	5921.934986699263	10017.11863881414	6367.4318412965185	4100.175754465186	10721.892654594905	15460.647429973593	16758.83633137324	6836.764932633861	7592.76134416828	12886.0902898499	13633.909364629835	7834.742765375366	9553.914167985466	9723.878220434886	12515.647485498392	5142.54752675943	11052.901003057797	10103.817215910307	9262.037277014264	8278.485494166784	4998.552860254476
7930.412429168279	9850.385540873998	12154.718765516462	6200.181232180161	5782.305173410534	5566.96783617533	7688.8861729999235	10933.664725331962	4961.138291239346	5921.934986699263	10017.11863881414	6367.4318412965185	4100.175754465186	10721.892654594905	15460.647429973593	16758.83633137324	6836.764932633861	6221.675580018259	12886.0902898499	13633.909364629835	7834.742765375366	9553.914167985466	9723.878220434886	12515.647485498392	5142.54752675943	11052.901003057797	10103.817215910307	9262.037277014264	8278.485494166784	4998.552860254476
7930.412429168279	9850.385540873998	12154.718765516462	6200.181232180161	5782.305173410534	5566.96783617533	7688.8861729999235	10933.664725331962	4961.138291239346	5921.934986699263	10017.11863881414	6367.4318412965185	4100.175754465186	10721.892654594905	15460.647429973593	16758.83633137324	6602.9275963024065	6221.675580018259	12886.0902898499	13531.95358565515	7665.320101213822	9553.914167985466	8630.042750417953	12515.647485498392	5142.54752675943	11052.901003057797	10015.316219182374	9262.037277014264	8278.485494166784	4998.552860254476
7930.412429168279	9850.385540873998	12154.718765516462	6200.181232180161	5782.305173410534	5566.96783617533	7688.8861729999235	10336.957508091205	4961.138291239346	5921.934986699263	10017.11863881414	6367.4318412965185	4100.175754465186	10721.892654594905	15460.647429973593	15057.615801116419	6602.9275963024065	6221.675580018259	12886.0902898499	13531.95358565515	7665.320101213822	9553.914167985466	8630.042750417953	12515.647485498392	5142.54752675943	11052.901003057797	10015.316219182374	8577.393106575884	8278.485494166784	4998.552860254476
7930.412429168279	9850.385540873998	12154.718765516462	6200.181232180161	5782.305173410534	5566.96783617533	7688.8861729999235	10336.957508091205	4961.138291239346	5921.934986699263	10017.11863881414	6367.4318412965185	4100.175754465186	10721.892654594905	15460.647429973593	15057.615801116419	6602.9275963024065	6221.675580018259	12886.0902898499	13531.95358565515	7665.320101213822	9553.914167985466	8500.912344630047	12515.647485498392	5142.54752675943	11052.901003057797	10015.316219182374	8577.393106575884	6699.4920969092855	4998.552860254476
7930.412429168279	9850.385540873998	12154.718765516462	6200.181232180161	5782.305173410534	5566.96783617533	7688.8861729999235	10336.957508091205	4961.138291239346	5921.934986699263	10017.11863881414	6367.4318412965185	4100.175754465186	10721.892654594905	15460.647429973593	15057.615801116419	6602.9275963024065	6221.675580018259	12886.0902898499	13531.95358565515	7665.320101213822	9553.914167985466	8500.912344630047	12515.647485498392	5142.54752675943	8777.689004430173	10015.316219182374	8577.393106575884	6699.4920969092855	4998.552860254476
7930.412429168279	9850.385540873998	12154.718765516462	6200.181232180161	5782.305173410534	5566.96783617533	7688.8861729999235	10336.957508091205	4961.138291239346	5490.747750360091	10017.11863881414	6367.4318412965185	4100.175754465186	10721.892654594905	15460.647429973593	15057.615801116419	6602.9275963024065	5871.837561119918	12886.0902898499	13531.95358565515	7665.320101213822	9553.914167985466	8500.912344630047	12515.647485498392	5142.54752675943	8777.689004430173	10015.316219182374	8577.393106575884	6699.4920969092855	4998.552860254476
7930.412429168279	9850.385540873998	12154.718765516462	6200.181232180161	5782.305173410534	5566.96783617533	7688.8861729999235	10336.957508091205	4961.138291239346	5382.339849318085	9654.303440181171	6367.4318412965185	4100.175754465186	10721.892654594905	15460.647429973593	15057.615801116419	6602.9275963024065	5871.837561119918	12886.0902898499	13531.95358565515	7665.320101213822	9553.914167985466	8500.912344630047	12515.647485498392	5142.54752675943	8777.689004430173	10015.316219182374	8577.393106575884	6699.4920969092855	4998.552860254476
7930.412429168279	7381.104656339216	12154.718765516462	6200.181232180161	5782.305173410534	5566.96783617533	7688.8861729999235	10336.957508091205	4961.138291239346	5382.339849318085	9654.303440181171	6367.4318412965185	4100.175754465186	10721.892654594905	15460.647429973593	15057.615801116419	6602.9275963024065	5871.837561119918	12886.0902898499	13531.95358565515	7665.320101213822	9553.914167985466	8500.912344630047	11674.689532319278	5142.54752675943	8777.689004430173	10015.316219182374	8577.393106575884	6699.4920969092855	4998.552860254476
7930.412429168279	7381.104656339216	12154.718765516462	6200.181232180161	5782.305173410534	5566.96783617533	7455.488186630252	10336.957508091205	4961.138291239346	5382.339849318085	9654.303440181171	6367.4318412965185	4100.175754465186	10721.892654594905	15460.647429973593	15057.615801116419	6602.9275963024065	5871.837561119918	12886.0902898499	13531.95358565515	7529.819760870375	9553.914167985466	8500.912344630047	11674.689532319278	5142.54752675943	8777.689004430173	10015.316219182374	8577.393106575884	6699.4920969092855	4998.552860254476
7300.310718188073	7381.104656339216	12154.718765516462	6200.181232180161	5782.305173410534	5566.96783617533	7455.488186630252	10336.957508091205	4961.138291239346	5382.339849318085	9654.303440181171	6367.4318412965185	4100.175754465186	10721.892654594905	15460.647429973593	15057.615801116419	6602.9275963024065	5871.837561119918	12886.0902898499	13531.95358565515	7529.819760870375	9553.914167985466	8500.912344630047	11674.689532319278	5142.54752675943	8777.689004430173	10015.316219182374	8577.393106575884	6699.4920969092855	4998.552860254476
7300.310718188073	7381.104656339216	12154.718765516462	6200.181232180161	5782.305173410534	5566.96783617533	7455.488186630252	10336.957508091205	4961.138291239346	5382.339849318085	9654.303440181171	6367.4318412965185	4100.175754465186	10721.892654594905	15460.647429973593	15057.615801116419	6602.9275963024065	5871.837561119918	12886.0902898499	13531.95358565515	7529.819760870375	9553.914167985466	8500.912344630047	11674.689532319278	5142.54752675943	8777.689004430173	10015.316219182374	8577.393106575884	6699.4920969092855	4998.552860254476
7300.310718188073	7381.104656339216	12154.718765516462	6200.181232180161	5782.305173410534	5566.96783617533	5735.861067778484	10336.957508091205	4961.138291239346	5382.339849318085	9654.303440181171	6367.4318412965185	4100.175754465186	10721.892654594905	15460.647429973593	15057.615801116419	6602.9275963024065	5871.837561119918	12886.0902898499	13531.95358565515	7529.819760870375	8916.353886678482	8500.912344630047	11674.689532319278	5142.54752675943	8777.689004430173	10015.316219182374	8577.393106575884	6699.4920969092855	4998.552860254476
7300.310718188073	7381.104656339216	12154.718765516462	6200.181232180161	5782.305173410534	5566.96783617533	5735.861067778484	10336.957508091205	4961.138291239346	5382.339849318085	9654.303440181171	6367.4318412965185	4100.175754465186	10721.892654594905	15460.647429973593	15057.615801116419	6602.9275963024065	5871.837561119918	12886.0902898499	13531.95358565515	7529.819760870375	8916.353886678482	8500.912344630047	11674.689532319278	5142.54752675943	8777.689004430173	10015.316219182374	8577.393106575884	6699.4920969092855	4998.552860254476
7300.310718188073	7381.104656339216	12154.718765516462	6200.181232180161	5782.305173410534	5566.96783617533	5735.861067778484	10336.957508091205	4961.138291239346	5382.339849318085	9654.303440181171	6367.4318412965185	4100.175754465186	10721.892654594905	15460.647429973593	15057.615801116419	5360.602083645879	5871.837561119918	12886.0902898499	13531.95358565515	7529.819760870375	8916.353886678482	8500.912344630047	9759.41698078601	5142.54752675943	8777.689004430173	10015.316219182374	7380.27970982487	6699.4920969092855	4998.552860254476
7300.310718188073	7381.104656339216	12154.718765516462	6200.181232180161	5782.305173410534	5566.96783617533	5735.861067778484	10336.957508091205	4961.138291239346	5382.339849318085	9654.303440181171	6367.4318412965185	4100.175754465186	10721.892654594905	15460.647429973593	15057.615801116419	5360.602083645879	5871.837561119918	12342.673929003477	13531.95358565515	7529.819760870375	8916.353886678482	8500.912344630047	9759.41698078601	5142.54752675943	8777.689004430173	10015.316219182374	6165.8460898021385	6699.4920969092855	4998.552860254476
7300.310718188073	7381.104656339216	12154.718765516462	6200.181232180161	5782.305173410534	5566.96783617533	5735.861067778484	10336.957508091205	4961.138291239346	5382.339849318085	9654.303440181171	6367.4318412965185	4100.175754465186	9312.251346349552	15460.647429973593	11906.955942858305	5360.602083645879	5871.837561119918	12342.673929003477	13531.95358565515	7529.819760870375	8916.353886678482	8500.912344630047	9759.41698078601	5142.54752675943	8777.689004430173	10015.316219182374	6165.8460898021385	6699.4920969092855	4998.552860254476
