# Supplementary material for: An improved FOX optimization algorithm using adaptive exploration and exploitation for global optimization
Source: PLoS One. 2025 Sep 18;20(9):e0331965. doi: 10.1371/journal.pone.0331965 (PMC12445531; doi:10.1371/journal.pone.0331965)
Supplement: S2 File — This compressed file contains all the results of the conducted experiments. Each main directory within the archive includes three subdirectories: Analysis, best_fit, and convergence. The best_fit and convergence folders contain the raw experimental data obtained from 30 independent runs. The Analysis folder includes tables and figures derived from these raw results. These files can be used to reproduce and further analyze the results presented in the manuscript. (ZIP) [file pone.0331965.s002.zip › cec2017/convergence/NRO/C17F11.csv]

trial_1	trial_2	trial_3	trial_4	trial_5	trial_6	trial_7	trial_8	trial_9	trial_10	trial_11	trial_12	trial_13	trial_14	trial_15	trial_16	trial_17	trial_18	trial_19	trial_20	trial_21	trial_22	trial_23	trial_24	trial_25	trial_26	trial_27	trial_28	trial_29	trial_30
25978223177.59876	20883503179.287502	23267905208.288612	17792848541.66265	22647239624.995453	19960344765.702396	18566993264.525948	17878724182.87584	31846185302.592342	30958017119.01045	18340603055.162304	29694371294.05375	20496399507.528927	19770366284.40574	22784036611.652046	12038627110.503302	31211228467.76643	26249838825.469383	24204785630.703194	27202812267.845894	22867485167.902744	29281313222.40819	20214869207.91505	13350741295.511036	19797830692.635735	18969389117.541416	16527711392.688316	21593387255.187706	28294086907.170097	21101867963.287357
24793130622.77378	10706584420.552967	20604984874.625607	17439515065.64783	17662272329.732475	15662985394.29066	14139158657.861362	16265381829.64767	19956585252.23494	19738149453.90407	10452942031.8126	21943446730.86207	16134780023.828152	17001905385.772827	10898554305.674807	12038627110.503302	24505996402.822464	24668603334.77678	19164470606.842052	26923341890.96701	22867485167.902744	13408172903.475016	15838932903.526566	13350741295.511036	18358322222.90477	10571641828.548061	15013134435.243446	18398123820.54374	23134091360.25887	10113602240.404644
16524064204.368477	10706584420.552967	20604984874.625607	12506117327.61661	11588538793.307625	9013822359.340199	11344223655.177143	16228080853.950052	9233706046.253828	18475695815.524853	10452942031.8126	17393821045.343964	13911777068.148	12575731374.586609	10898554305.674807	12038627110.503302	17391092327.68951	14685619814.083982	18284452213.91865	25266287197.321583	21674594844.97093	11098041174.097809	15065496646.598406	13195766469.09924	18358322222.90477	9787516875.136879	12042364921.713215	15633557069.745703	23134091360.25887	10113602240.404644
16524064204.368477	7454075264.692628	12528497619.94887	3172178756.9343114	8620935846.346264	5271115532.784122	9177359684.73365	13739482993.750092	8771995808.03128	18475695815.524853	3951201864.760232	17393821045.343964	13911777068.148	12575731374.586609	10898554305.674807	10788913108.165316	12036729977.925865	14685619814.083982	11548780062.064945	19159440970.564743	14246769704.645355	8372246820.568256	13536285608.443256	11156765244.673094	14891445136.025316	8861112255.381128	12042364921.713215	15633557069.745703	20052351271.115166	7946475515.476543
16524064204.368477	7387361087.883334	10368615808.74771	3172178756.9343114	8617031619.28068	5271115532.784122	9177359684.73365	9887420759.087894	7745765930.858972	13270370982.905457	3951201864.760232	10222332847.921013	13911777068.148	12575731374.586609	10155864252.873486	10788913108.165316	12036729977.925865	14685619814.083982	11157205810.293945	19159440970.564743	9229677129.945963	8372246820.568256	10062322474.64954	11156765244.673094	14891445136.025316	8861112255.381128	12042364921.713215	12440767965.378798	17824936612.05862	7946475515.476543
13419164550.680107	7387361087.883334	10368615808.74771	3172178756.9343114	7416470859.703418	5249055688.452673	9177359684.73365	9887420759.087894	6968814855.285153	13270370982.905457	3184249507.1342335	8847397821.42726	12943944423.141708	12359968614.905127	8019111807.894465	10490628589.5865	12036729977.925865	11050926793.221058	11157205810.293945	18831528059.56168	9229677129.945963	8317635332.851124	10062322474.64954	8219405563.0110235	11068747867.750437	7646684624.734602	12042364921.713215	9593006188.173796	16959295033.005474	6438205750.125432
13205093184.929173	6822923381.440908	9118120373.689915	3172178756.9343114	7416470859.703418	5201152824.308264	9177359684.73365	9887420759.087894	3085791139.342618	8626912582.414093	3184249507.1342335	8847397821.42726	8925751656.33995	11225247100.345984	8019111807.894465	9028234186.982422	10962785918.228483	11050926793.221058	11157205810.293945	16754449890.358143	7934736576.063004	7619747773.569842	10062322474.64954	8219405563.0110235	10074224381.528234	7319761769.927052	11380038421.33749	9593006188.173796	16959295033.005474	5372778142.565315
10422499298.542976	6218473477.698005	6416083466.109577	2890771665.3209867	6919549893.262253	4930907244.939672	8251207040.042788	9887420759.087894	3085791139.342618	8626912582.414093	3184249507.1342335	6513728679.273417	8480546667.044125	11225247100.345984	7140836864.803829	7024833918.775439	7371266739.845732	11050926793.221058	11033266602.618362	13890829553.057203	7934736576.063004	5958029024.787976	10062322474.64954	8219405563.0110235	6198119813.979931	7319761769.927052	10913170730.565187	9014768592.448341	16959295033.005474	5372778142.565315
8379202470.837585	6218473477.698005	6416083466.109577	2890771665.3209867	6919549893.262253	3942843443.2334976	8251207040.042788	8033987911.207039	3085791139.342618	7092474287.218596	3184249507.1342335	5185398915.757066	4693526778.42844	10284540874.79298	6864394267.374324	5963998885.676457	7371266739.845732	10084815156.033068	8643013463.915354	13125422571.206192	7934736576.063004	5958029024.787976	10062322474.64954	7581137665.809566	6198119813.979931	7157402456.181023	9142107362.446783	8934703388.341501	13350380374.942383	5372778142.565315
5891766384.254097	6218473477.698005	6025643995.993529	2890771665.3209867	6515837456.355642	3942843443.2334976	8251207040.042788	5634753926.404558	3085791139.342618	7092474287.218596	2862957604.143893	5185398915.757066	4693526778.42844	8398148169.780373	6864394267.374324	4578459097.719154	7371266739.845732	10084815156.033068	8230132557.05078	13125422571.206192	7934736576.063004	5958029024.787976	10062322474.64954	7581137665.809566	6198119813.979931	6891918284.4706135	8140231670.301203	8934703388.341501	5784064626.361284	5178842542.089542
5891766384.254097	6218473477.698005	5681259237.179034	2890771665.3209867	6515837456.355642	3942843443.2334976	8251207040.042788	4508298724.308862	3085791139.342618	7016673870.18363	2862957604.143893	3042852716.8717995	3478140141.8585424	5140807356.838442	4755111077.616364	4578459097.719154	7371266739.845732	7905570791.022625	8230132557.05078	10216892196.239994	7422076022.489256	5106496283.965277	8937215269.240057	7581137665.809566	5355181560.307835	5365673995.477388	3692735995.870308	7568464893.989875	5361902764.815531	4582239256.444493
5891766384.254097	6218473477.698005	5681259237.179034	2890771665.3209867	6310364788.322616	3942843443.2334976	8251207040.042788	4508298724.308862	3085791139.342618	6489147628.499949	1311581632.3325083	2429054550.527977	3478140141.8585424	5140807356.838442	4318489746.834667	4578459097.719154	3222866405.4382124	6658301987.638276	7215179849.297819	8780017622.537931	7422076022.489256	4941406655.586484	8251915192.975184	7581137665.809566	5355181560.307835	5365673995.477388	3692735995.870308	7568464893.989875	5361902764.815531	4431580011.039766
4315115335.722045	4502179157.730154	5681259237.179034	2890771665.3209867	5407951538.00902	3085972599.3533545	7731995206.952127	4508298724.308862	3085791139.342618	4990554754.201707	1311581632.3325083	2429054550.527977	3478140141.8585424	5140807356.838442	4318489746.834667	4575022764.339588	3222866405.4382124	6658301987.638276	7215179849.297819	8780017622.537931	7422076022.489256	4941406655.586484	5682274610.996761	7581137665.809566	5355181560.307835	5365673995.477388	2931347660.8553677	7568464893.989875	5361902764.815531	4431580011.039766
4315115335.722045	4502179157.730154	5681259237.179034	2890771665.3209867	5403082887.939425	3085972599.3533545	3921527495.28272	4508298724.308862	2169945889.914735	4990554754.201707	1311581632.3325083	2429054550.527977	2988217681.0388865	5140807356.838442	2938285787.693884	4575022764.339588	3222866405.4382124	6658301987.638276	2400743503.1520014	8780017622.537931	6835314898.557807	4941406655.586484	5682274610.996761	7581137665.809566	5022657486.575099	5365673995.477388	2931347660.8553677	7284955964.827147	4354150659.429313	4431580011.039766
4315115335.722045	4502179157.730154	5681259237.179034	2161514341.6014113	4413098737.871135	3085972599.3533545	3718842232.529546	4508298724.308862	1858426871.7613945	4444508116.070085	1311581632.3325083	2429054550.527977	2988217681.0388865	5140807356.838442	2938285787.693884	4575022764.339588	3028162592.9111986	5866783133.983601	2400743503.1520014	7447016809.726179	6835314898.557807	4941406655.586484	5057374708.563624	7581137665.809566	4832697477.237797	5365673995.477388	2433821347.0051994	7284955964.827147	4354150659.429313	4087101763.875481
4315115335.722045	2044435259.0971289	5681259237.179034	2062833627.3070054	4282609082.044486	3085972599.3533545	3718842232.529546	3838979767.875253	1858426871.7613945	3952983299.6378646	1247025300.3590813	2429054550.527977	2988217681.0388865	5140807356.838442	2865714992.7447333	2395143381.8875384	2494906056.3967533	4627164178.967976	2400743503.1520014	7447016809.726179	5937487790.087428	4246173599.7149434	5057374708.563624	7018493769.528124	3649932597.3567934	5365673995.477388	2433821347.0051994	6695210493.369775	3166348743.2531834	3797449055.3406277
1929413212.8003387	2044435259.0971289	5681259237.179034	2062833627.3070054	4163839166.274776	2813667935.782937	2499802634.3683324	3838979767.875253	1858426871.7613945	3952983299.6378646	1247025300.3590813	2429054550.527977	2988217681.0388865	5140807356.838442	2865714992.7447333	2395143381.8875384	2494906056.3967533	4452289636.18318	2400743503.1520014	4642305809.600898	4721128601.542656	4246173599.7149434	4669860526.013153	5890271867.31882	3649932597.3567934	4728379619.520913	1943225955.4008026	5832463059.327653	3166348743.2531834	3797449055.3406277
1681217546.3488636	1785436201.902902	5681259237.179034	1879574761.7241886	2869491349.598706	2813667935.782937	2499802634.3683324	3838979767.875253	1858426871.7613945	3952983299.6378646	966226640.7800894	2429054550.527977	2988217681.0388865	5140807356.838442	1332692309.6026433	2270738315.496352	1784332598.3932004	4452289636.18318	2193553076.033879	4642305809.600898	4089746359.020539	3896432089.3348565	4669860526.013153	5776562229.604399	3521533154.926041	3124747058.091997	1943225955.4008026	4355641533.554463	3166348743.2531834	3689822498.526512
1541457000.2912521	1785436201.902902	5021027289.94044	1879574761.7241886	2869491349.598706	2813667935.782937	2499802634.3683324	3660659005.8656073	1781779852.1813707	3952983299.6378646	914915399.1821656	1756470292.4732397	2545957601.0505476	4930726161.00084	1241867501.0498414	2270738315.496352	1427488418.639673	3174040300.116259	2193553076.033879	3775536952.0525317	4089746359.020539	3573463624.187133	4669860526.013153	5776562229.604399	3521533154.926041	3124747058.091997	1943225955.4008026	4355641533.554463	2140871212.5000975	3689822498.526512
1541457000.2912521	1785436201.902902	3906952054.2784815	1879574761.7241886	2869491349.598706	1917385992.2521114	2499802634.3683324	2507695740.0628505	1750869945.0489166	2887971393.4869347	914915399.1821656	1756470292.4732397	2545957601.0505476	3724609915.6321044	1241867501.0498414	2270738315.496352	1427488418.639673	3174040300.116259	2193553076.033879	3775536952.0525317	4089746359.020539	3573463624.187133	4669860526.013153	5776562229.604399	3521533154.926041	2192718851.876107	1943225955.4008026	4355641533.554463	2140871212.5000975	3689822498.526512
1541457000.2912521	1785436201.902902	3906952054.2784815	1879574761.7241886	2869491349.598706	1917385992.2521114	2499802634.3683324	2507695740.0628505	1707623860.2446854	2887971393.4869347	914915399.1821656	1756470292.4732397	2445216923.2491255	3724609915.6321044	1241867501.0498414	2270738315.496352	1427488418.639673	2930749179.40041	2193553076.033879	3775536952.0525317	4089746359.020539	3573463624.187133	4156559592.807734	5715692830.596538	2208772598.0128555	1686143389.5352013	1943225955.4008026	4355641533.554463	1972785681.8772326	3689822498.526512
1189102167.5324118	1785436201.902902	3670564898.7909813	1879574761.7241886	2869491349.598706	1917385992.2521114	2499802634.3683324	1850564111.3962417	1656804017.983683	2545390074.6598744	914915399.1821656	1555149349.3902173	2445216923.2491255	3724609915.6321044	1241867501.0498414	2270738315.496352	1427488418.639673	2930749179.40041	2193553076.033879	3775536952.0525317	4089746359.020539	3327285747.883919	4156559592.807734	5612508016.134416	1925987124.600809	1686143389.5352013	1627699731.7945352	4355641533.554463	1972785681.8772326	2980886029.97447
1189102167.5324118	1038104366.0940933	3115529177.216587	1879574761.7241886	2869491349.598706	1917385992.2521114	2499802634.3683324	1850564111.3962417	1656804017.983683	2545390074.6598744	914915399.1821656	1555149349.3902173	1382322327.6747494	3724609915.6321044	1086467034.3877883	2270738315.496352	1427488418.639673	2930749179.40041	1745593031.1925673	3079866015.3122134	4089746359.020539	2553708099.6712656	4156559592.807734	5612508016.134416	1925987124.600809	1686143389.5352013	1344464692.2382507	4355641533.554463	1972785681.8772326	2853589000.135169
1189102167.5324118	1038104366.0940933	1921738643.6691384	1879574761.7241886	2869491349.598706	1917385992.2521114	2379143831.440046	1850564111.3962417	1656804017.983683	2545390074.6598744	914915399.1821656	927902243.0430269	920384834.357056	3724609915.6321044	1006952579.7289013	1772873575.6700847	1427488418.639673	2930749179.40041	1040495149.2228196	1636112355.1061723	3780040817.778878	2553708099.6712656	3877523994.667252	5408187526.395243	1729610995.2575173	1624182445.9080975	1344464692.2382507	3876579597.9386544	1668884044.956116	2853589000.135169
1189102167.5324118	1038104366.0940933	1921738643.6691384	1879574761.7241886	2463345983.533684	1903575582.6587644	2379143831.440046	1836881314.0833282	629458665.6021342	2545390074.6598744	914915399.1821656	927902243.0430269	816216280.8968346	3492581046.830034	1006952579.7289013	1772873575.6700847	1427488418.639673	2930749179.40041	1040495149.2228196	1636112355.1061723	3635397437.697421	2406597232.53741	3877523994.667252	5118496448.528133	1670414482.848989	1624182445.9080975	1344464692.2382507	3876579597.9386544	1622674173.0523963	2853589000.135169
1189102167.5324118	1038104366.0940933	1765323993.4585102	1879574761.7241886	2352385954.831259	1815974094.1788476	1422883830.0301752	1836881314.0833282	629458665.6021342	2545390074.6598744	914915399.1821656	927902243.0430269	816216280.8968346	3492581046.830034	837671349.0647097	1470101158.3921373	1427488418.639673	2838828935.076092	1040495149.2228196	1419279616.1612475	3306438457.0500774	2406597232.53741	3628804250.78761	5118496448.528133	1670414482.848989	1624182445.9080975	1344464692.2382507	3876579597.9386544	1560085432.3490133	2689986822.4843173
1164783974.5768762	1038104366.0940933	1674057261.2783318	1809444464.0300388	2352385954.831259	1815974094.1788476	1422883830.0301752	1808431859.6153107	629458665.6021342	2408786074.386614	839130788.5112678	927902243.0430269	773269009.8028204	3061249468.9226503	837671349.0647097	1470101158.3921373	1427488418.639673	2415383012.801194	1040495149.2228196	1419279616.1612475	2989858907.081955	2406597232.53741	3347845299.931001	3194755457.650096	1549340853.8246326	1624182445.9080975	1344464692.2382507	2053205467.2051213	1560085432.3490133	2224914142.0721583
1131372618.8744879	1038104366.0940933	1674057261.2783318	1745898970.6605246	1928029882.655732	1815974094.1788476	1422883830.0301752	1415565187.92667	624552928.6233296	2408786074.386614	839130788.5112678	927902243.0430269	773269009.8028204	2040310219.615206	591900954.9516679	1470101158.3921373	1427488418.639673	2415383012.801194	1011373578.317955	1419279616.1612475	2089441646.2981994	2352999420.6022263	2510361705.5942802	3194755457.650096	1098936731.2516334	1624182445.9080975	1344464692.2382507	2053205467.2051213	1560085432.3490133	1939292146.2381704
1131372618.8744879	1038104366.0940933	1674057261.2783318	1740466246.3546782	1646450834.643002	1633871739.3479702	972180675.4447641	1415565187.92667	624552928.6233296	1963732299.185336	839130788.5112678	927902243.0430269	773269009.8028204	2003936062.5861626	572655430.9323318	1415130377.1522293	1365714137.554913	2078559791.506245	1011373578.317955	1419279616.1612475	1836293346.0857632	2234640260.568246	2510361705.5942802	2038987686.1500664	1098936731.2516334	1624182445.9080975	1102794312.563243	2053205467.2051213	1354491070.550099	1851483063.2570066
1131372618.8744879	921976967.45958	1674057261.2783318	1455052279.9601686	1480815286.1643019	1633871739.3479702	972180675.4447641	1289820463.990623	624552928.6233296	1963732299.185336	722276219.0409045	927902243.0430269	773269009.8028204	1969431239.0349774	572655430.9323318	1415130377.1522293	1365714137.554913	2078559791.506245	1011373578.317955	1419279616.1612475	1836293346.0857632	2234640260.568246	2510361705.5942802	2038987686.1500664	890778611.9456927	1624182445.9080975	1102794312.563243	2053205467.2051213	1354491070.550099	1851483063.2570066
1131372618.8744879	921976967.45958	1674057261.2783318	1455052279.9601686	1480815286.1643019	1409413534.5155535	911230329.2342193	1289820463.990623	624552928.6233296	1711306110.9127975	697876595.0427437	927902243.0430269	773269009.8028204	1969431239.0349774	572655430.9323318	1415130377.1522293	1365714137.554913	2078559791.506245	983612139.3633466	1419279616.1612475	1836293346.0857632	2204902321.869676	2510361705.5942802	2038987686.1500664	890778611.9456927	1624182445.9080975	1102794312.563243	2053205467.2051213	1322519796.0532231	1851483063.2570066
1131372618.8744879	921976967.45958	1674057261.2783318	1455052279.9601686	1480815286.1643019	1409413534.5155535	911230329.2342193	1035898233.9556875	624552928.6233296	1711306110.9127975	681552325.6400795	927902243.0430269	773269009.8028204	1831632246.243839	572655430.9323318	1160890082.57334	1365714137.554913	2078559791.506245	983612139.3633466	1419279616.1612475	1836293346.0857632	1624352143.7765503	2167304311.749148	2038987686.1500664	877977630.2934991	1624182445.9080975	1102794312.563243	2053205467.2051213	1322519796.0532231	1851483063.2570066
861275664.9497298	914089476.415352	1674057261.2783318	1455052279.9601686	1480815286.1643019	1409413534.5155535	911230329.2342193	1035898233.9556875	624552928.6233296	1178820136.7029083	681552325.6400795	927902243.0430269	773269009.8028204	1831632246.243839	572655430.9323318	1156593094.6629105	1340847967.9444633	2078559791.506245	983612139.3633466	1281214376.425556	1836293346.0857632	927476265.675977	2114673476.0560741	2038987686.1500664	601712818.122734	1516878121.901424	859428642.3198628	2053205467.2051213	1322519796.0532231	1625854135.9515681
861275664.9497298	914089476.415352	1674057261.2783318	1412864085.6431777	1480815286.1643019	1409413534.5155535	911230329.2342193	1035898233.9556875	624552928.6233296	1141605868.097776	681552325.6400795	908006234.058361	773269009.8028204	1561515772.9385242	572655430.9323318	964006455.7009907	1191410645.253887	2078559791.506245	880314974.6880167	1281214376.425556	1836293346.0857632	927476265.675977	2114673476.0560741	2038987686.1500664	601712818.122734	1247055185.1708126	859428642.3198628	1958180334.0792913	1322519796.0532231	1625854135.9515681
608099890.9902889	914089476.415352	1674057261.2783318	1412864085.6431777	1083928554.7541525	1409413534.5155535	911230329.2342193	1035898233.9556875	624552928.6233296	1120803771.6289554	681552325.6400795	908006234.058361	773269009.8028204	1561515772.9385242	572655430.9323318	964006455.7009907	1191410645.253887	2078559791.506245	880314974.6880167	1281214376.425556	1836293346.0857632	867664230.8582854	1871399648.9150038	2038987686.1500664	562632414.630491	1181204146.8774033	748357437.74891	1900193950.9943883	1322519796.0532231	1625854135.9515681
608099890.9902889	914089476.415352	1369409891.96835	1363479871.5761766	1083928554.7541525	1409413534.5155535	911230329.2342193	1035898233.9556875	624552928.6233296	928347206.3041501	513801769.6216874	836964812.4669454	760831749.4827316	1561515772.9385242	572655430.9323318	809474689.0772427	1191410645.253887	2078559791.506245	880314974.6880167	1281214376.425556	1659284136.7969189	867664230.8582854	1871399648.9150038	1891171704.854622	562632414.630491	1181204146.8774033	748357437.74891	880421314.8177212	1030525321.0503826	1625854135.9515681
608099890.9902889	892822264.2407697	1369409891.96835	856386665.5166217	1083928554.7541525	1404364213.742943	911230329.2342193	981100510.22687	624552928.6233296	928347206.3041501	498243653.53139955	836964812.4669454	760831749.4827316	1561515772.9385242	572655430.9323318	809474689.0772427	1191410645.253887	1813145445.6725047	756354096.5481113	1281214376.425556	1659284136.7969189	327261745.8621379	1871399648.9150038	1783265453.3470864	562632414.630491	1181204146.8774033	580125240.3440228	880421314.8177212	1003785261.5383334	1590453179.0358598
608099890.9902889	892822264.2407697	1369409891.96835	856386665.5166217	1083928554.7541525	1292686596.0709362	911230329.2342193	981100510.22687	624552928.6233296	928347206.3041501	498243653.53139955	485469532.7967719	760831749.4827316	1561515772.9385242	572655430.9323318	809474689.0772427	1169893984.5743494	1813145445.6725047	756354096.5481113	1281214376.425556	1659284136.7969189	327261745.8621379	1658013182.108252	1783265453.3470864	562632414.630491	1181204146.8774033	580125240.3440228	880421314.8177212	1003785261.5383334	1590453179.0358598
608099890.9902889	892822264.2407697	1369409891.96835	856386665.5166217	1009253498.8874091	1292686596.0709362	911230329.2342193	880146912.489312	526157638.18521684	928347206.3041501	437697618.6787586	485469532.7967719	719171792.3283358	1561515772.9385242	438916086.97766453	809474689.0772427	1155335895.2737458	1813145445.6725047	756354096.5481113	1240913432.9500127	1579382524.5448344	327261745.8621379	1292684002.7995834	1783265453.3470864	562632414.630491	1181204146.8774033	580125240.3440228	880421314.8177212	1003785261.5383334	1590453179.0358598
608099890.9902889	892822264.2407697	969601243.4904075	825089831.5809536	1009253498.8874091	1292686596.0709362	911230329.2342193	880146912.489312	414668636.5705796	928347206.3041501	437697618.6787586	485469532.7967719	719171792.3283358	1561515772.9385242	438916086.97766453	809474689.0772427	940494727.4483758	1813145445.6725047	693476468.3570307	1240913432.9500127	1557774572.403366	327261745.8621379	1292684002.7995834	1755967929.4687052	562632414.630491	1181204146.8774033	456408736.93302876	880421314.8177212	1003785261.5383334	1590453179.0358598
608099890.9902889	892822264.2407697	969601243.4904075	764029657.6193683	1009253498.8874091	1292686596.0709362	911230329.2342193	880146912.489312	414668636.5705796	902032708.5946913	437697618.6787586	485469532.7967719	719171792.3283358	1426786476.2275848	438916086.97766453	809474689.0772427	940494727.4483758	1645414842.5917578	693476468.3570307	1240913432.9500127	1516151960.0585604	327261745.8621379	1292684002.7995834	1755967929.4687052	562632414.630491	1138603282.3973718	456408736.93302876	880421314.8177212	969018719.0080293	1590453179.0358598
477164256.9608716	892822264.2407697	925490927.5694755	644024007.4315394	877747111.9309535	982414594.3003626	911230329.2342193	880146912.489312	414668636.5705796	896363899.0257927	437697618.6787586	485469532.7967719	719171792.3283358	1426786476.2275848	438916086.97766453	564435848.5938227	940494727.4483758	1633784237.0353749	657688328.4581832	1240913432.9500127	890318840.823458	289386279.5371326	1292684002.7995834	1424907580.7182157	468310669.39658654	1138603282.3973718	456408736.93302876	850251597.1981494	969018719.0080293	1469916049.3155985
477164256.9608716	892822264.2407697	925490927.5694755	644024007.4315394	877747111.9309535	982414594.3003626	889232147.0603955	880146912.489312	414668636.5705796	745469394.345869	437697618.6787586	485469532.7967719	719171792.3283358	1426786476.2275848	417289955.17885244	452242344.8088155	745344026.7319151	1386676563.38293	657688328.4581832	1161640697.9631271	890318840.823458	289386279.5371326	1292684002.7995834	1424907580.7182157	468310669.39658654	1138603282.3973718	456408736.93302876	850251597.1981494	969018719.0080293	945199371.3855658
477164256.9608716	892822264.2407697	925490927.5694755	644024007.4315394	653318639.6594975	982414594.3003626	851674259.3480701	880146912.489312	414668636.5705796	434203774.6790378	402569720.8389515	485469532.7967719	674134850.7176855	970526524.0056492	417289955.17885244	452242344.8088155	745344026.7319151	1386676563.38293	657688328.4581832	1044226180.3270695	890318840.823458	262765466.48812658	1292684002.7995834	1424907580.7182157	463061914.7429243	1138603282.3973718	456408736.93302876	739315687.8904209	969018719.0080293	398777736.0354792
469103446.38592076	891416772.0686419	812227733.0808891	595247084.8601308	653318639.6594975	911304186.1740619	843646135.7522328	880146912.489312	414668636.5705796	434203774.6790378	402569720.8389515	485469532.7967719	674134850.7176855	216467003.12314802	417289955.17885244	441324867.5660824	745344026.7319151	1375644558.994024	657688328.4581832	802949835.6254983	890318840.823458	262765466.48812658	1292684002.7995834	1424907580.7182157	463061914.7429243	1136300829.897212	419280690.9520521	449112899.0774033	969018719.0080293	394659812.74402815
170750765.97048423	828779453.090785	812227733.0808891	500112158.7928591	653318639.6594975	911304186.1740619	843646135.7522328	595554282.2745615	414668636.5705796	434203774.6790378	399157776.96450156	224122636.46079957	632520290.3797381	215384447.72151983	370836840.7871139	441324867.5660824	663301531.704109	1074075681.981035	327794393.41553956	802949835.6254983	890318840.823458	251268455.29327476	1232478347.2626066	1424907580.7182157	463061914.7429243	588254445.819458	419280690.9520521	449112899.0774033	969018719.0080293	394659812.74402815
170750765.97048423	792253631.7835416	765751769.6823568	500112158.7928591	653318639.6594975	868859170.1490388	843646135.7522328	595554282.2745615	414668636.5705796	434203774.6790378	399157776.96450156	224122636.46079957	582587838.7733274	215384447.72151983	370836840.7871139	441324867.5660824	220361085.99885562	1030677416.217812	327794393.41553956	583037183.7493268	890318840.823458	246865945.8077928	1232478347.2626066	1424907580.7182157	443207138.65898985	588254445.819458	418869929.669204	449112899.0774033	749658946.4694221	394659812.74402815
170750765.97048423	792253631.7835416	765751769.6823568	487230835.53622687	653318639.6594975	868859170.1490388	765108051.1597235	426902058.7463421	391428642.33084923	434203774.6790378	399157776.96450156	224122636.46079957	360274224.8708305	215384447.72151983	370836840.7871139	441324867.5660824	220361085.99885562	1030677416.217812	327794393.41553956	583037183.7493268	840280717.4809175	246865945.8077928	1232478347.2626066	1424907580.7182157	443207138.65898985	588254445.819458	418869929.669204	449112899.0774033	749658946.4694221	394659812.74402815
170750765.97048423	730878477.3724185	746286152.1094902	487230835.53622687	653318639.6594975	868859170.1490388	644978193.2337441	426902058.7463421	374009064.6918663	434203774.6790378	399157776.96450156	224122636.46079957	360274224.8708305	182619961.00101513	342313834.1295574	429953649.3593136	220361085.99885562	1030677416.217812	327794393.41553956	583037183.7493268	840280717.4809175	246865945.8077928	1232478347.2626066	1046856989.6435144	417751066.84069204	563675436.540654	418869929.669204	449112899.0774033	749658946.4694221	394659812.74402815
169739056.3557542	730878477.3724185	746286152.1094902	448291642.58377093	502756855.480403	806751541.3296045	600812819.5293741	393867933.76870126	374009064.6918663	424874075.3860873	399157776.96450156	221477506.501176	360274224.8708305	182619961.00101513	342313834.1295574	429953649.3593136	220361085.99885562	1030677416.217812	296126715.4687989	506996726.0816776	840280717.4809175	246865945.8077928	1232478347.2626066	1046856989.6435144	417751066.84069204	563675436.540654	418869929.669204	401197376.91557324	661810825.7783074	394659812.74402815
169739056.3557542	730878477.3724185	746286152.1094902	448291642.58377093	486288671.84307826	806751541.3296045	600812819.5293741	336354445.78051007	374009064.6918663	424874075.3860873	391087423.7906822	221477506.501176	360274224.8708305	182619961.00101513	330970000.41578233	429953649.3593136	220361085.99885562	1030677416.217812	296126715.4687989	506996726.0816776	840280717.4809175	246865945.8077928	1065813311.2135223	1046856989.6435144	417751066.84069204	525563078.84915364	418869929.669204	401197376.91557324	651590737.6947086	355303444.47485787
169739056.3557542	332564759.2526866	746286152.1094902	448291642.58377093	452844098.2127062	806751541.3296045	600812819.5293741	304153734.93142724	374009064.6918663	424874075.3860873	391087423.7906822	195811848.3256965	360274224.8708305	182619961.00101513	330970000.41578233	429953649.3593136	220361085.99885562	873016680.2336648	271418067.37212014	506996726.0816776	739847709.4195294	246865945.8077928	1065813311.2135223	1046856989.6435144	417751066.84069204	512827808.0536777	418869929.669204	401197376.91557324	651590737.6947086	330657965.02552307
169739056.3557542	332564759.2526866	550945337.9203826	448291642.58377093	452844098.2127062	583332213.0586903	600812819.5293741	304153734.93142724	374009064.6918663	424874075.3860873	391087423.7906822	195811848.3256965	360274224.8708305	182619961.00101513	294499251.25461024	429953649.3593136	173547563.4135828	873016680.2336648	271418067.37212014	506996726.0816776	714303143.7227136	171962315.502134	1065813311.2135223	1046856989.6435144	412683023.8688108	507068762.39254916	418869929.669204	401197376.91557324	651590737.6947086	330657965.02552307
169739056.3557542	332564759.2526866	550945337.9203826	448291642.58377093	452844098.2127062	583332213.0586903	600812819.5293741	304153734.93142724	374009064.6918663	424874075.3860873	391087423.7906822	180206842.8176792	360274224.8708305	182619961.00101513	294499251.25461024	429953649.3593136	173547563.4135828	593403811.9754989	271418067.37212014	506996726.0816776	714303143.7227136	171962315.502134	1065813311.2135223	1046856989.6435144	377214347.0443826	507068762.39254916	418869929.669204	401197376.91557324	651590737.6947086	330657965.02552307
169739056.3557542	332564759.2526866	550945337.9203826	448291642.58377093	452844098.2127062	583332213.0586903	518270320.47037286	304153734.93142724	374009064.6918663	424874075.3860873	322544924.8487016	180206842.8176792	184361231.38242763	182619961.00101513	291682192.9343957	421251741.3364279	173547563.4135828	523658134.571901	258307223.2312428	506996726.0816776	519916091.53403294	171962315.502134	1065813311.2135223	1046856989.6435144	377214347.0443826	507068762.39254916	409674575.4786228	401197376.91557324	651590737.6947086	329292751.54446566
161355329.47637475	332564759.2526866	550945337.9203826	443931999.97768295	452844098.2127062	583332213.0586903	518270320.47037286	296912771.4870622	374009064.6918663	416166288.366524	288504878.46254146	180206842.8176792	184361231.38242763	163294586.18049964	291682192.9343957	421251741.3364279	173547563.4135828	475009441.40384525	258307223.2312428	506996726.0816776	519916091.53403294	171962315.502134	664612153.8319716	911091908.134815	377214347.0443826	507068762.39254916	409674575.4786228	401197376.91557324	649553289.1976662	329292751.54446566
161355329.47637475	332564759.2526866	493263743.68304336	438162902.43341684	452844098.2127062	583332213.0586903	348679598.35078984	296912771.4870622	374009064.6918663	416166288.366524	230477764.91924188	180206842.8176792	184361231.38242763	163294586.18049964	291682192.9343957	421251741.3364279	173547563.4135828	475009441.40384525	258307223.2312428	488399588.7829075	519916091.53403294	171962315.502134	628898678.2558426	911091908.134815	377214347.0443826	507068762.39254916	401528616.5257632	401197376.91557324	649553289.1976662	329292751.54446566
157190974.67966193	332564759.2526866	493263743.68304336	403237276.8970188	452844098.2127062	583332213.0586903	348679598.35078984	296912771.4870622	374009064.6918663	416166288.366524	230477764.91924188	180206842.8176792	184361231.38242763	163294586.18049964	291682192.9343957	350878956.54904985	173547563.4135828	475009441.40384525	258307223.2312428	488399588.7829075	519916091.53403294	171962315.502134	628898678.2558426	911091908.134815	309422933.9896047	507068762.39254916	399905357.2516377	401197376.91557324	649553289.1976662	329292751.54446566
120035377.94678603	332564759.2526866	493263743.68304336	380263969.91135997	328445944.16011345	583332213.0586903	327985663.6522102	296912771.4870622	336795594.0182569	354035988.6766263	212611510.93877605	180206842.8176792	184361231.38242763	157680083.67309546	291682192.9343957	350878956.54904985	173547563.4135828	475009441.40384525	247647163.9743459	410357024.60391575	511752887.7018609	171962315.502134	628898678.2558426	706937706.4053352	309422933.9896047	433672010.78187096	399905357.2516377	401197376.91557324	649553289.1976662	329292751.54446566
120035377.94678603	332564759.2526866	281400691.89007795	319981983.02270955	328445944.16011345	471416143.6678176	327985663.6522102	296912771.4870622	336795594.0182569	196962168.82215604	212611510.93877605	180206842.8176792	184361231.38242763	157680083.67309546	291682192.9343957	350878956.54904985	173547563.4135828	475009441.40384525	247647163.9743459	410357024.60391575	511752887.7018609	171962315.502134	601788805.8201199	706937706.4053352	309422933.9896047	433672010.78187096	399905357.2516377	397006461.361166	444514921.4722408	329292751.54446566
120035377.94678603	312808507.62184703	281400691.89007795	319981983.02270955	328445944.16011345	471416143.6678176	327985663.6522102	291961236.7373092	336795594.0182569	196962168.82215604	212611510.93877605	180206842.8176792	184361231.38242763	157680083.67309546	291682192.9343957	350878956.54904985	173547563.4135828	422006127.87063336	209957148.96808383	410357024.60391575	511752887.7018609	171962315.502134	601788805.8201199	517551560.94899356	309422933.9896047	433672010.78187096	399905357.2516377	397006461.361166	444514921.4722408	329292751.54446566
120035377.94678603	312808507.62184703	281400691.89007795	319981983.02270955	328445944.16011345	471416143.6678176	327985663.6522102	291961236.7373092	167451355.05459765	196962168.82215604	212611510.93877605	180206842.8176792	184361231.38242763	144937096.01763305	291682192.9343957	350878956.54904985	173547563.4135828	361086354.47254926	209957148.96808383	410357024.60391575	507192230.9921781	171962315.502134	601788805.8201199	471500556.491956	309422933.9896047	433672010.78187096	399905357.2516377	397006461.361166	444514921.4722408	329292751.54446566
120035377.94678603	312808507.62184703	279188802.51184833	319981983.02270955	328445944.16011345	471416143.6678176	327985663.6522102	267980220.36071193	167451355.05459765	196962168.82215604	212611510.93877605	161707157.19549245	184361231.38242763	134332678.03186968	291682192.9343957	350878956.54904985	173547563.4135828	361086354.47254926	209957148.96808383	398068720.381025	507192230.9921781	171962315.502134	467005142.0468343	471500556.491956	309422933.9896047	433672010.78187096	369180117.5021369	397006461.361166	444514921.4722408	329292751.54446566
120035377.94678603	312808507.62184703	164474974.43389356	319981983.02270955	307039853.46845955	460535687.5874108	304404918.02701944	267980220.36071193	167451355.05459765	178322904.81081584	212611510.93877605	161707157.19549245	184361231.38242763	134332678.03186968	291682192.9343957	350878956.54904985	157823504.15083364	344544880.5716175	209957148.96808383	398068720.381025	507192230.9921781	171962315.502134	467005142.0468343	410115858.8183441	309422933.9896047	433672010.78187096	369180117.5021369	360242483.51463336	444514921.4722408	329292751.54446566
120035377.94678603	312808507.62184703	155257610.44490775	319981983.02270955	287826142.0615031	460535687.5874108	304404918.02701944	267980220.36071193	167451355.05459765	160058117.11518738	212611510.93877605	161707157.19549245	184361231.38242763	134332678.03186968	283699994.8470402	350878956.54904985	157823504.15083364	344544880.5716175	209957148.96808383	387354339.8009153	447327559.4705241	171962315.502134	467005142.0468343	384797646.4114846	309422933.9896047	379846538.30720127	369180117.5021369	360242483.51463336	274370951.1241779	329292751.54446566
112337481.11594194	312808507.62184703	155257610.44490775	319981983.02270955	287826142.0615031	460535687.5874108	265548226.933453	267980220.36071193	167402777.3571037	160058117.11518738	212611510.93877605	150182282.6019219	184361231.38242763	134332678.03186968	283699994.8470402	350878956.54904985	151847833.62222075	331498523.51375544	209957148.96808383	383004036.9492592	447327559.4705241	171962315.502134	415911742.11294603	384797646.4114846	281123325.20349056	379846538.30720127	369180117.5021369	360242483.51463336	274370951.1241779	313982899.1137956
56836922.926008254	303708775.88432	155257610.44490775	319981983.02270955	287826142.0615031	381926388.0550745	254746557.3786564	267980220.36071193	167402777.3571037	160058117.11518738	212611510.93877605	150182282.6019219	183895925.15675664	134332678.03186968	283699994.8470402	350878956.54904985	151847833.62222075	331498523.51375544	209957148.96808383	294066315.0514742	367490727.52911204	171962315.502134	415911742.11294603	384797646.4114846	281123325.20349056	379846538.30720127	369180117.5021369	360242483.51463336	245724235.6548759	313982899.1137956
56836922.926008254	303708775.88432	155257610.44490775	283043126.931039	287826142.0615031	368341514.20010203	241865097.70242938	267980220.36071193	167402777.3571037	160058117.11518738	212611510.93877605	119543746.4980054	183895925.15675664	134332678.03186968	197287629.30416653	350878956.54904985	151847833.62222075	331498523.51375544	209957148.96808383	294066315.0514742	247898408.1144444	171962315.502134	384969680.1371822	384797646.4114846	281123325.20349056	160407351.27413467	349955605.52044487	251849175.04920864	245724235.6548759	313982899.1137956
56836922.926008254	293870154.447118	155257610.44490775	194508825.7155812	287826142.0615031	368341514.20010203	227314221.2612154	267980220.36071193	167402777.3571037	160058117.11518738	212611510.93877605	119543746.4980054	183895925.15675664	134332678.03186968	197287629.30416653	350878956.54904985	110380521.89835024	331498523.51375544	209957148.96808383	275087429.8161676	247898408.1144444	171962315.502134	384969680.1371822	384797646.4114846	281123325.20349056	160407351.27413467	349955605.52044487	251849175.04920864	245724235.6548759	313982899.1137956
54889391.18545599	293870154.447118	155257610.44490775	181657555.130017	287826142.0615031	368341514.20010203	227314221.2612154	106149436.96357316	167402777.3571037	160058117.11518738	201758739.31926474	119543746.4980054	183895925.15675664	134332678.03186968	197287629.30416653	350878956.54904985	110380521.89835024	331498523.51375544	209957148.96808383	271967933.1251953	247898408.1144444	171962315.502134	293947000.45077866	384797646.4114846	281123325.20349056	129116585.86449286	320855308.3416462	251849175.04920864	245724235.6548759	313982899.1137956
54889391.18545599	293870154.447118	155257610.44490775	181657555.130017	276309866.5315545	368341514.20010203	227314221.2612154	106149436.96357316	167402777.3571037	160058117.11518738	201758739.31926474	102003940.9642157	183895925.15675664	134332678.03186968	197287629.30416653	350878956.54904985	110380521.89835024	331498523.51375544	209957148.96808383	271967933.1251953	247898408.1144444	171962315.502134	293947000.45077866	384797646.4114846	267038747.7381853	129116585.86449286	320855308.3416462	224120220.98121506	245724235.6548759	313982899.1137956
54889391.18545599	293870154.447118	139606888.3940388	181657555.130017	135248657.14625818	368341514.20010203	227314221.2612154	106149436.96357316	167402777.3571037	160058117.11518738	201758739.31926474	102003940.9642157	183895925.15675664	90562738.11274555	197287629.30416653	350878956.54904985	110380521.89835024	331498523.51375544	209957148.96808383	271967933.1251953	247898408.1144444	171962315.502134	293947000.45077866	337391736.25781804	264595233.40310228	129116585.86449286	320855308.3416462	224120220.98121506	245724235.6548759	313982899.1137956
54889391.18545599	293870154.447118	139606888.3940388	181657555.130017	127791261.55946392	368341514.20010203	227314221.2612154	106149436.96357316	153246952.6439758	160058117.11518738	132256766.6716128	102003940.9642157	183895925.15675664	90562738.11274555	197287629.30416653	350878956.54904985	110380521.89835024	331498523.51375544	209957148.96808383	271967933.1251953	247898408.1144444	171962315.502134	293947000.45077866	337391736.25781804	257957868.34125292	129116585.86449286	320855308.3416462	203195505.29264992	245724235.6548759	278079566.5036913
54889391.18545599	293870154.447118	139606888.3940388	181657555.130017	127791261.55946392	363642386.610362	227314221.2612154	106149436.96357316	151807482.78282383	160058117.11518738	132256766.6716128	98032988.17279267	160099303.18524727	90562738.11274555	197287629.30416653	350878956.54904985	110380521.89835024	326511987.57054484	209957148.96808383	237779879.60648564	247898408.1144444	171962315.502134	293947000.45077866	337391736.25781804	248646079.92540288	129116585.86449286	318333703.01890135	203195505.29264992	245724235.6548759	278079566.5036913
54889391.18545599	293870154.447118	137866872.03154796	181657555.130017	127791261.55946392	363642386.610362	227314221.2612154	106149436.96357316	151807482.78282383	160058117.11518738	132256766.6716128	98032988.17279267	160099303.18524727	90562738.11274555	197287629.30416653	350878956.54904985	98370511.15514112	301984837.4657401	209957148.96808383	211766665.69031623	241727304.72641104	171962315.502134	293947000.45077866	337391736.25781804	234199076.60405502	129116585.86449286	318333703.01890135	203195505.29264992	245724235.6548759	278079566.5036913
54889391.18545599	293870154.447118	137866872.03154796	181657555.130017	127791261.55946392	363642386.610362	227314221.2612154	95884094.45155884	151807482.78282383	160058117.11518738	132256766.6716128	98032988.17279267	160099303.18524727	90562738.11274555	197287629.30416653	338776019.06691974	98370511.15514112	301984837.4657401	209957148.96808383	211766665.69031623	241727304.72641104	171962315.502134	293947000.45077866	337391736.25781804	234199076.60405502	129116585.86449286	318333703.01890135	203195505.29264992	245724235.6548759	278079566.5036913
54889391.18545599	293870154.447118	137866872.03154796	181657555.130017	127791261.55946392	363642386.610362	227314221.2612154	90767204.89274311	151807482.78282383	157910599.69223756	132256766.6716128	98032988.17279267	160099303.18524727	90562738.11274555	192783865.3365936	338776019.06691974	98370511.15514112	301984837.4657401	194737302.18217617	177681121.28247392	224560880.32613778	171962315.502134	293947000.45077866	337391736.25781804	234199076.60405502	129116585.86449286	285654544.0329905	203195505.29264992	245724235.6548759	278079566.5036913
54889391.18545599	293870154.447118	137866872.03154796	181657555.130017	127791261.55946392	363642386.610362	199838152.32086673	90767204.89274311	151807482.78282383	157910599.69223756	132256766.6716128	98032988.17279267	160099303.18524727	90562738.11274555	192783865.3365936	338776019.06691974	98370511.15514112	301984837.4657401	194737302.18217617	170934649.7732182	215784591.9121502	171962315.502134	293947000.45077866	333585022.2678686	216760997.48044723	129116585.86449286	285654544.0329905	203195505.29264992	245724235.6548759	265002956.74305606
54889391.18545599	215143946.01843333	135699965.35628128	181657555.130017	120541535.43002018	342854446.02463245	199838152.32086673	85961422.07476565	151807482.78282383	157910599.69223756	129242870.59060839	98032988.17279267	160099303.18524727	90562738.11274555	181151603.10855007	275553685.3650214	97436323.03090236	301984837.4657401	194737302.18217617	170934649.7732182	215784591.9121502	151637991.2197731	293947000.45077866	333585022.2678686	209155602.5506309	127770207.18290833	244874379.30936307	203195505.29264992	245724235.6548759	239714056.1994193
54889391.18545599	215143946.01843333	135699965.35628128	181657555.130017	113459307.4747827	342854446.02463245	199838152.32086673	69681104.45875284	151807482.78282383	157910599.69223756	129242870.59060839	98032988.17279267	119449696.8662825	90562738.11274555	181151603.10855007	275553685.3650214	97436323.03090236	301984837.4657401	194737302.18217617	170934649.7732182	215784591.9121502	139442512.54035285	293947000.45077866	288093749.0943353	209155602.5506309	127770207.18290833	244874379.30936307	203195505.29264992	245724235.6548759	239714056.1994193
54889391.18545599	215143946.01843333	135699965.35628128	181657555.130017	113459307.4747827	332143959.4621772	199838152.32086673	69681104.45875284	151807482.78282383	157910599.69223756	121511364.36459994	98032988.17279267	119449696.8662825	90562738.11274555	174739128.94503665	275553685.3650214	97203365.37942971	301984837.4657401	194737302.18217617	170934649.7732182	215784591.9121502	139442512.54035285	293947000.45077866	288093749.0943353	209155602.5506309	125051488.89033821	244874379.30936307	203195505.29264992	245724235.6548759	239714056.1994193
54889391.18545599	215143946.01843333	135699965.35628128	181657555.130017	113459307.4747827	332143959.4621772	191562212.8110917	69681104.45875284	137172794.653327	134487754.3900394	121511364.36459994	98032988.17279267	96337282.02364543	90562738.11274555	174739128.94503665	275553685.3650214	97203365.37942971	301984837.4657401	194737302.18217617	167061626.34087583	192090866.92822987	139442512.54035285	293947000.45077866	288093749.0943353	209155602.5506309	125051488.89033821	244874379.30936307	203195505.29264992	245724235.6548759	220975085.72686762
54889391.18545599	215143946.01843333	135699965.35628128	181657555.130017	113459307.4747827	299387325.54700494	191562212.8110917	69681104.45875284	129465724.46624391	127241914.19799033	121511364.36459994	98032988.17279267	96337282.02364543	90562738.11274555	174739128.94503665	275553685.3650214	97203365.37942971	301984837.4657401	194737302.18217617	167061626.34087583	192090866.92822987	139442512.54035285	286370879.0009608	288093749.0943353	209155602.5506309	125051488.89033821	238800822.65941393	203195505.29264992	239083099.003195	220975085.72686762
54889391.18545599	215143946.01843333	135699965.35628128	180458635.84191626	113459307.4747827	299387325.54700494	191562212.8110917	69681104.45875284	129465724.46624391	127241914.19799033	120321150.55528653	98032988.17279267	96337282.02364543	90562738.11274555	174739128.94503665	275553685.3650214	97203365.37942971	301984837.4657401	194737302.18217617	167061626.34087583	192090866.92822987	139442512.54035285	273380848.0314833	202844789.45414668	209155602.5506309	125051488.89033821	210998517.93258727	203195505.29264992	239083099.003195	156463917.00882617
54889391.18545599	215143946.01843333	135699965.35628128	177694602.7707341	113459307.4747827	299387325.54700494	187432542.30594823	69681104.45875284	129465724.46624391	104738118.37299097	113379265.0381481	98032988.17279267	96337282.02364543	90562738.11274555	174739128.94503665	205112702.60452342	97203365.37942971	280821296.78155506	194737302.18217617	167061626.34087583	192090866.92822987	139442512.54035285	210031838.44895864	202844789.45414668	209155602.5506309	125051488.89033821	210998517.93258727	193321581.03221172	118862032.71395591	156463917.00882617
54785907.650241114	215143946.01843333	135699965.35628128	104479746.99695942	113459307.4747827	299387325.54700494	142064276.91964978	69681104.45875284	129465724.46624391	104738118.37299097	101028573.11638978	98032988.17279267	96337282.02364543	64293379.75445807	174739128.94503665	205112702.60452342	97203365.37942971	280821296.78155506	194737302.18217617	167061626.34087583	189731807.85677934	128514186.42597401	210031838.44895864	202844789.45414668	209155602.5506309	125051488.89033821	189427081.45440125	193321581.03221172	118862032.71395591	156463917.00882617
54785907.650241114	215143946.01843333	135699965.35628128	104479746.99695942	113459307.4747827	299387325.54700494	101924290.35069272	69681104.45875284	119464721.1673437	104738118.37299097	101028573.11638978	98032988.17279267	96337282.02364543	64293379.75445807	165600042.49840105	155571027.34669703	97203365.37942971	254450579.5894096	194737302.18217617	167061626.34087583	189731807.85677934	128514186.42597401	210031838.44895864	143998718.84419006	209155602.5506309	125051488.89033821	183091972.2525097	193321581.03221172	118862032.71395591	156463917.00882617
54785907.650241114	208839923.59652337	135699965.35628128	104479746.99695942	106655479.8297339	299387325.54700494	96483373.08036864	69681104.45875284	119464721.1673437	104738118.37299097	101028573.11638978	98032988.17279267	96337282.02364543	64293379.75445807	165600042.49840105	155571027.34669703	97203365.37942971	254450579.5894096	194737302.18217617	167061626.34087583	189255664.93385327	104635494.06409614	210031838.44895864	143998718.84419006	209155602.5506309	125051488.89033821	183091972.2525097	193321581.03221172	118862032.71395591	156463917.00882617
54785907.650241114	208839923.59652337	135699965.35628128	104479746.99695942	106655479.8297339	299387325.54700494	96483373.08036864	69681104.45875284	63258299.71542197	104738118.37299097	101028573.11638978	80899773.34768979	96102052.01419345	64293379.75445807	155696119.97167218	155571027.34669703	78328421.55891801	241551620.85771972	182200333.77807134	167061626.34087583	189255664.93385327	89614360.39513716	210031838.44895864	143998718.84419006	209155602.5506309	116247876.95225693	177971968.4080939	193321581.03221172	114765750.60754356	156463917.00882617
50829871.50614202	208839923.59652337	134339195.54760206	104479746.99695942	106655479.8297339	299387325.54700494	96483373.08036864	69681104.45875284	63258299.71542197	103686661.69286957	101028573.11638978	80899773.34768979	96102052.01419345	64293379.75445807	140730699.63636962	155571027.34669703	78328421.55891801	241551620.85771972	182200333.77807134	167061626.34087583	126641689.55650885	89614360.39513716	86210999.10906065	143998718.84419006	209155602.5506309	116247876.95225693	177971968.4080939	193321581.03221172	114765750.60754356	156463917.00882617
50829871.50614202	208839923.59652337	134339195.54760206	104479746.99695942	106655479.8297339	293808291.88598627	96483373.08036864	69681104.45875284	63258299.71542197	103686661.69286957	77833336.50377008	79988016.38062392	96102052.01419345	64293379.75445807	140730699.63636962	155571027.34669703	78328421.55891801	241551620.85771972	182200333.77807134	165580000.5051691	126641689.55650885	89614360.39513716	86210999.10906065	143998718.84419006	209155602.5506309	116247876.95225693	173933909.27103516	184899151.07578713	110117690.25614753	156463917.00882617
50829871.50614202	208839923.59652337	134339195.54760206	99991827.47299847	106655479.8297339	293808291.88598627	96483373.08036864	69681104.45875284	49600646.80431007	103686661.69286957	77833336.50377008	79988016.38062392	96102052.01419345	64293379.75445807	140730699.63636962	155571027.34669703	78328421.55891801	217958594.3341176	182200333.77807134	132284279.1788745	126641689.55650885	89614360.39513716	84559882.52264504	143998718.84419006	192797472.19719055	116247876.95225693	173933909.27103516	175968747.98075563	110117690.25614753	156141954.6104559
50829871.50614202	208839923.59652337	134339195.54760206	99991827.47299847	106655479.8297339	293808291.88598627	96483373.08036864	69681104.45875284	49600646.80431007	99902576.5091061	70113581.07969293	79988016.38062392	96102052.01419345	64293379.75445807	138810507.37094674	136394563.70720592	78328421.55891801	217958594.3341176	170701862.82499108	124109984.142485	126641689.55650885	89614360.39513716	84559882.52264504	143998718.84419006	125396844.20105872	116247876.95225693	173933909.27103516	175968747.98075563	109564630.14231893	156141954.6104559
50829871.50614202	208839923.59652337	134339195.54760206	99991827.47299847	106655479.8297339	241226588.59604743	87847688.4776229	69681104.45875284	49600646.80431007	99902576.5091061	70113581.07969293	79988016.38062392	96102052.01419345	64293379.75445807	138810507.37094674	99220641.532248	78328421.55891801	166369088.75957403	170701862.82499108	112924295.15779366	126641689.55650885	89614360.39513716	84559882.52264504	143998718.84419006	109742400.98649424	116247876.95225693	156276048.67051423	175968747.98075563	109564630.14231893	156141954.6104559
50829871.50614202	208839923.59652337	134339195.54760206	99991827.47299847	97152471.4417298	240183215.91946247	87847688.4776229	69681104.45875284	49600646.80431007	99902576.5091061	70113581.07969293	79988016.38062392	96102052.01419345	64293379.75445807	137460565.5972546	99220641.532248	78328421.55891801	166369088.75957403	170701862.82499108	112924295.15779366	126641689.55650885	89614360.39513716	75700297.73130578	120298730.05386049	109742400.98649424	116247876.95225693	153884844.1307445	171248206.15829498	109564630.14231893	156141954.6104559
40592359.963586956	208839923.59652337	134339195.54760206	99991827.47299847	97152471.4417298	240183215.91946247	87847688.4776229	64309762.944581345	49600646.80431007	99902576.5091061	70113581.07969293	79988016.38062392	96102052.01419345	63764983.71093487	137460565.5972546	99220641.532248	78328421.55891801	166369088.75957403	170701862.82499108	76454550.35310854	121276935.1073055	89614360.39513716	75700297.73130578	111144275.21828115	109742400.98649424	109829891.07906729	153884844.1307445	171248206.15829498	109564630.14231893	156141954.6104559
40535094.55474197	208839923.59652337	134339195.54760206	99991827.47299847	97152471.4417298	240183215.91946247	76101778.50534683	64309762.944581345	49600646.80431007	99902576.5091061	70113581.07969293	79988016.38062392	60810260.076335736	63764983.71093487	137460565.5972546	74232676.32062109	78328421.55891801	166369088.75957403	170701862.82499108	76454550.35310854	112975580.1527747	81515393.89466244	75700297.73130578	111144275.21828115	109742400.98649424	109829891.07906729	153884844.1307445	171248206.15829498	109564630.14231893	156141954.6104559
40535094.55474197	208839923.59652337	130194541.57925567	99991827.47299847	96270186.89205411	240183215.91946247	76101778.50534683	64309762.944581345	44078823.239805385	99902576.5091061	70113581.07969293	79988016.38062392	60810260.076335736	52729236.77261524	137460565.5972546	74232676.32062109	78328421.55891801	166369088.75957403	170701862.82499108	76454550.35310854	112975580.1527747	77735918.79095492	75700297.73130578	111144275.21828115	109742400.98649424	109829891.07906729	153884844.1307445	171248206.15829498	109564630.14231893	156141954.6104559
40535094.55474197	208839923.59652337	130194541.57925567	93592878.84335123	96270186.89205411	240183215.91946247	76101778.50534683	64309762.944581345	44078823.239805385	99902576.5091061	70113581.07969293	46598330.88639284	57552077.28083519	52729236.77261524	137460565.5972546	74232676.32062109	78328421.55891801	110774707.2872029	161974047.31428966	76454550.35310854	112975580.1527747	77735918.79095492	75700297.73130578	111144275.21828115	109742400.98649424	76655289.22456273	153884844.1307445	161906261.2079436	109564630.14231893	156141954.6104559
40535094.55474197	208839923.59652337	130194541.57925567	93592878.84335123	96270186.89205411	240183215.91946247	76101778.50534683	64309762.944581345	44078823.239805385	96944758.00246856	70113581.07969293	46598330.88639284	57552077.28083519	52729236.77261524	137460565.5972546	74232676.32062109	78328421.55891801	110774707.2872029	161974047.31428966	72662309.86618832	111398587.60275972	77735918.79095492	75700297.73130578	111144275.21828115	80194761.12870064	76655289.22456273	153884844.1307445	161906261.2079436	109564630.14231893	149256506.71660748
40535094.55474197	207422194.1183827	130194541.57925567	93592878.84335123	96270186.89205411	240183215.91946247	76101778.50534683	64309762.944581345	44078823.239805385	96944758.00246856	70113581.07969293	46598330.88639284	57552077.28083519	52729236.77261524	129955203.0858468	74232676.32062109	78328421.55891801	110774707.2872029	161974047.31428966	72662309.86618832	107440658.98871014	77735918.79095492	75700297.73130578	111144275.21828115	80194761.12870064	76655289.22456273	153884844.1307445	160534141.26496303	109564630.14231893	149256506.71660748
40535094.55474197	207422194.1183827	130194541.57925567	93592878.84335123	96270186.89205411	179873021.44093198	71023435.04415883	64309762.944581345	44078823.239805385	96944758.00246856	70113581.07969293	46598330.88639284	57552077.28083519	52729236.77261524	125130770.68304628	74232676.32062109	78328421.55891801	110774707.2872029	144046253.03421488	72662309.86618832	107440658.98871014	77735918.79095492	75700297.73130578	111144275.21828115	80194761.12870064	72463641.11925745	153884844.1307445	160534141.26496303	109564630.14231893	147726036.79203674
35406239.64148333	207422194.1183827	130194541.57925567	93592878.84335123	96270186.89205411	179873021.44093198	71023435.04415883	63282729.247579895	42087341.93148064	96944758.00246856	70113581.07969293	46598330.88639284	57552077.28083519	51756561.2044469	91772745.84075913	62490802.73824996	78328421.55891801	110774707.2872029	144046253.03421488	72662309.86618832	101581938.42502746	77220395.66782802	75700297.73130578	79164175.0545434	80194761.12870064	72463641.11925745	153884844.1307445	160534141.26496303	109564630.14231893	140246566.4966028
35406239.64148333	207422194.1183827	130194541.57925567	92696207.15455715	96270186.89205411	179873021.44093198	71023435.04415883	63282729.247579895	42087341.93148064	96944758.00246856	70113581.07969293	46598330.88639284	57552077.28083519	47494653.71083249	91706609.69896154	52932644.05528244	78328421.55891801	110774707.2872029	144046253.03421488	72662309.86618832	101581938.42502746	77220395.66782802	75700297.73130578	79164175.0545434	80194761.12870064	55978713.66473607	153884844.1307445	142565947.2713491	107623713.3422482	140246566.4966028
35406239.64148333	207422194.1183827	130194541.57925567	92696207.15455715	96270186.89205411	150244643.06133127	71023435.04415883	63282729.247579895	37864254.10384992	96944758.00246856	70113581.07969293	46598330.88639284	55614156.28096431	47494653.71083249	91706609.69896154	52932644.05528244	78328421.55891801	96421545.11941102	144046253.03421488	72662309.86618832	101581938.42502746	77220395.66782802	75700297.73130578	79164175.0545434	62304813.83037786	50570401.78396122	153884844.1307445	142565947.2713491	71864756.1122718	140246566.4966028
35406239.64148333	207422194.1183827	130194541.57925567	92696207.15455715	96270186.89205411	150244643.06133127	71023435.04415883	63282729.247579895	37864254.10384992	96944758.00246856	70113581.07969293	46598330.88639284	55614156.28096431	38632757.65997448	91706609.69896154	41856039.5093517	78328421.55891801	96421545.11941102	144046253.03421488	72662309.86618832	101581938.42502746	77220395.66782802	75700297.73130578	79164175.0545434	62304813.83037786	50570401.78396122	130516062.0447258	142565947.2713491	71864756.1122718	134227715.77741057
35406239.64148333	207422194.1183827	130194541.57925567	59058833.80253236	96270186.89205411	150244643.06133127	71023435.04415883	58613316.84320876	37864254.10384992	96944758.00246856	70113581.07969293	46598330.88639284	55614156.28096431	38632757.65997448	91706609.69896154	40298882.275490195	78328421.55891801	96421545.11941102	134511163.53742945	72662309.86618832	101581938.42502746	77220395.66782802	73822859.65048634	79164175.0545434	59570055.84338212	50570401.78396122	101942233.25471017	129362573.69463976	71864756.1122718	134227715.77741057
35406239.64148333	207422194.1183827	114578668.97177662	59058833.80253236	96270186.89205411	150244643.06133127	71023435.04415883	58613316.84320876	37864254.10384992	75905044.06439625	68891862.7064122	46598330.88639284	55614156.28096431	32773749.27529125	77002883.99506837	40298882.275490195	78328421.55891801	96421545.11941102	134511163.53742945	71207641.0050023	101581938.42502746	77220395.66782802	73822859.65048634	79164175.0545434	59570055.84338212	50570401.78396122	101942233.25471017	129362573.69463976	71864756.1122718	134227715.77741057
35406239.64148333	207422194.1183827	114578668.97177662	59058833.80253236	96270186.89205411	150244643.06133127	71023435.04415883	58613316.84320876	37864254.10384992	75905044.06439625	42710853.78724842	46598330.88639284	55614156.28096431	32773749.27529125	76402215.10818958	31246899.660287306	63525092.071592145	96421545.11941102	134511163.53742945	71207641.0050023	101581938.42502746	77220395.66782802	73822859.65048634	79164175.0545434	59570055.84338212	50570401.78396122	101942233.25471017	129362573.69463976	71864756.1122718	134227715.77741057
35406239.64148333	207422194.1183827	114578668.97177662	59058833.80253236	96270186.89205411	150244643.06133127	71023435.04415883	57324554.07055695	37864254.10384992	75905044.06439625	42710853.78724842	46598330.88639284	55614156.28096431	32773749.27529125	76402215.10818958	31246899.660287306	62891092.55049665	96421545.11941102	134511163.53742945	70334443.71334842	81901777.73607513	77220395.66782802	73822859.65048634	79164175.0545434	59570055.84338212	48974263.913418375	101942233.25471017	129362573.69463976	71864756.1122718	120460110.72946289
31707631.75968424	207422194.1183827	110820115.96192694	58339236.44958601	96270186.89205411	150244643.06133127	71023435.04415883	57324554.07055695	37864254.10384992	59999979.40597991	42710853.78724842	44840799.23960282	55614156.28096431	32773749.27529125	69027219.9675138	31246899.660287306	59464607.73164265	96421545.11941102	134511163.53742945	70334443.71334842	81901777.73607513	69710215.91810134	73822859.65048634	79164175.0545434	59570055.84338212	48974263.913418375	101942233.25471017	129362573.69463976	71864756.1122718	120460110.72946289
31625684.074370466	207422194.1183827	106098176.67116477	58339236.44958601	96270186.89205411	150244643.06133127	71023435.04415883	57324554.07055695	37864254.10384992	59999979.40597991	42710853.78724842	44840799.23960282	55614156.28096431	32773749.27529125	69027219.9675138	31246899.660287306	41591721.59581217	96421545.11941102	133711651.53919719	70334443.71334842	81901777.73607513	69710215.91810134	73822859.65048634	79164175.0545434	59570055.84338212	48974263.913418375	101942233.25471017	129338448.35897344	71864756.1122718	104802242.91080162
31625684.074370466	207422194.1183827	106098176.67116477	58339236.44958601	96270186.89205411	150244643.06133127	71023435.04415883	57324554.07055695	37864254.10384992	59999979.40597991	42710853.78724842	44840799.23960282	55614156.28096431	30043790.971876726	69027219.9675138	31246899.660287306	41591721.59581217	96421545.11941102	133711651.53919719	68718463.43962601	81901777.73607513	69710215.91810134	73822859.65048634	79164175.0545434	59570055.84338212	48974263.913418375	101942233.25471017	129338448.35897344	71864756.1122718	104802242.91080162
31625684.074370466	207379068.30436036	81306751.1569655	58339236.44958601	96270186.89205411	130995267.66295037	71023435.04415883	57324554.07055695	37864254.10384992	59999979.40597991	42710853.78724842	34294523.84158525	55614156.28096431	30043790.971876726	69027219.9675138	31246899.660287306	41591721.59581217	96421545.11941102	133711651.53919719	68718463.43962601	80147125.11256383	69710215.91810134	73822859.65048634	79164175.0545434	59570055.84338212	48221303.65283851	101942233.25471017	129338448.35897344	71864756.1122718	104802242.91080162
31625684.074370466	207379068.30436036	81306751.1569655	58339236.44958601	96270186.89205411	128726809.57895711	71023435.04415883	57324554.07055695	37489798.364868976	59999979.40597991	42710853.78724842	34294523.84158525	51286278.05631006	30043790.971876726	69027219.9675138	31246899.660287306	41591721.59581217	51293996.82304415	131805198.69859664	68718463.43962601	78782262.35036284	69710215.91810134	73822859.65048634	79164175.0545434	59570055.84338212	41417565.88706311	97001629.58920759	129338448.35897344	71864756.1122718	104802242.91080162
31625684.074370466	207379068.30436036	81306751.1569655	55248017.08394173	96270186.89205411	128726809.57895711	71023435.04415883	57324554.07055695	37489798.364868976	54949016.91902828	42710853.78724842	34294523.84158525	51286278.05631006	30043790.971876726	69027219.9675138	31246899.660287306	41591721.59581217	51234166.31956308	131805198.69859664	64139017.90002249	78782262.35036284	69710215.91810134	73822859.65048634	79164175.0545434	59570055.84338212	41417565.88706311	97001629.58920759	129338448.35897344	71864756.1122718	104802242.91080162
31625684.074370466	207379068.30436036	81306751.1569655	55248017.08394173	96270186.89205411	119200513.9389555	71023435.04415883	57324554.07055695	37489798.364868976	54949016.91902828	42710853.78724842	34294523.84158525	51286278.05631006	30043790.971876726	69027219.9675138	31246899.660287306	41591721.59581217	51234166.31956308	131805198.69859664	64139017.90002249	78782262.35036284	69710215.91810134	73822859.65048634	79164175.0545434	59570055.84338212	41417565.88706311	96607120.57574272	129338448.35897344	71864756.1122718	104802242.91080162
31625684.074370466	207379068.30436036	81306751.1569655	55248017.08394173	96270186.89205411	119200513.9389555	71023435.04415883	46451727.9944469	37489798.364868976	54949016.91902828	40392098.57958079	34294523.84158525	51286278.05631006	30043790.971876726	69027219.9675138	31246899.660287306	41591721.59581217	51234166.31956308	131805198.69859664	64139017.90002249	78782262.35036284	69710215.91810134	73822859.65048634	79164175.0545434	42131245.3994182	41417565.88706311	96607120.57574272	129338448.35897344	71864756.1122718	104802242.91080162
31625684.074370466	207379068.30436036	81306751.1569655	55248017.08394173	96270186.89205411	119200513.9389555	71023435.04415883	46451727.9944469	37489798.364868976	54949016.91902828	40392098.57958079	34294523.84158525	51286278.05631006	30043790.971876726	60659682.085291564	31246899.660287306	41591721.59581217	51234166.31956308	131805198.69859664	64139017.90002249	78782262.35036284	69710215.91810134	72256018.25680564	79164175.0545434	42131245.3994182	41417565.88706311	96607120.57574272	129338448.35897344	71864756.1122718	104802242.91080162
31625684.074370466	207379068.30436036	81076727.8046972	52330277.475274324	96270186.89205411	104706957.74792762	71023435.04415883	46451727.9944469	29026127.03796505	54949016.91902828	40392098.57958079	34294523.84158525	51286278.05631006	30043790.971876726	60659682.085291564	27710299.267786928	41591721.59581217	48591411.5191872	131805198.69859664	64139017.90002249	69825127.04506874	69710215.91810134	67184516.8855368	79164175.0545434	39331918.70075722	41417565.88706311	96607120.57574272	129338448.35897344	71864756.1122718	104802242.91080162
31138592.014407955	207379068.30436036	81076727.8046972	52330277.475274324	96270186.89205411	91745533.61462903	66787961.308710694	46451727.9944469	29026127.03796505	54949016.91902828	40392098.57958079	34294523.84158525	51286278.05631006	30043790.971876726	60659682.085291564	27710299.267786928	41591721.59581217	48591411.5191872	131805198.69859664	64139017.90002249	69087771.1961322	66735622.5123904	67184516.8855368	79164175.0545434	36362894.080967724	41417565.88706311	96607120.57574272	129338448.35897344	71864756.1122718	104802242.91080162
31138592.014407955	77149498.04615791	81076727.8046972	52330277.475274324	96270186.89205411	91745533.61462903	66787961.308710694	46451727.9944469	29026127.03796505	49961905.876631625	38489627.55176073	34294523.84158525	51286278.05631006	29934622.69218251	57148199.732950255	27710299.267786928	41591721.59581217	48591411.5191872	123027964.69451076	64139017.90002249	69087771.1961322	66735622.5123904	67184516.8855368	79164175.0545434	36362894.080967724	41417565.88706311	91119656.27005912	129338448.35897344	71864756.1122718	76209333.51835556
31138592.014407955	77149498.04615791	81076727.8046972	52330277.475274324	96270186.89205411	91745533.61462903	65254143.10981545	46451727.9944469	29026127.03796505	49961905.876631625	38489627.55176073	34294523.84158525	39249660.70426896	29934622.69218251	47848403.98888355	27710299.267786928	41591721.59581217	48591411.5191872	68210272.40754598	64139017.90002249	69087771.1961322	66735622.5123904	66848963.63147815	79164175.0545434	36362894.080967724	41417565.88706311	91119656.27005912	129338448.35897344	71864756.1122718	76209333.51835556
31138592.014407955	77149498.04615791	81076727.8046972	52330277.475274324	96270186.89205411	91745533.61462903	65254143.10981545	46451727.9944469	24389359.13560956	49961905.876631625	32002202.017532106	34294523.84158525	39249660.70426896	29934622.69218251	47848403.98888355	27710299.267786928	41591721.59581217	48591411.5191872	68210272.40754598	64139017.90002249	66324826.420924366	53117622.20934518	63443166.972216025	75199641.58549845	36362894.080967724	41417565.88706311	91119656.27005912	129338448.35897344	71864756.1122718	76209333.51835556
30800959.755571846	77149498.04615791	81076727.8046972	51687119.004819304	96270186.89205411	91745533.61462903	65254143.10981545	46451727.9944469	24389359.13560956	31531111.279314075	32002202.017532106	26851482.296103157	39249660.70426896	29934622.69218251	47848403.98888355	27710299.267786928	41591721.59581217	48591411.5191872	68210272.40754598	64139017.90002249	66324826.420924366	52617622.35098554	63443166.972216025	75199641.58549845	36362894.080967724	41417565.88706311	91119656.27005912	115474108.53272174	71864756.1122718	76209333.51835556
30800959.755571846	77149498.04615791	80201582.69160631	50111434.10516748	80561972.88320322	91745533.61462903	65254143.10981545	46451727.9944469	24389359.13560956	31531111.279314075	32002202.017532106	26851482.296103157	39249660.70426896	29934622.69218251	47848403.98888355	27710299.267786928	41591721.59581217	47295499.008073896	66549344.03061652	62651486.80379579	66324826.420924366	42854110.661279544	63443166.972216025	58205163.6340282	36362894.080967724	41417565.88706311	91119656.27005912	115474108.53272174	71864756.1122718	63066889.504286684
30800959.755571846	77149498.04615791	78920337.03327516	50111434.10516748	80561972.88320322	91745533.61462903	65254143.10981545	46451727.9944469	24389359.13560956	31531111.279314075	32002202.017532106	26851482.296103157	39249660.70426896	27218437.61823737	47848403.98888355	27710299.267786928	41591721.59581217	47295499.008073896	66549344.03061652	62651486.80379579	66324826.420924366	42854110.661279544	62464108.80986205	58205163.6340282	36362894.080967724	41417565.88706311	91119656.27005912	114108253.9390288	71864756.1122718	63066889.504286684
30800959.755571846	77149498.04615791	78920337.03327516	50111434.10516748	80561972.88320322	91745533.61462903	27326402.679689743	46451727.9944469	24389359.13560956	31531111.279314075	32002202.017532106	26851482.296103157	39249660.70426896	27218437.61823737	31571969.98580057	27710299.267786928	41591721.59581217	47295499.008073896	66549344.03061652	56834075.751656435	66324826.420924366	42854110.661279544	62464108.80986205	58205163.6340282	36362894.080967724	41417565.88706311	91119656.27005912	76804027.22165981	71864756.1122718	63066889.504286684
30800959.755571846	77149498.04615791	70099815.95295572	50111434.10516748	79594857.05621321	91745533.61462903	27326402.679689743	46451727.9944469	24389359.13560956	31531111.279314075	32002202.017532106	26851482.296103157	39249660.70426896	27218437.61823737	31571969.98580057	27710299.267786928	41591721.59581217	47295499.008073896	66549344.03061652	56834075.751656435	61759207.56924158	39289152.26362826	62464108.80986205	58205163.6340282	36362894.080967724	31491950.01657863	91119656.27005912	76804027.22165981	71864756.1122718	63066889.504286684
30784707.240015984	77149498.04615791	70099815.95295572	50111434.10516748	79594857.05621321	91745533.61462903	27326402.679689743	46451727.9944469	24389359.13560956	31531111.279314075	31880363.575662103	26851482.296103157	39249660.70426896	27218437.61823737	31571969.98580057	27710299.267786928	41591721.59581217	47295499.008073896	66549344.03061652	56834075.751656435	48315763.84751536	39289152.26362826	62464108.80986205	58205163.6340282	29940026.858615413	29137323.1793395	91119656.27005912	76804027.22165981	71864756.1122718	53244646.08825163
30784707.240015984	77149498.04615791	70099815.95295572	50111434.10516748	79594857.05621321	91745533.61462903	23980066.77874384	46451727.9944469	24389359.13560956	31531111.279314075	31880363.575662103	26851482.296103157	39249660.70426896	27218437.61823737	31571969.98580057	27710299.267786928	41591721.59581217	47295499.008073896	66549344.03061652	56834075.751656435	46238233.817668706	39289152.26362826	62464108.80986205	58205163.6340282	29940026.858615413	29137323.1793395	90736767.46416289	71521618.0559122	71864756.1122718	53244646.08825163
30784707.240015984	77149498.04615791	70099815.95295572	50111434.10516748	79594857.05621321	91745533.61462903	22616033.966196276	46451727.9944469	24389359.13560956	31531111.279314075	31880363.575662103	26851482.296103157	39249660.70426896	27218437.61823737	31571969.98580057	27710299.267786928	41591721.59581217	47295499.008073896	66549344.03061652	56834075.751656435	46238233.817668706	39289152.26362826	62464108.80986205	58205163.6340282	29940026.858615413	29137323.1793395	90736767.46416289	71521618.0559122	71864756.1122718	53244646.08825163
30784707.240015984	77149498.04615791	70099815.95295572	50111434.10516748	57948447.895046726	91745533.61462903	22616033.966196276	46451727.9944469	24389359.13560956	23986788.346180547	31880363.575662103	26851482.296103157	39249660.70426896	27218437.61823737	31571969.98580057	27710299.267786928	37769294.176075175	47295499.008073896	66549344.03061652	56834075.751656435	34084253.180381276	39289152.26362826	62464108.80986205	58205163.6340282	29940026.858615413	29137323.1793395	90736767.46416289	71521618.0559122	71864756.1122718	53244646.08825163
30784707.240015984	71605708.62179872	70099815.95295572	49024932.75659581	57948447.895046726	91745533.61462903	22616033.966196276	46451727.9944469	24389359.13560956	23986788.346180547	31880363.575662103	26851482.296103157	39249660.70426896	27218437.61823737	31571969.98580057	27710299.267786928	34089995.29555278	47295499.008073896	66549344.03061652	56834075.751656435	30374904.728447072	39289152.26362826	62464108.80986205	58205163.6340282	29940026.858615413	29137323.1793395	90736767.46416289	59559966.62247333	71864756.1122718	53244646.08825163
30784707.240015984	71605708.62179872	70099815.95295572	49024932.75659581	41796369.80084915	90410089.36021316	22616033.966196276	44026495.62232274	24389359.13560956	23986788.346180547	31880363.575662103	26851482.296103157	39249660.70426896	27218437.61823737	31571969.98580057	27710299.267786928	34089995.29555278	47295499.008073896	66549344.03061652	56834075.751656435	30374904.728447072	39289152.26362826	62464108.80986205	58205163.6340282	29940026.858615413	26332563.395834006	77721781.7141348	51639660.224950045	43141952.845137075	53244646.08825163
30784707.240015984	71605708.62179872	70099815.95295572	49024932.75659581	41796369.80084915	90410089.36021316	22616033.966196276	33758285.60154177	24389359.13560956	23064635.405315276	29682254.915128667	26851482.296103157	39249660.70426896	27218437.61823737	30232301.407380577	27710299.267786928	34089995.29555278	47295499.008073896	66549344.03061652	56834075.751656435	30374904.728447072	39289152.26362826	53612297.42951853	58205163.6340282	29252235.582464866	26332563.395834006	77721781.7141348	51639660.224950045	43141952.845137075	48621207.91458159
30784707.240015984	71605708.62179872	70099815.95295572	49024932.75659581	41796369.80084915	90410089.36021316	22616033.966196276	33758285.60154177	24389359.13560956	23064635.405315276	29682254.915128667	26851482.296103157	39249660.70426896	27218437.61823737	30232301.407380577	27710299.267786928	34089995.29555278	47295499.008073896	66549344.03061652	47828085.971776776	28235382.388563424	39289152.26362826	53612297.42951853	58205163.6340282	29252235.582464866	26332563.395834006	77721781.7141348	51639660.224950045	43141952.845137075	48621207.91458159
30784707.240015984	71605708.62179872	70099815.95295572	49024932.75659581	41796369.80084915	90410089.36021316	22616033.966196276	33758285.60154177	24389359.13560956	23064635.405315276	29682254.915128667	23658826.869730003	39249660.70426896	27218437.61823737	30232301.407380577	27710299.267786928	34089995.29555278	47295499.008073896	66549344.03061652	47828085.971776776	25265768.131980017	39289152.26362826	53612297.42951853	58205163.6340282	29252235.582464866	26332563.395834006	77721781.7141348	51639660.224950045	43141952.845137075	48621207.91458159
30784707.240015984	71605708.62179872	66404166.826027766	49024932.75659581	41796369.80084915	90410089.36021316	22616033.966196276	33758285.60154177	24389359.13560956	23064635.405315276	29682254.915128667	23658826.869730003	39249660.70426896	27218437.61823737	30232301.407380577	27710299.267786928	34089995.29555278	45317817.3882152	66549344.03061652	46326995.94782376	21410188.680575527	39289152.26362826	53612297.42951853	57000427.808922306	29252235.582464866	26030031.42871187	53062151.02870146	51639660.224950045	43141952.845137075	48621207.91458159
30784707.240015984	71605708.62179872	66404166.826027766	49024932.75659581	41796369.80084915	90260867.4355955	22616033.966196276	33758285.60154177	24389359.13560956	23064635.405315276	29682254.915128667	23658826.869730003	39249660.70426896	27218437.61823737	30232301.407380577	27710299.267786928	34089995.29555278	45317817.3882152	66549344.03061652	46326995.94782376	21410188.680575527	39289152.26362826	53612297.42951853	53839298.064147204	29252235.582464866	26030031.42871187	53062151.02870146	51639660.224950045	43141952.845137075	48621207.91458159
30784707.240015984	71605708.62179872	66404166.826027766	49024932.75659581	41796369.80084915	90260867.4355955	22616033.966196276	33758285.60154177	24389359.13560956	23064635.405315276	29316224.697679263	23658826.869730003	39249660.70426896	27218437.61823737	30232301.407380577	27710299.267786928	34089995.29555278	45317817.3882152	66549344.03061652	46326995.94782376	19872734.19345491	39289152.26362826	53612297.42951853	34550538.47292801	29252235.582464866	25039558.476673633	53062151.02870146	51639660.224950045	42697019.36700198	48621207.91458159
30784707.240015984	71605708.62179872	66404166.826027766	48242917.96619331	41796369.80084915	82525033.21791756	22616033.966196276	33758285.60154177	24389359.13560956	23064635.405315276	29316224.697679263	23658826.869730003	39249660.70426896	27218437.61823737	30232301.407380577	27710299.267786928	34089995.29555278	45317817.3882152	60645233.78299393	37271941.743668534	19872734.19345491	39289152.26362826	53612297.42951853	34550538.47292801	29252235.582464866	25039558.476673633	53062151.02870146	51639660.224950045	42697019.36700198	48621207.91458159
30784707.240015984	67776759.6935444	66404166.826027766	48242917.96619331	41796369.80084915	82525033.21791756	22616033.966196276	33758285.60154177	24389359.13560956	23064635.405315276	29316224.697679263	23658826.869730003	38122603.4177067	27218437.61823737	30232301.407380577	27710299.267786928	34089995.29555278	45317817.3882152	60645233.78299393	37271941.743668534	19872734.19345491	34216666.67398595	53612297.42951853	34550538.47292801	29252235.582464866	25039558.476673633	45981536.46637371	51639660.224950045	42697019.36700198	48621207.91458159
30784707.240015984	67776759.6935444	51940419.6762214	46068335.63704688	41796369.80084915	74764687.8873653	22616033.966196276	33758285.60154177	24389359.13560956	23064635.405315276	29316224.697679263	23658826.869730003	38122603.4177067	19646389.19838918	30232301.407380577	27710299.267786928	34089995.29555278	45317817.3882152	60645233.78299393	29707291.80804295	19872734.19345491	34216666.67398595	53612297.42951853	34550538.47292801	25594516.67341633	25039558.476673633	45981536.46637371	51639660.224950045	42697019.36700198	48621207.91458159
30784707.240015984	65180974.88358899	51940419.6762214	32511469.52657024	41670860.066634074	74764687.8873653	22616033.966196276	33758285.60154177	24389359.13560956	23064635.405315276	29316224.697679263	23658826.869730003	38122603.4177067	19646389.19838918	30232301.407380577	27710299.267786928	33406564.50071776	45317817.3882152	60645233.78299393	27620459.881853893	19872734.19345491	34216666.67398595	53612297.42951853	34550538.47292801	25594516.67341633	25039558.476673633	45981536.46637371	51598672.356547415	42697019.36700198	48621207.91458159
30784707.240015984	65180974.88358899	51940419.6762214	32511469.52657024	41670860.066634074	72366941.99093086	22616033.966196276	18000697.539355814	24389359.13560956	23004741.04275373	24413655.18362734	23355737.211566437	31471876.719315216	19646389.19838918	30232301.407380577	27710299.267786928	33406564.50071776	45317817.3882152	58529629.381032184	27620459.881853893	19872734.19345491	34000853.13353817	53612297.42951853	34550538.47292801	25594516.67341633	24692057.61858152	45981536.46637371	51598672.356547415	39868226.78488616	48621207.91458159
30784707.240015984	65180974.88358899	51940419.6762214	32511469.52657024	41670860.066634074	67648596.02782646	22616033.966196276	18000697.539355814	18500745.4200203	21963694.26929644	24018257.35498401	23355737.211566437	31471876.719315216	19646389.19838918	30232301.407380577	27710299.267786928	33406564.50071776	45317817.3882152	57875372.42507191	12393082.117685843	19872734.19345491	34000853.13353817	53612297.42951853	34550538.47292801	25594516.67341633	24692057.61858152	45981536.46637371	51598672.356547415	39868226.78488616	48621207.91458159
30784707.240015984	65180974.88358899	51940419.6762214	32511469.52657024	41670860.066634074	67648596.02782646	22414080.195059717	18000697.539355814	18500745.4200203	21963694.26929644	20456712.53661699	23355737.211566437	31471876.719315216	19646389.19838918	30232301.407380577	27710299.267786928	33406564.50071776	45317817.3882152	57875372.42507191	12393082.117685843	19872734.19345491	34000853.13353817	53612297.42951853	34550538.47292801	25594516.67341633	24692057.61858152	45981536.46637371	51598672.356547415	39868226.78488616	48621207.91458159
30784707.240015984	65180974.88358899	47585129.29279636	32511469.52657024	41670860.066634074	67648596.02782646	22414080.195059717	18000697.539355814	18500745.4200203	21963694.26929644	20456712.53661699	23355737.211566437	31471876.719315216	19646389.19838918	30232301.407380577	27710299.267786928	33406564.50071776	45317817.3882152	57875372.42507191	12393082.117685843	19872734.19345491	32488713.421807874	53612297.42951853	34550538.47292801	25594516.67341633	24692057.61858152	45981536.46637371	51598672.356547415	39868226.78488616	48621207.91458159
30784707.240015984	65180974.88358899	47301866.56694491	32511469.52657024	41275245.525346234	67648596.02782646	22414080.195059717	18000697.539355814	18500745.4200203	21963694.26929644	20456712.53661699	23355737.211566437	31471876.719315216	19646389.19838918	30232301.407380577	27710299.267786928	33406564.50071776	45317817.3882152	57875372.42507191	12393082.117685843	19872734.19345491	32488713.421807874	53612297.42951853	34550538.47292801	24610012.286764096	24692057.61858152	45981536.46637371	40580896.83682902	39868226.78488616	33498513.27828925
30784707.240015984	65180974.88358899	47301866.56694491	32511469.52657024	41275245.525346234	67648596.02782646	22414080.195059717	18000697.539355814	18500745.4200203	21963694.26929644	20456712.53661699	23355737.211566437	31471876.719315216	19379956.44615914	29812763.758359827	25432700.12334138	33406564.50071776	33022165.706143014	57875372.42507191	12393082.117685843	19840701.22248473	32488713.421807874	51883050.66095708	33046618.794626087	24610012.286764096	24692057.61858152	42012731.673385695	40580896.83682902	37977515.1616537	33498513.27828925
30784707.240015984	65180974.88358899	47301866.56694491	32511469.52657024	41275245.525346234	67648596.02782646	22414080.195059717	18000697.539355814	18500745.4200203	21963694.26929644	20456712.53661699	23355737.211566437	26677017.609794475	19379956.44615914	29812763.758359827	25432700.12334138	33406564.50071776	33022165.706143014	57875372.42507191	12393082.117685843	19840701.22248473	32488713.421807874	51883050.66095708	33046618.794626087	24610012.286764096	24692057.61858152	42012731.673385695	40580896.83682902	35662356.06124456	33498513.27828925
30784707.240015984	65012499.92758067	47301866.56694491	32511469.52657024	41275245.525346234	67648596.02782646	22414080.195059717	18000697.539355814	18500745.4200203	21963694.26929644	20456712.53661699	23099268.466779746	26677017.609794475	19379956.44615914	29812763.758359827	25432700.12334138	33406564.50071776	33022165.706143014	57875372.42507191	11828219.714206882	19840701.22248473	32488713.421807874	51883050.66095708	33046618.794626087	24610012.286764096	24041196.01476827	42012731.673385695	39680940.18213546	35662356.06124456	33498513.27828925
30173895.265831027	65012499.92758067	47296023.42222653	23287433.98876173	41275245.525346234	67648596.02782646	22414080.195059717	18000697.539355814	14495764.758233633	21963694.26929644	20456712.53661699	21865624.301941134	26677017.609794475	19379956.44615914	29812763.758359827	25432700.12334138	30872728.92837336	33022165.706143014	57875372.42507191	11828219.714206882	19840701.22248473	31751232.76900924	50785598.434531346	33046618.794626087	24610012.286764096	24041196.01476827	42012731.673385695	39680940.18213546	35662356.06124456	33498513.27828925
30173895.265831027	65012499.92758067	47296023.42222653	22886732.132124394	41275245.525346234	65464597.29511951	22414080.195059717	18000697.539355814	14495764.758233633	21963694.26929644	13574086.501116682	21865624.301941134	26677017.609794475	18997640.564073447	28063050.2835409	25432700.12334138	24355429.574745268	33022165.706143014	57875372.42507191	11828219.714206882	19840701.22248473	28074127.567063354	50785598.434531346	33046618.794626087	24610012.286764096	24041196.01476827	42012731.673385695	39680940.18213546	35662356.06124456	33498513.27828925
29052468.12084372	65012499.92758067	47296023.42222653	22886732.132124394	41275245.525346234	65464597.29511951	22414080.195059717	18000697.539355814	14495764.758233633	21963694.26929644	13574086.501116682	21865624.301941134	26677017.609794475	18997640.564073447	28063050.2835409	25432700.12334138	24355429.574745268	33022165.706143014	57875372.42507191	11828219.714206882	19840701.22248473	28074127.567063354	50785598.434531346	33046618.794626087	24610012.286764096	24041196.01476827	42012731.673385695	39680940.18213546	35190564.81233461	33498513.27828925
29052468.12084372	65012499.92758067	47296023.42222653	22886732.132124394	41275245.525346234	65464597.29511951	20454507.25739808	18000697.539355814	14495764.758233633	21963694.26929644	13574086.501116682	21865624.301941134	26677017.609794475	18997640.564073447	28063050.2835409	25432700.12334138	24355429.574745268	28828599.080643993	55411162.51783012	11828219.714206882	19840701.22248473	28074127.567063354	49700781.87863387	33046618.794626087	24610012.286764096	24041196.01476827	42012731.673385695	27788075.73914484	34719007.66503016	33498513.27828925
29022855.5416142	65012499.92758067	47296023.42222653	22174003.754959557	41275245.525346234	65464597.29511951	20454507.25739808	18000697.539355814	14495764.758233633	21963694.26929644	13574086.501116682	21865624.301941134	26677017.609794475	18997640.564073447	28063050.2835409	25432700.12334138	23832944.827220302	28828599.080643993	55411162.51783012	11828219.714206882	19840701.22248473	28074127.567063354	49700781.87863387	33046618.794626087	24360011.10550993	20680484.30165729	42012731.673385695	27788075.73914484	34719007.66503016	33498513.27828925
29022855.5416142	65012499.92758067	47296023.42222653	22174003.754959557	41275245.525346234	52751890.28914658	20454507.25739808	18000697.539355814	14495764.758233633	21963694.26929644	13574086.501116682	21865624.301941134	26677017.609794475	18997640.564073447	28063050.2835409	25432700.12334138	23832944.827220302	28828599.080643993	55411162.51783012	11828219.714206882	19840701.22248473	28074127.567063354	49700781.87863387	33046618.794626087	24360011.10550993	20680484.30165729	42012731.673385695	27788075.73914484	34719007.66503016	33498513.27828925
29022855.5416142	65012499.92758067	47296023.42222653	22174003.754959557	41275245.525346234	52751890.28914658	20454507.25739808	18000697.539355814	14495764.758233633	21963694.26929644	13574086.501116682	21865624.301941134	26677017.609794475	18997640.564073447	28063050.2835409	25432700.12334138	23832944.827220302	21115954.008726303	52235321.86729811	11828219.714206882	19840701.22248473	28074127.567063354	49700781.87863387	33046618.794626087	24360011.10550993	20680484.30165729	28431498.845039286	25164508.204688028	34719007.66503016	33498513.27828925
29022855.5416142	65012499.92758067	47296023.42222653	22174003.754959557	41275245.525346234	39772793.448582634	20454507.25739808	18000697.539355814	14495764.758233633	21963694.26929644	13574086.501116682	21865624.301941134	26677017.609794475	18997640.564073447	28063050.2835409	25432700.12334138	23832944.827220302	21115954.008726303	48308753.39890152	11412542.89263916	19840701.22248473	28074127.567063354	49700781.87863387	32458989.388202943	24360011.10550993	20680484.30165729	28431498.845039286	25164508.204688028	34719007.66503016	33498513.27828925
29022855.5416142	65012499.92758067	47296023.42222653	22174003.754959557	41275245.525346234	39772793.448582634	20454507.25739808	18000697.539355814	14495764.758233633	20162765.38167766	13574086.501116682	20330182.28093712	26677017.609794475	18997640.564073447	28063050.2835409	25432700.12334138	23832944.827220302	21115954.008726303	48308753.39890152	11412542.89263916	19840701.22248473	28074127.567063354	49700781.87863387	32458989.388202943	24360011.10550993	20680484.30165729	28431498.845039286	25164508.204688028	34719007.66503016	33498513.27828925
29022855.5416142	65012499.92758067	47296023.42222653	19817535.654577553	41275245.525346234	39772793.448582634	20454507.25739808	18000697.539355814	14495764.758233633	20162765.38167766	13574086.501116682	20330182.28093712	26677017.609794475	18997640.564073447	28063050.2835409	25432700.12334138	23832944.827220302	20756736.92123817	47119358.31037244	11412542.89263916	19840701.22248473	28074127.567063354	49700781.87863387	32458989.388202943	24360011.10550993	20680484.30165729	28431498.845039286	25164508.204688028	33905010.48112962	33498513.27828925
29022855.5416142	65012499.92758067	46532690.76878714	19817535.654577553	41275245.525346234	39772793.448582634	20454507.25739808	18000697.539355814	14495764.758233633	19822246.929961607	13574086.501116682	20330182.28093712	26677017.609794475	18997640.564073447	28063050.2835409	25432700.12334138	23832944.827220302	20756736.92123817	47119358.31037244	11412542.89263916	19840701.22248473	28074127.567063354	49700781.87863387	28941717.79566066	24360011.10550993	20680484.30165729	26016708.25563157	25164508.204688028	33905010.48112962	33498513.27828925
29022855.5416142	65003613.800697334	42390358.05957374	19817535.654577553	41275245.525346234	39772793.448582634	20454507.25739808	18000697.539355814	14495764.758233633	19306946.807629626	13574086.501116682	20330182.28093712	26677017.609794475	15500046.652610678	27542815.438056774	25432700.12334138	23832944.827220302	19506525.961580206	47119358.31037244	11412542.89263916	19840701.22248473	28074127.567063354	49700781.87863387	28941717.79566066	24360011.10550993	20680484.30165729	26016708.25563157	25164508.204688028	33905010.48112962	33498513.27828925
29022855.5416142	65003613.800697334	42390358.05957374	19817535.654577553	41275245.525346234	39352949.46515683	19096890.31567505	18000697.539355814	13722242.8108469	19306946.807629626	13574086.501116682	20330182.28093712	26677017.609794475	15500046.652610678	27542815.438056774	25432700.12334138	20923746.79599017	18675129.766804405	47119358.31037244	11412542.89263916	19840701.22248473	28074127.567063354	49700781.87863387	28941717.79566066	24360011.10550993	20680484.30165729	26016708.25563157	25164508.204688028	33905010.48112962	33498513.27828925
29022855.5416142	61859171.119285464	42390358.05957374	18875447.892719533	41275245.525346234	39352949.46515683	17209471.079159632	16479510.02549699	13722242.8108469	19306946.807629626	13574086.501116682	20330182.28093712	26677017.609794475	15500046.652610678	27542815.438056774	25432700.12334138	20923746.79599017	18675129.766804405	43286604.41561521	11412542.89263916	19840701.22248473	28074127.567063354	49700781.87863387	28941717.79566066	24360011.10550993	20680484.30165729	26016708.25563157	25164508.204688028	33905010.48112962	27752135.405136593
28674146.962865856	61859171.119285464	42390358.05957374	18875447.892719533	41275245.525346234	39352949.46515683	15781113.878405016	16479510.02549699	13722242.8108469	19306946.807629626	13574086.501116682	20330182.28093712	26677017.609794475	15500046.652610678	27542815.438056774	25432700.12334138	20923746.79599017	18675129.766804405	43286604.41561521	11412542.89263916	19840701.22248473	28074127.567063354	49700781.87863387	28941717.79566066	24360011.10550993	20680484.30165729	25359715.355554342	25164508.204688028	29090234.328637436	27448059.49751995
23732201.554753553	61859171.119285464	42390358.05957374	18875447.892719533	38796286.50302899	39352949.46515683	15781113.878405016	16479510.02549699	13722242.8108469	19306946.807629626	13574086.501116682	20330182.28093712	26677017.609794475	15500046.652610678	27542815.438056774	25239949.55396474	20923746.79599017	18675129.766804405	39252954.490000784	11412542.89263916	19835196.978111092	28074127.567063354	49700781.87863387	28941717.79566066	24360011.10550993	20680484.30165729	25359715.355554342	25164508.204688028	26092319.830759767	27448059.49751995
23732201.554753553	61859171.119285464	38579678.487929836	18875447.892719533	38796286.50302899	39352949.46515683	15781113.878405016	16479510.02549699	13722242.8108469	19306946.807629626	13574086.501116682	20330182.28093712	26677017.609794475	11835079.35240741	27542815.438056774	25239949.55396474	20923746.79599017	18675129.766804405	39252954.490000784	11412542.89263916	19835196.978111092	28074127.567063354	48236541.203356996	22561879.8972628	24360011.10550993	20680484.30165729	25359715.355554342	25164508.204688028	26092319.830759767	27448059.49751995
23732201.554753553	56290874.99058457	38579678.487929836	18628064.865383975	38796286.50302899	39352949.46515683	15781113.878405016	16479510.02549699	13722242.8108469	19306946.807629626	13574086.501116682	20330182.28093712	26677017.609794475	11248922.35558154	27542815.438056774	25239949.55396474	20923746.79599017	18675129.766804405	37901038.64505879	11412542.89263916	19835196.978111092	28074127.567063354	48236541.203356996	22561879.8972628	24360011.10550993	20680484.30165729	25359715.355554342	25164508.204688028	26092319.830759767	27448059.49751995
15085611.682701748	56290874.99058457	38579678.487929836	18628064.865383975	38796286.50302899	39352949.46515683	15781113.878405016	16479510.02549699	13722242.8108469	19306946.807629626	13574086.501116682	20330182.28093712	26677017.609794475	11248922.35558154	27542815.438056774	25239949.55396474	20923746.79599017	18524889.073448323	37901038.64505879	11412542.89263916	19835196.978111092	27884768.9770405	48236541.203356996	22561879.8972628	24360011.10550993	20680484.30165729	25359715.355554342	25164508.204688028	26092319.830759767	27448059.49751995
15085611.682701748	56290874.99058457	38579678.487929836	18628064.865383975	38796286.50302899	34210957.751978755	15781113.878405016	16479510.02549699	13722242.8108469	17033472.679159354	13574086.501116682	20330182.28093712	26677017.609794475	11248922.35558154	27542815.438056774	25239949.55396474	20923746.79599017	18524889.073448323	37901038.64505879	11412542.89263916	19835196.978111092	27884768.9770405	48236541.203356996	20873475.855111122	24360011.10550993	20680484.30165729	25359715.355554342	25164508.204688028	26092319.830759767	25769399.757902168
14690914.17714794	56290874.99058457	38579678.487929836	18628064.865383975	36510142.73870127	33665115.2934985	15781113.878405016	16479510.02549699	13722242.8108469	17033472.679159354	13574086.501116682	20330182.28093712	26677017.609794475	10659702.142028501	27542815.438056774	24936248.62106411	20923746.79599017	18524889.073448323	37901038.64505879	11412542.89263916	19835196.978111092	27884768.9770405	47632139.881896585	20873475.855111122	24360011.10550993	20680484.30165729	23743890.29534687	25164508.204688028	26092319.830759767	23309225.400639527
14690914.17714794	56290874.99058457	34613791.90023862	17707144.53402785	36510142.73870127	33665115.2934985	15781113.878405016	16479510.02549699	13722242.8108469	16819874.82875174	13294905.840591565	20330182.28093712	26677017.609794475	10659702.142028501	27542815.438056774	24936248.62106411	20923746.79599017	18524889.073448323	37901038.64505879	11412542.89263916	19835196.978111092	27884768.9770405	47199864.465523906	20873475.855111122	24360011.10550993	19271284.54762525	23743890.29534687	25164508.204688028	26092319.830759767	23309225.400639527
14690914.17714794	55899767.38622528	34613791.90023862	17707144.53402785	36510142.73870127	33665115.2934985	15781113.878405016	16479510.02549699	13722242.8108469	16819874.82875174	13294905.840591565	20330182.28093712	26677017.609794475	10659702.142028501	27542815.438056774	24936248.62106411	20923746.79599017	18524889.073448323	37901038.64505879	11412542.89263916	19835196.978111092	27884768.9770405	47199864.465523906	20873475.855111122	24360011.10550993	19271284.54762525	23743890.29534687	25164508.204688028	26092319.830759767	23309225.400639527
14690914.17714794	55899767.38622528	34613791.90023862	17707144.53402785	36510142.73870127	33665115.2934985	15781113.878405016	16479510.02549699	13722242.8108469	16819874.82875174	13294905.840591565	20330182.28093712	26677017.609794475	10659702.142028501	27542815.438056774	24936248.62106411	20923746.79599017	18524889.073448323	37901038.64505879	11412542.89263916	19835196.978111092	26713577.535550747	47199864.465523906	20873475.855111122	24360011.10550993	19271284.54762525	23743890.29534687	25164508.204688028	26092319.830759767	23309225.400639527
14690914.17714794	45435303.08291319	34613791.90023862	17707144.53402785	36510142.73870127	33665115.2934985	11022496.03587886	16479510.02549699	13531730.027616158	16819874.82875174	13294905.840591565	20330182.28093712	26677017.609794475	10659702.142028501	27542815.438056774	24501302.80398838	20923746.79599017	16345121.745572876	37901038.64505879	11412542.89263916	19835196.978111092	26713577.535550747	47199864.465523906	20873475.855111122	24360011.10550993	19271284.54762525	23743890.29534687	25164508.204688028	26092319.830759767	23309225.400639527
14690914.17714794	45435303.08291319	34613791.90023862	17707144.53402785	36510142.73870127	33665115.2934985	11022496.03587886	16479510.02549699	13531730.027616158	16819874.82875174	13294905.840591565	20330182.28093712	26677017.609794475	10659702.142028501	27542815.438056774	24501302.80398838	20923746.79599017	16345121.745572876	17721689.29417201	11412542.89263916	19835196.978111092	26713577.535550747	47199864.465523906	18316609.89413752	24360011.10550993	19271284.54762525	23743890.29534687	22878194.7432633	24482781.178821675	23309225.400639527
14690914.17714794	45435303.08291319	34613791.90023862	17707144.53402785	36510142.73870127	33665115.2934985	11022496.03587886	15614129.012810621	13531730.027616158	16819874.82875174	13294905.840591565	20330182.28093712	26677017.609794475	10659702.142028501	25613374.080400787	24501302.80398838	20923746.79599017	16345121.745572876	17721689.29417201	11412542.89263916	19323325.836484276	26713577.535550747	47199864.465523906	18316609.89413752	24360011.10550993	16814812.80791618	23122823.785330676	22878194.7432633	24482781.178821675	23309225.400639527
14690914.17714794	45435303.08291319	34613791.90023862	17707144.53402785	36510142.73870127	33665115.2934985	11022496.03587886	15614129.012810621	13531730.027616158	16819874.82875174	13294905.840591565	20330182.28093712	26677017.609794475	10659702.142028501	25613374.080400787	15792046.02711887	20923746.79599017	16345121.745572876	17721689.29417201	11412542.89263916	19323325.836484276	26540723.18988342	47199864.465523906	18316609.89413752	24360011.10550993	16814812.80791618	23122823.785330676	22878194.7432633	24482781.178821675	23309225.400639527
14690914.17714794	45435303.08291319	34613791.90023862	17707144.53402785	36510142.73870127	33665115.2934985	11022496.03587886	15614129.012810621	12569773.228533603	16819874.82875174	13294905.840591565	20330182.28093712	26677017.609794475	10659702.142028501	25613374.080400787	15792046.02711887	18640653.642089624	16345121.745572876	17721689.29417201	11412542.89263916	17506989.41812647	26540723.18988342	47199864.465523906	18316609.89413752	24360011.10550993	16814812.80791618	23122823.785330676	22878194.7432633	24441505.08606015	23309225.400639527
14690914.17714794	45054672.00786311	34613791.90023862	17707144.53402785	36510142.73870127	33665115.2934985	11022496.03587886	15614129.012810621	12569773.228533603	16819874.82875174	13294905.840591565	20330182.28093712	26103422.437099606	10143252.212294463	17862566.92359021	15792046.02711887	18640653.642089624	16345121.745572876	17721689.29417201	11412542.89263916	17506989.41812647	23985838.948633894	47199864.465523906	18316609.89413752	24360011.10550993	16814812.80791618	23122823.785330676	22878194.7432633	24441505.08606015	23309225.400639527
14690914.17714794	41789558.147111505	34613791.90023862	17707144.53402785	36510142.73870127	33665115.2934985	11022496.03587886	15614129.012810621	12569773.228533603	15271942.575517261	13294905.840591565	20330182.28093712	26103422.437099606	10143252.212294463	16418262.31350771	15792046.02711887	18640653.642089624	16345121.745572876	17721689.29417201	11412542.89263916	17506989.41812647	23985838.948633894	44047625.167347625	18316609.89413752	24360011.10550993	16814812.80791618	23122823.785330676	22878194.7432633	24441505.08606015	21898369.509533063
14690914.17714794	41789558.147111505	34613791.90023862	17707144.53402785	36510142.73870127	28106061.916112605	11022496.03587886	15614129.012810621	12569773.228533603	15271942.575517261	13208650.78591505	20330182.28093712	26103422.437099606	10143252.212294463	16418262.31350771	15792046.02711887	17246669.943581372	15203208.546418928	16062484.839530064	11412542.89263916	17506989.41812647	23209598.875841267	44047625.167347625	18316609.89413752	24360011.10550993	16814812.80791618	23122823.785330676	22878194.7432633	24441505.08606015	21898369.509533063
13521581.450738683	41789558.147111505	32791171.79077536	17707144.53402785	36353157.50945102	28106061.916112605	11022496.03587886	15614129.012810621	12569773.228533603	15271942.575517261	13208650.78591505	19087750.445019186	21489427.81573842	10058892.80282513	16418262.31350771	15792046.02711887	10758795.724787222	15203208.546418928	16062484.839530064	11412542.89263916	17506989.41812647	23209598.875841267	44047625.167347625	18316609.89413752	24360011.10550993	16814812.80791618	23122823.785330676	22878194.7432633	24441505.08606015	21898369.509533063
13521581.450738683	41789558.147111505	32791171.79077536	17707144.53402785	36353157.50945102	28106061.916112605	10574606.747089762	15614129.012810621	12569773.228533603	15271942.575517261	13208650.78591505	19087750.445019186	21473125.66727185	10058892.80282513	16418262.31350771	15792046.02711887	9703351.501052855	14912395.536635015	16062484.839530064	10565155.107089002	16650333.44116999	23209598.875841267	44047625.167347625	18316609.89413752	24360011.10550993	16814812.80791618	23122823.785330676	22878194.7432633	23786782.454970084	21898369.509533063
13521581.450738683	41789558.147111505	32791171.79077536	17707144.53402785	36353157.50945102	28106061.916112605	10574606.747089762	14748052.897305198	12569773.228533603	15271942.575517261	13208650.78591505	19087750.445019186	21473125.66727185	10058892.80282513	16418262.31350771	15792046.02711887	9703351.501052855	14062629.112107141	15540679.233349934	10565155.107089002	14610875.65791662	23209598.875841267	44047625.167347625	18316609.89413752	24360011.10550993	16814812.80791618	23122823.785330676	22878194.7432633	23786782.454970084	21898369.509533063
13521581.450738683	41789558.147111505	32791171.79077536	17707144.53402785	36353157.50945102	28106061.916112605	10574606.747089762	14748052.897305198	12569773.228533603	15271942.575517261	13208650.78591505	19087750.445019186	21473125.66727185	10058892.80282513	16418262.31350771	15792046.02711887	9703351.501052855	14062629.112107141	15540679.233349934	10565155.107089002	14610875.65791662	11155685.65331847	42388554.6472766	18316609.89413752	24360011.10550993	16814812.80791618	23122823.785330676	22878194.7432633	23543436.705536373	21898369.509533063
13521581.450738683	41789558.147111505	32791171.79077536	15313173.184427217	35523813.052736945	28106061.916112605	10574606.747089762	14712963.030058742	12569773.228533603	15271942.575517261	13208650.78591505	19087750.445019186	21473125.66727185	10058892.80282513	16418262.31350771	15792046.02711887	9703351.501052855	14036203.409489889	15540679.233349934	10565155.107089002	14610875.65791662	11155685.65331847	42388554.6472766	18316609.89413752	24360011.10550993	16814812.80791618	23122823.785330676	22878194.7432633	23543436.705536373	21898369.509533063
13473424.237022843	41283985.982932895	15192939.83172075	15313173.184427217	35523813.052736945	28106061.916112605	10574606.747089762	14712963.030058742	11438982.71564572	13121484.077025268	13208650.78591505	19087750.445019186	21473125.66727185	10058892.80282513	16418262.31350771	15792046.02711887	9703351.501052855	14036203.409489889	15540679.233349934	10565155.107089002	14152975.573743004	10014227.588515181	40476487.28259913	18316609.89413752	24360011.10550993	16814812.80791618	23122823.785330676	22878194.7432633	23543436.705536373	21898369.509533063
13473424.237022843	30215678.635406006	15192939.83172075	15313173.184427217	35523813.052736945	28106061.916112605	10574606.747089762	14712963.030058742	11438982.71564572	13121484.077025268	13208650.78591505	19087750.445019186	21473125.66727185	10058892.80282513	16418262.31350771	15792046.02711887	9703351.501052855	14036203.409489889	15540679.233349934	10565155.107089002	14152975.573743004	10014227.588515181	40476487.28259913	18316609.89413752	24360011.10550993	16814812.80791618	23122823.785330676	22878194.7432633	23543436.705536373	21898369.509533063
13473424.237022843	30215678.635406006	15192939.83172075	15313173.184427217	35523813.052736945	28106061.916112605	10574606.747089762	14712963.030058742	10945511.75679928	13121484.077025268	13208650.78591505	19087750.445019186	21473125.66727185	9279722.491339177	16418262.31350771	15078305.965041757	9703351.501052855	14036203.409489889	12847987.878032282	10565155.107089002	14152975.573743004	10014227.588515181	40476487.28259913	18316609.89413752	24360011.10550993	16135333.710457675	23122823.785330676	22878194.7432633	23305474.164068297	21898369.509533063
13473424.237022843	30215678.635406006	15192939.83172075	15313173.184427217	35523813.052736945	28106061.916112605	10574606.747089762	14604766.98241213	10945511.75679928	12314771.566247966	13208650.78591505	19087750.445019186	18922920.32246184	9279722.491339177	16418262.31350771	15078305.965041757	9703351.501052855	14036203.409489889	12847987.878032282	10565155.107089002	13792449.422961703	10014227.588515181	40476487.28259913	18316609.89413752	24360011.10550993	16135333.710457675	23122823.785330676	22878194.7432633	23063115.302654736	21898369.509533063
13473424.237022843	30215678.635406006	15192939.83172075	15313173.184427217	35523813.052736945	28106061.916112605	10574606.747089762	14604766.98241213	10945511.75679928	12314771.566247966	13208650.78591505	19087750.445019186	18922920.32246184	9279722.491339177	16418262.31350771	15078305.965041757	9466514.880761	14036203.409489889	12847987.878032282	10565155.107089002	13792449.422961703	10014227.588515181	40476487.28259913	18316609.89413752	24360011.10550993	16135333.710457675	23122823.785330676	22878194.7432633	21660184.083456744	21898369.509533063
13473424.237022843	30215678.635406006	15192939.83172075	15313173.184427217	35523813.052736945	28106061.916112605	10574606.747089762	14604766.98241213	10945511.75679928	12314771.566247966	13208650.78591505	19087750.445019186	18544478.894776054	9279722.491339177	16418262.31350771	15078305.965041757	9466514.880761	14036203.409489889	12847987.878032282	10565155.107089002	13792449.422961703	9720742.479208525	40476487.28259913	18316609.89413752	24002895.35589301	16135333.710457675	23122823.785330676	22878194.7432633	21660184.083456744	21898369.509533063
13473424.237022843	30215678.635406006	15192939.83172075	15313173.184427217	34823871.144273005	28106061.916112605	10574606.747089762	14604766.98241213	10945511.75679928	12314771.566247966	13208650.78591505	19087750.445019186	18544478.894776054	9279722.491339177	16418262.31350771	15078305.965041757	9466514.880761	14036203.409489889	12847987.878032282	10565155.107089002	13554600.10378761	9720742.479208525	40476487.28259913	18316609.89413752	22306501.50744705	16135333.710457675	23122823.785330676	22878194.7432633	21660184.083456744	21898369.509533063
10139397.049933854	30215678.635406006	15192939.83172075	15313173.184427217	34823871.144273005	26681443.054158304	10030655.524083005	14604766.98241213	10335577.799979534	12314771.566247966	13208650.78591505	19087750.445019186	18544478.894776054	9279722.491339177	16418262.31350771	15078305.965041757	9466514.880761	14036203.409489889	12847987.878032282	10565155.107089002	13554600.10378761	9720742.479208525	40476487.28259913	18316609.89413752	22306501.50744705	16135333.710457675	10885967.095585652	22878194.7432633	21660184.083456744	21898369.509533063
10139397.049933854	30215678.635406006	15192939.83172075	15313173.184427217	19602857.376220252	26681443.054158304	10030655.524083005	14604766.98241213	10335577.799979534	12125721.795682333	13164406.150560338	19087750.445019186	18544478.894776054	9279722.491339177	16418262.31350771	15078305.965041757	8378248.77248651	14036203.409489889	12847987.878032282	10565155.107089002	11113948.1964815	9692412.456832878	40476487.28259913	18316609.89413752	22306501.50744705	16135333.710457675	10885967.095585652	22878194.7432633	21660184.083456744	21898369.509533063
10139397.049933854	29327895.071747344	15192939.83172075	15313173.184427217	19602857.376220252	26681443.054158304	10030655.524083005	14604766.98241213	10335577.799979534	12125721.795682333	13164406.150560338	19087750.445019186	18544478.894776054	9279722.491339177	6829902.128430232	15078305.965041757	8378248.77248651	14036203.409489889	11317120.36078019	10565155.107089002	11113948.1964815	6874270.239677018	40476487.28259913	18316609.89413752	22306501.50744705	16135333.710457675	10885967.095585652	22398885.094548307	21660184.083456744	21898369.509533063
10139397.049933854	29327895.071747344	15192939.83172075	15313173.184427217	19332689.85568524	26681443.054158304	9463360.406603437	14604766.98241213	10335577.799979534	12125721.795682333	13164406.150560338	19087750.445019186	18544478.894776054	9279722.491339177	6829902.128430232	15078305.965041757	8378248.77248651	14036203.409489889	11317120.36078019	10565155.107089002	11113948.1964815	6874270.239677018	40476487.28259913	18316609.89413752	17239419.15119244	15210744.390316108	10885967.095585652	22398885.094548307	21074859.80550086	21898369.509533063
9549888.209173096	29327895.071747344	15192939.83172075	15313173.184427217	19332689.85568524	26681443.054158304	9463360.406603437	14604766.98241213	10335577.799979534	11824784.365093226	13164406.150560338	19087750.445019186	18544478.894776054	9279722.491339177	6829902.128430232	13417970.587537164	8378248.77248651	14036203.409489889	11317120.36078019	10565155.107089002	11113948.1964815	6874270.239677018	40476487.28259913	15906288.536620062	17133881.711012352	15210744.390316108	10885967.095585652	22398885.094548307	21074859.80550086	21898369.509533063
9549888.209173096	29327895.071747344	15192939.83172075	15313173.184427217	18954227.894941516	26681443.054158304	9463360.406603437	14604766.98241213	10335577.799979534	11824784.365093226	13164406.150560338	19087750.445019186	18544478.894776054	9279722.491339177	6829902.128430232	13417970.587537164	8378248.77248651	14036203.409489889	11317120.36078019	10565155.107089002	11113948.1964815	6874270.239677018	40476487.28259913	15906288.536620062	15117841.655538261	15156737.256073754	10885967.095585652	22398885.094548307	21074859.80550086	21898369.509533063
9549888.209173096	28859738.630971715	15192939.83172075	15313173.184427217	18954227.894941516	26681443.054158304	9463360.406603437	14604766.98241213	10335577.799979534	11824784.365093226	13164406.150560338	19087750.445019186	18544478.894776054	9279722.491339177	6829902.128430232	13417970.587537164	8378248.77248651	14036203.409489889	11317120.36078019	10565155.107089002	11113948.1964815	6874270.239677018	40476487.28259913	15906288.536620062	15117841.655538261	15156737.256073754	10885967.095585652	22398885.094548307	21074859.80550086	21898369.509533063
9549888.209173096	28859738.630971715	15192939.83172075	15313173.184427217	18954227.894941516	26681443.054158304	9463360.406603437	14604766.98241213	10335577.799979534	11824784.365093226	13164406.150560338	19087750.445019186	18544478.894776054	9279722.491339177	6829902.128430232	13395993.967487775	8378248.77248651	14036203.409489889	11317120.36078019	10565155.107089002	11113948.1964815	6874270.239677018	40476487.28259913	15906288.536620062	15117841.655538261	15156737.256073754	10885967.095585652	22398885.094548307	21074859.80550086	21898369.509533063
9549888.209173096	28859738.630971715	15192939.83172075	15313173.184427217	18864386.914942063	26681443.054158304	9463360.406603437	14604766.98241213	10335577.799979534	11824784.365093226	13164406.150560338	19087750.445019186	18544478.894776054	9279722.491339177	6829902.128430232	13395993.967487775	8378248.77248651	14036203.409489889	11317120.36078019	10565155.107089002	11113948.1964815	6874270.239677018	40336175.30899001	15906288.536620062	15117841.655538261	15156737.256073754	10885967.095585652	22398885.094548307	21074859.80550086	21898369.509533063
8898972.552883137	28859738.630971715	9057730.278379567	15313173.184427217	18864386.914942063	26681443.054158304	9463360.406603437	14604766.98241213	10335577.799979534	11736658.318247953	13164406.150560338	19087750.445019186	18544478.894776054	9279722.491339177	6829902.128430232	11503069.148014039	8378248.77248651	14036203.409489889	7752437.790832443	10565155.107089002	11113948.1964815	6874270.239677018	40336175.30899001	14584712.54337814	15117841.655538261	15156737.256073754	10599651.860730037	22398885.094548307	21074859.80550086	21898369.509533063
8898972.552883137	28859738.630971715	9057730.278379567	15313173.184427217	18864386.914942063	26681443.054158304	9463360.406603437	14604766.98241213	10335577.799979534	11736658.318247953	12419800.523857385	19087750.445019186	18485369.38452435	9279722.491339177	6829902.128430232	11503069.148014039	8378248.77248651	14036203.409489889	7752437.790832443	9875718.82812848	11113948.1964815	6874270.239677018	40336175.30899001	14584712.54337814	15117841.655538261	15156737.256073754	10599651.860730037	22398885.094548307	21074859.80550086	21898369.509533063
8069651.621151143	28859738.630971715	9057730.278379567	15313173.184427217	18864386.914942063	26681443.054158304	9463360.406603437	14604766.98241213	10335577.799979534	11736658.318247953	12419800.523857385	19087750.445019186	17304847.315697253	9279722.491339177	6829902.128430232	11503069.148014039	8378248.77248651	14036203.409489889	7752437.790832443	9875718.82812848	11113948.1964815	6874270.239677018	40336175.30899001	7605045.406707371	15117841.655538261	15156737.256073754	10599651.860730037	22398885.094548307	21074859.80550086	21898369.509533063
8069651.621151143	28859738.630971715	8630915.80291614	15313173.184427217	18864386.914942063	26681443.054158304	9463360.406603437	14604766.98241213	9635776.796398524	11736658.318247953	12419800.523857385	19087750.445019186	16737670.723822683	9275515.56198286	6829902.128430232	11503069.148014039	8378248.77248651	14036203.409489889	7752437.790832443	9875718.82812848	11113948.1964815	6874270.239677018	40336175.30899001	7605045.406707371	15117841.655538261	15156737.256073754	10599651.860730037	22398885.094548307	21074859.80550086	21898369.509533063
8069651.621151143	28859738.630971715	8630915.80291614	14030142.880604707	18864386.914942063	26681443.054158304	9463360.406603437	14604766.98241213	9635776.796398524	11736658.318247953	12419800.523857385	19087750.445019186	16737670.723822683	9275515.56198286	6829902.128430232	11503069.148014039	8378248.77248651	14036203.409489889	7752437.790832443	9875718.82812848	11113948.1964815	6874270.239677018	39791472.79678217	7605045.406707371	15117841.655538261	15156737.256073754	10599651.860730037	22398885.094548307	21074859.80550086	19972705.5236035
8069651.621151143	28859738.630971715	8630915.80291614	12888478.917987354	18864386.914942063	26681443.054158304	9463360.406603437	14604766.98241213	9635776.796398524	11736658.318247953	12419800.523857385	19087750.445019186	16737670.723822683	9275515.56198286	6829902.128430232	11503069.148014039	8378248.77248651	14036203.409489889	7752437.790832443	9875718.82812848	10929553.373907626	6874270.239677018	39771338.422533035	7605045.406707371	14933748.112696225	15156737.256073754	10599651.860730037	22398885.094548307	21074859.80550086	19972705.5236035
8036376.174087421	28859738.630971715	8630915.80291614	12888478.917987354	18864386.914942063	26681443.054158304	9463360.406603437	14604766.98241213	8672955.224684328	10889466.08795486	9631588.240751896	19087750.445019186	16737670.723822683	9275515.56198286	6829902.128430232	11503069.148014039	8378248.77248651	14036203.409489889	7752437.790832443	9875718.82812848	10929553.373907626	6874270.239677018	37988050.66758239	7605045.406707371	14933748.112696225	15156737.256073754	10599651.860730037	22398885.094548307	21011534.28543516	19972705.5236035
8036376.174087421	28859738.630971715	8630915.80291614	12888478.917987354	18864386.914942063	26681443.054158304	9463360.406603437	14604766.98241213	8672955.224684328	10889466.08795486	9631588.240751896	19087750.445019186	16737670.723822683	9275515.56198286	6829902.128430232	11503069.148014039	8378248.77248651	14036203.409489889	7752437.790832443	9875718.82812848	10888475.374849629	6874270.239677018	37988050.66758239	7605045.406707371	14933748.112696225	15156737.256073754	10599651.860730037	22398885.094548307	21011534.28543516	19972705.5236035
5201261.9858291345	28859738.630971715	8630915.80291614	12888478.917987354	18864386.914942063	26681443.054158304	9463360.406603437	14604766.98241213	8672955.224684328	10889466.08795486	9631588.240751896	19087750.445019186	16737670.723822683	9275515.56198286	6829902.128430232	11503069.148014039	8378248.77248651	14036203.409489889	7752437.790832443	9875718.82812848	10888475.374849629	6874270.239677018	37988050.66758239	7605045.406707371	14933748.112696225	14837401.479587391	10599651.860730037	22398885.094548307	21011534.28543516	19972705.5236035
5201261.9858291345	28859738.630971715	8630915.80291614	12888478.917987354	18864386.914942063	20848465.951785803	9463360.406603437	14604766.98241213	8672955.224684328	10889466.08795486	9631588.240751896	19087750.445019186	16737670.723822683	9275515.56198286	6829902.128430232	11503069.148014039	8378248.77248651	14036203.409489889	7752437.790832443	9875718.82812848	10888475.374849629	6874270.239677018	37988050.66758239	7605045.406707371	14933748.112696225	14837401.479587391	10599651.860730037	22398885.094548307	21011534.28543516	19972705.5236035
5201261.9858291345	28859738.630971715	8630915.80291614	12888478.917987354	18864386.914942063	20848465.951785803	9463360.406603437	14604766.98241213	8672955.224684328	10889466.08795486	9631588.240751896	19087750.445019186	16737670.723822683	9275515.56198286	6829902.128430232	11503069.148014039	8378248.77248651	12937449.382669233	7690767.915689699	9875718.82812848	10888475.374849629	6874270.239677018	37988050.66758239	7605045.406707371	9676886.986170674	14837401.479587391	10599651.860730037	22398885.094548307	21011534.28543516	19972705.5236035
5201261.9858291345	26754463.660689335	8123451.616823937	12888478.917987354	18864386.914942063	20848465.951785803	9463360.406603437	14604766.98241213	8672955.224684328	10056664.704675132	9631588.240751896	19087750.445019186	16737670.723822683	9275515.56198286	6829902.128430232	11503069.148014039	8378248.77248651	12937449.382669233	7690767.915689699	9875718.82812848	10888475.374849629	6874270.239677018	37988050.66758239	7605045.406707371	9676886.986170674	14837401.479587391	10599651.860730037	22398885.094548307	21011534.28543516	19972705.5236035
5201261.9858291345	26754463.660689335	8123451.616823937	12888478.917987354	17419640.74467739	20848465.951785803	9463360.406603437	14604766.98241213	8672955.224684328	10056664.704675132	9631588.240751896	19087750.445019186	16737670.723822683	9275515.56198286	6829902.128430232	11503069.148014039	6589036.728825497	12937449.382669233	7690767.915689699	9875718.82812848	10490551.15707402	6874270.239677018	31219742.160835154	5904943.453561039	9676886.986170674	14837401.479587391	10599651.860730037	22398885.094548307	21011534.28543516	19871516.618245333
5201261.9858291345	26754463.660689335	8086892.599922992	12888478.917987354	17419640.74467739	20848465.951785803	9038150.003997086	14604766.98241213	8672955.224684328	10056664.704675132	9631588.240751896	19087750.445019186	16737670.723822683	9275515.56198286	6829902.128430232	11503069.148014039	6589036.728825497	12937449.382669233	7690767.915689699	9875718.82812848	10490551.15707402	6874270.239677018	31219742.160835154	5904943.453561039	9676886.986170674	14837401.479587391	10599651.860730037	22398885.094548307	21011534.28543516	19871516.618245333
5201261.9858291345	26754463.660689335	8086892.599922992	11725918.157461528	17419640.74467739	20848465.951785803	9038150.003997086	14604766.98241213	8672955.224684328	10056664.704675132	9631588.240751896	19087750.445019186	16737670.723822683	9275515.56198286	6829902.128430232	10795262.652509592	6589036.728825497	12937449.382669233	7690767.915689699	9875718.82812848	10490551.15707402	6874270.239677018	31219742.160835154	5904943.453561039	9676886.986170674	14837401.479587391	10599651.860730037	22398885.094548307	21011534.28543516	19871516.618245333
5201261.9858291345	26754463.660689335	8086892.599922992	11725918.157461528	17419640.74467739	20584253.722130246	9038150.003997086	14604766.98241213	8672955.224684328	10056664.704675132	9461470.072716946	19087750.445019186	16737670.723822683	9275515.56198286	6829902.128430232	10795262.652509592	6589036.728825497	12937449.382669233	7690767.915689699	9875718.82812848	10490551.15707402	6874270.239677018	31219742.160835154	5904943.453561039	9676886.986170674	14837401.479587391	10599651.860730037	22398885.094548307	18602391.037544876	19871516.618245333
5201261.9858291345	20201194.166178267	8086892.599922992	11725918.157461528	17419640.74467739	20584253.722130246	8432115.477310555	14604766.98241213	8672955.224684328	10056664.704675132	9461470.072716946	19087750.445019186	16737670.723822683	9275515.56198286	6829902.128430232	10795262.652509592	6589036.728825497	12937449.382669233	7690767.915689699	9875718.82812848	10490551.15707402	6874270.239677018	31219742.160835154	5904943.453561039	9676886.986170674	14837401.479587391	10599651.860730037	22398885.094548307	18602391.037544876	14120710.429752482
5201261.9858291345	20201194.166178267	7805114.814316919	11725918.157461528	17419640.74467739	19898265.487558696	8432115.477310555	14604766.98241213	8571043.951393548	10056664.704675132	9461470.072716946	19087750.445019186	16737670.723822683	9275515.56198286	6829902.128430232	10795262.652509592	6589036.728825497	12937449.382669233	7690767.915689699	9875718.82812848	10490551.15707402	6874270.239677018	31219742.160835154	5904943.453561039	9676886.986170674	14837401.479587391	10599651.860730037	22398885.094548307	18602391.037544876	14120710.429752482
5201261.9858291345	20201194.166178267	7805114.814316919	11725918.157461528	17419640.74467739	19180606.707232885	8432115.477310555	14604766.98241213	8571043.951393548	8332618.772971906	9461470.072716946	19087750.445019186	16737670.723822683	9275515.56198286	6829902.128430232	10795262.652509592	6589036.728825497	12937449.382669233	7690767.915689699	9875718.82812848	10490551.15707402	6874270.239677018	31219742.160835154	5904943.453561039	9676886.986170674	14481389.782190457	10599651.860730037	22398885.094548307	15100428.108151106	14120710.429752482
5201261.9858291345	20201194.166178267	7805114.814316919	11725918.157461528	17419640.74467739	19180606.707232885	8432115.477310555	14604766.98241213	8571043.951393548	8332618.772971906	9461470.072716946	19087750.445019186	16737670.723822683	8337098.937793702	6829902.128430232	10795262.652509592	6589036.728825497	12937449.382669233	7690767.915689699	9875718.82812848	10490551.15707402	6874270.239677018	31219742.160835154	5904943.453561039	9676886.986170674	14481389.782190457	10599651.860730037	20665437.996124826	15100428.108151106	14120710.429752482
5201261.9858291345	20201194.166178267	7805114.814316919	11725918.157461528	17320562.839146025	16325969.382066766	8432115.477310555	14604766.98241213	8571043.951393548	8332618.772971906	9461470.072716946	19087750.445019186	16737670.723822683	8337098.937793702	6829902.128430232	10795262.652509592	6589036.728825497	12699899.211581163	7690767.915689699	9875718.82812848	10490551.15707402	6874270.239677018	26429976.95025833	5904943.453561039	9676886.986170674	14481389.782190457	10381195.665600505	20665437.996124826	14981598.785745401	14120710.429752482
5201261.9858291345	20201194.166178267	7805114.814316919	11725918.157461528	16678189.084105574	16325969.382066766	8432115.477310555	14604766.98241213	8571043.951393548	7914504.59640125	7923766.416448038	15221883.653794557	16737670.723822683	8337098.937793702	6829902.128430232	10795262.652509592	6589036.728825497	12699899.211581163	7690767.915689699	9875718.82812848	10490551.15707402	6874270.239677018	26429976.95025833	5904943.453561039	9676886.986170674	12071412.919695355	10381195.665600505	20665437.996124826	14981598.785745401	13625171.53911433
5099412.253644554	20201194.166178267	7805114.814316919	11725918.157461528	15904246.704077085	16325969.382066766	8432115.477310555	13637399.331915675	8571043.951393548	7914504.59640125	7923766.416448038	15221883.653794557	16737670.723822683	8337098.937793702	6829902.128430232	10795262.652509592	5913186.952488661	12699899.211581163	7690767.915689699	9875718.82812848	10490551.15707402	6874270.239677018	25329516.999900028	5904943.453561039	9676886.986170674	12071412.919695355	10381195.665600505	18992462.200053427	14981598.785745401	13625171.53911433
5099412.253644554	20201194.166178267	7805114.814316919	11725918.157461528	15904246.704077085	16325969.382066766	8432115.477310555	13637399.331915675	8571043.951393548	7914504.59640125	7923766.416448038	15221883.653794557	16737670.723822683	8337098.937793702	6829902.128430232	10795262.652509592	5794379.026078284	12699899.211581163	7690767.915689699	9875718.82812848	8532013.875817034	6874270.239677018	25329516.999900028	5904943.453561039	9676886.986170674	12071412.919695355	10381195.665600505	18992462.200053427	14981598.785745401	13625171.53911433
5099412.253644554	20201194.166178267	7805114.814316919	11725918.157461528	15904246.704077085	10472304.275938958	8432115.477310555	13637399.331915675	8571043.951393548	7914504.59640125	7923766.416448038	15221883.653794557	16566989.1949481	8337098.937793702	6829902.128430232	10795262.652509592	5794379.026078284	7024869.038790361	7690767.915689699	9875718.82812848	8532013.875817034	6874270.239677018	25329516.999900028	5904943.453561039	9676886.986170674	12071412.919695355	10381195.665600505	18992462.200053427	14981598.785745401	13625171.53911433
5099412.253644554	20201194.166178267	7805114.814316919	11725918.157461528	15904246.704077085	10472304.275938958	8432115.477310555	13637399.331915675	8190044.301028868	7914504.59640125	7923766.416448038	15221883.653794557	16566989.1949481	8337098.937793702	6829902.128430232	10645692.17036166	5767436.980101977	7024869.038790361	7690767.915689699	9875718.82812848	8532013.875817034	6874270.239677018	25329516.999900028	5904943.453561039	9676886.986170674	12071412.919695355	10381195.665600505	18992462.200053427	14981598.785745401	13625171.53911433
5099412.253644554	20201194.166178267	7805114.814316919	11725918.157461528	15904246.704077085	10472304.275938958	8432115.477310555	13637399.331915675	7607244.667709737	7914504.59640125	7923766.416448038	15221883.653794557	16566989.1949481	8337098.937793702	6829902.128430232	10469454.740330474	5767436.980101977	5357376.194999217	7690767.915689699	9558816.39856559	8532013.875817034	6874270.239677018	25329516.999900028	5904943.453561039	9676886.986170674	12071412.919695355	10381195.665600505	18992462.200053427	14981598.785745401	13625171.53911433
4521540.895733588	20201194.166178267	7805114.814316919	11725918.157461528	14471941.107357278	10472304.275938958	8432115.477310555	13637399.331915675	7607244.667709737	7914504.59640125	7923766.416448038	15221883.653794557	16566989.1949481	8337098.937793702	6829902.128430232	10469454.740330474	5767436.980101977	5357376.194999217	7690767.915689699	9558816.39856559	8532013.875817034	6874270.239677018	25329516.999900028	5904943.453561039	9676886.986170674	12071412.919695355	10381195.665600505	18992462.200053427	14981598.785745401	13625171.53911433
4521540.895733588	18959082.432612453	7805114.814316919	11725918.157461528	14471941.107357278	10472304.275938958	8432115.477310555	13637399.331915675	7607244.667709737	7914504.59640125	7923766.416448038	15221883.653794557	16566989.1949481	8337098.937793702	6829902.128430232	10381131.020247437	5767436.980101977	5357376.194999217	7690767.915689699	9558816.39856559	8532013.875817034	6874270.239677018	25329516.999900028	5904943.453561039	9676886.986170674	11762032.238828134	10381195.665600505	18992462.200053427	14981598.785745401	13625171.53911433
4521540.895733588	18959082.432612453	7805114.814316919	11725918.157461528	10619454.66640752	10472304.275938958	8432115.477310555	10196441.383979226	7607244.667709737	7914504.59640125	7923766.416448038	15221883.653794557	16566989.1949481	8241721.316829022	6829902.128430232	10381131.020247437	5767436.980101977	5357376.194999217	7690767.915689699	9558816.39856559	8532013.875817034	6874270.239677018	23214944.631729946	4184665.331585843	9676886.986170674	11762032.238828134	9501213.452621497	18992462.200053427	14981598.785745401	12867791.785632323
4521540.895733588	18959082.432612453	7805114.814316919	11725918.157461528	10619454.66640752	10472304.275938958	8432115.477310555	10196441.383979226	7607244.667709737	7914504.59640125	7923766.416448038	9289138.262125306	16566989.1949481	8241721.316829022	6829902.128430232	10381131.020247437	5767436.980101977	5357376.194999217	7690767.915689699	8335863.821578485	8532013.875817034	6874270.239677018	22941267.216301385	4184665.331585843	9676886.986170674	11762032.238828134	9501213.452621497	18992462.200053427	14981598.785745401	12867791.785632323
4521540.895733588	18959082.432612453	7508641.1555003375	11725918.157461528	10619454.66640752	10472304.275938958	7364632.431671281	10196441.383979226	7607244.667709737	7914504.59640125	7919239.497428373	9289138.262125306	16566989.1949481	8158761.918996412	6829902.128430232	10381131.020247437	5369837.823858412	5357376.194999217	7690767.915689699	8335863.821578485	8532013.875817034	6874270.239677018	22941267.216301385	4184665.331585843	9676886.986170674	11762032.238828134	9501213.452621497	18992462.200053427	14981598.785745401	9286931.94891502
3625173.835867623	18959082.432612453	7508641.1555003375	11725918.157461528	10619454.66640752	10339374.989495773	7364632.431671281	10196441.383979226	7607244.667709737	7914504.59640125	7919239.497428373	9289138.262125306	16566989.1949481	8158761.918996412	6829902.128430232	10381131.020247437	4715020.003612518	5357376.194999217	7690767.915689699	8335863.821578485	8532013.875817034	6874270.239677018	22528209.257489644	4184665.331585843	9676886.986170674	11762032.238828134	6157249.939063651	18992462.200053427	14981598.785745401	9286931.94891502
3625173.835867623	18959082.432612453	7508641.1555003375	11077012.389998127	10036973.219982946	10339374.989495773	6820120.208382492	10196441.383979226	7607244.667709737	7914504.59640125	7919239.497428373	9289138.262125306	15406310.728949621	8158761.918996412	6829902.128430232	10381131.020247437	4715020.003612518	4967766.96538179	7690767.915689699	8335863.821578485	8532013.875817034	6874270.239677018	22528209.257489644	4184665.331585843	9676886.986170674	11762032.238828134	6157249.939063651	18992462.200053427	14981598.785745401	9286931.94891502
3625173.835867623	18959082.432612453	6990234.654791281	11077012.389998127	10036973.219982946	10339374.989495773	6820120.208382492	10196441.383979226	7607244.667709737	7914504.59640125	7919239.497428373	9231792.957982954	15406310.728949621	8158761.918996412	6829902.128430232	10111122.069540275	4715020.003612518	4967766.96538179	7690767.915689699	8335863.821578485	8532013.875817034	6874270.239677018	22528209.257489644	4184665.331585843	9187853.78743857	11762032.238828134	6157249.939063651	18992462.200053427	14981598.785745401	9286931.94891502
3625173.835867623	18959082.432612453	6990234.654791281	11077012.389998127	9967844.721824158	10339374.989495773	6820120.208382492	10196441.383979226	7607244.667709737	7914504.59640125	7919239.497428373	9231792.957982954	15406310.728949621	8158761.918996412	6829902.128430232	10111122.069540275	4715020.003612518	4967766.96538179	7690767.915689699	8335863.821578485	8532013.875817034	6874270.239677018	22528209.257489644	3971481.1294102725	9187853.78743857	11762032.238828134	6157249.939063651	18992462.200053427	14981598.785745401	9286931.94891502
3625173.835867623	18959082.432612453	6990234.654791281	11077012.389998127	9967844.721824158	10339374.989495773	6820120.208382492	10196441.383979226	7607244.667709737	7914504.59640125	7919239.497428373	9231792.957982954	15406310.728949621	8158761.918996412	6829902.128430232	10111122.069540275	4715020.003612518	4967766.96538179	7690767.915689699	8335863.821578485	8532013.875817034	6874270.239677018	21043350.576366186	3825051.2507837163	9187853.78743857	11762032.238828134	6157249.939063651	18992462.200053427	14981598.785745401	9286931.94891502
3625173.835867623	18959082.432612453	6990234.654791281	11077012.389998127	9967844.721824158	10339374.989495773	6801586.470773013	9103106.82281381	7607244.667709737	7914504.59640125	7363666.556673945	9231792.957982954	11966790.711243834	8158761.918996412	6829902.128430232	10111122.069540275	4361827.273446363	4967766.96538179	7690767.915689699	8335863.821578485	8532013.875817034	6874270.239677018	21043350.576366186	3825051.2507837163	9187853.78743857	11762032.238828134	6157249.939063651	18992462.200053427	14981598.785745401	9286931.94891502
3625173.835867623	18959082.432612453	6990234.654791281	11077012.389998127	9967844.721824158	10339374.989495773	6801586.470773013	9103106.82281381	7045260.151199767	7914504.59640125	7363666.556673945	9231792.957982954	11955948.559987424	8158761.918996412	6829902.128430232	10111122.069540275	4361827.273446363	4967766.96538179	7690767.915689699	8335863.821578485	8532013.875817034	3773287.5392276086	21043350.576366186	3825051.2507837163	8918100.81445248	9165381.911250414	6157249.939063651	18992462.200053427	14468224.237942075	9286931.94891502
3625173.835867623	18959082.432612453	6990234.654791281	10294502.329900444	9967844.721824158	9904804.712066352	6801586.470773013	8929257.440913273	7045260.151199767	7914504.59640125	7363666.556673945	9231792.957982954	11955948.559987424	8158761.918996412	4267375.453779167	10111122.069540275	4361827.273446363	4967766.96538179	7690767.915689699	8335863.821578485	8532013.875817034	3773287.5392276086	21043350.576366186	3825051.2507837163	8918100.81445248	9165381.911250414	6157249.939063651	18992462.200053427	14468224.237942075	9286931.94891502
3625173.835867623	18959082.432612453	6990234.654791281	10294502.329900444	9967844.721824158	9904804.712066352	6801586.470773013	8929257.440913273	7045260.151199767	7914504.59640125	7363666.556673945	9231792.957982954	9555704.789990949	8158761.918996412	4267375.453779167	10111122.069540275	4361827.273446363	4967766.96538179	7690767.915689699	8335863.821578485	8532013.875817034	3773287.5392276086	21043350.576366186	3825051.2507837163	8918100.81445248	9165381.911250414	6157249.939063651	18992462.200053427	14468224.237942075	9286931.94891502
3625173.835867623	18959082.432612453	6754678.018492669	10294502.329900444	9967844.721824158	9904804.712066352	6801586.470773013	8239545.524764305	7045260.151199767	7914504.59640125	7235550.01294681	9231792.957982954	9555704.789990949	8158761.918996412	4267375.453779167	10111122.069540275	4361827.273446363	4803186.174697247	7690767.915689699	8335863.821578485	8532013.875817034	3773287.5392276086	21043350.576366186	3825051.2507837163	8918100.81445248	9165381.911250414	6157249.939063651	18459585.9907992	14468224.237942075	9286931.94891502
3625173.835867623	18959082.432612453	6754678.018492669	10294502.329900444	9967844.721824158	9904804.712066352	6801586.470773013	8239545.524764305	7045260.151199767	7914504.59640125	7196993.193127355	9231792.957982954	9555704.789990949	8158761.918996412	4070296.764122685	10111122.069540275	4361827.273446363	4803186.174697247	7690767.915689699	8335863.821578485	8532013.875817034	3773287.5392276086	21043350.576366186	3825051.2507837163	8918100.81445248	9165381.911250414	6157249.939063651	18459585.9907992	14468224.237942075	9286931.94891502
3625173.835867623	18959082.432612453	6754678.018492669	10294502.329900444	9967844.721824158	9904804.712066352	6801586.470773013	8239545.524764305	7045260.151199767	7914504.59640125	7196993.193127355	9231792.957982954	8570099.534896774	8158761.918996412	4070296.764122685	10111122.069540275	4361827.273446363	4803186.174697247	7690767.915689699	8335863.821578485	8532013.875817034	3773287.5392276086	21043350.576366186	3825051.2507837163	8918100.81445248	9165381.911250414	5800598.641154701	18459585.9907992	14468224.237942075	9286931.94891502
3625173.835867623	18959082.432612453	6754678.018492669	6953351.751012376	9967844.721824158	9904804.712066352	6801586.470773013	8239545.524764305	7045260.151199767	7814960.844517801	7196993.193127355	9231792.957982954	8457967.68749043	8158761.918996412	4070296.764122685	10111122.069540275	4361827.273446363	4803186.174697247	7690767.915689699	7808273.958445541	8532013.875817034	3773287.5392276086	21043350.576366186	3825051.2507837163	8918100.81445248	9165381.911250414	5800598.641154701	18459585.9907992	14328339.317086343	9286931.94891502
3625173.835867623	18959082.432612453	6754678.018492669	6953351.751012376	9967844.721824158	9904804.712066352	6801586.470773013	8239545.524764305	7045260.151199767	7814960.844517801	7196993.193127355	9231792.957982954	8457967.68749043	8158761.918996412	4070296.764122685	10111122.069540275	4361827.273446363	4803186.174697247	7690767.915689699	7808273.958445541	8532013.875817034	3773287.5392276086	19585848.49865031	3825051.2507837163	8918100.81445248	9165381.911250414	5800598.641154701	18459585.9907992	13341374.246498799	9286931.94891502
3625173.835867623	18959082.432612453	6409807.211151352	6953351.751012376	9967844.721824158	9904804.712066352	6801586.470773013	8239545.524764305	7045260.151199767	7814960.844517801	7196993.193127355	9231792.957982954	8457967.68749043	8158761.918996412	4070296.764122685	10111122.069540275	4361827.273446363	4803186.174697247	7690767.915689699	7808273.958445541	8532013.875817034	3773287.5392276086	19585848.49865031	3825051.2507837163	8918100.81445248	9165381.911250414	5800598.641154701	18459585.9907992	13341374.246498799	9286931.94891502
3625173.835867623	18959082.432612453	6409807.211151352	6953351.751012376	9967844.721824158	9904804.712066352	5568106.673595513	8239545.524764305	7045260.151199767	7814960.844517801	6102502.341198766	9231792.957982954	8457967.68749043	7371529.148465483	4070296.764122685	10111122.069540275	4361827.273446363	4803186.174697247	7690767.915689699	7808273.958445541	8532013.875817034	3773287.5392276086	19585848.49865031	3825051.2507837163	8918100.81445248	9165381.911250414	5800598.641154701	18459585.9907992	13341374.246498799	9286931.94891502
3625173.835867623	18959082.432612453	6409807.211151352	6953351.751012376	9967844.721824158	9904804.712066352	5568106.673595513	8239545.524764305	7045260.151199767	7402397.187864319	6102502.341198766	9231792.957982954	7346111.526486179	7077141.368140506	4070296.764122685	9682099.474029055	4361827.273446363	4803186.174697247	7690767.915689699	7808273.958445541	8386766.765693071	3773287.5392276086	19585848.49865031	3825051.2507837163	8918100.81445248	9165381.911250414	5800598.641154701	18459585.9907992	13341374.246498799	9286931.94891502
3625173.835867623	18959082.432612453	6409807.211151352	6953351.751012376	7283920.968578048	9904804.712066352	5080016.729518069	8239545.524764305	7045260.151199767	7402397.187864319	6102502.341198766	8976587.265886558	7346111.526486179	7077141.368140506	4070296.764122685	9682099.474029055	4361827.273446363	4803186.174697247	7690767.915689699	7808273.958445541	8386766.765693071	3773287.5392276086	19585848.49865031	3825051.2507837163	7927696.254132999	9165381.911250414	5800598.641154701	18459585.9907992	13341374.246498799	9286931.94891502
3625173.835867623	17273102.288665738	6409807.211151352	6953351.751012376	7283920.968578048	9904804.712066352	5080016.729518069	8239545.524764305	7045260.151199767	7402397.187864319	5353828.836276717	8976587.265886558	7346111.526486179	7077141.368140506	4070296.764122685	9682099.474029055	4361827.273446363	3944565.4889384923	7517459.748875249	7808273.958445541	8386766.765693071	3773287.5392276086	18099631.51604155	3825051.2507837163	7927696.254132999	9165381.911250414	5088724.819156832	18459585.9907992	13341374.246498799	9286931.94891502
3625173.835867623	17273102.288665738	6409807.211151352	6953351.751012376	7283920.968578048	9875516.223105824	5080016.729518069	8239545.524764305	7045260.151199767	7402397.187864319	5353828.836276717	8976587.265886558	7346111.526486179	7077141.368140506	4070296.764122685	9454329.063838977	4361827.273446363	3944565.4889384923	7517459.748875249	7808273.958445541	8386766.765693071	3773287.5392276086	18049198.155518245	3825051.2507837163	7927696.254132999	9165381.911250414	5088724.819156832	18459585.9907992	13341374.246498799	9286931.94891502
3625173.835867623	17273102.288665738	6349771.06840523	6953351.751012376	7283920.968578048	9875516.223105824	5080016.729518069	8239545.524764305	7045260.151199767	7402397.187864319	5353828.836276717	8976587.265886558	7346111.526486179	7077141.368140506	4070296.764122685	9454329.063838977	4361827.273446363	3376511.1054319115	7517459.748875249	7808273.958445541	8386766.765693071	3773287.5392276086	17581733.411659278	3825051.2507837163	7927696.254132999	9165381.911250414	5088724.819156832	18459585.9907992	13341374.246498799	9286931.94891502
3625173.835867623	14637905.469020676	6048531.281684659	6953351.751012376	7283920.968578048	9875516.223105824	5076594.147697873	8239545.524764305	7045260.151199767	7402397.187864319	5353828.836276717	8976587.265886558	7346111.526486179	7077141.368140506	4070296.764122685	9454329.063838977	4361827.273446363	3376511.1054319115	7517459.748875249	7808273.958445541	8386766.765693071	3773287.5392276086	17581733.411659278	3825051.2507837163	7927696.254132999	9165381.911250414	5088724.819156832	18459585.9907992	13341374.246498799	9286931.94891502
3625173.835867623	14637905.469020676	6048531.281684659	6953351.751012376	7283920.968578048	9875516.223105824	5076594.147697873	8239545.524764305	7045260.151199767	7402397.187864319	5353828.836276717	8976587.265886558	7346111.526486179	7077141.368140506	4070296.764122685	9454329.063838977	4361827.273446363	3376511.1054319115	7517459.748875249	7808273.958445541	8386766.765693071	3773287.5392276086	17581733.411659278	3825051.2507837163	7927696.254132999	9165381.911250414	5088724.819156832	18459585.9907992	8916116.84669127	9286931.94891502
3625173.835867623	14637905.469020676	6048531.281684659	6953351.751012376	7283920.968578048	9875516.223105824	5076594.147697873	8239545.524764305	7045260.151199767	7402397.187864319	5353828.836276717	8976587.265886558	7346111.526486179	7077141.368140506	4070296.764122685	9454329.063838977	4361827.273446363	3376511.1054319115	7517459.748875249	7808273.958445541	8386766.765693071	3773287.5392276086	17581733.411659278	3825051.2507837163	7927696.254132999	8779738.989928436	4474538.3039146215	18459585.9907992	8916116.84669127	9286931.94891502
3625173.835867623	14637905.469020676	6048531.281684659	6953351.751012376	7283920.968578048	9388568.543831758	5076594.147697873	8239545.524764305	7045260.151199767	6865102.291246986	5353828.836276717	8976587.265886558	7346111.526486179	7077141.368140506	4070296.764122685	9454329.063838977	4361827.273446363	3376511.1054319115	7517459.748875249	7808273.958445541	8386766.765693071	3773287.5392276086	17581733.411659278	3825051.2507837163	7927696.254132999	8779738.989928436	4474538.3039146215	18459585.9907992	8916116.84669127	9286931.94891502
3625173.835867623	14637905.469020676	6048531.281684659	6953351.751012376	6635598.020229319	9388568.543831758	5076594.147697873	8239545.524764305	7045260.151199767	6865102.291246986	5353828.836276717	8976587.265886558	7111292.544384296	7077141.368140506	4070296.764122685	9454329.063838977	4361827.273446363	3376511.1054319115	6425326.106031902	7338468.709685825	8386766.765693071	3773287.5392276086	17581733.411659278	3825051.2507837163	7927696.254132999	8779738.989928436	4474538.3039146215	18459585.9907992	8916116.84669127	9286931.94891502
3625173.835867623	14637905.469020676	6048531.281684659	6953351.751012376	6635598.020229319	9388568.543831758	5076594.147697873	8239545.524764305	4922363.527632037	6865102.291246986	5353828.836276717	8634265.13925879	7111292.544384296	7077141.368140506	4070296.764122685	9454329.063838977	4361827.273446363	3376511.1054319115	6425326.106031902	7338468.709685825	8386766.765693071	3773287.5392276086	12898976.455763213	3825051.2507837163	7684124.791599716	8779738.989928436	4474538.3039146215	18458100.869770505	8916116.84669127	9286931.94891502
3625173.835867623	14637905.469020676	6048531.281684659	6953351.751012376	6635598.020229319	9388568.543831758	5076594.147697873	8239545.524764305	4922363.527632037	6865102.291246986	5353828.836276717	8634265.13925879	6258348.817973455	7077141.368140506	4070296.764122685	9454329.063838977	4361827.273446363	3376511.1054319115	5442776.401033831	7338468.709685825	8386766.765693071	3773287.5392276086	12898976.455763213	3825051.2507837163	7684124.791599716	8779738.989928436	4474538.3039146215	15949350.196918173	8916116.84669127	9286931.94891502
3625173.835867623	14637905.469020676	6048531.281684659	6953351.751012376	6635598.020229319	9199021.345620342	5076594.147697873	8239545.524764305	4721493.355273724	6865102.291246986	5353828.836276717	8634265.13925879	6258348.817973455	7077141.368140506	4009436.626703272	9454329.063838977	2418668.0972601837	2976875.807253156	5442776.401033831	7338468.709685825	8386766.765693071	3661079.635123573	12898976.455763213	3825051.2507837163	7684124.791599716	8779738.989928436	4474538.3039146215	15949350.196918173	8844286.242474878	9286931.94891502
3625173.835867623	14637905.469020676	6048531.281684659	6953351.751012376	6635598.020229319	9199021.345620342	5076594.147697873	8239545.524764305	4721493.355273724	6865102.291246986	5353828.836276717	8634265.13925879	6258348.817973455	7077141.368140506	4009436.626703272	9454329.063838977	2418668.0972601837	2976875.807253156	5442776.401033831	7338468.709685825	8386766.765693071	3661079.635123573	12898976.455763213	3825051.2507837163	7684124.791599716	8779738.989928436	4474538.3039146215	15949350.196918173	7037076.896499286	9286931.94891502
3302587.73753732	14637905.469020676	6048531.281684659	6953351.751012376	6635598.020229319	9199021.345620342	5076594.147697873	8239545.524764305	4721493.355273724	6865102.291246986	5353828.836276717	8363749.504738908	6258348.817973455	7077141.368140506	4009436.626703272	9214239.841858117	2418668.0972601837	2976875.807253156	5442776.401033831	7338468.709685825	8386766.765693071	3661079.635123573	12898976.455763213	3825051.2507837163	7684124.791599716	8779738.989928436	4474538.3039146215	15949350.196918173	7037076.896499286	9286931.94891502
3034388.5331278304	14637905.469020676	6048531.281684659	6953351.751012376	6635598.020229319	8821669.148321722	5076594.147697873	8239545.524764305	4721493.355273724	6865102.291246986	5353828.836276717	8363749.504738908	6258348.817973455	7077141.368140506	4009436.626703272	9214239.841858117	2418668.0972601837	2976875.807253156	5442776.401033831	7338468.709685825	8386766.765693071	3661079.635123573	12898976.455763213	3825051.2507837163	7684124.791599716	8779738.989928436	4474538.3039146215	15949350.196918173	7037076.896499286	9286931.94891502
3034388.5331278304	14637905.469020676	6048531.281684659	6953351.751012376	6583086.508823925	8478736.549789043	5076594.147697873	7990160.364448803	4721493.355273724	6865102.291246986	5353828.836276717	8055771.046351929	6258348.817973455	7077141.368140506	4009436.626703272	9214239.841858117	2418668.0972601837	2976875.807253156	5442776.401033831	7202011.153498164	8386766.765693071	3661079.635123573	12898976.455763213	3825051.2507837163	7684124.791599716	8779738.989928436	4474538.3039146215	15949350.196918173	7037076.896499286	9286931.94891502
3034388.5331278304	14637905.469020676	6048531.281684659	6953351.751012376	6583086.508823925	8478736.549789043	5076594.147697873	7990160.364448803	4721493.355273724	6865102.291246986	5353828.836276717	8055771.046351929	6258348.817973455	7077141.368140506	4009436.626703272	9214239.841858117	2418668.0972601837	2976875.807253156	5442776.401033831	7202011.153498164	8386766.765693071	3661079.635123573	12898976.455763213	3825051.2507837163	7684124.791599716	8779738.989928436	4474538.3039146215	15729977.83057325	7037076.896499286	9286931.94891502
3034388.5331278304	14637905.469020676	6048531.281684659	6953351.751012376	6583086.508823925	8478736.549789043	5076594.147697873	7990160.364448803	4721493.355273724	4910026.117400393	5353828.836276717	8055771.046351929	6258348.817973455	7077141.368140506	4009436.626703272	9214239.841858117	2418668.0972601837	2976875.807253156	5442776.401033831	7202011.153498164	8386766.765693071	3661079.635123573	12898976.455763213	3825051.2507837163	7684124.791599716	8779738.989928436	4391627.675770825	15729977.83057325	7037076.896499286	9286931.94891502
3034388.5331278304	14637905.469020676	6048531.281684659	6953351.751012376	6583086.508823925	8478736.549789043	5076594.147697873	7990160.364448803	4721493.355273724	4910026.117400393	5353828.836276717	7961801.8287007	6258348.817973455	7077141.368140506	4009436.626703272	9214239.841858117	2418668.0972601837	2976875.807253156	5442776.401033831	7202011.153498164	8386766.765693071	3661079.635123573	12898976.455763213	3825051.2507837163	5662209.745373244	8779738.989928436	4391627.675770825	15729977.83057325	7037076.896499286	9286931.94891502
3034388.5331278304	14637905.469020676	6048531.281684659	6953351.751012376	6583086.508823925	8478736.549789043	5076594.147697873	7990160.364448803	4721493.355273724	4910026.117400393	5353828.836276717	7961801.8287007	6258348.817973455	7077141.368140506	4009436.626703272	9214239.841858117	2418668.0972601837	2976875.807253156	5442776.401033831	7202011.153498164	8299933.313504061	3661079.635123573	12898976.455763213	3825051.2507837163	5662209.745373244	8779738.989928436	4391627.675770825	15729977.83057325	7037076.896499286	9286931.94891502
3034388.5331278304	14637905.469020676	6048531.281684659	6953351.751012376	6583086.508823925	8478736.549789043	5076594.147697873	7990160.364448803	4721493.355273724	4910026.117400393	5353828.836276717	7961801.8287007	6258348.817973455	7077141.368140506	4009436.626703272	9214239.841858117	2418668.0972601837	2976875.807253156	5385896.177285663	7202011.153498164	8299933.313504061	3661079.635123573	12898976.455763213	3825051.2507837163	5662209.745373244	8148830.249939011	4391627.675770825	15729977.83057325	7037076.896499286	9286931.94891502
3034388.5331278304	14283285.723976566	6048531.281684659	6953351.751012376	6583086.508823925	8478736.549789043	5076594.147697873	7990160.364448803	4721493.355273724	4910026.117400393	5353828.836276717	7961801.8287007	6258348.817973455	7077141.368140506	4009436.626703272	9214239.841858117	2418668.0972601837	2976875.807253156	5385896.177285663	7202011.153498164	8299933.313504061	3661079.635123573	12898976.455763213	3825051.2507837163	5662209.745373244	8148830.249939011	4391627.675770825	15729977.83057325	7037076.896499286	9286931.94891502
3034388.5331278304	14283285.723976566	6048531.281684659	6953351.751012376	6583086.508823925	8478736.549789043	5076594.147697873	7558342.193147962	4721493.355273724	4910026.117400393	5353828.836276717	7961801.8287007	5492470.709984548	7077141.368140506	4009436.626703272	9214239.841858117	2418668.0972601837	2976875.807253156	5385896.177285663	7202011.153498164	8036923.672886565	3661079.635123573	12898976.455763213	3795390.633719895	5662209.745373244	8148830.249939011	4391627.675770825	14982440.309396276	7037076.896499286	9286931.94891502
3034388.5331278304	13862018.205672003	6048531.281684659	6693213.773538647	6554651.577738299	8478736.549789043	5076594.147697873	7558342.193147962	4721493.355273724	4910026.117400393	5291642.29980663	7961801.8287007	5492470.709984548	7077141.368140506	4009436.626703272	9214239.841858117	2418668.0972601837	2976875.807253156	5385896.177285663	7202011.153498164	8036923.672886565	3661079.635123573	12898976.455763213	3795390.633719895	5662209.745373244	8148830.249939011	4391627.675770825	14982440.309396276	7037076.896499286	9286931.94891502
3034388.5331278304	13862018.205672003	6048531.281684659	6693213.773538647	6554651.577738299	8478736.549789043	4469658.510194447	7558342.193147962	4721493.355273724	4910026.117400393	5291642.29980663	7961801.8287007	5492470.709984548	7077141.368140506	4009436.626703272	9214239.841858117	2418668.0972601837	2976875.807253156	5385896.177285663	7202011.153498164	8036923.672886565	3661079.635123573	12898976.455763213	3795390.633719895	5662209.745373244	8148830.249939011	4391627.675770825	14982440.309396276	7037076.896499286	8274467.13561448
3034388.5331278304	13862018.205672003	6048531.281684659	6693213.773538647	6554651.577738299	8478736.549789043	4469658.510194447	7558342.193147962	4721493.355273724	4910026.117400393	5291642.29980663	7961801.8287007	5492470.709984548	7077141.368140506	4009436.626703272	9214239.841858117	2418668.0972601837	2869288.2388459113	5385896.177285663	7202011.153498164	8036923.672886565	3661079.635123573	12898976.455763213	3795390.633719895	5662209.745373244	8148830.249939011	4391627.675770825	14982440.309396276	7037076.896499286	8274467.13561448
3034388.5331278304	13862018.205672003	6048531.281684659	6693213.773538647	6554651.577738299	8478736.549789043	4469658.510194447	7558342.193147962	4721493.355273724	4910026.117400393	5291642.29980663	7961801.8287007	4733087.581442183	7077141.368140506	4009436.626703272	9214239.841858117	2418668.0972601837	2869288.2388459113	5385896.177285663	7202011.153498164	8036923.672886565	3661079.635123573	12898976.455763213	3795390.633719895	5662209.745373244	8148830.249939011	4391627.675770825	14012625.614879668	7037076.896499286	8274467.13561448
3034388.5331278304	13862018.205672003	6048531.281684659	6693213.773538647	6554651.577738299	8478736.549789043	4428029.692523108	7558342.193147962	3064919.78526555	4910026.117400393	5291642.29980663	7961801.8287007	4733087.581442183	6713591.925133987	4009436.626703272	9214239.841858117	2418668.0972601837	2860125.3235131614	5385896.177285663	7202011.153498164	8036923.672886565	3661079.635123573	10691923.352820195	3795390.633719895	5662209.745373244	8148830.249939011	4391627.675770825	14012625.614879668	7037076.896499286	8274467.13561448
3034388.5331278304	13862018.205672003	6048531.281684659	6693213.773538647	6554651.577738299	7854933.538140953	4428029.692523108	7558342.193147962	3064919.78526555	4910026.117400393	5291642.29980663	7961801.8287007	4733087.581442183	6713591.925133987	4009436.626703272	9214239.841858117	2418668.0972601837	2860125.3235131614	5385896.177285663	7202011.153498164	8036923.672886565	3661079.635123573	10691923.352820195	3795390.633719895	5662209.745373244	8148830.249939011	4391627.675770825	14012625.614879668	7037076.896499286	8274467.13561448
3034388.5331278304	13862018.205672003	6048531.281684659	6693213.773538647	6554651.577738299	7437417.042992419	4428029.692523108	7558342.193147962	3064919.78526555	4309496.598709196	5291642.29980663	7961801.8287007	4733087.581442183	6713591.925133987	4009436.626703272	9214239.841858117	2418668.0972601837	2860125.3235131614	5385896.177285663	7202011.153498164	8036923.672886565	3661079.635123573	10691923.352820195	3795390.633719895	5662209.745373244	8148830.249939011	4391627.675770825	14012625.614879668	7037076.896499286	8274467.13561448
3034388.5331278304	13862018.205672003	6048531.281684659	6693213.773538647	6554651.577738299	7437417.042992419	4209234.049782521	7558342.193147962	2520102.5469288435	4309496.598709196	4519426.287284931	7961801.8287007	4733087.581442183	6713591.925133987	4009436.626703272	9214239.841858117	2418668.0972601837	2860125.3235131614	5385896.177285663	6963407.724197065	8036923.672886565	3661079.635123573	9869751.739303377	3795390.633719895	5662209.745373244	8148830.249939011	4391627.675770825	14012625.614879668	7037076.896499286	8274467.13561448
3034388.5331278304	13862018.205672003	6048531.281684659	6580302.649470872	6554651.577738299	7437417.042992419	4209234.049782521	7558342.193147962	2520102.5469288435	4309496.598709196	4519426.287284931	7961801.8287007	4733087.581442183	6713591.925133987	4009436.626703272	8359799.9304205775	2203058.6854675547	2860125.3235131614	5350635.871683905	6963407.724197065	8036923.672886565	3661079.635123573	9869751.739303377	3795390.633719895	5662209.745373244	8148830.249939011	4391627.675770825	14012625.614879668	7037076.896499286	8274467.13561448
3034388.5331278304	13862018.205672003	6048531.281684659	6580302.649470872	6554651.577738299	5283370.385073312	4209234.049782521	7558342.193147962	2520102.5469288435	1834713.1129628187	4519426.287284931	7961801.8287007	4733087.581442183	6568571.014931627	4009436.626703272	8359799.9304205775	2057567.3284699172	2860125.3235131614	5350635.871683905	6817829.012155267	6848352.663602561	3661079.635123573	9869751.739303377	3795390.633719895	5211733.825095728	8148830.249939011	4391627.675770825	14012625.614879668	7037076.896499286	8274467.13561448
3034388.5331278304	13242037.00604879	6048531.281684659	6580302.649470872	4617594.10957504	5283370.385073312	4209234.049782521	7558342.193147962	2520102.5469288435	1834713.1129628187	4519426.287284931	7961801.8287007	4733087.581442183	6568571.014931627	4009436.626703272	8359799.9304205775	2057567.3284699172	2860125.3235131614	5350635.871683905	6817829.012155267	6848352.663602561	3661079.635123573	9869751.739303377	3238832.034932842	5211733.825095728	8148830.249939011	4391627.675770825	14012625.614879668	7037076.896499286	7914275.6451933235
3034388.5331278304	13242037.00604879	6048531.281684659	6580302.649470872	4617594.10957504	5283370.385073312	4209234.049782521	7558342.193147962	2520102.5469288435	1834713.1129628187	4519426.287284931	7961801.8287007	4733087.581442183	6568571.014931627	4009436.626703272	8359799.9304205775	2057567.3284699172	2860125.3235131614	5350635.871683905	6817829.012155267	6848352.663602561	3661079.635123573	9869751.739303377	3238832.034932842	5211733.825095728	8148830.249939011	4391627.675770825	14012625.614879668	7037076.896499286	7914275.6451933235
3034388.5331278304	13242037.00604879	6048531.281684659	6580302.649470872	4617594.10957504	5283370.385073312	4209234.049782521	7558342.193147962	2520102.5469288435	1834713.1129628187	4519426.287284931	7961801.8287007	4733087.581442183	6568571.014931627	4009436.626703272	8359799.9304205775	2057567.3284699172	2860125.3235131614	5350635.871683905	5403997.305932629	6848352.663602561	3661079.635123573	9869751.739303377	3238832.034932842	5211733.825095728	8148830.249939011	4391627.675770825	14012625.614879668	7037076.896499286	7914275.6451933235
3034388.5331278304	13242037.00604879	6048531.281684659	6580302.649470872	4617594.10957504	5023373.974002346	4060317.263514419	7558342.193147962	2520102.5469288435	1834713.1129628187	4519426.287284931	7961801.8287007	4733087.581442183	6568571.014931627	4009436.626703272	8359799.9304205775	2057567.3284699172	2860125.3235131614	5350635.871683905	5403997.305932629	6848352.663602561	3661079.635123573	9869751.739303377	3238832.034932842	5211733.825095728	8148830.249939011	4391627.675770825	6850270.174389694	7037076.896499286	7914275.6451933235
3034388.5331278304	13242037.00604879	6048531.281684659	6580302.649470872	4617594.10957504	5023373.974002346	4060317.263514419	7558342.193147962	2520102.5469288435	1834713.1129628187	4519426.287284931	7961801.8287007	4733087.581442183	6568571.014931627	4009436.626703272	8359799.9304205775	2057567.3284699172	2860125.3235131614	5350635.871683905	5403997.305932629	6395295.761358751	3661079.635123573	9869751.739303377	3238832.034932842	5211733.825095728	8148830.249939011	4391627.675770825	6850270.174389694	7037076.896499286	7713630.745076805
3034388.5331278304	13242037.00604879	6048531.281684659	6580302.649470872	4617594.10957504	5023373.974002346	4060317.263514419	7558342.193147962	2520102.5469288435	1834713.1129628187	4519426.287284931	7961801.8287007	4733087.581442183	3975343.3816786353	4009436.626703272	8359799.9304205775	2057567.3284699172	2860125.3235131614	5350635.871683905	5403997.305932629	6395295.761358751	3661079.635123573	9869751.739303377	3238832.034932842	5211733.825095728	8148830.249939011	4391627.675770825	6850270.174389694	6584772.859146491	7713630.745076805
3034388.5331278304	12523734.867374703	5441176.722687662	6580302.649470872	4617594.10957504	5023373.974002346	4060317.263514419	7558342.193147962	2520102.5469288435	1834713.1129628187	4519426.287284931	7961801.8287007	4733087.581442183	3975343.3816786353	4009436.626703272	8359799.9304205775	2057567.3284699172	2860125.3235131614	5350635.871683905	5403997.305932629	6395295.761358751	3661079.635123573	9869751.739303377	3238832.034932842	5211733.825095728	8148830.249939011	4391627.675770825	6850270.174389694	6584772.859146491	7713630.745076805
3034388.5331278304	12523734.867374703	5441176.722687662	6580302.649470872	4617594.10957504	5023373.974002346	4060317.263514419	7558342.193147962	2520102.5469288435	1834713.1129628187	4519426.287284931	7034660.596676063	4733087.581442183	3975343.3816786353	4009436.626703272	8359799.9304205775	2057567.3284699172	2860125.3235131614	5350635.871683905	5403997.305932629	6395295.761358751	3661079.635123573	9869751.739303377	3238832.034932842	5211733.825095728	8148830.249939011	4391627.675770825	6850270.174389694	6584772.859146491	7713630.745076805
3034388.5331278304	12456546.873526294	5441176.722687662	6580302.649470872	4617594.10957504	3705512.858682517	4060317.263514419	7558342.193147962	2520102.5469288435	1834713.1129628187	4519426.287284931	7034660.596676063	4733087.581442183	3975343.3816786353	4009436.626703272	8359799.9304205775	2057567.3284699172	2860125.3235131614	5350635.871683905	5403997.305932629	6143303.890161146	3661079.635123573	9869751.739303377	3238832.034932842	5211733.825095728	8148830.249939011	4391627.675770825	6850270.174389694	6584772.859146491	7713630.745076805
3034388.5331278304	12456546.873526294	5441176.722687662	6580302.649470872	4617594.10957504	3566480.8967261435	4060317.263514419	7558342.193147962	2520102.5469288435	1834713.1129628187	4011847.714833212	7034660.596676063	4733087.581442183	3975343.3816786353	4009436.626703272	8359799.9304205775	2057567.3284699172	2860125.3235131614	5350635.871683905	5403997.305932629	6143303.890161146	3661079.635123573	9869751.739303377	3238832.034932842	5211733.825095728	5886313.270875441	4391627.675770825	6850270.174389694	6584772.859146491	7713630.745076805
3034388.5331278304	12456546.873526294	5441176.722687662	6580302.649470872	4617594.10957504	3566480.8967261435	4060317.263514419	7558342.193147962	2520102.5469288435	1834713.1129628187	4011847.714833212	7034660.596676063	4733087.581442183	3975343.3816786353	4009436.626703272	8359799.9304205775	2057567.3284699172	2860125.3235131614	5350635.871683905	5403997.305932629	6143303.890161146	3661079.635123573	9869751.739303377	3238832.034932842	5211733.825095728	5886313.270875441	4391627.675770825	6850270.174389694	6584772.859146491	7697255.404636165
3034388.5331278304	12456546.873526294	5441176.722687662	6580302.649470872	4617594.10957504	3566480.8967261435	4060317.263514419	7558342.193147962	2520102.5469288435	1834713.1129628187	4011847.714833212	7034660.596676063	4733087.581442183	3975343.3816786353	4009436.626703272	8359799.9304205775	2057567.3284699172	2860125.3235131614	5350635.871683905	5403997.305932629	6143303.890161146	3661079.635123573	9869751.739303377	3238832.034932842	5211733.825095728	5886313.270875441	4391627.675770825	6850270.174389694	6584772.859146491	7684132.5264331885
3034388.5331278304	12456546.873526294	5441176.722687662	6580302.649470872	3149351.4003679617	3566480.8967261435	4060317.263514419	7558342.193147962	2520102.5469288435	1834713.1129628187	4011847.714833212	7034660.596676063	4733087.581442183	3975343.3816786353	4009436.626703272	7982496.407262737	2057567.3284699172	2860125.3235131614	5350635.871683905	5403997.305932629	6143303.890161146	3661079.635123573	9869751.739303377	3238832.034932842	5211733.825095728	5886313.270875441	4391627.675770825	6850270.174389694	6584772.859146491	7684132.5264331885
3034388.5331278304	12456546.873526294	4405723.886609888	6537278.038686074	3149351.4003679617	3566480.8967261435	4060317.263514419	7558342.193147962	2520102.5469288435	1834713.1129628187	4011847.714833212	7034660.596676063	4309639.137920607	3975343.3816786353	4009436.626703272	7982496.407262737	2057567.3284699172	2860125.3235131614	5350635.871683905	5403485.330662543	5809199.367522899	3661079.635123573	9869751.739303377	3238832.034932842	5211733.825095728	5886313.270875441	4391627.675770825	6850270.174389694	6584772.859146491	7359947.530923314
3034388.5331278304	12173578.519367736	4405723.886609888	4803233.076483074	3149351.4003679617	3566480.8967261435	4060317.263514419	7558342.193147962	2344538.193739348	1825808.5595931956	4011847.714833212	7034660.596676063	4309639.137920607	3975343.3816786353	4009436.626703272	7982496.407262737	2057567.3284699172	2860125.3235131614	5350635.871683905	5403485.330662543	5809199.367522899	3629511.826276047	9869751.739303377	3238832.034932842	5211733.825095728	5886313.270875441	4391627.675770825	6850270.174389694	6584772.859146491	7359947.530923314
3034388.5331278304	12173578.519367736	4405723.886609888	4803233.076483074	3149351.4003679617	3566480.8967261435	4060317.263514419	7558342.193147962	2344538.193739348	1825808.5595931956	4011847.714833212	6990233.036465341	4309639.137920607	3975343.3816786353	4009436.626703272	7982496.407262737	2057567.3284699172	2860125.3235131614	5350635.871683905	5403485.330662543	5809199.367522899	3629511.826276047	9869751.739303377	3085151.883188457	5211733.825095728	5886313.270875441	4391627.675770825	6850270.174389694	6481018.427583363	7359947.530923314
3034388.5331278304	11941574.573135227	4405723.886609888	4803233.076483074	3149351.4003679617	3566480.8967261435	4060317.263514419	7558342.193147962	2344538.193739348	1825808.5595931956	4011847.714833212	6990233.036465341	3331329.590986011	3975343.3816786353	4009436.626703272	7982496.407262737	2057567.3284699172	2860125.3235131614	5350635.871683905	5403485.330662543	5809199.367522899	3629511.826276047	9869751.739303377	3085151.883188457	5211733.825095728	5886313.270875441	4391627.675770825	6850270.174389694	6481018.427583363	7359947.530923314
3034388.5331278304	11941574.573135227	4405723.886609888	4803233.076483074	3149351.4003679617	3566480.8967261435	4060317.263514419	6036379.293843029	2344538.193739348	1825808.5595931956	4011847.714833212	6944958.183941947	3331329.590986011	3975343.3816786353	4009436.626703272	7982496.407262737	2057567.3284699172	2860125.3235131614	5350635.871683905	5403485.330662543	5809199.367522899	3629511.826276047	9869751.739303377	3085151.883188457	5211733.825095728	5886313.270875441	4391627.675770825	6850270.174389694	6481018.427583363	7359947.530923314
3034388.5331278304	11941574.573135227	4405723.886609888	4803233.076483074	3149351.4003679617	3566480.8967261435	4060317.263514419	6036379.293843029	2344538.193739348	1825808.5595931956	4011847.714833212	6944958.183941947	3331329.590986011	3975343.3816786353	4009436.626703272	7982496.407262737	2057567.3284699172	2860125.3235131614	5350635.871683905	5403485.330662543	5809199.367522899	3629511.826276047	9869751.739303377	3085151.883188457	5211733.825095728	5886313.270875441	4391627.675770825	6850270.174389694	6481018.427583363	7359947.530923314
3034388.5331278304	11941574.573135227	4405723.886609888	4803233.076483074	3149351.4003679617	3566480.8967261435	4060317.263514419	6036379.293843029	2344538.193739348	1747173.5196248423	4011847.714833212	6631796.156550866	3331329.590986011	3975343.3816786353	3737830.0455236975	7537255.716570299	2057567.3284699172	2860125.3235131614	5350635.871683905	5403485.330662543	5421895.735779196	3629511.826276047	9869751.739303377	3085151.883188457	5211733.825095728	5886313.270875441	4391627.675770825	6850270.174389694	6481018.427583363	7359947.530923314
3034388.5331278304	11941574.573135227	4211098.355427126	4803233.076483074	3003464.509382424	3566480.8967261435	4060317.263514419	6036379.293843029	2344538.193739348	1747173.5196248423	4011847.714833212	6631796.156550866	3259503.2241364648	3975343.3816786353	3737830.0455236975	7537255.716570299	2057567.3284699172	2860125.3235131614	5282524.922157817	5403485.330662543	5133644.790380294	3629511.826276047	9869751.739303377	3085151.883188457	5211733.825095728	5886313.270875441	4391627.675770825	6850270.174389694	6481018.427583363	7359947.530923314
2660247.982475863	11941574.573135227	4211098.355427126	4803233.076483074	3003464.509382424	3566480.8967261435	4060317.263514419	6036379.293843029	2344538.193739348	1747173.5196248423	4011847.714833212	6631796.156550866	2907363.349814253	3975343.3816786353	3737830.0455236975	7537255.716570299	2057567.3284699172	2860125.3235131614	5282524.922157817	5403485.330662543	5133644.790380294	3629511.826276047	9869751.739303377	3085151.883188457	5211733.825095728	5886313.270875441	4391627.675770825	6850270.174389694	6481018.427583363	7359947.530923314
2660247.982475863	11807908.716973027	4211098.355427126	4803233.076483074	2949129.399290915	3566480.8967261435	4060317.263514419	6036379.293843029	2344538.193739348	1747173.5196248423	4011847.714833212	6631796.156550866	2907363.349814253	3975343.3816786353	3737830.0455236975	7537255.716570299	2057567.3284699172	2860125.3235131614	5282524.922157817	5403485.330662543	5133644.790380294	3629511.826276047	9869751.739303377	3085151.883188457	5211733.825095728	5886313.270875441	4391627.675770825	6850270.174389694	6481018.427583363	7359947.530923314
2660247.982475863	11807908.716973027	4211098.355427126	4803233.076483074	2949129.399290915	3535917.9792875326	4060317.263514419	6036379.293843029	2344538.193739348	1747173.5196248423	4011847.714833212	6631796.156550866	2907363.349814253	3975343.3816786353	3737830.0455236975	7537255.716570299	2057567.3284699172	2860125.3235131614	5282524.922157817	5403485.330662543	5133644.790380294	3629511.826276047	8255306.789514609	3085151.883188457	5211733.825095728	5886313.270875441	4391627.675770825	6850270.174389694	6481018.427583363	7359947.530923314
2660247.982475863	11807908.716973027	4211098.355427126	4803233.076483074	2949129.399290915	3449344.1039502723	4060317.263514419	6036379.293843029	2344538.193739348	1747173.5196248423	4011847.714833212	6631796.156550866	2907363.349814253	3975343.3816786353	3737830.0455236975	7428954.014578765	2057567.3284699172	2860125.3235131614	5282524.922157817	5403485.330662543	3927704.5926908916	3629511.826276047	8255306.789514609	2946493.818925294	5211733.825095728	5886313.270875441	4391627.675770825	6850270.174389694	6481018.427583363	7359947.530923314
2660247.982475863	11807908.716973027	4211098.355427126	4803233.076483074	2675240.2253638096	3449344.1039502723	4060317.263514419	6036379.293843029	2344538.193739348	1747173.5196248423	4011847.714833212	6631796.156550866	2907363.349814253	3975343.3816786353	3737830.0455236975	7428954.014578765	2057567.3284699172	2642363.7714673025	5282524.922157817	5403485.330662543	3927704.5926908916	3629511.826276047	8255306.789514609	2946493.818925294	4833415.95631997	5886313.270875441	4381238.608361264	6850270.174389694	6481018.427583363	7359947.530923314
2660247.982475863	11807908.716973027	4211098.355427126	4803233.076483074	2675240.2253638096	3305872.8815532913	4060317.263514419	6036379.293843029	2344538.193739348	1747173.5196248423	4011847.714833212	6631796.156550866	2749765.2509898776	3975343.3816786353	3737830.0455236975	7428954.014578765	2057567.3284699172	2642363.7714673025	5282524.922157817	5403485.330662543	3927704.5926908916	3629511.826276047	8255306.789514609	2946493.818925294	4833415.95631997	5886313.270875441	4381238.608361264	6850270.174389694	6481018.427583363	7359947.530923314
2660247.982475863	11807908.716973027	4211098.355427126	4803233.076483074	2675240.2253638096	3305872.8815532913	4060317.263514419	3203168.2612935854	2344538.193739348	1747173.5196248423	4011847.714833212	6631796.156550866	2703235.278188767	3975343.3816786353	3737830.0455236975	7201604.000951951	2057567.3284699172	2642363.7714673025	5282524.922157817	5403485.330662543	3927704.5926908916	3629511.826276047	8255306.789514609	2946493.818925294	4833415.95631997	5886313.270875441	4381238.608361264	6850270.174389694	6481018.427583363	7359947.530923314
2660247.982475863	11807908.716973027	4211098.355427126	4803233.076483074	2675240.2253638096	3305872.8815532913	4060317.263514419	3203168.2612935854	2344538.193739348	1747173.5196248423	4011847.714833212	6631796.156550866	2703235.278188767	3975343.3816786353	3737830.0455236975	7201604.000951951	2057567.3284699172	2642363.7714673025	5282524.922157817	5356797.942149678	3625393.7013903507	3629511.826276047	8255306.789514609	2946493.818925294	4833415.95631997	5886313.270875441	4381238.608361264	6850270.174389694	6481018.427583363	7359947.530923314
2660247.982475863	10131549.717158183	4211098.355427126	4803233.076483074	2675240.2253638096	3305872.8815532913	4060317.263514419	3203168.2612935854	2344538.193739348	1747173.5196248423	4011847.714833212	6631796.156550866	2257197.244283948	3975343.3816786353	3737830.0455236975	7201604.000951951	2057567.3284699172	2642363.7714673025	5282524.922157817	5356797.942149678	3153788.2273781504	3629511.826276047	8255306.789514609	2946493.818925294	4833415.95631997	5886313.270875441	4381238.608361264	6850270.174389694	6481018.427583363	7359947.530923314
2660247.982475863	10131549.717158183	4211098.355427126	4803233.076483074	2675240.2253638096	3305872.8815532913	4060317.263514419	3203168.2612935854	2344538.193739348	1747173.5196248423	4011847.714833212	6631796.156550866	2257197.244283948	3975343.3816786353	3737830.0455236975	7119085.949771332	2057567.3284699172	2642363.7714673025	5282524.922157817	5356797.942149678	3153788.2273781504	2657739.9641765044	8255306.789514609	2946493.818925294	4833415.95631997	5886313.270875441	4381238.608361264	6850270.174389694	6481018.427583363	7359947.530923314
2660247.982475863	10131549.717158183	4211098.355427126	4803233.076483074	2675240.2253638096	3305872.8815532913	4060317.263514419	3203168.2612935854	2344538.193739348	1747173.5196248423	4011847.714833212	6631796.156550866	2221763.748363715	3975343.3816786353	3737830.0455236975	7119085.949771332	2057567.3284699172	2642363.7714673025	5282524.922157817	5356797.942149678	3153788.2273781504	2657739.9641765044	8255306.789514609	2946493.818925294	4833415.95631997	5886313.270875441	4381238.608361264	6821141.576569561	6481018.427583363	7359947.530923314
2660247.982475863	10131549.717158183	4211098.355427126	4803233.076483074	2675240.2253638096	3305872.8815532913	4060317.263514419	3203168.2612935854	2344538.193739348	1747173.5196248423	4011847.714833212	5879800.527332174	2221763.748363715	3975343.3816786353	3737830.0455236975	7119085.949771332	2057567.3284699172	2642363.7714673025	5282524.922157817	5356797.942149678	3153788.2273781504	2657739.9641765044	8255306.789514609	2946493.818925294	4818208.492714141	5886313.270875441	4381238.608361264	6821141.576569561	6481018.427583363	7359947.530923314
2660247.982475863	10131549.717158183	4211098.355427126	4803233.076483074	2675240.2253638096	3305872.8815532913	3864437.7503436357	3203168.2612935854	2344538.193739348	1747173.5196248423	4011847.714833212	5879800.527332174	2152226.2651477605	3975343.3816786353	3737830.0455236975	7105001.177358884	2057567.3284699172	2642363.7714673025	5282524.922157817	5356797.942149678	3153788.2273781504	2657739.9641765044	8255306.789514609	2946493.818925294	4818208.492714141	5886313.270875441	4368665.638176881	6821141.576569561	6481018.427583363	7359947.530923314
2660247.982475863	10131549.717158183	4211098.355427126	4803233.076483074	2675240.2253638096	3305872.8815532913	3445926.119766634	3203168.2612935854	2344538.193739348	1747173.5196248423	4011847.714833212	5879800.527332174	2152226.2651477605	3975343.3816786353	3737830.0455236975	7105001.177358884	2057567.3284699172	2642363.7714673025	5282524.922157817	5356797.942149678	3153788.2273781504	2657739.9641765044	8255306.789514609	2946493.818925294	4818208.492714141	5886313.270875441	4368665.638176881	6821141.576569561	6481018.427583363	7359947.530923314
2660247.982475863	10131549.717158183	3622884.6055447725	4803233.076483074	2675240.2253638096	3248043.0708114523	3176298.581796887	3203168.2612935854	2344538.193739348	1747173.5196248423	4011847.714833212	5879800.527332174	2152226.2651477605	3975343.3816786353	3737830.0455236975	7105001.177358884	2057567.3284699172	2642363.7714673025	5135168.668940539	5356797.942149678	3153788.2273781504	2657739.9641765044	8255306.789514609	2946493.818925294	4818208.492714141	5886313.270875441	4368665.638176881	6821141.576569561	6481018.427583363	7359947.530923314
2660247.982475863	10131549.717158183	2556368.089321106	4803233.076483074	2675240.2253638096	3248043.0708114523	3176298.581796887	3203168.2612935854	2344538.193739348	1747173.5196248423	4011847.714833212	5879800.527332174	2152226.2651477605	3975343.3816786353	3737830.0455236975	7105001.177358884	2057567.3284699172	2642363.7714673025	5135168.668940539	5356797.942149678	3153788.2273781504	2657739.9641765044	8255306.789514609	2946493.818925294	4818208.492714141	5886313.270875441	3855563.8008963396	6821141.576569561	6481018.427583363	7359947.530923314
2660247.982475863	10131549.717158183	2556368.089321106	4803233.076483074	2675240.2253638096	3105707.7532586646	3176298.581796887	3203168.2612935854	2344538.193739348	1747173.5196248423	4011847.714833212	5879800.527332174	2152226.2651477605	3975343.3816786353	2840699.05565014	7105001.177358884	1979912.329542066	2639290.21229029	5135168.668940539	5356797.942149678	3153788.2273781504	2657739.9641765044	7538363.639467509	2946493.818925294	4818208.492714141	5886313.270875441	3855563.8008963396	6821141.576569561	5072664.728476182	7359947.530923314
2660247.982475863	9938925.215015035	2556368.089321106	4803233.076483074	2675240.2253638096	3105707.7532586646	3176298.581796887	3203168.2612935854	2344538.193739348	1747173.5196248423	4011847.714833212	5879800.527332174	2152226.2651477605	3889422.28235806	2840699.05565014	7105001.177358884	1979912.329542066	2639290.21229029	5135168.668940539	5356797.942149678	3042747.613990225	2657739.9641765044	7538363.639467509	2946493.818925294	4818208.492714141	5886313.270875441	3853408.1736862636	6821141.576569561	5072664.728476182	7359947.530923314
2660247.982475863	9938925.215015035	2556368.089321106	4803233.076483074	2675240.2253638096	3086518.798130745	3176298.581796887	3203168.2612935854	2344538.193739348	1747173.5196248423	4011847.714833212	5879800.527332174	2152226.2651477605	3889422.28235806	2840699.05565014	7105001.177358884	1979912.329542066	2639290.21229029	5135168.668940539	5356797.942149678	3042747.613990225	2581166.638595636	7538363.639467509	2946493.818925294	4818208.492714141	5227941.625286296	3853408.1736862636	6821141.576569561	4146367.041244478	7359947.530923314
2660247.982475863	9938925.215015035	2556368.089321106	4803233.076483074	2675240.2253638096	3086518.798130745	3176298.581796887	3203168.2612935854	2344538.193739348	1747173.5196248423	4011847.714833212	5879800.527332174	2152226.2651477605	3889422.28235806	2031515.792872794	7105001.177358884	1979912.329542066	2639290.21229029	5135168.668940539	5356797.942149678	3042747.613990225	2581166.638595636	4670176.421849834	2946493.818925294	4818208.492714141	5227941.625286296	3853408.1736862636	6821141.576569561	4146367.041244478	7359947.530923314
2660247.982475863	9938925.215015035	2099571.2031482193	4803233.076483074	2675240.2253638096	3086518.798130745	3176298.581796887	3203168.2612935854	2344538.193739348	1747173.5196248423	4011847.714833212	5879800.527332174	2152226.2651477605	3889422.28235806	2031515.792872794	5803897.482030384	1979912.329542066	2639290.21229029	5135168.668940539	5356797.942149678	3042747.613990225	2581166.638595636	4670176.421849834	2946493.818925294	2814408.5869081337	5227941.625286296	3853408.1736862636	6821141.576569561	4146367.041244478	7359947.530923314
2660247.982475863	9938925.215015035	2099571.2031482193	4803233.076483074	2675240.2253638096	3086518.798130745	2816313.799060698	3203168.2612935854	2344538.193739348	1747173.5196248423	4011847.714833212	5879800.527332174	2152226.2651477605	3889422.28235806	2031515.792872794	5803897.482030384	1979912.329542066	2639290.21229029	5135168.668940539	4868959.298203457	3042747.613990225	2581166.638595636	4670176.421849834	2946493.818925294	2814408.5869081337	5227941.625286296	3853408.1736862636	6821141.576569561	4146367.041244478	7359947.530923314
2660247.982475863	9938925.215015035	2099571.2031482193	4803233.076483074	2663743.0491385306	3086518.798130745	2816313.799060698	3203168.2612935854	2344538.193739348	1747173.5196248423	4011847.714833212	5879800.527332174	2152226.2651477605	3889422.28235806	2031515.792872794	5803897.482030384	1979912.329542066	2639290.21229029	5135168.668940539	4605277.102046115	3042747.613990225	2581166.638595636	4670176.421849834	2946493.818925294	2814408.5869081337	5227941.625286296	3754013.4184104693	6821141.576569561	4146367.041244478	7359947.530923314
2660247.982475863	9938925.215015035	2099571.2031482193	4803233.076483074	2663743.0491385306	3086518.798130745	2816313.799060698	3203168.2612935854	2344538.193739348	1747173.5196248423	4011847.714833212	5879800.527332174	2152226.2651477605	3889422.28235806	1961930.4689892079	5803897.482030384	1979912.329542066	2639290.21229029	5135168.668940539	4605277.102046115	3042747.613990225	2581166.638595636	4670176.421849834	2946493.818925294	2814408.5869081337	5129486.040438831	3754013.4184104693	6821141.576569561	4146367.041244478	7359947.530923314
2660247.982475863	9938925.215015035	2099571.2031482193	4803233.076483074	2663743.0491385306	3086518.798130745	2816313.799060698	3203168.2612935854	2344538.193739348	1747173.5196248423	4011847.714833212	5879800.527332174	2152226.2651477605	3889422.28235806	1961930.4689892079	5803897.482030384	1977784.3177958461	2639290.21229029	5135168.668940539	4605277.102046115	3042747.613990225	2581166.638595636	4670176.421849834	2946493.818925294	2814408.5869081337	5129486.040438831	3754013.4184104693	6821141.576569561	3997701.330875751	7359947.530923314
2660247.982475863	9938925.215015035	2099571.2031482193	4803233.076483074	2663743.0491385306	3086518.798130745	2816313.799060698	3203168.2612935854	2344538.193739348	1747173.5196248423	4011847.714833212	5879800.527332174	2152226.2651477605	3889422.28235806	1961930.4689892079	5803897.482030384	1977784.3177958461	2639290.21229029	5048520.164007049	4605277.102046115	3042747.613990225	2327572.345044227	4670176.421849834	2946493.818925294	2814408.5869081337	5076677.903334562	3754013.4184104693	6821141.576569561	3997701.330875751	7359947.530923314
2660247.982475863	9672713.315629333	2099571.2031482193	4803233.076483074	2663743.0491385306	3086518.798130745	2816313.799060698	3203168.2612935854	2344538.193739348	1747173.5196248423	4011847.714833212	5879800.527332174	2152226.2651477605	3889422.28235806	1961930.4689892079	5803897.482030384	1977784.3177958461	2527601.579937795	5048520.164007049	4605277.102046115	3033132.16692427	2327572.345044227	4670176.421849834	2946493.818925294	2814408.5869081337	5076677.903334562	3754013.4184104693	6821141.576569561	3997701.330875751	7359947.530923314
2660247.982475863	9672713.315629333	2099571.2031482193	4803233.076483074	2663743.0491385306	3086518.798130745	2816313.799060698	3203168.2612935854	2344538.193739348	1747173.5196248423	4011847.714833212	5879800.527332174	2152226.2651477605	3889422.28235806	1961930.4689892079	5803897.482030384	1977784.3177958461	2285716.0900500575	5048520.164007049	4605277.102046115	3033132.16692427	2327572.345044227	4670176.421849834	2946493.818925294	2814408.5869081337	5076677.903334562	3754013.4184104693	6821141.576569561	3997701.330875751	7359947.530923314
2660247.982475863	9672713.315629333	2099571.2031482193	4803233.076483074	2663743.0491385306	3086518.798130745	2816313.799060698	3203168.2612935854	2344538.193739348	1747173.5196248423	4011847.714833212	5879800.527332174	2152226.2651477605	3889422.28235806	1961930.4689892079	5803897.482030384	1977784.3177958461	2285716.0900500575	4919044.020987074	4605277.102046115	2870590.2056422005	2327572.345044227	4670176.421849834	2946493.818925294	2814408.5869081337	5076677.903334562	3754013.4184104693	6821141.576569561	3997701.330875751	7359947.530923314
2660247.982475863	9672713.315629333	2099571.2031482193	4803233.076483074	2356872.255516277	3086518.798130745	2816313.799060698	3203168.2612935854	2344538.193739348	1747173.5196248423	4011847.714833212	5879800.527332174	2152226.2651477605	3889422.28235806	1961930.4689892079	5803897.482030384	1977784.3177958461	2285716.0900500575	4919044.020987074	4605277.102046115	2870590.2056422005	2327572.345044227	4670176.421849834	2946493.818925294	2814408.5869081337	5076677.903334562	3754013.4184104693	6821141.576569561	3997701.330875751	7359947.530923314
2660247.982475863	9672713.315629333	2099571.2031482193	4803233.076483074	2356872.255516277	3086518.798130745	2816313.799060698	3203168.2612935854	2344538.193739348	1747173.5196248423	4011847.714833212	5879800.527332174	2152226.2651477605	3889422.28235806	1961930.4689892079	5803897.482030384	1977784.3177958461	2285716.0900500575	4919044.020987074	4605277.102046115	2870590.2056422005	2327572.345044227	4670176.421849834	2946493.818925294	2814408.5869081337	5076677.903334562	3630360.830099835	6147983.839938622	3997701.330875751	7359947.530923314
2660247.982475863	9672713.315629333	2099571.2031482193	4803233.076483074	2356872.255516277	3086518.798130745	2770862.1412989036	3203168.2612935854	2344538.193739348	1747173.5196248423	4011847.714833212	5879800.527332174	2152226.2651477605	3889422.28235806	1961930.4689892079	5803897.482030384	1977784.3177958461	2285716.0900500575	4919044.020987074	4605277.102046115	2870590.2056422005	2327572.345044227	4105211.9288436687	2946493.818925294	2814408.5869081337	5076677.903334562	3630360.830099835	6147983.839938622	3997701.330875751	7359947.530923314
2660247.982475863	9672713.315629333	2099571.2031482193	4803233.076483074	2356872.255516277	3086518.798130745	2770862.1412989036	3203168.2612935854	2344538.193739348	1747173.5196248423	4011847.714833212	5033015.584663229	2152226.2651477605	2929602.2235747036	1961930.4689892079	5803897.482030384	1977784.3177958461	2285716.0900500575	4919044.020987074	4605277.102046115	2870590.2056422005	2327572.345044227	4105211.9288436687	2946493.818925294	2814408.5869081337	5076677.903334562	3630360.830099835	6147983.839938622	3997701.330875751	7359947.530923314
2660247.982475863	9672713.315629333	2099571.2031482193	4803233.076483074	2356872.255516277	3086518.798130745	2770862.1412989036	3203168.2612935854	2344538.193739348	1747173.5196248423	4011847.714833212	5033015.584663229	2152226.2651477605	2929602.2235747036	1961930.4689892079	5803897.482030384	1977784.3177958461	2285716.0900500575	4919044.020987074	4605277.102046115	2870590.2056422005	2327572.345044227	4105211.9288436687	2946493.818925294	2814408.5869081337	5076677.903334562	3630360.830099835	6147983.839938622	3997701.330875751	7359947.530923314
2660247.982475863	9672713.315629333	2031311.7865764066	4803233.076483074	2356872.255516277	3086518.798130745	2770862.1412989036	3203168.2612935854	2344538.193739348	1747173.5196248423	4011847.714833212	4419309.115185465	2152226.2651477605	2929602.2235747036	1961930.4689892079	5803897.482030384	1977784.3177958461	2285716.0900500575	4919044.020987074	4605277.102046115	2493204.4512870545	2327572.345044227	4105211.9288436687	2946493.818925294	2814408.5869081337	5076677.903334562	3630360.830099835	6147983.839938622	3997701.330875751	7359947.530923314
2660247.982475863	9244131.812747834	2031311.7865764066	4803233.076483074	2356872.255516277	3086518.798130745	2770862.1412989036	3203168.2612935854	2344538.193739348	1747173.5196248423	4011847.714833212	4419309.115185465	2152226.2651477605	2929602.2235747036	1961930.4689892079	5803897.482030384	1977784.3177958461	2285716.0900500575	4919044.020987074	4605277.102046115	2493204.4512870545	2327572.345044227	4105211.9288436687	2946493.818925294	2814408.5869081337	4211336.859558892	3630360.830099835	6147983.839938622	3997701.330875751	7359947.530923314
2660247.982475863	9244131.812747834	2031311.7865764066	4202334.272073522	2356872.255516277	3086518.798130745	2770862.1412989036	3203168.2612935854	2344538.193739348	1747173.5196248423	4011847.714833212	4419309.115185465	2152226.2651477605	2929602.2235747036	1961930.4689892079	5803897.482030384	1977784.3177958461	2270660.2954234504	4919044.020987074	4605277.102046115	2422430.688126098	1981643.5955752812	4105211.9288436687	2946493.818925294	2814408.5869081337	2972236.0034187324	2940030.3374577872	6147983.839938622	3997701.330875751	7359947.530923314
2660247.982475863	8770103.902370885	2031311.7865764066	4202334.272073522	2356872.255516277	3086518.798130745	2770862.1412989036	3203168.2612935854	2344538.193739348	1747173.5196248423	4011847.714833212	4419309.115185465	2152226.2651477605	2481073.346515451	1961930.4689892079	5803897.482030384	1977784.3177958461	2270660.2954234504	4306189.650745797	4605277.102046115	2422430.688126098	1981643.5955752812	4105211.9288436687	2946493.818925294	2814408.5869081337	2972236.0034187324	2940030.3374577872	2880414.9247407685	3767389.154001645	7359947.530923314
2660247.982475863	8690932.772991054	2031311.7865764066	4202334.272073522	2356872.255516277	3086518.798130745	2770862.1412989036	3186350.1411233107	2344538.193739348	1747173.5196248423	4011847.714833212	4419309.115185465	2152226.2651477605	2481073.346515451	1961930.4689892079	5803897.482030384	1977784.3177958461	2270660.2954234504	4306189.650745797	4605277.102046115	2422430.688126098	1981643.5955752812	4105211.9288436687	2946493.818925294	2814408.5869081337	2972236.0034187324	2940030.3374577872	2880414.9247407685	3767389.154001645	6428608.927335568
1960036.3916526563	8690932.772991054	2031311.7865764066	4202334.272073522	2356872.255516277	3086518.798130745	2770862.1412989036	3186350.1411233107	2344538.193739348	1747173.5196248423	4011847.714833212	4419309.115185465	2152226.2651477605	2481073.346515451	1961930.4689892079	5803897.482030384	1977784.3177958461	2270660.2954234504	4306189.650745797	4605277.102046115	2422430.688126098	1917577.0069911212	4105211.9288436687	2946493.818925294	2814408.5869081337	2972236.0034187324	2300382.6302696113	2880414.9247407685	3767389.154001645	6428608.927335568
1960036.3916526563	8690932.772991054	2031311.7865764066	4202334.272073522	2356872.255516277	3086518.798130745	2770862.1412989036	3186350.1411233107	2344538.193739348	1747173.5196248423	4011847.714833212	4419309.115185465	2152226.2651477605	2481073.346515451	1572100.7018224574	5803897.482030384	1977784.3177958461	2270660.2954234504	4306189.650745797	4605277.102046115	2422430.688126098	1917577.0069911212	4105211.9288436687	2946493.818925294	2814408.5869081337	2972236.0034187324	2180759.5877323383	2880414.9247407685	3767389.154001645	6428608.927335568
1960036.3916526563	8690932.772991054	2031311.7865764066	4202334.272073522	2356872.255516277	3086518.798130745	1886989.3890082175	3186350.1411233107	2344538.193739348	1747173.5196248423	4011847.714833212	2774668.7181121567	2152226.2651477605	2481073.346515451	1572100.7018224574	5803897.482030384	1977784.3177958461	2270660.2954234504	4306189.650745797	4605277.102046115	2422430.688126098	1917577.0069911212	4105211.9288436687	2659023.6132425102	2814408.5869081337	2972236.0034187324	2180759.5877323383	2880414.9247407685	3767389.154001645	6428608.927335568
1960036.3916526563	8690932.772991054	2031311.7865764066	4202334.272073522	2356872.255516277	3086518.798130745	1886989.3890082175	3186350.1411233107	2344538.193739348	1747173.5196248423	4011847.714833212	2774668.7181121567	2152226.2651477605	2481073.346515451	1572100.7018224574	5803897.482030384	1977784.3177958461	2270660.2954234504	4306189.650745797	4605277.102046115	2422430.688126098	1917577.0069911212	4105211.9288436687	2659023.6132425102	2814408.5869081337	2972236.0034187324	2180759.5877323383	2880414.9247407685	3478046.3473549727	6428608.927335568
1960036.3916526563	8690932.772991054	2031311.7865764066	4202334.272073522	2356872.255516277	3086518.798130745	1886989.3890082175	3186350.1411233107	2052972.9965552483	1747173.5196248423	4011847.714833212	2774668.7181121567	2152226.2651477605	2481073.346515451	1572100.7018224574	5803897.482030384	1902549.2888422208	2270660.2954234504	4306189.650745797	4605277.102046115	2422430.688126098	1917577.0069911212	4105211.9288436687	2659023.6132425102	2775350.6076283436	2972236.0034187324	2180759.5877323383	2880414.9247407685	3478046.3473549727	6428608.927335568
1960036.3916526563	8690932.772991054	2031311.7865764066	4202334.272073522	2356872.255516277	3086518.798130745	1632780.5106643671	3186350.1411233107	2052972.9965552483	1747173.5196248423	4011847.714833212	2774668.7181121567	2152226.2651477605	2481073.346515451	1572100.7018224574	5803897.482030384	1902549.2888422208	2270660.2954234504	4306189.650745797	4605277.102046115	2422430.688126098	1917577.0069911212	4105211.9288436687	2659023.6132425102	2775350.6076283436	2972236.0034187324	2180759.5877323383	2880414.9247407685	3478046.3473549727	6428608.927335568
1960036.3916526563	8690932.772991054	2031311.7865764066	4202334.272073522	2356872.255516277	2844853.274795993	1632780.5106643671	3186350.1411233107	2052972.9965552483	1747173.5196248423	4011847.714833212	2774668.7181121567	2152226.2651477605	2481073.346515451	1572100.7018224574	5803897.482030384	1902549.2888422208	2270660.2954234504	4306189.650745797	4605277.102046115	2422430.688126098	1917577.0069911212	4105211.9288436687	2659023.6132425102	2775350.6076283436	2972236.0034187324	1952205.0624164252	2880414.9247407685	3478046.3473549727	6428608.927335568
1960036.3916526563	8690932.772991054	2031311.7865764066	4202334.272073522	2356872.255516277	2844853.274795993	1632780.5106643671	3186350.1411233107	2052972.9965552483	1747173.5196248423	4011847.714833212	2774668.7181121567	2152226.2651477605	2481073.346515451	1572100.7018224574	5803897.482030384	1902549.2888422208	2270660.2954234504	4306189.650745797	4605277.102046115	2422430.688126098	1917577.0069911212	4105211.9288436687	2659023.6132425102	2775350.6076283436	2972236.0034187324	1952205.0624164252	2880414.9247407685	3478046.3473549727	6428608.927335568
1960036.3916526563	8690932.772991054	2031311.7865764066	4202334.272073522	2356872.255516277	2844853.274795993	1632780.5106643671	3186350.1411233107	2052972.9965552483	1747173.5196248423	4004670.762016542	2774668.7181121567	2152226.2651477605	2481073.346515451	1572100.7018224574	5803897.482030384	1902549.2888422208	2270660.2954234504	4306189.650745797	4605277.102046115	2422430.688126098	1917577.0069911212	4105211.9288436687	2659023.6132425102	2775350.6076283436	2972236.0034187324	1952205.0624164252	2880414.9247407685	3478046.3473549727	6428608.927335568
1960036.3916526563	8400967.919976044	2031311.7865764066	4202334.272073522	2356872.255516277	2844853.274795993	1632780.5106643671	3186350.1411233107	2052972.9965552483	1747173.5196248423	4004670.762016542	2774668.7181121567	2152226.2651477605	2481073.346515451	1536459.1290353485	5329854.264047973	1902549.2888422208	2270660.2954234504	4306189.650745797	4605277.102046115	2422430.688126098	1917577.0069911212	4105211.9288436687	2659023.6132425102	2775350.6076283436	2972236.0034187324	1952205.0624164252	2880414.9247407685	3478046.3473549727	6428608.927335568
1960036.3916526563	8400967.919976044	2031311.7865764066	4202334.272073522	2356872.255516277	2844853.274795993	1632780.5106643671	3186350.1411233107	2052972.9965552483	1747173.5196248423	4004670.762016542	2774668.7181121567	2152226.2651477605	2481073.346515451	1536459.1290353485	5329854.264047973	1902549.2888422208	2270660.2954234504	4306189.650745797	4455903.609951427	2422430.688126098	1917577.0069911212	4105211.9288436687	2659023.6132425102	2775350.6076283436	2972236.0034187324	1952205.0624164252	2880414.9247407685	3478046.3473549727	6146027.819954345
1960036.3916526563	8400967.919976044	2031311.7865764066	4202334.272073522	2356872.255516277	2844853.274795993	1632780.5106643671	3186350.1411233107	2052972.9965552483	1747173.5196248423	4004670.762016542	2774668.7181121567	2152226.2651477605	2481073.346515451	1536459.1290353485	5031656.377933342	1902549.2888422208	2270660.2954234504	4306189.650745797	4455903.609951427	2422430.688126098	1917577.0069911212	4105211.9288436687	2659023.6132425102	2775350.6076283436	2972236.0034187324	1952205.0624164252	2880414.9247407685	3478046.3473549727	6146027.819954345
1960036.3916526563	8400967.919976044	2031311.7865764066	4202334.272073522	2356872.255516277	2844853.274795993	1632780.5106643671	3186350.1411233107	2052972.9965552483	1747173.5196248423	4004670.762016542	2774668.7181121567	2152226.2651477605	2481073.346515451	1536459.1290353485	5031656.377933342	1902549.2888422208	2270660.2954234504	4306189.650745797	4455903.609951427	2422430.688126098	1917577.0069911212	4105211.9288436687	2659023.6132425102	2775350.6076283436	2972236.0034187324	1952205.0624164252	2880414.9247407685	3478046.3473549727	6146027.819954345
1960036.3916526563	8400967.919976044	2031311.7865764066	4202334.272073522	2356872.255516277	2844853.274795993	1632780.5106643671	3186350.1411233107	2052972.9965552483	1747173.5196248423	4004670.762016542	2774668.7181121567	2152226.2651477605	2481073.346515451	1536459.1290353485	5031656.377933342	1902549.2888422208	2270660.2954234504	4306189.650745797	4455903.609951427	2422430.688126098	1917577.0069911212	3457222.6870346577	2659023.6132425102	2775350.6076283436	2972236.0034187324	1952205.0624164252	2880414.9247407685	3478046.3473549727	6146027.819954345
1960036.3916526563	8400967.919976044	2031311.7865764066	4202334.272073522	2356872.255516277	2844853.274795993	1632780.5106643671	3186350.1411233107	2052972.9965552483	1747173.5196248423	4004670.762016542	2774668.7181121567	2152226.2651477605	2481073.346515451	1536459.1290353485	4873227.35584779	1902549.2888422208	2270660.2954234504	4306189.650745797	4455903.609951427	2422430.688126098	1917577.0069911212	3350035.178622609	2631502.300200252	2775350.6076283436	2972236.0034187324	1952205.0624164252	2880414.9247407685	3478046.3473549727	6146027.819954345
1960036.3916526563	8400967.919976044	2031311.7865764066	4202334.272073522	2356872.255516277	2844853.274795993	1632780.5106643671	3186350.1411233107	2052972.9965552483	1747173.5196248423	4004670.762016542	2774668.7181121567	2152226.2651477605	2383109.360007697	1536459.1290353485	4873227.35584779	1777925.091779257	2270660.2954234504	4306189.650745797	4455903.609951427	2422430.688126098	1917577.0069911212	3350035.178622609	2631502.300200252	2775350.6076283436	2972236.0034187324	1952205.0624164252	2880414.9247407685	3478046.3473549727	6146027.819954345
1954728.7682437003	8400967.919976044	2031311.7865764066	4202334.272073522	2356872.255516277	2546850.2049162574	1632780.5106643671	3186350.1411233107	2052972.9965552483	1747173.5196248423	4004670.762016542	2774668.7181121567	2152226.2651477605	2383109.360007697	1536459.1290353485	4873227.35584779	1777925.091779257	2270660.2954234504	4306189.650745797	4455903.609951427	2422430.688126098	1917577.0069911212	3350035.178622609	2631502.300200252	2622880.682974872	2972236.0034187324	1952205.0624164252	2880414.9247407685	3478046.3473549727	6146027.819954345
1847847.085484782	8400967.919976044	2031311.7865764066	4202334.272073522	2356872.255516277	2546850.2049162574	1632780.5106643671	3186350.1411233107	2052972.9965552483	1747173.5196248423	4004670.762016542	2285792.618408543	2152226.2651477605	2383109.360007697	1536459.1290353485	4873227.35584779	1777925.091779257	2270660.2954234504	3748895.535353507	4455903.609951427	2346817.634744807	1734724.8979385241	3350035.178622609	2631502.300200252	2622880.682974872	2972236.0034187324	1952205.0624164252	2880414.9247407685	3478046.3473549727	6146027.819954345
1847847.085484782	8400967.919976044	2031311.7865764066	4202334.272073522	2356872.255516277	2546850.2049162574	1632780.5106643671	3186350.1411233107	2052972.9965552483	1747173.5196248423	4004670.762016542	2285792.618408543	2152226.2651477605	2383109.360007697	1536459.1290353485	4389032.646768075	1777925.091779257	2270660.2954234504	3748895.535353507	4455903.609951427	2346817.634744807	1734724.8979385241	3350035.178622609	2631502.300200252	2622880.682974872	2759731.563251916	1952205.0624164252	2764200.3062905846	3220954.897061621	6146027.819954345
1847847.085484782	8256764.933029111	2031311.7865764066	4202334.272073522	2356872.255516277	2546850.2049162574	1632780.5106643671	3186350.1411233107	2052972.9965552483	1747173.5196248423	4004670.762016542	2285792.618408543	2152226.2651477605	2383109.360007697	1536459.1290353485	4389032.646768075	1777925.091779257	2270660.2954234504	3748895.535353507	4455903.609951427	2346817.634744807	1734724.8979385241	2493375.5426982045	2631502.300200252	2622880.682974872	2759731.563251916	1952205.0624164252	2764200.3062905846	3220954.897061621	5951224.190452607
1847847.085484782	5435159.8327158885	2031311.7865764066	4202334.272073522	2356872.255516277	2546850.2049162574	1632780.5106643671	3186350.1411233107	2052972.9965552483	1747173.5196248423	4004670.762016542	2285792.618408543	2152226.2651477605	2383109.360007697	1536459.1290353485	4389032.646768075	1777925.091779257	2270660.2954234504	3748895.535353507	4455903.609951427	2346817.634744807	1734724.8979385241	2493375.5426982045	2631502.300200252	2622880.682974872	2759731.563251916	1952205.0624164252	2764200.3062905846	3220954.897061621	5089231.23409854
1847847.085484782	5435159.8327158885	2031311.7865764066	3447418.257037509	2356872.255516277	2546850.2049162574	1632780.5106643671	3186350.1411233107	2052972.9965552483	1747173.5196248423	4004670.762016542	2285792.618408543	2152226.2651477605	2383109.360007697	1536459.1290353485	4356955.225926661	1550588.0309045794	2270660.2954234504	3748895.535353507	4455903.609951427	2346817.634744807	1734724.8979385241	2493375.5426982045	2631502.300200252	2622880.682974872	2759731.563251916	1952205.0624164252	2764200.3062905846	3220954.897061621	5089231.23409854
1847847.085484782	5435159.8327158885	2031311.7865764066	3447418.257037509	2356872.255516277	2533647.978258107	1632780.5106643671	3186350.1411233107	2052972.9965552483	1747173.5196248423	3510187.514109294	2285792.618408543	2152226.2651477605	2383109.360007697	1536459.1290353485	4356955.225926661	1550588.0309045794	2270660.2954234504	3748895.535353507	4455903.609951427	2346817.634744807	1734724.8979385241	2493375.5426982045	2581708.760933853	2622880.682974872	2759731.563251916	1952205.0624164252	2764200.3062905846	3220954.897061621	5089231.23409854
1847847.085484782	5394468.221776642	2031311.7865764066	3447418.257037509	2356872.255516277	2533647.978258107	1600514.3210245797	3094434.1395471334	2052972.9965552483	1747173.5196248423	3510187.514109294	2285792.618408543	2152226.2651477605	2383109.360007697	1536459.1290353485	4356955.225926661	1550588.0309045794	2270660.2954234504	3748895.535353507	4455903.609951427	2346817.634744807	1734724.8979385241	2493375.5426982045	2581708.760933853	2622880.682974872	2759731.563251916	1952205.0624164252	2764200.3062905846	3220954.897061621	5089231.23409854
1847847.085484782	5394468.221776642	2031311.7865764066	3447418.257037509	2356872.255516277	2533647.978258107	1600514.3210245797	3094434.1395471334	2052972.9965552483	1747173.5196248423	3510187.514109294	2285792.618408543	2152226.2651477605	2383109.360007697	1536459.1290353485	4356955.225926661	1550588.0309045794	2270660.2954234504	3748895.535353507	4455903.609951427	2346817.634744807	1734724.8979385241	2493375.5426982045	2112197.6268677176	2622880.682974872	2373604.520480264	1952205.0624164252	2764200.3062905846	3220954.897061621	4749851.741984086
1847847.085484782	5394468.221776642	2031311.7865764066	3307868.6310834177	2356872.255516277	2533647.978258107	1600514.3210245797	3094434.1395471334	2052972.9965552483	1747173.5196248423	3510187.514109294	2285792.618408543	2152226.2651477605	2383109.360007697	1536459.1290353485	4356955.225926661	1550588.0309045794	2270660.2954234504	3748895.535353507	4455903.609951427	2346817.634744807	1734724.8979385241	2493375.5426982045	2112197.6268677176	2622880.682974872	2373604.520480264	1952205.0624164252	2764200.3062905846	3220954.897061621	4749851.741984086
1847847.085484782	5394468.221776642	2031311.7865764066	3307868.6310834177	2356872.255516277	2533647.978258107	1600514.3210245797	3094434.1395471334	2052972.9965552483	1747173.5196248423	3331888.083959626	2285792.618408543	2152226.2651477605	2383109.360007697	1536459.1290353485	3650731.6866248427	1550588.0309045794	2270660.2954234504	3748895.535353507	4455903.609951427	2346817.634744807	1734724.8979385241	2493375.5426982045	2112197.6268677176	2622880.682974872	2373604.520480264	1952205.0624164252	2764200.3062905846	3220954.897061621	4749851.741984086
1847847.085484782	5209400.540106681	2031311.7865764066	3307868.6310834177	2356872.255516277	2533647.978258107	1600514.3210245797	3094434.1395471334	1969256.2793979025	1747173.5196248423	3331888.083959626	2285792.618408543	2152226.2651477605	2383109.360007697	1536459.1290353485	3650731.6866248427	1550588.0309045794	2270660.2954234504	3748895.535353507	4455903.609951427	2346817.634744807	1734724.8979385241	2493375.5426982045	2112197.6268677176	2622880.682974872	2373604.520480264	1952205.0624164252	2764200.3062905846	3220954.897061621	4749851.741984086
1847847.085484782	5209400.540106681	2031311.7865764066	3307868.6310834177	2356872.255516277	2533647.978258107	1600514.3210245797	3094434.1395471334	1969256.2793979025	1747173.5196248423	3331888.083959626	2285792.618408543	2152226.2651477605	2383109.360007697	1536459.1290353485	3497181.17591724	1550588.0309045794	2270660.2954234504	3748895.535353507	4455903.609951427	2346817.634744807	1734724.8979385241	2493375.5426982045	2112197.6268677176	2622880.682974872	2373604.520480264	1952205.0624164252	2764200.3062905846	3220954.897061621	4749851.741984086
1847847.085484782	5209400.540106681	2031311.7865764066	3307868.6310834177	2356872.255516277	2533647.978258107	1470153.4567892263	3094434.1395471334	1969256.2793979025	1747173.5196248423	3331888.083959626	2285792.618408543	2152226.2651477605	2383109.360007697	1536459.1290353485	3497181.17591724	1497063.2584657846	2270660.2954234504	3748895.535353507	4334822.864934327	2323127.6298691602	1734724.8979385241	2493375.5426982045	2112197.6268677176	2622880.682974872	2373604.520480264	1952205.0624164252	2764200.3062905846	3220954.897061621	4749851.741984086
1847847.085484782	5209400.540106681	2031311.7865764066	3307868.6310834177	2356872.255516277	2533647.978258107	1470153.4567892263	2730665.9054937423	1969256.2793979025	1747173.5196248423	3331888.083959626	2285792.618408543	2152226.2651477605	2383109.360007697	1536459.1290353485	3497181.17591724	1497063.2584657846	2270660.2954234504	3748895.535353507	4254658.326906036	2323127.6298691602	1734724.8979385241	2493375.5426982045	2112197.6268677176	2622880.682974872	2340124.171428544	1952205.0624164252	2764200.3062905846	3220954.897061621	4632607.361305184
1847847.085484782	5209400.540106681	2031311.7865764066	3307868.6310834177	2356872.255516277	2533647.978258107	1470153.4567892263	2730665.9054937423	1969256.2793979025	1747173.5196248423	3331888.083959626	2285792.618408543	2152226.2651477605	2383109.360007697	1536459.1290353485	3497181.17591724	1497063.2584657846	2270660.2954234504	3748895.535353507	4254658.326906036	2323127.6298691602	1734724.8979385241	2493375.5426982045	2112197.6268677176	2622880.682974872	2340124.171428544	1952205.0624164252	2764200.3062905846	3220954.897061621	4632607.361305184
1847847.085484782	5209400.540106681	2031311.7865764066	3307868.6310834177	2356872.255516277	2407192.9300009427	1470153.4567892263	2730665.9054937423	1969256.2793979025	1747173.5196248423	3331888.083959626	2285792.618408543	2152226.2651477605	2383109.360007697	1536459.1290353485	3497181.17591724	1497063.2584657846	2270660.2954234504	3748895.535353507	4254658.326906036	2323127.6298691602	1734724.8979385241	2493375.5426982045	2112197.6268677176	2622880.682974872	2340124.171428544	1952205.0624164252	2764200.3062905846	3220954.897061621	4632607.361305184
1847847.085484782	5198333.070404251	2031311.7865764066	3307868.6310834177	2356872.255516277	2407192.9300009427	1470153.4567892263	2730665.9054937423	1969256.2793979025	1743401.6478285994	3331888.083959626	2285792.618408543	2152226.2651477605	2323964.026579898	1536459.1290353485	3497181.17591724	1497063.2584657846	2270660.2954234504	3748895.535353507	4254658.326906036	2323127.6298691602	1734724.8979385241	2493375.5426982045	2112197.6268677176	2622880.682974872	2340124.171428544	1952205.0624164252	2764200.3062905846	3220954.897061621	4632607.361305184
1847847.085484782	5198333.070404251	2031311.7865764066	3307868.6310834177	2356872.255516277	2407192.9300009427	1102022.609608981	2730665.9054937423	1969256.2793979025	1743401.6478285994	3331888.083959626	2285792.618408543	2152226.2651477605	2323964.026579898	1108257.1027458059	3497181.17591724	1497063.2584657846	2270660.2954234504	3748895.535353507	4135694.5243267864	2323127.6298691602	1734724.8979385241	2493375.5426982045	2112197.6268677176	2622880.682974872	2340124.171428544	1952205.0624164252	2764200.3062905846	3220954.897061621	4161782.286637653
1847847.085484782	5198333.070404251	2031311.7865764066	3307868.6310834177	2356872.255516277	1321799.4169764055	1102022.609608981	2634165.9450485576	1969256.2793979025	1743401.6478285994	3331888.083959626	2285792.618408543	2152226.2651477605	2323964.026579898	1108257.1027458059	3497181.17591724	1497063.2584657846	2270660.2954234504	3748895.535353507	4135694.5243267864	2323127.6298691602	1734724.8979385241	2493375.5426982045	2112197.6268677176	2503631.6052478505	2340124.171428544	1938676.0992364874	2764200.3062905846	3220954.897061621	4161782.286637653
1847847.085484782	5198333.070404251	1278957.5092479729	3307868.6310834177	2356872.255516277	1321799.4169764055	1102022.609608981	2634165.9450485576	1969256.2793979025	1743401.6478285994	3331888.083959626	1860344.6210068474	2152226.2651477605	2323964.026579898	1108257.1027458059	3497181.17591724	1497063.2584657846	2270660.2954234504	3748895.535353507	4135694.5243267864	2323127.6298691602	1734724.8979385241	2493375.5426982045	2112197.6268677176	2503631.6052478505	2340124.171428544	1938676.0992364874	2764200.3062905846	3220954.897061621	3890423.5730719715
1847847.085484782	5198333.070404251	1278957.5092479729	2129995.4710220397	2356872.255516277	1321799.4169764055	1102022.609608981	2634165.9450485576	1969256.2793979025	1743401.6478285994	3331888.083959626	1860344.6210068474	2152226.2651477605	2323964.026579898	1108257.1027458059	3497181.17591724	1497063.2584657846	2270660.2954234504	3748895.535353507	4113241.525493089	2323127.6298691602	1734724.8979385241	2493375.5426982045	2112197.6268677176	2502369.7465078468	2340124.171428544	1938676.0992364874	2764200.3062905846	3220954.897061621	3890423.5730719715
1847847.085484782	5056896.020980501	1278957.5092479729	2129995.4710220397	2356872.255516277	1321799.4169764055	1102022.609608981	2634165.9450485576	1969256.2793979025	1743401.6478285994	3331888.083959626	1860344.6210068474	2152226.2651477605	2323964.026579898	1108257.1027458059	3497181.17591724	1497063.2584657846	2270660.2954234504	3748895.535353507	4113241.525493089	2232210.1631142707	1734724.8979385241	2493375.5426982045	2112197.6268677176	2502369.7465078468	2340124.171428544	1938676.0992364874	2764200.3062905846	3220954.897061621	3890423.5730719715
1847847.085484782	5056896.020980501	1278957.5092479729	2129995.4710220397	2356872.255516277	1321799.4169764055	1102022.609608981	2634165.9450485576	1969256.2793979025	1743401.6478285994	3331888.083959626	1858677.4196481525	2152226.2651477605	2323964.026579898	1108257.1027458059	3497181.17591724	1497063.2584657846	2270660.2954234504	3748895.535353507	2802414.68688855	2081737.6544671943	1734724.8979385241	2351219.1065537944	2112197.6268677176	2502369.7465078468	2340124.171428544	1938676.0992364874	2764200.3062905846	3220954.897061621	3890423.5730719715
1814381.2174445433	5056896.020980501	1278957.5092479729	2129995.4710220397	2356872.255516277	1321799.4169764055	1102022.609608981	2634165.9450485576	1969256.2793979025	1743401.6478285994	3331888.083959626	1858677.4196481525	2152226.2651477605	2323964.026579898	1108257.1027458059	3497181.17591724	1497063.2584657846	2270660.2954234504	3748895.535353507	2802414.68688855	2081737.6544671943	1734724.8979385241	2351219.1065537944	1920884.0763153813	2502369.7465078468	2340124.171428544	1938676.0992364874	2764200.3062905846	3220954.897061621	3890423.5730719715
1814381.2174445433	5056896.020980501	1278957.5092479729	2129995.4710220397	2356872.255516277	1321799.4169764055	1102022.609608981	2634165.9450485576	1969256.2793979025	1743401.6478285994	3331888.083959626	1858677.4196481525	2152226.2651477605	2323964.026579898	1108257.1027458059	3497181.17591724	1497063.2584657846	2270660.2954234504	3748895.535353507	2802414.68688855	2081737.6544671943	1734724.8979385241	2351219.1065537944	1920884.0763153813	2502369.7465078468	2340124.171428544	1938676.0992364874	2764200.3062905846	3220954.897061621	3890423.5730719715
1814381.2174445433	5056896.020980501	1278957.5092479729	2129995.4710220397	2201350.0352371493	1321799.4169764055	1102022.609608981	2447460.58155737	1969256.2793979025	1743401.6478285994	3331888.083959626	1858677.4196481525	2152226.2651477605	2323964.026579898	1108257.1027458059	3497181.17591724	1497063.2584657846	2270660.2954234504	3748895.535353507	2802414.68688855	2081737.6544671943	1734724.8979385241	2351219.1065537944	1920884.0763153813	2502369.7465078468	2340124.171428544	1938676.0992364874	2764200.3062905846	3220954.897061621	3890423.5730719715
1814381.2174445433	5056896.020980501	1278957.5092479729	2129995.4710220397	1887912.1106734555	1321799.4169764055	1102022.609608981	2447460.58155737	1969256.2793979025	1743401.6478285994	3331888.083959626	1858677.4196481525	2152226.2651477605	2323964.026579898	1108257.1027458059	3497181.17591724	1497063.2584657846	2270660.2954234504	3748895.535353507	2789154.7954362947	2081737.6544671943	1734724.8979385241	2351219.1065537944	1920884.0763153813	2502369.7465078468	2340124.171428544	1938676.0992364874	2764200.3062905846	3220954.897061621	3890423.5730719715
1814381.2174445433	5056896.020980501	1278957.5092479729	2129995.4710220397	1887912.1106734555	1321799.4169764055	1102022.609608981	2447460.58155737	1969256.2793979025	1743401.6478285994	3331888.083959626	1858677.4196481525	2152226.2651477605	2323964.026579898	1108257.1027458059	3497181.17591724	1497063.2584657846	2270660.2954234504	3748895.535353507	2789154.7954362947	2081737.6544671943	1734724.8979385241	2351219.1065537944	1920884.0763153813	2502369.7465078468	2340124.171428544	1715883.4993842116	2764200.3062905846	3220954.897061621	3890423.5730719715
1814381.2174445433	5056896.020980501	1278957.5092479729	2129995.4710220397	1887912.1106734555	1321799.4169764055	1102022.609608981	2447460.58155737	1969256.2793979025	1743401.6478285994	3331888.083959626	1858677.4196481525	2152226.2651477605	2323964.026579898	1108257.1027458059	3497181.17591724	1497063.2584657846	2242426.932365898	3748895.535353507	2789154.7954362947	2081737.6544671943	1734724.8979385241	2351219.1065537944	1920884.0763153813	2502369.7465078468	2340124.171428544	1715883.4993842116	2764200.3062905846	3220954.897061621	3890423.5730719715
1814381.2174445433	5016929.338293903	1278957.5092479729	2129995.4710220397	1887912.1106734555	1321799.4169764055	1102022.609608981	2447460.58155737	1969256.2793979025	1743401.6478285994	3331888.083959626	1858677.4196481525	2152226.2651477605	2323964.026579898	1108257.1027458059	3497181.17591724	1497063.2584657846	2242426.932365898	3748895.535353507	2789154.7954362947	2081737.6544671943	1734724.8979385241	2351219.1065537944	1920884.0763153813	2502369.7465078468	2340124.171428544	1715883.4993842116	2764200.3062905846	3220954.897061621	3890423.5730719715
1814381.2174445433	5016929.338293903	1221690.0168514997	2129995.4710220397	1887912.1106734555	1244746.2721904214	1102022.609608981	2447460.58155737	1969256.2793979025	1743401.6478285994	3331888.083959626	1858677.4196481525	2152226.2651477605	2323964.026579898	1108257.1027458059	3488589.9777071658	1497063.2584657846	2242426.932365898	3748895.535353507	2789154.7954362947	2081737.6544671943	1734724.8979385241	1512501.9545944678	1920884.0763153813	2502369.7465078468	2040194.744799144	1715883.4993842116	2764200.3062905846	3220954.897061621	3890423.5730719715
1814381.2174445433	5016929.338293903	1221690.0168514997	2129995.4710220397	1887912.1106734555	1244746.2721904214	1102022.609608981	2447460.58155737	1969256.2793979025	1743401.6478285994	3331888.083959626	1858677.4196481525	1988004.6074839775	1881635.3573787613	1108257.1027458059	3488589.9777071658	1497063.2584657846	1730592.1310572452	3748895.535353507	2789154.7954362947	2081737.6544671943	1734724.8979385241	1512501.9545944678	1920884.0763153813	2502369.7465078468	2040194.744799144	1715883.4993842116	2764200.3062905846	3144866.687596084	3890423.5730719715
1814381.2174445433	5016929.338293903	1221690.0168514997	2129995.4710220397	1887912.1106734555	1244746.2721904214	1102022.609608981	2447460.58155737	1969256.2793979025	1743401.6478285994	3331888.083959626	1858677.4196481525	1988004.6074839775	1144570.289540549	1022144.2726534437	3488589.9777071658	1497063.2584657846	1730592.1310572452	3748895.535353507	2789154.7954362947	2081737.6544671943	1734724.8979385241	1512501.9545944678	1920884.0763153813	2502369.7465078468	2040194.744799144	1715883.4993842116	2764200.3062905846	3144866.687596084	3890423.5730719715
1727285.822427488	5016929.338293903	1221690.0168514997	2129995.4710220397	1887912.1106734555	1244746.2721904214	1102022.609608981	2447460.58155737	1969256.2793979025	1743401.6478285994	3331888.083959626	1858677.4196481525	1988004.6074839775	1144570.289540549	1022144.2726534437	3488589.9777071658	1497063.2584657846	1730592.1310572452	3748895.535353507	2789154.7954362947	2081737.6544671943	1734724.8979385241	1512501.9545944678	1920884.0763153813	2502369.7465078468	2040194.744799144	1112869.0800960024	2764200.3062905846	3144866.687596084	3890423.5730719715
1727285.822427488	5016929.338293903	1221690.0168514997	2129995.4710220397	1887912.1106734555	1244746.2721904214	1102022.609608981	2447460.58155737	1969256.2793979025	1743401.6478285994	3331888.083959626	1858677.4196481525	1988004.6074839775	1144570.289540549	1022144.2726534437	3488589.9777071658	1497063.2584657846	1730592.1310572452	3748895.535353507	2789154.7954362947	2081737.6544671943	1734724.8979385241	1512501.9545944678	1920884.0763153813	2502369.7465078468	2040194.744799144	1112869.0800960024	2764200.3062905846	3144866.687596084	3890423.5730719715
1727285.822427488	5016929.338293903	1221690.0168514997	2129995.4710220397	1887912.1106734555	1244746.2721904214	1102022.609608981	2019857.9402480817	1969256.2793979025	1743401.6478285994	3246332.9597120397	1858677.4196481525	1988004.6074839775	1144570.289540549	1022144.2726534437	3488589.9777071658	1497063.2584657846	1730592.1310572452	3748895.535353507	2789154.7954362947	2081737.6544671943	1734724.8979385241	1512501.9545944678	1566628.5072015026	2502369.7465078468	2040194.744799144	1112869.0800960024	2764200.3062905846	3144866.687596084	3890423.5730719715
1727285.822427488	5016929.338293903	1221690.0168514997	2022402.145082404	1887912.1106734555	950959.1214032681	1102022.609608981	2019857.9402480817	1969256.2793979025	1743401.6478285994	3246332.9597120397	1858677.4196481525	1988004.6074839775	1144570.289540549	1022144.2726534437	3488589.9777071658	1497063.2584657846	1719533.2307799887	3748895.535353507	2789154.7954362947	2081737.6544671943	1734724.8979385241	1512501.9545944678	1566628.5072015026	2502369.7465078468	2040194.744799144	1112869.0800960024	2764200.3062905846	3144866.687596084	3890423.5730719715
1727285.822427488	5016929.338293903	1221690.0168514997	2022402.145082404	1887912.1106734555	950959.1214032681	1102022.609608981	2019857.9402480817	1969256.2793979025	1743401.6478285994	3246332.9597120397	1858677.4196481525	1988004.6074839775	1144570.289540549	1022144.2726534437	3488589.9777071658	1497063.2584657846	1719533.2307799887	3748895.535353507	2789154.7954362947	1986258.3609875222	1734724.8979385241	1512501.9545944678	1566628.5072015026	2502369.7465078468	2040194.744799144	1112869.0800960024	2764200.3062905846	3144866.687596084	3890423.5730719715
1727285.822427488	5016929.338293903	1221690.0168514997	2022402.145082404	1887912.1106734555	931505.6762055075	1102022.609608981	2019857.9402480817	1969256.2793979025	1743401.6478285994	3246332.9597120397	1858677.4196481525	1988004.6074839775	1144570.289540549	1022144.2726534437	3488589.9777071658	1367671.3033389964	1665263.906599857	3748895.535353507	2789154.7954362947	1986258.3609875222	1513160.6316031346	1512501.9545944678	1566628.5072015026	2502369.7465078468	2040194.744799144	1112869.0800960024	2764200.3062905846	3032119.5657147183	3890423.5730719715
1727285.822427488	4920785.16895677	1221690.0168514997	2022402.145082404	1887912.1106734555	931505.6762055075	1102022.609608981	2019857.9402480817	1682956.172524609	1743401.6478285994	3246332.9597120397	1858677.4196481525	1988004.6074839775	1144570.289540549	1022144.2726534437	3488589.9777071658	1367671.3033389964	1665263.906599857	3748895.535353507	2529303.500069012	1986258.3609875222	1513160.6316031346	1452226.5288453698	1566628.5072015026	2502369.7465078468	2040194.744799144	1112869.0800960024	2764200.3062905846	3032119.5657147183	3696839.1949546593
1727285.822427488	4920785.16895677	1221690.0168514997	2022402.145082404	1887912.1106734555	931505.6762055075	1102022.609608981	2019857.9402480817	1682956.172524609	1743401.6478285994	2135815.180375382	1858677.4196481525	1988004.6074839775	1144570.289540549	1022144.2726534437	3488589.9777071658	1367671.3033389964	1665263.906599857	3748895.535353507	2529303.500069012	1986258.3609875222	1513160.6316031346	1452226.5288453698	1566628.5072015026	2502369.7465078468	2040194.744799144	1112869.0800960024	2764200.3062905846	3032119.5657147183	3696839.1949546593
1727285.822427488	4920785.16895677	1204105.1465347582	2022402.145082404	1115717.760959523	931505.6762055075	1102022.609608981	2019857.9402480817	1682956.172524609	1743401.6478285994	2135815.180375382	1858677.4196481525	1988004.6074839775	1144570.289540549	1022144.2726534437	3488589.9777071658	1367671.3033389964	1665263.906599857	3748895.535353507	2529303.500069012	1986258.3609875222	1513160.6316031346	1452226.5288453698	1566628.5072015026	2502369.7465078468	2040194.744799144	1112869.0800960024	2764200.3062905846	3032119.5657147183	3696839.1949546593
1727285.822427488	4513093.311424184	1204105.1465347582	2022402.145082404	1115717.760959523	931505.6762055075	1102022.609608981	2019857.9402480817	1682956.172524609	1267068.0689488328	2135815.180375382	1858677.4196481525	1988004.6074839775	1144570.289540549	1022144.2726534437	3488589.9777071658	1367671.3033389964	1665263.906599857	3748895.535353507	2529303.500069012	1986258.3609875222	1513160.6316031346	1452226.5288453698	1566628.5072015026	2502369.7465078468	2040194.744799144	1031237.7166952969	2764200.3062905846	3032119.5657147183	3696839.1949546593
1727285.822427488	4450254.405746169	1204105.1465347582	2022402.145082404	1115717.760959523	931505.6762055075	1102022.609608981	2019857.9402480817	1579906.3424196113	1267068.0689488328	2135815.180375382	1858677.4196481525	1988004.6074839775	1144570.289540549	1022144.2726534437	3488589.9777071658	1367671.3033389964	1665263.906599857	3748895.535353507	2529303.500069012	1986258.3609875222	1513160.6316031346	1452226.5288453698	1566628.5072015026	2502369.7465078468	2040194.744799144	1031237.7166952969	2764200.3062905846	3032119.5657147183	3696839.1949546593
1727285.822427488	4450254.405746169	1167534.7508378427	1986155.6921760556	1115717.760959523	931505.6762055075	1102022.609608981	2019857.9402480817	1579906.3424196113	1267068.0689488328	2135815.180375382	1858677.4196481525	1988004.6074839775	1144570.289540549	1022144.2726534437	3488589.9777071658	1367671.3033389964	1665263.906599857	3748895.535353507	2529303.500069012	1986258.3609875222	1513160.6316031346	1452226.5288453698	1566628.5072015026	2502369.7465078468	2040194.744799144	1031237.7166952969	2764200.3062905846	3032119.5657147183	3696839.1949546593
1727285.822427488	3932453.872311025	1167534.7508378427	1986155.6921760556	1080966.781989619	931505.6762055075	1102022.609608981	2019857.9402480817	1579906.3424196113	1267068.0689488328	2135815.180375382	1858677.4196481525	1988004.6074839775	1144570.289540549	1022144.2726534437	3488589.9777071658	1367671.3033389964	1665263.906599857	3748895.535353507	2529303.500069012	1986258.3609875222	1513160.6316031346	1452226.5288453698	1566628.5072015026	2502369.7465078468	2040194.744799144	1031237.7166952969	2764200.3062905846	3032119.5657147183	3696839.1949546593
1727285.822427488	3932453.872311025	1167534.7508378427	1986155.6921760556	1080966.781989619	931505.6762055075	884637.007814602	2019857.9402480817	1579906.3424196113	1267068.0689488328	2135815.180375382	1858677.4196481525	1988004.6074839775	1144570.289540549	1022144.2726534437	3488589.9777071658	1367671.3033389964	1665263.906599857	3748895.535353507	2529303.500069012	1986258.3609875222	1513160.6316031346	1452226.5288453698	1566628.5072015026	2502369.7465078468	2040194.744799144	1031237.7166952969	2764200.3062905846	3032119.5657147183	3696839.1949546593
1727285.822427488	3932453.872311025	1167534.7508378427	1986155.6921760556	1080966.781989619	931505.6762055075	884637.007814602	2019857.9402480817	1579906.3424196113	1267068.0689488328	2135815.180375382	1603807.6681955454	1988004.6074839775	1144570.289540549	1022144.2726534437	3488589.9777071658	1367671.3033389964	1665263.906599857	3748895.535353507	2529303.500069012	1986258.3609875222	1513160.6316031346	1452226.5288453698	1566628.5072015026	2502369.7465078468	2040194.744799144	772683.4368092448	2764200.3062905846	3032119.5657147183	3696839.1949546593
1727285.822427488	3932453.872311025	1167534.7508378427	1985022.3259587185	1080966.781989619	931505.6762055075	884637.007814602	2019857.9402480817	1579906.3424196113	1267068.0689488328	2135815.180375382	1563366.8222299593	1988004.6074839775	1144570.289540549	1022144.2726534437	3488589.9777071658	1367671.3033389964	1665263.906599857	3748895.535353507	2529303.500069012	1986258.3609875222	1513160.6316031346	1452226.5288453698	1566628.5072015026	2502369.7465078468	2040194.744799144	772683.4368092448	2764200.3062905846	3032119.5657147183	3696839.1949546593
1727285.822427488	3932453.872311025	1167534.7508378427	1985022.3259587185	1080966.781989619	931505.6762055075	884637.007814602	2019857.9402480817	1579906.3424196113	1267068.0689488328	2135815.180375382	1563366.8222299593	1988004.6074839775	1144570.289540549	1022144.2726534437	3488589.9777071658	1367671.3033389964	1665263.906599857	2314134.1265819436	2529303.500069012	1965932.990462743	1513160.6316031346	1452226.5288453698	1566628.5072015026	2502369.7465078468	2040194.744799144	772683.4368092448	2764200.3062905846	3032119.5657147183	3696839.1949546593
1727285.822427488	3932453.872311025	1167534.7508378427	1985022.3259587185	1080966.781989619	931505.6762055075	884637.007814602	2019857.9402480817	1579906.3424196113	1267068.0689488328	2135815.180375382	1302142.2963352343	1988004.6074839775	1144570.289540549	1022144.2726534437	3488589.9777071658	1367671.3033389964	1665263.906599857	2314134.1265819436	2529303.500069012	1965932.990462743	1513160.6316031346	1452226.5288453698	1566628.5072015026	2502369.7465078468	2040194.744799144	772683.4368092448	2764200.3062905846	3010241.2439582176	3696839.1949546593
1727285.822427488	3912661.720063688	1167534.7508378427	1985022.3259587185	1080966.781989619	931505.6762055075	884637.007814602	2019857.9402480817	1579906.3424196113	1267068.0689488328	2135815.180375382	1302142.2963352343	1988004.6074839775	1144570.289540549	1022144.2726534437	3488589.9777071658	1367671.3033389964	1665263.906599857	2314134.1265819436	2529303.500069012	1965932.990462743	1513160.6316031346	1452226.5288453698	1566628.5072015026	2502369.7465078468	2040194.744799144	772683.4368092448	2764200.3062905846	3010241.2439582176	3696839.1949546593
1727285.822427488	3576012.436828325	1167534.7508378427	1985022.3259587185	1080966.781989619	931505.6762055075	884637.007814602	2019857.9402480817	1579906.3424196113	1267068.0689488328	2135815.180375382	1302142.2963352343	1988004.6074839775	1144570.289540549	1022144.2726534437	3488589.9777071658	1367671.3033389964	1665263.906599857	2314134.1265819436	2529303.500069012	1965932.990462743	1513160.6316031346	1452226.5288453698	1566628.5072015026	2502369.7465078468	1950906.9999425681	772683.4368092448	2764200.3062905846	3010241.2439582176	3696839.1949546593
1727285.822427488	3576012.436828325	1167534.7508378427	1985022.3259587185	1080966.781989619	931505.6762055075	884637.007814602	2019857.9402480817	1579906.3424196113	1267068.0689488328	2135815.180375382	1302142.2963352343	1988004.6074839775	1144570.289540549	1022144.2726534437	3488589.9777071658	1348205.4125005219	1665263.906599857	2314134.1265819436	2529303.500069012	1965932.990462743	1513160.6316031346	1452226.5288453698	1566628.5072015026	2502369.7465078468	1950906.9999425681	772683.4368092448	2764200.3062905846	3010241.2439582176	3696839.1949546593
1727285.822427488	3576012.436828325	1167534.7508378427	1985022.3259587185	1080966.781989619	931505.6762055075	884637.007814602	2019857.9402480817	1579906.3424196113	1267068.0689488328	2093545.1570620174	1302142.2963352343	1988004.6074839775	1144570.289540549	1022144.2726534437	3488589.9777071658	1348205.4125005219	1665263.906599857	2314134.1265819436	2484979.1092204694	1965932.990462743	1281427.936238085	1400593.6750951512	1552953.586372438	2502369.7465078468	1950906.9999425681	772683.4368092448	2764200.3062905846	3010241.2439582176	3385635.6534095234
1719462.6387487936	3576012.436828325	1167534.7508378427	1985022.3259587185	1080966.781989619	931505.6762055075	884637.007814602	2019857.9402480817	1579906.3424196113	1267068.0689488328	2093545.1570620174	1302142.2963352343	1988004.6074839775	1144570.289540549	1022144.2726534437	3371000.8153757644	1348205.4125005219	1665263.906599857	2314134.1265819436	2484979.1092204694	1965932.990462743	1281427.936238085	1400593.6750951512	1552953.586372438	2502369.7465078468	1950906.9999425681	772683.4368092448	2764200.3062905846	3010241.2439582176	3385635.6534095234
1719462.6387487936	3576012.436828325	1104023.1526941871	1985022.3259587185	1080966.781989619	931505.6762055075	884637.007814602	2019857.9402480817	1579906.3424196113	1267068.0689488328	2093545.1570620174	1302142.2963352343	1988004.6074839775	1144570.289540549	1022144.2726534437	3371000.8153757644	1348205.4125005219	1665263.906599857	2314134.1265819436	2195818.2084981017	1965932.990462743	1281427.936238085	1400593.6750951512	1552953.586372438	2502369.7465078468	1950906.9999425681	772683.4368092448	2764200.3062905846	3010241.2439582176	3385635.6534095234
1719462.6387487936	3576012.436828325	1048503.7631757644	1985022.3259587185	1080966.781989619	931505.6762055075	884637.007814602	2019857.9402480817	1579906.3424196113	1267068.0689488328	2093545.1570620174	1302142.2963352343	1988004.6074839775	1144570.289540549	1022144.2726534437	3371000.8153757644	1348205.4125005219	1665263.906599857	2314134.1265819436	2195818.2084981017	1965932.990462743	1281427.936238085	1400593.6750951512	1552953.586372438	2502369.7465078468	1950906.9999425681	772683.4368092448	2764200.3062905846	3010241.2439582176	3385635.6534095234
1719462.6387487936	3576012.436828325	1048503.7631757644	1985022.3259587185	1080966.781989619	931505.6762055075	884637.007814602	2019857.9402480817	1579906.3424196113	1267068.0689488328	2093545.1570620174	1302142.2963352343	1910301.7956016397	1144570.289540549	1022144.2726534437	3371000.8153757644	1348205.4125005219	1665263.906599857	2314134.1265819436	2195818.2084981017	1965932.990462743	1281427.936238085	1400593.6750951512	1552953.586372438	2502369.7465078468	1950906.9999425681	772683.4368092448	2764200.3062905846	3010241.2439582176	3385635.6534095234
1719462.6387487936	3576012.436828325	1048503.7631757644	1985022.3259587185	1080966.781989619	931505.6762055075	846274.0717459896	1694196.2660126886	1579906.3424196113	1267068.0689488328	2093545.1570620174	1302142.2963352343	1910301.7956016397	1144570.289540549	1022144.2726534437	3371000.8153757644	1348205.4125005219	1665263.906599857	2314134.1265819436	2195818.2084981017	1965932.990462743	1256488.530602593	1400593.6750951512	1552953.586372438	2502369.7465078468	1950906.9999425681	772683.4368092448	2764200.3062905846	3010241.2439582176	3385635.6534095234
1719462.6387487936	3576012.436828325	1048503.7631757644	1985022.3259587185	1080966.781989619	931505.6762055075	846274.0717459896	1694196.2660126886	1579906.3424196113	1267068.0689488328	2093545.1570620174	1302142.2963352343	1910301.7956016397	1144570.289540549	1019175.6123732867	3371000.8153757644	1348205.4125005219	1665263.906599857	2314134.1265819436	2195818.2084981017	1965932.990462743	1256488.530602593	1400593.6750951512	1552953.586372438	2502369.7465078468	1950906.9999425681	772683.4368092448	2764200.3062905846	3010241.2439582176	3385635.6534095234
1719462.6387487936	3576012.436828325	1048503.7631757644	1985022.3259587185	1080966.781989619	931505.6762055075	846274.0717459896	1694196.2660126886	1579906.3424196113	1267068.0689488328	2093545.1570620174	1302142.2963352343	1910301.7956016397	1144570.289540549	1019175.6123732867	3371000.8153757644	1348205.4125005219	1665263.906599857	2314134.1265819436	2109067.2883951813	1965932.990462743	1256488.530602593	1400593.6750951512	1552953.586372438	2502369.7465078468	1950906.9999425681	772683.4368092448	2764200.3062905846	3010241.2439582176	3385635.6534095234
1719462.6387487936	3576012.436828325	1048503.7631757644	1985022.3259587185	1080966.781989619	931505.6762055075	846274.0717459896	1694196.2660126886	1579906.3424196113	1267068.0689488328	2093545.1570620174	1302142.2963352343	1910301.7956016397	1144570.289540549	1019175.6123732867	2858321.938033591	1348205.4125005219	1665263.906599857	2314134.1265819436	2109067.2883951813	1965932.990462743	1256488.530602593	1400593.6750951512	1281772.2259649169	2502369.7465078468	1950906.9999425681	772683.4368092448	2764200.3062905846	3010241.2439582176	3385635.6534095234
1719462.6387487936	3576012.436828325	1048503.7631757644	1886956.5438181842	1080966.781989619	931505.6762055075	846274.0717459896	1694196.2660126886	1579906.3424196113	1267068.0689488328	2093545.1570620174	1302142.2963352343	1910301.7956016397	1144570.289540549	917469.5801026912	2858321.938033591	1348205.4125005219	1665263.906599857	2314134.1265819436	2109067.2883951813	1965932.990462743	1256488.530602593	1400593.6750951512	1281772.2259649169	2502369.7465078468	1950906.9999425681	772683.4368092448	2764200.3062905846	3010241.2439582176	3242818.5839942177
1719462.6387487936	3576012.436828325	1048503.7631757644	1886956.5438181842	1080966.781989619	931505.6762055075	846274.0717459896	1694196.2660126886	1579906.3424196113	1267068.0689488328	2093545.1570620174	1302142.2963352343	1910301.7956016397	1144570.289540549	830389.100743113	2858321.938033591	1348205.4125005219	1665263.906599857	2314134.1265819436	2109067.2883951813	1965932.990462743	1256488.530602593	1400593.6750951512	1281772.2259649169	2502369.7465078468	1950906.9999425681	772683.4368092448	2764200.3062905846	3010241.2439582176	3242818.5839942177
1719462.6387487936	3576012.436828325	1048503.7631757644	1886956.5438181842	1080966.781989619	931505.6762055075	846274.0717459896	1694196.2660126886	1579906.3424196113	1267068.0689488328	1908360.563105534	1302142.2963352343	1910301.7956016397	1144570.289540549	830389.100743113	2858321.938033591	1348205.4125005219	1665263.906599857	2314134.1265819436	2109067.2883951813	1965932.990462743	800096.9170719772	1400593.6750951512	1281772.2259649169	2502369.7465078468	1950906.9999425681	772683.4368092448	2764200.3062905846	3010241.2439582176	3242818.5839942177
1719462.6387487936	3576012.436828325	1048503.7631757644	1886956.5438181842	1080966.781989619	931505.6762055075	846274.0717459896	1694196.2660126886	1579906.3424196113	1267068.0689488328	1908360.563105534	1302142.2963352343	1910301.7956016397	1144570.289540549	780206.7999240533	2858321.938033591	1348205.4125005219	1665263.906599857	2314134.1265819436	2109067.2883951813	1965932.990462743	800096.9170719772	1400593.6750951512	1281772.2259649169	2502369.7465078468	1950906.9999425681	772683.4368092448	2764200.3062905846	3010241.2439582176	3242818.5839942177
1719462.6387487936	3571629.747801422	1048503.7631757644	1886956.5438181842	1080966.781989619	931505.6762055075	846274.0717459896	1694196.2660126886	1579906.3424196113	1267068.0689488328	1908360.563105534	1302142.2963352343	1910301.7956016397	1144570.289540549	780206.7999240533	2858321.938033591	1348205.4125005219	1665263.906599857	2314134.1265819436	2109067.2883951813	1965932.990462743	800096.9170719772	1400593.6750951512	1281772.2259649169	2502369.7465078468	1950906.9999425681	772683.4368092448	2764200.3062905846	3010241.2439582176	3242818.5839942177
1719462.6387487936	3560723.6522970507	1048503.7631757644	1886956.5438181842	1080966.781989619	931505.6762055075	846274.0717459896	1629151.3431648694	1579906.3424196113	1267068.0689488328	1908360.563105534	1277964.0568963664	1910301.7956016397	1144570.289540549	780206.7999240533	2858321.938033591	1348205.4125005219	1665263.906599857	2314134.1265819436	2109067.2883951813	1965932.990462743	800096.9170719772	1400593.6750951512	1281772.2259649169	2502369.7465078468	1950906.9999425681	772683.4368092448	2764200.3062905846	3010241.2439582176	3242818.5839942177
1719462.6387487936	3560723.6522970507	1048503.7631757644	1886956.5438181842	1080966.781989619	931505.6762055075	846274.0717459896	1629151.3431648694	1579906.3424196113	1267068.0689488328	1908360.563105534	1277964.0568963664	1886859.9437669655	1144570.289540549	759381.7197668527	2858321.938033591	1348205.4125005219	1665263.906599857	2314134.1265819436	1757028.0899489876	1965932.990462743	800096.9170719772	1400593.6750951512	1281772.2259649169	2502369.7465078468	1950906.9999425681	772683.4368092448	2764200.3062905846	3010241.2439582176	3167124.579879009
1322637.5375119105	3560723.6522970507	1048503.7631757644	1886956.5438181842	1080966.781989619	931505.6762055075	846274.0717459896	1506202.2571259867	1579906.3424196113	1267068.0689488328	1908360.563105534	1277964.0568963664	1886859.9437669655	1144570.289540549	759381.7197668527	2858321.938033591	1172469.662715822	1665263.906599857	2314134.1265819436	1757028.0899489876	1965932.990462743	800096.9170719772	1400593.6750951512	1281772.2259649169	2502369.7465078468	1950906.9999425681	772683.4368092448	2764200.3062905846	3010241.2439582176	3167124.579879009
1322637.5375119105	3560723.6522970507	1048503.7631757644	1886956.5438181842	1080966.781989619	931505.6762055075	846274.0717459896	1506202.2571259867	1579906.3424196113	1267068.0689488328	1908360.563105534	1163357.870035699	1886859.9437669655	1144570.289540549	759381.7197668527	2858321.938033591	1172469.662715822	1581256.3591434653	2314134.1265819436	1757028.0899489876	1965932.990462743	800096.9170719772	1400593.6750951512	1281772.2259649169	2502369.7465078468	1950906.9999425681	676403.5338197553	2764200.3062905846	3010241.2439582176	3167124.579879009
1291293.3309648624	3560723.6522970507	1048503.7631757644	1886956.5438181842	1080966.781989619	931505.6762055075	846274.0717459896	1506202.2571259867	1579906.3424196113	1267068.0689488328	1908360.563105534	1163357.870035699	1886859.9437669655	1144570.289540549	759381.7197668527	2858321.938033591	1172469.662715822	1581256.3591434653	2314134.1265819436	1757028.0899489876	1965932.990462743	800096.9170719772	1400593.6750951512	1281772.2259649169	2502369.7465078468	1950906.9999425681	676403.5338197553	2762504.400866947	3010241.2439582176	3167124.579879009
1291293.3309648624	3247408.3128121775	1048503.7631757644	1886956.5438181842	1080966.781989619	931505.6762055075	846274.0717459896	1506202.2571259867	1579906.3424196113	1267068.0689488328	1908360.563105534	1163357.870035699	1886859.9437669655	1144570.289540549	759381.7197668527	2858321.938033591	1172469.662715822	1581256.3591434653	2314134.1265819436	1757028.0899489876	1965932.990462743	800096.9170719772	1400593.6750951512	1281772.2259649169	2502369.7465078468	1950906.9999425681	676403.5338197553	2762504.400866947	2512022.06319953	3167124.579879009
1291293.3309648624	3247408.3128121775	1048503.7631757644	1886956.5438181842	1080966.781989619	883318.6290502553	846274.0717459896	1280937.7232304057	1579906.3424196113	1267068.0689488328	1908360.563105534	1163357.870035699	1886859.9437669655	1116518.0099111223	759381.7197668527	2858321.938033591	1172469.662715822	1581256.3591434653	2314134.1265819436	1757028.0899489876	1965932.990462743	800096.9170719772	1400593.6750951512	1281772.2259649169	2495514.6431703474	1950906.9999425681	676403.5338197553	2762504.400866947	2512022.06319953	3167124.579879009
1291293.3309648624	3247408.3128121775	1044013.2075910978	1886956.5438181842	1080966.781989619	883318.6290502553	846274.0717459896	1280937.7232304057	1579906.3424196113	1267068.0689488328	1908360.563105534	1163357.870035699	1886859.9437669655	1116518.0099111223	759381.7197668527	2858321.938033591	1172469.662715822	1581256.3591434653	2314134.1265819436	1720230.857688921	1965932.990462743	800096.9170719772	1400593.6750951512	946965.894844197	2495514.6431703474	1950906.9999425681	676403.5338197553	2762504.400866947	2512022.06319953	3167124.579879009
1291293.3309648624	3247408.3128121775	1044013.2075910978	1886956.5438181842	1080966.781989619	883318.6290502553	846274.0717459896	1280937.7232304057	1579906.3424196113	1267068.0689488328	1908360.563105534	1163357.870035699	1886859.9437669655	1116518.0099111223	759381.7197668527	2437180.2971875127	1172469.662715822	1581256.3591434653	2314134.1265819436	1619148.1317803862	1965932.990462743	800096.9170719772	1400593.6750951512	946965.894844197	2495514.6431703474	1950906.9999425681	676403.5338197553	2762504.400866947	2512022.06319953	3167124.579879009
1291293.3309648624	3247408.3128121775	1044013.2075910978	1886956.5438181842	1080966.781989619	883318.6290502553	846274.0717459896	1280937.7232304057	1579906.3424196113	1267068.0689488328	1908360.563105534	1130737.844439553	1836869.5998333793	1116518.0099111223	759381.7197668527	2437180.2971875127	1172469.662715822	1581256.3591434653	2314134.1265819436	1619148.1317803862	1965932.990462743	800096.9170719772	1400593.6750951512	946965.894844197	2495514.6431703474	1950906.9999425681	676403.5338197553	2762504.400866947	2512022.06319953	3167124.579879009
1284210.4058377042	3247408.3128121775	1044013.2075910978	1886956.5438181842	1080966.781989619	883318.6290502553	846274.0717459896	1280937.7232304057	1579906.3424196113	1267068.0689488328	1908360.563105534	1130737.844439553	1836869.5998333793	1116518.0099111223	759381.7197668527	2437180.2971875127	1172469.662715822	1581256.3591434653	2314134.1265819436	1619148.1317803862	1547646.4247492978	800096.9170719772	1400593.6750951512	946965.894844197	2495514.6431703474	1950906.9999425681	676403.5338197553	2762504.400866947	2512022.06319953	3167124.579879009
1259133.529876158	3247408.3128121775	1044013.2075910978	1886956.5438181842	1080966.781989619	883318.6290502553	846274.0717459896	1280937.7232304057	1579906.3424196113	1267068.0689488328	1908360.563105534	1130737.844439553	1836869.5998333793	1116518.0099111223	759381.7197668527	2437180.2971875127	1172469.662715822	1581256.3591434653	2314134.1265819436	1619148.1317803862	1547646.4247492978	756754.8965673556	1400593.6750951512	946965.894844197	2495514.6431703474	1933362.0346317666	676403.5338197553	2762504.400866947	2512022.06319953	3167124.579879009
1259133.529876158	3093742.6709449207	1044013.2075910978	1886956.5438181842	1080966.781989619	883318.6290502553	846274.0717459896	1280937.7232304057	1579906.3424196113	1267068.0689488328	1908360.563105534	1130737.844439553	1836869.5998333793	1116518.0099111223	759381.7197668527	2240192.197423168	1172469.662715822	1581256.3591434653	2314134.1265819436	1619148.1317803862	1470049.4471409658	756754.8965673556	1390322.823208583	946965.894844197	2495514.6431703474	1933362.0346317666	676403.5338197553	2762504.400866947	2512022.06319953	2850729.668689291
1259133.529876158	2215701.4219005657	1044013.2075910978	1886956.5438181842	1080966.781989619	883318.6290502553	846274.0717459896	1280937.7232304057	1579906.3424196113	1267068.0689488328	1908360.563105534	1130737.844439553	1836869.5998333793	1116518.0099111223	759381.7197668527	2240192.197423168	1036087.7903998109	1581256.3591434653	2314134.1265819436	1619148.1317803862	1470049.4471409658	756754.8965673556	1390322.823208583	946965.894844197	2466452.519707825	1933362.0346317666	676403.5338197553	2762504.400866947	2512022.06319953	2850729.668689291
1259133.529876158	2215701.4219005657	1044013.2075910978	1886956.5438181842	1080966.781989619	883318.6290502553	846274.0717459896	1246312.0050307736	1579906.3424196113	1267068.0689488328	1908360.563105534	1130737.844439553	1836869.5998333793	1116518.0099111223	759381.7197668527	2240192.197423168	1036087.7903998109	1581256.3591434653	2314134.1265819436	1619148.1317803862	1470049.4471409658	756754.8965673556	1390322.823208583	946965.894844197	2466452.519707825	1933362.0346317666	676403.5338197553	2762504.400866947	1988461.2288821149	2850729.668689291
1259133.529876158	2215701.4219005657	1044013.2075910978	1703289.85899984	1080966.781989619	883318.6290502553	846274.0717459896	1246312.0050307736	1579906.3424196113	1267068.0689488328	1908360.563105534	1130737.844439553	1836869.5998333793	1116518.0099111223	759381.7197668527	2240192.197423168	1036087.7903998109	1581256.3591434653	2314134.1265819436	1619148.1317803862	1470049.4471409658	756754.8965673556	1390322.823208583	946965.894844197	2466452.519707825	1933362.0346317666	676403.5338197553	2762504.400866947	1988461.2288821149	2850729.668689291
1259133.529876158	2215701.4219005657	1044013.2075910978	1703289.85899984	1080966.781989619	883318.6290502553	846274.0717459896	1246312.0050307736	1579906.3424196113	1267068.0689488328	1908360.563105534	1130737.844439553	1836869.5998333793	970964.3279929613	759381.7197668527	2240192.197423168	1036087.7903998109	1581256.3591434653	2314134.1265819436	1619148.1317803862	1470049.4471409658	756754.8965673556	1390322.823208583	946965.894844197	2466452.519707825	1933362.0346317666	676403.5338197553	2762504.400866947	1988461.2288821149	2850729.668689291
1259133.529876158	2215701.4219005657	1044013.2075910978	1703289.85899984	1080966.781989619	883318.6290502553	846274.0717459896	1246312.0050307736	1579906.3424196113	1267068.0689488328	1908360.563105534	1130737.844439553	1836869.5998333793	970964.3279929613	759381.7197668527	2240192.197423168	1036087.7903998109	1581256.3591434653	2314134.1265819436	1619148.1317803862	1470049.4471409658	756754.8965673556	1390322.823208583	946965.894844197	2466452.519707825	1933362.0346317666	676403.5338197553	2762504.400866947	1988461.2288821149	2850729.668689291
1259133.529876158	2215701.4219005657	1044013.2075910978	1703289.85899984	1080966.781989619	883318.6290502553	846274.0717459896	1246312.0050307736	1579906.3424196113	1267068.0689488328	1908360.563105534	1130737.844439553	1836869.5998333793	970964.3279929613	759381.7197668527	2240192.197423168	1036087.7903998109	1581256.3591434653	2314134.1265819436	1619148.1317803862	1470049.4471409658	756754.8965673556	1390322.823208583	946965.894844197	2466452.519707825	1933362.0346317666	676403.5338197553	2762504.400866947	1988461.2288821149	2850729.668689291
1216531.2098974977	2215701.4219005657	1044013.2075910978	1703289.85899984	1080966.781989619	883318.6290502553	846274.0717459896	1236727.1830212676	1579906.3424196113	1267068.0689488328	1908360.563105534	1130737.844439553	1836869.5998333793	970964.3279929613	759381.7197668527	2240192.197423168	1036087.7903998109	1581256.3591434653	2314134.1265819436	1619148.1317803862	1470049.4471409658	756754.8965673556	1390322.823208583	946965.894844197	2466452.519707825	1933362.0346317666	676403.5338197553	2762504.400866947	1988461.2288821149	2850729.668689291
1216531.2098974977	2215701.4219005657	1044013.2075910978	1703289.85899984	1080966.781989619	883318.6290502553	846274.0717459896	1236727.1830212676	1579906.3424196113	1267068.0689488328	1908360.563105534	1130737.844439553	1836869.5998333793	970964.3279929613	759381.7197668527	2240192.197423168	1036087.7903998109	1581256.3591434653	2314134.1265819436	1573003.1864104779	1470049.4471409658	756754.8965673556	1390322.823208583	946965.894844197	2466452.519707825	1933362.0346317666	676403.5338197553	2762504.400866947	1988461.2288821149	2850729.668689291
1216531.2098974977	2198634.3474684507	1044013.2075910978	1703289.85899984	1080966.781989619	883318.6290502553	846274.0717459896	1236727.1830212676	1579906.3424196113	1267068.0689488328	1908360.563105534	1005184.7201224169	1836869.5998333793	970964.3279929613	759381.7197668527	2240192.197423168	1036087.7903998109	1581256.3591434653	2314134.1265819436	1573003.1864104779	1470049.4471409658	756754.8965673556	1390322.823208583	946965.894844197	2466452.519707825	1881477.259947564	676403.5338197553	2762504.400866947	1988461.2288821149	2850729.668689291
1216531.2098974977	2181330.0742823053	1044013.2075910978	1703289.85899984	1080966.781989619	883318.6290502553	846274.0717459896	1236727.1830212676	1579906.3424196113	1267068.0689488328	1908360.563105534	1005184.7201224169	1836869.5998333793	970964.3279929613	759381.7197668527	2240192.197423168	1036087.7903998109	1581256.3591434653	2314134.1265819436	1573003.1864104779	1470049.4471409658	756754.8965673556	1390322.823208583	946965.894844197	2466452.519707825	1828942.5700332164	676403.5338197553	2762504.400866947	1988461.2288821149	2850729.668689291
1216531.2098974977	2181330.0742823053	1044013.2075910978	1703289.85899984	1080966.781989619	883318.6290502553	846274.0717459896	1236727.1830212676	1579906.3424196113	1267068.0689488328	1908360.563105534	1005184.7201224169	1836869.5998333793	970964.3279929613	759381.7197668527	2240192.197423168	1036087.7903998109	1581256.3591434653	2314134.1265819436	1573003.1864104779	1470049.4471409658	756754.8965673556	1390322.823208583	946965.894844197	2466452.519707825	1828942.5700332164	676403.5338197553	2762504.400866947	1988461.2288821149	2850729.668689291
1216531.2098974977	2181330.0742823053	1044013.2075910978	1703289.85899984	1080966.781989619	883318.6290502553	846274.0717459896	1236727.1830212676	1579906.3424196113	1267068.0689488328	1908360.563105534	1005184.7201224169	1836869.5998333793	970964.3279929613	759381.7197668527	2240192.197423168	1036087.7903998109	1581256.3591434653	1945566.6586682377	1573003.1864104779	1470049.4471409658	756754.8965673556	1390322.823208583	946965.894844197	2466452.519707825	1828942.5700332164	676403.5338197553	2762504.400866947	1988461.2288821149	2850729.668689291
1216531.2098974977	2181330.0742823053	1044013.2075910978	1703289.85899984	1080966.781989619	883318.6290502553	846274.0717459896	1236727.1830212676	1579906.3424196113	1244972.8900305661	1908360.563105534	1005184.7201224169	1836869.5998333793	970964.3279929613	759381.7197668527	2240192.197423168	1036087.7903998109	1581256.3591434653	1945566.6586682377	1573003.1864104779	1470049.4471409658	735959.2988954101	1387524.740312751	946965.894844197	2466452.519707825	1828942.5700332164	676403.5338197553	2762504.400866947	1988461.2288821149	2850729.668689291
1216531.2098974977	2181330.0742823053	1044013.2075910978	1703289.85899984	1080966.781989619	883318.6290502553	846274.0717459896	1236727.1830212676	1579906.3424196113	1244972.8900305661	1908360.563105534	1005184.7201224169	1429172.599663361	597217.097379912	759381.7197668527	2240192.197423168	1036087.7903998109	1581256.3591434653	1945566.6586682377	1573003.1864104779	1470049.4471409658	735959.2988954101	1387524.740312751	946965.894844197	2466452.519707825	1828942.5700332164	676403.5338197553	2762504.400866947	1988461.2288821149	2850729.668689291
1216531.2098974977	2181330.0742823053	1044013.2075910978	1703289.85899984	1080966.781989619	883318.6290502553	846274.0717459896	1236727.1830212676	1579906.3424196113	1244972.8900305661	1908360.563105534	1005184.7201224169	1429172.599663361	436884.4635788815	759381.7197668527	2240192.197423168	1036087.7903998109	1581256.3591434653	1945566.6586682377	1573003.1864104779	1470049.4471409658	735959.2988954101	1387524.740312751	946965.894844197	2466452.519707825	1828942.5700332164	627395.4695614986	2762504.400866947	1988461.2288821149	2850729.668689291
1216531.2098974977	2181330.0742823053	1044013.2075910978	1703289.85899984	1080966.781989619	883318.6290502553	846274.0717459896	1236727.1830212676	1579906.3424196113	1244972.8900305661	1908360.563105534	1005184.7201224169	1429172.599663361	436884.4635788815	759381.7197668527	2240192.197423168	1036087.7903998109	1581256.3591434653	1945566.6586682377	1573003.1864104779	1470049.4471409658	735959.2988954101	1387524.740312751	946965.894844197	2466452.519707825	1828942.5700332164	627395.4695614986	2762504.400866947	1988461.2288821149	2850729.668689291
1216531.2098974977	2181330.0742823053	1044013.2075910978	1570818.826550894	1080966.781989619	883318.6290502553	846274.0717459896	1236727.1830212676	1579906.3424196113	1244972.8900305661	1447124.0013480617	1005184.7201224169	1429172.599663361	436884.4635788815	759381.7197668527	2240192.197423168	1036087.7903998109	1581256.3591434653	1945566.6586682377	1573003.1864104779	1470049.4471409658	735959.2988954101	1387524.740312751	946965.894844197	2466452.519707825	1828942.5700332164	627395.4695614986	2762504.400866947	1988461.2288821149	2850729.668689291
1216531.2098974977	2181330.0742823053	1044013.2075910978	1570818.826550894	1080966.781989619	883318.6290502553	846274.0717459896	1085312.0001903062	1579906.3424196113	1217708.1277262478	1447124.0013480617	1005184.7201224169	1429172.599663361	436884.4635788815	759381.7197668527	2216682.4350992646	1036087.7903998109	1581256.3591434653	1945566.6586682377	1573003.1864104779	1470049.4471409658	735959.2988954101	1387524.740312751	946965.894844197	2466452.519707825	1828942.5700332164	627395.4695614986	2762504.400866947	1988461.2288821149	2850729.668689291
1216531.2098974977	2181330.0742823053	1044013.2075910978	1427735.47943177	1080966.781989619	883318.6290502553	846274.0717459896	1085312.0001903062	1529658.6987296145	1058442.438719669	1447124.0013480617	1005184.7201224169	1429172.599663361	436884.4635788815	759381.7197668527	2216682.4350992646	1036087.7903998109	1581256.3591434653	1945566.6586682377	1573003.1864104779	1470049.4471409658	735959.2988954101	1387524.740312751	946965.894844197	2466452.519707825	1828942.5700332164	627395.4695614986	2762504.400866947	1988461.2288821149	2808352.7963576685
1194295.443280646	2181330.0742823053	1044013.2075910978	1427735.47943177	1080966.781989619	883318.6290502553	846274.0717459896	1085312.0001903062	1529658.6987296145	1058442.438719669	1447124.0013480617	1005184.7201224169	1429172.599663361	436884.4635788815	759381.7197668527	2216682.4350992646	1036087.7903998109	1581256.3591434653	1945566.6586682377	1573003.1864104779	1470049.4471409658	735959.2988954101	1387524.740312751	946965.894844197	2466452.519707825	1828942.5700332164	627395.4695614986	2762504.400866947	1988461.2288821149	2808352.7963576685
1194295.443280646	2181330.0742823053	1044013.2075910978	1427735.47943177	1080966.781989619	883318.6290502553	846274.0717459896	1085312.0001903062	1489735.7891632174	1058442.438719669	1447124.0013480617	1005184.7201224169	1429172.599663361	436884.4635788815	759381.7197668527	2216682.4350992646	1036087.7903998109	1581256.3591434653	1945566.6586682377	1573003.1864104779	1470049.4471409658	735959.2988954101	1387524.740312751	946965.894844197	2451059.9238025225	1828942.5700332164	627395.4695614986	2762504.400866947	1988461.2288821149	2808352.7963576685
1194295.443280646	2181330.0742823053	1044013.2075910978	1427735.47943177	1080966.781989619	883318.6290502553	846274.0717459896	1085312.0001903062	1489735.7891632174	1058442.438719669	1447124.0013480617	1005184.7201224169	1429172.599663361	436884.4635788815	759381.7197668527	2216682.4350992646	1036087.7903998109	1581256.3591434653	1945566.6586682377	1573003.1864104779	1470049.4471409658	735959.2988954101	1387524.740312751	946965.894844197	2451059.9238025225	1828942.5700332164	627395.4695614986	2762504.400866947	1988461.2288821149	2808352.7963576685
1194295.443280646	2181330.0742823053	1044013.2075910978	1427735.47943177	1080966.781989619	883318.6290502553	846274.0717459896	1085312.0001903062	1489735.7891632174	1058442.438719669	1447124.0013480617	671109.0555460515	1358200.2629210325	436884.4635788815	759381.7197668527	2216682.4350992646	639297.1293282689	1581256.3591434653	1945566.6586682377	1573003.1864104779	1470049.4471409658	735959.2988954101	1324369.3927838928	946965.894844197	2397142.647548069	1828942.5700332164	627395.4695614986	2762504.400866947	1988461.2288821149	2808352.7963576685
1194295.443280646	2181330.0742823053	1044013.2075910978	1427735.47943177	1080966.781989619	883318.6290502553	846274.0717459896	1085312.0001903062	1489735.7891632174	1058442.438719669	1447124.0013480617	671109.0555460515	1358200.2629210325	436884.4635788815	759381.7197668527	2216682.4350992646	639297.1293282689	1581256.3591434653	1945566.6586682377	1573003.1864104779	1470049.4471409658	735959.2988954101	1324369.3927838928	946965.894844197	2397142.647548069	1828942.5700332164	627395.4695614986	2762504.400866947	1988461.2288821149	2808352.7963576685
1194295.443280646	2181330.0742823053	1044013.2075910978	1427735.47943177	1080966.781989619	883318.6290502553	846274.0717459896	1085312.0001903062	1489735.7891632174	1058442.438719669	1447124.0013480617	671109.0555460515	1358200.2629210325	436884.4635788815	759381.7197668527	2216682.4350992646	639297.1293282689	1581256.3591434653	1945566.6586682377	1573003.1864104779	1470049.4471409658	735959.2988954101	1324369.3927838928	946965.894844197	2396709.8530839556	1828942.5700332164	627395.4695614986	2762504.400866947	1988461.2288821149	2808352.7963576685
1194295.443280646	2181330.0742823053	1044013.2075910978	1427735.47943177	1080966.781989619	883318.6290502553	846274.0717459896	1085312.0001903062	1489735.7891632174	1058442.438719669	1447124.0013480617	671109.0555460515	1358200.2629210325	436884.4635788815	759381.7197668527	2216682.4350992646	639297.1293282689	1136760.0051699795	1945566.6586682377	1573003.1864104779	1470049.4471409658	735959.2988954101	1324369.3927838928	898332.0872162213	2396709.8530839556	1828942.5700332164	627395.4695614986	2762504.400866947	1988461.2288821149	2808352.7963576685
1194295.443280646	2181330.0742823053	1044013.2075910978	1427735.47943177	1080966.781989619	883318.6290502553	846274.0717459896	1085312.0001903062	1489735.7891632174	1058442.438719669	1447124.0013480617	671109.0555460515	1358200.2629210325	436884.4635788815	736502.6686794354	2216682.4350992646	639297.1293282689	1136760.0051699795	1945566.6586682377	1573003.1864104779	1470049.4471409658	735959.2988954101	1324369.3927838928	898332.0872162213	2396709.8530839556	1828942.5700332164	627395.4695614986	2762504.400866947	1988461.2288821149	2808352.7963576685
1194295.443280646	2181330.0742823053	1044013.2075910978	1427735.47943177	1080966.781989619	883318.6290502553	846274.0717459896	1085312.0001903062	1489735.7891632174	1058442.438719669	1447124.0013480617	671109.0555460515	1066959.5921020275	436884.4635788815	736502.6686794354	2216682.4350992646	639297.1293282689	1136760.0051699795	1945566.6586682377	1573003.1864104779	1470049.4471409658	735959.2988954101	1324369.3927838928	898332.0872162213	2396709.8530839556	1828942.5700332164	627395.4695614986	2762504.400866947	1988461.2288821149	2808352.7963576685
1194295.443280646	2181330.0742823053	1044013.2075910978	1083578.4408741659	1080966.781989619	883318.6290502553	846274.0717459896	1085312.0001903062	1489735.7891632174	1058442.438719669	1447124.0013480617	671109.0555460515	1066959.5921020275	436884.4635788815	736502.6686794354	2216682.4350992646	639297.1293282689	1136760.0051699795	1945566.6586682377	1573003.1864104779	1400982.4707653876	735959.2988954101	1324369.3927838928	898332.0872162213	2396709.8530839556	1828942.5700332164	627395.4695614986	2762504.400866947	1988461.2288821149	2808352.7963576685
1194295.443280646	2181330.0742823053	1044013.2075910978	1083578.4408741659	1080966.781989619	883318.6290502553	846274.0717459896	1085312.0001903062	1489735.7891632174	1058442.438719669	1447124.0013480617	671109.0555460515	1066959.5921020275	436884.4635788815	736502.6686794354	2216682.4350992646	639297.1293282689	1136760.0051699795	1945566.6586682377	1573003.1864104779	1400982.4707653876	735959.2988954101	1324369.3927838928	898332.0872162213	1897868.1995593195	1828942.5700332164	627395.4695614986	2762504.400866947	1988461.2288821149	2808352.7963576685
1166558.1983558796	2181330.0742823053	1044013.2075910978	1083578.4408741659	1080966.781989619	883318.6290502553	846274.0717459896	1085312.0001903062	1489735.7891632174	1058442.438719669	1447124.0013480617	671109.0555460515	1066959.5921020275	436884.4635788815	736502.6686794354	2216682.4350992646	639297.1293282689	1136760.0051699795	1945566.6586682377	1573003.1864104779	1400982.4707653876	735959.2988954101	1324369.3927838928	898332.0872162213	1897868.1995593195	1828942.5700332164	627395.4695614986	2681614.58426359	1988461.2288821149	2808352.7963576685
1166558.1983558796	2181330.0742823053	1044013.2075910978	1038781.6596486825	1080966.781989619	883318.6290502553	846274.0717459896	964893.9261852961	1489735.7891632174	1058442.438719669	1447124.0013480617	671109.0555460515	1066959.5921020275	436884.4635788815	736502.6686794354	2216682.4350992646	639297.1293282689	886514.8434441526	1945566.6586682377	1573003.1864104779	1400982.4707653876	735959.2988954101	1324369.3927838928	898332.0872162213	1897868.1995593195	1828942.5700332164	627395.4695614986	2681614.58426359	1988461.2288821149	2808352.7963576685
1166558.1983558796	2181330.0742823053	1044013.2075910978	1038781.6596486825	1080966.781989619	883318.6290502553	846274.0717459896	964893.9261852961	1489735.7891632174	1058442.438719669	1447124.0013480617	671109.0555460515	1066959.5921020275	436884.4635788815	736502.6686794354	2216682.4350992646	639297.1293282689	886514.8434441526	1945566.6586682377	1573003.1864104779	1400982.4707653876	735959.2988954101	1324369.3927838928	898332.0872162213	1897868.1995593195	1828942.5700332164	627395.4695614986	2681614.58426359	1988461.2288821149	2808352.7963576685
1166558.1983558796	2181330.0742823053	1044013.2075910978	1038781.6596486825	1080966.781989619	883318.6290502553	846274.0717459896	964893.9261852961	1489735.7891632174	1058442.438719669	1447124.0013480617	671109.0555460515	1066959.5921020275	436884.4635788815	736502.6686794354	2216682.4350992646	639297.1293282689	886514.8434441526	1945566.6586682377	1573003.1864104779	1400982.4707653876	735959.2988954101	1324369.3927838928	898332.0872162213	1897868.1995593195	1828942.5700332164	627395.4695614986	2681614.58426359	1988461.2288821149	2808352.7963576685
1166558.1983558796	1951581.4741012787	1044013.2075910978	1038781.6596486825	1080966.781989619	883318.6290502553	846274.0717459896	964893.9261852961	1489735.7891632174	1007102.9321080465	1447124.0013480617	671109.0555460515	1066959.5921020275	436884.4635788815	736502.6686794354	2181702.178828312	639297.1293282689	886514.8434441526	1945566.6586682377	1573003.1864104779	1400982.4707653876	735959.2988954101	1324369.3927838928	898332.0872162213	1897868.1995593195	1828942.5700332164	627395.4695614986	2681614.58426359	1988461.2288821149	2808352.7963576685
1166558.1983558796	1951581.4741012787	1044013.2075910978	1038781.6596486825	1080966.781989619	883318.6290502553	846274.0717459896	964893.9261852961	1489735.7891632174	1007102.9321080465	1447124.0013480617	671109.0555460515	1066959.5921020275	436884.4635788815	736502.6686794354	2181702.178828312	639297.1293282689	795070.8008611054	1945566.6586682377	1573003.1864104779	1400982.4707653876	735959.2988954101	1324369.3927838928	898332.0872162213	1897868.1995593195	1828942.5700332164	627395.4695614986	2681614.58426359	1988461.2288821149	2808352.7963576685
1166558.1983558796	1951581.4741012787	1044013.2075910978	1038781.6596486825	1080966.781989619	883318.6290502553	846274.0717459896	964893.9261852961	1489735.7891632174	1007102.9321080465	1447124.0013480617	671109.0555460515	1066959.5921020275	436884.4635788815	736502.6686794354	2181702.178828312	639297.1293282689	795070.8008611054	1683865.0734938942	1573003.1864104779	1400982.4707653876	735959.2988954101	1324369.3927838928	898332.0872162213	1880108.552175688	1357574.4681675835	627395.4695614986	2681614.58426359	1988461.2288821149	2808352.7963576685
1166558.1983558796	1951581.4741012787	1044013.2075910978	1038781.6596486825	1080966.781989619	883318.6290502553	846274.0717459896	964893.9261852961	1380866.1948565824	1007102.9321080465	1447124.0013480617	671109.0555460515	1066959.5921020275	436884.4635788815	736502.6686794354	2181702.178828312	639297.1293282689	795070.8008611054	1683865.0734938942	1573003.1864104779	1400982.4707653876	735959.2988954101	1324369.3927838928	898332.0872162213	1822910.212371848	1357574.4681675835	627395.4695614986	2681614.58426359	1988461.2288821149	2029862.7349693822
1166558.1983558796	1951581.4741012787	1044013.2075910978	1038781.6596486825	1080966.781989619	883318.6290502553	846274.0717459896	964893.9261852961	1380866.1948565824	1007102.9321080465	1447124.0013480617	671109.0555460515	1066959.5921020275	436884.4635788815	726256.3085642522	2181702.178828312	639297.1293282689	795070.8008611054	1683865.0734938942	1573003.1864104779	1400982.4707653876	735959.2988954101	1324369.3927838928	898332.0872162213	1822910.212371848	1357574.4681675835	627395.4695614986	2681614.58426359	1988461.2288821149	2005748.7508296922
1166558.1983558796	1951581.4741012787	1044013.2075910978	1038781.6596486825	863161.4253573986	883318.6290502553	846274.0717459896	900049.0169924966	1380866.1948565824	1007102.9321080465	1447124.0013480617	671109.0555460515	1066959.5921020275	436884.4635788815	726256.3085642522	2040880.3275356165	639297.1293282689	731673.8228878737	1683865.0734938942	1573003.1864104779	830435.1387697409	735959.2988954101	1324369.3927838928	898332.0872162213	1822910.212371848	1357574.4681675835	627395.4695614986	2651859.0224515125	1988461.2288821149	1474456.2342238042
1166558.1983558796	1651705.4202815027	1044013.2075910978	1038781.6596486825	863161.4253573986	883318.6290502553	846274.0717459896	810309.340439932	1380866.1948565824	1007102.9321080465	1447124.0013480617	671109.0555460515	1066959.5921020275	436884.4635788815	726256.3085642522	1766709.2771546817	639297.1293282689	731673.8228878737	1683865.0734938942	1573003.1864104779	830435.1387697409	735959.2988954101	1324369.3927838928	898332.0872162213	1575414.1874803775	1357574.4681675835	627395.4695614986	2651859.0224515125	1988461.2288821149	1474456.2342238042
1166558.1983558796	1651705.4202815027	1044013.2075910978	1038781.6596486825	863161.4253573986	883318.6290502553	846274.0717459896	810309.340439932	1380866.1948565824	1007102.9321080465	1447124.0013480617	671109.0555460515	1066959.5921020275	436884.4635788815	726256.3085642522	1766709.2771546817	639297.1293282689	731673.8228878737	1683865.0734938942	1573003.1864104779	813679.0017427078	735959.2988954101	1324369.3927838928	898332.0872162213	1575414.1874803775	1300636.7967428933	627395.4695614986	2651859.0224515125	1988461.2288821149	1474456.2342238042
1166558.1983558796	1651705.4202815027	1044013.2075910978	1038781.6596486825	863161.4253573986	883318.6290502553	846274.0717459896	810309.340439932	1380866.1948565824	1007102.9321080465	1447124.0013480617	671109.0555460515	1066959.5921020275	436884.4635788815	726256.3085642522	1766709.2771546817	639297.1293282689	731673.8228878737	1683865.0734938942	1573003.1864104779	813679.0017427078	735959.2988954101	1324369.3927838928	898332.0872162213	1575414.1874803775	1300636.7967428933	627395.4695614986	2651859.0224515125	1988461.2288821149	1474456.2342238042
1166558.1983558796	1651705.4202815027	1044013.2075910978	1038781.6596486825	863161.4253573986	883318.6290502553	846274.0717459896	810309.340439932	1380866.1948565824	978479.9099894587	1447124.0013480617	671109.0555460515	1066959.5921020275	436884.4635788815	726256.3085642522	1766709.2771546817	639297.1293282689	731673.8228878737	1683865.0734938942	1573003.1864104779	813679.0017427078	735959.2988954101	1324369.3927838928	898332.0872162213	1575414.1874803775	1300636.7967428933	627395.4695614986	2651859.0224515125	1988461.2288821149	1474456.2342238042
1166558.1983558796	1651705.4202815027	1044013.2075910978	1038781.6596486825	863161.4253573986	883318.6290502553	846274.0717459896	810309.340439932	1380866.1948565824	978479.9099894587	1447124.0013480617	569450.6548011245	1066959.5921020275	436884.4635788815	726256.3085642522	1766709.2771546817	639297.1293282689	731673.8228878737	1683865.0734938942	1573003.1864104779	813679.0017427078	735959.2988954101	1324369.3927838928	898332.0872162213	1575414.1874803775	1300636.7967428933	627395.4695614986	2651859.0224515125	1988461.2288821149	1474456.2342238042
1166558.1983558796	1651705.4202815027	1044013.2075910978	1038781.6596486825	863161.4253573986	883318.6290502553	846274.0717459896	810309.340439932	1380866.1948565824	978479.9099894587	1447124.0013480617	569450.6548011245	1066959.5921020275	436884.4635788815	726256.3085642522	1766709.2771546817	639297.1293282689	731673.8228878737	1683865.0734938942	1573003.1864104779	813679.0017427078	735959.2988954101	1324369.3927838928	898332.0872162213	1575414.1874803775	1300636.7967428933	627395.4695614986	2651859.0224515125	1988461.2288821149	1474456.2342238042
1134447.3608860236	1613404.2529158113	1044013.2075910978	1038781.6596486825	863161.4253573986	883318.6290502553	846274.0717459896	810309.340439932	1380866.1948565824	978479.9099894587	1447124.0013480617	569450.6548011245	1066959.5921020275	436884.4635788815	574138.1391909056	1766709.2771546817	639297.1293282689	731673.8228878737	1683865.0734938942	1573003.1864104779	813679.0017427078	729296.3316898878	1324369.3927838928	898332.0872162213	1514354.654083433	1300636.7967428933	619981.8501038784	2651859.0224515125	1988461.2288821149	1474456.2342238042
1134447.3608860236	1613404.2529158113	1044013.2075910978	1038781.6596486825	863161.4253573986	883318.6290502553	846274.0717459896	810309.340439932	1380866.1948565824	978479.9099894587	1447124.0013480617	569450.6548011245	1066959.5921020275	436884.4635788815	574138.1391909056	1766709.2771546817	639297.1293282689	731673.8228878737	1683865.0734938942	1573003.1864104779	813679.0017427078	729296.3316898878	1324369.3927838928	898332.0872162213	1514354.654083433	1300636.7967428933	619981.8501038784	2651859.0224515125	1988461.2288821149	1474456.2342238042
1134447.3608860236	1613404.2529158113	1044013.2075910978	1038781.6596486825	863161.4253573986	883318.6290502553	846274.0717459896	810309.340439932	1380866.1948565824	978479.9099894587	1447124.0013480617	569450.6548011245	1066959.5921020275	436884.4635788815	574138.1391909056	1766709.2771546817	639297.1293282689	731673.8228878737	1683865.0734938942	1573003.1864104779	813679.0017427078	729296.3316898878	1324369.3927838928	898332.0872162213	1514354.654083433	1300636.7967428933	516722.8351288617	2651859.0224515125	1988461.2288821149	1474456.2342238042
1134447.3608860236	1613404.2529158113	1044013.2075910978	1038781.6596486825	863161.4253573986	883318.6290502553	846274.0717459896	661486.873354111	1380866.1948565824	978479.9099894587	1447124.0013480617	569450.6548011245	1066959.5921020275	436884.4635788815	574138.1391909056	1766709.2771546817	639297.1293282689	731673.8228878737	1683865.0734938942	1573003.1864104779	813679.0017427078	729296.3316898878	1324369.3927838928	898332.0872162213	1514354.654083433	1300636.7967428933	516722.8351288617	2651859.0224515125	1988461.2288821149	1474456.2342238042
1134447.3608860236	1613404.2529158113	1044013.2075910978	1038781.6596486825	863161.4253573986	883318.6290502553	742725.1554776225	661486.873354111	1376538.713730676	978479.9099894587	1447124.0013480617	569450.6548011245	1066959.5921020275	436884.4635788815	574138.1391909056	1766709.2771546817	639297.1293282689	731673.8228878737	1683865.0734938942	1573003.1864104779	813679.0017427078	729296.3316898878	1324369.3927838928	898332.0872162213	1514354.654083433	1300636.7967428933	516722.8351288617	2651859.0224515125	1988461.2288821149	1474456.2342238042
1134447.3608860236	1586779.6937105213	1044013.2075910978	1038781.6596486825	863161.4253573986	883318.6290502553	742725.1554776225	661486.873354111	1376538.713730676	978479.9099894587	1447124.0013480617	569450.6548011245	1066959.5921020275	436884.4635788815	574138.1391909056	1766709.2771546817	634788.6527827703	731673.8228878737	1661148.2947027972	1524524.2822563914	813679.0017427078	729296.3316898878	1324369.3927838928	898332.0872162213	1514354.654083433	1300636.7967428933	516722.8351288617	2651859.0224515125	1988461.2288821149	1474456.2342238042
1134447.3608860236	1586779.6937105213	1044013.2075910978	1038781.6596486825	863161.4253573986	883318.6290502553	742725.1554776225	661486.873354111	1376538.713730676	978479.9099894587	1447124.0013480617	569450.6548011245	1066959.5921020275	436884.4635788815	574138.1391909056	1766709.2771546817	634788.6527827703	731673.8228878737	1661148.2947027972	1524524.2822563914	813679.0017427078	729296.3316898878	1324369.3927838928	898332.0872162213	1514354.654083433	1300636.7967428933	516722.8351288617	2651859.0224515125	1988461.2288821149	1474456.2342238042
1134447.3608860236	1586779.6937105213	1044013.2075910978	1038781.6596486825	863161.4253573986	883318.6290502553	742725.1554776225	661486.873354111	1376538.713730676	978479.9099894587	1447124.0013480617	569450.6548011245	1066959.5921020275	436884.4635788815	574138.1391909056	1766709.2771546817	634788.6527827703	731673.8228878737	1661148.2947027972	1524524.2822563914	813679.0017427078	729296.3316898878	1324369.3927838928	898332.0872162213	1504765.3131226567	1300636.7967428933	516722.8351288617	2651859.0224515125	1988461.2288821149	1474456.2342238042
