# Supplementary material for: An improved FOX optimization algorithm using adaptive exploration and exploitation for global optimization
Source: PLoS One. 2025 Sep 18;20(9):e0331965. doi: 10.1371/journal.pone.0331965 (PMC12445531; doi:10.1371/journal.pone.0331965)
Supplement: S2 File — This compressed file contains all the results of the conducted experiments. Each main directory within the archive includes three subdirectories: Analysis, best_fit, and convergence. The best_fit and convergence folders contain the raw experimental data obtained from 30 independent runs. The Analysis folder includes tables and figures derived from these raw results. These files can be used to reproduce and further analyze the results presented in the manuscript. (ZIP) [file pone.0331965.s002.zip › cec2017/convergence/NRO/C17F12.csv]

trial_1	trial_2	trial_3	trial_4	trial_5	trial_6	trial_7	trial_8	trial_9	trial_10	trial_11	trial_12	trial_13	trial_14	trial_15	trial_16	trial_17	trial_18	trial_19	trial_20	trial_21	trial_22	trial_23	trial_24	trial_25	trial_26	trial_27	trial_28	trial_29	trial_30
42195308764.16298	20186604922.890392	26905620655.118557	25296378952.513546	29305448192.036686	19826839065.69523	15590896556.913448	25399039108.593613	29709761445.679703	24406900674.592903	29484932590.399418	18239481727.600094	9727468989.730541	26279994339.222908	31891243555.724598	15356716740.983444	24077280720.452175	21927572850.54864	25777392170.87406	35921045080.58407	32894467321.224384	12002248067.014826	31542943063.387283	18494663856.948845	28344422217.51358	21218255299.361275	26621935263.875927	27885460619.942276	23493813057.74055	24013827184.132042
22429776117.87938	13736050646.234507	14562587644.283718	11023169784.152937	11310082142.864788	19826839065.69523	15590896556.913448	22003953108.60982	29709761445.679703	16566246136.226542	14921733632.605165	18239481727.600094	9727468989.730541	22981596919.639954	30623509251.28417	7806604000.896218	17952534659.436077	20053884448.50859	16275793992.792183	24212697718.495213	24289621803.80681	11940735166.81369	23239721128.49444	16197274529.789217	23264344586.554756	12776828230.162071	17674052312.62403	25217572952.835693	23493813057.74055	18381280819.07611
15201834185.945683	11505693470.128405	14011867664.726042	10993934296.513512	11310082142.864788	6560965693.309311	12147719488.937801	13208873818.505627	21388749129.082428	14888937707.547888	14550889625.4634	18239481727.600094	9671828622.207024	18179111775.217693	24806830428.5378	6899067227.974099	16470769005.801495	20053884448.50859	13683728150.543724	24212697718.495213	24289621803.80681	11940735166.81369	21679438241.949543	10864751585.081463	19365718785.164074	12776828230.162071	14851903416.550749	20745272473.315308	16192019254.239828	13210487386.81471
15201834185.945683	9239479854.241854	14011867664.726042	10993934296.513512	6912020008.157966	6499245155.663765	12147719488.937801	13208873818.505627	16654894950.996231	14580308424.00889	13324528011.09551	14675798123.17051	6581064669.779246	14931471070.547848	19895805273.999313	6899067227.974099	13834049429.277346	18220904761.044853	13683728150.543724	18217743316.858795	22908364193.581554	11940735166.81369	20864494413.36997	9603393937.903534	12286605389.062885	12776828230.162071	14851903416.550749	9747320172.494703	16192019254.239828	13210487386.81471
14600018422.250492	9239479854.241854	11245839318.848854	10993934296.513512	6912020008.157966	6499245155.663765	12147719488.937801	13208873818.505627	12802053249.333075	11068216654.985468	13324528011.09551	11345498850.822145	6581064669.779246	14931471070.547848	19895805273.999313	6899067227.974099	13834049429.277346	7250606259.2598	13683728150.543724	18217743316.858795	12273576703.154394	10723949979.482508	19243294207.241997	9603393937.903534	12286605389.062885	12776828230.162071	10981733238.011204	9747320172.494703	14216516241.749651	13210487386.81471
12493942485.365864	9239479854.241854	10082402100.713497	10993934296.513512	6912020008.157966	6499245155.663765	12147719488.937801	11567730426.926905	12802053249.333075	11068216654.985468	13324528011.09551	9144085092.548187	6581064669.779246	11329538889.964912	17698779960.068764	6899067227.974099	11495669276.39262	7250606259.2598	13683728150.543724	7464747743.438486	11703520679.735113	8806848699.221018	17769409387.99938	9294321278.105011	11868546262.512379	7580239714.534965	8797274203.47941	9747320172.494703	14216516241.749651	13210487386.81471
12493942485.365864	9239479854.241854	10082402100.713497	10993934296.513512	6912020008.157966	5486693902.844692	9024503547.563963	10702777687.26124	12802053249.333075	11068216654.985468	11455454659.383146	8111599234.642651	6581064669.779246	11329538889.964912	11866256604.596056	6899067227.974099	9864775174.146013	7250606259.2598	10850508881.115044	7464747743.438486	11703520679.735113	5608712708.282478	13961601125.035086	9294321278.105011	8304121459.148677	5622763699.250611	5071037037.249647	9747320172.494703	13614228494.967148	13008812726.46576
10563158793.455454	9239479854.241854	4276542881.8982596	10993934296.513512	6912020008.157966	5157134980.625823	6311863433.355642	9493008728.384367	8393126891.903662	8754126531.345057	10396352369.919277	8111599234.642651	6581064669.779246	11329538889.964912	11866256604.596056	6899067227.974099	9864775174.146013	5449949910.231006	10762802745.258091	7169982519.033782	11703520679.735113	5608712708.282478	12753736934.060955	9294321278.105011	8304121459.148677	5572543545.322128	5071037037.249647	9747320172.494703	13598246239.371387	12592917154.637367
7591376735.665166	9239479854.241854	4235735301.7496347	8708524231.378662	6912020008.157966	4134958252.63431	4351267779.111849	4564594693.2381315	8393126891.903662	8121119705.6168	7526165192.681306	6862586468.977766	4087526573.992182	9179332706.583214	8964684007.348358	6899067227.974099	7286542439.562867	5449949910.231006	10185348263.490849	7169982519.033782	11703520679.735113	5608712708.282478	12753736934.060955	9294321278.105011	8304121459.148677	5572543545.322128	4510556359.697515	9527916634.2556	7620532472.168083	7876594857.997346
4779290911.96877	7342459950.489538	4235735301.7496347	8708524231.378662	5799946377.884817	4134958252.63431	4351267779.111849	4564594693.2381315	8393126891.903662	8121119705.6168	7526165192.681306	6862586468.977766	4087526573.992182	8715374781.024101	8964684007.348358	6376701729.050003	6100446039.989177	5449949910.231006	6245325083.063368	6709328322.413969	8675952952.92026	5608712708.282478	9451910882.636234	8981221830.22557	8304121459.148677	5330212083.991388	4510556359.697515	9527916634.2556	7392714314.123124	7876594857.997346
4519487978.301203	5505874009.987049	4235735301.7496347	6952733760.427355	4529185347.283964	4134958252.63431	3492939779.1090846	4564594693.2381315	7360967769.74269	8121119705.6168	7502231137.543262	3515209480.7410975	4087526573.992182	7553725444.441286	7709191251.457466	6376701729.050003	6100446039.989177	5449949910.231006	5669327638.171026	5998211669.883743	8372673679.19313	5608712708.282478	9451910882.636234	8057860010.158068	7120984406.669537	4515187019.318526	4510556359.697515	8426018827.222035	7392714314.123124	5260803203.794432
4490499890.716035	5111739118.966402	3988352272.785197	6952733760.427355	4529185347.283964	4134958252.63431	2997265900.274897	4564594693.2381315	4274561911.202155	8121119705.6168	7502231137.543262	3515209480.7410975	4087526573.992182	4469152080.078532	7709191251.457466	3935633679.532924	5774646989.225835	2710956031.9439726	5422988239.996195	5408580114.709949	8372673679.19313	5608712708.282478	9451910882.636234	5935091316.009888	7120984406.669537	4424827042.540939	4180989594.44113	8426018827.222035	7392714314.123124	4630872022.811797
4490499890.716035	5111739118.966402	3737856093.6974955	6952733760.427355	4529185347.283964	3504595652.872553	2997265900.274897	4564594693.2381315	4274561911.202155	7885369326.559279	7502231137.543262	3515209480.7410975	4087526573.992182	3939175419.2542686	7709191251.457466	3935633679.532924	5774646989.225835	2710956031.9439726	5422988239.996195	5408580114.709949	8372673679.19313	5608712708.282478	5860990708.9410925	5535328799.204263	6012694671.706945	4153640712.097662	3316413977.2434697	8204610391.8245325	7079858825.612068	4630872022.811797
3864483372.274447	3410940670.446212	3737856093.6974955	3198918076.225996	4529185347.283964	3504595652.872553	2933528139.1664596	3104586289.9954185	3826194148.044119	7885369326.559279	5177286193.307198	2250038983.367057	4087526573.992182	3939175419.2542686	7709191251.457466	3935633679.532924	5429783828.923479	2710956031.9439726	5422988239.996195	5408580114.709949	6822152172.909201	5133576887.909724	4486188983.434358	5313617489.784077	6012694671.706945	4153640712.097662	3316413977.2434697	7213486382.119463	7079858825.612068	2729381334.74212
3864483372.274447	2591027827.7246046	3138011274.4525094	3198918076.225996	4529185347.283964	3504595652.872553	2925634732.9823694	3104586289.9954185	3826194148.044119	7495897167.367611	5177286193.307198	2250038983.367057	4087526573.992182	3939175419.2542686	7709191251.457466	3935633679.532924	5429783828.923479	2710956031.9439726	5422988239.996195	4740637220.850853	6762288065.067328	4771565993.354542	3706941181.091729	5313617489.784077	1930281228.2855105	4153640712.097662	3268324883.624317	6379762859.009154	6063664178.878411	2729381334.74212
3566432686.5675097	2591027827.7246046	3138011274.4525094	3198918076.225996	4529185347.283964	3504595652.872553	2925634732.9823694	2978921740.7564497	3544779797.213215	7495897167.367611	3592101021.2126627	1876913235.9196787	4087526573.992182	3939175419.2542686	5781386368.389429	3935633679.532924	5429783828.923479	2169090447.0055532	5422988239.996195	4740637220.850853	6762288065.067328	3760430887.225909	3021153532.273963	4582285417.663764	1834882737.597518	3424970101.472271	3173299875.2067394	5806983093.322766	6063664178.878411	2729381334.74212
3566432686.5675097	2591027827.7246046	3138011274.4525094	3198918076.225996	4275670828.8322268	3504595652.872553	2887827184.7119417	2978921740.7564497	3242753549.54568	4099127944.303908	3592101021.2126627	1876913235.9196787	3948782093.1927624	3939175419.2542686	5781386368.389429	3935633679.532924	4177313307.600848	2169090447.0055532	5422988239.996195	4740637220.850853	5918596911.110785	3049168921.06154	3021153532.273963	4582285417.663764	1834882737.597518	3281892087.5170426	3173299875.2067394	5806983093.322766	4875994701.026029	2729381334.74212
3566432686.5675097	2591027827.7246046	3138011274.4525094	3198918076.225996	4275670828.8322268	3504595652.872553	2353577343.2489424	2416759948.374572	3242753549.54568	4099127944.303908	3592101021.2126627	1876913235.9196787	3615655196.7054167	3939175419.2542686	5781386368.389429	3935633679.532924	4177313307.600848	2169090447.0055532	5422988239.996195	4203644536.4074388	5391095574.654526	3049168921.06154	3021153532.273963	4582285417.663764	1834882737.597518	3281892087.5170426	3173299875.2067394	5806983093.322766	4875994701.026029	2729381334.74212
3566432686.5675097	2079186229.8997357	3138011274.4525094	2877602966.708875	4275670828.8322268	3504595652.872553	2353577343.2489424	2416759948.374572	3242753549.54568	4099127944.303908	3592101021.2126627	1876913235.9196787	1819368574.0781806	3939175419.2542686	5781386368.389429	3647308285.6438527	4177313307.600848	1504408585.5456913	5194107437.286436	3926932350.30491	4906905194.411676	2885863382.458643	3021153532.273963	4532361825.180136	1834882737.597518	3281892087.5170426	3173299875.2067394	5806983093.322766	4875994701.026029	2079765489.7591555
3073817494.6309323	2079186229.8997357	3138011274.4525094	2877602966.708875	4275670828.8322268	3504595652.872553	1985327232.679749	2416759948.374572	1876410913.4418182	2808966994.778467	3426007978.9934583	1876913235.9196787	1819368574.0781806	3939175419.2542686	5781386368.389429	3647308285.6438527	4177313307.600848	946687332.7881664	4059513209.956985	3544682162.660494	4906905194.411676	2885863382.458643	3021153532.273963	4532361825.180136	1834882737.597518	2493435164.773034	3173299875.2067394	5806983093.322766	4875994701.026029	2079765489.7591555
3073817494.6309323	1888308604.7097213	2935442037.573488	2685161104.0790834	2465440524.351903	1890474545.343909	1592635856.5515378	2416759948.374572	1876410913.4418182	2808966994.778467	3426007978.9934583	1876913235.9196787	1806980785.623364	3939175419.2542686	5781386368.389429	2229811068.4221582	4085992203.0719147	946687332.7881664	3398802284.6654305	3264127316.129577	4449251143.010427	2885863382.458643	3021153532.273963	3585479392.6291766	1151651467.054422	2136452896.488637	3173299875.2067394	4371260536.632484	3968022805.7830963	2079765489.7591555
2777277783.120983	1888308604.7097213	2935442037.573488	2685161104.0790834	2223571785.009721	1890474545.343909	1553203868.074669	2416759948.374572	1720511411.3946953	2787117527.393236	3426007978.9934583	1876913235.9196787	1806980785.623364	2805472964.056696	5286083487.815203	1796929157.6714938	4085992203.0719147	946687332.7881664	3119245079.8355355	3122837293.9015417	4313115940.2518	2885863382.458643	3021153532.273963	3585479392.6291766	1151651467.054422	2136452896.488637	2768393056.32643	4371260536.632484	3968022805.7830963	2079765489.7591555
2777277783.120983	1888308604.7097213	2321598428.5120754	1786087591.1574528	2223571785.009721	1687653773.0966704	1553203868.074669	1843335990.5642445	1720511411.3946953	2120510516.304838	3234883766.4879937	1876913235.9196787	1806980785.623364	2805472964.056696	5286083487.815203	1796929157.6714938	3879295493.8479505	946687332.7881664	3119245079.8355355	3122837293.9015417	3968412497.7687445	2573596695.012909	2411694349.9278827	2891280557.0709033	1151651467.054422	1438549340.9879732	1870662306.9503834	3702132468.015087	3968022805.7830963	1722535916.3349683
2764958269.4675956	1888308604.7097213	2321598428.5120754	1786087591.1574528	2003558793.3760087	1516416422.3054194	1171663406.2739737	1802162968.5313497	1660106126.4309118	2037780423.3848395	3234883766.4879937	1835549786.2680979	1806980785.623364	2805472964.056696	5286083487.815203	1796929157.6714938	1492909093.3814015	946687332.7881664	3119245079.8355355	1573201292.1424885	3464756790.873933	1632652853.0460393	2266689431.7324185	2891280557.0709033	1057332364.0439773	1438549340.9879732	1870662306.9503834	3538643317.9984436	3394841047.2094927	1656666973.7105224
2243152200.692722	1888308604.7097213	2093241392.8271549	1682209642.8936958	1957092121.185764	1302768038.113052	1029702735.3093747	1734750331.4202225	1512483111.4404163	2037780423.3848395	2936518183.681943	1583189469.840787	1362010077.6672628	2598160986.740383	5286083487.815203	1739389609.7892456	1397976380.8115354	946687332.7881664	3119245079.8355355	1573201292.1424885	3311653402.136949	1632652853.0460393	2266689431.7324185	2891280557.0709033	1057332364.0439773	1438549340.9879732	1870662306.9503834	3186065146.459665	3394841047.2094927	1656666973.7105224
2243152200.692722	1888308604.7097213	2093241392.8271549	1673281782.7756817	1400131798.9570458	1302768038.113052	1029702735.3093747	1734750331.4202225	1512483111.4404163	2037780423.3848395	2767831745.5483227	1583189469.840787	1283773441.2078493	1951599181.5960612	5121841446.251918	1710953774.8683724	1397976380.8115354	946687332.7881664	2834981207.0184994	1291113084.9588263	3222591232.0376472	1209124365.852828	2266689431.7324185	2858010649.4077907	1057332364.0439773	1438549340.9879732	1870662306.9503834	3186065146.459665	3394841047.2094927	1124577045.6009262
1728824732.8361034	1221046267.3246186	2052895457.1833422	1280997809.2367504	1400131798.9570458	595486171.8935685	1029702735.3093747	1734750331.4202225	1512483111.4404163	2037780423.3848395	2767831745.5483227	1583189469.840787	1219656530.6868153	1951599181.5960612	4514127747.7279	1710953774.8683724	1397976380.8115354	946687332.7881664	2834981207.0184994	1291113084.9588263	3222591232.0376472	1034294845.5835998	2266689431.7324185	2858010649.4077907	1057332364.0439773	1218118169.290986	1670762887.5254033	3186065146.459665	3212207838.904734	1124577045.6009262
1676501779.174432	651162876.0297742	2052895457.1833422	1280997809.2367504	1198510286.1544201	595486171.8935685	1029702735.3093747	1531934013.9445941	1512483111.4404163	2037780423.3848395	2187761534.568336	1516208631.323351	1219656530.6868153	1951599181.5960612	4100349129.6146717	1440181309.3146544	1397976380.8115354	946687332.7881664	2834981207.0184994	1291113084.9588263	2422279335.5117226	1034294845.5835998	1660816653.0464056	1983837209.1527073	1057332364.0439773	1218118169.290986	1670762887.5254033	1898920896.3330023	3212207838.904734	1124577045.6009262
1676501779.174432	651162876.0297742	2052895457.1833422	1280997809.2367504	529977109.72071296	595486171.8935685	1029702735.3093747	1531934013.9445941	1512483111.4404163	2037780423.3848395	2187761534.568336	1516208631.323351	569255907.8680347	1951599181.5960612	4100349129.6146717	1440181309.3146544	815761028.2250396	842959002.9715134	1825112308.025227	1291113084.9588263	1121239271.9746025	1034294845.5835998	1281854530.087751	1983837209.1527073	1057332364.0439773	1218118169.290986	1566251785.6910877	1878790225.4157114	3163538298.7435794	1124577045.6009262
1676501779.174432	651162876.0297742	2052895457.1833422	1280997809.2367504	529977109.72071296	595486171.8935685	951572168.2034212	1531934013.9445941	1512483111.4404163	1729460227.5755332	1471825254.9095423	1495471615.377129	569255907.8680347	1627483613.5244174	2893128766.2029524	1156417953.8554802	573245223.510122	704542744.0818961	1825112308.025227	1187221382.1697097	1121239271.9746025	1034294845.5835998	1218538356.5634947	1983837209.1527073	839308745.1312671	667783971.9116764	1441158596.8299146	1878790225.4157114	2376253854.8732204	858165628.6059878
1676501779.174432	651162876.0297742	1930333550.2890353	1280997809.2367504	529977109.72071296	595486171.8935685	951572168.2034212	1453769383.6296215	786304029.591448	1729460227.5755332	1226633465.137082	954662779.5264504	569255907.8680347	1571314582.4277892	2893128766.2029524	1156417953.8554802	573245223.510122	432232540.4412653	1254531155.530337	1187221382.1697097	1121239271.9746025	1034294845.5835998	1218538356.5634947	1429213751.651764	423241321.8298699	667783971.9116764	1441158596.8299146	1878790225.4157114	2376253854.8732204	672978652.0988162
1478618316.3655005	651162876.0297742	1930333550.2890353	1180563493.9986384	529977109.72071296	595486171.8935685	501263420.4376534	1160297721.1056702	786304029.591448	1729460227.5755332	1226633465.137082	586356158.7307754	569255907.8680347	1571314582.4277892	2893128766.2029524	771214025.2008508	573245223.510122	432232540.4412653	1254531155.530337	1187221382.1697097	621756698.8787466	1034294845.5835998	1218538356.5634947	1328196346.630228	423241321.8298699	595178029.1101817	1441158596.8299146	1878790225.4157114	2376253854.8732204	672978652.0988162
1478618316.3655005	651162876.0297742	1930333550.2890353	996024492.9945772	529977109.72071296	595486171.8935685	501263420.4376534	1160297721.1056702	786304029.591448	1729460227.5755332	1226633465.137082	586356158.7307754	502597738.40048856	903757453.8322722	2502516318.934959	771214025.2008508	573245223.510122	432232540.4412653	1186515632.655878	1187221382.1697097	570147308.2902167	753618903.2820051	1218538356.5634947	1328196346.630228	423241321.8298699	595178029.1101817	1378366503.188149	1498173961.8433685	2324736520.514176	672978652.0988162
782918355.4648939	651162876.0297742	1833246192.8170567	996024492.9945772	449531888.5437007	435636478.553969	501263420.4376534	1107576253.9313598	786304029.591448	1729460227.5755332	1226633465.137082	586356158.7307754	502597738.40048856	882087929.3577285	2459294481.1071124	771214025.2008508	573245223.510122	432232540.4412653	1186515632.655878	1187221382.1697097	570147308.2902167	349449355.66056806	1218538356.5634947	1310450419.874594	423241321.8298699	595178029.1101817	1378366503.188149	1498173961.8433685	838020499.5363818	512629979.2594622
782918355.4648939	651162876.0297742	1621257890.2724605	996024492.9945772	449531888.5437007	435636478.553969	501263420.4376534	1102622418.7639053	786304029.591448	1473616208.5084906	1191517025.5977547	586356158.7307754	437566087.7365323	882087929.3577285	1514881387.880154	698084787.8430614	573245223.510122	432232540.4412653	1143935147.1745906	1166040304.178084	570147308.2902167	349449355.66056806	1218538356.5634947	1135192841.0492744	423241321.8298699	595178029.1101817	884149338.2683352	1498173961.8433685	838020499.5363818	512629979.2594622
782918355.4648939	651162876.0297742	1234087408.077156	996024492.9945772	449531888.5437007	435636478.553969	501263420.4376534	1102622418.7639053	786304029.591448	1473616208.5084906	1191517025.5977547	586356158.7307754	437566087.7365323	882087929.3577285	1514881387.880154	566278800.1058825	573245223.510122	432232540.4412653	1143935147.1745906	1015466421.8442855	523532883.7255954	349449355.66056806	1205180737.7577274	1135192841.0492744	423241321.8298699	595178029.1101817	791032853.3649871	1287603774.6257977	838020499.5363818	494170804.55071837
782918355.4648939	620188360.8194903	1234087408.077156	996024492.9945772	263729470.18339506	265219764.2286673	501263420.4376534	1087289668.2071376	786304029.591448	1268961042.728478	1191517025.5977547	510374166.7885287	437566087.7365323	882087929.3577285	1512828565.8514383	549860104.0207297	573245223.510122	432232540.4412653	1143935147.1745906	800766886.5540742	517275804.2238728	343406567.84454244	1205180737.7577274	1135192841.0492744	423241321.8298699	595178029.1101817	791032853.3649871	1287603774.6257977	838020499.5363818	494170804.55071837
782918355.4648939	620188360.8194903	1234087408.077156	846383099.378731	263729470.18339506	265219764.2286673	409783630.983965	1087289668.2071376	786304029.591448	1200684216.2613018	1191517025.5977547	510374166.7885287	437566087.7365323	817150598.6533722	1512828565.8514383	483293790.3124867	573245223.510122	394320351.524081	1143935147.1745906	800766886.5540742	517275804.2238728	343406567.84454244	1205180737.7577274	1135192841.0492744	423241321.8298699	595178029.1101817	791032853.3649871	954618026.7915306	838020499.5363818	494170804.55071837
782918355.4648939	404326697.1313403	1234087408.077156	846383099.378731	263729470.18339506	265219764.2286673	409783630.983965	1087289668.2071376	653611694.7339721	1200684216.2613018	1028440284.3859092	510374166.7885287	437566087.7365323	817150598.6533722	1356427678.2170231	483293790.3124867	468883831.7890779	394320351.524081	1143935147.1745906	636333892.653642	403966679.74703586	305422919.5878267	1205180737.7577274	1135192841.0492744	423241321.8298699	415690338.1699499	791032853.3649871	856324027.4663657	689929003.8376102	494170804.55071837
782918355.4648939	404326697.1313403	1234087408.077156	778093325.178369	231709121.41397452	265219764.2286673	409783630.983965	628968814.0637745	602619045.5450953	1200684216.2613018	1028440284.3859092	510374166.7885287	437566087.7365323	812197198.2052375	1249460737.3117027	483293790.3124867	468883831.7890779	394320351.524081	1013470132.5705439	636333892.653642	403966679.74703586	305422919.5878267	1132354860.1124737	1129228469.9246247	423241321.8298699	362122939.93068475	791032853.3649871	589900228.5577658	689929003.8376102	489421663.7453361
782918355.4648939	404326697.1313403	532820297.5534138	778093325.178369	231709121.41397452	265219764.2286673	377988189.6696475	628968814.0637745	602619045.5450953	985225870.348339	730553197.2662293	510374166.7885287	437566087.7365323	755659314.9724797	1249460737.3117027	483293790.3124867	468883831.7890779	357161361.3863176	998839710.4358628	636333892.653642	403966679.74703586	305422919.5878267	1132354860.1124737	1129228469.9246247	414139435.8895907	362122939.93068475	791032853.3649871	557852582.7769698	689929003.8376102	489421663.7453361
719462472.4033655	404326697.1313403	532820297.5534138	778093325.178369	217854505.7633068	244134944.52704012	238141217.18983907	628968814.0637745	320984076.8336477	684028289.1371175	638031021.0800532	510374166.7885287	437566087.7365323	680734585.8097727	1249460737.3117027	483293790.3124867	468883831.7890779	357161361.3863176	986676401.7240295	636333892.653642	403966679.74703586	305422919.5878267	996374810.5854295	801888778.5859722	414139435.8895907	362122939.93068475	762087402.3439983	557852582.7769698	689929003.8376102	489421663.7453361
469988809.52338964	404326697.1313403	418696037.4496189	778093325.178369	217854505.7633068	243193012.2370589	205150471.29668614	367713163.83347666	320984076.8336477	532697908.0889239	638031021.0800532	504280663.0117351	419296001.48690534	680734585.8097727	1249460737.3117027	483293790.3124867	296046293.0358667	331383813.99800867	946086096.4141424	449593179.5734782	396650902.3872384	305422919.5878267	996374810.5854295	789136324.7143347	414139435.8895907	362122939.93068475	724037582.2039624	549270520.746085	689929003.8376102	489421663.7453361
422818478.3173528	404326697.1313403	183887289.4201062	665773647.4747591	217854505.7633068	243193012.2370589	136532525.50916985	367713163.83347666	259869415.55952957	386870157.59579736	638031021.0800532	504280663.0117351	419296001.48690534	655521597.9235524	1249460737.3117027	409355431.9916484	282720762.1748399	331383813.99800867	624539226.6969976	388231497.61421025	396650902.3872384	305422919.5878267	996374810.5854295	774521535.3769699	414139435.8895907	362122939.93068475	709878444.3632295	549270520.746085	681915549.3318782	489421663.7453361
325727678.19565904	404326697.1313403	183887289.4201062	535962073.9625854	217854505.7633068	243193012.2370589	136532525.50916985	367713163.83347666	259869415.55952957	386870157.59579736	637033862.268708	487802249.96014553	141803254.97054824	585882081.3074796	814294321.589041	390778246.85076743	282720762.1748399	331383813.99800867	624539226.6969976	388231497.61421025	337563098.5008473	304278674.43956476	996374810.5854295	774521535.3769699	366457832.97815186	254051479.90538263	683579081.868427	549270520.746085	681915549.3318782	207000385.57856777
325727678.19565904	350785092.9744875	183887289.4201062	535962073.9625854	166572680.8819639	243193012.2370589	136532525.50916985	367713163.83347666	244900813.09330735	359456357.7029684	637033862.268708	487802249.96014553	141803254.97054824	422935883.26642454	733217241.0225145	390778246.85076743	282720762.1748399	331383813.99800867	549715695.1509697	388231497.61421025	337563098.5008473	304278674.43956476	935910703.6272196	774521535.3769699	366457832.97815186	254051479.90538263	671640274.4230021	549270520.746085	681915549.3318782	207000385.57856777
325727678.19565904	350785092.9744875	183887289.4201062	382919176.38100153	79593727.53908944	243193012.2370589	136532525.50916985	202123659.1312311	234740923.12891743	317238123.9398709	620411874.5250596	487802249.96014553	105799632.51876575	422935883.26642454	733217241.0225145	390778246.85076743	240868068.1469873	331383813.99800867	495208309.85552496	388231497.61421025	337563098.5008473	304278674.43956476	915550116.8467708	670380344.4179615	317619281.5944587	237359266.2998278	671640274.4230021	473290668.414251	681915549.3318782	207000385.57856777
325727678.19565904	350785092.9744875	181600115.39268878	382919176.38100153	79593727.53908944	243193012.2370589	136532525.50916985	202123659.1312311	234740923.12891743	288460678.5276608	620411874.5250596	472466035.3800578	105799632.51876575	422935883.26642454	733217241.0225145	390778246.85076743	224686998.25036168	331383813.99800867	495208309.85552496	388231497.61421025	321744780.8730297	293089334.81412506	701627093.8978921	670380344.4179615	317619281.5944587	237359266.2998278	671640274.4230021	473290668.414251	493513502.77739584	207000385.57856777
325727678.19565904	350785092.9744875	181600115.39268878	382919176.38100153	79593727.53908944	243193012.2370589	136532525.50916985	202123659.1312311	234740923.12891743	276809307.353634	620411874.5250596	321705570.32466626	105799632.51876575	422935883.26642454	733217241.0225145	385302427.6845324	224686998.25036168	331383813.99800867	434102160.1773474	388231497.61421025	321744780.8730297	293089334.81412506	668641878.2696724	670380344.4179615	317619281.5944587	236939457.82001197	268598170.2576133	426834080.38136923	493513502.77739584	192980925.68133718
325727678.19565904	350785092.9744875	181600115.39268878	382919176.38100153	79593727.53908944	203076995.38359952	136532525.50916985	166261805.57170513	234740923.12891743	276809307.353634	249878979.24254236	321705570.32466626	105799632.51876575	422935883.26642454	733217241.0225145	385302427.6845324	224686998.25036168	331383813.99800867	433056392.8925867	388231497.61421025	321744780.8730297	249557577.57123825	526595202.097853	580952254.4680781	317619281.5944587	223878393.06467366	268598170.2576133	426834080.38136923	481072643.1993361	192980925.68133718
172741844.00281522	350785092.9744875	181600115.39268878	325611291.46634644	58798343.03470868	203076995.38359952	136532525.50916985	166261805.57170513	219879442.71700108	276809307.353634	231728880.50759453	321705570.32466626	105799632.51876575	287321029.4089	733217241.0225145	356252460.95142895	224686998.25036168	331383813.99800867	392926114.6154684	388231497.61421025	321744780.8730297	249557577.57123825	526595202.097853	580952254.4680781	317619281.5944587	223878393.06467366	268598170.2576133	426834080.38136923	481072643.1993361	192980925.68133718
172741844.00281522	311445614.6935491	181600115.39268878	325611291.46634644	34573387.91516446	203076995.38359952	136532525.50916985	166261805.57170513	146491482.83767188	276809307.353634	231728880.50759453	321705570.32466626	99281045.30646284	287321029.4089	733217241.0225145	356252460.95142895	224686998.25036168	331383813.99800867	392926114.6154684	388231497.61421025	321744780.8730297	249557577.57123825	526595202.097853	578120411.7831097	317619281.5944587	223878393.06467366	268598170.2576133	426834080.38136923	394865805.34138834	192980925.68133718
172741844.00281522	295718444.52979136	181600115.39268878	325611291.46634644	34573387.91516446	203076995.38359952	76322730.98653264	139671945.8081311	146491482.83767188	276809307.353634	231728880.50759453	321705570.32466626	99281045.30646284	287321029.4089	733217241.0225145	356252460.95142895	193244792.33806467	294950448.0418376	392926114.6154684	388231497.61421025	321744780.8730297	249557577.57123825	526595202.097853	494874773.44854724	317619281.5944587	223878393.06467366	268598170.2576133	426834080.38136923	394865805.34138834	192980925.68133718
172741844.00281522	295718444.52979136	181600115.39268878	325611291.46634644	34573387.91516446	194307182.88321024	55106154.51976409	139671945.8081311	146491482.83767188	276809307.353634	231728880.50759453	266804394.94981414	88874633.74550553	259065957.49228552	607250186.0398432	356252460.95142895	193244792.33806467	292412704.4122597	392926114.6154684	388231497.61421025	321744780.8730297	217158662.49541515	366437492.65769553	470929411.76288575	317619281.5944587	223878393.06467366	268598170.2576133	426834080.38136923	394865805.34138834	192980925.68133718
172741844.00281522	295718444.52979136	181600115.39268878	325611291.46634644	34573387.91516446	194307182.88321024	55106154.51976409	139671945.8081311	146491482.83767188	276809307.353634	231728880.50759453	266804394.94981414	88874633.74550553	259065957.49228552	588420288.1398923	294224426.7905429	189261671.48628017	292412704.4122597	392926114.6154684	348509327.10569257	321744780.8730297	217158662.49541515	366437492.65769553	470929411.76288575	317619281.5944587	223878393.06467366	268598170.2576133	426834080.38136923	372287681.33358055	192980925.68133718
172741844.00281522	295718444.52979136	181600115.39268878	249470937.88096815	34573387.91516446	194307182.88321024	55106154.51976409	139671945.8081311	146491482.83767188	276809307.353634	231728880.50759453	266804394.94981414	88874633.74550553	259065957.49228552	588420288.1398923	262001225.62375414	189261671.48628017	179929719.83527344	366136575.4148849	348509327.10569257	321744780.8730297	214531644.09545448	366437492.65769553	448206638.7093603	317619281.5944587	223878393.06467366	205858101.2905996	344605858.2284354	372287681.33358055	186713810.53683156
172741844.00281522	295718444.52979136	181600115.39268878	141264052.5062461	34573387.91516446	194307182.88321024	55106154.51976409	139671945.8081311	146491482.83767188	276809307.353634	231728880.50759453	266804394.94981414	82969551.47382693	256211851.63079455	495345464.75260633	262001225.62375414	189261671.48628017	179929719.83527344	366136575.4148849	257811777.69568852	321744780.8730297	179456364.67942175	366437492.65769553	448206638.7093603	317619281.5944587	223878393.06467366	205858101.2905996	255992823.49041837	372287681.33358055	165423073.0302682
172741844.00281522	256452761.04659504	162356764.76517183	136691682.2090286	26592979.193398297	194307182.88321024	55106154.51976409	139671945.8081311	146491482.83767188	252034157.06518972	231728880.50759453	266804394.94981414	82969551.47382693	256211851.63079455	495345464.75260633	262001225.62375414	189261671.48628017	138821639.29713997	366136575.4148849	257811777.69568852	313828924.9164838	179456364.67942175	366437492.65769553	405738142.5832778	317619281.5944587	216883466.54626945	205858101.2905996	255992823.49041837	372287681.33358055	165423073.0302682
172741844.00281522	217317266.5294857	143663748.51549885	133600087.37856656	22473447.18122972	107652391.04527375	55106154.51976409	139671945.8081311	146491482.83767188	252034157.06518972	231728880.50759453	266804394.94981414	82969551.47382693	256211851.63079455	269754965.85573566	242367397.70348582	189261671.48628017	138821639.29713997	293988240.37727755	257811777.69568852	313828924.9164838	179456364.67942175	366437492.65769553	387971809.2174546	316736722.09880036	216883466.54626945	205858101.2905996	255992823.49041837	187240596.44251528	165423073.0302682
172741844.00281522	217317266.5294857	143663748.51549885	105406512.31988452	19621102.468400054	107652391.04527375	55106154.51976409	124640781.65423413	146491482.83767188	237219220.96540478	231728880.50759453	266804394.94981414	74203424.71257845	252370902.19819742	225757608.29480225	231667317.53525665	189261671.48628017	121173925.89112397	293988240.37727755	189328136.59298164	303927008.2756293	172544134.34136477	270845515.529916	387971809.2174546	316736722.09880036	168064403.41812095	205858101.2905996	177361820.4543869	187240596.44251528	156087681.41527873
164664560.78817835	217317266.5294857	143663748.51549885	105406512.31988452	19621102.468400054	107652391.04527375	55106154.51976409	124640781.65423413	146491482.83767188	237219220.96540478	183610685.7918905	237836882.94730538	64473352.08753076	220134094.99755505	225757608.29480225	224852810.3836609	183140750.32458836	121173925.89112397	286063851.7262572	189328136.59298164	277291605.3083446	172544134.34136477	270845515.529916	387971809.2174546	316736722.09880036	100966740.67223758	154748254.67104185	159806959.35193157	187240596.44251528	136737438.7103922
164664560.78817835	217317266.5294857	143663748.51549885	105406512.31988452	19621102.468400054	107652391.04527375	55106154.51976409	116251988.78905773	146043549.6810533	162448896.64464113	183610685.7918905	203029537.92994466	64473352.08753076	220134094.99755505	225757608.29480225	224852810.3836609	150459267.03422162	121173925.89112397	284403684.60047644	173255203.57779253	208695492.4793741	172544134.34136477	270845515.529916	371310596.24994683	256796042.21000382	100966740.67223758	94422304.14667562	159806959.35193157	187240596.44251528	119236812.02818272
164664560.78817835	217317266.5294857	143663748.51549885	105406512.31988452	17089104.96190835	107652391.04527375	54079135.31206359	116251988.78905773	146043549.6810533	92472406.22280896	109733896.04697126	193229342.5062876	61133490.98871312	220134094.99755505	225757608.29480225	111211254.47811687	150459267.03422162	121173925.89112397	284403684.60047644	107577602.693489	208695492.4793741	156677336.42441308	270845515.529916	315368221.55682266	236556668.96008006	63606807.27076449	94422304.14667562	159806959.35193157	187240596.44251528	114755550.47389331
164664560.78817835	217317266.5294857	136276985.76259643	105406512.31988452	17089104.96190835	107652391.04527375	54079135.31206359	116251988.78905773	146043549.6810533	77450818.32070686	109733896.04697126	193229342.5062876	61133490.98871312	220134094.99755505	225757608.29480225	111211254.47811687	150459267.03422162	121173925.89112397	284403684.60047644	107577602.693489	208695492.4793741	156677336.42441308	258048557.42349818	315368221.55682266	207769523.15210223	63606807.27076449	94422304.14667562	159806959.35193157	187240596.44251528	114755550.47389331
159243784.96127132	204950694.57215238	136276985.76259643	105406512.31988452	17089104.96190835	107652391.04527375	54079135.31206359	116251988.78905773	146043549.6810533	77450818.32070686	94198806.57716419	117909919.20170212	61133490.98871312	220134094.99755505	225757608.29480225	84986731.78136997	150459267.03422162	121173925.89112397	284403684.60047644	107577602.693489	186773469.0956697	156677336.42441308	244828706.408565	296052904.8368653	176576377.13697314	57901833.73858203	94422304.14667562	159806959.35193157	187240596.44251528	114755550.47389331
159243784.96127132	204950694.57215238	130842382.77607574	105406512.31988452	17089104.96190835	107652391.04527375	54079135.31206359	116251988.78905773	146043549.6810533	77450818.32070686	94198806.57716419	117909919.20170212	59207934.569455825	220134094.99755505	185954882.84682542	70477900.93910284	121953755.06315045	121173925.89112397	284403684.60047644	107577602.693489	136031490.5530985	56305854.62951084	244828706.408565	185471168.6897776	176576377.13697314	57901833.73858203	90155138.82858303	159806959.35193157	187240596.44251528	105198248.02285522
159088208.94123238	204950694.57215238	127568682.0862086	105406512.31988452	17089104.96190835	107652391.04527375	54079135.31206359	97972844.95603415	146043549.6810533	77450818.32070686	94198806.57716419	117909919.20170212	59207934.569455825	220134094.99755505	180686248.58224097	65425770.140959665	121953755.06315045	121173925.89112397	133300064.15730341	107577602.693489	132079885.33665301	45404265.33056464	244828706.408565	166450292.79698184	167216072.1071524	57901833.73858203	86197791.05174194	159806959.35193157	187240596.44251528	105198248.02285522
146721041.83633244	157680725.94275546	127568682.0862086	51991104.74390089	17089104.96190835	107652391.04527375	54079135.31206359	97972844.95603415	146043549.6810533	77450818.32070686	92331447.13201381	117909919.20170212	59207934.569455825	109113638.24053673	180686248.58224097	65425770.140959665	111627525.50644115	121173925.89112397	133300064.15730341	107577602.693489	131391137.33193478	44071042.33391031	244828706.408565	166450292.79698184	131246568.3885227	57901833.73858203	77261295.08348805	159300663.82404265	187240596.44251528	105198248.02285522
146721041.83633244	139558214.89792332	127568682.0862086	41864532.28288186	17089104.96190835	107652391.04527375	54079135.31206359	97972844.95603415	138853335.1781533	76817358.70397516	91325236.73470552	105601910.27172011	54245231.86267443	109113638.24053673	180686248.58224097	59100382.995399304	111627525.50644115	94043119.28973831	133300064.15730341	98760286.88701299	131391137.33193478	44071042.33391031	244828706.408565	160604934.02553236	131246568.3885227	57901833.73858203	72647099.20364365	157865052.4159292	187240596.44251528	105198248.02285522
146721041.83633244	139558214.89792332	72117142.50310817	41864532.28288186	15000101.010196853	68084446.15812472	54079135.31206359	97972844.95603415	99568705.83767727	69232932.24492224	76697162.08572082	105601910.27172011	50081757.93406912	109113638.24053673	180686248.58224097	59100382.995399304	111627525.50644115	73961841.87223178	133300064.15730341	98760286.88701299	131391137.33193478	44071042.33391031	244828706.408565	134566479.77124846	131246568.3885227	57901833.73858203	72647099.20364365	117781117.57984987	187240596.44251528	105198248.02285522
128921063.47799185	139558214.89792332	72117142.50310817	41864532.28288186	15000101.010196853	68084446.15812472	54079135.31206359	97972844.95603415	85342119.52630666	69232932.24492224	76697162.08572082	105601910.27172011	36408450.51467229	71925809.6278153	180686248.58224097	59100382.995399304	111627525.50644115	73961841.87223178	133300064.15730341	98760286.88701299	131391137.33193478	37729458.07941299	244828706.408565	134566479.77124846	131246568.3885227	57901833.73858203	72647099.20364365	113174834.36188826	187240596.44251528	105198248.02285522
128921063.47799185	123815218.49320926	72117142.50310817	37596411.3925403	15000101.010196853	60756774.11322228	54079135.31206359	97972844.95603415	77809405.94958179	69232932.24492224	75880446.5742618	105601910.27172011	36408450.51467229	71925809.6278153	180686248.58224097	59100382.995399304	111627525.50644115	73961841.87223178	133300064.15730341	98760286.88701299	131391137.33193478	36759395.751464814	181002557.6573639	134566479.77124846	131246568.3885227	57901833.73858203	67937057.94229308	113174834.36188826	187240596.44251528	101441346.11295325
110293463.44360627	123815218.49320926	69025940.41977978	37596411.3925403	15000101.010196853	60756774.11322228	54079135.31206359	97972844.95603415	77809405.94958179	53974284.52319569	75880446.5742618	105601910.27172011	36408450.51467229	71925809.6278153	132773573.14167602	59100382.995399304	111627525.50644115	73961841.87223178	111412470.98447675	98760286.88701299	131391137.33193478	36759395.751464814	181002557.6573639	131037279.1924521	131246568.3885227	47876567.51419077	65985934.73501506	113174834.36188826	172640697.48137546	93269455.38411124
110293463.44360627	123815218.49320926	69025940.41977978	37596411.3925403	14877342.580342203	60756774.11322228	54079135.31206359	97972844.95603415	72127994.7266444	53974284.52319569	75880446.5742618	105601910.27172011	36408450.51467229	71925809.6278153	97295450.44695269	59100382.995399304	111627525.50644115	73961841.87223178	111412470.98447675	98760286.88701299	116242309.83083616	36759395.751464814	163135382.68032718	129347630.63988559	89321181.70470148	47876567.51419077	65985934.73501506	113174834.36188826	161851599.88311562	93269455.38411124
110293463.44360627	122335361.732393	69025940.41977978	37596411.3925403	14877342.580342203	60756774.11322228	54079135.31206359	97972844.95603415	72127994.7266444	53974284.52319569	73958812.32525451	105601910.27172011	27381761.963133443	71925809.6278153	97295450.44695269	55476858.57064324	111627525.50644115	65403415.12934795	105739530.63280864	98760286.88701299	116242309.83083616	36759395.751464814	163135382.68032718	129347630.63988559	89321181.70470148	47876567.51419077	65985934.73501506	113174834.36188826	161851599.88311562	69018953.08177945
99623631.09811047	122335361.732393	69025940.41977978	37596411.3925403	14877342.580342203	60756774.11322228	54079135.31206359	97972844.95603415	72127994.7266444	53974284.52319569	68298873.35755542	105601910.27172011	16738050.027388072	71925809.6278153	96482294.89348763	50942190.90037265	111627525.50644115	41136284.063212395	74055637.5558118	98760286.88701299	105553553.7572705	36759395.751464814	163135382.68032718	129347630.63988559	89321181.70470148	47876567.51419077	65985934.73501506	67549365.9243807	129317492.24794735	69018953.08177945
99623631.09811047	122335361.732393	69025940.41977978	37596411.3925403	14877342.580342203	60756774.11322228	54079135.31206359	72110767.96262956	72127994.7266444	53974284.52319569	62654358.41886317	85610132.01506901	16738050.027388072	61387097.24192441	96482294.89348763	50942190.90037265	92588981.30227707	41136284.063212395	74055637.5558118	97352144.05355494	105553553.7572705	36759395.751464814	157786809.2081416	129347630.63988559	89321181.70470148	47876567.51419077	65985934.73501506	67549365.9243807	115315246.46468136	69018953.08177945
99623631.09811047	122335361.732393	69025940.41977978	32626326.833654013	14621871.59972888	60756774.11322228	53849719.503067955	68605389.50963482	72127994.7266444	53974284.52319569	62654358.41886317	85610132.01506901	16738050.027388072	61387097.24192441	96482294.89348763	50942190.90037265	92588981.30227707	41136284.063212395	74055637.5558118	93400878.65344255	105553553.7572705	36759395.751464814	144408627.2828849	114773364.24985753	85964545.49237134	47876567.51419077	65985934.73501506	67549365.9243807	68896850.77671826	69018953.08177945
99623631.09811047	122335361.732393	69025940.41977978	32626326.833654013	14621871.59972888	60756774.11322228	45109208.037926525	68605389.50963482	72127994.7266444	53974284.52319569	62654358.41886317	85610132.01506901	16738050.027388072	61387097.24192441	96482294.89348763	50942190.90037265	90098806.41429186	41136284.063212395	74055637.5558118	93400878.65344255	105553553.7572705	36759395.751464814	131048677.4064581	114773364.24985753	52714986.909671485	47876567.51419077	65985934.73501506	67549365.9243807	65182869.13624983	69018953.08177945
99609841.0179737	122335361.732393	55031734.64122168	32626326.833654013	14621871.59972888	60756774.11322228	28680305.41486842	66819362.62050014	52952880.64701866	53974284.52319569	62654358.41886317	85610132.01506901	16738050.027388072	61387097.24192441	96482294.89348763	50942190.90037265	90098806.41429186	41136284.063212395	73213807.99147643	93400878.65344255	105553553.7572705	36759395.751464814	47156887.11873385	114773364.24985753	52714986.909671485	47876567.51419077	64654868.22368026	67549365.9243807	65182869.13624983	62533602.360460505
99609841.0179737	122335361.732393	55031734.64122168	32626326.833654013	14621871.59972888	60756774.11322228	28680305.41486842	66819362.62050014	52952880.64701866	53974284.52319569	62654358.41886317	79078954.53812331	16738050.027388072	61387097.24192441	96482294.89348763	50942190.90037265	89829964.83732274	35733634.1192614	73213807.99147643	93400878.65344255	105553553.7572705	36759395.751464814	47156887.11873385	114773364.24985753	32103311.31416018	46341132.666851334	63069822.18221147	67549365.9243807	65182869.13624983	45378773.69447298
60410407.73824365	94297625.23768668	18887197.34176905	32626326.833654013	14621871.59972888	60756774.11322228	28680305.41486842	66819362.62050014	52952880.64701866	53974284.52319569	62654358.41886317	79078954.53812331	16738050.027388072	61387097.24192441	96482294.89348763	50942190.90037265	89829964.83732274	35733634.1192614	73213807.99147643	93400878.65344255	83645760.0856957	36759395.751464814	47156887.11873385	114773364.24985753	32103311.31416018	46341132.666851334	48322465.43557051	67549365.9243807	65182869.13624983	45378773.69447298
60410407.73824365	87813921.8743066	18887197.34176905	32626326.833654013	14621871.59972888	41679880.72397844	28680305.41486842	63432174.58355271	52952880.64701866	53974284.52319569	56843019.03251069	76436571.87413456	16738050.027388072	61387097.24192441	96482294.89348763	50942190.90037265	32994447.593783196	35733634.1192614	73213807.99147643	93400878.65344255	78534471.4128482	36759395.751464814	47156887.11873385	109652440.59618032	32103311.31416018	44485040.442620784	48322465.43557051	67549365.9243807	65182869.13624983	26007615.761599377
52631229.74298484	44409680.16791914	18887197.34176905	32626326.833654013	14621871.59972888	41679880.72397844	28680305.41486842	63432174.58355271	41389814.17339647	43625493.92581015	56843019.03251069	76436571.87413456	16044249.49057397	61387097.24192441	96482294.89348763	50942190.90037265	32994447.593783196	35733634.1192614	73213807.99147643	78636103.70669787	78534471.4128482	36759395.751464814	47156887.11873385	91857471.4644132	32103311.31416018	33254674.808939878	48322465.43557051	66590342.50255043	64343488.3671665	25244179.516241185
52631229.74298484	44409680.16791914	18887197.34176905	32626326.833654013	14621871.59972888	41547663.78430183	28680305.41486842	50817028.413514026	33527148.411093503	37645410.66480624	46194786.71273724	76436571.87413456	15010524.586772302	61387097.24192441	96482294.89348763	50942190.90037265	32994447.593783196	35733634.1192614	71089512.68418127	66925923.00934022	77995550.41500291	36759395.751464814	34932956.67365608	83562258.55179869	32103311.31416018	33254674.808939878	48322465.43557051	64178757.64822758	64289250.98138108	24244429.373008817
52631229.74298484	26293904.18404808	18887197.34176905	32626326.833654013	14621871.59972888	41547663.78430183	28680305.41486842	50817028.413514026	33527148.411093503	37645410.66480624	46194786.71273724	76436571.87413456	15010524.586772302	32215710.19717946	96482294.89348763	49883342.24789968	32994447.593783196	35733634.1192614	71089512.68418127	63709888.70067145	75186056.70311916	30872194.097922146	34932956.67365608	83562258.55179869	32103311.31416018	33254674.808939878	48322465.43557051	64178757.64822758	59271460.855791226	24244429.373008817
52631229.74298484	21937636.377297353	18887197.34176905	32626326.833654013	14621871.59972888	40912866.109357	28680305.41486842	50817028.413514026	33527148.411093503	36808283.52619942	45780542.34529574	76436571.87413456	14247585.862809094	28594443.315153405	96482294.89348763	45409423.535356	32994447.593783196	31133327.903838202	69272645.3122949	63709888.70067145	75186056.70311916	30872194.097922146	34932956.67365608	81975812.61243558	32103311.31416018	31337205.696835577	48322465.43557051	64178757.64822758	59271460.855791226	24073544.764619723
52631229.74298484	21937636.377297353	18887197.34176905	32626326.833654013	14621871.59972888	13873742.883308984	28680305.41486842	44713417.65690258	33527148.411093503	36808283.52619942	28834045.259339314	73322528.30519915	14247585.862809094	28594443.315153405	96482294.89348763	45409423.535356	32994447.593783196	30161370.396615703	69272645.3122949	63709888.70067145	75186056.70311916	30872194.097922146	34932956.67365608	81975812.61243558	32103311.31416018	31337205.696835577	48322465.43557051	64178757.64822758	57182713.904900275	24073544.764619723
46018339.03790908	21937636.377297353	18887197.34176905	32626326.833654013	14621871.59972888	11887383.817520436	28680305.41486842	44713417.65690258	33527148.411093503	36808283.52619942	28834045.259339314	73067634.61186211	14247585.862809094	28594443.315153405	96482294.89348763	45409423.535356	32994447.593783196	29357899.95722136	69272645.3122949	63709888.70067145	75186056.70311916	30872194.097922146	34932956.67365608	81975812.61243558	32103311.31416018	31337205.696835577	48322465.43557051	55978417.00866086	57182713.904900275	24073544.764619723
46018339.03790908	21772901.91995422	18887197.34176905	23127476.922302697	14621871.59972888	11887383.817520436	28680305.41486842	44713417.65690258	33527148.411093503	36808283.52619942	28834045.259339314	73067634.61186211	14247585.862809094	28594443.315153405	90531299.46526082	45334316.80980489	32994447.593783196	29357899.95722136	31208622.050130304	63709888.70067145	38768755.0762945	30872194.097922146	34932956.67365608	81975812.61243558	32103311.31416018	31337205.696835577	48322465.43557051	55978417.00866086	57182713.904900275	23260759.299419887
46018339.03790908	21772901.91995422	18887197.34176905	19798570.92620964	14601392.149841784	11887383.817520436	28229151.14077285	44713417.65690258	33527148.411093503	36808283.52619942	28834045.259339314	73067634.61186211	14247585.862809094	28594443.315153405	90531299.46526082	45334316.80980489	32994447.593783196	29357899.95722136	30579465.99062655	63709888.70067145	38768755.0762945	30872194.097922146	34932956.67365608	68542744.57029462	32103311.31416018	31337205.696835577	48322465.43557051	55978417.00866086	57182713.904900275	21022501.628137458
46018339.03790908	21772901.91995422	18887197.34176905	17679284.725864965	14601392.149841784	11887383.817520436	27635266.516388416	42885179.95606731	33527148.411093503	36808283.52619942	27598322.27002834	73030708.9537517	14247585.862809094	28594443.315153405	90531299.46526082	43150654.3351406	31327032.038609963	29357899.95722136	30579465.99062655	63709888.70067145	36884370.42530003	30872194.097922146	34932956.67365608	68542744.57029462	32103311.31416018	12152929.50259135	48322465.43557051	55978417.00866086	57182713.904900275	18363114.28466273
45373526.676692635	20105685.23756255	18887197.34176905	17679284.725864965	14601392.149841784	11887383.817520436	27635266.516388416	42885179.95606731	33527148.411093503	36808283.52619942	27598322.27002834	73030708.9537517	14247585.862809094	28594443.315153405	90531299.46526082	39539279.715739146	31327032.038609963	17954754.76815613	30579465.99062655	63709888.70067145	36884370.42530003	30872194.097922146	26092602.837000202	68542744.57029462	32103311.31416018	12152929.50259135	48322465.43557051	55978417.00866086	57182713.904900275	18363114.28466273
45373526.676692635	20105685.23756255	18887197.34176905	14985337.598347511	14601392.149841784	11887383.817520436	27635266.516388416	42885179.95606731	33527148.411093503	36808283.52619942	27598322.27002834	65668277.208117	13719230.426998185	28594443.315153405	90531299.46526082	39539279.715739146	31327032.038609963	17954754.76815613	30579465.99062655	63709888.70067145	36884370.42530003	30872194.097922146	26092602.837000202	68542744.57029462	32103311.31416018	12152929.50259135	48322465.43557051	51873097.39358381	57182713.904900275	18363114.28466273
44417025.89218213	20105685.23756255	18424150.977856968	14985337.598347511	14601392.149841784	11887383.817520436	27635266.516388416	39083706.087392725	33527148.411093503	31840113.668198373	27598322.27002834	65668277.208117	13719230.426998185	28360042.657737054	90531299.46526082	23260898.149702918	31327032.038609963	17954754.76815613	30579465.99062655	60432584.77703961	29918486.49565109	27574474.32364485	23022576.02487616	68542744.57029462	32103311.31416018	12152929.50259135	48322465.43557051	51873097.39358381	53169239.078439474	18363114.28466273
44417025.89218213	20105685.23756255	18424150.977856968	14985337.598347511	14601392.149841784	11887383.817520436	25571612.21133204	38287300.378738135	33527148.411093503	31840113.668198373	27598322.27002834	65668277.208117	13719230.426998185	28360042.657737054	80467278.84456353	21726686.417952985	30721401.77105976	16812095.77739791	30579465.99062655	60432584.77703961	29918486.49565109	25690294.43185194	23022576.02487616	68542744.57029462	32103311.31416018	12152929.50259135	48322465.43557051	51710550.91129385	53169239.078439474	18046190.366074696
44417025.89218213	19897182.51145403	18424150.977856968	14985337.598347511	14601392.149841784	11887383.817520436	25571612.21133204	38287300.378738135	33527148.411093503	31840113.668198373	27598322.27002834	64197382.8340687	13719230.426998185	28360042.657737054	80467278.84456353	21726686.417952985	30721401.77105976	16812095.77739791	30579465.99062655	60432584.77703961	24185431.802936614	20473837.977173652	23022576.02487616	68542744.57029462	32103311.31416018	12152929.50259135	48322465.43557051	51710550.91129385	53169239.078439474	12298508.131510597
44417025.89218213	19897182.51145403	18424150.977856968	14985337.598347511	14601392.149841784	11887383.817520436	25571612.21133204	38287300.378738135	33527148.411093503	31840113.668198373	27598322.27002834	62438429.032441705	13719230.426998185	28360042.657737054	80467278.84456353	19533680.18490618	30721401.77105976	16812095.77739791	30579465.99062655	39352497.776341	24185431.802936614	19270008.937540993	23022576.02487616	68542744.57029462	32103311.31416018	12152929.50259135	48322465.43557051	51710550.91129385	50611011.30345871	12298508.131510597
41358695.12633824	19897182.51145403	18424150.977856968	14985337.598347511	14601392.149841784	11887383.817520436	25571612.21133204	38287300.378738135	33527148.411093503	31840113.668198373	23603136.87775081	62438429.032441705	13719230.426998185	26609744.53219852	80467278.84456353	19533680.18490618	30721401.77105976	16812095.77739791	30579465.99062655	39352497.776341	24185431.802936614	19270008.937540993	23022576.02487616	68542744.57029462	12147984.915127652	12152929.50259135	48322465.43557051	51710550.91129385	50611011.30345871	12298508.131510597
25978319.718486603	19897182.51145403	13928078.44680436	14985337.598347511	14601392.149841784	11887383.817520436	25571612.21133204	38287300.378738135	33527148.411093503	15305219.934797037	23603136.87775081	62438429.032441705	13719230.426998185	26609744.53219852	80467278.84456353	19533680.18490618	30721401.77105976	16812095.77739791	30579465.99062655	39352497.776341	24185431.802936614	19270008.937540993	23022576.02487616	67027867.97008926	12147984.915127652	12152929.50259135	48322465.43557051	51710550.91129385	50611011.30345871	12298508.131510597
23287271.671691936	19897182.51145403	13928078.44680436	14630128.294094397	14601392.149841784	11887383.817520436	25379460.854533773	38287300.378738135	29101557.12065453	15305219.934797037	23603136.87775081	62438429.032441705	13719230.426998185	26609744.53219852	80163024.75967348	19533680.18490618	30721401.77105976	15922917.659122763	30579465.99062655	39352497.776341	24185431.802936614	12774422.952033527	23022576.02487616	67027867.97008926	12147984.915127652	12152929.50259135	45860110.32039144	51710550.91129385	50611011.30345871	12298508.131510597
23287271.671691936	19897182.51145403	13928078.44680436	11693868.647152327	14601392.149841784	11887383.817520436	25379460.854533773	38287300.378738135	29101557.12065453	15305219.934797037	23603136.87775081	62438429.032441705	13719230.426998185	26609744.53219852	80163024.75967348	15240516.232999444	30721401.77105976	15406372.079014873	30579465.99062655	38437068.687681735	24185431.802936614	12774422.952033527	23022576.02487616	67027867.97008926	12147984.915127652	12152929.50259135	45860110.32039144	51710550.91129385	47198014.888610736	12298508.131510597
21346975.727970026	19897182.51145403	13928078.44680436	10721875.685691359	14601392.149841784	11887383.817520436	25379460.854533773	34669223.541881904	16819505.4034835	13277147.935753062	23603136.87775081	41847583.31654542	13719230.426998185	26609744.53219852	80163024.75967348	15240516.232999444	30681183.835654866	15406372.079014873	30579465.99062655	36267430.39696553	14377057.381153552	12774422.952033527	23022576.02487616	64338658.32710217	10699115.847951367	12152929.50259135	45860110.32039144	51710550.91129385	47198014.888610736	12298508.131510597
21346975.727970026	19897182.51145403	13650972.364675503	10201958.51325356	13800072.874201246	11887383.817520436	18368127.36483264	34669223.541881904	16819505.4034835	13277147.935753062	23603136.87775081	33644088.18331346	8982448.14591541	26609744.53219852	80163024.75967348	15234030.945068412	28191272.800358213	15406372.079014873	29511213.55703583	31934032.97590421	14377057.381153552	12774422.952033527	23022576.02487616	59454338.37767742	10699115.847951367	12152929.50259135	45860110.32039144	50746718.560904235	45675316.33717029	12298508.131510597
21346975.727970026	19897182.51145403	13650972.364675503	10201958.51325356	11351561.727156717	11887383.817520436	18368127.36483264	34669223.541881904	16819505.4034835	13277147.935753062	20133196.336421687	33644088.18331346	8982448.14591541	19150435.26278329	80163024.75967348	15234030.945068412	21544070.05949755	15406372.079014873	29511213.55703583	28808947.79524677	14377057.381153552	12774422.952033527	23022576.02487616	59454338.37767742	10699115.847951367	12152929.50259135	44578482.4748347	48872376.893281884	33343969.330813088	12298508.131510597
21346975.727970026	19897182.51145403	13650972.364675503	10201958.51325356	8214204.727829736	11887383.817520436	18368127.36483264	34669223.541881904	16337677.290347684	12460179.11346621	14804119.871584943	26894409.177458573	8982448.14591541	18860543.27844337	80163024.75967348	10382054.67206439	20676247.781291053	15406372.079014873	29457328.83189548	22383305.512128692	12227931.811539918	6981594.526915997	18027269.27638336	38383364.95100037	9313559.12310229	11159027.54602485	44578482.4748347	48872376.893281884	31358083.72254843	12298508.131510597
21346975.727970026	19897182.51145403	13650972.364675503	9257994.892553896	8214204.727829736	11008344.008620441	18354731.152364124	27285764.880102336	16337677.290347684	11508447.734589368	14804119.871584943	18975381.75507821	8947894.770290446	18860543.27844337	80163024.75967348	10382054.67206439	20676247.781291053	15406372.079014873	29457328.83189548	22383305.512128692	12227931.811539918	6981594.526915997	17706664.007318325	23093816.09371993	8955735.040509285	11159027.54602485	42647023.58023554	48872376.893281884	31358083.72254843	11808707.48423306
21147586.28480128	19897182.51145403	13650972.364675503	9257994.892553896	8082121.459408965	11008344.008620441	18354731.152364124	27285764.880102336	16337677.290347684	11508447.734589368	14804119.871584943	18975381.75507821	6880040.374654246	18313115.544697046	80163024.75967348	10382054.67206439	20676247.781291053	5706243.998146059	29457328.83189548	22383305.512128692	12031693.30306276	6981594.526915997	17706664.007318325	22412652.506431684	8955735.040509285	11159027.54602485	33310294.160053704	48872376.893281884	31358083.72254843	11808707.48423306
21147586.28480128	19897182.51145403	13650972.364675503	9257994.892553896	8082121.459408965	11008344.008620441	17566272.200582605	27285764.880102336	16337677.290347684	11508447.734589368	14760137.383362534	18975381.75507821	6880040.374654246	18313115.544697046	80163024.75967348	5724946.49891661	20676247.781291053	4962431.622793226	29457328.83189548	22383305.512128692	12031693.30306276	6981594.526915997	17706664.007318325	22412652.506431684	8955735.040509285	11159027.54602485	33310294.160053704	48872376.893281884	30407140.438339084	11808707.48423306
21147586.28480128	19897182.51145403	13650972.364675503	9257994.892553896	7281403.561227569	8680994.33892964	17566272.200582605	27285764.880102336	16337677.290347684	11254967.911253255	12790866.011621432	18975381.75507821	6659526.710696645	18313115.544697046	51457412.547346495	5250146.888767963	20676247.781291053	4962431.622793226	28709883.257565837	21682196.179472752	11792740.088847503	6343126.004760388	17706664.007318325	22412652.506431684	8955735.040509285	11118619.211307192	20039731.263408042	48872376.893281884	27006770.400877915	10591592.481330063
21147586.28480128	19897182.51145403	13650972.364675503	9257994.892553896	7281403.561227569	8680994.33892964	6674366.187779054	27285764.880102336	16337677.290347684	10320980.72573483	12790866.011621432	18975381.75507821	6659526.710696645	18313115.544697046	51457412.547346495	5250146.888767963	20676247.781291053	4962431.622793226	28709883.257565837	21682196.179472752	9268000.940709585	6343126.004760388	17706664.007318325	22412652.506431684	8050957.324215571	11118619.211307192	20039731.263408042	44762746.47469124	27006770.400877915	10591592.481330063
21147586.28480128	19342018.230308913	13650972.364675503	9257994.892553896	7281403.561227569	5429872.50128377	6674366.187779054	27285764.880102336	16337677.290347684	10320980.72573483	12790866.011621432	18975381.75507821	6659526.710696645	18313115.544697046	51457412.547346495	5250146.888767963	17305140.37379476	4962431.622793226	22460562.889513876	20176765.97606615	9268000.940709585	6343126.004760388	17706664.007318325	22412652.506431684	8050957.324215571	11118619.211307192	20039731.263408042	44762746.47469124	27006770.400877915	10591592.481330063
18020806.165680237	19342018.230308913	13650972.364675503	9257994.892553896	7281403.561227569	5429872.50128377	6674366.187779054	27285764.880102336	16337677.290347684	10320980.72573483	12790866.011621432	18975381.75507821	6659526.710696645	18313115.544697046	51457412.547346495	5250146.888767963	17305140.37379476	4962431.622793226	22460562.889513876	18561418.48575337	9268000.940709585	6343126.004760388	16734436.586577052	22412652.506431684	8007243.855741187	11118619.211307192	20039731.263408042	44762746.47469124	27006770.400877915	10591592.481330063
18020806.165680237	18891390.961924754	13650972.364675503	9257994.892553896	5435163.898682579	5292268.794603542	6674366.187779054	27285764.880102336	16337677.290347684	10320980.72573483	12790866.011621432	18975381.75507821	6659526.710696645	12172158.54043583	51457412.547346495	5250146.888767963	13106312.159770237	4962431.622793226	22460562.889513876	16510706.537864871	9268000.940709585	6343126.004760388	16357117.862409709	22412652.506431684	8007243.855741187	10784171.134894934	20039731.263408042	44762746.47469124	27006770.400877915	7664436.7371016
18020806.165680237	18891390.961924754	13650972.364675503	9257994.892553896	5435163.898682579	5292268.794603542	6674366.187779054	27285764.880102336	16337677.290347684	10320980.72573483	12790866.011621432	18975381.75507821	5137847.857931511	12172158.54043583	51457412.547346495	5250146.888767963	13106312.159770237	4962431.622793226	22460562.889513876	16510706.537864871	9268000.940709585	6343126.004760388	16149677.93201038	16228877.77061935	8007243.855741187	10784171.134894934	20039731.263408042	35999668.16352489	27006770.400877915	7664436.7371016
17765714.127321728	18891390.961924754	13650972.364675503	9257994.892553896	5099782.16503292	5073462.614960235	6674366.187779054	27285764.880102336	15607781.263874954	10320980.72573483	12790866.011621432	18975381.75507821	4826395.328603809	11234168.925868535	40396133.140895836	5250146.888767963	12078265.846132081	4952835.537115329	20345650.18784267	16510706.537864871	8023192.6186375795	6343126.004760388	16149677.93201038	16228877.77061935	8007243.855741187	10784171.134894934	20019842.422482807	35999668.16352489	27006770.400877915	7664436.7371016
17765714.127321728	18891390.961924754	13650972.364675503	9257994.892553896	3568827.212845953	5073462.614960235	6674366.187779054	17408527.30667566	15607781.263874954	10320980.72573483	12790866.011621432	17375250.404618107	4826395.328603809	11234168.925868535	39582886.01807375	5250146.888767963	12078265.846132081	4878424.089407543	20345650.18784267	16510706.537864871	8023192.6186375795	4770747.348189575	16149677.93201038	16228877.77061935	8007243.855741187	10784171.134894934	20019842.422482807	35999668.16352489	25571763.700391106	7664436.7371016
17765714.127321728	18891390.961924754	9074625.587311482	9257994.892553896	3568827.212845953	5073462.614960235	6674366.187779054	17408527.30667566	15607781.263874954	9302239.669206979	12790866.011621432	17375250.404618107	4826395.328603809	11234168.925868535	39582886.01807375	5250146.888767963	10945670.101184443	4878424.089407543	11070232.33079448	16510706.537864871	8023192.6186375795	4770747.348189575	16149677.93201038	16228877.77061935	8007243.855741187	10784171.134894934	20019842.422482807	35999668.16352489	25571763.700391106	7664436.7371016
17765714.127321728	18891390.961924754	8548085.421459507	8779403.878592188	3568827.212845953	5073462.614960235	6674366.187779054	15819225.17856305	15607781.263874954	9302239.669206979	8421954.095431855	17375250.404618107	4133480.959616152	11234168.925868535	39582886.01807375	5089738.934561684	10945670.101184443	4878424.089407543	11070232.33079448	16510706.537864871	7920668.252501318	4770747.348189575	16149677.93201038	15593200.990311125	8007243.855741187	10784171.134894934	20019842.422482807	28294811.48218283	24188098.600076552	7664436.7371016
17765714.127321728	18891390.961924754	8548085.421459507	8749013.698121428	3568827.212845953	5073462.614960235	5329155.983554881	13569214.420138951	15314777.979077589	9302239.669206979	8421954.095431855	17358124.222868327	4133480.959616152	11234168.925868535	39582886.01807375	5089738.934561684	10945670.101184443	4842399.514849097	11070232.33079448	16510706.537864871	7920668.252501318	4770747.348189575	16149677.93201038	15593200.990311125	8007243.855741187	4677089.585618481	20019842.422482807	27895205.220978804	24188098.600076552	7664436.7371016
17765714.127321728	18891390.961924754	8548085.421459507	8749013.698121428	3568827.212845953	5073462.614960235	4147364.6819308405	13569214.420138951	10700450.795667375	9205184.07195115	8421954.095431855	17358124.222868327	4133480.959616152	10680451.205909755	37539581.40380943	5089738.934561684	10945670.101184443	4842399.514849097	11070232.33079448	16510706.537864871	7920668.252501318	4490666.696493777	16149677.93201038	15593200.990311125	8007243.855741187	4677089.585618481	17022329.587174762	27895205.220978804	24188098.600076552	7664436.7371016
17765714.127321728	18891390.961924754	8548085.421459507	8749013.698121428	3568827.212845953	5073462.614960235	3008319.0546468305	13569214.420138951	9015603.406734733	9205184.07195115	8369771.572342876	17192608.341561254	4133480.959616152	10680451.205909755	37539581.40380943	5089738.934561684	10945670.101184443	4842399.514849097	10709412.169669174	16510706.537864871	7920668.252501318	4490666.696493777	16149677.93201038	15593200.990311125	8007243.855741187	4677089.585618481	17022329.587174762	27895205.220978804	24188098.600076552	7664436.7371016
17765714.127321728	16437482.886532364	8548085.421459507	8749013.698121428	3493820.8721921993	5073462.614960235	3008319.0546468305	12080168.900212355	9015603.406734733	7154366.275197536	8369771.572342876	17192608.341561254	4133480.959616152	10680451.205909755	37539581.40380943	5089738.934561684	10945670.101184443	4842399.514849097	9601707.225918734	16510706.537864871	4509806.811170097	4490666.696493777	16149677.93201038	15593200.990311125	8007243.855741187	4677089.585618481	17022329.587174762	23587731.055181697	24188098.600076552	7664436.7371016
17765714.127321728	16437482.886532364	8548085.421459507	8749013.698121428	3493820.8721921993	5073462.614960235	2608037.7391938674	12080168.900212355	9015603.406734733	7154366.275197536	7574220.2202862315	17192608.341561254	4133480.959616152	8609401.871844796	25889759.385751814	5089738.934561684	10945670.101184443	4842399.514849097	9601707.225918734	16510706.537864871	4509806.811170097	3980880.014070881	16149677.93201038	14949205.277032252	6977713.737887861	4677089.585618481	16729304.19004768	20959808.601241075	18754158.790081296	7664436.7371016
9696048.498260483	15825603.931582302	8548085.421459507	8459451.992627364	3493820.8721921993	5073462.614960235	2608037.7391938674	12080168.900212355	9015603.406734733	6978521.425164717	7574220.2202862315	17192608.341561254	4133480.959616152	8609401.871844796	25889759.385751814	5089738.934561684	10945670.101184443	4842399.514849097	9601707.225918734	16510706.537864871	4509806.811170097	3980880.014070881	15353108.498931592	14949205.277032252	6977713.737887861	4677089.585618481	16729304.19004768	20959808.601241075	18754158.790081296	6390608.92353015
9696048.498260483	8938225.631097607	8548085.421459507	7959026.340190488	3493820.8721921993	5073462.614960235	2608037.7391938674	12080168.900212355	9015603.406734733	6978521.425164717	7574220.2202862315	15387202.70219913	4133480.959616152	8609401.871844796	25889759.385751814	5089738.934561684	9702455.003928656	4842399.514849097	9601707.225918734	16510706.537864871	4509806.811170097	3980880.014070881	15353108.498931592	14949205.277032252	6977713.737887861	4677089.585618481	15728589.252137423	20959808.601241075	18754158.790081296	6390608.92353015
9696048.498260483	8938225.631097607	8548085.421459507	7959026.340190488	3493820.8721921993	4458919.5860524	2608037.7391938674	12080168.900212355	9015603.406734733	6978521.425164717	7574220.2202862315	15387202.70219913	4115353.4619119586	8609401.871844796	25889759.385751814	5089738.934561684	9702455.003928656	4842399.514849097	9601707.225918734	16510706.537864871	4509806.811170097	3980880.014070881	15353108.498931592	14949205.277032252	6977713.737887861	4677089.585618481	13901786.912614468	11733554.652674738	16827619.196623474	6390608.92353015
9696048.498260483	8938225.631097607	8548085.421459507	7959026.340190488	3067909.15144117	4458919.5860524	2608037.7391938674	12080168.900212355	7775897.552130025	6978521.425164717	7574220.2202862315	15387202.70219913	4115353.4619119586	8609401.871844796	25889759.385751814	5089738.934561684	9702455.003928656	4842399.514849097	9601707.225918734	16510706.537864871	4509806.811170097	3980880.014070881	15240186.155696644	13928686.922922637	6977713.737887861	4677089.585618481	13901786.912614468	11733554.652674738	16827619.196623474	6390608.92353015
9650181.120609913	8938225.631097607	8016919.533354407	7959026.340190488	3067909.15144117	4458919.5860524	2608037.7391938674	12080168.900212355	7775897.552130025	4509109.691120191	7574220.2202862315	15387202.70219913	3746673.6324031213	8609401.871844796	25889759.385751814	5089738.934561684	9702455.003928656	4842399.514849097	9601707.225918734	16510706.537864871	4509806.811170097	3980880.014070881	15240186.155696644	13928686.922922637	6977713.737887861	4677089.585618481	13901786.912614468	11733554.652674738	16827619.196623474	5030457.168751714
5031991.827023059	8938225.631097607	7026273.951978137	7277793.879484596	3067909.15144117	4458919.5860524	2608037.7391938674	11474105.547030186	7177591.509137663	4509109.691120191	7574220.2202862315	15387202.70219913	3746673.6324031213	8609401.871844796	22174686.67799726	5089738.934561684	9702455.003928656	4842399.514849097	9601707.225918734	8779600.57994077	4061341.3815205693	3980880.014070881	15240186.155696644	13928686.922922637	6977713.737887861	4437979.452603088	13901786.912614468	11733554.652674738	16827619.196623474	5030457.168751714
4125566.4290039293	8938225.631097607	7026273.951978137	7277793.879484596	3067909.15144117	3941043.8029774707	2608037.7391938674	11474105.547030186	7157881.523829476	4509109.691120191	7574220.2202862315	15387202.70219913	3746673.6324031213	8609401.871844796	22174686.67799726	5089738.934561684	9702455.003928656	4842399.514849097	9601707.225918734	8779600.57994077	4018548.114851812	3980880.014070881	13719484.135505633	7623800.721807842	6977713.737887861	4437979.452603088	13901786.912614468	11733554.652674738	16827619.196623474	3826596.1440496724
4125566.4290039293	8938225.631097607	6894544.773093071	7277793.879484596	2838683.36454594	3941043.8029774707	2608037.7391938674	11474105.547030186	7157881.523829476	4509109.691120191	7574220.2202862315	15387202.70219913	3746673.6324031213	8609401.871844796	22174686.67799726	5089738.934561684	9702455.003928656	4842399.514849097	9601707.225918734	8779600.57994077	4018548.114851812	3980880.014070881	13719484.135505633	7623800.721807842	6977713.737887861	4437979.452603088	13901786.912614468	11733554.652674738	16827619.196623474	3826596.1440496724
4125566.4290039293	8938225.631097607	6622687.2490354935	7277793.879484596	2738912.839632751	3941043.8029774707	2463814.3783433395	11474105.547030186	7157881.523829476	4509109.691120191	7574220.2202862315	15387202.70219913	3746673.6324031213	8572034.403938483	22174686.67799726	5089738.934561684	9702455.003928656	4842399.514849097	8774085.551022626	8595724.128763346	4018548.114851812	3980880.014070881	13719484.135505633	7623800.721807842	5420659.996204968	3679485.4286218067	13901786.912614468	11733554.652674738	16827619.196623474	1850770.7997592331
3967334.7337389784	8938225.631097607	6622687.2490354935	7277793.879484596	2738912.839632751	3941043.8029774707	2463814.3783433395	11474105.547030186	7157881.523829476	4509109.691120191	7574220.2202862315	15387202.70219913	3746673.6324031213	8572034.403938483	22174686.67799726	3469373.7942435774	6756111.688198255	4842399.514849097	6153282.628969506	7882334.358296804	4018548.114851812	3980880.014070881	13719484.135505633	7623800.721807842	5420659.996204968	3679485.4286218067	13901786.912614468	11015336.390442451	16827619.196623474	1850770.7997592331
3967334.7337389784	8938225.631097607	6622687.2490354935	7277793.879484596	2738912.839632751	3941043.8029774707	2463814.3783433395	11474105.547030186	6931933.3102432275	4509109.691120191	7574220.2202862315	15387202.70219913	3746673.6324031213	8572034.403938483	19418140.435230143	3383500.1357807196	6756111.688198255	4145841.4523911974	6153282.628969506	7882334.358296804	4018548.114851812	3980880.014070881	13719484.135505633	7623800.721807842	2725614.7815306718	3679485.4286218067	13586367.426291715	10065601.219822759	16827619.196623474	1850770.7997592331
3967334.7337389784	8938225.631097607	6622687.2490354935	7277793.879484596	2738912.839632751	3941043.8029774707	2463814.3783433395	11474105.547030186	6450414.140086019	1535978.8652507595	7363907.652371106	15387202.70219913	3746673.6324031213	8572034.403938483	19418140.435230143	3383500.1357807196	6756111.688198255	4145841.4523911974	6153282.628969506	7882334.358296804	4018548.114851812	3831391.380334452	13719484.135505633	7623800.721807842	2725614.7815306718	3472706.8460911694	12571818.596264783	9703167.608535945	16827619.196623474	1850770.7997592331
3967334.7337389784	7538219.213942302	6622687.2490354935	7277793.879484596	2738912.839632751	3941043.8029774707	2463814.3783433395	11474105.547030186	6450414.140086019	1535978.8652507595	7363907.652371106	15387202.70219913	3746673.6324031213	8240499.005332999	19418140.435230143	3383500.1357807196	6756111.688198255	4145841.4523911974	6153282.628969506	7069852.4451898765	4018548.114851812	2856254.390509246	13719484.135505633	7623800.721807842	2725614.7815306718	3472706.8460911694	12571818.596264783	9703017.726275131	16827619.196623474	1850770.7997592331
3967334.7337389784	7538219.213942302	6622687.2490354935	6378325.979057906	2738912.839632751	3941043.8029774707	2463814.3783433395	11474105.547030186	6450414.140086019	1535978.8652507595	7363907.652371106	15387202.70219913	3746673.6324031213	8240499.005332999	19418140.435230143	3383500.1357807196	6527938.560631137	4145841.4523911974	6153282.628969506	7069852.4451898765	4018548.114851812	2590451.8931752895	9001749.657507656	7623800.721807842	2725614.7815306718	3472706.8460911694	12117558.410011344	9703017.726275131	16827619.196623474	1850770.7997592331
3967334.7337389784	7538219.213942302	6369274.249151546	4904297.881484967	2738912.839632751	3941043.8029774707	2463814.3783433395	11474105.547030186	4908165.900780155	1535978.8652507595	6709844.6557306	15387202.70219913	3746673.6324031213	8240499.005332999	19418140.435230143	3359441.0888200444	6527938.560631137	3697295.3065314163	6153282.628969506	6444758.022509858	4018548.114851812	2590451.8931752895	9001749.657507656	7623800.721807842	2725614.7815306718	3472706.8460911694	10737403.579469344	9703017.726275131	16416792.125413489	1850770.7997592331
3967334.7337389784	7538219.213942302	4469907.377117995	4904297.881484967	2729085.7305322867	3941043.8029774707	2463814.3783433395	11474105.547030186	3695776.4902725155	1535978.8652507595	6709844.6557306	15387202.70219913	3746673.6324031213	8240499.005332999	19418140.435230143	3359441.0888200444	6527938.560631137	3697295.3065314163	6153282.628969506	6444758.022509858	4018548.114851812	2590451.8931752895	9001749.657507656	7623800.721807842	2725614.7815306718	3472706.8460911694	10737403.579469344	9703017.726275131	16416792.125413489	1170575.8575961462
3967334.7337389784	7538219.213942302	4469907.377117995	4904297.881484967	2729085.7305322867	3676000.770479488	2463814.3783433395	11474105.547030186	3695776.4902725155	1535978.8652507595	6497876.797215257	15387202.70219913	3746673.6324031213	8240499.005332999	19418140.435230143	3359441.0888200444	6527938.560631137	3002851.4420250272	6153282.628969506	6444758.022509858	4018548.114851812	2590451.8931752895	6374448.039186395	7623800.721807842	2725614.7815306718	3472706.8460911694	10737403.579469344	9703017.726275131	16043541.714244682	1170575.8575961462
3967334.7337389784	7538219.213942302	4469907.377117995	4549504.521686602	2729085.7305322867	3676000.770479488	2463814.3783433395	11474105.547030186	3471160.279121216	1524459.735228558	6497876.797215257	14357535.978174126	3746673.6324031213	8240499.005332999	19418140.435230143	3359441.0888200444	6064146.78494076	3002851.4420250272	6153282.628969506	6444758.022509858	4018548.114851812	2590451.8931752895	6374448.039186395	7623800.721807842	2673928.243503055	3472706.8460911694	10737403.579469344	9703017.726275131	16043541.714244682	1170575.8575961462
3967334.7337389784	6530631.467141403	4469907.377117995	4549504.521686602	2729085.7305322867	3676000.770479488	2463814.3783433395	11474105.547030186	3292399.2969635315	1524459.735228558	6497876.797215257	14357535.978174126	3746673.6324031213	8240499.005332999	19296485.174642585	3359441.0888200444	5724560.038413331	1963676.4645024512	6153282.628969506	6444758.022509858	3663252.095919998	2590451.8931752895	6374448.039186395	6671771.242350997	2673928.243503055	3472706.8460911694	10737403.579469344	9703017.726275131	16043541.714244682	1170575.8575961462
3967334.7337389784	4398186.524832133	4469907.377117995	4549504.521686602	2608884.284227091	3676000.770479488	2463814.3783433395	11474105.547030186	3292399.2969635315	1524459.735228558	6497876.797215257	12622493.807786852	3628356.3582267906	8240499.005332999	15730739.826391827	3359441.0888200444	5724560.038413331	1963676.4645024512	6153282.628969506	6444758.022509858	3663252.095919998	2590451.8931752895	6374448.039186395	6671771.242350997	2418457.040696611	3472706.8460911694	10621798.193036167	9703017.726275131	16043541.714244682	1170575.8575961462
3967334.7337389784	4338718.321526458	4469907.377117995	4340472.063326068	2608884.284227091	3676000.770479488	2463814.3783433395	11474105.547030186	3292399.2969635315	1524459.735228558	6497876.797215257	10755006.101449782	3628356.3582267906	8062857.110133332	13475599.29398521	3258865.7524753134	3513900.8563824566	1963676.4645024512	6153282.628969506	6444758.022509858	3663252.095919998	2590451.8931752895	6374448.039186395	6671771.242350997	1996582.1592625554	3329392.8366016303	10621798.193036167	9703017.726275131	16043541.714244682	1170575.8575961462
3967334.7337389784	4338718.321526458	4469907.377117995	4246634.533823539	2608884.284227091	2890423.8772197217	2463814.3783433395	7463954.084815423	3292399.2969635315	1524459.735228558	6497876.797215257	10755006.101449782	3628356.3582267906	8062857.110133332	13475599.29398521	3258865.7524753134	2364720.1809925693	1963676.4645024512	6153282.628969506	6444758.022509858	3663252.095919998	2590451.8931752895	6374448.039186395	6671771.242350997	1996582.1592625554	3329392.8366016303	10621798.193036167	9703017.726275131	16043541.714244682	1170575.8575961462
3932253.8154631844	4338718.321526458	4469907.377117995	4246634.533823539	2608884.284227091	2890423.8772197217	2463814.3783433395	7463954.084815423	3292399.2969635315	1524459.735228558	6497876.797215257	8335952.867861122	3628356.3582267906	8062857.110133332	13475599.29398521	2546177.581516009	2261682.485631135	1963676.4645024512	6153282.628969506	6444758.022509858	3266553.86333256	2590451.8931752895	6374448.039186395	6671771.242350997	1932596.6751381624	3329392.8366016303	10571536.950346198	9703017.726275131	16043541.714244682	1170575.8575961462
3932253.8154631844	4338718.321526458	3936869.470839142	4246634.533823539	2608884.284227091	2103011.992234789	2463814.3783433395	7463954.084815423	3292399.2969635315	1263629.349469287	6497876.797215257	8335952.867861122	3628356.3582267906	4308297.696228084	13475599.29398521	2546177.581516009	2261682.485631135	1903978.6728677552	6153282.628969506	6444758.022509858	3266553.86333256	2590451.8931752895	6374448.039186395	6671771.242350997	1932596.6751381624	3329392.8366016303	10571536.950346198	9703017.726275131	16043541.714244682	1170575.8575961462
3401126.175837755	4338718.321526458	3936869.470839142	4246634.533823539	2608884.284227091	2103011.992234789	2463814.3783433395	7304682.82647808	3292399.2969635315	1263629.349469287	6497876.797215257	6028757.709608093	3628356.3582267906	4308297.696228084	13475599.29398521	2546177.581516009	2261682.485631135	1903978.6728677552	5667386.501229224	6444758.022509858	3266553.86333256	2590451.8931752895	6374448.039186395	6671771.242350997	1735106.2079813387	3062848.8858179552	10571536.950346198	9703017.726275131	6487594.701222169	1170575.8575961462
3401126.175837755	4338718.321526458	3936869.470839142	4246634.533823539	2608884.284227091	2103011.992234789	2463814.3783433395	7304682.82647808	3292399.2969635315	1263629.349469287	6497876.797215257	6028757.709608093	3599422.685688055	4308297.696228084	13475599.29398521	1747131.8071001088	2261682.485631135	1903978.6728677552	5667386.501229224	6444758.022509858	3266553.86333256	2590451.8931752895	6374448.039186395	6671771.242350997	1735106.2079813387	3062848.8858179552	10108185.857921075	9703017.726275131	6487594.701222169	1170575.8575961462
3401126.175837755	4338718.321526458	3936869.470839142	4246634.533823539	2608884.284227091	2103011.992234789	2463814.3783433395	7137481.861238884	3292399.2969635315	1263629.349469287	6087684.047299578	6028757.709608093	3599422.685688055	3305775.489614556	13475599.29398521	1747131.8071001088	1466425.7016093566	1903978.6728677552	5667386.501229224	6444758.022509858	3266553.86333256	2590451.8931752895	6374448.039186395	6671771.242350997	1735106.2079813387	3062848.8858179552	10108185.857921075	3745529.9036217695	6487594.701222169	1170575.8575961462
3401126.175837755	4090079.81818905	3915146.4101921623	4246634.533823539	2608884.284227091	2103011.992234789	2463814.3783433395	7137481.861238884	3292399.2969635315	1263629.349469287	6087684.047299578	5722682.925851972	3599422.685688055	3305775.489614556	9747872.56406398	1747131.8071001088	1466425.7016093566	1903978.6728677552	5667386.501229224	5112009.656806896	3014178.724568683	2590451.8931752895	6374448.039186395	6671771.242350997	1535136.862976867	3062848.8858179552	10108185.857921075	3745529.9036217695	6487594.701222169	1170575.8575961462
3401126.175837755	4090079.81818905	3915146.4101921623	4246634.533823539	2605603.4190454422	2103011.992234789	2463814.3783433395	7137481.861238884	3292399.2969635315	1263629.349469287	6087684.047299578	4664437.582712567	3599422.685688055	2182620.205307515	9747872.56406398	1747131.8071001088	1466425.7016093566	1903978.6728677552	5667386.501229224	4968640.274223849	3014178.724568683	2590451.8931752895	6374448.039186395	5547354.867696361	1535136.862976867	3062848.8858179552	5349990.590316021	3745529.9036217695	5218814.841534163	1170575.8575961462
2736077.636588611	3582680.2570671	3590853.9642814505	4246634.533823539	2605603.4190454422	2103011.992234789	2463814.3783433395	7137481.861238884	3292399.2969635315	1263629.349469287	5582279.642210047	4664437.582712567	3599422.685688055	2182620.205307515	9747872.56406398	1747131.8071001088	1466425.7016093566	1903978.6728677552	5667386.501229224	4968640.274223849	3014178.724568683	2590451.8931752895	6374448.039186395	5547354.867696361	1535136.862976867	3062848.8858179552	4976374.375963102	3745529.9036217695	5218814.841534163	1170575.8575961462
2736077.636588611	3582680.2570671	3541037.3454602845	4088306.070507461	2401933.544543636	2103011.992234789	2463814.3783433395	7137481.861238884	3270261.9351582904	1263629.349469287	5582279.642210047	3060637.1193230427	3599422.685688055	2182620.205307515	9747872.56406398	1747131.8071001088	1439018.1566201816	1903978.6728677552	5667386.501229224	4338462.187874006	3014178.724568683	2168223.0101579125	6374448.039186395	5547354.867696361	1535136.862976867	3062848.8858179552	4976374.375963102	3745529.9036217695	5218814.841534163	1170575.8575961462
2736077.636588611	3582680.2570671	3395649.7820279235	4088306.070507461	2401933.544543636	2103011.992234789	2463814.3783433395	5673620.889861726	3270261.9351582904	1161099.3546716396	4845287.358810261	3060637.1193230427	3599422.685688055	2182620.205307515	9105522.67855948	1747131.8071001088	1439018.1566201816	1903978.6728677552	5667386.501229224	4338462.187874006	3014178.724568683	2168223.0101579125	6366401.904500896	5547354.867696361	1535136.862976867	3062848.8858179552	4976374.375963102	3745529.9036217695	5218814.841534163	1170575.8575961462
2736077.636588611	3582680.2570671	3395649.7820279235	4088306.070507461	1723926.5031161774	2103011.992234789	2034666.4912131487	5673620.889861726	3270261.9351582904	1161099.3546716396	4845287.358810261	3060637.1193230427	3599422.685688055	2182620.205307515	9105522.67855948	1747131.8071001088	1052050.2819814452	1903978.6728677552	5667386.501229224	4338462.187874006	3014178.724568683	2168223.0101579125	6366401.904500896	5547354.867696361	1351187.2952891712	3062848.8858179552	4976374.375963102	3745529.9036217695	5218814.841534163	1170575.8575961462
2728910.2181527945	3582680.2570671	3395649.7820279235	4088306.070507461	1710706.3716794592	2103011.992234789	2034666.4912131487	5673620.889861726	2216789.6773338993	1101170.7975878213	4389538.87302823	3060637.1193230427	3599422.685688055	2182620.205307515	9105522.67855948	1747131.8071001088	1052050.2819814452	1903978.6728677552	5285338.32429651	3977578.4198156507	3014178.724568683	2168223.0101579125	6057352.2351854285	5547354.867696361	1351187.2952891712	3062848.8858179552	4292524.724554482	2732402.7795626554	5218814.841534163	1170575.8575961462
2728910.2181527945	3582680.2570671	3395649.7820279235	4088306.070507461	1483150.190961282	2103011.992234789	2034666.4912131487	5673620.889861726	2216789.6773338993	1101170.7975878213	4389538.87302823	3060637.1193230427	2206119.854352455	2036259.6501261166	9105522.67855948	1171563.2969632614	1052050.2819814452	1903978.6728677552	5285338.32429651	3977578.4198156507	3014178.724568683	2168223.0101579125	6057352.2351854285	5547354.867696361	1351187.2952891712	3062848.8858179552	4292524.724554482	2732402.7795626554	5218814.841534163	1170575.8575961462
2728910.2181527945	3582680.2570671	3395649.7820279235	4088306.070507461	1483150.190961282	2103011.992234789	2034666.4912131487	5673620.889861726	2216789.6773338993	1101170.7975878213	4389538.87302823	3060637.1193230427	2206119.854352455	2036259.6501261166	9105522.67855948	1014081.7493141462	1052050.2819814452	1903978.6728677552	5285338.32429651	3277809.237534059	3014178.724568683	1889548.62668214	6057352.2351854285	5547354.867696361	1351187.2952891712	3062848.8858179552	4292524.724554482	2732402.7795626554	5218814.841534163	1170575.8575961462
2728910.2181527945	3582680.2570671	3395649.7820279235	4088306.070507461	1483150.190961282	2103011.992234789	2034666.4912131487	5673620.889861726	2216789.6773338993	1101170.7975878213	4389538.87302823	3060637.1193230427	2206119.854352455	2036259.6501261166	8934833.130881319	1014081.7493141462	1052050.2819814452	1451817.4553701843	5285338.32429651	3277809.237534059	3014178.724568683	1889548.62668214	6057352.2351854285	5547354.867696361	1351187.2952891712	3062848.8858179552	4292524.724554482	2732402.7795626554	5218814.841534163	694985.9543355136
2728910.2181527945	3490759.252604749	3395649.7820279235	3558838.829605344	1483150.190961282	2103011.992234789	2034666.4912131487	5525566.759475403	2216789.6773338993	1101170.7975878213	4389538.87302823	3060637.1193230427	2206119.854352455	2036259.6501261166	8158382.434312059	1014081.7493141462	962584.5981769889	1338047.1516918128	5285338.32429651	3277809.237534059	3014178.724568683	1889548.62668214	6057352.2351854285	5547354.867696361	1351187.2952891712	2761897.7059500003	4292524.724554482	2732402.7795626554	4204775.643990879	694985.9543355136
2044842.4786272491	3490759.252604749	3395649.7820279235	3558838.829605344	1483150.190961282	2103011.992234789	2034666.4912131487	5215193.130739362	2216789.6773338993	1101170.7975878213	4389538.87302823	3060637.1193230427	2162287.8307953943	2036259.6501261166	8158382.434312059	1014081.7493141462	917815.4413535176	1338047.1516918128	5285338.32429651	3277809.237534059	3014178.724568683	1889548.62668214	6057352.2351854285	5547354.867696361	1351187.2952891712	2761897.7059500003	4292524.724554482	2732402.7795626554	4204775.643990879	694985.9543355136
2044842.4786272491	3490759.252604749	2974188.915534397	3558838.829605344	1346735.5439487288	2103011.992234789	2034666.4912131487	5215193.130739362	2216789.6773338993	1101170.7975878213	4185380.2243648604	3060637.1193230427	778384.5658275218	2036259.6501261166	8158382.434312059	1014081.7493141462	917815.4413535176	1338047.1516918128	4467891.337253121	3277809.237534059	3014178.724568683	1889548.62668214	5395681.8081892	5532978.771668595	1222983.9951026456	2680871.2290923684	3932326.3979564765	2732402.7795626554	4204775.643990879	694985.9543355136
2044842.4786272491	3490759.252604749	2974188.915534397	3558838.829605344	1346735.5439487288	2103011.992234789	2034666.4912131487	5215193.130739362	1820360.021778272	1090067.8658369088	4185380.2243648604	1873986.7972655904	778384.5658275218	2036259.6501261166	8158382.434312059	1014081.7493141462	908160.3178877162	1338047.1516918128	4467891.337253121	3277809.237534059	3014178.724568683	1889548.62668214	5395681.8081892	5532978.771668595	1222983.9951026456	2680871.2290923684	3932326.3979564765	2640410.2378908535	4204775.643990879	694985.9543355136
2044842.4786272491	3490759.252604749	2974188.915534397	3538243.0375716644	1346735.5439487288	2103011.992234789	2034666.4912131487	5215193.130739362	1820360.021778272	1090067.8658369088	2914938.0138293062	1873986.7972655904	778384.5658275218	1994328.3454424483	8158382.434312059	1014081.7493141462	908160.3178877162	1338047.1516918128	4467891.337253121	3277809.237534059	3014178.724568683	1889548.62668214	5395681.8081892	5234901.836205874	1222983.9951026456	1815804.2772942458	3220518.6910684723	2640410.2378908535	4204775.643990879	694985.9543355136
2044842.4786272491	3490759.252604749	2974188.915534397	1865064.637465296	1136218.654164783	2103011.992234789	2034666.4912131487	5215193.130739362	1820360.021778272	1090067.8658369088	2914938.0138293062	1873986.7972655904	576644.7423914401	1544235.1420089242	8158382.434312059	1014081.7493141462	597665.5601103404	1338047.1516918128	4467891.337253121	3277809.237534059	2115037.1108903363	1889548.62668214	4998617.604465837	5234901.836205874	1222983.9951026456	1815804.2772942458	1474525.7321360668	2640410.2378908535	4204775.643990879	694985.9543355136
2044842.4786272491	3490759.252604749	2974188.915534397	1865064.637465296	1136218.654164783	2103011.992234789	2034666.4912131487	5215193.130739362	1484732.8245021938	1090067.8658369088	2914938.0138293062	1873986.7972655904	576644.7423914401	1544235.1420089242	7035193.9369694255	1014081.7493141462	466835.1603293164	1338047.1516918128	4345297.961654068	3277809.237534059	2115037.1108903363	1889548.62668214	4764897.47525289	5234901.836205874	1222983.9951026456	1815804.2772942458	1474525.7321360668	2640410.2378908535	3297111.7975830464	694985.9543355136
2044842.4786272491	3490759.252604749	2974188.915534397	1511953.258921207	1089482.6993273043	1541976.5186988993	2034666.4912131487	5215193.130739362	1484732.8245021938	1032629.4535906891	1535229.0843817163	1873986.7972655904	576644.7423914401	1544235.1420089242	7035193.9369694255	1014081.7493141462	466835.1603293164	1338047.1516918128	4345297.961654068	3277809.237534059	2115037.1108903363	1672847.4331640613	4764897.47525289	5234901.836205874	1222983.9951026456	1815804.2772942458	1474525.7321360668	2640410.2378908535	3251486.3214314296	694985.9543355136
1996932.330181783	3490759.252604749	2974188.915534397	1511953.258921207	1089482.6993273043	1541976.5186988993	1090279.8287627462	5215193.130739362	1484732.8245021938	1032629.4535906891	1535229.0843817163	1873986.7972655904	576644.7423914401	1544235.1420089242	4482787.295355531	786564.7365393444	466835.1603293164	1338047.1516918128	4345297.961654068	3277809.237534059	2115037.1108903363	1672847.4331640613	4756025.79939544	3937009.5195939844	1222983.9951026456	1815804.2772942458	1474525.7321360668	2550886.330316402	3251486.3214314296	694985.9543355136
1996932.330181783	3490759.252604749	2974188.915534397	1511953.258921207	1089482.6993273043	1541976.5186988993	1090279.8287627462	5215193.130739362	1484732.8245021938	1032629.4535906891	1535229.0843817163	1873986.7972655904	576644.7423914401	1544235.1420089242	4482787.295355531	786564.7365393444	466835.1603293164	1338047.1516918128	3911226.63652021	2817463.090840496	2115037.1108903363	1672847.4331640613	4486408.782087632	3937009.5195939844	1201355.731056653	1815804.2772942458	1474525.7321360668	2550886.330316402	3251486.3214314296	694985.9543355136
1996932.330181783	3490759.252604749	2974188.915534397	1511953.258921207	769542.9501279409	1541976.5186988993	1090279.8287627462	5215193.130739362	1484732.8245021938	1032629.4535906891	1535229.0843817163	1873986.7972655904	576644.7423914401	1544235.1420089242	4482787.295355531	786564.7365393444	466835.1603293164	1338047.1516918128	3911226.63652021	2817463.090840496	1757830.7475462763	1672847.4331640613	4486408.782087632	3937009.5195939844	1201355.731056653	1620385.200415716	1474525.7321360668	2550886.330316402	3251486.3214314296	628697.2062257085
1996932.330181783	3105620.6675643143	2974188.915534397	1511953.258921207	769542.9501279409	1541976.5186988993	1090279.8287627462	5215193.130739362	1484732.8245021938	1032629.4535906891	1535229.0843817163	1873986.7972655904	576644.7423914401	1544235.1420089242	4269836.849183412	786564.7365393444	466835.1603293164	1338047.1516918128	3911226.63652021	2817463.090840496	1757830.7475462763	1672847.4331640613	4486408.782087632	3937009.5195939844	1201355.731056653	1290659.112156705	1474525.7321360668	2550886.330316402	3251486.3214314296	628697.2062257085
1996932.330181783	3105620.6675643143	2974188.915534397	1511953.258921207	769542.9501279409	1541976.5186988993	1090279.8287627462	5215193.130739362	1384307.736818977	1032629.4535906891	1413336.3914047836	1873986.7972655904	576644.7423914401	1544235.1420089242	4265593.762819873	786564.7365393444	466835.1603293164	1338047.1516918128	3868404.084741989	2817463.090840496	1757830.7475462763	1672847.4331640613	4486408.782087632	3937009.5195939844	1201355.731056653	1290659.112156705	1474525.7321360668	1928339.6448041454	3251486.3214314296	405793.48613801214
1929179.0190078106	2159078.57337264	2974188.915534397	1511953.258921207	769542.9501279409	1541976.5186988993	1090279.8287627462	5215193.130739362	1384307.736818977	1032629.4535906891	1112415.7505789245	1859796.807280378	576644.7423914401	1544235.1420089242	4265593.762819873	786564.7365393444	466835.1603293164	1338047.1516918128	3868404.084741989	2817463.090840496	1757830.7475462763	1672847.4331640613	4486408.782087632	3443563.069410755	1201355.731056653	1290659.112156705	1474525.7321360668	1928339.6448041454	3251486.3214314296	405793.48613801214
1929179.0190078106	2159078.57337264	2974188.915534397	1511953.258921207	769542.9501279409	1541976.5186988993	1090279.8287627462	5215193.130739362	1384307.736818977	725894.4813909552	1112415.7505789245	1859796.807280378	576644.7423914401	1544235.1420089242	4265593.762819873	786564.7365393444	466835.1603293164	1338047.1516918128	3700792.215541162	1635537.7863447694	1755307.7056812213	1672847.4331640613	2203122.2006492307	3443563.069410755	1201355.731056653	1290659.112156705	1474525.7321360668	1928339.6448041454	3251486.3214314296	405793.48613801214
1929179.0190078106	2159078.57337264	2974188.915534397	1511953.258921207	769542.9501279409	1541976.5186988993	1090279.8287627462	3687430.0166903953	1384307.736818977	725894.4813909552	1112415.7505789245	1859796.807280378	576644.7423914401	1411965.1750687456	4265593.762819873	786564.7365393444	466835.1603293164	1338047.1516918128	3700792.215541162	1229222.3726990467	1755307.7056812213	1672847.4331640613	2203122.2006492307	3443563.069410755	1201355.731056653	1290659.112156705	1474525.7321360668	1928339.6448041454	3251486.3214314296	405793.48613801214
1929179.0190078106	2159078.57337264	2974188.915534397	1511953.258921207	769542.9501279409	1541976.5186988993	1090279.8287627462	3687430.0166903953	1384307.736818977	725894.4813909552	1112415.7505789245	1859796.807280378	576644.7423914401	1411965.1750687456	4265593.762819873	761512.0879225275	466835.1603293164	1338047.1516918128	3700792.215541162	1229222.3726990467	1755307.7056812213	1672847.4331640613	2203122.2006492307	3443563.069410755	1201355.731056653	1290659.112156705	1474525.7321360668	1619970.478668876	2917217.7069166014	405793.48613801214
1929179.0190078106	2159078.57337264	2974188.915534397	1511953.258921207	769542.9501279409	1541976.5186988993	1090279.8287627462	3123910.2398561006	1384307.736818977	725894.4813909552	1112415.7505789245	1859796.807280378	576644.7423914401	1411965.1750687456	4265593.762819873	730927.1050838946	466835.1603293164	1338047.1516918128	3700792.215541162	1229222.3726990467	1755307.7056812213	1254744.3340040476	2203122.2006492307	3200456.166018991	1201355.731056653	1290659.112156705	1361351.4325605875	1619970.478668876	2917217.7069166014	405793.48613801214
1929179.0190078106	2159078.57337264	2974188.915534397	1511953.258921207	769542.9501279409	1541976.5186988993	1090279.8287627462	3123910.2398561006	1384307.736818977	725894.4813909552	1112415.7505789245	1859796.807280378	576644.7423914401	1411965.1750687456	3956559.34547311	730927.1050838946	466835.1603293164	1338047.1516918128	3700792.215541162	1229222.3726990467	1755307.7056812213	1254744.3340040476	2203122.2006492307	3200456.166018991	1201355.731056653	1290659.112156705	1361351.4325605875	1619970.478668876	2917217.7069166014	405793.48613801214
1929179.0190078106	2159078.57337264	2974188.915534397	1511953.258921207	769542.9501279409	1541976.5186988993	1090279.8287627462	3123910.2398561006	1384307.736818977	725894.4813909552	1112415.7505789245	1859796.807280378	576644.7423914401	1411965.1750687456	3956559.34547311	730927.1050838946	466835.1603293164	1338047.1516918128	3439571.452477313	1229222.3726990467	1755307.7056812213	1254744.3340040476	2203122.2006492307	3200456.166018991	1201355.731056653	1290659.112156705	1361351.4325605875	1619970.478668876	2917217.7069166014	405793.48613801214
1929179.0190078106	2159078.57337264	2974188.915534397	1511953.258921207	769542.9501279409	1541976.5186988993	1090279.8287627462	3123910.2398561006	1384307.736818977	725894.4813909552	1112415.7505789245	1589815.4249735945	576644.7423914401	1411965.1750687456	3956559.34547311	730927.1050838946	466835.1603293164	1338047.1516918128	3439571.452477313	1229222.3726990467	1755307.7056812213	1254744.3340040476	2203122.2006492307	2929500.404596175	1201355.731056653	1089672.303608403	1361351.4325605875	1619970.478668876	2917217.7069166014	405793.48613801214
1929179.0190078106	1950939.7808564785	2974188.915534397	1511953.258921207	769542.9501279409	1541976.5186988993	1090279.8287627462	3123910.2398561006	1384307.736818977	725894.4813909552	1112415.7505789245	1589815.4249735945	576644.7423914401	1411965.1750687456	3956559.34547311	730927.1050838946	466835.1603293164	1338047.1516918128	3439571.452477313	1229222.3726990467	1755307.7056812213	1254744.3340040476	2203122.2006492307	2929500.404596175	1201355.731056653	957496.4549089336	1361351.4325605875	1619970.478668876	2917217.7069166014	405793.48613801214
1923217.8384345751	1950939.7808564785	2974188.915534397	1511953.258921207	761614.6512232323	1365148.7606434883	1090279.8287627462	3123910.2398561006	1384307.736818977	725894.4813909552	1112415.7505789245	1589815.4249735945	576644.7423914401	1411965.1750687456	3956559.34547311	730927.1050838946	466835.1603293164	1338047.1516918128	3439571.452477313	1229222.3726990467	1755307.7056812213	798329.2334478499	2203122.2006492307	2929500.404596175	1191254.9848998596	957496.4549089336	1361351.4325605875	1445121.582723476	1910175.7219832605	405793.48613801214
1455997.1725690477	1950939.7808564785	2164241.259567816	1511953.258921207	590254.5032008388	1365148.7606434883	1090279.8287627462	3123910.2398561006	1384307.736818977	725894.4813909552	1112415.7505789245	1589815.4249735945	576644.7423914401	1237470.946210014	2827377.661821145	730927.1050838946	466835.1603293164	1338047.1516918128	3439571.452477313	1227849.0921906726	1755307.7056812213	798329.2334478499	2203122.2006492307	2929500.404596175	1191254.9848998596	957496.4549089336	1361351.4325605875	1445121.582723476	1910175.7219832605	405793.48613801214
1455997.1725690477	1950939.7808564785	2164241.259567816	1511953.258921207	590254.5032008388	1365148.7606434883	1090279.8287627462	3123910.2398561006	1384307.736818977	718551.8282375139	1112415.7505789245	1589815.4249735945	576644.7423914401	1237470.946210014	2827377.661821145	730927.1050838946	466835.1603293164	1338047.1516918128	3439571.452477313	1227849.0921906726	1755307.7056812213	798329.2334478499	2203122.2006492307	1802739.791226546	695323.4523010956	957496.4549089336	1361351.4325605875	1445121.582723476	1910175.7219832605	405793.48613801214
810465.8035514395	1950939.7808564785	2164241.259567816	1511953.258921207	590254.5032008388	1365148.7606434883	1090279.8287627462	3123910.2398561006	1384307.736818977	611863.8469112735	1112415.7505789245	1577712.6055132577	576644.7423914401	1237470.946210014	2827377.661821145	730927.1050838946	466835.1603293164	1338047.1516918128	1040952.683412418	1227849.0921906726	1687946.4301675612	640925.2077566077	2203122.2006492307	1733069.059581101	695323.4523010956	957496.4549089336	1361351.4325605875	1043562.307782645	1910175.7219832605	405793.48613801214
745307.2265271526	1950939.7808564785	1955179.0648173213	1106930.703065817	590254.5032008388	1365148.7606434883	1090279.8287627462	3123910.2398561006	1384307.736818977	556524.3869986249	1112415.7505789245	1577712.6055132577	576644.7423914401	1237470.946210014	2827377.661821145	730927.1050838946	466835.1603293164	1338047.1516918128	1040952.683412418	1227849.0921906726	1687946.4301675612	640925.2077566077	890893.4583185378	1733069.059581101	695323.4523010956	957496.4549089336	1361351.4325605875	1043562.307782645	1796851.5333891737	405793.48613801214
735268.1703939667	1950939.7808564785	1955179.0648173213	1085881.7895028603	590254.5032008388	1365148.7606434883	1090279.8287627462	3123910.2398561006	1384307.736818977	556524.3869986249	1112415.7505789245	1577712.6055132577	576644.7423914401	1237470.946210014	2827377.661821145	730927.1050838946	466835.1603293164	1338047.1516918128	1040952.683412418	1227849.0921906726	1687946.4301675612	640925.2077566077	890893.4583185378	1068032.257861923	695323.4523010956	957496.4549089336	1361351.4325605875	1043562.307782645	1796851.5333891737	405793.48613801214
735268.1703939667	1950939.7808564785	1955179.0648173213	1085881.7895028603	590254.5032008388	1365148.7606434883	1090279.8287627462	3123910.2398561006	1384307.736818977	556524.3869986249	1112415.7505789245	1577712.6055132577	532191.0508053462	1237470.946210014	2827377.661821145	730927.1050838946	466835.1603293164	1338047.1516918128	1040952.683412418	1227849.0921906726	1687946.4301675612	640925.2077566077	890893.4583185378	1068032.257861923	631776.515077446	957496.4549089336	1361351.4325605875	1043562.307782645	1796851.5333891737	405793.48613801214
672647.4624851727	1950939.7808564785	1955179.0648173213	1085881.7895028603	590254.5032008388	1365148.7606434883	1090279.8287627462	3123910.2398561006	1384307.736818977	556524.3869986249	1112415.7505789245	1577712.6055132577	431536.27797557064	1237470.946210014	2827377.661821145	730927.1050838946	455495.76184649585	1338047.1516918128	1040952.683412418	1227849.0921906726	1620187.2096975863	640925.2077566077	717536.5828100422	1068032.257861923	631776.515077446	957496.4549089336	1361351.4325605875	1043562.307782645	1796851.5333891737	405793.48613801214
672647.4624851727	1950939.7808564785	1955179.0648173213	1085881.7895028603	590254.5032008388	1365148.7606434883	1090279.8287627462	3119607.74803375	1384307.736818977	556524.3869986249	1112415.7505789245	1577712.6055132577	431536.27797557064	1237470.946210014	2827377.661821145	730927.1050838946	455495.76184649585	1338047.1516918128	1040952.683412418	1227849.0921906726	1620187.2096975863	640925.2077566077	717536.5828100422	1068032.257861923	631776.515077446	957496.4549089336	1361351.4325605875	1024803.1993698375	1664467.345872324	405793.48613801214
672647.4624851727	1950939.7808564785	1955179.0648173213	1085881.7895028603	474067.81814798847	1365148.7606434883	1090279.8287627462	3119607.74803375	1384307.736818977	556524.3869986249	1112415.7505789245	1355506.3981763783	431536.27797557064	1237470.946210014	2827377.661821145	730927.1050838946	455495.76184649585	1338047.1516918128	1040952.683412418	1227849.0921906726	1620187.2096975863	640925.2077566077	717536.5828100422	1068032.257861923	631776.515077446	957496.4549089336	1361351.4325605875	1024803.1993698375	1664467.345872324	392767.7508420916
672647.4624851727	1950939.7808564785	1955179.0648173213	1085881.7895028603	474067.81814798847	1365148.7606434883	1090279.8287627462	3033226.5825382173	1384307.736818977	556524.3869986249	1112415.7505789245	1355506.3981763783	431536.27797557064	1237470.946210014	2827377.661821145	695241.9715700903	455495.76184649585	1338047.1516918128	1040952.683412418	1227849.0921906726	1620187.2096975863	640925.2077566077	717536.5828100422	1068032.257861923	631776.515077446	780783.0560738185	1316433.7916259917	1024803.1993698375	1664467.345872324	392767.7508420916
672647.4624851727	1950939.7808564785	1955179.0648173213	1085881.7895028603	474067.81814798847	1365148.7606434883	1022768.0691553709	2509447.493574171	1384307.736818977	556524.3869986249	1112415.7505789245	1355506.3981763783	431536.27797557064	1237470.946210014	2827377.661821145	695241.9715700903	428939.4922307695	1338047.1516918128	1040952.683412418	1227849.0921906726	1620187.2096975863	640925.2077566077	717536.5828100422	1068032.257861923	631776.515077446	780783.0560738185	1316433.7916259917	1024803.1993698375	1664467.345872324	392767.7508420916
672647.4624851727	1950939.7808564785	1955179.0648173213	1085881.7895028603	474067.81814798847	1364117.9556291562	1022768.0691553709	2509447.493574171	1384307.736818977	556524.3869986249	1112415.7505789245	1355506.3981763783	431536.27797557064	1237470.946210014	2827377.661821145	695241.9715700903	428939.4922307695	1338047.1516918128	1040952.683412418	1227849.0921906726	1571791.4215965942	640925.2077566077	717536.5828100422	1068032.257861923	631776.515077446	780783.0560738185	1316433.7916259917	1024803.1993698375	1664467.345872324	392767.7508420916
672647.4624851727	1950939.7808564785	1924816.0182588757	1085881.7895028603	474067.81814798847	1364117.9556291562	1022768.0691553709	2509447.493574171	1384307.736818977	556524.3869986249	1112415.7505789245	1355506.3981763783	431536.27797557064	1237470.946210014	2635986.879850975	695241.9715700903	428939.4922307695	1338047.1516918128	1040952.683412418	1227849.0921906726	1571791.4215965942	640925.2077566077	717536.5828100422	959766.4232703553	631776.515077446	780783.0560738185	1316433.7916259917	1024803.1993698375	1664467.345872324	392767.7508420916
605887.407151628	1950939.7808564785	1924816.0182588757	1085881.7895028603	430566.2308983525	1364117.9556291562	955917.9021523682	2509447.493574171	1384307.736818977	556524.3869986249	1112415.7505789245	1355506.3981763783	431536.27797557064	1219752.241930776	2635986.879850975	695241.9715700903	428939.4922307695	1338047.1516918128	1040952.683412418	1227849.0921906726	1571791.4215965942	640925.2077566077	717536.5828100422	959766.4232703553	631776.515077446	780783.0560738185	1316433.7916259917	1024803.1993698375	1664467.345872324	392767.7508420916
605887.407151628	1950939.7808564785	1924816.0182588757	1085881.7895028603	430566.2308983525	1364117.9556291562	955917.9021523682	2509447.493574171	1384307.736818977	519752.6207675879	1112415.7505789245	1080713.780247378	382071.2880238081	1219752.241930776	2635986.879850975	695241.9715700903	428939.4922307695	1338047.1516918128	1040952.683412418	1227849.0921906726	1428717.5775749863	624925.6314555234	717536.5828100422	959766.4232703553	631776.515077446	712609.4343162396	1316433.7916259917	1024803.1993698375	1664467.345872324	392767.7508420916
566537.6007353402	1950939.7808564785	1924816.0182588757	1085881.7895028603	430566.2308983525	1250698.2889310624	901619.5176198881	2509447.493574171	1384307.736818977	519752.6207675879	1112415.7505789245	1080713.780247378	382071.2880238081	1201542.359335699	2635986.879850975	690577.428451876	428939.4922307695	1338047.1516918128	1040952.683412418	1227849.0921906726	1428717.5775749863	624925.6314555234	697410.699200956	959766.4232703553	631776.515077446	712609.4343162396	1139087.6317804076	1024803.1993698375	1565309.129280026	392767.7508420916
566537.6007353402	1950939.7808564785	1924816.0182588757	1085881.7895028603	430566.2308983525	1250698.2889310624	901619.5176198881	2509447.493574171	1384307.736818977	419334.12400813366	1112415.7505789245	1080713.780247378	382071.2880238081	1201542.359335699	2399407.179388403	690577.428451876	428939.4922307695	1338047.1516918128	1040952.683412418	1227849.0921906726	1428717.5775749863	624925.6314555234	697410.699200956	959766.4232703553	631776.515077446	712609.4343162396	897544.9461639908	1024803.1993698375	1565309.129280026	392767.7508420916
468720.40252035327	1950939.7808564785	1924816.0182588757	1085881.7895028603	395163.8962094292	1197862.1819917627	891728.6732941302	2509447.493574171	1384307.736818977	419334.12400813366	1112415.7505789245	1080713.780247378	306911.19057342265	946702.5331566763	2399407.179388403	690577.428451876	428939.4922307695	1338047.1516918128	1040952.683412418	1227849.0921906726	1428717.5775749863	624925.6314555234	697410.699200956	959766.4232703553	631776.515077446	712609.4343162396	897544.9461639908	1024803.1993698375	1565309.129280026	392767.7508420916
468720.40252035327	1950939.7808564785	1924816.0182588757	1085881.7895028603	395163.8962094292	1197862.1819917627	891728.6732941302	2329364.337482334	1384307.736818977	419334.12400813366	1112415.7505789245	1080713.780247378	306911.19057342265	946702.5331566763	2399407.179388403	690577.428451876	428939.4922307695	453081.6659407815	1040952.683412418	1227849.0921906726	1407375.738479334	624925.6314555234	697410.699200956	959766.4232703553	631776.515077446	712609.4343162396	897544.9461639908	1024803.1993698375	1565309.129280026	392767.7508420916
468720.40252035327	1950939.7808564785	1263386.8029237022	1085881.7895028603	395163.8962094292	1061279.5916967432	891728.6732941302	2329364.337482334	1384307.736818977	411800.6989076485	1112415.7505789245	1080713.780247378	306911.19057342265	946702.5331566763	2399407.179388403	690577.428451876	327163.6699212089	453081.6659407815	1040952.683412418	1227849.0921906726	1407375.738479334	624925.6314555234	697410.699200956	959766.4232703553	631776.515077446	712609.4343162396	897544.9461639908	1024803.1993698375	1565309.129280026	392767.7508420916
468720.40252035327	1950939.7808564785	1263386.8029237022	1085881.7895028603	395163.8962094292	1061279.5916967432	891728.6732941302	2309076.043137459	1384307.736818977	411800.6989076485	1112415.7505789245	966436.6326058962	306911.19057342265	946702.5331566763	2399407.179388403	684982.1299284043	327163.6699212089	453081.6659407815	883848.437553317	1227849.0921906726	1407375.738479334	624925.6314555234	697410.699200956	959766.4232703553	631776.515077446	712609.4343162396	897544.9461639908	1024803.1993698375	1565309.129280026	392767.7508420916
468720.40252035327	1950939.7808564785	1263386.8029237022	1085881.7895028603	395163.8962094292	1061279.5916967432	865099.5777920178	2309076.043137459	1384307.736818977	406926.8478190231	900083.1353202102	966436.6326058962	286782.3560096169	946702.5331566763	2399407.179388403	684982.1299284043	327163.6699212089	453081.6659407815	753023.0266390948	1227849.0921906726	1188207.692893741	624925.6314555234	697410.699200956	959766.4232703553	631776.515077446	712609.4343162396	897544.9461639908	1024803.1993698375	1565309.129280026	392767.7508420916
468720.40252035327	1950939.7808564785	1263386.8029237022	1085881.7895028603	395163.8962094292	1061279.5916967432	865099.5777920178	2309076.043137459	1366193.9502668786	405243.35881696077	900083.1353202102	966436.6326058962	286782.3560096169	946702.5331566763	2289347.542991013	631530.6782907015	288420.2753314002	453081.6659407815	753023.0266390948	1227849.0921906726	1188207.692893741	624925.6314555234	697410.699200956	959766.4232703553	555735.491741149	712609.4343162396	897544.9461639908	1024803.1993698375	1318844.7097871222	258849.63778721128
468720.40252035327	1950939.7808564785	1263386.8029237022	1085881.7895028603	395163.8962094292	1061279.5916967432	771588.811892429	2309076.043137459	1366193.9502668786	400246.8790026699	900083.1353202102	966436.6326058962	271207.2249239639	946702.5331566763	1978664.0733320904	631530.6782907015	288420.2753314002	453081.6659407815	753023.0266390948	1227849.0921906726	1188207.692893741	555367.8673677485	697410.699200956	959766.4232703553	555735.491741149	712609.4343162396	897544.9461639908	1024803.1993698375	1318844.7097871222	258849.63778721128
468720.40252035327	1950939.7808564785	1124086.0687049716	1085881.7895028603	389640.7618621093	1061279.5916967432	762121.7818747474	2309076.043137459	1366193.9502668786	400246.8790026699	850805.1838336911	966436.6326058962	271207.2249239639	946702.5331566763	1978664.0733320904	631530.6782907015	288420.2753314002	361175.11909788783	447607.60597044963	1227849.0921906726	1188207.692893741	499532.67661678616	697410.699200956	959766.4232703553	491035.59660780133	712609.4343162396	839759.2110107646	1024803.1993698375	1318844.7097871222	258849.63778721128
468720.40252035327	1950939.7808564785	1124086.0687049716	1085881.7895028603	297793.51669258316	1061279.5916967432	762121.7818747474	2309076.043137459	1366193.9502668786	301940.41701285826	850805.1838336911	966436.6326058962	271207.2249239639	946702.5331566763	1978664.0733320904	631530.6782907015	288420.2753314002	361175.11909788783	447607.60597044963	1227849.0921906726	1188207.692893741	499532.67661678616	697410.699200956	959766.4232703553	491035.59660780133	712609.4343162396	839759.2110107646	1024803.1993698375	1318844.7097871222	258849.63778721128
468720.40252035327	1768734.358005692	1124086.0687049716	685228.1368166956	297793.51669258316	1061279.5916967432	762121.7818747474	2309076.043137459	1282924.3371490382	301940.41701285826	850805.1838336911	839904.7134434815	271207.2249239639	887986.7135324546	1978664.0733320904	631530.6782907015	288420.2753314002	361175.11909788783	447607.60597044963	624031.2990560501	1188207.692893741	499532.67661678616	697410.699200956	959766.4232703553	491035.59660780133	712609.4343162396	839759.2110107646	672127.6429348373	1318844.7097871222	258849.63778721128
306294.79352213885	1768734.358005692	1124086.0687049716	685228.1368166956	297793.51669258316	1007832.660049008	762121.7818747474	2309076.043137459	1282924.3371490382	301940.41701285826	850805.1838336911	839904.7134434815	271207.2249239639	887986.7135324546	1978664.0733320904	631530.6782907015	288420.2753314002	361175.11909788783	447607.60597044963	624031.2990560501	1188207.692893741	446765.04979684757	697410.699200956	959766.4232703553	450467.7877184684	712609.4343162396	839759.2110107646	672127.6429348373	1318844.7097871222	258849.63778721128
237866.52649247815	1768734.358005692	1044926.3212460397	685228.1368166956	297793.51669258316	1007832.660049008	762121.7818747474	2309076.043137459	1282924.3371490382	301940.41701285826	850805.1838336911	839904.7134434815	271207.2249239639	887986.7135324546	1978664.0733320904	631530.6782907015	288420.2753314002	361175.11909788783	447607.60597044963	624031.2990560501	1188207.692893741	446765.04979684757	697410.699200956	959766.4232703553	450467.7877184684	712609.4343162396	839759.2110107646	672127.6429348373	1318844.7097871222	258849.63778721128
237866.52649247815	1768734.358005692	877363.0340942274	685228.1368166956	297793.51669258316	1007832.660049008	755544.2162258325	2228916.5675943396	864132.0957133081	301940.41701285826	850805.1838336911	735249.7387368117	250074.67352088713	887986.7135324546	1978664.0733320904	631530.6782907015	288420.2753314002	361175.11909788783	447607.60597044963	624031.2990560501	1188207.692893741	446765.04979684757	697410.699200956	959766.4232703553	450467.7877184684	712609.4343162396	839759.2110107646	672127.6429348373	1318844.7097871222	258849.63778721128
237866.52649247815	1768734.358005692	736103.519373833	685228.1368166956	297793.51669258316	1007832.660049008	601833.0630419652	2103912.506324458	810638.1794209153	294330.28115333855	850805.1838336911	735249.7387368117	250074.67352088713	732832.705108361	1978664.0733320904	631530.6782907015	288420.2753314002	361175.11909788783	447607.60597044963	498960.5693788632	1188207.692893741	446765.04979684757	697410.699200956	858161.711940355	450467.7877184684	712609.4343162396	839759.2110107646	672127.6429348373	1318844.7097871222	258849.63778721128
237866.52649247815	1768734.358005692	736103.519373833	661554.2855431451	297793.51669258316	1007832.660049008	601833.0630419652	1873505.901519156	810638.1794209153	294330.28115333855	850805.1838336911	735249.7387368117	250074.67352088713	732832.705108361	1978664.0733320904	631530.6782907015	288420.2753314002	361175.11909788783	447607.60597044963	303838.96311533026	1188207.692893741	446765.04979684757	697410.699200956	858161.711940355	450467.7877184684	712609.4343162396	839759.2110107646	672127.6429348373	1318844.7097871222	258849.63778721128
126497.62201542404	1759584.4572603358	495959.375439282	661554.2855431451	297793.51669258316	1007832.660049008	601833.0630419652	1873505.901519156	810638.1794209153	294330.28115333855	850805.1838336911	735249.7387368117	250074.67352088713	732832.705108361	1978664.0733320904	631530.6782907015	288420.2753314002	361175.11909788783	447607.60597044963	249734.92823880079	1188207.692893741	446765.04979684757	697410.699200956	858161.711940355	341514.6651324653	712609.4343162396	839759.2110107646	672127.6429348373	1318844.7097871222	258849.63778721128
126497.62201542404	1759584.4572603358	495959.375439282	661554.2855431451	297793.51669258316	1007832.660049008	601833.0630419652	1806083.2966548146	810638.1794209153	294330.28115333855	850805.1838336911	735249.7387368117	250074.67352088713	732832.705108361	1978664.0733320904	631530.6782907015	288420.2753314002	361175.11909788783	447607.60597044963	249734.92823880079	1188207.692893741	446765.04979684757	697410.699200956	858161.711940355	341514.6651324653	712609.4343162396	839759.2110107646	672127.6429348373	1318844.7097871222	258849.63778721128
126497.62201542404	1759584.4572603358	495959.375439282	661554.2855431451	297793.51669258316	737151.1455393612	601833.0630419652	1806083.2966548146	810638.1794209153	294330.28115333855	850805.1838336911	735249.7387368117	250074.67352088713	732832.705108361	1978664.0733320904	631530.6782907015	288420.2753314002	361175.11909788783	447607.60597044963	249734.92823880079	1188207.692893741	446765.04979684757	697410.699200956	858161.711940355	341514.6651324653	689224.9550198674	839759.2110107646	672127.6429348373	1318844.7097871222	258849.63778721128
126497.62201542404	1759584.4572603358	495959.375439282	661554.2855431451	297793.51669258316	720284.5232198912	601833.0630419652	1593633.9611056545	810638.1794209153	294330.28115333855	850805.1838336911	599999.9724970965	250074.67352088713	732832.705108361	746120.9683675651	631530.6782907015	288420.2753314002	361175.11909788783	447607.60597044963	249734.92823880079	1188207.692893741	418246.93193729006	697410.699200956	771775.2275157386	341514.6651324653	689224.9550198674	839759.2110107646	660556.8363339513	1318844.7097871222	258849.63778721128
126497.62201542404	1623232.5103590393	237793.55876034094	661554.2855431451	297793.51669258316	720284.5232198912	601833.0630419652	1470822.2810866353	726555.9370648701	294330.28115333855	850805.1838336911	599999.9724970965	250074.67352088713	732832.705108361	746120.9683675651	631530.6782907015	288420.2753314002	221557.20543487818	447607.60597044963	249734.92823880079	1188207.692893741	418246.93193729006	697410.699200956	771775.2275157386	341514.6651324653	689224.9550198674	839759.2110107646	660556.8363339513	1318844.7097871222	258849.63778721128
126497.62201542404	1623232.5103590393	237793.55876034094	661554.2855431451	297793.51669258316	720284.5232198912	601833.0630419652	1418073.4940879568	726555.9370648701	294330.28115333855	850805.1838336911	599999.9724970965	250074.67352088713	732832.705108361	746120.9683675651	631530.6782907015	288420.2753314002	221557.20543487818	447607.60597044963	249734.92823880079	1103485.8907526974	418246.93193729006	697410.699200956	771775.2275157386	341514.6651324653	689224.9550198674	839759.2110107646	660556.8363339513	1318844.7097871222	258849.63778721128
126497.62201542404	1623232.5103590393	237793.55876034094	661554.2855431451	297793.51669258316	720284.5232198912	601833.0630419652	1418073.4940879568	726555.9370648701	294330.28115333855	850805.1838336911	518695.87348381284	250074.67352088713	732832.705108361	746120.9683675651	631530.6782907015	288420.2753314002	221557.20543487818	447607.60597044963	249734.92823880079	1103485.8907526974	374774.42131299403	697410.699200956	771775.2275157386	341514.6651324653	689224.9550198674	839759.2110107646	658008.5126884067	1318844.7097871222	230258.50121890637
126497.62201542404	1623232.5103590393	237793.55876034094	661554.2855431451	297793.51669258316	720284.5232198912	601833.0630419652	1418073.4940879568	726555.9370648701	294330.28115333855	850805.1838336911	503650.785310992	250074.67352088713	732832.705108361	746120.9683675651	631530.6782907015	288420.2753314002	221557.20543487818	447607.60597044963	249734.92823880079	1103485.8907526974	374774.42131299403	697410.699200956	771775.2275157386	341514.6651324653	689224.9550198674	839759.2110107646	658008.5126884067	1318844.7097871222	219764.87405079044
126497.62201542404	1426901.2790769855	237793.55876034094	661554.2855431451	297793.51669258316	720284.5232198912	601833.0630419652	1418073.4940879568	726555.9370648701	294330.28115333855	735136.5217657265	503650.785310992	250074.67352088713	732832.705108361	746120.9683675651	631530.6782907015	288420.2753314002	221557.20543487818	447607.60597044963	249734.92823880079	1103485.8907526974	374774.42131299403	697410.699200956	771775.2275157386	341514.6651324653	689224.9550198674	839759.2110107646	658008.5126884067	1318844.7097871222	219764.87405079044
126497.62201542404	1425597.4705621137	237793.55876034094	661554.2855431451	297793.51669258316	720284.5232198912	515992.7564668546	1251648.547710311	680593.737938511	294330.28115333855	735136.5217657265	484999.59606795735	250074.67352088713	732832.705108361	746120.9683675651	631530.6782907015	288420.2753314002	221557.20543487818	447607.60597044963	249734.92823880079	1103485.8907526974	374774.42131299403	697410.699200956	669196.2537977687	341514.6651324653	689224.9550198674	839759.2110107646	658008.5126884067	1318844.7097871222	219764.87405079044
126497.62201542404	1425597.4705621137	237793.55876034094	661554.2855431451	297793.51669258316	720284.5232198912	515992.7564668546	1062446.9576948807	680593.737938511	294330.28115333855	494189.11223678157	484999.59606795735	250074.67352088713	732832.705108361	746120.9683675651	631530.6782907015	288420.2753314002	221557.20543487818	447607.60597044963	249734.92823880079	439894.0429982468	374774.42131299403	697410.699200956	605393.5242122286	341514.6651324653	492869.08233753726	839759.2110107646	658008.5126884067	1318844.7097871222	219764.87405079044
126497.62201542404	1425597.4705621137	237793.55876034094	480907.7530037904	297793.51669258316	720284.5232198912	515992.7564668546	1062446.9576948807	680593.737938511	294330.28115333855	494189.11223678157	484999.59606795735	250074.67352088713	732832.705108361	746120.9683675651	631530.6782907015	288420.2753314002	221557.20543487818	447607.60597044963	249734.92823880079	439894.0429982468	374774.42131299403	697410.699200956	605393.5242122286	341514.6651324653	492869.08233753726	839759.2110107646	658008.5126884067	1318844.7097871222	219764.87405079044
126497.62201542404	1425597.4705621137	237793.55876034094	352572.1868229222	297793.51669258316	720284.5232198912	515992.7564668546	1062446.9576948807	672901.6031416394	294330.28115333855	494189.11223678157	484999.59606795735	250074.67352088713	732832.705108361	746120.9683675651	631530.6782907015	288420.2753314002	221557.20543487818	447607.60597044963	249734.92823880079	439894.0429982468	374774.42131299403	697410.699200956	605393.5242122286	341514.6651324653	492869.08233753726	839759.2110107646	658008.5126884067	1318844.7097871222	219764.87405079044
126497.62201542404	1425597.4705621137	237793.55876034094	352572.1868229222	297793.51669258316	720284.5232198912	250905.9400470743	1032327.0210877392	672901.6031416394	294330.28115333855	494189.11223678157	484999.59606795735	250074.67352088713	732832.705108361	746120.9683675651	621685.5936460802	288420.2753314002	221557.20543487818	447607.60597044963	249734.92823880079	439894.0429982468	374774.42131299403	697410.699200956	605393.5242122286	341514.6651324653	492869.08233753726	839759.2110107646	658008.5126884067	1318844.7097871222	219764.87405079044
114259.07226355108	1425597.4705621137	237793.55876034094	344168.88627171534	284704.0714049406	684806.9457631581	250905.9400470743	1032327.0210877392	672901.6031416394	294330.28115333855	494189.11223678157	484999.59606795735	250074.67352088713	732832.705108361	746120.9683675651	621685.5936460802	288420.2753314002	221557.20543487818	447607.60597044963	249734.92823880079	439894.0429982468	374774.42131299403	697410.699200956	605393.5242122286	341514.6651324653	492869.08233753726	839759.2110107646	658008.5126884067	1318844.7097871222	219764.87405079044
114259.07226355108	1425597.4705621137	237793.55876034094	344168.88627171534	284704.0714049406	684806.9457631581	250905.9400470743	1032327.0210877392	672901.6031416394	294330.28115333855	494189.11223678157	484999.59606795735	250074.67352088713	451877.1904883905	746120.9683675651	621685.5936460802	288420.2753314002	221557.20543487818	447607.60597044963	249734.92823880079	439894.0429982468	374774.42131299403	697410.699200956	525575.3990795992	341514.6651324653	492869.08233753726	839759.2110107646	658008.5126884067	1247559.5512272355	219764.87405079044
114259.07226355108	1425597.4705621137	237793.55876034094	344168.88627171534	284704.0714049406	481957.23428944615	250905.9400470743	1032327.0210877392	672901.6031416394	281219.54622335697	494189.11223678157	484999.59606795735	250074.67352088713	442446.4724688951	746120.9683675651	621685.5936460802	212862.00998981216	221557.20543487818	447607.60597044963	249734.92823880079	439894.0429982468	89092.97998622745	697410.699200956	525575.3990795992	341514.6651324653	492869.08233753726	839759.2110107646	658008.5126884067	1247559.5512272355	219764.87405079044
114259.07226355108	1425597.4705621137	237793.55876034094	344168.88627171534	284704.0714049406	457964.4433377989	230141.29394467207	1032327.0210877392	672901.6031416394	281219.54622335697	494189.11223678157	484999.59606795735	234366.7258250384	442446.4724688951	746120.9683675651	621685.5936460802	182224.37100910879	221557.20543487818	447607.60597044963	249734.92823880079	439894.0429982468	89092.97998622745	697410.699200956	525575.3990795992	341514.6651324653	492869.08233753726	839759.2110107646	612419.5161407436	635306.4900807311	211033.037028152
114259.07226355108	1425597.4705621137	237793.55876034094	344168.88627171534	281198.1163662141	457964.4433377989	230141.29394467207	967725.9782047232	672901.6031416394	281219.54622335697	494189.11223678157	484999.59606795735	234366.7258250384	442446.4724688951	746120.9683675651	621685.5936460802	182224.37100910879	221557.20543487818	447607.60597044963	249734.92823880079	439894.0429982468	89092.97998622745	697074.3574794836	525575.3990795992	341514.6651324653	492869.08233753726	839759.2110107646	612419.5161407436	635306.4900807311	211033.037028152
114259.07226355108	1425597.4705621137	237793.55876034094	344168.88627171534	281198.1163662141	408684.0913738215	230141.29394467207	967725.9782047232	672901.6031416394	281219.54622335697	494189.11223678157	484999.59606795735	234366.7258250384	442446.4724688951	398540.21667456045	621685.5936460802	182224.37100910879	221557.20543487818	447607.60597044963	249734.92823880079	439894.0429982468	89092.97998622745	697074.3574794836	525575.3990795992	341514.6651324653	492869.08233753726	839759.2110107646	612419.5161407436	635306.4900807311	211033.037028152
113686.92328615041	1425597.4705621137	237793.55876034094	344168.88627171534	249155.21577006773	408684.0913738215	230141.29394467207	967725.9782047232	537389.7548767059	281219.54622335697	470934.9122952448	463163.56940637704	220384.8903653016	442446.4724688951	398540.21667456045	621685.5936460802	182224.37100910879	221557.20543487818	447607.60597044963	249734.92823880079	439894.0429982468	89092.97998622745	697074.3574794836	525575.3990795992	257473.5514177391	463977.9173277056	839759.2110107646	612419.5161407436	635306.4900807311	211033.037028152
113686.92328615041	1377164.562159514	237793.55876034094	344168.88627171534	249155.21577006773	408684.0913738215	230141.29394467207	967725.9782047232	537389.7548767059	281219.54622335697	470934.9122952448	463163.56940637704	220384.8903653016	442446.4724688951	398540.21667456045	621685.5936460802	182224.37100910879	221557.20543487818	447607.60597044963	195889.95981834896	439894.0429982468	89092.97998622745	623390.9420061073	525575.3990795992	253121.4580695729	463977.9173277056	839759.2110107646	612419.5161407436	594408.0088027335	211033.037028152
113686.92328615041	1377164.562159514	237793.55876034094	344168.88627171534	249155.21577006773	408684.0913738215	230141.29394467207	864388.4004914868	528188.825200883	281219.54622335697	470934.9122952448	463163.56940637704	220384.8903653016	442446.4724688951	398540.21667456045	621685.5936460802	182224.37100910879	221557.20543487818	447607.60597044963	195889.95981834896	439894.0429982468	89092.97998622745	623390.9420061073	525575.3990795992	253121.4580695729	463977.9173277056	839759.2110107646	612419.5161407436	536992.9826687261	211033.037028152
113686.92328615041	1361424.4711413102	237793.55876034094	344168.88627171534	249155.21577006773	408684.0913738215	230141.29394467207	864388.4004914868	528188.825200883	281219.54622335697	470934.9122952448	463163.56940637704	220384.8903653016	442446.4724688951	398540.21667456045	621685.5936460802	182224.37100910879	221557.20543487818	447607.60597044963	195889.95981834896	439894.0429982468	89092.97998622745	623390.9420061073	522542.6237444914	253121.4580695729	463977.9173277056	839759.2110107646	612419.5161407436	536992.9826687261	211033.037028152
113686.92328615041	1361424.4711413102	237793.55876034094	344168.88627171534	249155.21577006773	408684.0913738215	230141.29394467207	864388.4004914868	528188.825200883	281219.54622335697	470934.9122952448	463163.56940637704	220384.8903653016	442446.4724688951	398540.21667456045	621685.5936460802	162108.0812138548	221557.20543487818	447607.60597044963	195889.95981834896	439894.0429982468	89092.97998622745	623390.9420061073	522542.6237444914	253121.4580695729	463977.9173277056	839759.2110107646	568020.2196634458	536992.9826687261	211033.037028152
113686.92328615041	1361424.4711413102	237793.55876034094	344168.88627171534	228582.36810158423	408684.0913738215	230141.29394467207	864388.4004914868	528188.825200883	281219.54622335697	470934.9122952448	463163.56940637704	220384.8903653016	442446.4724688951	398540.21667456045	621685.5936460802	162108.0812138548	221557.20543487818	447607.60597044963	195889.95981834896	439894.0429982468	89092.97998622745	623390.9420061073	522542.6237444914	253121.4580695729	463977.9173277056	839759.2110107646	568020.2196634458	536992.9826687261	211033.037028152
113686.92328615041	1361424.4711413102	237793.55876034094	344168.88627171534	228582.36810158423	408684.0913738215	230141.29394467207	864388.4004914868	528188.825200883	281219.54622335697	470934.9122952448	463163.56940637704	220384.8903653016	442446.4724688951	398540.21667456045	621685.5936460802	162108.0812138548	221557.20543487818	447607.60597044963	195889.95981834896	439894.0429982468	89092.97998622745	564065.335668363	522542.6237444914	253121.4580695729	463977.9173277056	839759.2110107646	568020.2196634458	536992.9826687261	211033.037028152
113686.92328615041	1361424.4711413102	237793.55876034094	344168.88627171534	228582.36810158423	408684.0913738215	230141.29394467207	824463.3863699263	528188.825200883	281219.54622335697	470934.9122952448	463163.56940637704	220384.8903653016	442446.4724688951	398540.21667456045	621685.5936460802	162108.0812138548	221557.20543487818	447607.60597044963	195889.95981834896	439894.0429982468	89092.97998622745	535721.2784016612	522542.6237444914	253121.4580695729	463977.9173277056	839759.2110107646	568020.2196634458	487800.6673902862	211033.037028152
113686.92328615041	1361424.4711413102	237793.55876034094	344168.88627171534	228582.36810158423	408684.0913738215	230141.29394467207	824463.3863699263	528188.825200883	281219.54622335697	470934.9122952448	463163.56940637704	220384.8903653016	442446.4724688951	398540.21667456045	621685.5936460802	162108.0812138548	221557.20543487818	447607.60597044963	195889.95981834896	439894.0429982468	89092.97998622745	535721.2784016612	522542.6237444914	253121.4580695729	463977.9173277056	839759.2110107646	568020.2196634458	487800.6673902862	211033.037028152
113686.92328615041	1361424.4711413102	237793.55876034094	338095.0220830914	228582.36810158423	408684.0913738215	230141.29394467207	685047.3368047796	522330.9757691776	281219.54622335697	470934.9122952448	463163.56940637704	220384.8903653016	442446.4724688951	398540.21667456045	621685.5936460802	162108.0812138548	221557.20543487818	447607.60597044963	195889.95981834896	439894.0429982468	89092.97998622745	535721.2784016612	522542.6237444914	253121.4580695729	423572.0408917923	839759.2110107646	568020.2196634458	487800.6673902862	211033.037028152
113686.92328615041	1361424.4711413102	222286.7258619655	338095.0220830914	228582.36810158423	408684.0913738215	192881.8321330823	685047.3368047796	393844.19649451145	281219.54622335697	470934.9122952448	463163.56940637704	220384.8903653016	442446.4724688951	398540.21667456045	621685.5936460802	162108.0812138548	221557.20543487818	447607.60597044963	195889.95981834896	439894.0429982468	89092.97998622745	535721.2784016612	522542.6237444914	253121.4580695729	271404.3767138407	809620.6189342873	568020.2196634458	487800.6673902862	211033.037028152
113686.92328615041	1361424.4711413102	222286.7258619655	338095.0220830914	228582.36810158423	408684.0913738215	192881.8321330823	685047.3368047796	393844.19649451145	281219.54622335697	470934.9122952448	463163.56940637704	220384.8903653016	442446.4724688951	398540.21667456045	621685.5936460802	162108.0812138548	221557.20543487818	447607.60597044963	195889.95981834896	439894.0429982468	89092.97998622745	535721.2784016612	522542.6237444914	253121.4580695729	271404.3767138407	809620.6189342873	566313.2572451489	487800.6673902862	211033.037028152
113686.92328615041	1361424.4711413102	222286.7258619655	338095.0220830914	228582.36810158423	408684.0913738215	192881.8321330823	685047.3368047796	393844.19649451145	281219.54622335697	470934.9122952448	463163.56940637704	220384.8903653016	414516.76125911775	398540.21667456045	621685.5936460802	162108.0812138548	221557.20543487818	447607.60597044963	195889.95981834896	439894.0429982468	89092.97998622745	447540.8140807042	522542.6237444914	253121.4580695729	271404.3767138407	809620.6189342873	566313.2572451489	487800.6673902862	211033.037028152
113686.92328615041	1361424.4711413102	222286.7258619655	338095.0220830914	228582.36810158423	387741.19691255037	192881.8321330823	685047.3368047796	393844.19649451145	281219.54622335697	470934.9122952448	463163.56940637704	220384.8903653016	414516.76125911775	398540.21667456045	621685.5936460802	162108.0812138548	209002.52335893174	447607.60597044963	195889.95981834896	439894.0429982468	89092.97998622745	355594.0635161927	522542.6237444914	253121.4580695729	271404.3767138407	784745.8038065681	566313.2572451489	487800.6673902862	211033.037028152
113686.92328615041	1361424.4711413102	222286.7258619655	327343.6346006735	228582.36810158423	387741.19691255037	171668.707150715	685047.3368047796	393844.19649451145	281219.54622335697	470934.9122952448	463163.56940637704	220384.8903653016	414516.76125911775	398540.21667456045	621685.5936460802	162108.0812138548	209002.52335893174	447607.60597044963	195889.95981834896	439894.0429982468	89092.97998622745	350344.7900220238	522542.6237444914	253121.4580695729	271404.3767138407	784745.8038065681	551962.7905389576	426800.6468980976	167975.42611756158
113686.92328615041	1361424.4711413102	222286.7258619655	326533.74208517716	228582.36810158423	387741.19691255037	171668.707150715	685047.3368047796	374835.53470506193	281219.54622335697	470934.9122952448	463163.56940637704	203689.39677725406	414516.76125911775	398540.21667456045	621685.5936460802	162108.0812138548	209002.52335893174	447607.60597044963	195889.95981834896	439894.0429982468	89092.97998622745	350344.7900220238	522542.6237444914	253121.4580695729	271404.3767138407	516335.3546798602	506017.26431717735	426800.6468980976	167975.42611756158
113686.92328615041	1361424.4711413102	222286.7258619655	321219.2285682092	228582.36810158423	387741.19691255037	171668.707150715	685047.3368047796	374835.53470506193	281219.54622335697	470934.9122952448	463163.56940637704	203689.39677725406	414516.76125911775	398540.21667456045	621685.5936460802	162108.0812138548	209002.52335893174	447607.60597044963	195889.95981834896	439894.0429982468	89092.97998622745	350344.7900220238	522542.6237444914	253121.4580695729	259914.27942181219	474584.2676947391	506017.26431717735	426800.6468980976	167975.42611756158
113686.92328615041	1361424.4711413102	222286.7258619655	289286.91985051194	228582.36810158423	387741.19691255037	171668.707150715	685047.3368047796	374835.53470506193	281219.54622335697	470934.9122952448	454291.2824829173	203689.39677725406	414516.76125911775	398540.21667456045	621685.5936460802	158715.48512664792	209002.52335893174	447607.60597044963	195889.95981834896	439894.0429982468	86168.13025676577	350344.7900220238	498998.1407504724	225324.2825255919	259914.27942181219	474584.2676947391	506017.26431717735	426800.6468980976	167975.42611756158
113686.92328615041	1361424.4711413102	222286.7258619655	289286.91985051194	198179.35327697062	387741.19691255037	171668.707150715	685047.3368047796	374835.53470506193	281219.54622335697	470934.9122952448	454291.2824829173	203689.39677725406	414516.76125911775	398540.21667456045	621685.5936460802	158715.48512664792	209002.52335893174	447607.60597044963	195889.95981834896	439894.0429982468	86168.13025676577	350344.7900220238	498998.1407504724	200027.0732330336	259914.27942181219	474584.2676947391	506017.26431717735	426800.6468980976	167975.42611756158
113686.92328615041	1361424.4711413102	222286.7258619655	269899.0271879717	198179.35327697062	387741.19691255037	171668.707150715	685047.3368047796	374835.53470506193	281219.54622335697	470934.9122952448	454291.2824829173	203689.39677725406	414516.76125911775	398540.21667456045	621685.5936460802	158715.48512664792	209002.52335893174	447607.60597044963	195889.95981834896	439894.0429982468	86168.13025676577	350344.7900220238	498998.1407504724	200027.0732330336	259914.27942181219	474584.2676947391	467791.2149217292	426800.6468980976	167975.42611756158
113686.92328615041	1318354.7605666914	222286.7258619655	269899.0271879717	198179.35327697062	387741.19691255037	171668.707150715	685047.3368047796	374835.53470506193	281219.54622335697	470934.9122952448	325391.2065166819	203689.39677725406	414516.76125911775	398540.21667456045	621685.5936460802	158715.48512664792	209002.52335893174	447607.60597044963	195889.95981834896	439894.0429982468	86168.13025676577	350344.7900220238	498998.1407504724	200027.0732330336	220343.2235737509	474584.2676947391	467791.2149217292	426800.6468980976	167975.42611756158
113686.92328615041	1318354.7605666914	222286.7258619655	269899.0271879717	198179.35327697062	387741.19691255037	171668.707150715	685047.3368047796	374835.53470506193	281219.54622335697	470934.9122952448	325391.2065166819	203689.39677725406	414516.76125911775	398540.21667456045	621685.5936460802	158715.48512664792	209002.52335893174	447607.60597044963	195889.95981834896	439894.0429982468	86168.13025676577	350344.7900220238	498998.1407504724	136878.37233487994	220343.2235737509	474584.2676947391	467791.2149217292	426800.6468980976	167975.42611756158
113686.92328615041	1318354.7605666914	222286.7258619655	269899.0271879717	198179.35327697062	387741.19691255037	171668.707150715	685047.3368047796	318283.1432853963	281219.54622335697	470934.9122952448	325391.2065166819	203689.39677725406	414516.76125911775	398540.21667456045	621685.5936460802	158715.48512664792	209002.52335893174	447607.60597044963	195889.95981834896	439894.0429982468	86168.13025676577	350344.7900220238	498998.1407504724	127201.53841599333	220343.2235737509	474584.2676947391	467791.2149217292	426800.6468980976	167975.42611756158
113686.92328615041	1318354.7605666914	209484.161716493	269899.0271879717	198179.35327697062	387741.19691255037	171668.707150715	685047.3368047796	318283.1432853963	281219.54622335697	470934.9122952448	325391.2065166819	203689.39677725406	414516.76125911775	398540.21667456045	621685.5936460802	158715.48512664792	209002.52335893174	447607.60597044963	195889.95981834896	439894.0429982468	81840.39761241921	350344.7900220238	498998.1407504724	127201.53841599333	220343.2235737509	474584.2676947391	467791.2149217292	426800.6468980976	161109.54635461338
113686.92328615041	1316608.0860004402	209484.161716493	269899.0271879717	198179.35327697062	387741.19691255037	171668.707150715	656649.2025669059	318283.1432853963	281219.54622335697	470934.9122952448	325391.2065166819	203689.39677725406	414516.76125911775	398540.21667456045	621685.5936460802	158715.48512664792	209002.52335893174	447607.60597044963	195889.95981834896	439894.0429982468	81840.39761241921	350344.7900220238	498998.1407504724	127201.53841599333	220343.2235737509	474584.2676947391	467791.2149217292	426800.6468980976	161109.54635461338
113686.92328615041	1316608.0860004402	209484.161716493	269899.0271879717	198179.35327697062	277026.6527801023	134361.32598149416	656649.2025669059	318283.1432853963	281219.54622335697	470934.9122952448	325391.2065166819	203689.39677725406	414516.76125911775	398540.21667456045	621685.5936460802	91474.50436944266	209002.52335893174	447607.60597044963	195889.95981834896	439894.0429982468	81840.39761241921	350344.7900220238	498998.1407504724	127201.53841599333	220343.2235737509	474584.2676947391	467791.2149217292	426800.6468980976	161109.54635461338
113686.92328615041	1316608.0860004402	202117.60570630545	269899.0271879717	198179.35327697062	277026.6527801023	134361.32598149416	656649.2025669059	318283.1432853963	205405.9223361197	470934.9122952448	325391.2065166819	203689.39677725406	224993.4306087296	398540.21667456045	527307.9369182403	91474.50436944266	189438.32187343435	447607.60597044963	195889.95981834896	439894.0429982468	81840.39761241921	350344.7900220238	498998.1407504724	127201.53841599333	220343.2235737509	474584.2676947391	467791.2149217292	426800.6468980976	161109.54635461338
113686.92328615041	1316608.0860004402	202117.60570630545	269899.0271879717	198179.35327697062	277026.6527801023	134361.32598149416	653825.1654096957	318283.1432853963	205405.9223361197	470934.9122952448	325391.2065166819	203689.39677725406	224993.4306087296	398540.21667456045	527307.9369182403	91474.50436944266	189438.32187343435	447607.60597044963	195889.95981834896	424466.3505502248	81840.39761241921	350344.7900220238	256395.59792517038	127201.53841599333	220343.2235737509	474584.2676947391	467791.2149217292	416144.4506094964	161109.54635461338
113686.92328615041	1316608.0860004402	202117.60570630545	269899.0271879717	198179.35327697062	163570.7274780602	134361.32598149416	653825.1654096957	307852.19988172094	205405.9223361197	470934.9122952448	325391.2065166819	203689.39677725406	224993.4306087296	398540.21667456045	527307.9369182403	91474.50436944266	189438.32187343435	447607.60597044963	195889.95981834896	424466.3505502248	81840.39761241921	350344.7900220238	256395.59792517038	127201.53841599333	220343.2235737509	474584.2676947391	375649.6960899894	416144.4506094964	161109.54635461338
113686.92328615041	1246093.2238459203	202117.60570630545	269899.0271879717	188542.5936003549	163570.7274780602	134361.32598149416	653825.1654096957	307852.19988172094	205405.9223361197	470934.9122952448	325391.2065166819	203689.39677725406	224993.4306087296	348925.92868260824	527307.9369182403	91474.50436944266	189438.32187343435	447607.60597044963	195889.95981834896	424466.3505502248	81840.39761241921	295827.8800038478	256395.59792517038	127201.53841599333	220343.2235737509	474584.2676947391	268407.6347943726	416144.4506094964	161109.54635461338
113686.92328615041	1246093.2238459203	202117.60570630545	269899.0271879717	188542.5936003549	163570.7274780602	134361.32598149416	653825.1654096957	307852.19988172094	205405.9223361197	470934.9122952448	317472.7214736787	203689.39677725406	224993.4306087296	348925.92868260824	363179.4784835444	91474.50436944266	189438.32187343435	447607.60597044963	195889.95981834896	424466.3505502248	81840.39761241921	295827.8800038478	172651.39579885724	127201.53841599333	220343.2235737509	474584.2676947391	264940.89531695313	416144.4506094964	161109.54635461338
113686.92328615041	1246093.2238459203	202117.60570630545	269899.0271879717	188542.5936003549	163570.7274780602	134361.32598149416	653825.1654096957	307852.19988172094	205405.9223361197	470934.9122952448	317472.7214736787	203689.39677725406	224993.4306087296	348925.92868260824	363179.4784835444	91474.50436944266	189438.32187343435	447607.60597044963	195889.95981834896	424466.3505502248	81840.39761241921	295827.8800038478	172651.39579885724	127201.53841599333	220343.2235737509	474584.2676947391	188460.85949673757	416144.4506094964	161109.54635461338
113686.92328615041	1158145.3772382815	202117.60570630545	263555.4155247455	138933.33173374058	163570.7274780602	134361.32598149416	653825.1654096957	307852.19988172094	205405.9223361197	413861.3672801689	317472.7214736787	203689.39677725406	224993.4306087296	348925.92868260824	363179.4784835444	91474.50436944266	189438.32187343435	211373.29879412375	195889.95981834896	424466.3505502248	81840.39761241921	295827.8800038478	172651.39579885724	127201.53841599333	220343.2235737509	417301.7243304885	188460.85949673757	416144.4506094964	161109.54635461338
113686.92328615041	941549.8029922489	202117.60570630545	263555.4155247455	138933.33173374058	163570.7274780602	134361.32598149416	653825.1654096957	307852.19988172094	205405.9223361197	413861.3672801689	317472.7214736787	203689.39677725406	224993.4306087296	348925.92868260824	348741.9477915725	91474.50436944266	189438.32187343435	211373.29879412375	195889.95981834896	424466.3505502248	81840.39761241921	295827.8800038478	172651.39579885724	127201.53841599333	220343.2235737509	417301.7243304885	188460.85949673757	416144.4506094964	161109.54635461338
113686.92328615041	941549.8029922489	202117.60570630545	254876.577350044	138933.33173374058	163570.7274780602	134361.32598149416	653825.1654096957	307852.19988172094	205405.9223361197	413861.3672801689	292952.181065667	203689.39677725406	224993.4306087296	348925.92868260824	348741.9477915725	91474.50436944266	189438.32187343435	211373.29879412375	195889.95981834896	424466.3505502248	81840.39761241921	295827.8800038478	172651.39579885724	127201.53841599333	220343.2235737509	417301.7243304885	188460.85949673757	416144.4506094964	161109.54635461338
113686.92328615041	941549.8029922489	202117.60570630545	254876.577350044	138933.33173374058	138961.41492840636	134361.32598149416	653825.1654096957	307852.19988172094	205405.9223361197	413861.3672801689	292952.181065667	203689.39677725406	219399.2777594345	348925.92868260824	348741.9477915725	91474.50436944266	189438.32187343435	211373.29879412375	195889.95981834896	424466.3505502248	81840.39761241921	295827.8800038478	172651.39579885724	127201.53841599333	220343.2235737509	412636.43739128805	188460.85949673757	416144.4506094964	161109.54635461338
113686.92328615041	941549.8029922489	172243.84520297332	254876.577350044	138933.33173374058	138961.41492840636	134361.32598149416	653825.1654096957	307852.19988172094	205405.9223361197	413861.3672801689	292952.181065667	203689.39677725406	219399.2777594345	348925.92868260824	348741.9477915725	91474.50436944266	189438.32187343435	211373.29879412375	195889.95981834896	424466.3505502248	81840.39761241921	295827.8800038478	172651.39579885724	127201.53841599333	220343.2235737509	412636.43739128805	188460.85949673757	416144.4506094964	161109.54635461338
113686.92328615041	941549.8029922489	172243.84520297332	254876.577350044	138933.33173374058	138961.41492840636	134361.32598149416	619946.347756317	231282.7024344824	205405.9223361197	404245.45477777335	292952.181065667	203689.39677725406	219399.2777594345	348925.92868260824	348741.9477915725	91474.50436944266	189438.32187343435	211373.29879412375	195889.95981834896	424466.3505502248	81840.39761241921	288716.5816558808	172651.39579885724	127201.53841599333	220343.2235737509	412636.43739128805	188460.85949673757	416144.4506094964	161109.54635461338
113686.92328615041	941549.8029922489	172243.84520297332	254876.577350044	138933.33173374058	138961.41492840636	134361.32598149416	619946.347756317	221878.33125671936	205405.9223361197	404245.45477777335	292952.181065667	203689.39677725406	219399.2777594345	348925.92868260824	348741.9477915725	91474.50436944266	189438.32187343435	211373.29879412375	169982.93144784129	424466.3505502248	81840.39761241921	288716.5816558808	172651.39579885724	127201.53841599333	220343.2235737509	412636.43739128805	188460.85949673757	364900.2721958197	161109.54635461338
113686.92328615041	941549.8029922489	172243.84520297332	254876.577350044	138933.33173374058	138961.41492840636	134361.32598149416	619946.347756317	221878.33125671936	205405.9223361197	404245.45477777335	292952.181065667	203689.39677725406	219399.2777594345	348925.92868260824	348741.9477915725	91474.50436944266	189438.32187343435	211373.29879412375	169982.93144784129	413280.03032274503	81840.39761241921	288716.5816558808	172651.39579885724	127201.53841599333	220343.2235737509	412636.43739128805	188460.85949673757	364900.2721958197	161109.54635461338
113686.92328615041	925722.5161788269	172243.84520297332	254876.577350044	138933.33173374058	138961.41492840636	126619.0101788156	619946.347756317	221878.33125671936	205405.9223361197	404245.45477777335	260416.5626935038	203689.39677725406	219399.2777594345	344390.5703546762	348741.9477915725	87958.06002960901	189438.32187343435	211373.29879412375	169982.93144784129	413280.03032274503	81840.39761241921	288716.5816558808	172651.39579885724	127201.53841599333	220343.2235737509	412636.43739128805	188460.85949673757	364900.2721958197	161109.54635461338
113686.92328615041	925722.5161788269	172243.84520297332	254876.577350044	138933.33173374058	138961.41492840636	126619.0101788156	619946.347756317	221878.33125671936	205405.9223361197	404245.45477777335	260416.5626935038	203689.39677725406	219399.2777594345	285554.4649262526	348741.9477915725	87958.06002960901	189438.32187343435	211373.29879412375	169982.93144784129	413280.03032274503	81840.39761241921	288716.5816558808	172651.39579885724	127201.53841599333	206149.0473413498	264981.2271108086	188460.85949673757	364900.2721958197	161109.54635461338
77955.67930125298	925722.5161788269	172243.84520297332	254876.577350044	138933.33173374058	138961.41492840636	126619.0101788156	619946.347756317	221878.33125671936	205405.9223361197	404245.45477777335	260416.5626935038	203689.39677725406	219399.2777594345	285554.4649262526	348741.9477915725	55910.59546626519	189438.32187343435	211373.29879412375	169982.93144784129	413280.03032274503	81840.39761241921	288716.5816558808	172651.39579885724	106978.1428964742	206149.0473413498	264981.2271108086	188460.85949673757	364900.2721958197	161109.54635461338
77955.67930125298	925722.5161788269	172243.84520297332	254876.577350044	138933.33173374058	138961.41492840636	126619.0101788156	553647.5094893727	221878.33125671936	196526.1215969278	404245.45477777335	260416.5626935038	203689.39677725406	219399.2777594345	285554.4649262526	348741.9477915725	55910.59546626519	189438.32187343435	206821.97079600504	169982.93144784129	413280.03032274503	81840.39761241921	288716.5816558808	170961.29591574817	106978.1428964742	206149.0473413498	264981.2271108086	188460.85949673757	364900.2721958197	161109.54635461338
77955.67930125298	925722.5161788269	172243.84520297332	254876.577350044	129829.01131335783	138961.41492840636	126619.0101788156	330597.03339610546	220638.71748713427	196526.1215969278	404245.45477777335	260416.5626935038	203689.39677725406	219399.2777594345	285554.4649262526	348741.9477915725	55910.59546626519	189438.32187343435	206821.97079600504	169982.93144784129	413280.03032274503	81840.39761241921	288716.5816558808	170961.29591574817	106978.1428964742	206149.0473413498	254806.79725929745	188460.85949673757	364900.2721958197	161109.54635461338
77955.67930125298	925722.5161788269	171611.9389656595	251530.26320470733	129829.01131335783	138961.41492840636	126619.0101788156	330597.03339610546	220638.71748713427	196526.1215969278	404245.45477777335	260416.5626935038	203689.39677725406	219399.2777594345	285554.4649262526	348741.9477915725	55910.59546626519	189438.32187343435	206821.97079600504	169982.93144784129	413280.03032274503	81840.39761241921	288716.5816558808	170961.29591574817	106978.1428964742	206149.0473413498	254806.79725929745	188460.85949673757	364900.2721958197	161109.54635461338
77955.67930125298	925722.5161788269	171611.9389656595	251530.26320470733	129829.01131335783	138961.41492840636	126619.0101788156	330597.03339610546	215533.5894686618	196526.1215969278	335183.96800342685	260416.5626935038	203689.39677725406	219399.2777594345	285554.4649262526	348741.9477915725	55910.59546626519	189438.32187343435	203381.79156899612	169982.93144784129	413280.03032274503	81840.39761241921	288716.5816558808	102058.76003815286	106978.1428964742	206149.0473413498	254806.79725929745	188460.85949673757	364900.2721958197	161109.54635461338
77955.67930125298	914483.2551462117	171611.9389656595	251530.26320470733	129829.01131335783	138961.41492840636	126619.0101788156	330597.03339610546	215533.5894686618	196526.1215969278	335183.96800342685	260416.5626935038	179189.89693547194	219399.2777594345	285554.4649262526	348741.9477915725	55910.59546626519	189438.32187343435	203381.79156899612	169982.93144784129	413280.03032274503	81840.39761241921	288716.5816558808	102058.76003815286	106978.1428964742	206149.0473413498	254806.79725929745	187893.74081814563	364900.2721958197	161109.54635461338
77955.67930125298	914483.2551462117	171611.9389656595	251530.26320470733	129829.01131335783	138961.41492840636	126619.0101788156	330597.03339610546	215533.5894686618	196526.1215969278	296020.51208067045	260416.5626935038	179189.89693547194	219399.2777594345	285554.4649262526	325951.523976731	55910.59546626519	183567.26500774873	203381.79156899612	169982.93144784129	413280.03032274503	81840.39761241921	288716.5816558808	102058.76003815286	106978.1428964742	206149.0473413498	254806.79725929745	162738.00235758795	364900.2721958197	161109.54635461338
77955.67930125298	508416.1053663634	171611.9389656595	251530.26320470733	129829.01131335783	138961.41492840636	126619.0101788156	330597.03339610546	184543.61721315578	196526.1215969278	149612.4499863984	260416.5626935038	179189.89693547194	219399.2777594345	285554.4649262526	325951.523976731	55910.59546626519	183567.26500774873	192337.829400229	169982.93144784129	413280.03032274503	81840.39761241921	288716.5816558808	102058.76003815286	106978.1428964742	195134.93933107145	249075.71702468433	162738.00235758795	364900.2721958197	161109.54635461338
77955.67930125298	508416.1053663634	171611.9389656595	251530.26320470733	129829.01131335783	138961.41492840636	115464.10517103606	330597.03339610546	184543.61721315578	196526.1215969278	149612.4499863984	260416.5626935038	179189.89693547194	219399.2777594345	285554.4649262526	325951.523976731	55910.59546626519	183567.26500774873	178447.64982700578	165497.10271510002	413280.03032274503	81840.39761241921	288716.5816558808	102058.76003815286	106978.1428964742	195134.93933107145	249075.71702468433	162738.00235758795	364900.2721958197	161109.54635461338
77955.67930125298	508416.1053663634	171611.9389656595	251530.26320470733	129829.01131335783	138961.41492840636	115464.10517103606	330597.03339610546	184543.61721315578	196526.1215969278	149612.4499863984	260416.5626935038	179189.89693547194	219399.2777594345	285554.4649262526	325951.523976731	55910.59546626519	183567.26500774873	178447.64982700578	165497.10271510002	413280.03032274503	81840.39761241921	281286.17087043106	102058.76003815286	106978.1428964742	104858.93307337102	249075.71702468433	162738.00235758795	364900.2721958197	161109.54635461338
77955.67930125298	508416.1053663634	171611.9389656595	251530.26320470733	129829.01131335783	138961.41492840636	115464.10517103606	330597.03339610546	184543.61721315578	196526.1215969278	149612.4499863984	260416.5626935038	179189.89693547194	219399.2777594345	285554.4649262526	325951.523976731	55910.59546626519	183567.26500774873	178447.64982700578	165497.10271510002	413280.03032274503	81840.39761241921	281286.17087043106	102058.76003815286	106978.1428964742	104858.93307337102	249075.71702468433	162738.00235758795	364900.2721958197	161109.54635461338
77955.67930125298	508416.1053663634	171611.9389656595	251530.26320470733	129829.01131335783	138961.41492840636	115464.10517103606	330597.03339610546	184543.61721315578	184790.20367495777	149612.4499863984	260416.5626935038	179189.89693547194	219399.2777594345	285554.4649262526	278768.34894210537	55910.59546626519	183567.26500774873	178447.64982700578	165497.10271510002	413280.03032274503	81840.39761241921	281286.17087043106	102058.76003815286	106978.1428964742	104858.93307337102	249075.71702468433	162738.00235758795	364900.2721958197	161109.54635461338
77955.67930125298	508416.1053663634	171611.9389656595	251530.26320470733	129829.01131335783	138961.41492840636	115464.10517103606	330597.03339610546	184543.61721315578	184790.20367495777	149612.4499863984	187906.24854637656	179189.89693547194	219399.2777594345	285554.4649262526	278768.34894210537	55910.59546626519	160380.48069469028	178447.64982700578	165497.10271510002	413280.03032274503	81840.39761241921	281286.17087043106	102058.76003815286	106978.1428964742	88368.10039724177	244094.22571907632	162738.00235758795	364900.2721958197	161109.54635461338
77955.67930125298	508416.1053663634	171611.9389656595	251530.26320470733	129829.01131335783	138961.41492840636	115464.10517103606	330597.03339610546	184543.61721315578	119562.94721671067	149612.4499863984	169792.5757888326	179189.89693547194	219399.2777594345	285554.4649262526	278768.34894210537	55910.59546626519	160380.48069469028	178447.64982700578	165497.10271510002	413280.03032274503	81840.39761241921	281286.17087043106	102058.76003815286	106978.1428964742	88368.10039724177	244094.22571907632	162738.00235758795	364900.2721958197	161109.54635461338
77955.67930125298	484411.8083490242	171611.9389656595	251530.26320470733	129829.01131335783	138961.41492840636	115464.10517103606	330597.03339610546	184543.61721315578	119562.94721671067	149612.4499863984	169792.5757888326	179189.89693547194	219399.2777594345	285554.4649262526	278768.34894210537	55910.59546626519	82251.11803612212	178447.64982700578	165497.10271510002	413280.03032274503	81840.39761241921	281286.17087043106	98159.30237804714	106978.1428964742	88368.10039724177	244094.22571907632	162738.00235758795	364900.2721958197	161109.54635461338
77955.67930125298	484411.8083490242	171611.9389656595	251530.26320470733	129829.01131335783	138961.41492840636	115464.10517103606	330597.03339610546	184543.61721315578	119562.94721671067	149612.4499863984	169792.5757888326	179189.89693547194	219399.2777594345	285554.4649262526	278768.34894210537	55910.59546626519	82251.11803612212	178447.64982700578	165497.10271510002	398297.593631808	81840.39761241921	281286.17087043106	98159.30237804714	106978.1428964742	88368.10039724177	244094.22571907632	162738.00235758795	364900.2721958197	161109.54635461338
77955.67930125298	484411.8083490242	171611.9389656595	251530.26320470733	129829.01131335783	138961.41492840636	115464.10517103606	330597.03339610546	184543.61721315578	119562.94721671067	149612.4499863984	114327.70372702238	179189.89693547194	219399.2777594345	285554.4649262526	278768.34894210537	55910.59546626519	82251.11803612212	178447.64982700578	165497.10271510002	379077.41049802717	81840.39761241921	281286.17087043106	98159.30237804714	106978.1428964742	88368.10039724177	244094.22571907632	162738.00235758795	364900.2721958197	161109.54635461338
77955.67930125298	484411.8083490242	171611.9389656595	251530.26320470733	84409.35275006751	138961.41492840636	115464.10517103606	330597.03339610546	184543.61721315578	119562.94721671067	149612.4499863984	114327.70372702238	179189.89693547194	219399.2777594345	285554.4649262526	278768.34894210537	55910.59546626519	82251.11803612212	178447.64982700578	165497.10271510002	379077.41049802717	81840.39761241921	281286.17087043106	98159.30237804714	106978.1428964742	88368.10039724177	244094.22571907632	156563.3763237031	364900.2721958197	161109.54635461338
77955.67930125298	484411.8083490242	153163.40592558897	251530.26320470733	84409.35275006751	138961.41492840636	115464.10517103606	330597.03339610546	184543.61721315578	119562.94721671067	149612.4499863984	114327.70372702238	179189.89693547194	219399.2777594345	285554.4649262526	278768.34894210537	55910.59546626519	82251.11803612212	178447.64982700578	165497.10271510002	379077.41049802717	81840.39761241921	281286.17087043106	98159.30237804714	106978.1428964742	88368.10039724177	244094.22571907632	156563.3763237031	329696.7733218046	161109.54635461338
77955.67930125298	484411.8083490242	153163.40592558897	251530.26320470733	84409.35275006751	138961.41492840636	115464.10517103606	330597.03339610546	184543.61721315578	119562.94721671067	149612.4499863984	114327.70372702238	179189.89693547194	219399.2777594345	285554.4649262526	278768.34894210537	55910.59546626519	82251.11803612212	178447.64982700578	165497.10271510002	379077.41049802717	81840.39761241921	281286.17087043106	98159.30237804714	106978.1428964742	88368.10039724177	244094.22571907632	156563.3763237031	329696.7733218046	161109.54635461338
77955.67930125298	484411.8083490242	153163.40592558897	251530.26320470733	84409.35275006751	129895.40083862343	115464.10517103606	330597.03339610546	184543.61721315578	119562.94721671067	149612.4499863984	114327.70372702238	179189.89693547194	219399.2777594345	285554.4649262526	278768.34894210537	55910.59546626519	82251.11803612212	178447.64982700578	165497.10271510002	379077.41049802717	81840.39761241921	281286.17087043106	98159.30237804714	106978.1428964742	88368.10039724177	244094.22571907632	156563.3763237031	329696.7733218046	161109.54635461338
77955.67930125298	484411.8083490242	153163.40592558897	251530.26320470733	84409.35275006751	129895.40083862343	115464.10517103606	330597.03339610546	116879.92240107781	119562.94721671067	149612.4499863984	114327.70372702238	179189.89693547194	219399.2777594345	267862.8886755338	278768.34894210537	55910.59546626519	82251.11803612212	178447.64982700578	165497.10271510002	379077.41049802717	81840.39761241921	281286.17087043106	98159.30237804714	106978.1428964742	88368.10039724177	244094.22571907632	156563.3763237031	329696.7733218046	161109.54635461338
77955.67930125298	484411.8083490242	153163.40592558897	251530.26320470733	84409.35275006751	129895.40083862343	115464.10517103606	330597.03339610546	116879.92240107781	119562.94721671067	149612.4499863984	100500.66017684324	179189.89693547194	219399.2777594345	267862.8886755338	278768.34894210537	55910.59546626519	82251.11803612212	178447.64982700578	165497.10271510002	379077.41049802717	81840.39761241921	281286.17087043106	98159.30237804714	106978.1428964742	88368.10039724177	244094.22571907632	156563.3763237031	329696.7733218046	161109.54635461338
77955.67930125298	484411.8083490242	153163.40592558897	218352.86010471592	84409.35275006751	126656.84810391431	115464.10517103606	330597.03339610546	116879.92240107781	119562.94721671067	149612.4499863984	100500.66017684324	179189.89693547194	219399.2777594345	267862.8886755338	278768.34894210537	55910.59546626519	82251.11803612212	178447.64982700578	165497.10271510002	379077.41049802717	81840.39761241921	281286.17087043106	98159.30237804714	106978.1428964742	88368.10039724177	244094.22571907632	156563.3763237031	329696.7733218046	157450.98890140757
77909.37855193767	484411.8083490242	153163.40592558897	167748.91103699038	84409.35275006751	126656.84810391431	115464.10517103606	330597.03339610546	116879.92240107781	119562.94721671067	149612.4499863984	100500.66017684324	179189.89693547194	219399.2777594345	267862.8886755338	278768.34894210537	41756.25748567798	82251.11803612212	178447.64982700578	165497.10271510002	379077.41049802717	81095.6634494362	281286.17087043106	70039.03328015606	106978.1428964742	88368.10039724177	244094.22571907632	156563.3763237031	329696.7733218046	157450.98890140757
77909.37855193767	484411.8083490242	153163.40592558897	167748.91103699038	84409.35275006751	126656.84810391431	115464.10517103606	330597.03339610546	116879.92240107781	115050.26349382412	149612.4499863984	100500.66017684324	179189.89693547194	219399.2777594345	267862.8886755338	278768.34894210537	41756.25748567798	82251.11803612212	178447.64982700578	165497.10271510002	379077.41049802717	81095.6634494362	281286.17087043106	70039.03328015606	106978.1428964742	88368.10039724177	244094.22571907632	156563.3763237031	329696.7733218046	90474.53256782278
77909.37855193767	484411.8083490242	153163.40592558897	167748.91103699038	84409.35275006751	126656.84810391431	115464.10517103606	330597.03339610546	116879.92240107781	115050.26349382412	149612.4499863984	100500.66017684324	179189.89693547194	219399.2777594345	267862.8886755338	278768.34894210537	41756.25748567798	82251.11803612212	178447.64982700578	165497.10271510002	379077.41049802717	81095.6634494362	238120.57260177322	70039.03328015606	106978.1428964742	88368.10039724177	244094.22571907632	156563.3763237031	329696.7733218046	90474.53256782278
77909.37855193767	484411.8083490242	153163.40592558897	167748.91103699038	84409.35275006751	126656.84810391431	115464.10517103606	300669.49600939953	116879.92240107781	115050.26349382412	140590.80928390642	100500.66017684324	179189.89693547194	219399.2777594345	267862.8886755338	278768.34894210537	41756.25748567798	82251.11803612212	167417.72484088238	165497.10271510002	379077.41049802717	81095.6634494362	238120.57260177322	70039.03328015606	106978.1428964742	88368.10039724177	244094.22571907632	156563.3763237031	329696.7733218046	90474.53256782278
77909.37855193767	484411.8083490242	153163.40592558897	167748.91103699038	84409.35275006751	126656.84810391431	115464.10517103606	300669.49600939953	116879.92240107781	115050.26349382412	140590.80928390642	100500.66017684324	179189.89693547194	219399.2777594345	267862.8886755338	278768.34894210537	41756.25748567798	82251.11803612212	167417.72484088238	165497.10271510002	379077.41049802717	81095.6634494362	238120.57260177322	70039.03328015606	106978.1428964742	88368.10039724177	244094.22571907632	156563.3763237031	329696.7733218046	90474.53256782278
77909.37855193767	484411.8083490242	153163.40592558897	167748.91103699038	82910.67829144862	126656.84810391431	115464.10517103606	300669.49600939953	116879.92240107781	115050.26349382412	140590.80928390642	100500.66017684324	179189.89693547194	219399.2777594345	196412.9686643353	278768.34894210537	41756.25748567798	82251.11803612212	167417.72484088238	165497.10271510002	379077.41049802717	81095.6634494362	238120.57260177322	70039.03328015606	106978.1428964742	88368.10039724177	244094.22571907632	156563.3763237031	329696.7733218046	90474.53256782278
77909.37855193767	484411.8083490242	149005.4023945917	167748.91103699038	82910.67829144862	126656.84810391431	115464.10517103606	300669.49600939953	116879.92240107781	115050.26349382412	140590.80928390642	100500.66017684324	179189.89693547194	219399.2777594345	196412.9686643353	278768.34894210537	41756.25748567798	82251.11803612212	167417.72484088238	165497.10271510002	379077.41049802717	81095.6634494362	238120.57260177322	70039.03328015606	106978.1428964742	88368.10039724177	244094.22571907632	156563.3763237031	329696.7733218046	90474.53256782278
77909.37855193767	484411.8083490242	149005.4023945917	167748.91103699038	82910.67829144862	126656.84810391431	115464.10517103606	300669.49600939953	116879.92240107781	115050.26349382412	140590.80928390642	90968.38939478148	179189.89693547194	219399.2777594345	196412.9686643353	278768.34894210537	41756.25748567798	82251.11803612212	167417.72484088238	165497.10271510002	379077.41049802717	81095.6634494362	238120.57260177322	70039.03328015606	106978.1428964742	88368.10039724177	244094.22571907632	156563.3763237031	329696.7733218046	90474.53256782278
77909.37855193767	381960.4703421409	149005.4023945917	167748.91103699038	82910.67829144862	126656.84810391431	115464.10517103606	255648.22655203132	115900.81488563854	115050.26349382412	140590.80928390642	90968.38939478148	179189.89693547194	219399.2777594345	196412.9686643353	278768.34894210537	41756.25748567798	77172.31003010669	167417.72484088238	165497.10271510002	379077.41049802717	81095.6634494362	238120.57260177322	67027.6153666882	106978.1428964742	88368.10039724177	244094.22571907632	156563.3763237031	329696.7733218046	90474.53256782278
76987.22103465228	381960.4703421409	149005.4023945917	167748.91103699038	82910.67829144862	126656.84810391431	90786.70735816385	255648.22655203132	115900.81488563854	115050.26349382412	140590.80928390642	90968.38939478148	179189.89693547194	219399.2777594345	196412.9686643353	278768.34894210537	41756.25748567798	77172.31003010669	167417.72484088238	165497.10271510002	379077.41049802717	81095.6634494362	238120.57260177322	67027.6153666882	106978.1428964742	88368.10039724177	244094.22571907632	156563.3763237031	329696.7733218046	90474.53256782278
76987.22103465228	381960.4703421409	125922.71385087624	167748.91103699038	82910.67829144862	126656.84810391431	90786.70735816385	255648.22655203132	115900.81488563854	115050.26349382412	140590.80928390642	90968.38939478148	179189.89693547194	210241.7123155305	196412.9686643353	278768.34894210537	41756.25748567798	77172.31003010669	167417.72484088238	165497.10271510002	379077.41049802717	81095.6634494362	238120.57260177322	67027.6153666882	106978.1428964742	88368.10039724177	244094.22571907632	156563.3763237031	329696.7733218046	90474.53256782278
76987.22103465228	381960.4703421409	102757.10914441479	167748.91103699038	82910.67829144862	126656.84810391431	90786.70735816385	255648.22655203132	115900.81488563854	115050.26349382412	140590.80928390642	90968.38939478148	179189.89693547194	197993.1998401812	196412.9686643353	278768.34894210537	41756.25748567798	77172.31003010669	167417.72484088238	165497.10271510002	379077.41049802717	81095.6634494362	231448.90738472049	64164.940015154425	106978.1428964742	88368.10039724177	244094.22571907632	156563.3763237031	329696.7733218046	90474.53256782278
76987.22103465228	381960.4703421409	102757.10914441479	167748.91103699038	61938.05432397344	126656.84810391431	90786.70735816385	252525.71600313165	115900.81488563854	115050.26349382412	140590.80928390642	90968.38939478148	179189.89693547194	182014.8534008629	196412.9686643353	278768.34894210537	41756.25748567798	77172.31003010669	167417.72484088238	165497.10271510002	379077.41049802717	81095.6634494362	231448.90738472049	64164.940015154425	106978.1428964742	88368.10039724177	244094.22571907632	156563.3763237031	329696.7733218046	90474.53256782278
76987.22103465228	381960.4703421409	91018.88855073825	167748.91103699038	61938.05432397344	126656.84810391431	90786.70735816385	252525.71600313165	115900.81488563854	115050.26349382412	140590.80928390642	90968.38939478148	179189.89693547194	133691.49220459798	196412.9686643353	278768.34894210537	41756.25748567798	77172.31003010669	167417.72484088238	165497.10271510002	379077.41049802717	81095.6634494362	231448.90738472049	62661.02286232947	106978.1428964742	88368.10039724177	244094.22571907632	156563.3763237031	329696.7733218046	90474.53256782278
76987.22103465228	381960.4703421409	91018.88855073825	167748.91103699038	61938.05432397344	126656.84810391431	90786.70735816385	252525.71600313165	115900.81488563854	115050.26349382412	140590.80928390642	90968.38939478148	179189.89693547194	133691.49220459798	192714.0859653607	278768.34894210537	41756.25748567798	77172.31003010669	167417.72484088238	165497.10271510002	379077.41049802717	81095.6634494362	231448.90738472049	62661.02286232947	106978.1428964742	88368.10039724177	244094.22571907632	156563.3763237031	296578.6994416063	90474.53256782278
76987.22103465228	381960.4703421409	91018.88855073825	167748.91103699038	61938.05432397344	126656.84810391431	90786.70735816385	208751.8969457932	115900.81488563854	115050.26349382412	140590.80928390642	90968.38939478148	179189.89693547194	129418.83291942676	192714.0859653607	278768.34894210537	41756.25748567798	77172.31003010669	167417.72484088238	165497.10271510002	379077.41049802717	81095.6634494362	231448.90738472049	62661.02286232947	101277.41461656688	88368.10039724177	244094.22571907632	156563.3763237031	296578.6994416063	90474.53256782278
76987.22103465228	381960.4703421409	91018.88855073825	167748.91103699038	61938.05432397344	126656.84810391431	90786.70735816385	208751.8969457932	115900.81488563854	115050.26349382412	140590.80928390642	90968.38939478148	179189.89693547194	129418.83291942676	192714.0859653607	278768.34894210537	41756.25748567798	77172.31003010669	167417.72484088238	165497.10271510002	379077.41049802717	81095.6634494362	231448.90738472049	62661.02286232947	101277.41461656688	88368.10039724177	244094.22571907632	156563.3763237031	296578.6994416063	90474.53256782278
71668.57984943775	381960.4703421409	90682.99632679044	167748.91103699038	61938.05432397344	126656.84810391431	90786.70735816385	208751.8969457932	115900.81488563854	115050.26349382412	140590.80928390642	90968.38939478148	179189.89693547194	129418.83291942676	192714.0859653607	278768.34894210537	41756.25748567798	77172.31003010669	162784.37076614876	165497.10271510002	379077.41049802717	81095.6634494362	231448.90738472049	62661.02286232947	101277.41461656688	88368.10039724177	211653.68653710757	156563.3763237031	296578.6994416063	90474.53256782278
71668.57984943775	381960.4703421409	90682.99632679044	167748.91103699038	61938.05432397344	126656.84810391431	90786.70735816385	208751.8969457932	115900.81488563854	115050.26349382412	140590.80928390642	90968.38939478148	179189.89693547194	129418.83291942676	192714.0859653607	278768.34894210537	41756.25748567798	77172.31003010669	162784.37076614876	165497.10271510002	379077.41049802717	81095.6634494362	124804.98902085621	62661.02286232947	101277.41461656688	88368.10039724177	211653.68653710757	156563.3763237031	296578.6994416063	90474.53256782278
71668.57984943775	381960.4703421409	90682.99632679044	167748.91103699038	61938.05432397344	126656.84810391431	90786.70735816385	135087.3918274842	115900.81488563854	115050.26349382412	140590.80928390642	90968.38939478148	179189.89693547194	129418.83291942676	192714.0859653607	260388.7498546103	41756.25748567798	77172.31003010669	162784.37076614876	165497.10271510002	379077.41049802717	81095.6634494362	124804.98902085621	62661.02286232947	101277.41461656688	88368.10039724177	211653.68653710757	156563.3763237031	296578.6994416063	90474.53256782278
71668.57984943775	381960.4703421409	90682.99632679044	116637.57588829733	61938.05432397344	126656.84810391431	90786.70735816385	135087.3918274842	115900.81488563854	115050.26349382412	140590.80928390642	90968.38939478148	179189.89693547194	129418.83291942676	192714.0859653607	260388.7498546103	41756.25748567798	77172.31003010669	162784.37076614876	165497.10271510002	379077.41049802717	81095.6634494362	124804.98902085621	62661.02286232947	101277.41461656688	88368.10039724177	211653.68653710757	156563.3763237031	281729.2641535142	90474.53256782278
71668.57984943775	381960.4703421409	90682.99632679044	116637.57588829733	61938.05432397344	126656.84810391431	90786.70735816385	135087.3918274842	115900.81488563854	115050.26349382412	140590.80928390642	90968.38939478148	141811.63651907817	129418.83291942676	192714.0859653607	260388.7498546103	41756.25748567798	77172.31003010669	162784.37076614876	165497.10271510002	379077.41049802717	81095.6634494362	124804.98902085621	62661.02286232947	101277.41461656688	88368.10039724177	211653.68653710757	156563.3763237031	281729.2641535142	90474.53256782278
71668.57984943775	330349.94725564105	90682.99632679044	116637.57588829733	61938.05432397344	126656.84810391431	90786.70735816385	135087.3918274842	115900.81488563854	104218.72941930343	140590.80928390642	90968.38939478148	141811.63651907817	129418.83291942676	192714.0859653607	260388.7498546103	41756.25748567798	77172.31003010669	162784.37076614876	165497.10271510002	379077.41049802717	70440.17686150383	124804.98902085621	62661.02286232947	101277.41461656688	88368.10039724177	211653.68653710757	156563.3763237031	266652.23999537004	90474.53256782278
71668.57984943775	240127.6994741481	76915.42284803481	116637.57588829733	61938.05432397344	88328.47588916375	90786.70735816385	124662.20104592416	115900.81488563854	104218.72941930343	140590.80928390642	90968.38939478148	141811.63651907817	129418.83291942676	192714.0859653607	260388.7498546103	41756.25748567798	77172.31003010669	162784.37076614876	165497.10271510002	379077.41049802717	70440.17686150383	124804.98902085621	62661.02286232947	97910.74762155574	88368.10039724177	211653.68653710757	156563.3763237031	266652.23999537004	90474.53256782278
71668.57984943775	240127.6994741481	76915.42284803481	115584.02089509676	61938.05432397344	88328.47588916375	90786.70735816385	124662.20104592416	115900.81488563854	104218.72941930343	140590.80928390642	90968.38939478148	141811.63651907817	129418.83291942676	177314.88265260073	260388.7498546103	41756.25748567798	77172.31003010669	162784.37076614876	165497.10271510002	379077.41049802717	70440.17686150383	124804.98902085621	62661.02286232947	67870.83216182815	88368.10039724177	211653.68653710757	101438.86332771381	266652.23999537004	90474.53256782278
71668.57984943775	240127.6994741481	76915.42284803481	115584.02089509676	61938.05432397344	88328.47588916375	90786.70735816385	124662.20104592416	115900.81488563854	97519.6331088148	140590.80928390642	90968.38939478148	141811.63651907817	118799.66095601456	177314.88265260073	260388.7498546103	41756.25748567798	77172.31003010669	162784.37076614876	165497.10271510002	379077.41049802717	70440.17686150383	124804.98902085621	62661.02286232947	67870.83216182815	88368.10039724177	211653.68653710757	101438.86332771381	266652.23999537004	90474.53256782278
71668.57984943775	240127.6994741481	76915.42284803481	115584.02089509676	61938.05432397344	88328.47588916375	90786.70735816385	124662.20104592416	115900.81488563854	97519.6331088148	95132.47397138385	90968.38939478148	141811.63651907817	118799.66095601456	177314.88265260073	260388.7498546103	41756.25748567798	77172.31003010669	162784.37076614876	165497.10271510002	379077.41049802717	70440.17686150383	124804.98902085621	62661.02286232947	67870.83216182815	88368.10039724177	211653.68653710757	101438.86332771381	266652.23999537004	90474.53256782278
71668.57984943775	190408.31296350813	76915.42284803481	115584.02089509676	61938.05432397344	88328.47588916375	90786.70735816385	124662.20104592416	115900.81488563854	97519.6331088148	95132.47397138385	90968.38939478148	141811.63651907817	118799.66095601456	177314.88265260073	260388.7498546103	41756.25748567798	77172.31003010669	162784.37076614876	165497.10271510002	373295.521442333	70440.17686150383	124804.98902085621	62661.02286232947	67870.83216182815	88368.10039724177	211653.68653710757	101438.86332771381	266652.23999537004	90474.53256782278
71668.57984943775	190408.31296350813	76915.42284803481	115584.02089509676	61938.05432397344	88328.47588916375	90786.70735816385	124662.20104592416	115900.81488563854	97519.6331088148	95132.47397138385	90968.38939478148	141811.63651907817	118799.66095601456	177314.88265260073	260388.7498546103	41756.25748567798	77172.31003010669	162784.37076614876	165497.10271510002	373295.521442333	70440.17686150383	124804.98902085621	62661.02286232947	67870.83216182815	88368.10039724177	211653.68653710757	101438.86332771381	266652.23999537004	90474.53256782278
71668.57984943775	190408.31296350813	76915.42284803481	115584.02089509676	61938.05432397344	88328.47588916375	90786.70735816385	124662.20104592416	115900.81488563854	97519.6331088148	95132.47397138385	90968.38939478148	141811.63651907817	118799.66095601456	177314.88265260073	146738.6528848068	41756.25748567798	77172.31003010669	162784.37076614876	165497.10271510002	373295.521442333	70440.17686150383	62052.487494222885	62661.02286232947	67870.83216182815	88368.10039724177	211653.68653710757	101438.86332771381	266652.23999537004	90474.53256782278
71668.57984943775	190408.31296350813	76915.42284803481	115584.02089509676	61938.05432397344	88328.47588916375	80563.2432135251	124662.20104592416	115900.81488563854	97519.6331088148	95132.47397138385	90968.38939478148	141811.63651907817	46337.04854841198	177314.88265260073	146738.6528848068	41756.25748567798	77172.31003010669	162784.37076614876	165497.10271510002	373295.521442333	70440.17686150383	62052.487494222885	62661.02286232947	67870.83216182815	88368.10039724177	211653.68653710757	101438.86332771381	266652.23999537004	90474.53256782278
71668.57984943775	190408.31296350813	76915.42284803481	115584.02089509676	61938.05432397344	88328.47588916375	80563.2432135251	124662.20104592416	115900.81488563854	97519.6331088148	95132.47397138385	90968.38939478148	141811.63651907817	46337.04854841198	177314.88265260073	146738.6528848068	41756.25748567798	77172.31003010669	107125.2954237001	165497.10271510002	373295.521442333	70440.17686150383	62052.487494222885	62661.02286232947	67870.83216182815	88368.10039724177	177318.79044094676	101438.86332771381	203255.77362936552	90474.53256782278
71668.57984943775	190408.31296350813	76915.42284803481	103659.89221225021	61938.05432397344	88328.47588916375	80563.2432135251	124662.20104592416	115900.81488563854	97217.84128681557	95132.47397138385	90968.38939478148	141811.63651907817	46337.04854841198	177314.88265260073	146738.6528848068	41756.25748567798	77172.31003010669	88722.15818891414	165497.10271510002	373295.521442333	70440.17686150383	62052.487494222885	62661.02286232947	67870.83216182815	88368.10039724177	121374.4310040207	101438.86332771381	203255.77362936552	90474.53256782278
71668.57984943775	190408.31296350813	67043.30183855431	103659.89221225021	61938.05432397344	88328.47588916375	80563.2432135251	124662.20104592416	115900.81488563854	72202.97702577387	95132.47397138385	90968.38939478148	141811.63651907817	46337.04854841198	177314.88265260073	134525.57186366688	41756.25748567798	77172.31003010669	88722.15818891414	165497.10271510002	373295.521442333	70440.17686150383	62052.487494222885	62661.02286232947	67870.83216182815	88368.10039724177	121374.4310040207	101438.86332771381	203255.77362936552	90474.53256782278
71668.57984943775	190408.31296350813	67043.30183855431	103659.89221225021	61938.05432397344	88328.47588916375	80563.2432135251	124662.20104592416	115900.81488563854	72202.97702577387	95132.47397138385	90968.38939478148	141811.63651907817	46337.04854841198	177314.88265260073	134525.57186366688	41756.25748567798	77172.31003010669	88722.15818891414	165497.10271510002	373295.521442333	70440.17686150383	62052.487494222885	62661.02286232947	67870.83216182815	88368.10039724177	121374.4310040207	101438.86332771381	203255.77362936552	90474.53256782278
71668.57984943775	190408.31296350813	67043.30183855431	98374.91275052929	61938.05432397344	88328.47588916375	77959.07410831163	124662.20104592416	115900.81488563854	72202.97702577387	95132.47397138385	90968.38939478148	141811.63651907817	46337.04854841198	177314.88265260073	134525.57186366688	41756.25748567798	77172.31003010669	82368.37126125848	165497.10271510002	373295.521442333	70440.17686150383	62052.487494222885	62661.02286232947	67870.83216182815	88368.10039724177	121374.4310040207	101438.86332771381	203255.77362936552	90474.53256782278
71668.57984943775	190408.31296350813	67043.30183855431	98374.91275052929	61938.05432397344	88328.47588916375	77959.07410831163	124662.20104592416	115900.81488563854	72202.97702577387	95132.47397138385	90968.38939478148	141811.63651907817	46337.04854841198	177314.88265260073	134525.57186366688	41756.25748567798	77172.31003010669	82368.37126125848	165497.10271510002	373295.521442333	70440.17686150383	62052.487494222885	62661.02286232947	67870.83216182815	88368.10039724177	121374.4310040207	101438.86332771381	203255.77362936552	90474.53256782278
71668.57984943775	190408.31296350813	67043.30183855431	98374.91275052929	61938.05432397344	88328.47588916375	77959.07410831163	124662.20104592416	114671.23386944212	72202.97702577387	95132.47397138385	89695.86980020278	141811.63651907817	46337.04854841198	177314.88265260073	134525.57186366688	41756.25748567798	77172.31003010669	82368.37126125848	165497.10271510002	373295.521442333	70440.17686150383	62052.487494222885	62661.02286232947	67870.83216182815	88368.10039724177	121374.4310040207	101438.86332771381	203255.77362936552	85123.6126988302
71668.57984943775	190408.31296350813	67043.30183855431	98374.91275052929	61938.05432397344	88328.47588916375	77959.07410831163	124662.20104592416	114671.23386944212	72202.97702577387	95132.47397138385	89695.86980020278	141811.63651907817	46337.04854841198	177314.88265260073	134525.57186366688	41756.25748567798	77172.31003010669	82368.37126125848	165497.10271510002	373295.521442333	70440.17686150383	62052.487494222885	62661.02286232947	67870.83216182815	88368.10039724177	121374.4310040207	101438.86332771381	203255.77362936552	85123.6126988302
71668.57984943775	190408.31296350813	67043.30183855431	98374.91275052929	61938.05432397344	88328.47588916375	77959.07410831163	124662.20104592416	114671.23386944212	72202.97702577387	95132.47397138385	89695.86980020278	141811.63651907817	46337.04854841198	177314.88265260073	134525.57186366688	41756.25748567798	77172.31003010669	78470.02358464296	165497.10271510002	373295.521442333	70440.17686150383	62052.487494222885	62661.02286232947	67870.83216182815	88368.10039724177	121374.4310040207	101438.86332771381	203255.77362936552	85123.6126988302
69402.95263957164	190408.31296350813	67043.30183855431	98374.91275052929	61938.05432397344	88328.47588916375	77959.07410831163	124662.20104592416	114671.23386944212	72202.97702577387	95132.47397138385	75260.00177299119	141811.63651907817	46337.04854841198	177314.88265260073	134525.57186366688	41756.25748567798	77172.31003010669	74264.3221355289	165497.10271510002	373295.521442333	70440.17686150383	62052.487494222885	62661.02286232947	67870.83216182815	88368.10039724177	121374.4310040207	101438.86332771381	203255.77362936552	85123.6126988302
69402.95263957164	190408.31296350813	67043.30183855431	98374.91275052929	61938.05432397344	88328.47588916375	77959.07410831163	124662.20104592416	114671.23386944212	65034.95146096332	95132.47397138385	75260.00177299119	141811.63651907817	46337.04854841198	177314.88265260073	134525.57186366688	41756.25748567798	77172.31003010669	74264.3221355289	165497.10271510002	373295.521442333	70440.17686150383	62052.487494222885	62661.02286232947	67870.83216182815	81423.45256514396	121374.4310040207	101438.86332771381	203255.77362936552	85123.6126988302
69402.95263957164	169752.8081493503	67043.30183855431	98374.91275052929	47436.02636780686	88328.47588916375	77959.07410831163	124662.20104592416	114671.23386944212	65034.95146096332	95132.47397138385	75260.00177299119	137437.04986566564	46337.04854841198	133587.3085621499	134525.57186366688	41756.25748567798	75939.75588853224	74264.3221355289	165497.10271510002	373295.521442333	70440.17686150383	62052.487494222885	60110.53475693116	67870.83216182815	81423.45256514396	121374.4310040207	101438.86332771381	203255.77362936552	85123.6126988302
69402.95263957164	169752.8081493503	67043.30183855431	98374.91275052929	44513.17263244915	88328.47588916375	77959.07410831163	124662.20104592416	113412.28648635527	65034.95146096332	95132.47397138385	75260.00177299119	137437.04986566564	46337.04854841198	99650.62579185914	134525.57186366688	41756.25748567798	67546.5513216794	74264.3221355289	165497.10271510002	233835.2601629916	70440.17686150383	62052.487494222885	60110.53475693116	67870.83216182815	81423.45256514396	121374.4310040207	101438.86332771381	203255.77362936552	85123.6126988302
69402.95263957164	169752.8081493503	67043.30183855431	98374.91275052929	44513.17263244915	88328.47588916375	77959.07410831163	121709.36019009515	113412.28648635527	65034.95146096332	95132.47397138385	75260.00177299119	130929.8266335431	46337.04854841198	99650.62579185914	134525.57186366688	41756.25748567798	67546.5513216794	74264.3221355289	165497.10271510002	233835.2601629916	70440.17686150383	62052.487494222885	60110.53475693116	67870.83216182815	81423.45256514396	121374.4310040207	101438.86332771381	203255.77362936552	85123.6126988302
69402.95263957164	169752.8081493503	67043.30183855431	98374.91275052929	44513.17263244915	88328.47588916375	77959.07410831163	121709.36019009515	62157.100296853176	65034.95146096332	95132.47397138385	75260.00177299119	130929.8266335431	46337.04854841198	99650.62579185914	134525.57186366688	41756.25748567798	67546.5513216794	74264.3221355289	165497.10271510002	233835.2601629916	70440.17686150383	62052.487494222885	60110.53475693116	67870.83216182815	63760.10764061899	118381.39939547307	101438.86332771381	203255.77362936552	85123.6126988302
69402.95263957164	169752.8081493503	67043.30183855431	98374.91275052929	44513.17263244915	88328.47588916375	77959.07410831163	121709.36019009515	62157.100296853176	65034.95146096332	95132.47397138385	75260.00177299119	130929.8266335431	46337.04854841198	99650.62579185914	134525.57186366688	41756.25748567798	67546.5513216794	74264.3221355289	165497.10271510002	233835.2601629916	70440.17686150383	62052.487494222885	60110.53475693116	67870.83216182815	63760.10764061899	115822.40729808129	101438.86332771381	200365.96449291176	85123.6126988302
69402.95263957164	140278.73817761717	67043.30183855431	98374.91275052929	44513.17263244915	88328.47588916375	77959.07410831163	121709.36019009515	62157.100296853176	65034.95146096332	95132.47397138385	75260.00177299119	130929.8266335431	46337.04854841198	99650.62579185914	118499.72620418775	41756.25748567798	67546.5513216794	74264.3221355289	165497.10271510002	233835.2601629916	70440.17686150383	62052.487494222885	60110.53475693116	67870.83216182815	63760.10764061899	115822.40729808129	101438.86332771381	200365.96449291176	85123.6126988302
69402.95263957164	140278.73817761717	67043.30183855431	98374.91275052929	44513.17263244915	88328.47588916375	70381.46993321613	121709.36019009515	62157.100296853176	65034.95146096332	95132.47397138385	75260.00177299119	130929.8266335431	46337.04854841198	99650.62579185914	118499.72620418775	41756.25748567798	67546.5513216794	74264.3221355289	165497.10271510002	233835.2601629916	70440.17686150383	62052.487494222885	60110.53475693116	67870.83216182815	63760.10764061899	115822.40729808129	101438.86332771381	159568.11427150236	85123.6126988302
69402.95263957164	140278.73817761717	67043.30183855431	98374.91275052929	44073.36408585287	88328.47588916375	67740.88606683692	121709.36019009515	62157.100296853176	65034.95146096332	95132.47397138385	75260.00177299119	79161.90604680752	46337.04854841198	99650.62579185914	118499.72620418775	41756.25748567798	67546.5513216794	74264.3221355289	165497.10271510002	233835.2601629916	70440.17686150383	62052.487494222885	60110.53475693116	67870.83216182815	63760.10764061899	115822.40729808129	101438.86332771381	159568.11427150236	85123.6126988302
69402.95263957164	140278.73817761717	67043.30183855431	72137.11903968979	44073.36408585287	88328.47588916375	67740.88606683692	121709.36019009515	62157.100296853176	65034.95146096332	95132.47397138385	75260.00177299119	79161.90604680752	46337.04854841198	99650.62579185914	118499.72620418775	41756.25748567798	67546.5513216794	74264.3221355289	165497.10271510002	233835.2601629916	70440.17686150383	62052.487494222885	60110.53475693116	67870.83216182815	63760.10764061899	112863.97156903162	101438.86332771381	159568.11427150236	85123.6126988302
69402.95263957164	134002.63333098535	67043.30183855431	72137.11903968979	44073.36408585287	88328.47588916375	67740.88606683692	121709.36019009515	62157.100296853176	65034.95146096332	95132.47397138385	75260.00177299119	79161.90604680752	46337.04854841198	99650.62579185914	118499.72620418775	41756.25748567798	67546.5513216794	74264.3221355289	165497.10271510002	233835.2601629916	70440.17686150383	62052.487494222885	60110.53475693116	67870.83216182815	63760.10764061899	112863.97156903162	101438.86332771381	159568.11427150236	85123.6126988302
69402.95263957164	134002.63333098535	67043.30183855431	72137.11903968979	44073.36408585287	88328.47588916375	67740.88606683692	121709.36019009515	62157.100296853176	65034.95146096332	95132.47397138385	75260.00177299119	79161.90604680752	46337.04854841198	99650.62579185914	118499.72620418775	41756.25748567798	67546.5513216794	74264.3221355289	165497.10271510002	233835.2601629916	70440.17686150383	62052.487494222885	55922.06938999695	67870.83216182815	63760.10764061899	112863.97156903162	101438.86332771381	159568.11427150236	85123.6126988302
69402.95263957164	108331.80975150673	67043.30183855431	72137.11903968979	44073.36408585287	88328.47588916375	67740.88606683692	121709.36019009515	62157.100296853176	65034.95146096332	95132.47397138385	74308.53581249234	79161.90604680752	46337.04854841198	99650.62579185914	118499.72620418775	41756.25748567798	67546.5513216794	74264.3221355289	165497.10271510002	233835.2601629916	62150.55885237563	62052.487494222885	55922.06938999695	67870.83216182815	63760.10764061899	87895.53391181206	101438.86332771381	159568.11427150236	85123.6126988302
69402.95263957164	108331.80975150673	67043.30183855431	72137.11903968979	44073.36408585287	88328.47588916375	67740.88606683692	121709.36019009515	62157.100296853176	65034.95146096332	95132.47397138385	74308.53581249234	79161.90604680752	46337.04854841198	99650.62579185914	118499.72620418775	41756.25748567798	62921.010352913414	74264.3221355289	165497.10271510002	233835.2601629916	62150.55885237563	62052.487494222885	55922.06938999695	67870.83216182815	63760.10764061899	87895.53391181206	101438.86332771381	159568.11427150236	85123.6126988302
69402.95263957164	108331.80975150673	67043.30183855431	72137.11903968979	44073.36408585287	88328.47588916375	67740.88606683692	112743.50825069673	62157.100296853176	65034.95146096332	95132.47397138385	74308.53581249234	79161.90604680752	46337.04854841198	99650.62579185914	118499.72620418775	41756.25748567798	62921.010352913414	74264.3221355289	165497.10271510002	233835.2601629916	62150.55885237563	62052.487494222885	55922.06938999695	67870.83216182815	63760.10764061899	85388.86587710626	101438.86332771381	159568.11427150236	85123.6126988302
69402.95263957164	108331.80975150673	67043.30183855431	72137.11903968979	44073.36408585287	88328.47588916375	67740.88606683692	112743.50825069673	62157.100296853176	65034.95146096332	95132.47397138385	74308.53581249234	79161.90604680752	46337.04854841198	99650.62579185914	118499.72620418775	41756.25748567798	62921.010352913414	74264.3221355289	165497.10271510002	233835.2601629916	62150.55885237563	62052.487494222885	55922.06938999695	67870.83216182815	63760.10764061899	85388.86587710626	101438.86332771381	133524.2776981034	85123.6126988302
69402.95263957164	108331.80975150673	67043.30183855431	72137.11903968979	44073.36408585287	81446.52457053872	67740.88606683692	112743.50825069673	62157.100296853176	65034.95146096332	95132.47397138385	74308.53581249234	79161.90604680752	46337.04854841198	99650.62579185914	118499.72620418775	41756.25748567798	62921.010352913414	74264.3221355289	165497.10271510002	233835.2601629916	62150.55885237563	62052.487494222885	55922.06938999695	67870.83216182815	63760.10764061899	85388.86587710626	101438.86332771381	133524.2776981034	85123.6126988302
69402.95263957164	108331.80975150673	67043.30183855431	72137.11903968979	44073.36408585287	81446.52457053872	67740.88606683692	112743.50825069673	62157.100296853176	65034.95146096332	95132.47397138385	74308.53581249234	65075.954959777984	46337.04854841198	99650.62579185914	118499.72620418775	41756.25748567798	62921.010352913414	74264.3221355289	165497.10271510002	233835.2601629916	62150.55885237563	62052.487494222885	55922.06938999695	67870.83216182815	63760.10764061899	85388.86587710626	101438.86332771381	133524.2776981034	85123.6126988302
69402.95263957164	108331.80975150673	67043.30183855431	72137.11903968979	44073.36408585287	81446.52457053872	67740.88606683692	112743.50825069673	62157.100296853176	65034.95146096332	95132.47397138385	74308.53581249234	65075.954959777984	46337.04854841198	99650.62579185914	118499.72620418775	41756.25748567798	62921.010352913414	74264.3221355289	165497.10271510002	233835.2601629916	62150.55885237563	62052.487494222885	55922.06938999695	67870.83216182815	63760.10764061899	85388.86587710626	101438.86332771381	133524.2776981034	85123.6126988302
69402.95263957164	108331.80975150673	67043.30183855431	72137.11903968979	44073.36408585287	81446.52457053872	67740.88606683692	112743.50825069673	62157.100296853176	65034.95146096332	95132.47397138385	74308.53581249234	65075.954959777984	46337.04854841198	99650.62579185914	118499.72620418775	41756.25748567798	62921.010352913414	74264.3221355289	165497.10271510002	233835.2601629916	62150.55885237563	62052.487494222885	55922.06938999695	67870.83216182815	63760.10764061899	85388.86587710626	101438.86332771381	133524.2776981034	85123.6126988302
69402.95263957164	108331.80975150673	67043.30183855431	72137.11903968979	44073.36408585287	81446.52457053872	67740.88606683692	112743.50825069673	62157.100296853176	62042.15088355797	95132.47397138385	74308.53581249234	65075.954959777984	46337.04854841198	99650.62579185914	118499.72620418775	41756.25748567798	62921.010352913414	74264.3221355289	165497.10271510002	233835.2601629916	62150.55885237563	62052.487494222885	55922.06938999695	67870.83216182815	63760.10764061899	85388.86587710626	101438.86332771381	133524.2776981034	85123.6126988302
69402.95263957164	108331.80975150673	67043.30183855431	72137.11903968979	44073.36408585287	81446.52457053872	67740.88606683692	112743.50825069673	62157.100296853176	62042.15088355797	95132.47397138385	74308.53581249234	65075.954959777984	46337.04854841198	99650.62579185914	118499.72620418775	41756.25748567798	62921.010352913414	74264.3221355289	165497.10271510002	233835.2601629916	62150.55885237563	62052.487494222885	55922.06938999695	63951.542658952996	63760.10764061899	85388.86587710626	101438.86332771381	133524.2776981034	85123.6126988302
67704.37428387548	108331.80975150673	67043.30183855431	72137.11903968979	44073.36408585287	57551.947173925524	67740.88606683692	112743.50825069673	60309.08462257638	62042.15088355797	95132.47397138385	74308.53581249234	60408.77012750029	46337.04854841198	99650.62579185914	112163.13609572647	41756.25748567798	62921.010352913414	74264.3221355289	165497.10271510002	233835.2601629916	62150.55885237563	62052.487494222885	55922.06938999695	63951.542658952996	63760.10764061899	66427.72106823372	101438.86332771381	133524.2776981034	85123.6126988302
67704.37428387548	108331.80975150673	67043.30183855431	72137.11903968979	44073.36408585287	57551.947173925524	67740.88606683692	112743.50825069673	60309.08462257638	62042.15088355797	86487.69340404305	63056.33827728567	60408.77012750029	46337.04854841198	99650.62579185914	97541.34960847773	41756.25748567798	62921.010352913414	74264.3221355289	165497.10271510002	233835.2601629916	62150.55885237563	62052.487494222885	55922.06938999695	63951.542658952996	63760.10764061899	65734.13344467396	96141.91955755785	133524.2776981034	85123.6126988302
67704.37428387548	108331.80975150673	67043.30183855431	68592.30659779321	44073.36408585287	41458.418896190655	67740.88606683692	112743.50825069673	60309.08462257638	62042.15088355797	86487.69340404305	63056.33827728567	60408.77012750029	46337.04854841198	97931.43817146552	97541.34960847773	41756.25748567798	62921.010352913414	74264.3221355289	165497.10271510002	233835.2601629916	62150.55885237563	62052.487494222885	47862.23319574878	63951.542658952996	63760.10764061899	65734.13344467396	96141.91955755785	133524.2776981034	85123.6126988302
67704.37428387548	108331.80975150673	67043.30183855431	68592.30659779321	44073.36408585287	41458.418896190655	67740.88606683692	112743.50825069673	60309.08462257638	62042.15088355797	86487.69340404305	63056.33827728567	60408.77012750029	46337.04854841198	97931.43817146552	97541.34960847773	41756.25748567798	62921.010352913414	74264.3221355289	165497.10271510002	202610.6119526621	62150.55885237563	62052.487494222885	47862.23319574878	63951.542658952996	63760.10764061899	65734.13344467396	96141.91955755785	133524.2776981034	85123.6126988302
67704.37428387548	108331.80975150673	67043.30183855431	68592.30659779321	44073.36408585287	41458.418896190655	67740.88606683692	112743.50825069673	60309.08462257638	62042.15088355797	86487.69340404305	63056.33827728567	60408.77012750029	46337.04854841198	97931.43817146552	97541.34960847773	41674.28593503005	62921.010352913414	74264.3221355289	165497.10271510002	202610.6119526621	62150.55885237563	62052.487494222885	47862.23319574878	63951.542658952996	63760.10764061899	65734.13344467396	96141.91955755785	133524.2776981034	85123.6126988302
67704.37428387548	101341.76323605022	67043.30183855431	68592.30659779321	44073.36408585287	41458.418896190655	67740.88606683692	112743.50825069673	60309.08462257638	62042.15088355797	86487.69340404305	63056.33827728567	60408.77012750029	46337.04854841198	97931.43817146552	97541.34960847773	41674.28593503005	62921.010352913414	74264.3221355289	165497.10271510002	202610.6119526621	62150.55885237563	62052.487494222885	47862.23319574878	63951.542658952996	63760.10764061899	57787.26957900852	96141.91955755785	133524.2776981034	85123.6126988302
67704.37428387548	101341.76323605022	67043.30183855431	68592.30659779321	40387.74344652543	41458.418896190655	67740.88606683692	112743.50825069673	59423.412141688445	62042.15088355797	86487.69340404305	63056.33827728567	60408.77012750029	42739.41092713219	97931.43817146552	97541.34960847773	41674.28593503005	62921.010352913414	74264.3221355289	165497.10271510002	202610.6119526621	62150.55885237563	62052.487494222885	47862.23319574878	63951.542658952996	63760.10764061899	57787.26957900852	82678.51115083208	133524.2776981034	85123.6126988302
67704.37428387548	101341.76323605022	67043.30183855431	68592.30659779321	40387.74344652543	41458.418896190655	67740.88606683692	112743.50825069673	59423.412141688445	62042.15088355797	86487.69340404305	63056.33827728567	60408.77012750029	42739.41092713219	97931.43817146552	97541.34960847773	41674.28593503005	62921.010352913414	74264.3221355289	132875.16632630903	202610.6119526621	62150.55885237563	62052.487494222885	47862.23319574878	63951.542658952996	63760.10764061899	57787.26957900852	82678.51115083208	133524.2776981034	85123.6126988302
67704.37428387548	101341.76323605022	67043.30183855431	66151.09842159985	40387.74344652543	41458.418896190655	67740.88606683692	112743.50825069673	59423.412141688445	62042.15088355797	86487.69340404305	63056.33827728567	60408.77012750029	42739.41092713219	97931.43817146552	97541.34960847773	41674.28593503005	62921.010352913414	74264.3221355289	132875.16632630903	202610.6119526621	62150.55885237563	62052.487494222885	47862.23319574878	63951.542658952996	63760.10764061899	57787.26957900852	82678.51115083208	133524.2776981034	85123.6126988302
67704.37428387548	101341.76323605022	62417.207708038586	66151.09842159985	40387.74344652543	41458.418896190655	67740.88606683692	112743.50825069673	59423.412141688445	62042.15088355797	86487.69340404305	63056.33827728567	60408.77012750029	42739.41092713219	97931.43817146552	97541.34960847773	41674.28593503005	62921.010352913414	74264.3221355289	132875.16632630903	202610.6119526621	62150.55885237563	62052.487494222885	47862.23319574878	63951.542658952996	63760.10764061899	57787.26957900852	82678.51115083208	133524.2776981034	85123.6126988302
67704.37428387548	101341.76323605022	62417.207708038586	66151.09842159985	40387.74344652543	41458.418896190655	67740.88606683692	112743.50825069673	59423.412141688445	62042.15088355797	86487.69340404305	63056.33827728567	60408.77012750029	42739.41092713219	97931.43817146552	97541.34960847773	41674.28593503005	62921.010352913414	74264.3221355289	132875.16632630903	202610.6119526621	62150.55885237563	62052.487494222885	47862.23319574878	63951.542658952996	63760.10764061899	57787.26957900852	82678.51115083208	133524.2776981034	81237.5153074826
67704.37428387548	101341.76323605022	62417.207708038586	66151.09842159985	40387.74344652543	41458.418896190655	67740.88606683692	112743.50825069673	59423.412141688445	62042.15088355797	86487.69340404305	63056.33827728567	60408.77012750029	42739.41092713219	97931.43817146552	97541.34960847773	41371.7503047039	62921.010352913414	74264.3221355289	132875.16632630903	202610.6119526621	56710.26633853511	62052.487494222885	47862.23319574878	63951.542658952996	63760.10764061899	57787.26957900852	82678.51115083208	133524.2776981034	81237.5153074826
67704.37428387548	101341.76323605022	62417.207708038586	66151.09842159985	40387.74344652543	41458.418896190655	67740.88606683692	112743.50825069673	59423.412141688445	62042.15088355797	86487.69340404305	63056.33827728567	60408.77012750029	42739.41092713219	97931.43817146552	97541.34960847773	41371.7503047039	62921.010352913414	74264.3221355289	132875.16632630903	202610.6119526621	56710.26633853511	62052.487494222885	47862.23319574878	54548.64921677484	63760.10764061899	57787.26957900852	82678.51115083208	133524.2776981034	81237.5153074826
67704.37428387548	101341.76323605022	62417.207708038586	66151.09842159985	40387.74344652543	41458.418896190655	67740.88606683692	112743.50825069673	59423.412141688445	62042.15088355797	86487.69340404305	63056.33827728567	60408.77012750029	42739.41092713219	97931.43817146552	97541.34960847773	41371.7503047039	62921.010352913414	74264.3221355289	132875.16632630903	202610.6119526621	56710.26633853511	62052.487494222885	47862.23319574878	54548.64921677484	63760.10764061899	57787.26957900852	82678.51115083208	133524.2776981034	81237.5153074826
64841.96093067067	101341.76323605022	62417.207708038586	64468.33232235181	40237.92020564882	41458.418896190655	67740.88606683692	112743.50825069673	58820.13238676185	62042.15088355797	86487.69340404305	63056.33827728567	60408.77012750029	42739.41092713219	97931.43817146552	97541.34960847773	41371.7503047039	62921.010352913414	74264.3221355289	132875.16632630903	202610.6119526621	56710.26633853511	62052.487494222885	47862.23319574878	54548.64921677484	63760.10764061899	57787.26957900852	82678.51115083208	133524.2776981034	81237.5153074826
64841.96093067067	101341.76323605022	62417.207708038586	64468.33232235181	40237.92020564882	41458.418896190655	67740.88606683692	112743.50825069673	58820.13238676185	62042.15088355797	86487.69340404305	40656.377784857395	60408.77012750029	42739.41092713219	89282.1073598813	97541.34960847773	41371.7503047039	62921.010352913414	74264.3221355289	132875.16632630903	202610.6119526621	56710.26633853511	62052.487494222885	47862.23319574878	54548.64921677484	63760.10764061899	57787.26957900852	82678.51115083208	133524.2776981034	81237.5153074826
64841.96093067067	101341.76323605022	62417.207708038586	64468.33232235181	40237.92020564882	41458.418896190655	67740.88606683692	112743.50825069673	58820.13238676185	62042.15088355797	86487.69340404305	40656.377784857395	60408.77012750029	42739.41092713219	89282.1073598813	97541.34960847773	41371.7503047039	58120.19989684766	74264.3221355289	132875.16632630903	202610.6119526621	56710.26633853511	62052.487494222885	47862.23319574878	54548.64921677484	63760.10764061899	57787.26957900852	82678.51115083208	133524.2776981034	81237.5153074826
64841.96093067067	101341.76323605022	62417.207708038586	64468.33232235181	40237.92020564882	41458.418896190655	67740.88606683692	112743.50825069673	58820.13238676185	62042.15088355797	86487.69340404305	40656.377784857395	60408.77012750029	42739.41092713219	89282.1073598813	69498.11735334972	40676.08428801894	58120.19989684766	55938.336539977885	132875.16632630903	202610.6119526621	56710.26633853511	62052.487494222885	47862.23319574878	54548.64921677484	63760.10764061899	57787.26957900852	82678.51115083208	133524.2776981034	81237.5153074826
64841.96093067067	101341.76323605022	62417.207708038586	64468.33232235181	40237.92020564882	41458.418896190655	67740.88606683692	112743.50825069673	58820.13238676185	62042.15088355797	56968.19750686902	40656.377784857395	60408.77012750029	42739.41092713219	89282.1073598813	69498.11735334972	36521.0586296244	58120.19989684766	55938.336539977885	132875.16632630903	202610.6119526621	56710.26633853511	62052.487494222885	47862.23319574878	54548.64921677484	63760.10764061899	57787.26957900852	82678.51115083208	133524.2776981034	81237.5153074826
64841.96093067067	85989.4890727289	62417.207708038586	64468.33232235181	40237.92020564882	41458.418896190655	67740.88606683692	112743.50825069673	58820.13238676185	56544.51101003456	56968.19750686902	39154.47715170213	60408.77012750029	42739.41092713219	89282.1073598813	69498.11735334972	36521.0586296244	58120.19989684766	55938.336539977885	132875.16632630903	202610.6119526621	56710.26633853511	62052.487494222885	47862.23319574878	54548.64921677484	63760.10764061899	57787.26957900852	82478.70764125454	133524.2776981034	81237.5153074826
64841.96093067067	85989.4890727289	62417.207708038586	64468.33232235181	40237.92020564882	41458.418896190655	67740.88606683692	112743.50825069673	58820.13238676185	56544.51101003456	56546.46441171424	39154.47715170213	60408.77012750029	42739.41092713219	89282.1073598813	69498.11735334972	36521.0586296244	58120.19989684766	55938.336539977885	132875.16632630903	202610.6119526621	56710.26633853511	62052.487494222885	47862.23319574878	54548.64921677484	44123.72062160859	57787.26957900852	82478.70764125454	133524.2776981034	81237.5153074826
64841.96093067067	85989.4890727289	62417.207708038586	64468.33232235181	40237.92020564882	41458.418896190655	67740.88606683692	112743.50825069673	58820.13238676185	56375.246967947794	56546.46441171424	39154.47715170213	60408.77012750029	42739.41092713219	89282.1073598813	69498.11735334972	36521.0586296244	58120.19989684766	55938.336539977885	132875.16632630903	202610.6119526621	56710.26633853511	62052.487494222885	47862.23319574878	54548.64921677484	44123.72062160859	57787.26957900852	82478.70764125454	133524.2776981034	81237.5153074826
64841.96093067067	85989.4890727289	62417.207708038586	64468.33232235181	40237.92020564882	41458.418896190655	67740.88606683692	112743.50825069673	58820.13238676185	56375.246967947794	56546.46441171424	39154.47715170213	60408.77012750029	41302.70673010443	89282.1073598813	69498.11735334972	36521.0586296244	58120.19989684766	55938.336539977885	132875.16632630903	202610.6119526621	56710.26633853511	62052.487494222885	47862.23319574878	54548.64921677484	44123.72062160859	57787.26957900852	82478.70764125454	133524.2776981034	81237.5153074826
64841.96093067067	85989.4890727289	62417.207708038586	64468.33232235181	40237.92020564882	39580.44817326761	67740.88606683692	112743.50825069673	58820.13238676185	56375.246967947794	56546.46441171424	39154.47715170213	60408.77012750029	41302.70673010443	89282.1073598813	69498.11735334972	36521.0586296244	58120.19989684766	55938.336539977885	132875.16632630903	202610.6119526621	56710.26633853511	62052.487494222885	47862.23319574878	54548.64921677484	44123.72062160859	57787.26957900852	82478.70764125454	133524.2776981034	81237.5153074826
64841.96093067067	84282.05234183065	62417.207708038586	64468.33232235181	40237.92020564882	39580.44817326761	67740.88606683692	112743.50825069673	58820.13238676185	56375.246967947794	56546.46441171424	39154.47715170213	60408.77012750029	41302.70673010443	89282.1073598813	69498.11735334972	36521.0586296244	58120.19989684766	55938.336539977885	132875.16632630903	202610.6119526621	56710.26633853511	62052.487494222885	47862.23319574878	54548.64921677484	44123.72062160859	57787.26957900852	82478.70764125454	133524.2776981034	81237.5153074826
64841.96093067067	84282.05234183065	62417.207708038586	64468.33232235181	40237.92020564882	39580.44817326761	67740.88606683692	112743.50825069673	58820.13238676185	56172.42641001944	56546.46441171424	39154.47715170213	60408.77012750029	41302.70673010443	89282.1073598813	69498.11735334972	36521.0586296244	58120.19989684766	54822.5080502946	124165.51117125906	202610.6119526621	56710.26633853511	62052.487494222885	47862.23319574878	54548.64921677484	44123.72062160859	57787.26957900852	82478.70764125454	133524.2776981034	81237.5153074826
64841.96093067067	84282.05234183065	62417.207708038586	64468.33232235181	40237.92020564882	38453.73556968132	67740.88606683692	112743.50825069673	58820.13238676185	56172.42641001944	56546.46441171424	39154.47715170213	60408.77012750029	41302.70673010443	89282.1073598813	69498.11735334972	36521.0586296244	58120.19989684766	45839.17460049536	124165.51117125906	202610.6119526621	56710.26633853511	62052.487494222885	47862.23319574878	54548.64921677484	44123.72062160859	57787.26957900852	82478.70764125454	133524.2776981034	81237.5153074826
64841.96093067067	84282.05234183065	62417.207708038586	64468.33232235181	40237.92020564882	38453.73556968132	67740.88606683692	85186.26734649818	58820.13238676185	56172.42641001944	56546.46441171424	39154.47715170213	60408.77012750029	41302.70673010443	89282.1073598813	69498.11735334972	36521.0586296244	58120.19989684766	45839.17460049536	124165.51117125906	202610.6119526621	56710.26633853511	62052.487494222885	47862.23319574878	54548.64921677484	44123.72062160859	57787.26957900852	82478.70764125454	133524.2776981034	81237.5153074826
64841.96093067067	84282.05234183065	62417.207708038586	64468.33232235181	40237.92020564882	38453.73556968132	67740.88606683692	85186.26734649818	58820.13238676185	56172.42641001944	56546.46441171424	39154.47715170213	60408.77012750029	41302.70673010443	89282.1073598813	69498.11735334972	36521.0586296244	58120.19989684766	45839.17460049536	124165.51117125906	202610.6119526621	56710.26633853511	62052.487494222885	47862.23319574878	54548.64921677484	44123.72062160859	57787.26957900852	82205.78066493984	133524.2776981034	81237.5153074826
64841.96093067067	84282.05234183065	62417.207708038586	64468.33232235181	40237.92020564882	38453.73556968132	67740.88606683692	85186.26734649818	51451.26940104004	56172.42641001944	56546.46441171424	39154.47715170213	60408.77012750029	41302.70673010443	89282.1073598813	69498.11735334972	36521.0586296244	58120.19989684766	45839.17460049536	124165.51117125906	202610.6119526621	56710.26633853511	62052.487494222885	47862.23319574878	54548.64921677484	44123.72062160859	57787.26957900852	82205.78066493984	133524.2776981034	81237.5153074826
64841.96093067067	84282.05234183065	62417.207708038586	64468.33232235181	40237.92020564882	38453.73556968132	67740.88606683692	85186.26734649818	51451.26940104004	56172.42641001944	56546.46441171424	39154.47715170213	60408.77012750029	41302.70673010443	89282.1073598813	69498.11735334972	36521.0586296244	58120.19989684766	45839.17460049536	124165.51117125906	202610.6119526621	56710.26633853511	62052.487494222885	47862.23319574878	54548.64921677484	38814.724183965845	57787.26957900852	82205.78066493984	131447.98688158873	81237.5153074826
64841.96093067067	84282.05234183065	62417.207708038586	64468.33232235181	40237.92020564882	38453.73556968132	67740.88606683692	85186.26734649818	51451.26940104004	56172.42641001944	56546.46441171424	39154.47715170213	60408.77012750029	41302.70673010443	89282.1073598813	69498.11735334972	36521.0586296244	58120.19989684766	45839.17460049536	124165.51117125906	202610.6119526621	56710.26633853511	62052.487494222885	47862.23319574878	54548.64921677484	38814.724183965845	57787.26957900852	82205.78066493984	131447.98688158873	81237.5153074826
64841.96093067067	84282.05234183065	62417.207708038586	64468.33232235181	40237.92020564882	38453.73556968132	67740.88606683692	85186.26734649818	51451.26940104004	56172.42641001944	56546.46441171424	39154.47715170213	60408.77012750029	41302.70673010443	89282.1073598813	69498.11735334972	36521.0586296244	57328.31539895834	45839.17460049536	124165.51117125906	202610.6119526621	56710.26633853511	62052.487494222885	47862.23319574878	54548.64921677484	38814.724183965845	57787.26957900852	82205.78066493984	131447.98688158873	81237.5153074826
64841.96093067067	84282.05234183065	62417.207708038586	62214.64507023243	40237.92020564882	38453.73556968132	67740.88606683692	85186.26734649818	51451.26940104004	56172.42641001944	56546.46441171424	39154.47715170213	60408.77012750029	41302.70673010443	89282.1073598813	52546.93376024958	36521.0586296244	57328.31539895834	45839.17460049536	124165.51117125906	202610.6119526621	56710.26633853511	62052.487494222885	47862.23319574878	54548.64921677484	38814.724183965845	57787.26957900852	82205.78066493984	131447.98688158873	81237.5153074826
64841.96093067067	84282.05234183065	62417.207708038586	62214.64507023243	40237.92020564882	38453.73556968132	67740.88606683692	85186.26734649818	51451.26940104004	56172.42641001944	56546.46441171424	39154.47715170213	60408.77012750029	41302.70673010443	89282.1073598813	52546.93376024958	36521.0586296244	57328.31539895834	45839.17460049536	124165.51117125906	202610.6119526621	56710.26633853511	62052.487494222885	47862.23319574878	54548.64921677484	38814.724183965845	57787.26957900852	82205.78066493984	97097.03541792947	81237.5153074826
64841.96093067067	84282.05234183065	62417.207708038586	62214.64507023243	39553.05806677836	38453.73556968132	67740.88606683692	85186.26734649818	51451.26940104004	56172.42641001944	56546.46441171424	39154.47715170213	60408.77012750029	41302.70673010443	89282.1073598813	52546.93376024958	36521.0586296244	57328.31539895834	45839.17460049536	124165.51117125906	202610.6119526621	56710.26633853511	62052.487494222885	47862.23319574878	54548.64921677484	38814.724183965845	57787.26957900852	82205.78066493984	97097.03541792947	81237.5153074826
64841.96093067067	84282.05234183065	62417.207708038586	55049.047604153675	39553.05806677836	38453.73556968132	67740.88606683692	85186.26734649818	51451.26940104004	56172.42641001944	52562.24441938196	39154.47715170213	60408.77012750029	41302.70673010443	82370.98427957334	52546.93376024958	36521.0586296244	57328.31539895834	45839.17460049536	124165.51117125906	202610.6119526621	56710.26633853511	62052.487494222885	47862.23319574878	54548.64921677484	38814.724183965845	57787.26957900852	82205.78066493984	97097.03541792947	81237.5153074826
64841.96093067067	84282.05234183065	62417.207708038586	55049.047604153675	39553.05806677836	38453.73556968132	66262.50096009672	85148.06397831958	51451.26940104004	56172.42641001944	52562.24441938196	39154.47715170213	60408.77012750029	41302.70673010443	82370.98427957334	52546.93376024958	36521.0586296244	57328.31539895834	45839.17460049536	124165.51117125906	202610.6119526621	56710.26633853511	62052.487494222885	47862.23319574878	54548.64921677484	38814.724183965845	57787.26957900852	82205.78066493984	97097.03541792947	81237.5153074826
57760.783923484974	84282.05234183065	62417.207708038586	55049.047604153675	38399.36748358213	38453.73556968132	66262.50096009672	85148.06397831958	51451.26940104004	54966.67648388	52562.24441938196	39154.47715170213	60408.77012750029	41302.70673010443	82370.98427957334	52546.93376024958	36521.0586296244	57328.31539895834	45839.17460049536	120120.81665023413	202610.6119526621	56710.26633853511	62052.487494222885	47862.23319574878	54548.64921677484	38814.724183965845	57167.9813840869	82205.78066493984	95844.05750083785	81237.5153074826
57760.783923484974	84282.05234183065	62417.207708038586	55049.047604153675	38399.36748358213	38453.73556968132	66262.50096009672	85148.06397831958	51451.26940104004	54966.67648388	52562.24441938196	39154.47715170213	60408.77012750029	41302.70673010443	82370.98427957334	52546.93376024958	36521.0586296244	57328.31539895834	45839.17460049536	120120.81665023413	199757.8507278937	56710.26633853511	62052.487494222885	47862.23319574878	54548.64921677484	38814.724183965845	57167.9813840869	61881.680223146905	95844.05750083785	81237.5153074826
57760.783923484974	84282.05234183065	62417.207708038586	55049.047604153675	38399.36748358213	38453.73556968132	66262.50096009672	75677.49577259347	51451.26940104004	54966.67648388	52562.24441938196	39154.47715170213	60408.77012750029	41302.70673010443	82370.98427957334	52546.93376024958	36521.0586296244	57328.31539895834	45839.17460049536	120120.81665023413	192099.66765283665	54302.10966747081	62052.487494222885	47862.23319574878	54548.64921677484	38814.724183965845	57167.9813840869	61881.680223146905	95844.05750083785	81237.5153074826
57760.783923484974	84282.05234183065	62417.207708038586	55049.047604153675	38399.36748358213	38453.73556968132	66262.50096009672	75677.49577259347	51451.26940104004	54966.67648388	52562.24441938196	39154.47715170213	60408.77012750029	41302.70673010443	82370.98427957334	52546.93376024958	36521.0586296244	57328.31539895834	45839.17460049536	120120.81665023413	192099.66765283665	54302.10966747081	62052.487494222885	47862.23319574878	54548.64921677484	38814.724183965845	57167.9813840869	61881.680223146905	95844.05750083785	81237.5153074826
51415.859172005694	84282.05234183065	62417.207708038586	55049.047604153675	38399.36748358213	38453.73556968132	66262.50096009672	75677.49577259347	51451.26940104004	54966.67648388	52562.24441938196	39154.47715170213	60408.77012750029	41302.70673010443	81310.87589869084	52546.93376024958	36521.0586296244	57328.31539895834	45839.17460049536	120120.81665023413	192099.66765283665	54302.10966747081	62052.487494222885	47862.23319574878	54548.64921677484	38814.724183965845	57167.9813840869	61881.680223146905	92864.95007106157	81237.5153074826
51415.859172005694	84282.05234183065	62417.207708038586	55049.047604153675	38399.36748358213	38453.73556968132	66262.50096009672	75677.49577259347	51451.26940104004	49711.474512960835	52562.24441938196	39154.47715170213	60408.77012750029	41302.70673010443	81310.87589869084	52546.93376024958	36521.0586296244	57328.31539895834	45839.17460049536	120120.81665023413	192099.66765283665	54302.10966747081	62052.487494222885	47862.23319574878	54548.64921677484	38814.724183965845	57167.9813840869	61881.680223146905	92864.95007106157	81237.5153074826
51415.859172005694	84282.05234183065	62417.207708038586	55049.047604153675	38399.36748358213	38453.73556968132	66262.50096009672	75677.49577259347	51451.26940104004	49711.474512960835	52562.24441938196	39154.47715170213	60408.77012750029	41302.70673010443	81310.87589869084	52546.93376024958	34108.70877201192	57328.31539895834	45839.17460049536	120120.81665023413	192099.66765283665	54302.10966747081	62052.487494222885	47862.23319574878	54548.64921677484	38814.724183965845	47777.920050772445	61881.680223146905	92864.95007106157	81237.5153074826
51415.859172005694	84282.05234183065	62417.207708038586	55049.047604153675	38399.36748358213	38453.73556968132	66262.50096009672	75677.49577259347	51451.26940104004	49711.474512960835	52562.24441938196	39154.47715170213	60408.77012750029	41302.70673010443	81310.87589869084	52546.93376024958	34108.70877201192	57328.31539895834	45839.17460049536	120120.81665023413	192099.66765283665	54302.10966747081	62052.487494222885	47862.23319574878	54548.64921677484	38814.724183965845	47777.920050772445	61881.680223146905	92864.95007106157	81237.5153074826
51415.859172005694	84282.05234183065	52317.60325539196	55049.047604153675	38399.36748358213	38453.73556968132	66262.50096009672	75677.49577259347	51451.26940104004	49711.474512960835	52562.24441938196	39154.47715170213	60408.77012750029	41302.70673010443	81310.87589869084	52546.93376024958	34108.70877201192	57328.31539895834	45839.17460049536	120120.81665023413	161779.5710594564	54302.10966747081	62052.487494222885	47862.23319574878	46091.823431350924	38814.724183965845	47777.920050772445	61881.680223146905	92864.95007106157	81237.5153074826
51415.859172005694	84282.05234183065	52317.60325539196	55049.047604153675	38399.36748358213	38453.73556968132	66262.50096009672	75677.49577259347	51451.26940104004	49711.474512960835	52562.24441938196	39154.47715170213	60408.77012750029	41302.70673010443	81310.87589869084	52546.93376024958	34108.70877201192	57328.31539895834	45839.17460049536	120120.81665023413	161779.5710594564	54302.10966747081	62052.487494222885	47862.23319574878	46091.823431350924	38814.724183965845	47777.920050772445	61881.680223146905	92864.95007106157	81237.5153074826
51415.859172005694	84282.05234183065	52317.60325539196	55049.047604153675	38399.36748358213	38453.73556968132	66262.50096009672	75677.49577259347	51451.26940104004	49711.474512960835	52562.24441938196	39154.47715170213	60408.77012750029	41302.70673010443	81310.87589869084	52546.93376024958	34108.70877201192	57328.31539895834	45839.17460049536	120120.81665023413	161779.5710594564	54302.10966747081	62052.487494222885	47862.23319574878	46091.823431350924	38814.724183965845	47777.920050772445	61881.680223146905	92864.95007106157	81237.5153074826
51415.859172005694	84282.05234183065	52317.60325539196	55049.047604153675	38399.36748358213	38453.73556968132	66262.50096009672	72446.88220859662	51451.26940104004	45409.36895724717	52562.24441938196	39154.47715170213	60408.77012750029	41302.70673010443	81310.87589869084	52546.93376024958	34108.70877201192	57328.31539895834	45839.17460049536	120120.81665023413	161779.5710594564	54302.10966747081	62052.487494222885	47862.23319574878	46091.823431350924	38814.724183965845	47777.920050772445	61881.680223146905	92864.95007106157	81237.5153074826
51415.859172005694	84282.05234183065	52317.60325539196	54272.769566261304	38399.36748358213	38453.73556968132	66262.50096009672	72446.88220859662	51451.26940104004	45409.36895724717	52562.24441938196	39154.47715170213	60408.77012750029	41302.70673010443	81310.87589869084	52546.93376024958	34108.70877201192	57328.31539895834	45839.17460049536	120120.81665023413	161779.5710594564	54302.10966747081	62052.487494222885	47862.23319574878	46091.823431350924	38814.724183965845	47777.920050772445	38360.39930077077	92864.95007106157	81237.5153074826
51415.859172005694	84282.05234183065	52317.60325539196	54272.769566261304	38399.36748358213	38453.73556968132	66262.50096009672	72446.88220859662	51451.26940104004	45409.36895724717	52562.24441938196	39154.47715170213	60408.77012750029	41302.70673010443	81310.87589869084	52546.93376024958	34108.70877201192	57328.31539895834	45839.17460049536	120120.81665023413	161779.5710594564	54302.10966747081	62052.487494222885	47862.23319574878	46091.823431350924	38814.724183965845	47777.920050772445	38360.39930077077	92864.95007106157	81237.5153074826
51415.859172005694	84282.05234183065	52317.60325539196	54272.769566261304	38399.36748358213	38453.73556968132	64434.433703971954	72446.88220859662	51451.26940104004	45409.36895724717	52562.24441938196	39154.47715170213	60408.77012750029	41302.70673010443	81310.87589869084	52546.93376024958	34108.70877201192	57328.31539895834	45839.17460049536	120120.81665023413	161779.5710594564	54302.10966747081	62052.487494222885	47862.23319574878	46091.823431350924	38814.724183965845	47777.920050772445	38360.39930077077	92864.95007106157	62687.2635532841
51415.859172005694	84282.05234183065	52317.60325539196	54272.769566261304	38399.36748358213	38453.73556968132	64434.433703971954	72446.88220859662	51451.26940104004	45409.36895724717	52562.24441938196	39154.47715170213	59098.50373049827	41302.70673010443	81310.87589869084	52546.93376024958	34108.70877201192	57328.31539895834	45839.17460049536	120120.81665023413	161779.5710594564	54302.10966747081	62052.487494222885	47862.23319574878	46091.823431350924	38814.724183965845	47777.920050772445	38360.39930077077	92864.95007106157	62687.2635532841
51415.859172005694	84282.05234183065	52317.60325539196	54272.769566261304	38399.36748358213	38453.73556968132	64434.433703971954	72446.88220859662	51451.26940104004	45409.36895724717	52562.24441938196	39154.47715170213	59098.50373049827	41302.70673010443	81310.87589869084	52546.93376024958	33849.21887558448	57328.31539895834	45839.17460049536	88051.18491989136	161779.5710594564	54302.10966747081	62052.487494222885	47862.23319574878	46091.823431350924	38814.724183965845	47777.920050772445	38360.39930077077	92864.95007106157	62687.2635532841
51415.859172005694	84282.05234183065	52317.60325539196	54272.769566261304	38399.36748358213	38453.73556968132	64434.433703971954	72446.88220859662	51451.26940104004	45409.36895724717	52562.24441938196	39154.47715170213	59098.50373049827	41302.70673010443	81310.87589869084	52546.93376024958	33849.21887558448	57328.31539895834	45839.17460049536	88051.18491989136	161779.5710594564	54302.10966747081	62052.487494222885	47862.23319574878	46091.823431350924	38814.724183965845	47777.920050772445	38360.39930077077	76604.83210778373	62687.2635532841
51415.859172005694	84282.05234183065	52317.60325539196	54272.769566261304	38399.36748358213	38453.73556968132	64434.433703971954	72446.88220859662	51451.26940104004	45409.36895724717	52562.24441938196	39154.47715170213	59098.50373049827	41302.70673010443	81310.87589869084	52546.93376024958	33849.21887558448	57328.31539895834	45839.17460049536	88051.18491989136	161779.5710594564	54302.10966747081	62052.487494222885	47862.23319574878	46091.823431350924	38814.724183965845	47777.920050772445	38360.39930077077	76604.83210778373	62687.2635532841
51415.859172005694	84282.05234183065	52317.60325539196	54272.769566261304	38399.36748358213	38453.73556968132	61915.4596756771	60283.556826002554	51451.26940104004	45409.36895724717	52562.24441938196	39154.47715170213	59098.50373049827	41302.70673010443	64049.23027870148	52546.93376024958	33849.21887558448	57328.31539895834	45839.17460049536	88051.18491989136	161779.5710594564	54302.10966747081	62052.487494222885	47862.23319574878	46091.823431350924	38814.724183965845	45765.89564538695	38360.39930077077	76604.83210778373	62687.2635532841
51415.859172005694	84282.05234183065	52317.60325539196	54272.769566261304	37069.92562950117	38453.73556968132	61915.4596756771	51119.208187970544	51451.26940104004	44635.551541094654	52562.24441938196	39154.47715170213	59098.50373049827	41302.70673010443	64049.23027870148	52546.93376024958	33849.21887558448	57328.31539895834	45839.17460049536	88051.18491989136	161779.5710594564	54302.10966747081	62052.487494222885	47862.23319574878	46091.823431350924	38814.724183965845	45765.89564538695	38360.39930077077	76604.83210778373	62687.2635532841
51415.859172005694	84282.05234183065	52317.60325539196	54272.769566261304	37069.92562950117	38453.73556968132	61915.4596756771	51119.208187970544	51451.26940104004	44635.551541094654	52562.24441938196	39154.47715170213	59098.50373049827	41302.70673010443	64049.23027870148	52546.93376024958	33849.21887558448	57328.31539895834	45839.17460049536	88051.18491989136	161779.5710594564	54302.10966747081	62052.487494222885	47862.23319574878	46091.823431350924	38814.724183965845	45765.89564538695	38360.39930077077	76604.83210778373	62687.2635532841
51415.859172005694	77468.58758854761	49648.66415915068	54272.769566261304	37069.92562950117	38453.73556968132	61915.4596756771	50846.24289858094	51451.26940104004	44635.551541094654	52562.24441938196	39154.47715170213	59098.50373049827	41302.70673010443	64049.23027870148	52546.93376024958	33849.21887558448	57328.31539895834	45839.17460049536	88051.18491989136	161779.5710594564	54302.10966747081	62052.487494222885	47862.23319574878	46091.823431350924	38814.724183965845	45765.89564538695	38360.39930077077	76604.83210778373	62687.2635532841
51415.859172005694	77468.58758854761	49648.66415915068	54272.769566261304	37069.92562950117	38453.73556968132	61915.4596756771	50846.24289858094	51451.26940104004	41581.015158526105	52562.24441938196	39154.47715170213	59098.50373049827	41302.70673010443	64049.23027870148	52546.93376024958	33849.21887558448	57328.31539895834	45839.17460049536	88051.18491989136	161779.5710594564	54302.10966747081	62052.487494222885	47862.23319574878	46091.823431350924	38814.724183965845	45765.89564538695	38360.39930077077	76604.83210778373	62687.2635532841
51415.859172005694	77468.58758854761	49648.66415915068	54272.769566261304	37069.92562950117	38453.73556968132	61915.4596756771	50846.24289858094	51451.26940104004	41581.015158526105	52562.24441938196	39154.47715170213	59098.50373049827	41302.70673010443	64049.23027870148	52546.93376024958	33849.21887558448	57328.31539895834	45839.17460049536	88051.18491989136	161779.5710594564	54302.10966747081	61696.277957988066	47862.23319574878	41567.596414555584	38814.724183965845	45765.89564538695	38360.39930077077	76604.83210778373	62687.2635532841
51415.859172005694	77468.58758854761	49648.66415915068	54272.769566261304	37069.92562950117	38453.73556968132	61915.4596756771	50846.24289858094	51451.26940104004	41581.015158526105	52562.24441938196	39154.47715170213	59098.50373049827	41302.70673010443	64049.23027870148	52546.93376024958	33849.21887558448	57328.31539895834	45839.17460049536	88051.18491989136	161779.5710594564	54302.10966747081	61696.277957988066	47862.23319574878	41567.596414555584	38814.724183965845	45765.89564538695	38360.39930077077	76604.83210778373	62687.2635532841
51415.859172005694	77468.58758854761	49648.66415915068	54272.769566261304	37069.92562950117	38453.73556968132	61915.4596756771	50846.24289858094	51451.26940104004	41581.015158526105	52562.24441938196	39154.47715170213	59098.50373049827	41302.70673010443	64049.23027870148	52546.93376024958	33849.21887558448	57328.31539895834	45839.17460049536	88051.18491989136	161779.5710594564	54302.10966747081	61696.277957988066	47862.23319574878	41567.596414555584	38814.724183965845	45765.89564538695	38360.39930077077	76604.83210778373	62687.2635532841
51415.859172005694	77468.58758854761	49648.66415915068	54272.769566261304	37069.92562950117	38453.73556968132	58137.15760906103	50846.24289858094	51451.26940104004	41581.015158526105	52562.24441938196	39154.47715170213	59098.50373049827	41302.70673010443	64049.23027870148	52546.93376024958	33849.21887558448	57328.31539895834	45839.17460049536	88051.18491989136	161779.5710594564	54302.10966747081	61696.277957988066	44611.78387580828	41567.596414555584	38814.724183965845	45765.89564538695	38360.39930077077	76604.83210778373	62687.2635532841
51415.859172005694	77468.58758854761	49648.66415915068	54272.769566261304	37069.92562950117	38453.73556968132	58137.15760906103	50846.24289858094	51451.26940104004	41581.015158526105	52562.24441938196	39154.47715170213	59098.50373049827	41302.70673010443	64049.23027870148	52546.93376024958	33849.21887558448	57328.31539895834	45839.17460049536	88051.18491989136	161779.5710594564	54302.10966747081	61696.277957988066	44611.78387580828	41567.596414555584	38814.724183965845	45765.89564538695	38360.39930077077	76604.83210778373	62687.2635532841
51415.859172005694	77468.58758854761	49648.66415915068	54272.769566261304	37069.92562950117	38453.73556968132	58137.15760906103	50846.24289858094	47998.8000805418	41581.015158526105	52562.24441938196	39154.47715170213	59098.50373049827	41302.70673010443	64049.23027870148	52546.93376024958	33849.21887558448	57328.31539895834	45839.17460049536	88051.18491989136	161779.5710594564	54302.10966747081	61696.277957988066	44611.78387580828	41567.596414555584	38814.724183965845	45765.89564538695	38360.39930077077	76604.83210778373	62687.2635532841
51415.859172005694	77468.58758854761	49648.66415915068	54272.769566261304	37069.92562950117	38453.73556968132	58137.15760906103	50846.24289858094	47998.8000805418	41581.015158526105	52562.24441938196	39154.47715170213	59098.50373049827	41302.70673010443	64049.23027870148	52546.93376024958	33849.21887558448	57328.31539895834	45839.17460049536	88051.18491989136	161779.5710594564	54302.10966747081	61696.277957988066	44611.78387580828	41567.596414555584	38814.724183965845	45765.89564538695	37176.813808139326	76604.83210778373	62687.2635532841
50624.50003647109	77468.58758854761	49648.66415915068	54272.769566261304	37069.92562950117	38453.73556968132	58137.15760906103	50846.24289858094	47998.8000805418	41581.015158526105	52562.24441938196	39154.47715170213	59098.50373049827	41302.70673010443	64049.23027870148	52546.93376024958	33849.21887558448	57328.31539895834	45839.17460049536	88051.18491989136	161779.5710594564	45718.01774636055	61696.277957988066	44611.78387580828	41567.596414555584	38814.724183965845	45765.89564538695	37176.813808139326	76604.83210778373	62687.2635532841
50624.50003647109	77468.58758854761	49648.66415915068	54272.769566261304	37069.92562950117	38453.73556968132	58137.15760906103	50846.24289858094	47998.8000805418	41581.015158526105	52562.24441938196	39154.47715170213	59098.50373049827	41302.70673010443	64049.23027870148	52546.93376024958	33849.21887558448	57328.31539895834	45839.17460049536	88051.18491989136	161779.5710594564	45718.01774636055	61696.277957988066	44611.78387580828	37805.528096310896	38814.724183965845	45765.89564538695	37176.813808139326	76604.83210778373	62687.2635532841
50624.50003647109	77468.58758854761	49648.66415915068	54272.769566261304	37069.92562950117	38453.73556968132	58137.15760906103	50846.24289858094	47998.8000805418	41581.015158526105	52562.24441938196	39154.47715170213	59098.50373049827	41302.70673010443	64049.23027870148	52546.93376024958	33849.21887558448	57328.31539895834	45839.17460049536	88051.18491989136	161779.5710594564	45718.01774636055	61696.277957988066	44611.78387580828	37805.528096310896	38814.724183965845	45765.89564538695	37176.813808139326	60365.62773275932	62687.2635532841
50624.50003647109	77468.58758854761	49639.17677416436	54272.769566261304	36582.254734353744	38453.73556968132	58137.15760906103	50846.24289858094	47998.8000805418	41581.015158526105	52562.24441938196	39154.47715170213	59098.50373049827	41302.70673010443	64049.23027870148	52546.93376024958	33849.21887558448	57328.31539895834	45839.17460049536	88051.18491989136	161779.5710594564	45718.01774636055	61696.277957988066	44611.78387580828	37805.528096310896	38814.724183965845	45765.89564538695	37176.813808139326	60365.62773275932	62687.2635532841
50624.50003647109	77468.58758854761	49639.17677416436	54272.769566261304	36582.254734353744	38453.73556968132	58137.15760906103	50846.24289858094	47998.8000805418	41581.015158526105	52562.24441938196	39154.47715170213	51318.11173762702	41302.70673010443	55764.56681271661	52546.93376024958	33849.21887558448	57328.31539895834	45839.17460049536	88051.18491989136	161779.5710594564	45718.01774636055	61696.277957988066	44611.78387580828	37805.528096310896	38814.724183965845	45765.89564538695	37176.813808139326	60365.62773275932	62687.2635532841
50014.06508880158	77468.58758854761	49639.17677416436	54272.769566261304	36582.254734353744	38453.73556968132	58137.15760906103	50846.24289858094	47998.8000805418	41581.015158526105	52562.24441938196	39154.47715170213	51318.11173762702	41302.70673010443	55764.56681271661	52546.93376024958	33849.21887558448	57328.31539895834	45839.17460049536	88051.18491989136	161779.5710594564	45718.01774636055	61696.277957988066	44611.78387580828	37805.528096310896	38814.724183965845	45765.89564538695	37176.813808139326	60365.62773275932	62687.2635532841
50014.06508880158	77468.58758854761	49639.17677416436	54272.769566261304	36582.254734353744	38453.73556968132	58137.15760906103	50846.24289858094	47998.8000805418	41581.015158526105	52562.24441938196	39154.47715170213	51318.11173762702	41302.70673010443	55764.56681271661	52546.93376024958	33849.21887558448	53305.465733641155	45839.17460049536	88051.18491989136	161779.5710594564	45718.01774636055	61696.277957988066	44611.78387580828	37805.528096310896	38814.724183965845	45765.89564538695	37176.813808139326	60365.62773275932	62687.2635532841
50014.06508880158	77468.58758854761	49639.17677416436	54272.769566261304	33245.41052610674	38453.73556968132	58137.15760906103	50846.24289858094	47998.8000805418	41581.015158526105	52562.24441938196	39154.47715170213	51318.11173762702	41302.70673010443	55764.56681271661	52546.93376024958	33849.21887558448	53305.465733641155	45839.17460049536	88051.18491989136	161779.5710594564	45718.01774636055	61696.277957988066	44611.78387580828	37805.528096310896	38814.724183965845	45765.89564538695	37176.813808139326	60365.62773275932	62687.2635532841
44033.493455454474	77468.58758854761	44409.85199890238	54272.769566261304	33245.41052610674	38453.73556968132	58137.15760906103	50846.24289858094	47998.8000805418	41581.015158526105	52562.24441938196	39154.47715170213	41043.83691038835	41302.70673010443	55764.56681271661	52546.93376024958	33849.21887558448	53305.465733641155	45839.17460049536	88051.18491989136	161779.5710594564	45718.01774636055	61696.277957988066	44611.78387580828	37805.528096310896	38814.724183965845	45765.89564538695	37176.813808139326	48085.75986555549	62687.2635532841
42286.85941276372	77468.58758854761	44409.85199890238	54272.769566261304	33245.41052610674	38453.73556968132	58137.15760906103	50846.24289858094	47998.8000805418	41581.015158526105	52562.24441938196	39154.47715170213	41043.83691038835	41302.70673010443	55764.56681271661	52546.93376024958	33849.21887558448	53305.465733641155	45839.17460049536	88051.18491989136	161779.5710594564	45718.01774636055	61696.277957988066	44611.78387580828	37805.528096310896	38814.724183965845	45765.89564538695	37176.813808139326	44888.30744513149	62687.2635532841
42286.85941276372	77468.58758854761	44409.85199890238	54272.769566261304	33245.41052610674	38453.73556968132	58137.15760906103	50846.24289858094	47998.8000805418	41581.015158526105	52562.24441938196	39154.47715170213	41043.83691038835	41302.70673010443	55764.56681271661	52546.93376024958	33849.21887558448	53305.465733641155	45839.17460049536	88051.18491989136	161779.5710594564	45718.01774636055	61696.277957988066	44611.78387580828	37805.528096310896	38814.724183965845	45765.89564538695	37176.813808139326	41723.14507293426	62687.2635532841
42286.85941276372	77468.58758854761	44409.85199890238	54272.769566261304	33245.41052610674	38453.73556968132	52229.88493542251	50846.24289858094	47998.8000805418	41581.015158526105	52562.24441938196	39154.47715170213	41043.83691038835	41302.70673010443	55764.56681271661	52295.23152940468	33849.21887558448	53305.465733641155	45839.17460049536	88051.18491989136	161779.5710594564	45718.01774636055	61696.277957988066	44611.78387580828	37805.528096310896	38814.724183965845	45765.89564538695	37176.813808139326	41723.14507293426	62687.2635532841
42286.85941276372	77468.58758854761	44409.85199890238	54272.769566261304	33245.41052610674	38453.73556968132	52229.88493542251	48205.908025936435	47998.8000805418	41581.015158526105	52562.24441938196	39154.47715170213	41043.83691038835	41302.70673010443	55764.56681271661	52295.23152940468	33849.21887558448	52015.562496560626	45839.17460049536	88051.18491989136	161779.5710594564	45718.01774636055	61696.277957988066	44611.78387580828	37805.528096310896	38814.724183965845	45765.89564538695	37176.813808139326	41723.14507293426	62687.2635532841
42286.85941276372	77468.58758854761	44409.85199890238	54272.769566261304	33245.41052610674	38453.73556968132	52229.88493542251	48205.908025936435	47998.8000805418	41581.015158526105	52562.24441938196	39154.47715170213	41043.83691038835	41302.70673010443	55764.56681271661	52295.23152940468	33849.21887558448	52015.562496560626	45839.17460049536	87151.67503260716	161779.5710594564	45718.01774636055	61696.277957988066	44611.78387580828	37805.528096310896	38814.724183965845	45765.89564538695	37176.813808139326	41723.14507293426	62687.2635532841
42286.85941276372	77468.58758854761	44409.85199890238	54272.769566261304	33245.41052610674	38453.73556968132	52229.88493542251	48205.908025936435	47998.8000805418	41581.015158526105	52562.24441938196	39154.47715170213	41043.83691038835	41302.70673010443	55764.56681271661	52295.23152940468	33849.21887558448	51570.99145192254	45839.17460049536	87151.67503260716	161779.5710594564	45718.01774636055	61696.277957988066	44611.78387580828	37805.528096310896	38814.724183965845	45765.89564538695	37176.813808139326	41723.14507293426	62687.2635532841
42286.85941276372	77468.58758854761	44409.85199890238	54272.769566261304	33245.41052610674	38453.73556968132	52229.88493542251	48205.908025936435	47998.8000805418	41581.015158526105	52562.24441938196	39154.47715170213	41043.83691038835	41302.70673010443	55764.56681271661	52295.23152940468	33849.21887558448	51570.99145192254	45839.17460049536	87151.67503260716	161779.5710594564	45718.01774636055	61696.277957988066	44611.78387580828	37805.528096310896	38814.724183965845	45765.89564538695	37176.813808139326	41723.14507293426	62687.2635532841
42286.85941276372	77468.58758854761	44409.85199890238	54272.769566261304	33245.41052610674	38453.73556968132	52229.88493542251	48205.908025936435	47998.8000805418	41581.015158526105	52562.24441938196	39154.47715170213	41043.83691038835	41302.70673010443	55764.56681271661	52295.23152940468	33849.21887558448	51570.99145192254	45839.17460049536	87151.67503260716	161779.5710594564	45718.01774636055	61696.277957988066	44611.78387580828	37805.528096310896	38814.724183965845	45765.89564538695	37176.813808139326	41723.14507293426	62687.2635532841
42286.85941276372	77468.58758854761	44409.85199890238	54272.769566261304	33245.41052610674	38453.73556968132	52229.88493542251	48205.908025936435	47998.8000805418	32876.086894367996	52562.24441938196	39154.47715170213	41043.83691038835	41302.70673010443	55764.56681271661	52295.23152940468	33849.21887558448	51570.99145192254	45839.17460049536	87151.67503260716	161779.5710594564	45718.01774636055	61696.277957988066	44611.78387580828	37805.528096310896	38814.724183965845	45765.89564538695	37176.813808139326	41723.14507293426	62687.2635532841
42286.85941276372	77468.58758854761	44409.85199890238	54272.769566261304	33245.41052610674	38453.73556968132	52229.88493542251	48205.908025936435	47998.8000805418	32876.086894367996	52562.24441938196	39154.47715170213	41043.83691038835	41302.70673010443	55764.56681271661	52295.23152940468	33849.21887558448	49238.75523725602	45839.17460049536	87151.67503260716	161779.5710594564	45718.01774636055	61696.277957988066	44611.78387580828	37805.528096310896	38814.724183965845	45765.89564538695	37176.813808139326	41723.14507293426	62687.2635532841
42286.85941276372	77468.58758854761	43597.344082695985	54272.769566261304	33245.41052610674	38453.73556968132	52229.88493542251	48205.908025936435	47998.8000805418	32876.086894367996	52562.24441938196	39154.47715170213	41043.83691038835	41302.70673010443	55764.56681271661	52295.23152940468	33849.21887558448	49238.75523725602	45839.17460049536	87151.67503260716	161779.5710594564	45718.01774636055	61696.277957988066	44611.78387580828	37805.528096310896	38814.724183965845	45765.89564538695	37176.813808139326	41723.14507293426	62687.2635532841
42286.85941276372	77468.58758854761	43597.344082695985	54272.769566261304	33245.41052610674	38453.73556968132	52229.88493542251	48205.908025936435	47998.8000805418	32876.086894367996	52562.24441938196	39154.47715170213	38104.51124728643	41302.70673010443	55764.56681271661	52295.23152940468	33849.21887558448	49238.75523725602	45839.17460049536	87151.67503260716	161779.5710594564	45718.01774636055	61696.277957988066	44611.78387580828	37805.528096310896	38814.724183965845	45765.89564538695	37176.813808139326	41723.14507293426	62687.2635532841
42286.85941276372	77468.58758854761	43597.344082695985	54272.769566261304	33245.41052610674	38453.73556968132	52229.88493542251	48205.908025936435	47998.8000805418	32876.086894367996	52562.24441938196	39154.47715170213	38104.51124728643	41302.70673010443	55764.56681271661	52295.23152940468	33849.21887558448	49238.75523725602	45839.17460049536	87151.67503260716	161779.5710594564	45718.01774636055	61696.277957988066	44611.78387580828	37805.528096310896	38814.724183965845	45765.89564538695	37176.813808139326	41723.14507293426	62687.2635532841
42286.85941276372	77468.58758854761	43597.344082695985	54272.769566261304	33245.41052610674	38453.73556968132	52229.88493542251	48205.908025936435	47998.8000805418	32876.086894367996	52562.24441938196	39154.47715170213	38104.51124728643	41302.70673010443	55764.56681271661	52295.23152940468	33849.21887558448	49238.75523725602	45839.17460049536	87151.67503260716	161779.5710594564	45718.01774636055	61696.277957988066	44611.78387580828	37805.528096310896	38814.724183965845	45765.89564538695	36518.53186505837	41723.14507293426	61957.59895077429
42286.85941276372	77468.58758854761	43597.344082695985	53248.14067647714	33245.41052610674	38453.73556968132	49692.85131823053	48205.908025936435	47998.8000805418	32876.086894367996	51282.46741378582	39154.47715170213	38104.51124728643	41302.70673010443	55764.56681271661	52295.23152940468	33849.21887558448	49238.75523725602	45839.17460049536	87151.67503260716	161779.5710594564	45718.01774636055	61696.277957988066	44611.78387580828	37805.528096310896	38814.724183965845	45765.89564538695	36518.53186505837	41723.14507293426	61957.59895077429
42286.85941276372	77468.58758854761	43597.344082695985	53248.14067647714	33245.41052610674	38453.73556968132	49692.85131823053	48205.908025936435	47998.8000805418	32876.086894367996	51282.46741378582	39154.47715170213	38104.51124728643	41302.70673010443	55764.56681271661	52295.23152940468	33849.21887558448	49238.75523725602	45839.17460049536	87151.67503260716	161779.5710594564	45718.01774636055	61696.277957988066	44611.78387580828	37805.528096310896	38814.724183965845	45765.89564538695	36518.53186505837	41723.14507293426	61957.59895077429
42286.85941276372	77468.58758854761	43597.344082695985	53248.14067647714	33245.41052610674	38453.73556968132	49692.85131823053	48205.908025936435	47998.8000805418	32876.086894367996	51282.46741378582	39154.47715170213	38104.51124728643	41302.70673010443	55764.56681271661	52247.21302556872	33849.21887558448	49238.75523725602	45839.17460049536	87151.67503260716	133138.15758904698	45718.01774636055	61696.277957988066	44611.78387580828	37805.528096310896	38814.724183965845	45765.89564538695	36518.53186505837	41723.14507293426	61957.59895077429
42286.85941276372	77468.58758854761	43597.344082695985	53248.14067647714	33245.41052610674	38453.73556968132	49692.85131823053	48205.908025936435	47998.8000805418	32876.086894367996	51282.46741378582	39154.47715170213	38104.51124728643	41302.70673010443	55764.56681271661	52247.21302556872	33849.21887558448	49238.75523725602	45839.17460049536	87151.67503260716	133138.15758904698	45718.01774636055	61696.277957988066	44611.78387580828	37805.528096310896	38814.724183965845	45765.89564538695	36518.53186505837	41723.14507293426	61957.59895077429
42286.85941276372	77468.58758854761	43597.344082695985	53248.14067647714	33245.41052610674	38453.73556968132	49692.85131823053	48205.908025936435	47998.8000805418	32876.086894367996	51282.46741378582	39154.47715170213	38104.51124728643	41302.70673010443	55764.56681271661	52247.21302556872	33849.21887558448	49238.75523725602	45839.17460049536	87151.67503260716	133138.15758904698	45718.01774636055	61696.277957988066	44611.78387580828	37805.528096310896	38814.724183965845	45765.89564538695	36518.53186505837	41723.14507293426	49952.81593921676
32732.75476529576	77468.58758854761	43597.344082695985	53248.14067647714	33245.41052610674	38453.73556968132	49692.85131823053	48205.908025936435	47998.8000805418	32876.086894367996	51282.46741378582	39154.47715170213	38104.51124728643	41302.70673010443	55764.56681271661	52247.21302556872	33849.21887558448	49238.75523725602	45839.17460049536	87151.67503260716	133138.15758904698	45718.01774636055	61696.277957988066	44611.78387580828	37805.528096310896	36169.85145240713	45765.89564538695	36518.53186505837	41723.14507293426	49952.81593921676
32732.75476529576	77468.58758854761	43597.344082695985	47628.075311656925	30034.032181543163	38453.73556968132	49692.85131823053	48205.908025936435	47998.8000805418	32707.90376457527	51282.46741378582	39154.47715170213	32435.207676028574	41302.70673010443	55764.56681271661	52247.21302556872	33849.21887558448	37157.465993984064	45839.17460049536	87151.67503260716	132705.0557203483	45718.01774636055	61696.277957988066	44611.78387580828	35204.8942938298	36169.85145240713	45765.89564538695	36518.53186505837	41723.14507293426	49952.81593921676
32079.744488003635	76544.50643298072	43597.344082695985	47628.075311656925	30034.032181543163	38453.73556968132	49692.85131823053	45367.519113024566	47998.8000805418	32707.90376457527	51282.46741378582	38265.38629509256	32435.207676028574	37149.78432364825	55764.56681271661	47475.21480004488	33849.21887558448	37157.465993984064	45839.17460049536	87151.67503260716	132705.0557203483	45718.01774636055	61696.277957988066	44611.78387580828	35204.8942938298	36169.85145240713	45761.50998450309	36518.53186505837	41723.14507293426	47784.92083719165
32079.744488003635	76544.50643298072	43597.344082695985	47628.075311656925	30034.032181543163	38453.73556968132	49692.85131823053	45367.519113024566	47998.8000805418	32707.90376457527	51282.46741378582	38265.38629509256	32435.207676028574	33936.33777202278	55764.56681271661	47475.21480004488	33849.21887558448	37157.465993984064	45839.17460049536	87151.67503260716	132705.0557203483	44190.69926089311	61696.277957988066	44611.78387580828	35204.8942938298	36169.85145240713	45761.50998450309	36518.53186505837	41723.14507293426	47784.92083719165
32079.744488003635	66853.52183183076	43597.344082695985	43419.18337175403	30034.032181543163	38453.73556968132	49692.85131823053	45367.519113024566	45493.00124353576	32707.90376457527	51282.46741378582	38265.38629509256	32435.207676028574	33936.33777202278	55764.56681271661	47475.21480004488	33849.21887558448	37157.465993984064	45839.17460049536	87151.67503260716	132705.0557203483	44190.69926089311	61696.277957988066	44611.78387580828	35204.8942938298	36169.85145240713	45761.50998450309	36518.53186505837	41723.14507293426	47784.92083719165
32079.744488003635	66853.52183183076	43597.344082695985	43419.18337175403	30034.032181543163	38453.73556968132	49692.85131823053	45367.519113024566	45493.00124353576	32707.90376457527	51282.46741378582	38265.38629509256	32435.207676028574	33936.33777202278	55764.56681271661	47475.21480004488	33849.21887558448	37157.465993984064	45839.17460049536	87151.67503260716	132705.0557203483	37670.66548085125	61696.277957988066	44611.78387580828	35204.8942938298	36169.85145240713	45761.50998450309	36518.53186505837	41723.14507293426	47784.92083719165
32079.744488003635	66853.52183183076	43597.344082695985	43419.18337175403	30034.032181543163	38453.73556968132	49692.85131823053	45367.519113024566	45493.00124353576	32707.90376457527	51282.46741378582	38265.38629509256	32435.207676028574	33936.33777202278	55764.56681271661	47475.21480004488	33849.21887558448	37157.465993984064	45839.17460049536	87151.67503260716	131065.3141651621	29096.26620664585	61696.277957988066	44611.78387580828	35204.8942938298	36169.85145240713	45761.50998450309	36518.53186505837	40579.91662885128	47784.92083719165
32079.744488003635	66853.52183183076	41681.920214003796	43419.18337175403	30034.032181543163	38453.73556968132	49692.85131823053	45367.519113024566	41931.9051742569	32707.90376457527	51282.46741378582	38265.38629509256	32435.207676028574	33936.33777202278	55764.56681271661	47475.21480004488	33849.21887558448	37157.465993984064	45839.17460049536	87151.67503260716	131065.3141651621	29096.26620664585	61696.277957988066	44611.78387580828	35204.8942938298	36169.85145240713	45761.50998450309	36518.53186505837	40579.91662885128	47784.92083719165
32079.744488003635	66853.52183183076	41681.920214003796	43419.18337175403	30034.032181543163	38453.73556968132	49692.85131823053	45367.519113024566	41931.9051742569	32707.90376457527	51282.46741378582	38265.38629509256	32435.207676028574	33936.33777202278	55764.56681271661	47475.21480004488	33849.21887558448	37157.465993984064	45839.17460049536	87151.67503260716	131065.3141651621	29096.26620664585	61696.277957988066	44611.78387580828	35204.8942938298	36169.85145240713	45761.50998450309	36518.53186505837	40579.91662885128	47784.92083719165
32079.744488003635	66853.52183183076	41681.920214003796	43419.18337175403	30034.032181543163	38453.73556968132	49692.85131823053	45367.519113024566	41931.9051742569	32707.90376457527	51282.46741378582	38265.38629509256	32435.207676028574	33936.33777202278	55764.56681271661	47475.21480004488	33849.21887558448	37157.465993984064	45839.17460049536	87151.67503260716	75768.78361805971	29096.26620664585	61696.277957988066	44611.78387580828	35204.8942938298	36169.85145240713	45761.50998450309	36518.53186505837	40579.91662885128	47784.92083719165
32079.744488003635	66853.52183183076	41681.920214003796	43419.18337175403	30034.032181543163	38453.73556968132	49692.85131823053	45367.519113024566	38081.77217912608	32707.90376457527	51282.46741378582	38265.38629509256	32435.207676028574	33936.33777202278	55764.56681271661	47475.21480004488	33849.21887558448	37157.465993984064	45839.17460049536	87151.67503260716	75768.78361805971	29096.26620664585	61696.277957988066	44611.78387580828	35204.8942938298	36169.85145240713	41408.943179972324	36518.53186505837	40579.91662885128	47784.92083719165
32079.744488003635	66853.52183183076	41681.920214003796	43419.18337175403	30034.032181543163	38453.73556968132	49692.85131823053	45367.519113024566	38081.77217912608	32707.90376457527	51282.46741378582	38265.38629509256	32435.207676028574	33936.33777202278	55764.56681271661	47475.21480004488	33849.21887558448	36807.00854622831	45839.17460049536	87151.67503260716	62019.753727457755	29096.26620664585	61696.277957988066	44611.78387580828	35204.8942938298	36169.85145240713	41408.943179972324	36518.53186505837	40579.91662885128	47784.92083719165
32079.744488003635	66853.52183183076	41681.920214003796	42850.41473715089	30034.032181543163	38453.73556968132	49692.85131823053	45367.519113024566	38081.77217912608	32707.90376457527	51282.46741378582	38265.38629509256	32435.207676028574	33936.33777202278	55764.56681271661	47475.21480004488	33849.21887558448	36807.00854622831	45839.17460049536	87151.67503260716	62019.753727457755	29096.26620664585	61696.277957988066	44611.78387580828	35204.8942938298	36169.85145240713	41408.943179972324	36518.53186505837	40579.91662885128	47784.92083719165
32079.744488003635	66853.52183183076	41681.920214003796	42850.41473715089	30034.032181543163	38453.73556968132	49692.85131823053	45367.519113024566	38081.77217912608	32707.90376457527	51282.46741378582	38265.38629509256	32435.207676028574	33936.33777202278	55764.56681271661	47475.21480004488	33849.21887558448	36807.00854622831	45839.17460049536	83094.17950882275	62019.753727457755	29096.26620664585	61696.277957988066	44611.78387580828	35204.8942938298	36169.85145240713	41408.943179972324	36518.53186505837	40579.91662885128	47784.92083719165
32079.744488003635	66853.52183183076	41681.920214003796	42850.41473715089	30034.032181543163	38453.73556968132	49692.85131823053	45367.519113024566	38081.77217912608	32707.90376457527	51282.46741378582	38265.38629509256	32435.207676028574	33936.33777202278	55764.56681271661	47475.21480004488	33849.21887558448	36807.00854622831	45839.17460049536	78067.9898216025	62019.753727457755	29096.26620664585	61696.277957988066	44611.78387580828	35204.8942938298	36169.85145240713	41408.943179972324	36518.53186505837	40579.91662885128	47784.92083719165
32079.744488003635	66853.52183183076	41681.920214003796	42850.41473715089	30034.032181543163	38453.73556968132	49692.85131823053	45367.519113024566	38081.77217912608	32707.90376457527	51282.46741378582	38265.38629509256	32435.207676028574	33936.33777202278	55764.56681271661	47475.21480004488	33849.21887558448	36807.00854622831	45839.17460049536	78067.9898216025	62019.753727457755	29096.26620664585	61696.277957988066	44611.78387580828	35204.8942938298	36169.85145240713	41408.943179972324	36518.53186505837	40579.91662885128	47784.92083719165
31232.145042171942	66853.52183183076	41681.920214003796	42850.41473715089	30034.032181543163	38453.73556968132	49692.85131823053	45367.519113024566	38081.77217912608	32707.90376457527	51282.46741378582	38265.38629509256	32435.207676028574	33936.33777202278	55764.56681271661	47475.21480004488	33849.21887558448	36807.00854622831	45839.17460049536	78067.9898216025	62019.753727457755	29096.26620664585	61696.277957988066	44611.78387580828	35204.8942938298	36169.85145240713	41408.943179972324	36518.53186505837	40579.91662885128	47784.92083719165
31232.145042171942	66853.52183183076	41681.920214003796	42850.41473715089	30034.032181543163	38453.73556968132	49692.85131823053	45367.519113024566	38081.77217912608	32707.90376457527	51282.46741378582	38265.38629509256	32435.207676028574	33936.33777202278	55764.56681271661	47475.21480004488	33849.21887558448	36807.00854622831	45839.17460049536	78067.9898216025	62019.753727457755	29096.26620664585	61696.277957988066	44611.78387580828	35204.8942938298	36169.85145240713	41408.943179972324	36518.53186505837	40579.91662885128	47784.92083719165
31232.145042171942	66853.52183183076	41681.920214003796	41315.67811887763	30034.032181543163	38453.73556968132	49692.85131823053	45367.519113024566	38081.77217912608	32707.90376457527	51282.46741378582	38265.38629509256	30234.43438591943	33936.33777202278	55764.56681271661	47475.21480004488	33849.21887558448	36807.00854622831	45839.17460049536	78067.9898216025	62019.753727457755	29096.26620664585	61696.277957988066	44611.78387580828	35204.8942938298	36169.85145240713	41408.943179972324	36518.53186505837	40579.91662885128	47784.92083719165
31232.145042171942	66853.52183183076	41681.920214003796	41315.67811887763	30034.032181543163	38453.73556968132	49692.85131823053	45367.519113024566	38081.77217912608	32707.90376457527	51282.46741378582	38265.38629509256	30234.43438591943	33936.33777202278	55764.56681271661	47475.21480004488	33849.21887558448	36807.00854622831	45839.17460049536	78067.9898216025	62019.753727457755	29096.26620664585	61696.277957988066	44611.78387580828	35204.8942938298	36169.85145240713	41408.943179972324	36518.53186505837	40579.91662885128	47784.92083719165
31232.145042171942	66853.52183183076	41681.920214003796	41299.34576956784	30034.032181543163	35414.06794607834	49692.85131823053	45367.519113024566	38081.77217912608	32707.90376457527	51282.46741378582	38265.38629509256	30234.43438591943	33936.33777202278	55764.56681271661	47475.21480004488	33849.21887558448	33452.27528181221	45839.17460049536	78067.9898216025	62019.753727457755	25722.312939625655	61427.25242301886	44611.78387580828	35204.8942938298	36169.85145240713	41408.943179972324	36518.53186505837	40579.91662885128	47784.92083719165
31232.145042171942	66853.52183183076	41681.920214003796	41299.34576956784	30034.032181543163	35414.06794607834	49692.85131823053	45367.519113024566	37939.97381040114	32707.90376457527	51282.46741378582	38265.38629509256	30234.43438591943	33936.33777202278	55764.56681271661	45547.35074814671	33849.21887558448	31735.24400910596	45839.17460049536	78067.9898216025	62019.753727457755	25722.312939625655	61427.25242301886	44611.78387580828	35204.8942938298	36169.85145240713	41408.943179972324	36518.53186505837	40579.91662885128	47784.92083719165
30513.439888299443	66853.52183183076	41681.920214003796	41299.34576956784	30034.032181543163	35414.06794607834	49692.85131823053	45367.519113024566	37939.97381040114	32707.90376457527	51282.46741378582	38265.38629509256	30234.43438591943	33936.33777202278	55764.56681271661	45547.35074814671	33849.21887558448	31735.24400910596	45839.17460049536	78067.9898216025	62019.753727457755	25722.312939625655	61427.25242301886	44611.78387580828	34814.54924539484	36169.85145240713	41408.943179972324	35844.09371220423	40579.91662885128	47784.92083719165
30513.439888299443	66853.52183183076	41681.920214003796	41299.34576956784	30034.032181543163	35414.06794607834	49692.85131823053	45367.519113024566	37939.97381040114	32707.90376457527	49916.516101371875	38265.38629509256	28478.986130021956	33936.33777202278	55764.56681271661	45547.35074814671	33849.21887558448	31735.24400910596	45839.17460049536	78067.9898216025	62019.753727457755	25722.312939625655	61382.82520763785	44611.78387580828	34814.54924539484	36169.85145240713	41408.943179972324	35844.09371220423	40579.91662885128	47784.92083719165
30513.439888299443	66853.52183183076	41681.920214003796	41299.34576956784	30034.032181543163	35414.06794607834	49692.85131823053	42076.72458626122	37939.97381040114	32707.90376457527	49916.516101371875	38265.38629509256	28478.986130021956	33936.33777202278	55764.56681271661	45547.35074814671	32930.582629116194	31735.24400910596	45839.17460049536	78067.9898216025	62019.753727457755	25722.312939625655	61382.82520763785	44611.78387580828	34814.54924539484	36169.85145240713	41408.943179972324	35844.09371220423	40579.91662885128	47784.92083719165
30513.439888299443	66853.52183183076	41681.920214003796	41299.34576956784	30034.032181543163	35414.06794607834	49692.85131823053	26945.944638592235	37939.97381040114	32707.90376457527	49916.516101371875	38265.38629509256	28478.986130021956	33936.33777202278	55764.56681271661	45547.35074814671	32930.582629116194	31735.24400910596	45839.17460049536	78067.9898216025	62019.753727457755	25722.312939625655	61382.82520763785	44611.78387580828	34814.54924539484	36169.85145240713	41408.943179972324	35844.09371220423	40579.91662885128	47784.92083719165
30513.439888299443	66853.52183183076	41681.920214003796	41299.34576956784	30034.032181543163	35414.06794607834	49692.85131823053	26945.944638592235	37939.97381040114	32707.90376457527	49916.516101371875	36298.077023780505	28478.986130021956	33936.33777202278	55764.56681271661	45547.35074814671	32930.582629116194	31735.24400910596	45839.17460049536	78067.9898216025	62019.753727457755	25722.312939625655	61382.82520763785	44611.78387580828	34814.54924539484	36169.85145240713	41408.943179972324	35844.09371220423	40579.91662885128	47784.92083719165
30513.439888299443	66853.52183183076	41681.920214003796	41299.34576956784	30034.032181543163	35414.06794607834	49692.85131823053	26945.944638592235	37939.97381040114	32707.90376457527	49916.516101371875	36298.077023780505	28478.986130021956	33936.33777202278	55764.56681271661	45547.35074814671	32930.582629116194	31735.24400910596	45839.17460049536	73780.14123154253	62019.753727457755	25722.312939625655	61382.82520763785	44611.78387580828	34814.54924539484	36169.85145240713	41408.943179972324	35844.09371220423	40579.91662885128	47784.92083719165
26823.67324994757	66853.52183183076	41681.920214003796	41299.34576956784	30034.032181543163	35414.06794607834	49692.85131823053	26945.944638592235	37939.97381040114	32707.90376457527	49916.516101371875	36298.077023780505	28478.986130021956	33936.33777202278	55764.56681271661	45547.35074814671	32930.582629116194	31735.24400910596	45839.17460049536	73780.14123154253	62019.753727457755	25722.312939625655	61382.82520763785	44611.78387580828	34814.54924539484	36169.85145240713	41408.943179972324	35844.09371220423	40579.91662885128	47784.92083719165
26823.67324994757	66853.52183183076	41681.920214003796	41299.34576956784	30034.032181543163	35414.06794607834	49692.85131823053	26945.944638592235	37939.97381040114	32707.90376457527	49916.516101371875	36298.077023780505	28478.986130021956	33936.33777202278	55764.56681271661	45547.35074814671	32930.582629116194	31735.24400910596	45839.17460049536	73780.14123154253	62019.753727457755	25722.312939625655	61382.82520763785	44611.78387580828	34814.54924539484	36169.85145240713	26316.254952100557	35844.09371220423	40579.91662885128	47784.92083719165
26823.67324994757	66853.52183183076	41681.920214003796	41299.34576956784	30034.032181543163	35414.06794607834	49347.773743635466	26945.944638592235	37939.97381040114	32707.90376457527	49916.516101371875	36298.077023780505	28478.986130021956	33936.33777202278	55764.56681271661	45547.35074814671	32930.582629116194	31735.24400910596	45839.17460049536	73780.14123154253	62019.753727457755	25722.312939625655	61382.82520763785	44611.78387580828	34814.54924539484	36169.85145240713	26316.254952100557	35844.09371220423	40579.91662885128	47784.92083719165
26823.67324994757	66853.52183183076	41681.920214003796	41299.34576956784	30034.032181543163	35414.06794607834	49347.773743635466	26945.944638592235	37939.97381040114	32707.90376457527	49916.516101371875	36298.077023780505	28478.986130021956	33936.33777202278	55764.56681271661	45547.35074814671	32852.00338363687	31735.24400910596	45839.17460049536	73780.14123154253	62019.753727457755	25722.312939625655	61382.82520763785	44611.78387580828	34814.54924539484	36169.85145240713	26316.254952100557	35844.09371220423	40579.91662885128	47784.92083719165
26823.67324994757	66853.52183183076	41681.920214003796	41299.34576956784	30034.032181543163	35414.06794607834	49347.773743635466	26945.944638592235	37939.97381040114	32707.90376457527	49916.516101371875	35228.01495420709	28478.986130021956	33889.556535148484	55764.56681271661	45547.35074814671	32852.00338363687	31735.24400910596	45839.17460049536	73780.14123154253	62019.753727457755	25722.312939625655	61382.82520763785	44611.78387580828	34814.54924539484	36169.85145240713	26316.254952100557	35844.09371220423	40579.91662885128	47784.92083719165
26823.67324994757	66853.52183183076	41681.920214003796	41299.34576956784	30034.032181543163	35414.06794607834	49347.773743635466	26945.944638592235	37939.97381040114	32707.90376457527	49916.516101371875	35228.01495420709	28478.986130021956	33889.556535148484	55764.56681271661	45547.35074814671	32852.00338363687	31735.24400910596	45839.17460049536	73780.14123154253	62019.753727457755	25722.312939625655	61382.82520763785	44611.78387580828	34814.54924539484	36169.85145240713	26316.254952100557	35844.09371220423	40579.91662885128	47784.92083719165
26823.67324994757	66853.52183183076	41681.920214003796	41299.34576956784	29194.575149930806	35414.06794607834	49347.773743635466	26945.944638592235	37939.97381040114	32707.90376457527	49916.516101371875	33908.9162938439	28478.986130021956	33889.556535148484	55764.56681271661	45547.35074814671	32852.00338363687	31735.24400910596	45839.17460049536	73780.14123154253	62019.753727457755	25722.312939625655	61382.82520763785	44611.78387580828	34814.54924539484	36169.85145240713	26316.254952100557	35844.09371220423	40579.91662885128	47784.92083719165
26823.67324994757	66853.52183183076	41681.920214003796	41299.34576956784	29194.575149930806	35414.06794607834	49347.773743635466	26945.944638592235	37939.97381040114	32707.90376457527	49916.516101371875	33908.9162938439	28297.408555492308	33889.556535148484	55764.56681271661	45547.35074814671	32852.00338363687	31735.24400910596	45839.17460049536	73780.14123154253	62019.753727457755	25722.312939625655	61382.82520763785	44611.78387580828	34814.54924539484	36169.85145240713	26316.254952100557	35844.09371220423	36025.56840669694	47784.92083719165
26823.67324994757	66853.52183183076	41681.920214003796	41299.34576956784	29194.575149930806	35414.06794607834	49347.773743635466	26945.944638592235	37939.97381040114	32707.90376457527	49916.516101371875	33908.9162938439	28297.408555492308	33889.556535148484	55764.56681271661	45547.35074814671	32852.00338363687	31735.24400910596	45839.17460049536	73780.14123154253	62019.753727457755	25722.312939625655	61382.82520763785	44611.78387580828	34814.54924539484	36169.85145240713	26316.254952100557	35844.09371220423	36025.56840669694	47784.92083719165
26823.67324994757	66853.52183183076	41681.920214003796	41299.34576956784	29194.575149930806	35414.06794607834	43011.701558402456	26945.944638592235	37939.97381040114	32707.90376457527	49916.516101371875	33908.9162938439	28297.408555492308	33889.556535148484	55764.56681271661	45547.35074814671	32852.00338363687	31735.24400910596	45839.17460049536	73780.14123154253	62019.753727457755	25722.312939625655	61382.82520763785	44611.78387580828	34814.54924539484	36169.85145240713	26316.254952100557	35844.09371220423	36025.56840669694	47784.92083719165
