# Supplementary material for: An improved FOX optimization algorithm using adaptive exploration and exploitation for global optimization
Source: PLoS One. 2025 Sep 18;20(9):e0331965. doi: 10.1371/journal.pone.0331965 (PMC12445531; doi:10.1371/journal.pone.0331965)
Supplement: S2 File — This compressed file contains all the results of the conducted experiments. Each main directory within the archive includes three subdirectories: Analysis, best_fit, and convergence. The best_fit and convergence folders contain the raw experimental data obtained from 30 independent runs. The Analysis folder includes tables and figures derived from these raw results. These files can be used to reproduce and further analyze the results presented in the manuscript. (ZIP) [file pone.0331965.s002.zip › cec2017/convergence/NRO/C17F10.csv]

trial_1	trial_2	trial_3	trial_4	trial_5	trial_6	trial_7	trial_8	trial_9	trial_10	trial_11	trial_12	trial_13	trial_14	trial_15	trial_16	trial_17	trial_18	trial_19	trial_20	trial_21	trial_22	trial_23	trial_24	trial_25	trial_26	trial_27	trial_28	trial_29	trial_30
10034540745.735893	12321138007.33933	1331431135.5167272	24946660176.965553	17239144893.003963	11843165207.752548	8618580574.073666	1043136068.034222	7526418290.288867	7555133368.99965	4364755850.975425	7756165229.2661915	14960635167.908342	8156845314.866391	13920855870.697546	4914765797.84646	217031321.48939887	9349199180.350893	5387031032.920627	5818355857.209958	14443537462.247261	21904304736.85855	12363770539.084578	13017218893.919027	12405073935.904427	2566626347.696386	15870689911.68092	7626136968.810935	7692113304.844047	13279560526.895761
2672709331.7233496	7348690990.940431	1331431135.5167272	3358456128.2829304	13001771353.711395	6199759221.075576	3363937457.335046	1043136068.034222	1593256024.98001	2710099358.514025	4364755850.975425	7620805720.480302	5662372013.180767	8156845314.866391	9400203106.51788	4914765797.84646	217031321.48939887	6188715264.607622	4238732413.535975	3984733853.823547	14443537462.247261	6763969673.418987	4952797421.495685	1866545110.1086912	2151656866.750079	2566626347.696386	3641495720.5350575	7626136968.810935	1920654854.5444705	5253806689.646813
2672709331.7233496	5576793322.933437	1331431135.5167272	3358456128.2829304	3462102361.254963	6199759221.075576	1665909074.6146255	573080257.1190671	1593256024.98001	2710099358.514025	4364755850.975425	7620805720.480302	4299529013.374075	4677299560.583023	2535120158.672412	4710993694.777472	217031321.48939887	3119283726.6947603	3131899492.817049	2131702681.9662876	1771945384.2709055	6763969673.418987	2882276567.8596935	1866545110.1086912	2151656866.750079	1154937001.0678568	3641495720.5350575	4696226656.763642	1635547955.4853737	5253806689.646813
2436481806.3479037	3195390781.9157014	1331431135.5167272	3358456128.2829304	3462102361.254963	2781617562.1289024	1665909074.6146255	573080257.1190671	1593256024.98001	1651057728.469511	3909434649.6157956	6123757292.449177	3181635248.8879924	1343939514.8701284	2535120158.672412	4564794320.676077	207770545.40325978	1190059478.6480367	3069550067.840698	1925469015.2879221	1771945384.2709055	6693414989.096535	2642192234.1341553	1866545110.1086912	984246045.635347	1094452949.66995	2074195740.1405842	1631641115.2542186	1629870247.657011	5253806689.646813
2436481806.3479037	3195390781.9157014	1331431135.5167272	3358456128.2829304	2907425025.8209276	2781617562.1289024	1570975742.046314	573080257.1190671	705820080.7700778	1651057728.469511	3690119140.087504	2980763771.6480694	3181635248.8879924	846217975.8512802	2535120158.672412	4564794320.676077	200580277.14669314	1190059478.6480367	2612571599.0424504	1925469015.2879221	1754915175.0055628	5718948505.179954	1902327571.1810114	1866545110.1086912	984246045.635347	1094452949.66995	2074195740.1405842	1631641115.2542186	852923975.3867617	3265903482.678039
1521673899.5595093	3195390781.9157014	1331431135.5167272	1432541248.337104	1866250603.483004	2781617562.1289024	458826809.48054945	497421121.31504714	705820080.7700778	1019559809.5784748	3323018519.9579754	1316415293.4448497	3181635248.8879924	846217975.8512802	1061864909.6540802	1659972527.783296	200580277.14669314	1190059478.6480367	1849934088.6333508	809506549.7950978	1441236269.4350615	4364125184.405135	1847960107.878828	1312623657.631369	984246045.635347	1094452949.66995	2074195740.1405842	1631641115.2542186	852923975.3867617	1826096792.0743513
1469196049.190234	1344633006.2121704	713658327.6113741	1186795194.304767	1866250603.483004	2781617562.1289024	337209686.3677933	340931060.3768706	705820080.7700778	177320851.9014152	752894231.619945	1316415293.4448497	1514812134.9386182	846217975.8512802	1061864909.6540802	1659972527.783296	200580277.14669314	1190059478.6480367	1849934088.6333508	809506549.7950978	1441236269.4350615	2197391967.650728	1847960107.878828	939718812.3275932	615026683.9044222	923553979.2265209	1464203461.3450558	764077718.4148885	561349369.7635013	1403016941.3379867
487417684.51411974	151933584.10409373	713658327.6113741	939834132.1711037	1866250603.483004	2324154407.9836206	337209686.3677933	340931060.3768706	159914478.23616394	177320851.9014152	752894231.619945	1136653388.932971	1514812134.9386182	846217975.8512802	1061864909.6540802	1659972527.783296	200580277.14669314	1190059478.6480367	1513413134.2584152	809506549.7950978	582852855.7250195	1864009247.378585	1847960107.878828	939718812.3275932	615026683.9044222	482988626.90980804	520982070.17568654	764077718.4148885	561349369.7635013	1403016941.3379867
357086103.9900608	151933584.10409373	713658327.6113741	939834132.1711037	1866250603.483004	2324154407.9836206	337209686.3677933	340931060.3768706	159914478.23616394	177320851.9014152	752894231.619945	260167846.88869599	1472494063.9182963	715769648.3066238	1061864909.6540802	1659972527.783296	200580277.14669314	520441779.7798753	1262900586.1369715	564555155.1107153	455433564.5218657	1864009247.378585	1847960107.878828	390874497.0738184	306383122.0672694	482988626.90980804	256697162.89318907	764077718.4148885	430595054.85523325	692143447.0309621
357086103.9900608	151933584.10409373	471955621.658478	939834132.1711037	1165375710.2187068	2324154407.9836206	337209686.3677933	340931060.3768706	159914478.23616394	177320851.9014152	752894231.619945	188751303.61467943	1472494063.9182963	715769648.3066238	589311284.4852797	530432444.9787175	200580277.14669314	520441779.7798753	884212835.131367	396794686.5714949	455433564.5218657	1390900190.321932	1365658046.7595367	390874497.0738184	306383122.0672694	482988626.90980804	256697162.89318907	738136873.4467775	430595054.85523325	692143447.0309621
357086103.9900608	86430714.35198106	471955621.658478	939834132.1711037	510375797.2997384	2106637949.4117658	337209686.3677933	340931060.3768706	159914478.23616394	177320851.9014152	454818351.2953329	65309279.32276837	1472494063.9182963	712790390.914769	589311284.4852797	530432444.9787175	160880557.95797917	520441779.7798753	656686126.1717677	396794686.5714949	206991356.21471643	1344257978.6591125	679553961.484945	390874497.0738184	306383122.0672694	154800215.981747	256697162.89318907	737977959.8378202	430595054.85523325	225897730.69270602
357086103.9900608	65913803.54512977	471955621.658478	939834132.1711037	510375797.2997384	2106637949.4117658	238019212.5060427	179954788.7208128	159914478.23616394	109818391.23890345	454818351.2953329	65309279.32276837	1127044754.6296084	698336539.7097014	468070171.749218	530432444.9787175	160880557.95797917	520441779.7798753	656686126.1717677	382799655.65394247	169100892.13494956	1141313825.3058748	599230419.3190585	198614881.0521507	260286867.0869313	154800215.981747	256697162.89318907	721461560.5037901	418552759.1075319	225897730.69270602
357086103.9900608	65913803.54512977	273147110.2630305	939834132.1711037	510375797.2997384	1111407519.6402905	160257746.73144913	179954788.7208128	159914478.23616394	109818391.23890345	454818351.2953329	65309279.32276837	1127044754.6296084	698336539.7097014	468070171.749218	462187474.16086257	160880557.95797917	520441779.7798753	461041148.44495565	382799655.65394247	33996491.805684045	1141313825.3058748	423958794.4243822	198614881.0521507	233189337.31194687	154800215.981747	256697162.89318907	227090985.6838831	262512521.05093503	225897730.69270602
357086103.9900608	65913803.54512977	208719348.49360073	637330364.4575534	510375797.2997384	1111407519.6402905	160257746.73144913	179954788.7208128	159914478.23616394	61074859.844983846	326869256.2591593	65309279.32276837	791528623.669192	698336539.7097014	340078584.0311368	462187474.16086257	160880557.95797917	520441779.7798753	174216821.51585633	382799655.65394247	33996491.805684045	505990533.87622184	230083640.27451178	72244490.89936306	233189337.31194687	154800215.981747	256697162.89318907	227090985.6838831	217316149.77611038	225897730.69270602
357086103.9900608	55792020.76165544	208719348.49360073	274602303.4965415	510375797.2997384	747706260.6262829	160257746.73144913	93267995.59289186	159914478.23616394	61074859.844983846	296973491.46397924	65309279.32276837	695381784.1633922	627314775.3396224	340078584.0311368	462187474.16086257	115062138.49437901	520441779.7798753	174216821.51585633	382799655.65394247	33996491.805684045	505990533.87622184	82099739.69207686	72244490.89936306	158756284.61322764	154800215.981747	227049863.7981741	227090985.6838831	112609709.9293826	225897730.69270602
357086103.9900608	55792020.76165544	208719348.49360073	138415785.92031595	457232387.84728056	703073681.3102769	160257746.73144913	57915196.5040384	159914478.23616394	61074859.844983846	296973491.46397924	65309279.32276837	418115928.03878355	627314775.3396224	340078584.0311368	462187474.16086257	115062138.49437901	520441779.7798753	174216821.51585633	382799655.65394247	33996491.805684045	505990533.87622184	82099739.69207686	60751044.319056205	158756284.61322764	154800215.981747	100544492.1673876	227090985.6838831	112609709.9293826	138173531.97277468
252242195.3699753	53231658.7976189	208719348.49360073	138415785.92031595	355419074.20248294	384896976.8415335	160257746.73144913	57915196.5040384	89924385.93139917	61074859.844983846	274355267.1623241	65309279.32276837	418115928.03878355	627314775.3396224	340078584.0311368	30577927.63197958	68896747.41744508	332125498.2697102	139406017.36264184	364453537.03871113	33996491.805684045	375847073.31821597	82099739.69207686	60751044.319056205	158756284.61322764	125535849.23493339	100544492.1673876	227090985.6838831	112609709.9293826	138173531.97277468
252242195.3699753	53231658.7976189	208719348.49360073	138415785.92031595	156782437.52751917	384896976.8415335	160257746.73144913	57915196.5040384	89924385.93139917	61074859.844983846	204859267.4263527	65309279.32276837	371128225.2595147	627314775.3396224	254778657.6290677	30577927.63197958	68896747.41744508	91152336.4699844	128377047.44883695	71159206.30622213	33996491.805684045	50057118.69840363	82099739.69207686	60751044.319056205	158756284.61322764	125535849.23493339	100544492.1673876	195390899.0762776	112609709.9293826	136966091.09573758
36786647.11619969	53231658.7976189	208719348.49360073	109715090.97035085	156782437.52751917	245528485.25181392	160257746.73144913	44468184.67283132	89924385.93139917	61074859.844983846	177245474.03103	65309279.32276837	371128225.2595147	157976571.23418915	254778657.6290677	30577927.63197958	68896747.41744508	82000041.84508699	128377047.44883695	71159206.30622213	33996491.805684045	32163626.67521609	81380128.94061922	60751044.319056205	82599704.86770976	125535849.23493339	57349615.01500862	141120585.0644311	75878455.93502726	136966091.09573758
36786647.11619969	53231658.7976189	147875872.4245663	109715090.97035085	98140204.43122323	245528485.25181392	63349849.79508544	44468184.67283132	89924385.93139917	61074859.844983846	75701811.50749093	56053952.90115532	371128225.2595147	157976571.23418915	254778657.6290677	30577927.63197958	68896747.41744508	82000041.84508699	128377047.44883695	71159206.30622213	33996491.805684045	32163626.67521609	81380128.94061922	60751044.319056205	82599704.86770976	86467902.31763722	57349615.01500862	141120585.0644311	75878455.93502726	131405745.17021978
36786647.11619969	52382060.81156223	126618768.76881689	109715090.97035085	64492996.75039482	239331362.7070287	63349849.79508544	44468184.67283132	89924385.93139917	61074859.844983846	75701811.50749093	21346423.119797286	371128225.2595147	157976571.23418915	254778657.6290677	29636017.87558327	68896747.41744508	82000041.84508699	68660673.21514463	41139668.84041824	33996491.805684045	32163626.67521609	81380128.94061922	60751044.319056205	82599704.86770976	86467902.31763722	57349615.01500862	141120585.0644311	75878455.93502726	131405745.17021978
36786647.11619969	52382060.81156223	88896323.17044118	109715090.97035085	64492996.75039482	143192130.1325269	38596625.053953044	44468184.67283132	60765642.42296942	61074859.844983846	75701811.50749093	21346423.119797286	215020989.15258127	115580744.6117607	254778657.6290677	29636017.87558327	33698027.509153165	82000041.84508699	68660673.21514463	28316367.106250387	33996491.805684045	32163626.67521609	81380128.94061922	60751044.319056205	82599704.86770976	56038543.90647534	40151809.675618015	141120585.0644311	44824011.27540721	131405745.17021978
36786647.11619969	52382060.81156223	67887063.405296	109715090.97035085	64492996.75039482	143192130.1325269	38596625.053953044	35027848.122096054	34113185.49138355	37025181.41548851	61754180.09200323	21346423.119797286	215020989.15258127	39756475.11052851	201711950.1192962	29636017.87558327	33698027.509153165	82000041.84508699	51080969.611501694	28316367.106250387	33996491.805684045	32163626.67521609	81380128.94061922	60751044.319056205	71395081.94468608	32275877.89357161	18135553.54114488	140370591.1735695	16540292.563876394	87542555.11959818
36786647.11619969	52382060.81156223	67887063.405296	109715090.97035085	64492996.75039482	130461191.82085142	38596625.053953044	35027848.122096054	34113185.49138355	37025181.41548851	56787773.37934437	19627090.9617423	215020989.15258127	39756475.11052851	67627167.70200653	29636017.87558327	33698027.509153165	82000041.84508699	41563713.21343603	28316367.106250387	33996491.805684045	32163626.67521609	81380128.94061922	60751044.319056205	71395081.94468608	26153223.469710495	17301102.54866613	78074454.59178917	16540292.563876394	87542555.11959818
36251267.8365283	52382060.81156223	63541967.04919457	109715090.97035085	22538403.609193735	130461191.82085142	38596625.053953044	8996469.378066573	10701219.562948624	19128642.596213058	56787773.37934437	19627090.9617423	215020989.15258127	32149680.297143944	51443301.74240951	29636017.87558327	31141572.912435953	82000041.84508699	41563713.21343603	28316367.106250387	17047431.654218066	32163626.67521609	54062112.83555497	26692514.56599107	71395081.94468608	25969415.094603643	12325748.895657582	78074454.59178917	16540292.563876394	87542555.11959818
36251267.8365283	42848100.42854204	22935979.62170677	109715090.97035085	22538403.609193735	114336057.1650955	38596625.053953044	8191856.42432647	10701219.562948624	16250938.872405961	56787773.37934437	19627090.9617423	215020989.15258127	32149680.297143944	48661857.28083043	29636017.87558327	31141572.912435953	82000041.84508699	41563713.21343603	28316367.106250387	17047431.654218066	32163626.67521609	44656717.05715202	26692514.56599107	71395081.94468608	25969415.094603643	12325748.895657582	76442878.01678732	16540292.563876394	64153306.44291911
32336349.481659	42848100.42854204	14306691.846897108	109715090.97035085	10532329.173552563	105179306.35189746	38596625.053953044	8191856.42432647	10701219.562948624	16250938.872405961	26044892.881936505	17169859.027656347	215020989.15258127	32149680.297143944	15247475.021216666	29636017.87558327	31141572.912435953	82000041.84508699	25234599.67747222	18886505.269879792	17047431.654218066	29829123.72053796	44656717.05715202	26692514.56599107	71395081.94468608	25969415.094603643	11444700.399309855	76442878.01678732	16540292.563876394	37098130.618256025
31805923.49443777	42848100.42854204	14306691.846897108	73391596.88463113	10532329.173552563	105179306.35189746	38596625.053953044	8191856.42432647	10701219.562948624	16250938.872405961	26044892.881936505	13140501.723367881	215020989.15258127	32149680.297143944	15247475.021216666	18985202.646338727	31141572.912435953	81387330.83818458	14901610.86582795	18886505.269879792	17047431.654218066	29829123.72053796	21108871.734294426	26692514.56599107	71395081.94468608	25969415.094603643	11444700.399309855	76442878.01678732	16540292.563876394	21286405.785170898
31805923.49443777	26990446.162750725	14306691.846897108	12523345.214203604	10423011.836889239	50123753.671330474	38596625.053953044	8191856.42432647	6537350.830179825	16165840.994664334	26044892.881936505	8864983.042535543	172433199.88908908	32149680.297143944	15247475.021216666	18985202.646338727	20557683.339240894	81387330.83818458	14901610.86582795	18886505.269879792	11286293.358517993	29829123.72053796	21108871.734294426	26692514.56599107	57823126.65917853	25969415.094603643	11444700.399309855	55790657.3638039	16540292.563876394	21286405.785170898
31805923.49443777	24748694.03359791	14306691.846897108	12523345.214203604	10423011.836889239	50123753.671330474	38596625.053953044	8191856.42432647	6537350.830179825	14290507.399349697	26044892.881936505	8864983.042535543	138401678.04613027	32149680.297143944	15247475.021216666	18985202.646338727	14243786.447325619	81327205.61126284	14901610.86582795	18886505.269879792	11286293.358517993	29829123.72053796	21108871.734294426	26692514.56599107	40413030.427361086	25969415.094603643	11444700.399309855	53684050.84696325	16540292.563876394	8879347.271241397
23279042.96648627	24748694.03359791	14306691.846897108	12523345.214203604	10423011.836889239	37168821.53656822	26514710.847385727	8191856.42432647	6537350.830179825	14290507.399349697	26044892.881936505	8864983.042535543	75196622.47412376	32149680.297143944	15247475.021216666	14411381.590473587	9065858.32301448	28677033.495310824	14901610.86582795	18886505.269879792	11286293.358517993	29829123.72053796	16274197.609403638	24235667.71914925	40413030.427361086	25969415.094603643	11444700.399309855	44597703.61643389	16540292.563876394	8879347.271241397
23279042.96648627	24748694.03359791	14306691.846897108	12523345.214203604	10423011.836889239	23455547.01718423	24636983.177942146	8191856.42432647	6537350.830179825	14290507.399349697	26044892.881936505	8864983.042535543	75196622.47412376	32149680.297143944	15247475.021216666	14411381.590473587	9065858.32301448	28677033.495310824	10628007.849511256	14484285.724199448	11286293.358517993	26488928.021931656	16274197.609403638	24235667.71914925	40413030.427361086	23048046.97969292	11444700.399309855	40657098.92051876	14393320.824447397	8879347.271241397
21082481.560073588	24748694.03359791	11472644.871230783	12523345.214203604	10423011.836889239	23455547.01718423	24636983.177942146	8191856.42432647	6537350.830179825	14290507.399349697	22296752.349709462	7550918.080568744	75196622.47412376	32149680.297143944	15247475.021216666	14411381.590473587	9065858.32301448	28677033.495310824	10628007.849511256	14484285.724199448	8646434.320533475	26488928.021931656	16274197.609403638	18898727.183981664	40413030.427361086	20603121.33999153	11444700.399309855	11498052.095095923	14393320.824447397	8879347.271241397
8117812.334449307	17461294.748138733	11472644.871230783	3887540.8346037287	10423011.836889239	23455547.01718423	24636983.177942146	8191856.42432647	6537350.830179825	14290507.399349697	22296752.349709462	4533999.776486389	75196622.47412376	32149680.297143944	15247475.021216666	14411381.590473587	6309640.123526746	28677033.495310824	6815219.2138599595	13345373.7575915	8646434.320533475	26488928.021931656	16274197.609403638	18606899.57882832	40413030.427361086	20603121.33999153	11444700.399309855	11498052.095095923	14393320.824447397	8879347.271241397
8117812.334449307	17461294.748138733	11472644.871230783	3887540.8346037287	10423011.836889239	23455547.01718423	20808479.463565666	8191856.42432647	6537350.830179825	14290507.399349697	22296752.349709462	4533999.776486389	75196622.47412376	32149680.297143944	15247475.021216666	14411381.590473587	6309640.123526746	28677033.495310824	6815219.2138599595	13345373.7575915	8646434.320533475	20461682.80476153	16274197.609403638	18606899.57882832	40413030.427361086	20603121.33999153	11444700.399309855	11498052.095095923	14393320.824447397	8879347.271241397
8117812.334449307	17461294.748138733	11472644.871230783	3887540.8346037287	10423011.836889239	23455547.01718423	20808479.463565666	8191856.42432647	6537350.830179825	14290507.399349697	22296752.349709462	4533999.776486389	75196622.47412376	32149680.297143944	15247475.021216666	14411381.590473587	6182409.992816644	28677033.495310824	6466821.852478893	8017097.420902134	8646434.320533475	20461682.80476153	16274197.609403638	18606899.57882832	33170860.577886768	3680321.794829216	11444700.399309855	11498052.095095923	13972991.071446396	8879347.271241397
8117812.334449307	17461294.748138733	2461507.104966989	3887540.8346037287	10423011.836889239	14573963.762397386	20808479.463565666	3770723.041296863	3850873.709140313	14290507.399349697	19208611.493326623	4533999.776486389	75196622.47412376	32149680.297143944	15247475.021216666	14411381.590473587	6182409.992816644	28677033.495310824	6466821.852478893	5318430.115403422	8646434.320533475	20461682.80476153	16274197.609403638	18606899.57882832	33170860.577886768	3680321.794829216	8797144.1010237	11498052.095095923	13972991.071446396	6281253.0918083945
6126683.196558669	17461294.748138733	2461507.104966989	3887540.8346037287	10423011.836889239	14573963.762397386	20808479.463565666	3139392.082630675	3850873.709140313	13404029.160267334	19208611.493326623	4533999.776486389	66958237.91814191	32149680.297143944	15247475.021216666	14411381.590473587	6182409.992816644	28677033.495310824	6466821.852478893	5318430.115403422	8646434.320533475	20461682.80476153	16274197.609403638	12106562.913601018	13509235.592374707	3680321.794829216	8797144.1010237	9919758.584763842	13972991.071446396	6281253.0918083945
5192096.319774708	17461294.748138733	2461507.104966989	3887540.8346037287	10423011.836889239	9249093.77127572	15418978.591593482	3139392.082630675	3850873.709140313	13404029.160267334	19208611.493326623	4533999.776486389	66958237.91814191	27147716.75109894	15247475.021216666	12978235.193812888	6182409.992816644	28677033.495310824	6466821.852478893	5117502.23121858	8646434.320533475	20461682.80476153	16274197.609403638	12106562.913601018	13509235.592374707	3680321.794829216	8797144.1010237	9919758.584763842	13628759.217145063	4397277.130101943
3565706.9713870394	11215754.372268042	2461507.104966989	3816684.6990571306	10423011.836889239	9249093.77127572	15418978.591593482	3139392.082630675	3850873.709140313	6372935.001604	19208611.493326623	4533999.776486389	66958237.91814191	18520838.145686824	15247475.021216666	11129286.12237851	6182409.992816644	28677033.495310824	6466821.852478893	2018381.7278807566	8646434.320533475	20461682.80476153	16274197.609403638	12106562.913601018	13509235.592374707	3680321.794829216	8797144.1010237	9919758.584763842	13628759.217145063	3380648.1583036734
3372526.722262156	11215754.372268042	2461507.104966989	3816684.6990571306	10423011.836889239	7130608.912770718	15418978.591593482	3139392.082630675	3850873.709140313	6372935.001604	19208611.493326623	4533999.776486389	64330209.55789911	16729138.237835178	15247475.021216666	11129286.12237851	4729934.622683362	28677033.495310824	6466821.852478893	2018381.7278807566	6634033.055811509	20461682.80476153	14759813.323468363	12106562.913601018	13509235.592374707	2872919.6185449567	4046864.563757225	7645524.744837645	9462044.702828974	3380648.1583036734
2922607.8575031348	11215754.372268042	2461507.104966989	3816684.6990571306	10423011.836889239	5028291.073984298	15418978.591593482	3139392.082630675	3850873.709140313	5026108.900176041	19208611.493326623	3975380.252431012	63729694.45083773	16729138.237835178	15247475.021216666	11129286.12237851	4729934.622683362	18410505.705828547	6466821.852478893	2018381.7278807566	6634033.055811509	19370943.711033344	14759813.323468363	12106562.913601018	13509235.592374707	2872919.6185449567	4046864.563757225	7645524.744837645	8056019.780527312	3380648.1583036734
2922607.8575031348	11215754.372268042	2461507.104966989	3816684.6990571306	10423011.836889239	3217136.034207232	15418978.591593482	3139392.082630675	3731937.7632690943	3814001.5290944255	5638031.345196011	3975380.252431012	56388448.66429932	12675211.158872822	15247475.021216666	11129286.12237851	3157806.6365528028	18410505.705828547	6466821.852478893	2018381.7278807566	6634033.055811509	7299084.284933207	14759813.323468363	12106562.913601018	10241254.974054167	2872919.6185449567	2695114.834724689	7602549.693841114	8056019.780527312	3380648.1583036734
2922607.8575031348	11215754.372268042	2461507.104966989	3816684.6990571306	10423011.836889239	3217136.034207232	12538626.598444397	3139392.082630675	2140928.6830372554	3814001.5290944255	5638031.345196011	3975380.252431012	50209604.13000961	12675211.158872822	14687323.960780725	11129286.12237851	3157806.6365528028	18410505.705828547	6466821.852478893	2018381.7278807566	6634033.055811509	5930710.383240663	14759813.323468363	12106562.913601018	10241254.974054167	2872919.6185449567	2695114.834724689	5812514.961593252	5278808.268728363	2742815.9682085956
2922607.8575031348	11215754.372268042	2461507.104966989	3816684.6990571306	10423011.836889239	3217136.034207232	9556688.953335874	1607677.2732791747	2140928.6830372554	3814001.5290944255	5638031.345196011	3975380.252431012	50209604.13000961	12675211.158872822	14574221.029313937	11129286.12237851	2404331.8654398825	18410505.705828547	6466821.852478893	2018381.7278807566	6634033.055811509	5930710.383240663	14759813.323468363	8292073.04926641	7689702.848863316	1835144.2384715439	2695114.834724689	5812514.961593252	5278808.268728363	1649375.2970451391
2922607.8575031348	11215754.372268042	2092173.8406923665	3816684.6990571306	10423011.836889239	3217136.034207232	9556688.953335874	1607677.2732791747	2140928.6830372554	3814001.5290944255	5638031.345196011	2377515.0214479496	50209604.13000961	9820640.767214604	14574221.029313937	11129286.12237851	2404331.8654398825	18296910.817924675	6466821.852478893	1773665.6582806015	6634033.055811509	4692902.549326119	14759813.323468363	8292073.04926641	6294568.587634374	1638004.170440052	2695114.834724689	5812514.961593252	5030537.76030157	1649375.2970451391
2922607.8575031348	5296623.687171857	1248766.0669803317	3816684.6990571306	9058160.454249227	3217136.034207232	9556688.953335874	1607677.2732791747	2140928.6830372554	3814001.5290944255	5638031.345196011	2377515.0214479496	33570452.016656674	8922564.33875361	10785083.702526301	3389851.079235634	2404331.8654398825	7012489.796339874	6466821.852478893	1773665.6582806015	6634033.055811509	4692902.549326119	14759813.323468363	8292073.04926641	4779878.126638031	1554539.7473371103	2573189.4864850543	5812514.961593252	5030537.76030157	1649375.2970451391
2922607.8575031348	5296623.687171857	1248766.0669803317	3816684.6990571306	9058160.454249227	3217136.034207232	9398408.499081558	1607677.2732791747	2140928.6830372554	3814001.5290944255	5638031.345196011	1708087.5023060713	33570452.016656674	6791242.616630659	10639907.758321883	3389851.079235634	2404331.8654398825	7012489.796339874	6466821.852478893	1773665.6582806015	3757683.2251983993	4284779.224598066	14759813.323468363	8292073.04926641	4779878.126638031	1554539.7473371103	2573189.4864850543	5812514.961593252	3455555.7992094005	1649375.2970451391
2922607.8575031348	5296623.687171857	1248766.0669803317	3816684.6990571306	5211288.616326616	3217136.034207232	9398408.499081558	1607677.2732791747	1213308.3349856033	3814001.5290944255	5638031.345196011	1334039.4968509749	33570452.016656674	6448291.148568126	10639907.758321883	3001984.1500954507	2404331.8654398825	7012489.796339874	6129642.837911257	1773665.6582806015	3736855.8821306718	4281259.068206586	10853785.563666405	6302989.980587148	4779878.126638031	1554539.7473371103	361763.1107355897	5812514.961593252	3455555.7992094005	1419523.5079624765
2922607.8575031348	5296623.687171857	1248766.0669803317	3816684.6990571306	1460622.6644712617	3217136.034207232	9398408.499081558	1513841.1248449716	1213308.3349856033	3814001.5290944255	4517310.655724395	1334039.4968509749	31305104.75329762	6448291.148568126	9786658.584798548	3001984.1500954507	1580187.577603079	5418388.797782296	6129642.837911257	1773665.6582806015	3736855.8821306718	4281259.068206586	10853785.563666405	3735082.281508362	4779878.126638031	1524006.7157197273	361763.1107355897	5812514.961593252	3455555.7992094005	1419523.5079624765
2368882.5992910718	5296623.687171857	1248766.0669803317	3816684.6990571306	1460622.6644712617	3217136.034207232	9398408.499081558	1513841.1248449716	1213308.3349856033	3814001.5290944255	4517310.655724395	1334039.4968509749	31305104.75329762	6448291.148568126	9786658.584798548	3001984.1500954507	1580187.577603079	5232518.936567389	6129642.837911257	1773665.6582806015	3736855.8821306718	4281259.068206586	10853785.563666405	3735082.281508362	4779878.126638031	1524006.7157197273	361763.1107355897	5812514.961593252	3455555.7992094005	1419523.5079624765
2368882.5992910718	5296623.687171857	1248766.0669803317	3816684.6990571306	1460622.6644712617	3217136.034207232	9398408.499081558	1513841.1248449716	1213308.3349856033	3814001.5290944255	4517310.655724395	1181761.7422629714	24826783.772331055	6448291.148568126	8646991.160369927	2741078.114118792	1073423.1878891664	4989333.190089177	6129642.837911257	1773665.6582806015	1808438.5593912061	4281259.068206586	8770893.556864105	3735082.281508362	4779878.126638031	1524006.7157197273	361763.1107355897	5812514.961593252	3455555.7992094005	1419523.5079624765
2368882.5992910718	5296623.687171857	1248766.0669803317	3816684.6990571306	1460622.6644712617	2335100.5491922316	4234857.184162769	1513841.1248449716	761291.5754920447	2486717.90566644	4517310.655724395	1174228.0609213612	24826783.772331055	4393403.013830477	8646991.160369927	2741078.114118792	1073423.1878891664	4989333.190089177	6129642.837911257	1773665.6582806015	1808438.5593912061	4102967.623115876	7993244.504537139	1581301.6141227882	4779878.126638031	1524006.7157197273	361763.1107355897	5388535.437642115	3455555.7992094005	1419523.5079624765
2368882.5992910718	5296623.687171857	1248766.0669803317	3816684.6990571306	1460622.6644712617	2335100.5491922316	4234857.184162769	1513841.1248449716	761291.5754920447	2355780.0457972987	4517310.655724395	1174228.0609213612	22749352.14104872	4393403.013830477	2510977.195432809	801188.7810825785	981972.442483215	4989333.190089177	2298646.0531171733	1773665.6582806015	1808438.5593912061	4102967.623115876	6399648.000934102	1581301.6141227882	1576927.4866408508	1524006.7157197273	361763.1107355897	5388535.437642115	3455555.7992094005	1419523.5079624765
2368882.5992910718	5296623.687171857	1248766.0669803317	3816684.6990571306	1460622.6644712617	2335100.5491922316	4234857.184162769	1395572.5965120413	761291.5754920447	2355780.0457972987	4517310.655724395	1174228.0609213612	22749352.14104872	4393403.013830477	2510977.195432809	801188.7810825785	981972.442483215	4989333.190089177	1850914.517807753	1773665.6582806015	1808438.5593912061	4102967.623115876	6399648.000934102	1581301.6141227882	1576927.4866408508	1524006.7157197273	361763.1107355897	4564465.25767391	2971848.2792112543	1419523.5079624765
1211898.881557755	5184594.74783563	1248766.0669803317	3816684.6990571306	1460622.6644712617	1338757.8140196565	4234857.184162769	1395572.5965120413	761291.5754920447	2355780.0457972987	4517310.655724395	692445.9982616814	22749352.14104872	2466187.4167658705	2510977.195432809	801188.7810825785	981972.442483215	4115950.2934727254	1850914.517807753	1773665.6582806015	1808438.5593912061	4102967.623115876	6399648.000934102	1363255.292878314	1576927.4866408508	1524006.7157197273	361763.1107355897	4564465.25767391	2971848.2792112543	1419523.5079624765
1211898.881557755	2323430.0625827056	1248766.0669803317	3816684.6990571306	1460622.6644712617	1338757.8140196565	4234857.184162769	1395572.5965120413	761291.5754920447	2355780.0457972987	4517310.655724395	692445.9982616814	22749352.14104872	2466187.4167658705	2510977.195432809	801188.7810825785	981972.442483215	4115950.2934727254	1544474.3907454342	1773665.6582806015	1090922.0863840957	3535131.5894975313	6399648.000934102	1363255.292878314	1576927.4866408508	1524006.7157197273	361763.1107355897	4564465.25767391	1616378.72898161	1419523.5079624765
1211898.881557755	2323430.0625827056	1248766.0669803317	2592019.8731165044	1229325.2726046161	1338757.8140196565	3649080.0884115556	1395572.5965120413	761291.5754920447	2355780.0457972987	4517310.655724395	692445.9982616814	22749352.14104872	2466187.4167658705	2510977.195432809	801188.7810825785	981972.442483215	4115950.2934727254	1544474.3907454342	1773665.6582806015	1090922.0863840957	3535131.5894975313	6399648.000934102	1363255.292878314	1576927.4866408508	1524006.7157197273	361763.1107355897	3528537.0570573714	1295863.3356856091	1419523.5079624765
1211898.881557755	2323430.0625827056	1248766.0669803317	2592019.8731165044	640138.3779407286	1309179.0552215944	2476420.150459807	1395572.5965120413	761291.5754920447	2355780.0457972987	4517310.655724395	692445.9982616814	22749352.14104872	2466187.4167658705	2510977.195432809	647484.1129374814	978430.8965660392	4115950.2934727254	1544474.3907454342	1773665.6582806015	1090922.0863840957	3535131.5894975313	6399648.000934102	1363255.292878314	1576927.4866408508	1524006.7157197273	361763.1107355897	3528537.0570573714	1295863.3356856091	1419523.5079624765
1211898.881557755	2323430.0625827056	883147.6105858723	2592019.8731165044	640138.3779407286	1309179.0552215944	2476420.150459807	1395572.5965120413	716693.8195162043	2355780.0457972987	4486938.076591536	692445.9982616814	20093667.1413019	1844925.391112319	2510977.195432809	647484.1129374814	978430.8965660392	4110556.154747121	1544474.3907454342	1773665.6582806015	1073080.7189620377	3535131.5894975313	6399648.000934102	1363255.292878314	1576927.4866408508	1452233.4855446822	361763.1107355897	1864813.6506378548	1295863.3356856091	1419523.5079624765
1211898.881557755	2323430.0625827056	883147.6105858723	2592019.8731165044	640138.3779407286	1309179.0552215944	2476420.150459807	1395572.5965120413	716693.8195162043	2355780.0457972987	4486938.076591536	692445.9982616814	20093667.1413019	1844925.391112319	2510977.195432809	647484.1129374814	799671.9838723629	3240896.484630988	1544474.3907454342	1773665.6582806015	1073080.7189620377	3535131.5894975313	5728027.817127972	1363255.292878314	850432.6269615431	1452233.4855446822	361763.1107355897	1190312.3459433885	1295863.3356856091	1419523.5079624765
1211898.881557755	2323430.0625827056	883147.6105858723	2592019.8731165044	640138.3779407286	1309179.0552215944	2476420.150459807	1395572.5965120413	716693.8195162043	2355780.0457972987	4486938.076591536	692445.9982616814	20093667.1413019	1844925.391112319	2510977.195432809	647484.1129374814	339215.0571601763	3240896.484630988	1544474.3907454342	1773665.6582806015	882636.1894061291	3535131.5894975313	5728027.817127972	1363255.292878314	850432.6269615431	1452233.4855446822	361763.1107355897	1190312.3459433885	1295863.3356856091	1303845.0810433505
1211898.881557755	2323430.0625827056	883147.6105858723	2592019.8731165044	640138.3779407286	1309179.0552215944	1092177.8481393182	1395572.5965120413	716693.8195162043	2355780.0457972987	4028587.284016862	692445.9982616814	20093667.1413019	1844925.391112319	2510977.195432809	647484.1129374814	339215.0571601763	2867322.337657041	1544474.3907454342	1773665.6582806015	358446.56632665626	3535131.5894975313	3951724.526525151	1363255.292878314	850432.6269615431	1452233.4855446822	361763.1107355897	1190312.3459433885	1295863.3356856091	1303845.0810433505
1211898.881557755	2323430.0625827056	858760.3465804962	2592019.8731165044	512627.5924920159	1108031.71749342	1068698.335712235	1395572.5965120413	716693.8195162043	2355780.0457972987	4028587.284016862	692445.9982616814	20093667.1413019	1844925.391112319	2510977.195432809	647484.1129374814	339215.0571601763	2867322.337657041	1544474.3907454342	1773665.6582806015	358446.56632665626	1025560.4493007109	3951724.526525151	1274496.5307763813	850432.6269615431	1452233.4855446822	361763.1107355897	1190312.3459433885	1295863.3356856091	1025663.273649761
1211898.881557755	2323430.0625827056	858760.3465804962	2592019.8731165044	512627.5924920159	1108031.71749342	1068698.335712235	1395572.5965120413	679341.0728747286	2355780.0457972987	4028587.284016862	692445.9982616814	13004813.992041567	1844925.391112319	2510977.195432809	647484.1129374814	339215.0571601763	2867322.337657041	1544474.3907454342	1773665.6582806015	358446.56632665626	1025560.4493007109	3951724.526525151	1274496.5307763813	850432.6269615431	1452233.4855446822	361763.1107355897	1190312.3459433885	1295863.3356856091	879104.3885306158
927746.3325459895	2226732.2184673245	858760.3465804962	2257818.171673586	316252.6699863394	1108031.71749342	1015040.9134302115	1395572.5965120413	679341.0728747286	2355780.0457972987	3486204.205960611	692445.9982616814	8532225.432733389	1844925.391112319	1777690.5480585261	647484.1129374814	339215.0571601763	2352149.8066398925	1544474.3907454342	1773665.6582806015	358446.56632665626	1025560.4493007109	3951724.526525151	1274496.5307763813	850432.6269615431	1452233.4855446822	361763.1107355897	1190312.3459433885	1295863.3356856091	879104.3885306158
927746.3325459895	2226732.2184673245	858760.3465804962	2257818.171673586	316252.6699863394	1108031.71749342	1015040.9134302115	1223618.8410811913	679341.0728747286	2355780.0457972987	3486204.205960611	692445.9982616814	8403614.3866466	1844925.391112319	698473.5325428157	647484.1129374814	339215.0571601763	2352149.8066398925	1544474.3907454342	1773665.6582806015	358446.56632665626	1025560.4493007109	3951724.526525151	925093.2283597316	850432.6269615431	1452233.4855446822	361763.1107355897	1190312.3459433885	1295863.3356856091	730844.6068153103
927746.3325459895	1504709.4260818912	858760.3465804962	1990760.5268591493	316252.6699863394	797377.9993040229	1015040.9134302115	1223618.8410811913	679341.0728747286	2355780.0457972987	3486204.205960611	692445.9982616814	8403614.3866466	1441852.097451122	698473.5325428157	647484.1129374814	339215.0571601763	1319847.5859424984	1544474.3907454342	1773665.6582806015	358446.56632665626	1025560.4493007109	3951724.526525151	925093.2283597316	850432.6269615431	1330179.4136448503	361763.1107355897	644882.4338804047	1295863.3356856091	730844.6068153103
927746.3325459895	1504709.4260818912	503315.4492894313	1756978.8403937165	316252.6699863394	619609.532245507	1015040.9134302115	1223618.8410811913	613120.036010887	2355780.0457972987	3486204.205960611	692445.9982616814	8403614.3866466	1441852.097451122	698473.5325428157	647484.1129374814	339215.0571601763	906744.1733532323	1544474.3907454342	1722802.83633118	358446.56632665626	1025560.4493007109	3951724.526525151	925093.2283597316	765788.8682333296	1330179.4136448503	361763.1107355897	582902.9569649523	1242013.2423276817	730844.6068153103
927746.3325459895	1504709.4260818912	503315.4492894313	1756978.8403937165	316252.6699863394	357063.43583616504	973721.1392181269	1223618.8410811913	569340.1504869611	2355780.0457972987	3486204.205960611	683357.4811856616	4156785.0194733357	1441852.097451122	698473.5325428157	647484.1129374814	339215.0571601763	814530.6777282887	1544474.3907454342	1722802.83633118	358446.56632665626	1025560.4493007109	3951724.526525151	816809.3291843307	765788.8682333296	1330179.4136448503	361763.1107355897	582902.9569649523	1019002.8798452199	730844.6068153103
927746.3325459895	1504709.4260818912	503315.4492894313	1756978.8403937165	316252.6699863394	357063.43583616504	973721.1392181269	1223618.8410811913	569340.1504869611	2355780.0457972987	3381694.0662438073	683357.4811856616	3621600.6287594084	1441852.097451122	698473.5325428157	647484.1129374814	293374.8421746298	814530.6777282887	1544474.3907454342	1722802.83633118	358446.56632665626	1025560.4493007109	3951724.526525151	816809.3291843307	753057.6985000519	1330179.4136448503	361763.1107355897	582902.9569649523	943708.562448633	546806.0846926294
927746.3325459895	1504709.4260818912	503315.4492894313	1756978.8403937165	316252.6699863394	357063.43583616504	973721.1392181269	1219751.5532271639	569340.1504869611	1753192.2130712746	3381694.0662438073	683357.4811856616	3621600.6287594084	1441852.097451122	698473.5325428157	634066.1340255507	275211.8523264242	761325.0984584291	1544474.3907454342	1722802.83633118	358446.56632665626	1025560.4493007109	1643246.5570296033	816809.3291843307	753057.6985000519	1330179.4136448503	361763.1107355897	582902.9569649523	943708.562448633	546806.0846926294
927746.3325459895	1504709.4260818912	503315.4492894313	1756978.8403937165	316252.6699863394	357063.43583616504	973721.1392181269	1219751.5532271639	569340.1504869611	1250205.9009819208	2584569.3518542782	683357.4811856616	3621600.6287594084	1094793.5575584674	698473.5325428157	634066.1340255507	258581.62034527882	761325.0984584291	1544474.3907454342	396124.8943785192	358446.56632665626	1025560.4493007109	1643246.5570296033	816809.3291843307	753057.6985000519	1330179.4136448503	340423.44295037247	582902.9569649523	522273.7698558433	546806.0846926294
927746.3325459895	1504709.4260818912	503315.4492894313	1756978.8403937165	316252.6699863394	357063.43583616504	973721.1392181269	317911.6210135746	569340.1504869611	1250205.9009819208	2209103.002377506	683357.4811856616	3621600.6287594084	1094793.5575584674	698473.5325428157	634066.1340255507	258581.62034527882	761325.0984584291	1225128.7584579275	396124.8943785192	316476.5402807416	1025560.4493007109	1321561.9033407327	816809.3291843307	753057.6985000519	1330179.4136448503	340423.44295037247	582902.9569649523	522273.7698558433	546806.0846926294
927746.3325459895	1504709.4260818912	503315.4492894313	1612604.7358567468	316252.6699863394	357063.43583616504	973721.1392181269	317911.6210135746	569340.1504869611	1250205.9009819208	2209103.002377506	683357.4811856616	3621600.6287594084	1094793.5575584674	698473.5325428157	634066.1340255507	258581.62034527882	761325.0984584291	1225128.7584579275	396124.8943785192	316476.5402807416	541794.273383522	1321561.9033407327	705355.7645978663	753057.6985000519	1330179.4136448503	289050.5545427261	423689.603817719	522273.7698558433	546806.0846926294
927746.3325459895	1371467.88301325	477567.9612759113	1612604.7358567468	316252.6699863394	357063.43583616504	964830.8466248325	317911.6210135746	569340.1504869611	1250205.9009819208	2209103.002377506	683357.4811856616	3621600.6287594084	1094793.5575584674	698473.5325428157	634066.1340255507	258581.62034527882	619084.5278045675	1225128.7584579275	383965.3627793293	316476.5402807416	541794.273383522	1321561.9033407327	577025.6713859257	753057.6985000519	1330179.4136448503	289050.5545427261	423689.603817719	522273.7698558433	546806.0846926294
927746.3325459895	1371467.88301325	477567.9612759113	1612604.7358567468	316252.6699863394	357063.43583616504	964830.8466248325	317911.6210135746	569340.1504869611	1064596.6874376084	1554926.4534110723	683357.4811856616	3621600.6287594084	1094793.5575584674	698473.5325428157	634066.1340255507	258581.62034527882	619084.5278045675	1225128.7584579275	383965.3627793293	316476.5402807416	541794.273383522	1321561.9033407327	356940.5761419633	234937.33378955012	1330179.4136448503	289050.5545427261	423689.603817719	522273.7698558433	546806.0846926294
927746.3325459895	661765.4230329349	477567.9612759113	1612604.7358567468	316252.6699863394	357063.43583616504	964830.8466248325	317911.6210135746	569340.1504869611	1064596.6874376084	1554926.4534110723	597637.5780517248	3621600.6287594084	1094793.5575584674	698473.5325428157	634066.1340255507	258581.62034527882	619084.5278045675	1225128.7584579275	383965.3627793293	316476.5402807416	541794.273383522	1321561.9033407327	356940.5761419633	234937.33378955012	1330179.4136448503	250192.81259216653	423689.603817719	522273.7698558433	546806.0846926294
927746.3325459895	661765.4230329349	477567.9612759113	1396864.01792484	298469.9551982646	357063.43583616504	964830.8466248325	317911.6210135746	569340.1504869611	1064596.6874376084	1332608.372684944	597637.5780517248	3621600.6287594084	1094793.5575584674	572647.186651574	634066.1340255507	258581.62034527882	619084.5278045675	1225128.7584579275	383965.3627793293	316476.5402807416	382493.2700059091	1321561.9033407327	356940.5761419633	234937.33378955012	1311699.204635011	250192.81259216653	423689.603817719	522273.7698558433	546806.0846926294
927746.3325459895	661765.4230329349	477567.9612759113	1396864.01792484	298469.9551982646	357063.43583616504	964830.8466248325	317911.6210135746	569340.1504869611	1064596.6874376084	1332608.372684944	597637.5780517248	3025890.4320797096	1094793.5575584674	242640.4554882469	578501.9541839014	258581.62034527882	619084.5278045675	1225128.7584579275	383965.3627793293	316476.5402807416	382493.2700059091	1321561.9033407327	356940.5761419633	234937.33378955012	1311699.204635011	250192.81259216653	423689.603817719	522273.7698558433	541606.4938058641
927746.3325459895	661765.4230329349	386854.8160767815	1396864.01792484	298469.9551982646	357063.43583616504	964830.8466248325	317911.6210135746	569340.1504869611	1064596.6874376084	1332608.372684944	512253.1749846421	2162306.396414853	1094793.5575584674	242640.4554882469	578501.9541839014	258581.62034527882	619084.5278045675	1225128.7584579275	383965.3627793293	316476.5402807416	382493.2700059091	1321561.9033407327	356940.5761419633	234937.33378955012	1311699.204635011	250192.81259216653	423689.603817719	463409.4203168161	541606.4938058641
770522.0181682945	661765.4230329349	386854.8160767815	1178832.5484595762	298469.9551982646	357063.43583616504	964830.8466248325	317911.6210135746	566041.9957590253	1064596.6874376084	1332608.372684944	463510.26027755014	2162306.396414853	1094793.5575584674	242640.4554882469	578501.9541839014	258581.62034527882	619084.5278045675	1225128.7584579275	383965.3627793293	316476.5402807416	382493.2700059091	1321561.9033407327	356940.5761419633	234937.33378955012	1311699.204635011	250192.81259216653	402444.91657215636	463409.4203168161	541606.4938058641
770522.0181682945	661765.4230329349	270573.4858564144	589159.1357468884	298469.9551982646	357063.43583616504	964830.8466248325	317911.6210135746	566041.9957590253	1012111.0141342941	1332608.372684944	463510.26027755014	2162306.396414853	1094793.5575584674	242640.4554882469	578501.9541839014	258581.62034527882	619084.5278045675	1225128.7584579275	383965.3627793293	316476.5402807416	382493.2700059091	1321561.9033407327	356940.5761419633	234937.33378955012	1311699.204635011	250192.81259216653	402444.91657215636	463409.4203168161	541606.4938058641
770522.0181682945	661765.4230329349	270573.4858564144	589159.1357468884	238649.4982026918	357063.43583616504	888368.3098615601	312323.54936928663	566041.9957590253	1012111.0141342941	1332608.372684944	463510.26027755014	2162306.396414853	1094793.5575584674	242640.4554882469	578501.9541839014	196794.40134139842	574514.6471321995	1070122.1313972403	383965.3627793293	316476.5402807416	382493.2700059091	1321561.9033407327	356940.5761419633	234937.33378955012	1311699.204635011	250192.81259216653	402444.91657215636	463409.4203168161	468002.8663817708
538360.7727335155	529539.4997554555	270573.4858564144	589159.1357468884	192377.65255737462	280802.65067431267	888368.3098615601	268884.2624212851	566041.9957590253	1012111.0141342941	1332608.372684944	463510.26027755014	2162306.396414853	1094793.5575584674	242640.4554882469	482334.46710540674	196794.40134139842	574514.6471321995	1070122.1313972403	383965.3627793293	316476.5402807416	382493.2700059091	1321561.9033407327	356940.5761419633	234937.33378955012	1311699.204635011	250192.81259216653	402444.91657215636	463409.4203168161	468002.8663817708
538360.7727335155	529539.4997554555	270573.4858564144	589159.1357468884	167347.94802529737	280802.65067431267	888368.3098615601	268884.2624212851	566041.9957590253	959874.3243861947	1332608.372684944	246779.82368530572	2162306.396414853	986953.4665132596	242640.4554882469	482334.46710540674	196794.40134139842	574514.6471321995	1070122.1313972403	383965.3627793293	316476.5402807416	382493.2700059091	1321561.9033407327	294634.2136628754	234937.33378955012	1311699.204635011	250192.81259216653	402444.91657215636	393064.35380720475	468002.8663817708
538360.7727335155	529539.4997554555	252407.8584416718	589159.1357468884	167347.94802529737	280802.65067431267	888368.3098615601	214037.38890988924	535401.8894628081	959874.3243861947	929463.0624358385	246779.82368530572	2162306.396414853	986953.4665132596	242640.4554882469	482334.46710540674	196794.40134139842	574514.6471321995	913854.292782783	383965.3627793293	316476.5402807416	382493.2700059091	1321561.9033407327	294634.2136628754	234937.33378955012	1311699.204635011	205088.24072335352	402444.91657215636	393064.35380720475	468002.8663817708
538360.7727335155	529539.4997554555	252407.8584416718	421932.7256123997	167347.94802529737	280802.65067431267	888368.3098615601	214037.38890988924	535401.8894628081	959874.3243861947	929463.0624358385	223257.05389546434	2162306.396414853	986953.4665132596	242640.4554882469	411982.0676110043	196794.40134139842	574514.6471321995	913854.292782783	383965.3627793293	316476.5402807416	382493.2700059091	1321561.9033407327	294634.2136628754	234937.33378955012	1311699.204635011	205088.24072335352	402444.91657215636	393064.35380720475	468002.8663817708
538360.7727335155	529539.4997554555	252407.8584416718	279078.9066193843	167347.94802529737	280802.65067431267	791330.8071780439	214037.38890988924	535401.8894628081	959874.3243861947	929463.0624358385	223257.05389546434	2162306.396414853	986953.4665132596	242640.4554882469	411982.0676110043	196794.40134139842	513823.2851067982	913854.292782783	383965.3627793293	316476.5402807416	382493.2700059091	426309.5759150513	294634.2136628754	234937.33378955012	953066.5576667386	205088.24072335352	402444.91657215636	393064.35380720475	376094.28367105284
538360.7727335155	529539.4997554555	252407.8584416718	279078.9066193843	167347.94802529737	280802.65067431267	791330.8071780439	214037.38890988924	535401.8894628081	959874.3243861947	924025.717807064	223257.05389546434	2162306.396414853	986953.4665132596	242640.4554882469	411982.0676110043	196794.40134139842	513823.2851067982	813402.848699393	383965.3627793293	316476.5402807416	382493.2700059091	401188.59749822173	283223.64852329856	234937.33378955012	953066.5576667386	205088.24072335352	402444.91657215636	393064.35380720475	376094.28367105284
538360.7727335155	478559.84286261926	252407.8584416718	279078.9066193843	167347.94802529737	280802.65067431267	791330.8071780439	214037.38890988924	535401.8894628081	959874.3243861947	924025.717807064	223257.05389546434	2162306.396414853	986953.4665132596	242640.4554882469	411982.0676110043	196794.40134139842	513823.2851067982	813402.848699393	383965.3627793293	316476.5402807416	382493.2700059091	401188.59749822173	283223.64852329856	234937.33378955012	953066.5576667386	205088.24072335352	402444.91657215636	251313.03116546417	376094.28367105284
360133.1901659621	478559.84286261926	252407.8584416718	279078.9066193843	167347.94802529737	280802.65067431267	791330.8071780439	214037.38890988924	535401.8894628081	959874.3243861947	924025.717807064	223257.05389546434	2162306.396414853	986953.4665132596	242640.4554882469	411982.0676110043	196794.40134139842	513823.2851067982	813402.848699393	383965.3627793293	316476.5402807416	311595.12027086416	385955.4696675035	283223.64852329856	234937.33378955012	936781.303472498	205088.24072335352	402444.91657215636	251313.03116546417	376094.28367105284
360133.1901659621	478559.84286261926	252407.8584416718	276833.0054980221	167347.94802529737	280802.65067431267	791330.8071780439	214037.38890988924	535401.8894628081	959874.3243861947	924025.717807064	223257.05389546434	2162306.396414853	986953.4665132596	216422.82587623465	411982.0676110043	196794.40134139842	513823.2851067982	660198.3983015779	383965.3627793293	316476.5402807416	311595.12027086416	385955.4696675035	283223.64852329856	234937.33378955012	936781.303472498	186664.84984315932	402444.91657215636	251313.03116546417	376094.28367105284
360133.1901659621	474159.3128251601	252407.8584416718	263872.527480921	167347.94802529737	280802.65067431267	791330.8071780439	214037.38890988924	535401.8894628081	959874.3243861947	924025.717807064	194710.20229224247	1941200.7854449668	986953.4665132596	216422.82587623465	411982.0676110043	196794.40134139842	513823.2851067982	660198.3983015779	383965.3627793293	316476.5402807416	311595.12027086416	383439.00798711984	283223.64852329856	234937.33378955012	893119.5772063446	186664.84984315932	402444.91657215636	251313.03116546417	376094.28367105284
360133.1901659621	474159.3128251601	252407.8584416718	263287.5460656191	167347.94802529737	280802.65067431267	791330.8071780439	214037.38890988924	535401.8894628081	959874.3243861947	924025.717807064	194710.20229224247	1941200.7854449668	986953.4665132596	216422.82587623465	411982.0676110043	196794.40134139842	513823.2851067982	660198.3983015779	383965.3627793293	316476.5402807416	311595.12027086416	383439.00798711984	283223.64852329856	234677.50369290897	893119.5772063446	186664.84984315932	402444.91657215636	166832.01393928003	376094.28367105284
360133.1901659621	474159.3128251601	252407.8584416718	263287.5460656191	167347.94802529737	280802.65067431267	791330.8071780439	214037.38890988924	418955.084829787	543429.1415229157	924025.717807064	194710.20229224247	1941200.7854449668	986953.4665132596	216422.82587623465	411982.0676110043	196794.40134139842	513823.2851067982	660198.3983015779	383965.3627793293	316476.5402807416	311595.12027086416	383439.00798711984	283223.64852329856	234677.50369290897	836715.6120071745	186664.84984315932	402444.91657215636	166832.01393928003	260224.87605992387
360133.1901659621	474159.3128251601	252407.8584416718	263287.5460656191	167347.94802529737	280802.65067431267	791330.8071780439	214037.38890988924	418955.084829787	543429.1415229157	924025.717807064	194710.20229224247	1119616.6609331653	986953.4665132596	216422.82587623465	411982.0676110043	196794.40134139842	513823.2851067982	624452.7814668965	383965.3627793293	316476.5402807416	311595.12027086416	383439.00798711984	283223.64852329856	234677.50369290897	836715.6120071745	186664.84984315932	402444.91657215636	166832.01393928003	260224.87605992387
360133.1901659621	474159.3128251601	251515.65932558855	263287.5460656191	167347.94802529737	280802.65067431267	546870.2712015747	214037.38890988924	418955.084829787	543429.1415229157	924025.717807064	194710.20229224247	1119616.6609331653	986953.4665132596	216422.82587623465	411982.0676110043	196794.40134139842	513823.2851067982	624452.7814668965	383965.3627793293	316476.5402807416	311595.12027086416	383439.00798711984	283223.64852329856	234677.50369290897	836715.6120071745	186664.84984315932	402444.91657215636	166832.01393928003	260224.87605992387
360133.1901659621	474159.3128251601	251515.65932558855	263287.5460656191	167347.94802529737	280802.65067431267	546870.2712015747	214037.38890988924	418955.084829787	481869.8487917772	924025.717807064	194710.20229224247	1035443.3935363407	986953.4665132596	216422.82587623465	411982.0676110043	196794.40134139842	513823.2851067982	624452.7814668965	383965.3627793293	316476.5402807416	311595.12027086416	383439.00798711984	283223.64852329856	234677.50369290897	833615.4742585367	186664.84984315932	402444.91657215636	166832.01393928003	260224.87605992387
360133.1901659621	474159.3128251601	251515.65932558855	263287.5460656191	167347.94802529737	243809.26444423484	546870.2712015747	214037.38890988924	418955.084829787	481869.8487917772	924025.717807064	194710.20229224247	987790.7355536037	945256.9576235662	216422.82587623465	342698.3842522612	196794.40134139842	513823.2851067982	624452.7814668965	383965.3627793293	316476.5402807416	311595.12027086416	321998.3090863005	246133.53773092106	179640.78691767761	833615.4742585367	186664.84984315932	402444.91657215636	166832.01393928003	260224.87605992387
360133.1901659621	474159.3128251601	251515.65932558855	263287.5460656191	167347.94802529737	243809.26444423484	536872.0538730635	214037.38890988924	376679.9146270565	429654.7715236178	924025.717807064	194710.20229224247	987790.7355536037	945256.9576235662	216422.82587623465	279470.38799151545	196794.40134139842	513823.2851067982	494826.27879847214	383965.3627793293	316476.5402807416	311595.12027086416	321998.3090863005	246133.53773092106	179640.78691767761	833615.4742585367	159281.6956006923	402444.91657215636	166832.01393928003	260224.87605992387
360133.1901659621	474159.3128251601	251515.65932558855	263287.5460656191	167347.94802529737	193324.06012647616	536872.0538730635	214037.38890988924	376679.9146270565	429654.7715236178	924025.717807064	194710.20229224247	987790.7355536037	945256.9576235662	216422.82587623465	279470.38799151545	196794.40134139842	513823.2851067982	494826.27879847214	383965.3627793293	316476.5402807416	311595.12027086416	321998.3090863005	246133.53773092106	179640.78691767761	833615.4742585367	159281.6956006923	402444.91657215636	153300.17745984183	260224.87605992387
360133.1901659621	474159.3128251601	251515.65932558855	263287.5460656191	167347.94802529737	183059.81354351644	536872.0538730635	214037.38890988924	376679.9146270565	305537.5885858557	924025.717807064	179209.21067912783	987790.7355536037	945256.9576235662	216422.82587623465	279470.38799151545	196794.40134139842	513823.2851067982	494826.27879847214	383965.3627793293	316476.5402807416	228599.5286445151	321998.3090863005	246133.53773092106	153430.693132264	833615.4742585367	159281.6956006923	402444.91657215636	153300.17745984183	260224.87605992387
360133.1901659621	474159.3128251601	251515.65932558855	258388.26110699258	167347.94802529737	183059.81354351644	536872.0538730635	166452.6487056511	376679.9146270565	305537.5885858557	924025.717807064	179209.21067912783	987790.7355536037	945256.9576235662	216422.82587623465	279470.38799151545	196794.40134139842	513823.2851067982	352355.2476887775	383965.3627793293	316476.5402807416	228599.5286445151	321998.3090863005	246133.53773092106	153430.693132264	833615.4742585367	159281.6956006923	402444.91657215636	153300.17745984183	260224.87605992387
360073.7290525567	440345.2326447272	247111.23252048544	258388.26110699258	167347.94802529737	183059.81354351644	536872.0538730635	166452.6487056511	376679.9146270565	305537.5885858557	924025.717807064	179209.21067912783	987790.7355536037	945256.9576235662	215977.2139907512	279470.38799151545	196794.40134139842	513823.2851067982	352355.2476887775	346773.0933240332	316476.5402807416	228599.5286445151	185742.50164332337	246133.53773092106	153430.693132264	797396.5375760042	159281.6956006923	402444.91657215636	153300.17745984183	213969.84449358782
360073.7290525567	440345.2326447272	247111.23252048544	235945.54769362544	167347.94802529737	183059.81354351644	536872.0538730635	166452.6487056511	376679.9146270565	305537.5885858557	795233.2117588851	179209.21067912783	762860.6665199113	945256.9576235662	215977.2139907512	279470.38799151545	188068.60851965102	394605.2018125685	352355.2476887775	346773.0933240332	267256.7831160223	202514.6729469385	185742.50164332337	246133.53773092106	153430.693132264	749878.4386413911	159281.6956006923	402444.91657215636	153300.17745984183	213969.84449358782
360073.7290525567	440345.2326447272	247111.23252048544	235945.54769362544	167347.94802529737	183059.81354351644	497891.9511526139	166452.6487056511	376679.9146270565	305537.5885858557	795233.2117588851	179209.21067912783	762860.6665199113	945256.9576235662	215977.2139907512	279470.38799151545	188068.60851965102	394605.2018125685	352355.2476887775	346773.0933240332	267256.7831160223	202514.6729469385	185742.50164332337	246133.53773092106	153430.693132264	500882.8848263688	159281.6956006923	402444.91657215636	153300.17745984183	213969.84449358782
360073.7290525567	440345.2326447272	247111.23252048544	235945.54769362544	167347.94802529737	166660.8146372512	497891.9511526139	166452.6487056511	286120.6367699597	305537.5885858557	795233.2117588851	169464.6138336851	762860.6665199113	903400.7997807418	215977.2139907512	279470.38799151545	188068.60851965102	394605.2018125685	352355.2476887775	346773.0933240332	254399.55096880038	202514.6729469385	185742.50164332337	246133.53773092106	153430.693132264	500882.8848263688	159281.6956006923	402444.91657215636	153300.17745984183	213969.84449358782
360073.7290525567	440345.2326447272	247111.23252048544	235945.54769362544	167347.94802529737	166660.8146372512	198722.22946254708	166452.6487056511	286120.6367699597	305537.5885858557	795233.2117588851	146376.37008897957	762860.6665199113	499425.9556634398	215977.2139907512	279470.38799151545	188068.60851965102	224078.97626481036	352355.2476887775	277688.5515518294	254399.55096880038	179095.00596181664	185742.50164332337	246133.53773092106	153430.693132264	327836.99209809094	159281.6956006923	402444.91657215636	153300.17745984183	213969.84449358782
360073.7290525567	440345.2326447272	247111.23252048544	235945.54769362544	167347.94802529737	159160.0378664317	198722.22946254708	166452.6487056511	286120.6367699597	305537.5885858557	650518.1558207971	146376.37008897957	762860.6665199113	499425.9556634398	215977.2139907512	279470.38799151545	188068.60851965102	224078.97626481036	352355.2476887775	277688.5515518294	254399.55096880038	179095.00596181664	185742.50164332337	246133.53773092106	153430.693132264	327836.99209809094	159281.6956006923	402444.91657215636	153300.17745984183	213969.84449358782
360073.7290525567	382792.2640789282	247111.23252048544	235945.54769362544	167347.94802529737	159160.0378664317	198722.22946254708	166452.6487056511	286120.6367699597	305537.5885858557	650518.1558207971	146376.37008897957	488388.12977413123	499425.9556634398	215977.2139907512	279470.38799151545	188068.60851965102	224078.97626481036	352355.2476887775	277688.5515518294	254399.55096880038	179095.00596181664	185742.50164332337	246133.53773092106	153430.693132264	327836.99209809094	155561.42960638704	402444.91657215636	153300.17745984183	213969.84449358782
360073.7290525567	382792.2640789282	247111.23252048544	235945.54769362544	167347.94802529737	159160.0378664317	198722.22946254708	166452.6487056511	286120.6367699597	305537.5885858557	526162.417899751	103198.40432033202	488388.12977413123	499425.9556634398	215977.2139907512	237706.98294887072	188068.60851965102	138104.21744208393	352355.2476887775	277688.5515518294	254399.55096880038	179095.00596181664	185742.50164332337	246133.53773092106	153430.693132264	327836.99209809094	140474.93476826747	330427.5292944111	153300.17745984183	213969.84449358782
360073.7290525567	282905.42993969977	247111.23252048544	235945.54769362544	167347.94802529737	159160.0378664317	194161.96289967015	166452.6487056511	286120.6367699597	305537.5885858557	526162.417899751	103198.40432033202	488388.12977413123	499425.9556634398	215977.2139907512	237706.98294887072	188068.60851965102	138104.21744208393	352355.2476887775	277688.5515518294	254399.55096880038	179095.00596181664	185742.50164332337	246133.53773092106	153430.693132264	327836.99209809094	140474.93476826747	330427.5292944111	153300.17745984183	213969.84449358782
360073.7290525567	282905.42993969977	247111.23252048544	235945.54769362544	167347.94802529737	159160.0378664317	150426.69061620807	166452.6487056511	286120.6367699597	305537.5885858557	526162.417899751	103198.40432033202	460568.6384966703	499425.9556634398	215977.2139907512	237706.98294887072	188068.60851965102	138104.21744208393	352355.2476887775	182900.2922884447	254399.55096880038	179095.00596181664	185742.50164332337	246133.53773092106	153430.693132264	327836.99209809094	140474.93476826747	330427.5292944111	153300.17745984183	213969.84449358782
360073.7290525567	282905.42993969977	247111.23252048544	235945.54769362544	167347.94802529737	142415.5937773789	150426.69061620807	166452.6487056511	286120.6367699597	305537.5885858557	507988.9368448243	103198.40432033202	460568.6384966703	499425.9556634398	215977.2139907512	237706.98294887072	188068.60851965102	138104.21744208393	352355.2476887775	182900.2922884447	254399.55096880038	179095.00596181664	185742.50164332337	246133.53773092106	153430.693132264	327836.99209809094	140474.93476826747	330427.5292944111	153300.17745984183	213969.84449358782
295230.4286922986	282905.42993969977	247111.23252048544	235945.54769362544	167347.94802529737	142415.5937773789	150426.69061620807	166452.6487056511	286120.6367699597	305537.5885858557	507988.9368448243	103198.40432033202	460568.6384966703	495141.24455326656	215977.2139907512	237706.98294887072	188068.60851965102	138104.21744208393	352355.2476887775	182900.2922884447	252091.56996754807	179095.00596181664	185742.50164332337	246133.53773092106	153430.693132264	327836.99209809094	140474.93476826747	330427.5292944111	153300.17745984183	213969.84449358782
295230.4286922986	280848.25877042767	247111.23252048544	235945.54769362544	167347.94802529737	142415.5937773789	150426.69061620807	166452.6487056511	286120.6367699597	299595.7474379259	477123.5169272191	103198.40432033202	380147.0107364913	495141.24455326656	215977.2139907512	237706.98294887072	188068.60851965102	138104.21744208393	352355.2476887775	182900.2922884447	243160.95833977975	179095.00596181664	185742.50164332337	246133.53773092106	153430.693132264	327836.99209809094	140474.93476826747	330427.5292944111	153300.17745984183	213969.84449358782
295230.4286922986	280848.25877042767	247111.23252048544	226194.0189721234	167347.94802529737	142415.5937773789	150426.69061620807	166452.6487056511	286120.6367699597	299595.7474379259	477123.5169272191	103198.40432033202	380147.0107364913	495141.24455326656	215977.2139907512	237706.98294887072	188068.60851965102	131262.07295987057	352355.2476887775	182900.2922884447	243160.95833977975	179095.00596181664	185742.50164332337	246133.53773092106	153430.693132264	274911.9200421388	140474.93476826747	330427.5292944111	153300.17745984183	213969.84449358782
295230.4286922986	280848.25877042767	247111.23252048544	226194.0189721234	167347.94802529737	142415.5937773789	150426.69061620807	166452.6487056511	286120.6367699597	299595.7474379259	477123.5169272191	103198.40432033202	380147.0107364913	495141.24455326656	215977.2139907512	236861.3048989885	188068.60851965102	131262.07295987057	322781.55225690175	179832.4087593072	243160.95833977975	179095.00596181664	154117.85840514724	246133.53773092106	153430.693132264	274911.9200421388	140474.93476826747	330427.5292944111	153300.17745984183	213969.84449358782
295230.4286922986	280848.25877042767	247111.23252048544	226194.0189721234	167347.94802529737	142415.5937773789	150426.69061620807	166452.6487056511	286120.6367699597	299595.7474379259	477123.5169272191	103198.40432033202	380147.0107364913	495141.24455326656	215977.2139907512	236861.3048989885	188068.60851965102	131262.07295987057	322781.55225690175	179832.4087593072	243160.95833977975	179095.00596181664	154117.85840514724	246133.53773092106	153430.693132264	274911.9200421388	140474.93476826747	330427.5292944111	153300.17745984183	190491.974342625
295230.4286922986	280848.25877042767	247111.23252048544	226194.0189721234	167347.94802529737	142415.5937773789	150426.69061620807	166452.6487056511	286120.6367699597	275528.48590810655	477123.5169272191	103198.40432033202	380147.0107364913	485870.233747545	208855.39715818674	236861.3048989885	188068.60851965102	131262.07295987057	322781.55225690175	179832.4087593072	241948.61678592846	179095.00596181664	154117.85840514724	246133.53773092106	153430.693132264	274911.9200421388	140474.93476826747	330427.5292944111	153300.17745984183	190491.974342625
295230.4286922986	258041.64160298253	247111.23252048544	226194.0189721234	167347.94802529737	142415.5937773789	150426.69061620807	166452.6487056511	286120.6367699597	275528.48590810655	477123.5169272191	103198.40432033202	380147.0107364913	485870.233747545	208855.39715818674	236861.3048989885	188068.60851965102	131262.07295987057	322781.55225690175	170726.06088435452	241948.61678592846	179095.00596181664	154117.85840514724	246133.53773092106	153430.693132264	274911.9200421388	140474.93476826747	330427.5292944111	153300.17745984183	190491.974342625
295230.4286922986	258041.64160298253	247111.23252048544	226194.0189721234	167347.94802529737	142415.5937773789	150426.69061620807	166452.6487056511	286120.6367699597	275528.48590810655	477123.5169272191	103198.40432033202	380147.0107364913	485870.233747545	208855.39715818674	236861.3048989885	188068.60851965102	131262.07295987057	322781.55225690175	170726.06088435452	241948.61678592846	179095.00596181664	154117.85840514724	232260.23310048622	153430.693132264	274911.9200421388	140474.93476826747	330427.5292944111	153300.17745984183	157058.4408593502
295230.4286922986	258041.64160298253	247111.23252048544	226194.0189721234	167347.94802529737	142415.5937773789	150426.69061620807	166452.6487056511	286120.6367699597	275528.48590810655	477123.5169272191	103198.40432033202	380147.0107364913	485870.233747545	208855.39715818674	209315.46777175053	188068.60851965102	119636.32334665596	322781.55225690175	163345.03963910777	241948.61678592846	131172.85187099868	154117.85840514724	230486.53192298493	153430.693132264	274911.9200421388	140474.93476826747	330427.5292944111	153300.17745984183	157058.4408593502
295230.4286922986	258041.64160298253	247111.23252048544	219394.11956071382	167347.94802529737	142415.5937773789	150426.69061620807	166452.6487056511	286120.6367699597	275528.48590810655	477123.5169272191	103198.40432033202	380147.0107364913	485870.233747545	208855.39715818674	209315.46777175053	188068.60851965102	119636.32334665596	322781.55225690175	163345.03963910777	241948.61678592846	131172.85187099868	147358.32051896787	230486.53192298493	153430.693132264	258420.82968627955	140474.93476826747	257746.99630798196	153300.17745984183	157058.4408593502
295230.4286922986	258041.64160298253	247111.23252048544	219394.11956071382	167347.94802529737	142415.5937773789	150426.69061620807	166452.6487056511	286120.6367699597	275528.48590810655	477123.5169272191	103198.40432033202	380147.0107364913	366809.0081057335	208855.39715818674	194011.31757150192	188068.60851965102	119636.32334665596	322781.55225690175	163345.03963910777	241948.61678592846	131172.85187099868	147358.32051896787	230486.53192298493	153430.693132264	258420.82968627955	140474.93476826747	178282.0692268748	153300.17745984183	157058.4408593502
268783.1320282875	258041.64160298253	218791.55494698446	195825.36853767815	167347.94802529737	142415.5937773789	150426.69061620807	160584.4794169729	286120.6367699597	275528.48590810655	477123.5169272191	103198.40432033202	380147.0107364913	366809.0081057335	208855.39715818674	194011.31757150192	188068.60851965102	119636.32334665596	322781.55225690175	127655.87305019418	241948.61678592846	131172.85187099868	147358.32051896787	230486.53192298493	153430.693132264	258420.82968627955	140474.93476826747	178282.0692268748	153300.17745984183	157058.4408593502
268783.1320282875	258041.64160298253	218791.55494698446	195825.36853767815	167347.94802529737	142415.5937773789	150426.69061620807	160584.4794169729	286120.6367699597	275528.48590810655	301060.79411561275	103198.40432033202	380147.0107364913	349222.69349495514	208855.39715818674	194011.31757150192	183381.83668296877	119636.32334665596	322781.55225690175	92092.3868033468	241948.61678592846	131172.85187099868	147358.32051896787	230486.53192298493	153430.693132264	258420.82968627955	101985.27414438866	159623.46442450336	153300.17745984183	157058.4408593502
263270.4210315612	258041.64160298253	218791.55494698446	195825.36853767815	167347.94802529737	142415.5937773789	150426.69061620807	160584.4794169729	286120.6367699597	275528.48590810655	301060.79411561275	103198.40432033202	380147.0107364913	349222.69349495514	200674.10957223273	194011.31757150192	183381.83668296877	119636.32334665596	322781.55225690175	85286.18146605996	241948.61678592846	131172.85187099868	147358.32051896787	230486.53192298493	132264.03464464756	258420.82968627955	101985.27414438866	159623.46442450336	153300.17745984183	157058.4408593502
263270.4210315612	258041.64160298253	218791.55494698446	195825.36853767815	167347.94802529737	142415.5937773789	150426.69061620807	160584.4794169729	286120.6367699597	275528.48590810655	301060.79411561275	103198.40432033202	380147.0107364913	349222.69349495514	200674.10957223273	194011.31757150192	183381.83668296877	119636.32334665596	322781.55225690175	85286.18146605996	241948.61678592846	131172.85187099868	147358.32051896787	230486.53192298493	132264.03464464756	258420.82968627955	101985.27414438866	159623.46442450336	153300.17745984183	157058.4408593502
258891.35291678482	258041.64160298253	218791.55494698446	195825.36853767815	167347.94802529737	142415.5937773789	150426.69061620807	160584.4794169729	201232.36163950825	275528.48590810655	301060.79411561275	92097.6266575334	380147.0107364913	307043.78953021555	200674.10957223273	194011.31757150192	183381.83668296877	115153.14815285648	322781.55225690175	85286.18146605996	211466.77784971916	131172.85187099868	147358.32051896787	222759.29108902844	132264.03464464756	258420.82968627955	101985.27414438866	159623.46442450336	153300.17745984183	157058.4408593502
258891.35291678482	258041.64160298253	218791.55494698446	195825.36853767815	167347.94802529737	142415.5937773789	150426.69061620807	160584.4794169729	201232.36163950825	275528.48590810655	301060.79411561275	92097.6266575334	380147.0107364913	307043.78953021555	200674.10957223273	194011.31757150192	183381.83668296877	115153.14815285648	322781.55225690175	85286.18146605996	211466.77784971916	123820.4861941819	144142.47200889516	222759.29108902844	132264.03464464756	258420.82968627955	101985.27414438866	159623.46442450336	153300.17745984183	157058.4408593502
258891.35291678482	258041.64160298253	218791.55494698446	195825.36853767815	167347.94802529737	142415.5937773789	150426.69061620807	160584.4794169729	201232.36163950825	275528.48590810655	301060.79411561275	92097.6266575334	380147.0107364913	307043.78953021555	200674.10957223273	194011.31757150192	183381.83668296877	115153.14815285648	322781.55225690175	84722.84610020791	211466.77784971916	123820.4861941819	144142.47200889516	222759.29108902844	132264.03464464756	258420.82968627955	101985.27414438866	159623.46442450336	153300.17745984183	157058.4408593502
196331.04594930494	258041.64160298253	218791.55494698446	195825.36853767815	167347.94802529737	142415.5937773789	150426.69061620807	160584.4794169729	201232.36163950825	268166.6592783857	301060.79411561275	92097.6266575334	380147.0107364913	307043.78953021555	200674.10957223273	194011.31757150192	179586.2579195336	115153.14815285648	322781.55225690175	84722.84610020791	211466.77784971916	123820.4861941819	144142.47200889516	209546.01885471505	132264.03464464756	258420.82968627955	101985.27414438866	159623.46442450336	153300.17745984183	157058.4408593502
196331.04594930494	258041.64160298253	218791.55494698446	195825.36853767815	167347.94802529737	142415.5937773789	150426.69061620807	160584.4794169729	201232.36163950825	268166.6592783857	301060.79411561275	92097.6266575334	380147.0107364913	284737.0473847183	200674.10957223273	194011.31757150192	179586.2579195336	115153.14815285648	322781.55225690175	84722.84610020791	211466.77784971916	123820.4861941819	144142.47200889516	209546.01885471505	132264.03464464756	258420.82968627955	101985.27414438866	159623.46442450336	153300.17745984183	157058.4408593502
146358.54540483825	258041.64160298253	218791.55494698446	195825.36853767815	167347.94802529737	142415.5937773789	150426.69061620807	160584.4794169729	161764.9904276791	268166.6592783857	301060.79411561275	92097.6266575334	380147.0107364913	284737.0473847183	200674.10957223273	194011.31757150192	179586.2579195336	115153.14815285648	322781.55225690175	84722.84610020791	211466.77784971916	123820.4861941819	144142.47200889516	209546.01885471505	132264.03464464756	258420.82968627955	101985.27414438866	152015.71509297722	153300.17745984183	157058.4408593502
114530.985970721	258041.64160298253	218791.55494698446	195825.36853767815	167347.94802529737	142415.5937773789	150426.69061620807	160584.4794169729	161764.9904276791	268166.6592783857	301060.79411561275	92097.6266575334	380147.0107364913	284737.0473847183	200674.10957223273	194011.31757150192	179586.2579195336	115153.14815285648	322781.55225690175	84722.84610020791	211466.77784971916	123820.4861941819	144142.47200889516	209546.01885471505	132264.03464464756	258420.82968627955	101985.27414438866	152015.71509297722	153300.17745984183	157058.4408593502
114530.985970721	258041.64160298253	218791.55494698446	195825.36853767815	167347.94802529737	142415.5937773789	150426.69061620807	160584.4794169729	161764.9904276791	268166.6592783857	301060.79411561275	92097.6266575334	380147.0107364913	283794.16110752936	200674.10957223273	194011.31757150192	179586.2579195336	115153.14815285648	322781.55225690175	84722.84610020791	211466.77784971916	123820.4861941819	129040.04931854465	209546.01885471505	132264.03464464756	258420.82968627955	101985.27414438866	152015.71509297722	153300.17745984183	157058.4408593502
114530.985970721	258041.64160298253	218791.55494698446	195825.36853767815	167347.94802529737	142415.5937773789	150426.69061620807	160584.4794169729	161764.9904276791	268166.6592783857	301060.79411561275	92097.6266575334	380147.0107364913	283794.16110752936	200674.10957223273	194011.31757150192	179586.2579195336	115153.14815285648	322781.55225690175	84722.84610020791	211466.77784971916	123820.4861941819	129040.04931854465	209546.01885471505	132264.03464464756	258420.82968627955	101985.27414438866	152015.71509297722	153300.17745984183	127748.51869979216
114530.985970721	258041.64160298253	218791.55494698446	195825.36853767815	167347.94802529737	142415.5937773789	150426.69061620807	160584.4794169729	161764.9904276791	268166.6592783857	301060.79411561275	92097.6266575334	380147.0107364913	223269.79357603667	200674.10957223273	194011.31757150192	179586.2579195336	115153.14815285648	322781.55225690175	84722.84610020791	211466.77784971916	123820.4861941819	129040.04931854465	209546.01885471505	132264.03464464756	258420.82968627955	101985.27414438866	152015.71509297722	153300.17745984183	127748.51869979216
114530.985970721	258041.64160298253	201430.34958205675	195825.36853767815	167347.94802529737	142415.5937773789	150426.69061620807	160584.4794169729	161764.9904276791	239622.80672389522	301060.79411561275	92097.6266575334	380147.0107364913	223269.79357603667	200674.10957223273	179976.2438115562	179586.2579195336	115153.14815285648	322781.55225690175	84722.84610020791	211466.77784971916	123820.4861941819	129040.04931854465	209546.01885471505	132264.03464464756	258420.82968627955	101985.27414438866	152015.71509297722	153300.17745984183	118880.40276186459
114530.985970721	258041.64160298253	201430.34958205675	195825.36853767815	167347.94802529737	142415.5937773789	150426.69061620807	160584.4794169729	161764.9904276791	239622.80672389522	301060.79411561275	92097.6266575334	380147.0107364913	219258.98403005465	200674.10957223273	179976.2438115562	179586.2579195336	115153.14815285648	322781.55225690175	84722.84610020791	211466.77784971916	123820.4861941819	129040.04931854465	140816.97634136485	132264.03464464756	258420.82968627955	101985.27414438866	152015.71509297722	153300.17745984183	118880.40276186459
114530.985970721	258041.64160298253	201430.34958205675	184260.5517638858	167347.94802529737	142415.5937773789	150426.69061620807	160584.4794169729	161764.9904276791	239622.80672389522	271360.42311333516	92097.6266575334	380147.0107364913	219258.98403005465	200674.10957223273	179976.2438115562	179586.2579195336	115153.14815285648	322781.55225690175	84722.84610020791	211466.77784971916	123820.4861941819	129040.04931854465	140816.97634136485	119318.76919783527	258420.82968627955	101985.27414438866	152015.71509297722	153300.17745984183	117281.00874582598
114530.985970721	258041.64160298253	201430.34958205675	184260.5517638858	167347.94802529737	142415.5937773789	150426.69061620807	160584.4794169729	137386.96600054618	239622.80672389522	216271.80937278827	92097.6266575334	380147.0107364913	208857.86858861858	200674.10957223273	179976.2438115562	179586.2579195336	115153.14815285648	322781.55225690175	84722.84610020791	211466.77784971916	123820.4861941819	129040.04931854465	140816.97634136485	95782.70015519756	258420.82968627955	91943.65455455953	152015.71509297722	153300.17745984183	117281.00874582598
109777.71202821462	258041.64160298253	201430.34958205675	184260.5517638858	167347.94802529737	142415.5937773789	150426.69061620807	160584.4794169729	137386.96600054618	239622.80672389522	216271.80937278827	92097.6266575334	328415.0219236518	208857.86858861858	200674.10957223273	179976.2438115562	179586.2579195336	115153.14815285648	322781.55225690175	84722.84610020791	199836.34379784868	123820.4861941819	129040.04931854465	139571.27655518876	95782.70015519756	258420.82968627955	91943.65455455953	152015.71509297722	153300.17745984183	117281.00874582598
109777.71202821462	258041.64160298253	201430.34958205675	184260.5517638858	167347.94802529737	129617.5813571433	150426.69061620807	160584.4794169729	137386.96600054618	239622.80672389522	216271.80937278827	92097.6266575334	328415.0219236518	208857.86858861858	200674.10957223273	179976.2438115562	179586.2579195336	115153.14815285648	322781.55225690175	84722.84610020791	199836.34379784868	123820.4861941819	129040.04931854465	139571.27655518876	95782.70015519756	258420.82968627955	91943.65455455953	150307.19989988214	152620.12120393495	117281.00874582598
109777.71202821462	258041.64160298253	201430.34958205675	156577.6742310807	167347.94802529737	129617.5813571433	150426.69061620807	160584.4794169729	83874.84508888167	239622.80672389522	216271.80937278827	92097.6266575334	328415.0219236518	166678.4508676559	92645.88962773567	179976.2438115562	179586.2579195336	115153.14815285648	322781.55225690175	84722.84610020791	199836.34379784868	123820.4861941819	124047.06393498092	139571.27655518876	95782.70015519756	258420.82968627955	91943.65455455953	150307.19989988214	152620.12120393495	117281.00874582598
109777.71202821462	215088.71119675948	184830.64730752996	156577.6742310807	167347.94802529737	129617.5813571433	150426.69061620807	160584.4794169729	80236.07196521267	239622.80672389522	216271.80937278827	92097.6266575334	328415.0219236518	166678.4508676559	92645.88962773567	179976.2438115562	179586.2579195336	115153.14815285648	322781.55225690175	84722.84610020791	199836.34379784868	123820.4861941819	124047.06393498092	139571.27655518876	93032.24980440541	258420.82968627955	91943.65455455953	149039.247366904	152620.12120393495	117281.00874582598
109777.71202821462	215088.71119675948	184830.64730752996	156577.6742310807	167347.94802529737	129617.5813571433	150426.69061620807	160584.4794169729	80236.07196521267	239622.80672389522	216271.80937278827	84482.35395946607	328415.0219236518	166678.4508676559	92645.88962773567	179976.2438115562	179586.2579195336	115153.14815285648	322781.55225690175	84722.84610020791	199836.34379784868	123820.4861941819	108733.2987254222	139571.27655518876	93032.24980440541	258420.82968627955	91943.65455455953	149039.247366904	152620.12120393495	117281.00874582598
109777.71202821462	215088.71119675948	184830.64730752996	156577.6742310807	167347.94802529737	129617.5813571433	150426.69061620807	144936.39717070793	80236.07196521267	239622.80672389522	216271.80937278827	84482.35395946607	328415.0219236518	166678.4508676559	92645.88962773567	179976.2438115562	140166.91866015538	115153.14815285648	311918.2484382907	84722.84610020791	199836.34379784868	123820.4861941819	108733.2987254222	139571.27655518876	93032.24980440541	239411.78148581836	91943.65455455953	149039.247366904	152620.12120393495	117281.00874582598
109777.71202821462	215088.71119675948	163172.71850796707	156577.6742310807	167347.94802529737	129617.5813571433	114289.44172972735	144936.39717070793	80236.07196521267	238744.31930263474	208436.85606536525	84482.35395946607	328415.0219236518	166678.4508676559	92645.88962773567	179976.2438115562	131518.0222509666	115153.14815285648	311918.2484382907	84722.84610020791	199836.34379784868	120540.79122796567	108733.2987254222	124391.94013988697	93032.24980440541	239411.78148581836	91943.65455455953	149039.247366904	152620.12120393495	117281.00874582598
109777.71202821462	215088.71119675948	163172.71850796707	156577.6742310807	150951.33493109434	129617.5813571433	114289.44172972735	144936.39717070793	80236.07196521267	238744.31930263474	208436.85606536525	84482.35395946607	328415.0219236518	166678.4508676559	92645.88962773567	152853.77242999309	131518.0222509666	115153.14815285648	311918.2484382907	84722.84610020791	199836.34379784868	120540.79122796567	108733.2987254222	124391.94013988697	93032.24980440541	239411.78148581836	91943.65455455953	149039.247366904	152620.12120393495	117281.00874582598
109777.71202821462	215088.71119675948	163172.71850796707	156577.6742310807	150951.33493109434	129617.5813571433	114289.44172972735	144936.39717070793	80236.07196521267	238744.31930263474	208436.85606536525	84482.35395946607	328415.0219236518	166678.4508676559	92645.88962773567	119252.54430207051	131518.0222509666	115153.14815285648	311918.2484382907	84722.84610020791	199836.34379784868	120540.79122796567	98683.62008363262	124391.94013988697	93032.24980440541	239411.78148581836	89809.1958136845	149039.247366904	152620.12120393495	117281.00874582598
109777.71202821462	215088.71119675948	163172.71850796707	156577.6742310807	150951.33493109434	129617.5813571433	114289.44172972735	144936.39717070793	80236.07196521267	238744.31930263474	208436.85606536525	84482.35395946607	328415.0219236518	166678.4508676559	83522.85885702378	119252.54430207051	129982.25999552498	115153.14815285648	311918.2484382907	84722.84610020791	199836.34379784868	120540.79122796567	98683.62008363262	122823.2281242324	93032.24980440541	239411.78148581836	89809.1958136845	149039.247366904	152620.12120393495	117281.00874582598
109777.71202821462	215088.71119675948	163172.71850796707	156577.6742310807	150951.33493109434	129617.5813571433	100256.79213117131	144936.39717070793	78200.32751000066	238019.60715975324	208436.85606536525	84482.35395946607	328415.0219236518	166678.4508676559	83522.85885702378	119252.54430207051	129982.25999552498	115153.14815285648	311918.2484382907	84722.84610020791	199836.34379784868	120540.79122796567	98683.62008363262	122823.2281242324	93032.24980440541	239411.78148581836	89809.1958136845	141438.45070471882	152620.12120393495	117281.00874582598
109777.71202821462	215088.71119675948	163172.71850796707	156577.6742310807	150951.33493109434	129617.5813571433	100256.79213117131	144936.39717070793	78200.32751000066	238019.60715975324	198480.05987755224	84482.35395946607	328415.0219236518	166678.4508676559	83522.85885702378	119252.54430207051	129982.25999552498	115153.14815285648	286233.5177444568	84722.84610020791	199836.34379784868	120540.79122796567	98683.62008363262	122823.2281242324	93032.24980440541	239411.78148581836	89809.1958136845	141438.45070471882	152620.12120393495	107020.80623327756
109777.71202821462	215088.71119675948	163172.71850796707	141823.35063430827	150951.33493109434	129617.5813571433	100256.79213117131	144936.39717070793	78200.32751000066	238019.60715975324	172461.30384696106	84482.35395946607	328415.0219236518	164784.98005586799	83522.85885702378	119252.54430207051	129982.25999552498	115153.14815285648	286233.5177444568	84722.84610020791	199836.34379784868	120540.79122796567	98683.62008363262	122823.2281242324	93032.24980440541	239411.78148581836	89809.1958136845	141438.45070471882	152620.12120393495	107020.80623327756
109777.71202821462	215088.71119675948	163172.71850796707	141823.35063430827	150951.33493109434	129617.5813571433	100256.79213117131	144936.39717070793	78200.32751000066	238019.60715975324	172461.30384696106	84482.35395946607	328415.0219236518	164784.98005586799	83522.85885702378	119252.54430207051	128796.58162527673	115153.14815285648	286233.5177444568	84722.84610020791	199836.34379784868	120540.79122796567	96170.71884512805	122823.2281242324	93032.24980440541	239411.78148581836	89809.1958136845	141438.45070471882	152620.12120393495	107020.80623327756
85239.8204243053	215088.71119675948	163172.71850796707	141823.35063430827	141758.0705589118	129617.5813571433	100256.79213117131	144936.39717070793	78200.32751000066	238019.60715975324	172461.30384696106	84482.35395946607	328415.0219236518	164784.98005586799	82574.68085819401	100852.42258550701	128796.58162527673	115153.14815285648	286233.5177444568	84722.84610020791	199836.34379784868	120540.79122796567	96170.71884512805	122823.2281242324	93032.24980440541	239411.78148581836	89809.1958136845	141438.45070471882	152620.12120393495	107020.80623327756
85239.8204243053	215088.71119675948	163172.71850796707	141823.35063430827	141758.0705589118	129617.5813571433	100256.79213117131	144936.39717070793	78200.32751000066	238019.60715975324	145538.28058993464	84482.35395946607	328415.0219236518	164784.98005586799	82574.68085819401	100852.42258550701	128796.58162527673	115153.14815285648	286233.5177444568	84722.84610020791	199836.34379784868	114935.47800833611	96170.71884512805	122823.2281242324	93032.24980440541	239411.78148581836	89809.1958136845	141438.45070471882	152620.12120393495	107020.80623327756
85239.8204243053	215088.71119675948	147381.62332724445	141823.35063430827	141758.0705589118	129617.5813571433	100256.79213117131	144936.39717070793	78200.32751000066	238019.60715975324	145538.28058993464	84482.35395946607	328415.0219236518	164784.98005586799	81932.92231259398	100852.42258550701	128796.58162527673	114630.75312753666	258131.89025066013	84722.84610020791	138431.799540988	114935.47800833611	96170.71884512805	122823.2281242324	93032.24980440541	239411.78148581836	89809.1958136845	127103.83360871588	152465.9342319443	107020.80623327756
85239.8204243053	215088.71119675948	147381.62332724445	141823.35063430827	141758.0705589118	129617.5813571433	99620.51027506543	132573.22261286646	78200.32751000066	238019.60715975324	145538.28058993464	84482.35395946607	328415.0219236518	164784.98005586799	81932.92231259398	100852.42258550701	128796.58162527673	114630.75312753666	258131.89025066013	84722.84610020791	138431.799540988	114935.47800833611	96170.71884512805	122823.2281242324	93032.24980440541	239411.78148581836	89809.1958136845	127103.83360871588	142113.5809480804	107020.80623327756
85239.8204243053	215088.71119675948	147381.62332724445	141823.35063430827	141758.0705589118	129617.5813571433	99620.51027506543	132573.22261286646	78200.32751000066	238019.60715975324	145538.28058993464	84482.35395946607	328415.0219236518	164784.98005586799	81932.92231259398	100852.42258550701	128796.58162527673	114630.75312753666	258131.89025066013	84722.84610020791	138431.799540988	114935.47800833611	96170.71884512805	122823.2281242324	93032.24980440541	236592.57356336614	89809.1958136845	127103.83360871588	142113.5809480804	107020.80623327756
85239.8204243053	198741.95634580427	147381.62332724445	141823.35063430827	141758.0705589118	129617.5813571433	99620.51027506543	132573.22261286646	70204.05752314776	238019.60715975324	145538.28058993464	84482.35395946607	328415.0219236518	164784.98005586799	81932.92231259398	100852.42258550701	128796.58162527673	114630.75312753666	258131.89025066013	84722.84610020791	138431.799540988	114935.47800833611	96170.71884512805	122823.2281242324	93032.24980440541	236592.57356336614	89809.1958136845	127103.83360871588	142113.5809480804	107020.80623327756
85239.8204243053	198741.95634580427	147381.62332724445	141823.35063430827	141758.0705589118	129617.5813571433	99620.51027506543	132573.22261286646	70204.05752314776	238019.60715975324	145509.47315892857	84482.35395946607	328415.0219236518	164784.98005586799	81932.92231259398	100852.42258550701	128796.58162527673	114630.75312753666	258131.89025066013	84722.84610020791	138431.799540988	114935.47800833611	96170.71884512805	122823.2281242324	93032.24980440541	236592.57356336614	89809.1958136845	127103.83360871588	142113.5809480804	107020.80623327756
85239.8204243053	198741.95634580427	147381.62332724445	141823.35063430827	141758.0705589118	129617.5813571433	98913.84926605664	132573.22261286646	70204.05752314776	238019.60715975324	145509.47315892857	84482.35395946607	328415.0219236518	164784.98005586799	81932.92231259398	100852.42258550701	128796.58162527673	114630.75312753666	258131.89025066013	84722.84610020791	138431.799540988	114935.47800833611	96170.71884512805	122823.2281242324	93032.24980440541	236592.57356336614	89809.1958136845	117006.72659348616	142113.5809480804	107020.80623327756
85239.8204243053	198741.95634580427	147381.62332724445	141823.35063430827	141758.0705589118	129617.5813571433	98913.84926605664	132573.22261286646	70204.05752314776	221004.68531361117	145509.47315892857	84482.35395946607	328415.0219236518	164784.98005586799	81932.92231259398	100852.42258550701	128796.58162527673	114630.75312753666	256909.3640851123	84722.84610020791	138431.799540988	114935.47800833611	93500.76334432434	122823.2281242324	93032.24980440541	236592.57356336614	89809.1958136845	110257.07053731049	142113.5809480804	107020.80623327756
85239.8204243053	198741.95634580427	129190.04513637515	141823.35063430827	141758.0705589118	129617.5813571433	98913.84926605664	132573.22261286646	70204.05752314776	221004.68531361117	145509.47315892857	84482.35395946607	328415.0219236518	164784.98005586799	60681.72782961436	100852.42258550701	83626.74779142303	114630.75312753666	256909.3640851123	84722.84610020791	138431.799540988	114935.47800833611	93500.76334432434	122823.2281242324	93032.24980440541	236592.57356336614	89809.1958136845	110257.07053731049	142113.5809480804	107020.80623327756
85239.8204243053	198741.95634580427	129190.04513637515	141823.35063430827	141758.0705589118	129617.5813571433	98913.84926605664	132573.22261286646	70204.05752314776	221004.68531361117	145509.47315892857	84482.35395946607	328415.0219236518	164784.98005586799	60681.72782961436	100852.42258550701	83626.74779142303	114630.75312753666	256909.3640851123	84722.84610020791	138431.799540988	114935.47800833611	93500.76334432434	122823.2281242324	93032.24980440541	236592.57356336614	89809.1958136845	110257.07053731049	141744.85006858374	107020.80623327756
85239.8204243053	198741.95634580427	129190.04513637515	141823.35063430827	141758.0705589118	129617.5813571433	98913.84926605664	132573.22261286646	70204.05752314776	221004.68531361117	145509.47315892857	84482.35395946607	328415.0219236518	164784.98005586799	60681.72782961436	100852.42258550701	83626.74779142303	114630.75312753666	256909.3640851123	84722.84610020791	138431.799540988	114935.47800833611	93500.76334432434	122823.2281242324	92045.07403533782	230914.12428603042	89809.1958136845	110257.07053731049	141744.85006858374	107020.80623327756
85239.8204243053	198741.95634580427	129190.04513637515	141823.35063430827	141758.0705589118	129617.5813571433	98913.84926605664	132573.22261286646	70204.05752314776	221004.68531361117	145509.47315892857	84482.35395946607	328415.0219236518	164784.98005586799	60681.72782961436	100852.42258550701	83626.74779142303	99721.61496236865	256909.3640851123	84722.84610020791	138431.799540988	114935.47800833611	93500.76334432434	122823.2281242324	92045.07403533782	211220.2542678416	88291.37655072141	110257.07053731049	141744.85006858374	107020.80623327756
85239.8204243053	198741.95634580427	129190.04513637515	141823.35063430827	141758.0705589118	129617.5813571433	98913.84926605664	132573.22261286646	70204.05752314776	221004.68531361117	145509.47315892857	84482.35395946607	328415.0219236518	164784.98005586799	60681.72782961436	100852.42258550701	83626.74779142303	99721.61496236865	256909.3640851123	84722.84610020791	138431.799540988	92808.30591181779	93500.76334432434	122823.2281242324	92045.07403533782	211220.2542678416	88291.37655072141	110257.07053731049	111625.0257384794	107020.80623327756
85239.8204243053	198741.95634580427	129190.04513637515	141823.35063430827	141758.0705589118	129617.5813571433	98913.84926605664	132573.22261286646	70204.05752314776	221004.68531361117	145509.47315892857	84482.35395946607	328415.0219236518	164784.98005586799	60681.72782961436	86377.6197242701	83626.74779142303	99721.61496236865	256909.3640851123	84722.84610020791	138431.799540988	92808.30591181779	93500.76334432434	122823.2281242324	92045.07403533782	211220.2542678416	88291.37655072141	110257.07053731049	111625.0257384794	105899.1399971589
85239.8204243053	198741.95634580427	129190.04513637515	141823.35063430827	141758.0705589118	129617.5813571433	98913.84926605664	132573.22261286646	70204.05752314776	221004.68531361117	145509.47315892857	84482.35395946607	328415.0219236518	164784.98005586799	60681.72782961436	86377.6197242701	83626.74779142303	99721.61496236865	256909.3640851123	84722.84610020791	138431.799540988	92808.30591181779	93500.76334432434	122823.2281242324	92045.07403533782	211220.2542678416	85306.9366911547	110257.07053731049	111625.0257384794	105899.1399971589
85239.8204243053	198741.95634580427	129190.04513637515	141823.35063430827	141758.0705589118	129617.5813571433	98913.84926605664	132573.22261286646	70204.05752314776	168209.94783885079	145509.47315892857	80880.56242322549	328415.0219236518	155454.36304132268	60681.72782961436	86377.6197242701	83626.74779142303	99721.61496236865	256909.3640851123	84722.84610020791	138431.799540988	92808.30591181779	93500.76334432434	122823.2281242324	92045.07403533782	207806.47072597666	85306.9366911547	110257.07053731049	103994.37615147277	105899.1399971589
85239.8204243053	198741.95634580427	129190.04513637515	141823.35063430827	141758.0705589118	129617.5813571433	98913.84926605664	132573.22261286646	70204.05752314776	168209.94783885079	145509.47315892857	80880.56242322549	328415.0219236518	155454.36304132268	58225.25834653094	86377.6197242701	83626.74779142303	99721.61496236865	256909.3640851123	84722.84610020791	138431.799540988	92808.30591181779	92732.01656782319	122823.2281242324	92045.07403533782	207806.47072597666	85306.9366911547	110257.07053731049	103994.37615147277	105899.1399971589
85239.8204243053	198741.95634580427	129190.04513637515	141823.35063430827	141758.0705589118	129617.5813571433	98913.84926605664	132573.22261286646	70204.05752314776	168209.94783885079	139466.12425968732	80880.56242322549	328415.0219236518	155454.36304132268	58225.25834653094	86377.6197242701	83626.74779142303	99721.61496236865	256909.3640851123	84722.84610020791	105094.7091722482	92808.30591181779	92732.01656782319	122823.2281242324	92045.07403533782	207806.47072597666	85306.9366911547	110257.07053731049	103994.37615147277	105899.1399971589
85239.8204243053	198741.95634580427	129190.04513637515	141823.35063430827	141758.0705589118	129617.5813571433	98913.84926605664	132573.22261286646	70204.05752314776	168209.94783885079	139466.12425968732	80880.56242322549	328415.0219236518	155454.36304132268	56203.58987370252	82924.50982191254	83626.74779142303	99721.61496236865	253934.11343898298	84722.84610020791	105094.7091722482	86467.56758711	92732.01656782319	115113.91306158555	92045.07403533782	207806.47072597666	80927.27228798279	110257.07053731049	103994.37615147277	105899.1399971589
85239.8204243053	198741.95634580427	129190.04513637515	141823.35063430827	141758.0705589118	129617.5813571433	98913.84926605664	132573.22261286646	70204.05752314776	168209.94783885079	139466.12425968732	80880.56242322549	328415.0219236518	155454.36304132268	56203.58987370252	82924.50982191254	83626.74779142303	99721.61496236865	253934.11343898298	84722.84610020791	105094.7091722482	86467.56758711	92732.01656782319	115113.91306158555	91018.07031565206	207806.47072597666	80927.27228798279	110257.07053731049	99495.90620188694	105899.1399971589
85239.8204243053	171115.92184620188	129190.04513637515	141823.35063430827	141758.0705589118	129617.5813571433	98913.84926605664	132573.22261286646	70204.05752314776	168209.94783885079	139466.12425968732	80880.56242322549	328415.0219236518	155454.36304132268	56203.58987370252	82924.50982191254	83626.74779142303	99721.61496236865	253934.11343898298	84722.84610020791	105094.7091722482	86467.56758711	92732.01656782319	115113.91306158555	91018.07031565206	207806.47072597666	80927.27228798279	110257.07053731049	99495.90620188694	105899.1399971589
71339.04355490184	171115.92184620188	125653.18050623892	141823.35063430827	141758.0705589118	129617.5813571433	98913.84926605664	132573.22261286646	70204.05752314776	168209.94783885079	139466.12425968732	80880.56242322549	328415.0219236518	155454.36304132268	56203.58987370252	82924.50982191254	83626.74779142303	99721.61496236865	253934.11343898298	84722.84610020791	105094.7091722482	86467.56758711	92732.01656782319	115113.91306158555	91018.07031565206	207806.47072597666	80927.27228798279	110257.07053731049	99495.90620188694	105899.1399971589
71339.04355490184	171115.92184620188	125653.18050623892	141823.35063430827	141758.0705589118	129617.5813571433	98913.84926605664	132573.22261286646	70204.05752314776	166760.49118157127	139466.12425968732	80880.56242322549	328415.0219236518	155454.36304132268	56203.58987370252	82924.50982191254	83626.74779142303	99721.61496236865	253934.11343898298	84722.84610020791	100934.80652603888	86467.56758711	92732.01656782319	115113.91306158555	91018.07031565206	207806.47072597666	80927.27228798279	110257.07053731049	99495.90620188694	105899.1399971589
71339.04355490184	171115.92184620188	125653.18050623892	141823.35063430827	141758.0705589118	125395.36020375254	98913.84926605664	132573.22261286646	70204.05752314776	166760.49118157127	139466.12425968732	80880.56242322549	328415.0219236518	155454.36304132268	56203.58987370252	82924.50982191254	83626.74779142303	99721.61496236865	253934.11343898298	84722.84610020791	100934.80652603888	86467.56758711	92732.01656782319	115113.91306158555	91018.07031565206	207806.47072597666	80927.27228798279	110257.07053731049	99495.90620188694	105899.1399971589
71339.04355490184	171115.92184620188	125653.18050623892	141823.35063430827	141758.0705589118	125395.36020375254	98913.84926605664	132573.22261286646	70204.05752314776	166760.49118157127	139466.12425968732	80880.56242322549	328415.0219236518	155454.36304132268	56203.58987370252	82924.50982191254	83626.74779142303	99721.61496236865	253934.11343898298	84722.84610020791	100934.80652603888	86467.56758711	92732.01656782319	115113.91306158555	91018.07031565206	207806.47072597666	80927.27228798279	110257.07053731049	99495.90620188694	105899.1399971589
71339.04355490184	171115.92184620188	125653.18050623892	141823.35063430827	141758.0705589118	125395.36020375254	98913.84926605664	132573.22261286646	64696.89974397464	166760.49118157127	139466.12425968732	80880.56242322549	328415.0219236518	155454.36304132268	56203.58987370252	82924.50982191254	83626.74779142303	99721.61496236865	253934.11343898298	84722.84610020791	100934.80652603888	76820.18265158498	92732.01656782319	115113.91306158555	91018.07031565206	207806.47072597666	80927.27228798279	110257.07053731049	99495.90620188694	105899.1399971589
67124.04453816435	171115.92184620188	125653.18050623892	141823.35063430827	141758.0705589118	125395.36020375254	98913.84926605664	94208.52050595309	64696.89974397464	166760.49118157127	139466.12425968732	80880.56242322549	328415.0219236518	155454.36304132268	56203.58987370252	82924.50982191254	83626.74779142303	99721.61496236865	253934.11343898298	84722.84610020791	100934.80652603888	76820.18265158498	92732.01656782319	106835.82580265663	91018.07031565206	193155.5593748616	80927.27228798279	110257.07053731049	99495.90620188694	103503.43090004119
62471.684293662656	171115.92184620188	125653.18050623892	141823.35063430827	141758.0705589118	125395.36020375254	98913.84926605664	77494.67180744234	64696.89974397464	166760.49118157127	139466.12425968732	80880.56242322549	328415.0219236518	151696.22021191474	56203.58987370252	82924.50982191254	83626.74779142303	99721.61496236865	243567.85389623643	84722.84610020791	97495.48853435525	76820.18265158498	92732.01656782319	106835.82580265663	91018.07031565206	193155.5593748616	80927.27228798279	110257.07053731049	99495.90620188694	103503.43090004119
62471.684293662656	171115.92184620188	125653.18050623892	141823.35063430827	141758.0705589118	125395.36020375254	98913.84926605664	77494.67180744234	64696.89974397464	166760.49118157127	139466.12425968732	73535.41976545792	328415.0219236518	151696.22021191474	56203.58987370252	82924.50982191254	83626.74779142303	99721.61496236865	242822.75376682248	84722.84610020791	97495.48853435525	76820.18265158498	92732.01656782319	106835.82580265663	91018.07031565206	193155.5593748616	80927.27228798279	110257.07053731049	99495.90620188694	103503.43090004119
62471.684293662656	171115.92184620188	125653.18050623892	140018.02062315165	141758.0705589118	125395.36020375254	98913.84926605664	77494.67180744234	64696.89974397464	166760.49118157127	139466.12425968732	73535.41976545792	328415.0219236518	151696.22021191474	56203.58987370252	82924.50982191254	83626.74779142303	99721.61496236865	242822.75376682248	84722.84610020791	97495.48853435525	76820.18265158498	92732.01656782319	106835.82580265663	91018.07031565206	193155.5593748616	80927.27228798279	110257.07053731049	99495.90620188694	103503.43090004119
62471.684293662656	171115.92184620188	125653.18050623892	140018.02062315165	141758.0705589118	125395.36020375254	98913.84926605664	77494.67180744234	64696.89974397464	166760.49118157127	139466.12425968732	73535.41976545792	328415.0219236518	151696.22021191474	56203.58987370252	82924.50982191254	83626.74779142303	99721.61496236865	242822.75376682248	84722.84610020791	97495.48853435525	76820.18265158498	92732.01656782319	104914.01558376735	91018.07031565206	193155.5593748616	80927.27228798279	110257.07053731049	99495.90620188694	103503.43090004119
62471.684293662656	171115.92184620188	125653.18050623892	140018.02062315165	141758.0705589118	125395.36020375254	98913.84926605664	77494.67180744234	64696.89974397464	154381.782706447	133382.8668260542	73535.41976545792	328415.0219236518	151696.22021191474	56203.58987370252	82924.50982191254	83626.74779142303	99721.61496236865	242822.75376682248	84722.84610020791	84372.94601743267	76820.18265158498	92432.30078863978	104914.01558376735	91018.07031565206	193155.5593748616	80927.27228798279	110257.07053731049	99495.90620188694	103503.43090004119
62471.684293662656	171115.92184620188	125653.18050623892	140018.02062315165	141758.0705589118	125395.36020375254	98913.84926605664	77494.67180744234	62768.95498194766	154381.782706447	133382.8668260542	73535.41976545792	283437.8306720241	151696.22021191474	56203.58987370252	82924.50982191254	83626.74779142303	99721.61496236865	242822.75376682248	84722.84610020791	82123.90886535826	76820.18265158498	92432.30078863978	104914.01558376735	91018.07031565206	193155.5593748616	80927.27228798279	110257.07053731049	99495.90620188694	103503.43090004119
62471.684293662656	171115.92184620188	125653.18050623892	140018.02062315165	141758.0705589118	125395.36020375254	98913.84926605664	77494.67180744234	62768.95498194766	154381.782706447	133382.8668260542	73535.41976545792	283437.8306720241	150814.40135242825	56203.58987370252	82924.50982191254	83626.74779142303	99721.61496236865	207876.81177724607	84722.84610020791	82123.90886535826	76820.18265158498	92432.30078863978	104914.01558376735	91018.07031565206	193155.5593748616	80927.27228798279	110257.07053731049	99495.90620188694	103503.43090004119
62471.684293662656	171115.92184620188	125653.18050623892	128486.08668318538	141758.0705589118	125395.36020375254	98913.84926605664	77494.67180744234	62768.95498194766	154381.782706447	133382.8668260542	73535.41976545792	283437.8306720241	150814.40135242825	56203.58987370252	82924.50982191254	83626.74779142303	99721.61496236865	207876.81177724607	84722.84610020791	82123.90886535826	76820.18265158498	92432.30078863978	104914.01558376735	91018.07031565206	193155.5593748616	80927.27228798279	110257.07053731049	94141.80242950676	103503.43090004119
62471.684293662656	171115.92184620188	125653.18050623892	128486.08668318538	141758.0705589118	125395.36020375254	92086.51628887471	77494.67180744234	62212.61868941331	154381.782706447	133382.8668260542	73535.41976545792	283437.8306720241	150814.40135242825	56203.58987370252	82924.50982191254	83047.46426615243	99721.61496236865	207876.81177724607	84722.84610020791	82123.90886535826	76820.18265158498	92432.30078863978	98378.43566265615	91018.07031565206	193155.5593748616	80927.27228798279	110257.07053731049	94141.80242950676	103503.43090004119
61416.44039977743	171115.92184620188	125653.18050623892	128486.08668318538	141758.0705589118	125395.36020375254	92086.51628887471	77494.67180744234	62212.61868941331	154381.782706447	133382.8668260542	73535.41976545792	283437.8306720241	150814.40135242825	56203.58987370252	82924.50982191254	83047.46426615243	99721.61496236865	207876.81177724607	84722.84610020791	82123.90886535826	76820.18265158498	92432.30078863978	98378.43566265615	91018.07031565206	193155.5593748616	80927.27228798279	110257.07053731049	94141.80242950676	103503.43090004119
61416.44039977743	171115.92184620188	125653.18050623892	128486.08668318538	141758.0705589118	125395.36020375254	92086.51628887471	77494.67180744234	62212.61868941331	154381.782706447	133382.8668260542	73535.41976545792	279607.1508849766	150814.40135242825	56203.58987370252	82924.50982191254	83047.46426615243	99721.61496236865	207876.81177724607	84722.84610020791	65324.78393437422	76820.18265158498	92432.30078863978	98378.43566265615	91018.07031565206	193155.5593748616	79081.90040979152	110257.07053731049	94141.80242950676	103503.43090004119
61416.44039977743	171115.92184620188	125653.18050623892	128486.08668318538	141758.0705589118	125395.36020375254	92086.51628887471	51688.18442593979	62212.61868941331	154381.782706447	133382.8668260542	73535.41976545792	279607.1508849766	150814.40135242825	56203.58987370252	82924.50982191254	81663.6509117228	99721.61496236865	207876.81177724607	84722.84610020791	65324.78393437422	76820.18265158498	92432.30078863978	98378.43566265615	91018.07031565206	193155.5593748616	79081.90040979152	110257.07053731049	94141.80242950676	103503.43090004119
61416.44039977743	171115.92184620188	125653.18050623892	128486.08668318538	141758.0705589118	125395.36020375254	92086.51628887471	51688.18442593979	62212.61868941331	154381.782706447	133382.8668260542	73535.41976545792	240628.06544144193	150814.40135242825	56203.58987370252	81872.660402677	81663.6509117228	99721.61496236865	207876.81177724607	84722.84610020791	61241.77318392113	76820.18265158498	92432.30078863978	98378.43566265615	91018.07031565206	193155.5593748616	79081.90040979152	110257.07053731049	94141.80242950676	103503.43090004119
61416.44039977743	171115.92184620188	125653.18050623892	128486.08668318538	141758.0705589118	125395.36020375254	92032.64559096054	51688.18442593979	62212.61868941331	154381.782706447	133382.8668260542	73535.41976545792	240628.06544144193	150814.40135242825	56203.58987370252	81872.660402677	81663.6509117228	99721.61496236865	207876.81177724607	84722.84610020791	61241.77318392113	76820.18265158498	92432.30078863978	98378.43566265615	91018.07031565206	193155.5593748616	79081.90040979152	110257.07053731049	94141.80242950676	103503.43090004119
60609.791230704766	168519.89338721498	125653.18050623892	128486.08668318538	141079.70958433635	125395.36020375254	92032.64559096054	51688.18442593979	62212.61868941331	154381.782706447	133382.8668260542	73535.41976545792	240628.06544144193	150814.40135242825	56203.58987370252	81872.660402677	81663.6509117228	99721.61496236865	207876.81177724607	84722.84610020791	61241.77318392113	76820.18265158498	92432.30078863978	98378.43566265615	91018.07031565206	193155.5593748616	79081.90040979152	110257.07053731049	91931.48839313985	103503.43090004119
60609.791230704766	168519.89338721498	125653.18050623892	128287.830504323	141079.70958433635	125395.36020375254	92032.64559096054	51688.18442593979	62212.61868941331	147448.71567133052	133382.8668260542	73535.41976545792	240628.06544144193	150814.40135242825	56203.58987370252	81872.660402677	81663.6509117228	99721.61496236865	207876.81177724607	84722.84610020791	61241.77318392113	76820.18265158498	92432.30078863978	98378.43566265615	91018.07031565206	193155.5593748616	77970.09607926654	110257.07053731049	91931.48839313985	103503.43090004119
60609.791230704766	168519.89338721498	125653.18050623892	128287.830504323	141079.70958433635	125395.36020375254	92032.64559096054	51688.18442593979	62212.61868941331	147448.71567133052	133382.8668260542	73535.41976545792	217095.33190462724	150814.40135242825	56203.58987370252	81872.660402677	81663.6509117228	99721.61496236865	207876.81177724607	84722.84610020791	61241.77318392113	76820.18265158498	92432.30078863978	98378.43566265615	91018.07031565206	193155.5593748616	77970.09607926654	110257.07053731049	91831.6856317292	103503.43090004119
60609.791230704766	168519.89338721498	125653.18050623892	128287.830504323	141079.70958433635	100792.69384501613	89858.36371189782	51688.18442593979	62212.61868941331	147448.71567133052	133382.8668260542	73535.41976545792	217095.33190462724	150814.40135242825	56203.58987370252	81872.660402677	81663.6509117228	99721.61496236865	207876.81177724607	84722.84610020791	61241.77318392113	76820.18265158498	92432.30078863978	98378.43566265615	91018.07031565206	193155.5593748616	77970.09607926654	110257.07053731049	88031.87911124123	98341.0575968126
60609.791230704766	168519.89338721498	125653.18050623892	121577.32229536684	141079.70958433635	100792.69384501613	89858.36371189782	51688.18442593979	62212.61868941331	147448.71567133052	133382.8668260542	73535.41976545792	217095.33190462724	150814.40135242825	56203.58987370252	81872.660402677	81663.6509117228	99721.61496236865	207876.81177724607	84722.84610020791	61241.77318392113	76820.18265158498	92432.30078863978	98378.43566265615	91018.07031565206	193155.5593748616	77970.09607926654	110257.07053731049	88031.87911124123	98341.0575968126
60609.791230704766	168519.89338721498	125653.18050623892	121577.32229536684	141079.70958433635	100792.69384501613	89858.36371189782	51688.18442593979	62212.61868941331	147448.71567133052	133382.8668260542	73535.41976545792	217095.33190462724	150814.40135242825	56203.58987370252	81872.660402677	81663.6509117228	99721.61496236865	207876.81177724607	84722.84610020791	61241.77318392113	76820.18265158498	92432.30078863978	98378.43566265615	91018.07031565206	193155.5593748616	77970.09607926654	110257.07053731049	88031.87911124123	98341.0575968126
60609.791230704766	168519.89338721498	125653.18050623892	121577.32229536684	141079.70958433635	100792.69384501613	89858.36371189782	51688.18442593979	59048.90007613705	147448.71567133052	133382.8668260542	70277.15531117721	217095.33190462724	150814.40135242825	56203.58987370252	81872.660402677	81663.6509117228	99721.61496236865	175823.08746986263	84722.84610020791	61241.77318392113	76820.18265158498	92432.30078863978	98378.43566265615	91018.07031565206	193155.5593748616	77970.09607926654	110257.07053731049	88031.87911124123	98341.0575968126
60609.791230704766	168519.89338721498	125653.18050623892	121577.32229536684	141079.70958433635	97574.34485449822	89858.36371189782	51688.18442593979	59048.90007613705	147448.71567133052	91572.5404385106	70277.15531117721	195152.3517083161	108973.94429369658	56203.58987370252	81872.660402677	81663.6509117228	99721.61496236865	175823.08746986263	84722.84610020791	61241.77318392113	76820.18265158498	92432.30078863978	98378.43566265615	91018.07031565206	166423.22130544743	77970.09607926654	110257.07053731049	88031.87911124123	98341.0575968126
60609.791230704766	168519.89338721498	125653.18050623892	121577.32229536684	139426.81910140777	97574.34485449822	89858.36371189782	51688.18442593979	59048.90007613705	147448.71567133052	91572.5404385106	70277.15531117721	184826.31152827188	108973.94429369658	56203.58987370252	81872.660402677	81663.6509117228	99721.61496236865	175823.08746986263	84722.84610020791	61241.77318392113	76820.18265158498	92432.30078863978	98378.43566265615	91018.07031565206	142958.03428763323	77970.09607926654	110257.07053731049	88031.87911124123	98341.0575968126
60609.791230704766	168519.89338721498	125653.18050623892	121577.32229536684	139426.81910140777	97574.34485449822	89858.36371189782	51688.18442593979	59048.90007613705	147448.71567133052	91572.5404385106	70277.15531117721	184826.31152827188	108973.94429369658	56203.58987370252	81872.660402677	81663.6509117228	99721.61496236865	175823.08746986263	84722.84610020791	61241.77318392113	75445.69790117754	91223.95801223081	98378.43566265615	91018.07031565206	142958.03428763323	77970.09607926654	107059.28186972081	88031.87911124123	98341.0575968126
60609.791230704766	168519.89338721498	125653.18050623892	121577.32229536684	139426.81910140777	97574.34485449822	89858.36371189782	51688.18442593979	59048.90007613705	147448.71567133052	91516.1263539309	69517.90203395498	184826.31152827188	108973.94429369658	56203.58987370252	81872.660402677	81663.6509117228	99721.61496236865	175823.08746986263	84722.84610020791	61241.77318392113	75445.69790117754	91223.95801223081	98378.43566265615	91018.07031565206	142958.03428763323	77970.09607926654	107059.28186972081	88031.87911124123	98341.0575968126
60609.791230704766	168519.89338721498	125653.18050623892	116884.88280788653	139426.81910140777	97574.34485449822	89858.36371189782	51688.18442593979	59048.90007613705	147448.71567133052	91516.1263539309	69517.90203395498	184826.31152827188	108973.94429369658	56203.58987370252	81872.660402677	77374.8529383397	99721.61496236865	175823.08746986263	84722.84610020791	61241.77318392113	75445.69790117754	91223.95801223081	98378.43566265615	91018.07031565206	142958.03428763323	77970.09607926654	107059.28186972081	88031.87911124123	98341.0575968126
60609.791230704766	168519.89338721498	125653.18050623892	116884.88280788653	94672.07244153836	97574.34485449822	89858.36371189782	51688.18442593979	59048.90007613705	147448.71567133052	91516.1263539309	69517.90203395498	184826.31152827188	108973.94429369658	56203.58987370252	81872.660402677	77374.8529383397	99721.61496236865	175823.08746986263	84722.84610020791	61241.77318392113	75445.69790117754	91223.95801223081	98378.43566265615	91018.07031565206	142958.03428763323	77970.09607926654	107059.28186972081	88031.87911124123	98341.0575968126
60609.791230704766	168519.89338721498	125653.18050623892	116884.88280788653	92873.17851040921	97574.34485449822	89858.36371189782	51688.18442593979	59048.90007613705	147448.71567133052	91516.1263539309	69517.90203395498	184826.31152827188	108973.94429369658	56203.58987370252	81872.660402677	77374.8529383397	99721.61496236865	175823.08746986263	84722.84610020791	61241.77318392113	75445.69790117754	91223.95801223081	98378.43566265615	91018.07031565206	142958.03428763323	77970.09607926654	105439.97958277937	88031.87911124123	98341.0575968126
60609.791230704766	168519.89338721498	125653.18050623892	116884.88280788653	92873.17851040921	97574.34485449822	89858.36371189782	51688.18442593979	59048.90007613705	147448.71567133052	91516.1263539309	69517.90203395498	184826.31152827188	108973.94429369658	56203.58987370252	81872.660402677	77374.8529383397	99721.61496236865	175823.08746986263	84722.84610020791	61241.77318392113	75445.69790117754	91223.95801223081	98378.43566265615	91018.07031565206	142958.03428763323	76499.42352915951	105439.97958277937	88031.87911124123	98341.0575968126
60609.791230704766	152713.1212568154	125653.18050623892	116884.88280788653	92873.17851040921	97574.34485449822	89858.36371189782	51688.18442593979	59048.90007613705	147448.71567133052	91516.1263539309	69517.90203395498	184826.31152827188	108973.94429369658	56203.58987370252	79308.59758706114	77374.8529383397	99721.61496236865	175823.08746986263	84722.84610020791	61241.77318392113	75445.69790117754	91223.95801223081	98378.43566265615	91018.07031565206	142958.03428763323	76499.42352915951	105439.97958277937	88031.87911124123	98341.0575968126
60609.791230704766	152713.1212568154	125653.18050623892	116884.88280788653	67005.6486395185	97574.34485449822	89858.36371189782	51688.18442593979	59048.90007613705	147448.71567133052	91516.1263539309	69517.90203395498	184826.31152827188	108973.94429369658	56203.58987370252	79308.59758706114	77374.8529383397	99721.61496236865	171987.80176692348	84722.84610020791	61241.77318392113	75445.69790117754	91223.95801223081	98378.43566265615	91018.07031565206	142958.03428763323	76499.42352915951	105439.97958277937	88031.87911124123	98341.0575968126
60609.791230704766	152713.1212568154	118251.02131648919	116884.88280788653	67005.6486395185	97574.34485449822	89858.36371189782	51688.18442593979	59048.90007613705	147448.71567133052	91516.1263539309	69517.90203395498	169045.40571608918	108973.94429369658	56203.58987370252	79308.59758706114	77374.8529383397	99721.61496236865	171987.80176692348	84722.84610020791	61241.77318392113	75445.69790117754	91223.95801223081	98378.43566265615	91018.07031565206	142958.03428763323	76499.42352915951	105439.97958277937	88031.87911124123	98341.0575968126
60609.791230704766	142542.1609049229	118251.02131648919	116884.88280788653	65070.75954786289	97574.34485449822	89858.36371189782	51688.18442593979	59048.90007613705	142962.67231623677	90851.36105095936	69517.90203395498	169045.40571608918	108973.94429369658	56203.58987370252	79308.59758706114	77374.8529383397	99721.61496236865	157202.19809565693	84722.84610020791	61241.77318392113	75445.69790117754	91223.95801223081	92348.87717121147	91018.07031565206	142958.03428763323	76499.42352915951	105439.97958277937	88031.87911124123	98341.0575968126
60609.791230704766	142542.1609049229	118251.02131648919	116884.88280788653	63319.77964711765	93778.98521671112	89093.9172239865	51688.18442593979	59048.90007613705	142962.67231623677	90851.36105095936	69517.90203395498	169045.40571608918	108973.94429369658	56203.58987370252	79308.59758706114	77374.8529383397	99721.61496236865	112582.29972001252	84722.84610020791	61241.77318392113	75445.69790117754	90620.56008472269	92348.87717121147	88484.37775530144	142958.03428763323	76499.42352915951	105439.97958277937	88031.87911124123	98341.0575968126
60609.791230704766	142542.1609049229	118251.02131648919	116884.88280788653	63319.77964711765	93778.98521671112	89093.9172239865	51688.18442593979	59048.90007613705	142962.67231623677	90851.36105095936	69517.90203395498	169045.40571608918	108973.94429369658	56203.58987370252	75768.48154385718	77374.8529383397	99721.61496236865	112582.29972001252	84722.84610020791	61241.77318392113	75445.69790117754	90620.56008472269	92348.87717121147	87841.24811203906	142958.03428763323	76499.42352915951	105439.97958277937	88031.87911124123	98341.0575968126
60609.791230704766	142542.1609049229	118251.02131648919	116884.88280788653	63319.77964711765	93778.98521671112	89093.9172239865	51688.18442593979	58580.2639931913	135687.6841001952	90851.36105095936	69517.90203395498	169045.40571608918	108973.94429369658	56203.58987370252	75768.48154385718	77374.8529383397	98606.5017369765	112582.29972001252	84722.84610020791	61241.77318392113	75445.69790117754	90620.56008472269	92348.87717121147	84751.45008171588	142958.03428763323	76499.42352915951	105439.97958277937	88031.87911124123	98341.0575968126
60609.791230704766	142542.1609049229	118251.02131648919	116884.88280788653	63319.77964711765	93778.98521671112	85836.8897753211	51688.18442593979	58580.2639931913	135687.6841001952	90851.36105095936	69517.90203395498	169045.40571608918	108973.94429369658	56203.58987370252	75768.48154385718	77374.8529383397	98606.5017369765	112582.29972001252	84722.84610020791	59015.22708926414	75445.69790117754	90620.56008472269	92348.87717121147	84751.45008171588	142958.03428763323	76499.42352915951	105439.97958277937	88031.87911124123	98341.0575968126
60609.791230704766	142542.1609049229	118251.02131648919	116884.88280788653	60865.757859191945	93778.98521671112	85836.8897753211	51688.18442593979	57961.298649978125	135687.6841001952	90851.36105095936	69517.90203395498	169045.40571608918	108973.94429369658	56203.58987370252	75033.63856300528	77374.8529383397	98606.5017369765	112582.29972001252	84722.84610020791	59015.22708926414	75445.69790117754	90620.56008472269	92348.87717121147	84751.45008171588	142958.03428763323	76499.42352915951	103905.27582698377	88031.87911124123	98104.14939952613
60609.791230704766	142542.1609049229	118251.02131648919	116884.88280788653	60865.757859191945	86364.23423781515	83628.05139103209	51688.18442593979	57961.298649978125	135687.6841001952	90851.36105095936	69517.90203395498	169045.40571608918	108973.94429369658	56203.58987370252	75033.63856300528	77374.8529383397	98606.5017369765	112582.29972001252	84722.84610020791	59015.22708926414	75445.69790117754	89127.83675788676	81708.29532647537	84751.45008171588	142958.03428763323	76499.42352915951	103905.27582698377	88031.87911124123	98104.14939952613
60609.791230704766	142542.1609049229	111428.66432506748	116884.88280788653	60865.757859191945	86364.23423781515	83628.05139103209	51688.18442593979	57961.298649978125	135687.6841001952	90851.36105095936	69517.90203395498	169045.40571608918	108973.94429369658	56203.58987370252	75033.63856300528	77374.8529383397	98606.5017369765	112582.29972001252	84722.84610020791	59015.22708926414	75445.69790117754	89127.83675788676	81708.29532647537	84751.45008171588	142958.03428763323	76499.42352915951	103905.27582698377	88031.87911124123	98104.14939952613
60609.791230704766	142542.1609049229	111428.66432506748	116884.88280788653	60865.757859191945	86364.23423781515	83628.05139103209	51688.18442593979	57961.298649978125	135687.6841001952	90851.36105095936	69517.90203395498	169045.40571608918	108973.94429369658	56203.58987370252	75033.63856300528	77374.8529383397	98606.5017369765	112582.29972001252	84722.84610020791	59015.22708926414	75445.69790117754	89127.83675788676	78986.94210894413	84751.45008171588	142958.03428763323	76499.42352915951	103905.27582698377	88031.87911124123	98104.14939952613
60609.791230704766	142542.1609049229	111428.66432506748	116884.88280788653	60865.757859191945	86364.23423781515	82641.53044169334	51688.18442593979	57961.298649978125	135687.6841001952	90851.36105095936	69517.90203395498	169045.40571608918	108973.94429369658	56203.58987370252	75033.63856300528	77374.8529383397	98606.5017369765	112582.29972001252	84722.84610020791	59015.22708926414	75445.69790117754	89127.83675788676	78986.94210894413	84751.45008171588	142958.03428763323	74366.46634946164	103905.27582698377	88031.87911124123	98104.14939952613
58759.47208770852	142542.1609049229	111428.66432506748	116884.88280788653	60865.757859191945	86364.23423781515	82641.53044169334	51688.18442593979	57961.298649978125	135687.6841001952	90851.36105095936	69517.90203395498	169045.40571608918	105567.9297384111	56203.58987370252	75033.63856300528	77374.8529383397	98606.5017369765	112582.29972001252	84722.84610020791	59015.22708926414	75445.69790117754	89127.83675788676	78986.94210894413	84751.45008171588	142958.03428763323	74366.46634946164	103905.27582698377	76853.57365959726	98104.14939952613
58759.47208770852	142542.1609049229	111428.66432506748	116884.88280788653	60865.757859191945	86364.23423781515	82641.53044169334	51688.18442593979	57961.298649978125	127484.73283182942	90851.36105095936	69517.90203395498	169045.40571608918	105567.9297384111	56203.58987370252	75033.63856300528	77374.8529383397	98606.5017369765	106097.14380337246	84722.84610020791	59015.22708926414	75445.69790117754	87345.41468383107	78986.94210894413	84751.45008171588	142958.03428763323	74366.46634946164	103905.27582698377	76853.57365959726	98104.14939952613
58759.47208770852	142542.1609049229	111428.66432506748	116884.88280788653	60865.757859191945	86364.23423781515	82641.53044169334	51688.18442593979	57961.298649978125	127484.73283182942	90851.36105095936	69517.90203395498	169045.40571608918	105567.9297384111	56203.58987370252	75033.63856300528	77374.8529383397	98606.5017369765	106097.14380337246	84722.84610020791	59015.22708926414	75445.69790117754	87345.41468383107	78986.94210894413	84751.45008171588	142958.03428763323	74366.46634946164	103905.27582698377	76853.57365959726	98104.14939952613
58759.47208770852	142542.1609049229	111428.66432506748	109998.8981784971	60865.757859191945	86364.23423781515	82641.53044169334	51688.18442593979	57961.298649978125	127484.73283182942	90851.36105095936	69517.90203395498	169045.40571608918	105567.9297384111	56203.58987370252	75033.63856300528	77374.8529383397	98606.5017369765	106097.14380337246	84722.84610020791	59015.22708926414	75445.69790117754	87345.41468383107	78986.94210894413	84751.45008171588	142958.03428763323	74366.46634946164	103905.27582698377	76853.57365959726	98104.14939952613
58759.47208770852	142542.1609049229	111428.66432506748	109998.8981784971	60085.567120484666	86364.23423781515	82641.53044169334	51688.18442593979	57961.298649978125	127484.73283182942	90851.36105095936	69517.90203395498	169045.40571608918	105567.9297384111	56203.58987370252	75033.63856300528	77374.8529383397	98348.77135331965	106097.14380337246	84722.84610020791	59015.22708926414	75445.69790117754	87345.41468383107	78986.94210894413	84751.45008171588	142958.03428763323	74366.46634946164	103905.27582698377	76853.57365959726	98104.14939952613
58759.47208770852	142542.1609049229	111428.66432506748	109998.8981784971	60085.567120484666	72127.63236083285	82641.53044169334	51688.18442593979	57961.298649978125	127484.73283182942	90851.36105095936	69517.90203395498	169045.40571608918	105567.9297384111	56203.58987370252	75033.63856300528	77374.8529383397	98348.77135331965	106097.14380337246	84722.84610020791	59015.22708926414	75445.69790117754	87345.41468383107	78986.94210894413	84751.45008171588	142958.03428763323	74366.46634946164	103905.27582698377	76853.57365959726	93187.09579305313
58759.47208770852	142542.1609049229	111428.66432506748	109998.8981784971	60085.567120484666	72127.63236083285	82545.00958307207	51688.18442593979	57961.298649978125	127484.73283182942	90851.36105095936	69517.90203395498	169045.40571608918	105567.9297384111	56203.58987370252	75033.63856300528	77374.8529383397	98348.77135331965	106097.14380337246	84722.84610020791	59015.22708926414	75445.69790117754	87345.41468383107	78986.94210894413	84751.45008171588	142958.03428763323	74366.46634946164	103905.27582698377	76853.57365959726	93187.09579305313
58759.47208770852	142542.1609049229	111428.66432506748	109998.8981784971	60085.567120484666	72127.63236083285	82545.00958307207	51688.18442593979	56147.99468761598	127484.73283182942	90851.36105095936	69517.90203395498	169045.40571608918	105567.9297384111	56203.58987370252	75033.63856300528	77374.8529383397	98348.77135331965	106097.14380337246	84722.84610020791	59015.22708926414	75445.69790117754	87345.41468383107	78986.94210894413	81258.90873046561	142958.03428763323	74366.46634946164	103905.27582698377	76853.57365959726	93187.09579305313
58759.47208770852	142542.1609049229	111428.66432506748	109998.8981784971	60085.567120484666	72127.63236083285	82545.00958307207	51688.18442593979	56147.99468761598	127484.73283182942	90851.36105095936	69517.90203395498	169045.40571608918	105567.9297384111	56203.58987370252	75033.63856300528	77374.8529383397	98348.77135331965	80127.64234936066	84722.84610020791	59015.22708926414	75445.69790117754	87345.41468383107	78986.94210894413	81258.90873046561	142958.03428763323	74366.46634946164	103905.27582698377	76853.57365959726	93187.09579305313
58759.47208770852	142542.1609049229	111428.66432506748	109998.8981784971	60085.567120484666	72127.63236083285	82545.00958307207	51688.18442593979	56147.99468761598	127484.73283182942	90851.36105095936	69517.90203395498	169045.40571608918	105567.9297384111	56203.58987370252	75033.63856300528	77374.8529383397	98348.77135331965	80127.64234936066	84722.84610020791	59015.22708926414	75445.69790117754	87345.41468383107	78986.94210894413	81258.90873046561	142958.03428763323	74366.46634946164	103905.27582698377	76853.57365959726	93187.09579305313
58759.47208770852	142542.1609049229	111428.66432506748	109998.8981784971	59216.24150494156	72127.63236083285	82545.00958307207	51688.18442593979	56147.99468761598	127484.73283182942	90851.36105095936	69517.90203395498	169045.40571608918	105567.9297384111	56203.58987370252	75033.63856300528	77374.8529383397	98348.77135331965	80127.64234936066	84722.84610020791	59015.22708926414	75445.69790117754	87345.41468383107	78986.94210894413	81258.90873046561	142958.03428763323	74366.46634946164	103905.27582698377	76853.57365959726	93187.09579305313
58759.47208770852	142542.1609049229	109834.9110149332	109998.8981784971	59216.24150494156	72127.63236083285	82545.00958307207	51688.18442593979	56147.99468761598	127484.73283182942	90851.36105095936	69517.90203395498	169045.40571608918	105567.9297384111	56203.58987370252	75033.63856300528	77374.8529383397	98348.77135331965	80127.64234936066	84722.84610020791	59015.22708926414	75445.69790117754	87345.41468383107	78986.94210894413	81258.90873046561	142958.03428763323	74366.46634946164	103905.27582698377	76853.57365959726	93187.09579305313
58759.47208770852	142542.1609049229	109834.9110149332	109998.8981784971	57011.65451816012	72127.63236083285	82545.00958307207	51688.18442593979	56147.99468761598	127484.73283182942	90851.36105095936	69517.90203395498	169045.40571608918	105567.9297384111	55500.52419487348	75033.63856300528	77374.8529383397	98348.77135331965	80127.64234936066	84722.84610020791	59015.22708926414	75445.69790117754	87170.70443790418	78986.94210894413	81258.90873046561	142958.03428763323	74366.46634946164	103905.27582698377	76853.57365959726	93187.09579305313
58759.47208770852	132913.63689637196	109834.9110149332	109998.8981784971	57011.65451816012	71161.84583428768	82545.00958307207	51688.18442593979	56147.99468761598	127484.73283182942	90851.36105095936	69517.90203395498	169045.40571608918	105567.9297384111	55500.52419487348	74350.6880377264	77374.8529383397	98348.77135331965	80127.64234936066	84722.84610020791	59015.22708926414	70777.94843104135	86103.25174248108	78013.91448950689	81258.90873046561	142958.03428763323	74366.46634946164	103905.27582698377	76853.57365959726	93187.09579305313
58759.47208770852	132913.63689637196	109834.9110149332	109998.8981784971	57011.65451816012	71161.84583428768	82545.00958307207	51688.18442593979	56147.99468761598	127484.73283182942	90851.36105095936	69517.90203395498	150657.8401641449	105567.9297384111	55500.52419487348	74350.6880377264	77374.8529383397	98348.77135331965	80127.64234936066	84722.84610020791	59015.22708926414	70777.94843104135	86103.25174248108	78013.91448950689	81258.90873046561	132891.8639445965	74366.46634946164	103905.27582698377	76853.57365959726	93187.09579305313
58759.47208770852	132913.63689637196	109834.9110149332	109998.8981784971	57011.65451816012	71161.84583428768	78762.08222717856	51688.18442593979	56147.99468761598	127484.73283182942	90851.36105095936	69517.90203395498	150657.8401641449	105567.9297384111	55500.52419487348	74350.6880377264	77374.8529383397	98348.77135331965	80127.64234936066	84722.84610020791	59015.22708926414	70777.94843104135	86103.25174248108	78013.91448950689	81258.90873046561	132891.8639445965	74366.46634946164	103905.27582698377	76853.57365959726	93187.09579305313
58759.47208770852	132913.63689637196	92805.79574679007	109998.8981784971	57011.65451816012	71161.84583428768	78762.08222717856	51688.18442593979	56147.99468761598	127484.73283182942	90851.36105095936	69517.90203395498	150657.8401641449	104329.46173514539	55500.52419487348	74350.6880377264	77374.8529383397	97140.22722279339	80127.64234936066	84722.84610020791	59015.22708926414	70777.94843104135	86103.25174248108	78013.91448950689	81258.90873046561	132891.8639445965	74366.46634946164	103905.27582698377	76853.57365959726	93187.09579305313
58759.47208770852	132913.63689637196	92805.79574679007	109998.8981784971	57011.65451816012	71161.84583428768	78762.08222717856	51688.18442593979	56147.99468761598	127484.73283182942	90851.36105095936	69517.90203395498	150657.8401641449	104329.46173514539	55500.52419487348	74350.6880377264	77374.8529383397	92918.42602168428	79481.81309374933	84722.84610020791	59015.22708926414	70777.94843104135	86103.25174248108	78013.91448950689	81258.90873046561	126425.86646686272	74366.46634946164	103905.27582698377	76853.57365959726	93187.09579305313
58759.47208770852	132913.63689637196	92805.79574679007	109998.8981784971	57011.65451816012	71161.84583428768	78762.08222717856	51688.18442593979	56147.99468761598	125091.2738326839	90851.36105095936	69517.90203395498	150657.8401641449	104329.46173514539	55500.52419487348	74350.6880377264	77374.8529383397	92918.42602168428	79481.81309374933	84722.84610020791	59015.22708926414	70777.94843104135	86103.25174248108	78013.91448950689	81258.90873046561	126425.86646686272	74366.46634946164	103905.27582698377	76853.57365959726	93187.09579305313
58759.47208770852	132913.63689637196	92805.79574679007	88353.35351665465	57011.65451816012	71161.84583428768	78762.08222717856	51688.18442593979	56147.99468761598	125091.2738326839	90851.36105095936	69517.90203395498	150657.8401641449	104329.46173514539	55500.52419487348	74350.6880377264	76734.23933589875	92918.42602168428	77709.615278299	84722.84610020791	57311.679487766174	70777.94843104135	86103.25174248108	78013.91448950689	81258.90873046561	126425.86646686272	74366.46634946164	103905.27582698377	76853.57365959726	93187.09579305313
58759.47208770852	132913.63689637196	92805.79574679007	88353.35351665465	57011.65451816012	70054.05584083287	78762.08222717856	51688.18442593979	56147.99468761598	125091.2738326839	90851.36105095936	69517.90203395498	142890.0375893862	104329.46173514539	55011.392241100315	74350.6880377264	76734.23933589875	92918.42602168428	77709.615278299	84722.84610020791	57311.679487766174	70777.94843104135	86103.25174248108	78013.91448950689	81258.90873046561	126425.86646686272	74366.46634946164	103905.27582698377	76853.57365959726	93187.09579305313
58759.47208770852	132913.63689637196	90963.50062844843	88353.35351665465	57011.65451816012	70054.05584083287	78762.08222717856	51688.18442593979	56147.99468761598	125091.2738326839	90851.36105095936	69517.90203395498	142890.0375893862	104329.46173514539	55011.392241100315	74350.6880377264	76734.23933589875	92918.42602168428	77709.615278299	84722.84610020791	57311.679487766174	70777.94843104135	86103.25174248108	78013.91448950689	81258.90873046561	126425.86646686272	74366.46634946164	103706.4280417765	72815.82637549008	93187.09579305313
58759.47208770852	132913.63689637196	90963.50062844843	88353.35351665465	57011.65451816012	70054.05584083287	78762.08222717856	51688.18442593979	56147.99468761598	125091.2738326839	90851.36105095936	69517.90203395498	142890.0375893862	104329.46173514539	55011.392241100315	74350.6880377264	76734.23933589875	92918.42602168428	77709.615278299	84722.84610020791	57311.679487766174	70777.94843104135	86103.25174248108	78013.91448950689	81258.90873046561	126425.86646686272	74366.46634946164	103706.4280417765	72815.82637549008	93187.09579305313
58759.47208770852	132913.63689637196	90963.50062844843	88353.35351665465	57011.65451816012	70054.05584083287	78762.08222717856	51688.18442593979	56147.99468761598	125091.2738326839	90851.36105095936	69517.90203395498	142890.0375893862	98029.89630256662	55011.392241100315	71844.41551830963	76734.23933589875	92918.42602168428	77709.615278299	84722.84610020791	57311.679487766174	70777.94843104135	86103.25174248108	78013.91448950689	81258.90873046561	124538.05519224856	74366.46634946164	103706.4280417765	72815.82637549008	93187.09579305313
58759.47208770852	132913.63689637196	89675.63926414902	88353.35351665465	57011.65451816012	68750.95956211821	78762.08222717856	51688.18442593979	56147.99468761598	125091.2738326839	90851.36105095936	69517.90203395498	142890.0375893862	98029.89630256662	55011.392241100315	71844.41551830963	76734.23933589875	92918.42602168428	77709.615278299	84722.84610020791	57311.679487766174	70777.94843104135	86103.25174248108	78013.91448950689	80388.81757716107	124538.05519224856	74366.46634946164	103706.4280417765	72815.82637549008	93187.09579305313
58759.47208770852	132913.63689637196	89675.63926414902	86898.13353164177	57011.65451816012	68750.95956211821	78762.08222717856	51688.18442593979	55426.7938078843	125091.2738326839	90851.36105095936	69517.90203395498	142890.0375893862	98029.89630256662	55011.392241100315	71844.41551830963	76734.23933589875	89364.685681834	72382.02635712373	81826.64744586009	57311.679487766174	70777.94843104135	86103.25174248108	78013.91448950689	80388.81757716107	124538.05519224856	74366.46634946164	103706.4280417765	72815.82637549008	93187.09579305313
58759.47208770852	132913.63689637196	89675.63926414902	86898.13353164177	57011.65451816012	66242.0539609374	78762.08222717856	51688.18442593979	55426.7938078843	124423.88707021686	90851.36105095936	69517.90203395498	142890.0375893862	98029.89630256662	55011.392241100315	71844.41551830963	76734.23933589875	89364.685681834	72382.02635712373	81826.64744586009	57311.679487766174	70777.94843104135	86103.25174248108	78013.91448950689	80388.81757716107	124538.05519224856	74366.46634946164	103706.4280417765	72815.82637549008	93187.09579305313
58759.47208770852	132913.63689637196	89675.63926414902	86898.13353164177	57011.65451816012	66242.0539609374	78762.08222717856	51688.18442593979	55426.7938078843	123841.4949484884	90851.36105095936	57604.68028685851	142890.0375893862	98029.89630256662	55011.392241100315	71844.41551830963	76734.23933589875	89364.685681834	72382.02635712373	81826.64744586009	57311.679487766174	70777.94843104135	86103.25174248108	78013.91448950689	80388.81757716107	124538.05519224856	74366.46634946164	103706.4280417765	72815.82637549008	93187.09579305313
58759.47208770852	132913.63689637196	89675.63926414902	86898.13353164177	57011.65451816012	66242.0539609374	78762.08222717856	51688.18442593979	55426.7938078843	123841.4949484884	90851.36105095936	57604.68028685851	142890.0375893862	98029.89630256662	55011.392241100315	71844.41551830963	76734.23933589875	89364.685681834	72382.02635712373	81826.64744586009	57311.679487766174	70777.94843104135	86103.25174248108	78013.91448950689	77219.99178094919	124538.05519224856	74366.46634946164	103706.4280417765	72815.82637549008	93187.09579305313
58759.47208770852	132913.63689637196	89675.63926414902	86898.13353164177	57011.65451816012	66242.0539609374	78762.08222717856	51688.18442593979	55426.7938078843	123841.4949484884	90851.36105095936	57604.68028685851	142890.0375893862	98029.89630256662	54399.41717225543	71844.41551830963	76734.23933589875	89364.685681834	72382.02635712373	81826.64744586009	57311.679487766174	70777.94843104135	86103.25174248108	78013.91448950689	75656.41615447318	124538.05519224856	74366.46634946164	103706.4280417765	72815.82637549008	93187.09579305313
58759.47208770852	132913.63689637196	88129.30639443001	82581.72211454585	57011.65451816012	66242.0539609374	78762.08222717856	50594.621171093255	55426.7938078843	100862.74844090769	90851.36105095936	57604.68028685851	142890.0375893862	98029.89630256662	54399.41717225543	71844.41551830963	76734.23933589875	89364.685681834	72382.02635712373	81826.64744586009	57311.679487766174	70777.94843104135	86103.25174248108	78013.91448950689	75656.41615447318	124538.05519224856	74366.46634946164	103706.4280417765	72815.82637549008	93187.09579305313
58759.47208770852	132913.63689637196	85166.45677740056	82581.72211454585	57011.65451816012	66242.0539609374	78762.08222717856	50594.621171093255	55426.7938078843	100862.74844090769	90851.36105095936	57604.68028685851	142890.0375893862	98029.89630256662	54399.41717225543	71844.41551830963	76734.23933589875	89364.685681834	72382.02635712373	81826.64744586009	57311.679487766174	70777.94843104135	86103.25174248108	78013.91448950689	75656.41615447318	124538.05519224856	74366.46634946164	103706.4280417765	72815.82637549008	93187.09579305313
58759.47208770852	132913.63689637196	85166.45677740056	82581.72211454585	54287.034393799586	66242.0539609374	78762.08222717856	50594.621171093255	55426.7938078843	100862.74844090769	90851.36105095936	57604.68028685851	142890.0375893862	97808.49994112263	54399.41717225543	71844.41551830963	76734.23933589875	83310.54426574003	72382.02635712373	81826.64744586009	57311.679487766174	70777.94843104135	86103.25174248108	78013.91448950689	75656.41615447318	124538.05519224856	74366.46634946164	102529.25049606978	72815.82637549008	93187.09579305313
58759.47208770852	132913.63689637196	85166.45677740056	82581.72211454585	54287.034393799586	60015.36441074367	78762.08222717856	50594.621171093255	55426.7938078843	100862.74844090769	90851.36105095936	57604.68028685851	142890.0375893862	97808.49994112263	54399.41717225543	71844.41551830963	76734.23933589875	83310.54426574003	72382.02635712373	81826.64744586009	57311.679487766174	70777.94843104135	86103.25174248108	78013.91448950689	75656.41615447318	124538.05519224856	74366.46634946164	102529.25049606978	72815.82637549008	93187.09579305313
58759.47208770852	132913.63689637196	83755.60628011185	82581.72211454585	54287.034393799586	60015.36441074367	78762.08222717856	50594.621171093255	55426.7938078843	100862.74844090769	90851.36105095936	57604.68028685851	142890.0375893862	97808.49994112263	54399.41717225543	71844.41551830963	76734.23933589875	83310.54426574003	72382.02635712373	79732.99267859201	57311.679487766174	70777.94843104135	86103.25174248108	78013.91448950689	75656.41615447318	120988.19696665675	74366.46634946164	102529.25049606978	72815.82637549008	93187.09579305313
58759.47208770852	101674.62732415673	83755.60628011185	82581.72211454585	54287.034393799586	60015.36441074367	78762.08222717856	47622.80954447258	55426.7938078843	100862.74844090769	90851.36105095936	57604.68028685851	142890.0375893862	97808.49994112263	54399.41717225543	71844.41551830963	74695.55272432929	83116.70280398098	72382.02635712373	79732.99267859201	57311.679487766174	70777.94843104135	86103.25174248108	77200.15388381267	75656.41615447318	120988.19696665675	74366.46634946164	90523.4445198374	72815.82637549008	86542.29048551583
58759.47208770852	101674.62732415673	83755.60628011185	76829.51101417802	54287.034393799586	60015.36441074367	78762.08222717856	47622.80954447258	55426.7938078843	100862.74844090769	90851.36105095936	57604.68028685851	142890.0375893862	97808.49994112263	50833.58867954931	70066.00267945767	74695.55272432929	83116.70280398098	72382.02635712373	79732.99267859201	57311.679487766174	70777.94843104135	86103.25174248108	77200.15388381267	74663.53326391551	120988.19696665675	74366.46634946164	90523.4445198374	72815.82637549008	86542.29048551583
49857.53352071211	97541.44815997762	83755.60628011185	76829.51101417802	54287.034393799586	60015.36441074367	78762.08222717856	47622.80954447258	55426.7938078843	100862.74844090769	90851.36105095936	57604.68028685851	142890.0375893862	97808.49994112263	50833.58867954931	70066.00267945767	74695.55272432929	80238.88835846713	72382.02635712373	79732.99267859201	57311.492958747585	70777.94843104135	86103.25174248108	77200.15388381267	74663.53326391551	120988.19696665675	74366.46634946164	90523.4445198374	72815.82637549008	86542.29048551583
49857.53352071211	97541.44815997762	83755.60628011185	76829.51101417802	54287.034393799586	60015.36441074367	78762.08222717856	47622.80954447258	55426.7938078843	100862.74844090769	90851.36105095936	57604.68028685851	142436.05366441334	97808.49994112263	50833.58867954931	70066.00267945767	74695.55272432929	72362.26070540061	72382.02635712373	79732.99267859201	57311.492958747585	70777.94843104135	86103.25174248108	76305.28467398754	74663.53326391551	120988.19696665675	74366.46634946164	90523.4445198374	72815.82637549008	86542.29048551583
49857.53352071211	97541.44815997762	83755.60628011185	76829.51101417802	54287.034393799586	60015.36441074367	78762.08222717856	47622.80954447258	55426.7938078843	100862.74844090769	90851.36105095936	57604.68028685851	142436.05366441334	97808.49994112263	50833.58867954931	70066.00267945767	74695.55272432929	72362.26070540061	72382.02635712373	79732.99267859201	57311.492958747585	70777.94843104135	85671.22972181029	76305.28467398754	74663.53326391551	120988.19696665675	74366.46634946164	90523.4445198374	72815.82637549008	86542.29048551583
49857.53352071211	97541.44815997762	83755.60628011185	76829.51101417802	54287.034393799586	60015.36441074367	78762.08222717856	47622.80954447258	55426.7938078843	91312.06219538266	90851.36105095936	57604.68028685851	142436.05366441334	97808.49994112263	50833.58867954931	70066.00267945767	74695.55272432929	59926.859566716186	72382.02635712373	79732.99267859201	57311.492958747585	68675.88896395738	85671.22972181029	76305.28467398754	74663.53326391551	120988.19696665675	74366.46634946164	87316.36164695228	72815.82637549008	81539.01615570931
49857.53352071211	97541.44815997762	83755.60628011185	76829.51101417802	54287.034393799586	60015.36441074367	78762.08222717856	47622.80954447258	55426.7938078843	91312.06219538266	90851.36105095936	57604.68028685851	142436.05366441334	95548.62599470658	50833.58867954931	67950.826000275	74695.55272432929	59926.859566716186	72382.02635712373	79732.99267859201	57311.492958747585	68675.88896395738	85671.22972181029	76305.28467398754	74663.53326391551	120988.19696665675	74366.46634946164	87316.36164695228	70566.9830693604	75483.13032696123
49857.53352071211	97541.44815997762	83755.60628011185	76829.51101417802	54287.034393799586	60015.36441074367	78762.08222717856	47622.80954447258	55426.7938078843	91312.06219538266	86161.87983845195	57604.68028685851	142436.05366441334	95548.62599470658	50833.58867954931	67950.826000275	74695.55272432929	59206.37635138896	72382.02635712373	79732.99267859201	57311.492958747585	68675.88896395738	85671.22972181029	75953.8782411725	74663.53326391551	120988.19696665675	74366.46634946164	87316.36164695228	69011.67169382628	74792.10843800797
49857.53352071211	97541.44815997762	83755.60628011185	76829.51101417802	54287.034393799586	60015.36441074367	78762.08222717856	47622.80954447258	55426.7938078843	91312.06219538266	86161.87983845195	57604.68028685851	142436.05366441334	95548.62599470658	50833.58867954931	66166.83539993316	73725.59542779019	59206.37635138896	72382.02635712373	79732.99267859201	57311.492958747585	68675.88896395738	85671.22972181029	75953.8782411725	74663.53326391551	120988.19696665675	74366.46634946164	87316.36164695228	69011.67169382628	74792.10843800797
49857.53352071211	97541.44815997762	83755.60628011185	76829.51101417802	54287.034393799586	56837.90827290851	78762.08222717856	47622.80954447258	55426.7938078843	91312.06219538266	86161.87983845195	57604.68028685851	142436.05366441334	95548.62599470658	50833.58867954931	62079.860540874055	73725.59542779019	59206.37635138896	72382.02635712373	79732.99267859201	57311.492958747585	68675.88896395738	85671.22972181029	75953.8782411725	74663.53326391551	120988.19696665675	74366.46634946164	87316.36164695228	69011.67169382628	74792.10843800797
49857.53352071211	97541.44815997762	83755.60628011185	76829.51101417802	54287.034393799586	56837.90827290851	78762.08222717856	47622.80954447258	55426.7938078843	91104.03809634212	82789.7339742582	56926.05034409259	122814.1284045339	95456.60124289038	50833.58867954931	62079.860540874055	73725.59542779019	58257.28303609519	72382.02635712373	79732.99267859201	57311.492958747585	68675.88896395738	85671.22972181029	74680.22289363947	74663.53326391551	120988.19696665675	74366.46634946164	87316.36164695228	69011.67169382628	65108.193594014534
49857.53352071211	97541.44815997762	83755.60628011185	76829.51101417802	54287.034393799586	56837.90827290851	78762.08222717856	47622.80954447258	55426.7938078843	91104.03809634212	82789.7339742582	56926.05034409259	122814.1284045339	95456.60124289038	50833.58867954931	62079.860540874055	73725.59542779019	58257.28303609519	72382.02635712373	79732.99267859201	57311.492958747585	68675.88896395738	85671.22972181029	74680.22289363947	74663.53326391551	120988.19696665675	74366.46634946164	87316.36164695228	69011.67169382628	65108.193594014534
49857.53352071211	97541.44815997762	83755.60628011185	76829.51101417802	54287.034393799586	56483.230003409335	78762.08222717856	47622.80954447258	55426.7938078843	91104.03809634212	82789.7339742582	56926.05034409259	122814.1284045339	95456.60124289038	50833.58867954931	62079.860540874055	72593.21802733405	58257.28303609519	72382.02635712373	79732.99267859201	56449.089428188956	68675.88896395738	85671.22972181029	74680.22289363947	74663.53326391551	120988.19696665675	74366.46634946164	87316.36164695228	69011.67169382628	65108.193594014534
49857.53352071211	97541.44815997762	83755.60628011185	76829.51101417802	54287.034393799586	56483.230003409335	78762.08222717856	47622.80954447258	55426.7938078843	90640.82140202551	82789.7339742582	56926.05034409259	119486.50010513485	95456.60124289038	50833.58867954931	62079.860540874055	72593.21802733405	58257.28303609519	72382.02635712373	79732.99267859201	55398.88667507879	68675.88896395738	85671.22972181029	74680.22289363947	74663.53326391551	120988.19696665675	74366.46634946164	87316.36164695228	69011.67169382628	63795.91152827979
49857.53352071211	97541.44815997762	83755.60628011185	76829.51101417802	54287.034393799586	56483.230003409335	78762.08222717856	47622.80954447258	55426.7938078843	90640.82140202551	82789.7339742582	56926.05034409259	119486.50010513485	95456.60124289038	50833.58867954931	62079.860540874055	72593.21802733405	58257.28303609519	72382.02635712373	79732.99267859201	55398.88667507879	68675.88896395738	85671.22972181029	74680.22289363947	74663.53326391551	120988.19696665675	74366.46634946164	87316.36164695228	69011.67169382628	63795.91152827979
49857.53352071211	94073.41723351882	80466.26706649695	76829.51101417802	54287.034393799586	55957.620423313434	78762.08222717856	47622.80954447258	55426.7938078843	90640.82140202551	82789.7339742582	56926.05034409259	119486.50010513485	95456.60124289038	50833.58867954931	62079.860540874055	72593.21802733405	58257.28303609519	72382.02635712373	79732.99267859201	55398.88667507879	68675.88896395738	85671.22972181029	74680.22289363947	74663.53326391551	120988.19696665675	74366.46634946164	87316.36164695228	69011.67169382628	63795.91152827979
49857.53352071211	94073.41723351882	80466.26706649695	76829.51101417802	54287.034393799586	55957.620423313434	78762.08222717856	47622.80954447258	55426.7938078843	90640.82140202551	82789.7339742582	56926.05034409259	119486.50010513485	95456.60124289038	50042.729376693416	62079.860540874055	72593.21802733405	58257.28303609519	72382.02635712373	79732.99267859201	55398.88667507879	68675.88896395738	85671.22972181029	74680.22289363947	73756.07471002906	120988.19696665675	74366.46634946164	84876.94995563071	69011.67169382628	63795.91152827979
49857.53352071211	94073.41723351882	80466.26706649695	76829.51101417802	54287.034393799586	55957.620423313434	78762.08222717856	47622.80954447258	55426.7938078843	90640.82140202551	82789.7339742582	56926.05034409259	119486.50010513485	95456.60124289038	50042.729376693416	62079.860540874055	72593.21802733405	58257.28303609519	72382.02635712373	79732.99267859201	55398.88667507879	68675.88896395738	84489.2764983497	74680.22289363947	73756.07471002906	117447.74146167247	74366.46634946164	84876.94995563071	69011.67169382628	63795.91152827979
49857.53352071211	61185.764679254324	80466.26706649695	76829.51101417802	51897.33919835202	55957.620423313434	78762.08222717856	47622.80954447258	55426.7938078843	90640.82140202551	82789.7339742582	56926.05034409259	119486.50010513485	95456.60124289038	50042.729376693416	62079.860540874055	63717.92232913928	58257.28303609519	72382.02635712373	79732.99267859201	55398.88667507879	68675.88896395738	84489.2764983497	74680.22289363947	73756.07471002906	117447.74146167247	74366.46634946164	84876.94995563071	69011.67169382628	63795.91152827979
49857.53352071211	61185.764679254324	80466.26706649695	76829.51101417802	51897.33919835202	55957.620423313434	78762.08222717856	47622.80954447258	55426.7938078843	90640.82140202551	82789.7339742582	56926.05034409259	119486.50010513485	95456.60124289038	50042.729376693416	62079.860540874055	63717.92232913928	58257.28303609519	72382.02635712373	79732.99267859201	55398.88667507879	68675.88896395738	84489.2764983497	74680.22289363947	73756.07471002906	117447.74146167247	74366.46634946164	84876.94995563071	69011.67169382628	63795.91152827979
49857.53352071211	61185.764679254324	80466.26706649695	76829.51101417802	51897.33919835202	55957.620423313434	78762.08222717856	47622.80954447258	55426.7938078843	90640.82140202551	82789.7339742582	56926.05034409259	119486.50010513485	95456.60124289038	50042.729376693416	62079.860540874055	63717.92232913928	58257.28303609519	72382.02635712373	79732.99267859201	55398.88667507879	68675.88896395738	84489.2764983497	74680.22289363947	73647.54754939835	117447.74146167247	74366.46634946164	84876.94995563071	69011.67169382628	61871.43029943347
49857.53352071211	61185.764679254324	80466.26706649695	76829.51101417802	51897.33919835202	55957.620423313434	78762.08222717856	47622.80954447258	55426.7938078843	90640.82140202551	82789.7339742582	56926.05034409259	119486.50010513485	95456.60124289038	50042.729376693416	62079.860540874055	62260.91039025728	58257.28303609519	72382.02635712373	79732.99267859201	55398.88667507879	68675.88896395738	84489.2764983497	74680.22289363947	73647.54754939835	117447.74146167247	74366.46634946164	84876.94995563071	69011.67169382628	61871.43029943347
49857.53352071211	61185.764679254324	80466.26706649695	73185.8647839021	51897.33919835202	55957.620423313434	78762.08222717856	47622.80954447258	55426.7938078843	90640.82140202551	81029.36442331111	56926.05034409259	119486.50010513485	95456.60124289038	50042.729376693416	62079.860540874055	62260.91039025728	58257.28303609519	72382.02635712373	79732.99267859201	55398.88667507879	68675.88896395738	84489.2764983497	74680.22289363947	73647.54754939835	117447.74146167247	74366.46634946164	84876.94995563071	69011.67169382628	61871.43029943347
49857.53352071211	61185.764679254324	80466.26706649695	73185.8647839021	51897.33919835202	55957.620423313434	78762.08222717856	47622.80954447258	55426.7938078843	90640.82140202551	81029.36442331111	56926.05034409259	119486.50010513485	95456.60124289038	50042.729376693416	62058.707332889906	62260.91039025728	58257.28303609519	72382.02635712373	79732.99267859201	55398.88667507879	68675.88896395738	84489.2764983497	74680.22289363947	73647.54754939835	117447.74146167247	74366.46634946164	84876.94995563071	69011.67169382628	61871.43029943347
49857.53352071211	61185.764679254324	80466.26706649695	73185.8647839021	51897.33919835202	55957.620423313434	78762.08222717856	47622.80954447258	55426.7938078843	90640.82140202551	81029.36442331111	56926.05034409259	119486.50010513485	95456.60124289038	50042.729376693416	61194.30175291903	62260.91039025728	58257.28303609519	70524.69627814437	79732.99267859201	55398.88667507879	68675.88896395738	84489.2764983497	74680.22289363947	73647.54754939835	117447.74146167247	74366.46634946164	84876.94995563071	69011.67169382628	61871.43029943347
49857.53352071211	61185.764679254324	80466.26706649695	73185.8647839021	51897.33919835202	55957.620423313434	78762.08222717856	47622.80954447258	55426.7938078843	87296.13360991167	81029.36442331111	56926.05034409259	119486.50010513485	95456.60124289038	50042.729376693416	61194.30175291903	62260.91039025728	58257.28303609519	70524.69627814437	79732.99267859201	55398.88667507879	68675.88896395738	84489.2764983497	74680.22289363947	73198.92637505825	117447.74146167247	74366.46634946164	84876.94995563071	69011.67169382628	61871.43029943347
49857.53352071211	61185.764679254324	76396.35597580395	71320.25712981069	51897.33919835202	55957.620423313434	78762.08222717856	47622.80954447258	55426.7938078843	87296.13360991167	81029.36442331111	56926.05034409259	119486.50010513485	95456.60124289038	50042.729376693416	61194.30175291903	62260.91039025728	58257.28303609519	70524.69627814437	79732.99267859201	55398.88667507879	68675.88896395738	84489.2764983497	74680.22289363947	73198.92637505825	112667.81359716925	74366.46634946164	84876.94995563071	69011.67169382628	61871.43029943347
49857.53352071211	61185.764679254324	76396.35597580395	71320.25712981069	51897.33919835202	55957.620423313434	78762.08222717856	47622.80954447258	55426.7938078843	87296.13360991167	80789.37519797136	56926.05034409259	119486.50010513485	95456.60124289038	50042.729376693416	55575.25251964878	62260.91039025728	58257.28303609519	70524.69627814437	79732.99267859201	55398.88667507879	68675.88896395738	84489.2764983497	74680.22289363947	73198.92637505825	112667.81359716925	74366.46634946164	84876.94995563071	69011.67169382628	61871.43029943347
47887.32774768742	61185.764679254324	76396.35597580395	71320.25712981069	51897.33919835202	55957.620423313434	78762.08222717856	47622.80954447258	55426.7938078843	87296.13360991167	80789.37519797136	56926.05034409259	119486.50010513485	95456.60124289038	50042.729376693416	55575.25251964878	62260.91039025728	58257.28303609519	70524.69627814437	79732.99267859201	55398.88667507879	68675.88896395738	84489.2764983497	74680.22289363947	73198.92637505825	112667.81359716925	74366.46634946164	84876.94995563071	69011.67169382628	61871.43029943347
47887.32774768742	61185.764679254324	74411.64869534354	71320.25712981069	51897.33919835202	47676.095829799335	78695.90651659397	47622.80954447258	55426.7938078843	87296.13360991167	80789.37519797136	56926.05034409259	119486.50010513485	95456.60124289038	50042.729376693416	55575.25251964878	62260.91039025728	58257.28303609519	70524.69627814437	79417.84676983731	55398.88667507879	68675.88896395738	84489.2764983497	74680.22289363947	73198.92637505825	112667.81359716925	74366.46634946164	84876.94995563071	69002.85183444916	61871.43029943347
47887.32774768742	61185.764679254324	74411.64869534354	71320.25712981069	51897.33919835202	47676.095829799335	78695.90651659397	47622.80954447258	55426.7938078843	87296.13360991167	80789.37519797136	56926.05034409259	119361.15822598622	95456.60124289038	50042.729376693416	55575.25251964878	62260.91039025728	58257.28303609519	70524.69627814437	79417.84676983731	55398.88667507879	68675.88896395738	84489.2764983497	74680.22289363947	73198.92637505825	112667.81359716925	74366.46634946164	84876.94995563071	69002.85183444916	61871.43029943347
47887.32774768742	61185.764679254324	74411.64869534354	71320.25712981069	51897.33919835202	47676.095829799335	78695.90651659397	47622.80954447258	55426.7938078843	87296.13360991167	80789.37519797136	56926.05034409259	119361.15822598622	95456.60124289038	50042.729376693416	55575.25251964878	62260.91039025728	58257.28303609519	70524.69627814437	79417.84676983731	55398.88667507879	68675.88896395738	84489.2764983497	74396.06520080363	73198.92637505825	112667.81359716925	74366.46634946164	84876.94995563071	69002.85183444916	61871.43029943347
47887.32774768742	61185.764679254324	74411.64869534354	70471.16464449285	51897.33919835202	47676.095829799335	78695.90651659397	47622.80954447258	55426.7938078843	87296.13360991167	80789.37519797136	56926.05034409259	119361.15822598622	95456.60124289038	50042.729376693416	55575.25251964878	62260.91039025728	58257.28303609519	70524.69627814437	79417.84676983731	55398.88667507879	68675.88896395738	84489.2764983497	74396.06520080363	73198.92637505825	112667.81359716925	74366.46634946164	84876.94995563071	69002.85183444916	61871.43029943347
47887.32774768742	61185.764679254324	74411.64869534354	70471.16464449285	51549.428780598624	47676.095829799335	76930.3569986611	47622.80954447258	55426.7938078843	87296.13360991167	80789.37519797136	56926.05034409259	119361.15822598622	95456.60124289038	50042.729376693416	55575.25251964878	62260.91039025728	58257.28303609519	70524.69627814437	79417.84676983731	55398.88667507879	68675.88896395738	84489.2764983497	72862.36422047709	73198.92637505825	112667.81359716925	74366.46634946164	84876.94995563071	69002.85183444916	61871.43029943347
47887.32774768742	61185.764679254324	74411.64869534354	70471.16464449285	51549.428780598624	47676.095829799335	76930.3569986611	47622.80954447258	55426.7938078843	87296.13360991167	80789.37519797136	56926.05034409259	119361.15822598622	95456.60124289038	50042.729376693416	55575.25251964878	62260.91039025728	58257.28303609519	70524.69627814437	77451.63827768432	55398.88667507879	68675.88896395738	84489.2764983497	72862.36422047709	73198.92637505825	112667.81359716925	74366.46634946164	84876.94995563071	69002.85183444916	61871.43029943347
47887.32774768742	61185.764679254324	74411.64869534354	70471.16464449285	51549.428780598624	47187.70139384254	76930.3569986611	47622.80954447258	55426.7938078843	85876.01957905779	80789.37519797136	56926.05034409259	119361.15822598622	95456.60124289038	50042.729376693416	55575.25251964878	62260.91039025728	58257.28303609519	70524.69627814437	77451.63827768432	55398.88667507879	68675.88896395738	84489.2764983497	72862.36422047709	73198.92637505825	112667.81359716925	74366.46634946164	84876.94995563071	69002.85183444916	61871.43029943347
47887.32774768742	61185.764679254324	74027.66390760201	70471.16464449285	51549.428780598624	47187.70139384254	76930.3569986611	47622.80954447258	55426.7938078843	85876.01957905779	80789.37519797136	56926.05034409259	119361.15822598622	95456.60124289038	50042.729376693416	55575.25251964878	62260.91039025728	58257.28303609519	70524.69627814437	77451.63827768432	55398.88667507879	68675.88896395738	84489.2764983497	72862.36422047709	73198.92637505825	112667.81359716925	74366.46634946164	84876.94995563071	69002.85183444916	61871.43029943347
47887.32774768742	60892.16900119858	74027.66390760201	70471.16464449285	51549.428780598624	47187.70139384254	76930.3569986611	47622.80954447258	55426.7938078843	85876.01957905779	80789.37519797136	53925.90523830621	119361.15822598622	95456.60124289038	50042.729376693416	55575.25251964878	62260.91039025728	58257.28303609519	70524.69627814437	77451.63827768432	55398.88667507879	68675.88896395738	83731.98906788265	72862.36422047709	73198.92637505825	112667.81359716925	74366.46634946164	84876.94995563071	61282.80625194257	61871.43029943347
47887.32774768742	60892.16900119858	74027.66390760201	70471.16464449285	51549.428780598624	47187.70139384254	76930.3569986611	47622.80954447258	55426.7938078843	85876.01957905779	80789.37519797136	53925.90523830621	119361.15822598622	95456.60124289038	50042.729376693416	55575.25251964878	62260.91039025728	58257.28303609519	70524.69627814437	77451.63827768432	55398.88667507879	68675.88896395738	80431.99308188644	72862.36422047709	73198.92637505825	112667.81359716925	74366.46634946164	84876.94995563071	61282.80625194257	61871.43029943347
47887.32774768742	60892.16900119858	74027.66390760201	70471.16464449285	51549.428780598624	47187.70139384254	73157.30970666856	47622.80954447258	55426.7938078843	85876.01957905779	80789.37519797136	53925.90523830621	119361.15822598622	95456.60124289038	50042.729376693416	55575.25251964878	62260.91039025728	58257.28303609519	70524.69627814437	77451.63827768432	55398.88667507879	68675.88896395738	80431.99308188644	72862.36422047709	73198.92637505825	112667.81359716925	74366.46634946164	84876.94995563071	61282.80625194257	61871.43029943347
47887.32774768742	60892.16900119858	74027.66390760201	70471.16464449285	51549.428780598624	47187.70139384254	73157.30970666856	47622.80954447258	55426.7938078843	78181.67838714719	80789.37519797136	53925.90523830621	119361.15822598622	95456.60124289038	50042.729376693416	55575.25251964878	62260.91039025728	58257.28303609519	70524.69627814437	77451.63827768432	55398.88667507879	68675.88896395738	80431.99308188644	72862.36422047709	73198.92637505825	112667.81359716925	74366.46634946164	84876.94995563071	61282.80625194257	61871.43029943347
47887.32774768742	60892.16900119858	74027.66390760201	70471.16464449285	51549.428780598624	47187.70139384254	73157.30970666856	47622.80954447258	55426.7938078843	78181.67838714719	80789.37519797136	53925.90523830621	119361.15822598622	95456.60124289038	50042.729376693416	55575.25251964878	62260.91039025728	58257.28303609519	70524.69627814437	77451.63827768432	55398.88667507879	68675.88896395738	80431.99308188644	72862.36422047709	73198.92637505825	112667.81359716925	74366.46634946164	83779.12176052184	61282.80625194257	61871.43029943347
47887.32774768742	60892.16900119858	74027.66390760201	64439.11326235281	51549.428780598624	47187.70139384254	73157.30970666856	47622.80954447258	55426.7938078843	78181.67838714719	80789.37519797136	53925.90523830621	119361.15822598622	95456.60124289038	50042.729376693416	55575.25251964878	62260.91039025728	58257.28303609519	70524.69627814437	77451.63827768432	55398.88667507879	68675.88896395738	80431.99308188644	72862.36422047709	73198.92637505825	112667.81359716925	74366.46634946164	83779.12176052184	57243.98510425299	61871.43029943347
47887.32774768742	60892.16900119858	74027.66390760201	64439.11326235281	51549.428780598624	47187.70139384254	73157.30970666856	47622.80954447258	55426.7938078843	78181.67838714719	80789.37519797136	53925.90523830621	119361.15822598622	95456.60124289038	50042.729376693416	55575.25251964878	62260.91039025728	58257.28303609519	70524.69627814437	77451.63827768432	55398.88667507879	68625.00883136262	80431.99308188644	72862.36422047709	73198.92637505825	112553.33790315904	74366.46634946164	83779.12176052184	57243.98510425299	61871.43029943347
47887.32774768742	60892.16900119858	74027.66390760201	64439.11326235281	51549.428780598624	47187.70139384254	73157.30970666856	47622.80954447258	55426.7938078843	78181.67838714719	80789.37519797136	53925.90523830621	107592.36016903495	95456.60124289038	50042.729376693416	55575.25251964878	62260.91039025728	58257.28303609519	70524.69627814437	77451.63827768432	55398.88667507879	68625.00883136262	80431.99308188644	72862.36422047709	73198.92637505825	112553.33790315904	74366.46634946164	83779.12176052184	57243.98510425299	61871.43029943347
47887.32774768742	60892.16900119858	74027.66390760201	64439.11326235281	51549.428780598624	47187.70139384254	73157.30970666856	47622.80954447258	55426.7938078843	78181.67838714719	80789.37519797136	53925.90523830621	107592.36016903495	95456.60124289038	50042.729376693416	52404.04649733903	62260.91039025728	58257.28303609519	70524.69627814437	77451.63827768432	55398.88667507879	68625.00883136262	75973.46295555914	72862.36422047709	73198.92637505825	112553.33790315904	74366.46634946164	83779.12176052184	57243.98510425299	61329.66305590632
47887.32774768742	60892.16900119858	74027.66390760201	64439.11326235281	51549.428780598624	47187.70139384254	73157.30970666856	47622.80954447258	55426.7938078843	78181.67838714719	80789.37519797136	53925.90523830621	107592.36016903495	95456.60124289038	50042.729376693416	50563.29868594741	62260.91039025728	58257.28303609519	70524.69627814437	77451.63827768432	55398.88667507879	68625.00883136262	75973.46295555914	72862.36422047709	73198.92637505825	112553.33790315904	74366.46634946164	83779.12176052184	57243.98510425299	61329.66305590632
47887.32774768742	60892.16900119858	74027.66390760201	64439.11326235281	51549.428780598624	47187.70139384254	73157.30970666856	47622.80954447258	55426.7938078843	78181.67838714719	80789.37519797136	53925.90523830621	107592.36016903495	95268.73661730168	46347.165092466064	50563.29868594741	62260.91039025728	58257.28303609519	70524.69627814437	77451.63827768432	55017.45369561027	67470.62074365442	75973.46295555914	72862.36422047709	73198.92637505825	112553.33790315904	74366.46634946164	83779.12176052184	57243.98510425299	61329.66305590632
47887.32774768742	60892.16900119858	74027.66390760201	64439.11326235281	51549.428780598624	47187.70139384254	73157.30970666856	47622.80954447258	55426.7938078843	78181.67838714719	80789.37519797136	53925.90523830621	107592.36016903495	95268.73661730168	46347.165092466064	50563.29868594741	62260.91039025728	58257.28303609519	70524.69627814437	77451.63827768432	55017.45369561027	67470.62074365442	75973.46295555914	72862.36422047709	72749.04510573598	112553.33790315904	74366.46634946164	83779.12176052184	57243.98510425299	61329.66305590632
47887.32774768742	60892.16900119858	74027.66390760201	64439.11326235281	51549.428780598624	47187.70139384254	73157.30970666856	47622.80954447258	55426.7938078843	78181.67838714719	80789.37519797136	53925.90523830621	107592.36016903495	95268.73661730168	46347.165092466064	50563.29868594741	62260.91039025728	58257.28303609519	70524.69627814437	77451.63827768432	55017.45369561027	67470.62074365442	75973.46295555914	72862.36422047709	72749.04510573598	112553.33790315904	74366.46634946164	83779.12176052184	57243.98510425299	61329.66305590632
47887.32774768742	60892.16900119858	74027.66390760201	64439.11326235281	51549.428780598624	47187.70139384254	73157.30970666856	47622.80954447258	55426.7938078843	78181.67838714719	80789.37519797136	53925.90523830621	98537.39444215043	95268.73661730168	46347.165092466064	50563.29868594741	62260.91039025728	58257.28303609519	70524.69627814437	77451.63827768432	55017.45369561027	67470.62074365442	75973.46295555914	72862.36422047709	72749.04510573598	112553.33790315904	74366.46634946164	83779.12176052184	57243.98510425299	61329.66305590632
47887.32774768742	60892.16900119858	74027.66390760201	64439.11326235281	51549.428780598624	47187.70139384254	73157.30970666856	47622.80954447258	55426.7938078843	78181.67838714719	80789.37519797136	53925.90523830621	96178.50514816673	95131.23678742058	46347.165092466064	50563.29868594741	62260.91039025728	58257.28303609519	70524.69627814437	77451.63827768432	55017.45369561027	67470.62074365442	75973.46295555914	72862.36422047709	72749.04510573598	112553.33790315904	74366.46634946164	83779.12176052184	57243.98510425299	61329.66305590632
47887.32774768742	60892.16900119858	74027.66390760201	64439.11326235281	51549.428780598624	47187.70139384254	45166.1031258194	47622.80954447258	55426.7938078843	78181.67838714719	80789.37519797136	53925.90523830621	96178.50514816673	95131.23678742058	46347.165092466064	50563.29868594741	61557.9264688213	58257.28303609519	70524.69627814437	76357.08867623446	55017.45369561027	67470.62074365442	75973.46295555914	72862.36422047709	72749.04510573598	112553.33790315904	74366.46634946164	82835.70541453063	57243.98510425299	61329.66305590632
47887.32774768742	60892.16900119858	74027.66390760201	64439.11326235281	51549.428780598624	47187.70139384254	42801.97981701167	47622.80954447258	55426.7938078843	78181.67838714719	80789.37519797136	53925.90523830621	96178.50514816673	95131.23678742058	43348.93831670423	50563.29868594741	61557.9264688213	58257.28303609519	70524.69627814437	76357.08867623446	55017.45369561027	67470.62074365442	75973.46295555914	72862.36422047709	72749.04510573598	112553.33790315904	74366.46634946164	82835.70541453063	57243.98510425299	61329.66305590632
47887.32774768742	60892.16900119858	74027.66390760201	64439.11326235281	51549.428780598624	47187.70139384254	42801.97981701167	47622.80954447258	55426.7938078843	78181.67838714719	80789.37519797136	53925.90523830621	96178.50514816673	95131.23678742058	43348.93831670423	50563.29868594741	61557.9264688213	58257.28303609519	70524.69627814437	76357.08867623446	55017.45369561027	67470.62074365442	75973.46295555914	72108.35062097607	72749.04510573598	112553.33790315904	74224.88138998873	82835.70541453063	57243.98510425299	61329.66305590632
47887.32774768742	60892.16900119858	74027.66390760201	64439.11326235281	51549.428780598624	47187.70139384254	42801.97981701167	47622.80954447258	55426.7938078843	78181.67838714719	80789.37519797136	53925.90523830621	89705.59133533144	95131.23678742058	43348.93831670423	50563.29868594741	61557.9264688213	58257.28303609519	70524.69627814437	76357.08867623446	55017.45369561027	67470.62074365442	75973.46295555914	72108.35062097607	72749.04510573598	112553.33790315904	74224.88138998873	82835.70541453063	57243.98510425299	61329.66305590632
47887.32774768742	60892.16900119858	74027.66390760201	64439.11326235281	51549.428780598624	47187.70139384254	42801.97981701167	47622.80954447258	55426.7938078843	78181.67838714719	80789.37519797136	53925.90523830621	89705.59133533144	95131.23678742058	43348.93831670423	50563.29868594741	61557.9264688213	58257.28303609519	70524.69627814437	76357.08867623446	55017.45369561027	67470.62074365442	75973.46295555914	72108.35062097607	72749.04510573598	112553.33790315904	74224.88138998873	82835.70541453063	57243.98510425299	61329.66305590632
47887.32774768742	60892.16900119858	74027.66390760201	64439.11326235281	51549.428780598624	47187.70139384254	42801.97981701167	47622.80954447258	55426.7938078843	78181.67838714719	80789.37519797136	53925.90523830621	89705.59133533144	91869.08751646357	43348.93831670423	47889.2974917629	61557.9264688213	58257.28303609519	70524.69627814437	76357.08867623446	55017.45369561027	67470.62074365442	75973.46295555914	72108.35062097607	72749.04510573598	107676.55540527069	74224.88138998873	82835.70541453063	57243.98510425299	61329.66305590632
47887.32774768742	60892.16900119858	74027.66390760201	64439.11326235281	51549.428780598624	47187.70139384254	42801.97981701167	47622.80954447258	55426.7938078843	78181.67838714719	80789.37519797136	53925.90523830621	89705.59133533144	91869.08751646357	43348.93831670423	47889.2974917629	61557.9264688213	58257.28303609519	70524.69627814437	76357.08867623446	55017.45369561027	67470.62074365442	75973.46295555914	72108.35062097607	72749.04510573598	107676.55540527069	74224.88138998873	82835.70541453063	57243.98510425299	61329.66305590632
47887.32774768742	60892.16900119858	74027.66390760201	64439.11326235281	51549.428780598624	46546.745404856876	42801.97981701167	47622.80954447258	55426.7938078843	78181.67838714719	80789.37519797136	53925.90523830621	89705.59133533144	91869.08751646357	43348.93831670423	47889.2974917629	61557.9264688213	58257.28303609519	70524.69627814437	74771.33735193472	55017.45369561027	67470.62074365442	75973.46295555914	72108.35062097607	72749.04510573598	107676.55540527069	74224.88138998873	82835.70541453063	57243.98510425299	61329.66305590632
47887.32774768742	60892.16900119858	74027.66390760201	64439.11326235281	51549.428780598624	46546.745404856876	42801.97981701167	47622.80954447258	55426.7938078843	78181.67838714719	80789.37519797136	53223.534999067844	89705.59133533144	91869.08751646357	43348.93831670423	47889.2974917629	61557.9264688213	58257.28303609519	70524.69627814437	74771.33735193472	55017.45369561027	67470.62074365442	75973.46295555914	72108.35062097607	72749.04510573598	107676.55540527069	74224.88138998873	82835.70541453063	57243.98510425299	61329.66305590632
47887.32774768742	60892.16900119858	74027.66390760201	64439.11326235281	50974.49786516905	46138.03696122563	42801.97981701167	47622.80954447258	55426.7938078843	78181.67838714719	80789.37519797136	53223.534999067844	89705.59133533144	86588.04432149432	43348.93831670423	47889.2974917629	61557.9264688213	58257.28303609519	70524.69627814437	71704.44857047236	55017.45369561027	67470.62074365442	72390.41456007617	72108.35062097607	72749.04510573598	107676.55540527069	74224.88138998873	82835.70541453063	57243.98510425299	61329.66305590632
47887.32774768742	60892.16900119858	74027.66390760201	64439.11326235281	50974.49786516905	46138.03696122563	42801.97981701167	47622.80954447258	55426.7938078843	78181.67838714719	80789.37519797136	53223.534999067844	89705.59133533144	86588.04432149432	43348.93831670423	47889.2974917629	59157.94916603277	58257.28303609519	70524.69627814437	71704.44857047236	55017.45369561027	67470.62074365442	72390.41456007617	72108.35062097607	72749.04510573598	107676.55540527069	74224.88138998873	82835.70541453063	57243.98510425299	61329.66305590632
47887.32774768742	60892.16900119858	74027.66390760201	64439.11326235281	50974.49786516905	46138.03696122563	42801.97981701167	47622.80954447258	55426.7938078843	78181.67838714719	80789.37519797136	53223.534999067844	89705.59133533144	83869.5320896654	43348.93831670423	47889.2974917629	59157.94916603277	58257.28303609519	70524.69627814437	71704.44857047236	55017.45369561027	67470.62074365442	72390.41456007617	72108.35062097607	72749.04510573598	107676.55540527069	74224.88138998873	82835.70541453063	57243.98510425299	61329.66305590632
47887.32774768742	60892.16900119858	74027.66390760201	64439.11326235281	50974.49786516905	45446.03587901504	42801.97981701167	47622.80954447258	55426.7938078843	78181.67838714719	80789.37519797136	53223.534999067844	89705.59133533144	75731.81895857211	43348.93831670423	47889.2974917629	59157.94916603277	58257.28303609519	70524.69627814437	71704.44857047236	55017.45369561027	67470.62074365442	72390.41456007617	72108.35062097607	72749.04510573598	107676.55540527069	74224.88138998873	82835.70541453063	57243.98510425299	61329.66305590632
47887.32774768742	60892.16900119858	74027.66390760201	64439.11326235281	50974.49786516905	45446.03587901504	42801.97981701167	47622.80954447258	55426.7938078843	78181.67838714719	80789.37519797136	53223.534999067844	89705.59133533144	75731.81895857211	43348.93831670423	47889.2974917629	59157.94916603277	58257.28303609519	70524.69627814437	71704.44857047236	55017.45369561027	67470.62074365442	72390.41456007617	72108.35062097607	72749.04510573598	107676.55540527069	74224.88138998873	82835.70541453063	57243.98510425299	61329.66305590632
47887.32774768742	60892.16900119858	69402.08633586018	64439.11326235281	50974.49786516905	45142.78700843906	42801.97981701167	47622.80954447258	55426.7938078843	78181.67838714719	80789.37519797136	53223.534999067844	89705.59133533144	75731.81895857211	43348.93831670423	47889.2974917629	59157.94916603277	58257.28303609519	70524.69627814437	71279.31735220901	55017.45369561027	67470.62074365442	72390.41456007617	72082.20696084469	72749.04510573598	107676.55540527069	74224.88138998873	82835.70541453063	57243.98510425299	61329.66305590632
47887.32774768742	60892.16900119858	65931.9138760503	64439.11326235281	50974.49786516905	45142.78700843906	42801.97981701167	47622.80954447258	55426.7938078843	78181.67838714719	80789.37519797136	53223.534999067844	84977.20302023951	75731.81895857211	43348.93831670423	47889.2974917629	59157.94916603277	58257.28303609519	70524.69627814437	71279.31735220901	55017.45369561027	67470.62074365442	72390.41456007617	72082.20696084469	72749.04510573598	107676.55540527069	74224.88138998873	82835.70541453063	57243.98510425299	61329.66305590632
47887.32774768742	60892.16900119858	65931.9138760503	64439.11326235281	50974.49786516905	45120.887064163835	42801.97981701167	47622.80954447258	55426.7938078843	78181.67838714719	80789.37519797136	53223.534999067844	84977.20302023951	75731.81895857211	43348.93831670423	47889.2974917629	59157.94916603277	58257.28303609519	70524.69627814437	58466.30308388621	55017.45369561027	67470.62074365442	72390.41456007617	72082.20696084469	72749.04510573598	107676.55540527069	74224.88138998873	82835.70541453063	56078.538747798164	61329.66305590632
47887.32774768742	60892.16900119858	64076.93703347597	64439.11326235281	50974.49786516905	45120.887064163835	42801.97981701167	47622.80954447258	55426.7938078843	78181.67838714719	80789.37519797136	53223.534999067844	84977.20302023951	70142.04732745413	43348.93831670423	47889.2974917629	59157.94916603277	58257.28303609519	70524.69627814437	58466.30308388621	55017.45369561027	67470.62074365442	72390.41456007617	72082.20696084469	72749.04510573598	107676.55540527069	74224.88138998873	82835.70541453063	56078.538747798164	61329.66305590632
47887.32774768742	60892.16900119858	64076.93703347597	64439.11326235281	50974.49786516905	44796.77443944193	42801.97981701167	47622.80954447258	55426.7938078843	78181.67838714719	80789.37519797136	53223.534999067844	84977.20302023951	70142.04732745413	43348.93831670423	47889.2974917629	59157.94916603277	58257.28303609519	70524.69627814437	58466.30308388621	55017.45369561027	64393.18496169307	72390.41456007617	71615.98686147579	72749.04510573598	107676.55540527069	74224.88138998873	82835.70541453063	56078.538747798164	61329.66305590632
47887.32774768742	60892.16900119858	64076.93703347597	64439.11326235281	50974.49786516905	44796.77443944193	42801.97981701167	47622.80954447258	51122.08937422547	78181.67838714719	80789.37519797136	53223.534999067844	84977.20302023951	70142.04732745413	43348.93831670423	47889.2974917629	59157.94916603277	58257.28303609519	70524.69627814437	58466.30308388621	55017.45369561027	64263.4494115609	72390.41456007617	70902.47993769712	72749.04510573598	107676.55540527069	74224.88138998873	82835.70541453063	56078.538747798164	61329.66305590632
47887.32774768742	54457.16602468582	64076.93703347597	64294.64424049243	50974.49786516905	44796.77443944193	42801.97981701167	47622.80954447258	51122.08937422547	78181.67838714719	80789.37519797136	53223.534999067844	84977.20302023951	70142.04732745413	43348.93831670423	47889.2974917629	59157.94916603277	58257.28303609519	70524.69627814437	58466.30308388621	55017.45369561027	64263.4494115609	72390.41456007617	70902.47993769712	72749.04510573598	107676.55540527069	74224.88138998873	82835.70541453063	56078.538747798164	61329.66305590632
47887.32774768742	54457.16602468582	64076.93703347597	64294.64424049243	50974.49786516905	44796.77443944193	42801.97981701167	47622.80954447258	51122.08937422547	78181.67838714719	80789.37519797136	53223.534999067844	84977.20302023951	70142.04732745413	43348.93831670423	47889.2974917629	59157.94916603277	58257.28303609519	70524.69627814437	58466.30308388621	55017.45369561027	64263.4494115609	72390.41456007617	70902.47993769712	72749.04510573598	107676.55540527069	74224.88138998873	81863.40118881228	56078.538747798164	61329.66305590632
47887.32774768742	54457.16602468582	64076.93703347597	64294.64424049243	50974.49786516905	44796.77443944193	42801.97981701167	47622.80954447258	51122.08937422547	78181.67838714719	80789.37519797136	53223.534999067844	84977.20302023951	64249.003660356255	43348.93831670423	47889.2974917629	59157.94916603277	58109.03871465833	70524.69627814437	58466.30308388621	55017.45369561027	64263.4494115609	72390.41456007617	70902.47993769712	72749.04510573598	107676.55540527069	74224.88138998873	81863.40118881228	56078.538747798164	61329.66305590632
47887.32774768742	54457.16602468582	64076.93703347597	64294.64424049243	50974.49786516905	44490.02675800181	41242.48884950866	47622.80954447258	51122.08937422547	78181.67838714719	80789.37519797136	53223.534999067844	84977.20302023951	64249.003660356255	43348.93831670423	47889.2974917629	59157.94916603277	58109.03871465833	70524.69627814437	58466.30308388621	55017.45369561027	63410.397767497125	72390.41456007617	70902.47993769712	72749.04510573598	107676.55540527069	74224.88138998873	81863.40118881228	56078.538747798164	61329.66305590632
47887.32774768742	54457.16602468582	64076.93703347597	64294.64424049243	50974.49786516905	44490.02675800181	41242.48884950866	47622.80954447258	51122.08937422547	78181.67838714719	80789.37519797136	53223.534999067844	84977.20302023951	64249.003660356255	43348.93831670423	47889.2974917629	59157.94916603277	58109.03871465833	70524.69627814437	58466.30308388621	55017.45369561027	63410.397767497125	72390.41456007617	70902.47993769712	72749.04510573598	107676.55540527069	74224.88138998873	81863.40118881228	55830.659413981164	61329.66305590632
47887.32774768742	54457.16602468582	64076.93703347597	64294.64424049243	50974.49786516905	44490.02675800181	41242.48884950866	47622.80954447258	51122.08937422547	78181.67838714719	80789.37519797136	53223.534999067844	84977.20302023951	64249.003660356255	43348.93831670423	47889.2974917629	59157.94916603277	58109.03871465833	70524.69627814437	58466.30308388621	53962.17580667426	63410.397767497125	72390.41456007617	70902.47993769712	72749.04510573598	107676.55540527069	74224.88138998873	81863.40118881228	55830.659413981164	61329.66305590632
47887.32774768742	54457.16602468582	64076.93703347597	64294.64424049243	50974.49786516905	44490.02675800181	41242.48884950866	47622.80954447258	51122.08937422547	78181.67838714719	80789.37519797136	53223.534999067844	84977.20302023951	63961.8851785604	43348.93831670423	47889.2974917629	59157.94916603277	58109.03871465833	70524.69627814437	58466.30308388621	53962.17580667426	63410.397767497125	72390.41456007617	70902.47993769712	72749.04510573598	107676.55540527069	74224.88138998873	81863.40118881228	55830.659413981164	61329.66305590632
47887.32774768742	54457.16602468582	64076.93703347597	64294.64424049243	50974.49786516905	44490.02675800181	41242.48884950866	47622.80954447258	51122.08937422547	78181.67838714719	80789.37519797136	53223.534999067844	84977.20302023951	63961.8851785604	43348.93831670423	47889.2974917629	59157.94916603277	58109.03871465833	70524.69627814437	58466.30308388621	53962.17580667426	63410.397767497125	72390.41456007617	70902.47993769712	72749.04510573598	107676.55540527069	74224.88138998873	78000.97736624622	55830.659413981164	61329.66305590632
47887.32774768742	54457.16602468582	64076.93703347597	64294.64424049243	48096.308846678425	44490.02675800181	41242.48884950866	47622.80954447258	51122.08937422547	78181.67838714719	80789.37519797136	53223.534999067844	84977.20302023951	63961.8851785604	43348.93831670423	47889.2974917629	59157.94916603277	58109.03871465833	70524.69627814437	58466.30308388621	53962.17580667426	63410.397767497125	71420.03477041188	70902.47993769712	72749.04510573598	107676.55540527069	74224.88138998873	78000.97736624622	55402.03537935113	61329.66305590632
47887.32774768742	54457.16602468582	64076.93703347597	64294.64424049243	47523.25678236986	44490.02675800181	41242.48884950866	47622.80954447258	51122.08937422547	78181.67838714719	80789.37519797136	53223.534999067844	84977.20302023951	63961.8851785604	43348.93831670423	47889.2974917629	59157.94916603277	58109.03871465833	70524.69627814437	54809.50032460052	53962.17580667426	63410.397767497125	71420.03477041188	70902.47993769712	72749.04510573598	107676.55540527069	74224.88138998873	78000.97736624622	55402.03537935113	61329.66305590632
47887.32774768742	54457.16602468582	64076.93703347597	64294.64424049243	47523.25678236986	44490.02675800181	41242.48884950866	47622.80954447258	51122.08937422547	78181.67838714719	80789.37519797136	53223.534999067844	84977.20302023951	63961.8851785604	43329.37773636138	47889.2974917629	59157.94916603277	58109.03871465833	70524.69627814437	54809.50032460052	53962.17580667426	63410.397767497125	70344.54433814883	70902.47993769712	72749.04510573598	107676.55540527069	74224.88138998873	78000.97736624622	55402.03537935113	61329.66305590632
47887.32774768742	54457.16602468582	62341.978945766234	64294.64424049243	45980.073620371666	44490.02675800181	41242.48884950866	47622.80954447258	43282.875494369466	78181.67838714719	80789.37519797136	53223.534999067844	84977.20302023951	63961.8851785604	43329.37773636138	47889.2974917629	59157.94916603277	58109.03871465833	70524.69627814437	54809.50032460052	53962.17580667426	63410.397767497125	70344.54433814883	70902.47993769712	72749.04510573598	107676.55540527069	74224.88138998873	78000.97736624622	55402.03537935113	61329.66305590632
47445.98918112386	54457.16602468582	62341.978945766234	64294.64424049243	45980.073620371666	44490.02675800181	41242.48884950866	47622.80954447258	43282.875494369466	78181.67838714719	80789.37519797136	53223.534999067844	84977.20302023951	63961.8851785604	43329.37773636138	41092.03709844947	59157.94916603277	58109.03871465833	70524.69627814437	54232.24603246382	53962.17580667426	63410.397767497125	70344.54433814883	70902.47993769712	72749.04510573598	107676.55540527069	74224.88138998873	77236.27354016983	55402.03537935113	61329.66305590632
47445.98918112386	54457.16602468582	62341.978945766234	64294.64424049243	45980.073620371666	44015.812850883245	41242.48884950866	47622.80954447258	43282.875494369466	78181.67838714719	80789.37519797136	53223.534999067844	84977.20302023951	62538.08679505164	43329.37773636138	41092.03709844947	59157.94916603277	58109.03871465833	70524.69627814437	54232.24603246382	53962.17580667426	63410.397767497125	70344.54433814883	70902.47993769712	72749.04510573598	107676.55540527069	74224.88138998873	77236.27354016983	55402.03537935113	61329.66305590632
47445.98918112386	54457.16602468582	62341.978945766234	64294.64424049243	45980.073620371666	44015.812850883245	41242.48884950866	47622.80954447258	43282.875494369466	78181.67838714719	80789.37519797136	53223.534999067844	84977.20302023951	62538.08679505164	43329.37773636138	41092.03709844947	59157.94916603277	58109.03871465833	68609.18611949324	54232.24603246382	53962.17580667426	63410.397767497125	70344.54433814883	70902.47993769712	72749.04510573598	107676.55540527069	74224.88138998873	77236.27354016983	55402.03537935113	61329.66305590632
47445.98918112386	54457.16602468582	62341.978945766234	64294.64424049243	45980.073620371666	44015.812850883245	41242.48884950866	46050.558903558136	43282.875494369466	78181.67838714719	80789.37519797136	53223.534999067844	84977.20302023951	62538.08679505164	43329.37773636138	41092.03709844947	59157.94916603277	58109.03871465833	68609.18611949324	54232.24603246382	53962.17580667426	63410.397767497125	70344.54433814883	70902.47993769712	72749.04510573598	107676.55540527069	74224.88138998873	76039.16055560033	55402.03537935113	61329.66305590632
47445.98918112386	54457.16602468582	62341.978945766234	64294.64424049243	45980.073620371666	44015.812850883245	41242.48884950866	46050.558903558136	43282.875494369466	78181.67838714719	80789.37519797136	53223.534999067844	84977.20302023951	62538.08679505164	43329.37773636138	41092.03709844947	59157.94916603277	58109.03871465833	68609.18611949324	54232.24603246382	53962.17580667426	63410.397767497125	70344.54433814883	70902.47993769712	72749.04510573598	107676.55540527069	74224.88138998873	76039.16055560033	55402.03537935113	61329.66305590632
47445.98918112386	54457.16602468582	62341.978945766234	64294.64424049243	45980.073620371666	44015.812850883245	41242.48884950866	46050.558903558136	43282.875494369466	78181.67838714719	80789.37519797136	53223.534999067844	84977.20302023951	62538.08679505164	43329.37773636138	41092.03709844947	59157.94916603277	58109.03871465833	68609.18611949324	54232.24603246382	53962.17580667426	63410.397767497125	53701.042728837165	70902.47993769712	72749.04510573598	107676.55540527069	74224.88138998873	76039.16055560033	55402.03537935113	61329.66305590632
47445.98918112386	54457.16602468582	62341.978945766234	64294.64424049243	45980.073620371666	43723.71993568418	41242.48884950866	46050.558903558136	43282.875494369466	78181.67838714719	80789.37519797136	53223.534999067844	84977.20302023951	61181.71469113189	43329.37773636138	41092.03709844947	59157.94916603277	58109.03871465833	68609.18611949324	44335.55251936571	53962.17580667426	63410.397767497125	53701.042728837165	70902.47993769712	72749.04510573598	107676.55540527069	74224.88138998873	76039.16055560033	55402.03537935113	61329.66305590632
47445.98918112386	54457.16602468582	62341.978945766234	64294.64424049243	45980.073620371666	43723.71993568418	41242.48884950866	46050.558903558136	42140.08058256935	78181.67838714719	80789.37519797136	53223.534999067844	84977.20302023951	61181.71469113189	43329.37773636138	41092.03709844947	59157.94916603277	58109.03871465833	68609.18611949324	44335.55251936571	53962.17580667426	63410.397767497125	53701.042728837165	70902.47993769712	72749.04510573598	107676.55540527069	74224.88138998873	76039.16055560033	55402.03537935113	61329.66305590632
47445.98918112386	54457.16602468582	62341.978945766234	64294.64424049243	45980.073620371666	43723.71993568418	41242.48884950866	46050.558903558136	42140.08058256935	78181.67838714719	80789.37519797136	53223.534999067844	84977.20302023951	61181.71469113189	43329.37773636138	41092.03709844947	59157.94916603277	58109.03871465833	68609.18611949324	44335.55251936571	53962.17580667426	63410.397767497125	52202.00133911337	70902.47993769712	72749.04510573598	107676.55540527069	74224.88138998873	76039.16055560033	55402.03537935113	61329.66305590632
47445.98918112386	54457.16602468582	62341.978945766234	64294.64424049243	45980.073620371666	43723.71993568418	40645.711033284926	46050.558903558136	42140.08058256935	78181.67838714719	80789.37519797136	53223.534999067844	84977.20302023951	61181.71469113189	43329.37773636138	41092.03709844947	59157.94916603277	56511.56768185758	68609.18611949324	43824.02328219978	53962.17580667426	63410.397767497125	52202.00133911337	70902.47993769712	72749.04510573598	107676.55540527069	74224.88138998873	76039.16055560033	55402.03537935113	61329.66305590632
47445.98918112386	53726.40592349841	62341.978945766234	64294.64424049243	45980.073620371666	43723.71993568418	40645.711033284926	46050.558903558136	42140.08058256935	78181.67838714719	80789.37519797136	53223.534999067844	84977.20302023951	61181.71469113189	43329.37773636138	41092.03709844947	59157.94916603277	56511.56768185758	68609.18611949324	43824.02328219978	53962.17580667426	63410.397767497125	52202.00133911337	70902.47993769712	72749.04510573598	107676.55540527069	74224.88138998873	71079.48342580542	55402.03537935113	61329.66305590632
47445.98918112386	53726.40592349841	62341.978945766234	64294.64424049243	45980.073620371666	43723.71993568418	35941.53207885766	46050.558903558136	42140.08058256935	78181.67838714719	80789.37519797136	53223.534999067844	84977.20302023951	61181.71469113189	43329.37773636138	41092.03709844947	59157.94916603277	56511.56768185758	68609.18611949324	43824.02328219978	53962.17580667426	63410.397767497125	52202.00133911337	70902.47993769712	72749.04510573598	107676.55540527069	74224.88138998873	71079.48342580542	55402.03537935113	61329.66305590632
47445.98918112386	53726.40592349841	62341.978945766234	64294.64424049243	45980.073620371666	43723.71993568418	35941.53207885766	46050.558903558136	42140.08058256935	78181.67838714719	80789.37519797136	53223.534999067844	84977.20302023951	61181.71469113189	43329.37773636138	41092.03709844947	59157.94916603277	56511.56768185758	68609.18611949324	43824.02328219978	53962.17580667426	63410.397767497125	52202.00133911337	70902.47993769712	72749.04510573598	107676.55540527069	74224.88138998873	71079.48342580542	55402.03537935113	61329.66305590632
47445.98918112386	53726.40592349841	62341.978945766234	64294.64424049243	45980.073620371666	43723.71993568418	31887.079513754306	46050.558903558136	42140.08058256935	78181.67838714719	80789.37519797136	53223.534999067844	84977.20302023951	61181.71469113189	43329.37773636138	41092.03709844947	59157.94916603277	55754.83514053447	68609.18611949324	43824.02328219978	53962.17580667426	63410.397767497125	52202.00133911337	70902.47993769712	72749.04510573598	107676.55540527069	74224.88138998873	70733.66949270695	55402.03537935113	61329.66305590632
47445.98918112386	53726.40592349841	62341.978945766234	64294.64424049243	45980.073620371666	43723.71993568418	31887.079513754306	46050.558903558136	42140.08058256935	78181.67838714719	80789.37519797136	53223.534999067844	84977.20302023951	61181.71469113189	43329.37773636138	41092.03709844947	59157.94916603277	55754.83514053447	68609.18611949324	43824.02328219978	53962.17580667426	63410.397767497125	52202.00133911337	70902.47993769712	72749.04510573598	107676.55540527069	74224.88138998873	70733.66949270695	55402.03537935113	61329.66305590632
47445.98918112386	53726.40592349841	62341.978945766234	64294.64424049243	45980.073620371666	43723.71993568418	31887.079513754306	46050.558903558136	42140.08058256935	76780.35814358384	80789.37519797136	53223.534999067844	84977.20302023951	59735.64318071649	43329.37773636138	41092.03709844947	59157.94916603277	55754.83514053447	68609.18611949324	43824.02328219978	53962.17580667426	63410.397767497125	52202.00133911337	70902.47993769712	72749.04510573598	107676.55540527069	74224.88138998873	70733.66949270695	55402.03537935113	61329.66305590632
43593.21666068015	53726.40592349841	62341.978945766234	64294.64424049243	45980.073620371666	43723.71993568418	31887.079513754306	46050.558903558136	42140.08058256935	59148.30308968201	80789.37519797136	53223.534999067844	84977.20302023951	59735.64318071649	43329.37773636138	41092.03709844947	59157.94916603277	55754.83514053447	68609.18611949324	43824.02328219978	53962.17580667426	63410.397767497125	52202.00133911337	70470.09486832675	72289.6264812754	107676.55540527069	74224.88138998873	70733.66949270695	55402.03537935113	61329.66305590632
43593.21666068015	53174.639373034486	62341.978945766234	64294.64424049243	45980.073620371666	43723.71993568418	31887.079513754306	46050.558903558136	42140.08058256935	59148.30308968201	80789.37519797136	47665.70440946266	84977.20302023951	59735.64318071649	43329.37773636138	41092.03709844947	59157.94916603277	54643.292193911446	68609.18611949324	43824.02328219978	53962.17580667426	63410.397767497125	52202.00133911337	70470.09486832675	72289.6264812754	107676.55540527069	74224.88138998873	70733.66949270695	55402.03537935113	61329.66305590632
43593.21666068015	53174.639373034486	62341.978945766234	64294.64424049243	45980.073620371666	43723.71993568418	31887.079513754306	46050.558903558136	42140.08058256935	59148.30308968201	80789.37519797136	47665.70440946266	84977.20302023951	59735.64318071649	43329.37773636138	40280.19267795247	59157.94916603277	54643.292193911446	68609.18611949324	43824.02328219978	53962.17580667426	63410.397767497125	52202.00133911337	70470.09486832675	72289.6264812754	107676.55540527069	74224.88138998873	68974.98015237028	55402.03537935113	61329.66305590632
43593.21666068015	53174.639373034486	62341.978945766234	64294.64424049243	45980.073620371666	43723.71993568418	31887.079513754306	46050.558903558136	42140.08058256935	59148.30308968201	80789.37519797136	47665.70440946266	75130.29012369801	59735.64318071649	43329.37773636138	40280.19267795247	59157.94916603277	54643.292193911446	68609.18611949324	43824.02328219978	53962.17580667426	63410.397767497125	52202.00133911337	70470.09486832675	72289.6264812754	107676.55540527069	74224.88138998873	68974.98015237028	55402.03537935113	61329.66305590632
43593.21666068015	53174.639373034486	62341.978945766234	64294.64424049243	45980.073620371666	43723.71993568418	31887.079513754306	46050.558903558136	42140.08058256935	59148.30308968201	80789.37519797136	47665.70440946266	75130.29012369801	57286.76866001109	43329.37773636138	40280.19267795247	59157.94916603277	54643.292193911446	68148.79719358704	43824.02328219978	53962.17580667426	63410.397767497125	52202.00133911337	70470.09486832675	72289.6264812754	107676.55540527069	74224.88138998873	68974.98015237028	55402.03537935113	61329.66305590632
43593.21666068015	53174.639373034486	62341.978945766234	64294.64424049243	45980.073620371666	43723.71993568418	31887.079513754306	45630.49212699618	42140.08058256935	59148.30308968201	80789.37519797136	47665.70440946266	74171.63700151886	57286.76866001109	43329.37773636138	40280.19267795247	59157.94916603277	54643.292193911446	68148.79719358704	43824.02328219978	53962.17580667426	63410.397767497125	52202.00133911337	70470.09486832675	72289.6264812754	107676.55540527069	74224.88138998873	68974.98015237028	55402.03537935113	61329.66305590632
43593.21666068015	53174.639373034486	62341.978945766234	64294.64424049243	45980.073620371666	43723.71993568418	31887.079513754306	45630.49212699618	42140.08058256935	59148.30308968201	80789.37519797136	47665.70440946266	74171.63700151886	57286.76866001109	43329.37773636138	40280.19267795247	59157.94916603277	54643.292193911446	68148.79719358704	43824.02328219978	53962.17580667426	63410.397767497125	52202.00133911337	70470.09486832675	72289.6264812754	107676.55540527069	74224.88138998873	68974.98015237028	55402.03537935113	61329.66305590632
43593.21666068015	53174.639373034486	62341.978945766234	64294.64424049243	45980.073620371666	43723.71993568418	31887.079513754306	45630.49212699618	42140.08058256935	59148.30308968201	80789.37519797136	47665.70440946266	74171.63700151886	57286.76866001109	43329.37773636138	40280.19267795247	59157.94916603277	54643.292193911446	68148.79719358704	43824.02328219978	53962.17580667426	63410.397767497125	52202.00133911337	70470.09486832675	72289.6264812754	107676.55540527069	74224.88138998873	68974.98015237028	55402.03537935113	61329.66305590632
43593.21666068015	53174.639373034486	62341.978945766234	64294.64424049243	45980.073620371666	43723.71993568418	31887.079513754306	45630.49212699618	42140.08058256935	59148.30308968201	80789.37519797136	45991.12324882568	74171.63700151886	57286.76866001109	43329.37773636138	40280.19267795247	59157.94916603277	54643.292193911446	68148.79719358704	43824.02328219978	53962.17580667426	63410.397767497125	52202.00133911337	70470.09486832675	72289.6264812754	107676.55540527069	74224.88138998873	68974.98015237028	55402.03537935113	61329.66305590632
43593.21666068015	53174.639373034486	62341.978945766234	64294.64424049243	45980.073620371666	43723.71993568418	31887.079513754306	45630.49212699618	42140.08058256935	59148.30308968201	80789.37519797136	45075.840911694264	69639.93304404721	57286.76866001109	43329.37773636138	40280.19267795247	59157.94916603277	54643.292193911446	68148.79719358704	43824.02328219978	53962.17580667426	63410.397767497125	52202.00133911337	69923.67197527934	72289.6264812754	107676.55540527069	74224.88138998873	68974.98015237028	54891.68455162557	60700.67475597268
43593.21666068015	53174.639373034486	62341.978945766234	64294.64424049243	45980.073620371666	43723.71993568418	31887.079513754306	45630.49212699618	42140.08058256935	59148.30308968201	80789.37519797136	45075.840911694264	69639.93304404721	57286.76866001109	43329.37773636138	40280.19267795247	59157.94916603277	54643.292193911446	68148.79719358704	43824.02328219978	53962.17580667426	63410.397767497125	52202.00133911337	69923.67197527934	72289.6264812754	107676.55540527069	74224.88138998873	68974.98015237028	54891.68455162557	60700.67475597268
43593.21666068015	53174.639373034486	62341.978945766234	63445.218423739294	45980.073620371666	43723.71993568418	31887.079513754306	45630.49212699618	42140.08058256935	59148.30308968201	80789.37519797136	44200.238580616264	69639.93304404721	57286.76866001109	43329.37773636138	40280.19267795247	59157.94916603277	54643.292193911446	68148.79719358704	43824.02328219978	53962.17580667426	63410.397767497125	52202.00133911337	69923.67197527934	72289.6264812754	107676.55540527069	74224.88138998873	68974.98015237028	54891.68455162557	60700.67475597268
43593.21666068015	53174.639373034486	62341.978945766234	63445.218423739294	45980.073620371666	43723.71993568418	31887.079513754306	45630.49212699618	42140.08058256935	59148.30308968201	80789.37519797136	44200.238580616264	69639.93304404721	57286.76866001109	43329.37773636138	40072.81816276109	59157.94916603277	54643.292193911446	68148.79719358704	43824.02328219978	53962.17580667426	63410.397767497125	52202.00133911337	69923.67197527934	72289.6264812754	100976.29664308626	74224.88138998873	68974.98015237028	54891.68455162557	60700.67475597268
43593.21666068015	53174.639373034486	62341.978945766234	63445.218423739294	45980.073620371666	43723.71993568418	29465.477719345356	45630.49212699618	42140.08058256935	59148.30308968201	80789.37519797136	44200.238580616264	69639.93304404721	57286.76866001109	43329.37773636138	40072.81816276109	59157.94916603277	54643.292193911446	68148.79719358704	43824.02328219978	53962.17580667426	63410.397767497125	52202.00133911337	69923.67197527934	72289.6264812754	100976.29664308626	74224.88138998873	68974.98015237028	54891.68455162557	60700.67475597268
43593.21666068015	53174.639373034486	62341.978945766234	63445.218423739294	45980.073620371666	43723.71993568418	27974.218809060934	45630.49212699618	42140.08058256935	59148.30308968201	80789.37519797136	44200.238580616264	69639.93304404721	57286.76866001109	43329.37773636138	40072.81816276109	59157.94916603277	54643.292193911446	68148.79719358704	43824.02328219978	53962.17580667426	63051.96891273972	52202.00133911337	69923.67197527934	72289.6264812754	97829.42617602146	74224.88138998873	68974.98015237028	54891.68455162557	60700.67475597268
43593.21666068015	53174.639373034486	62341.978945766234	63445.218423739294	45980.073620371666	43310.02392574928	27974.218809060934	45630.49212699618	42140.08058256935	59148.30308968201	80789.37519797136	44200.238580616264	69639.93304404721	57286.76866001109	43329.37773636138	40072.81816276109	59157.94916603277	54643.292193911446	68148.79719358704	43824.02328219978	53962.17580667426	57653.044024411894	52202.00133911337	69923.67197527934	72289.6264812754	97829.42617602146	74224.88138998873	68974.98015237028	54891.68455162557	60700.67475597268
43593.21666068015	53174.639373034486	62341.978945766234	63445.218423739294	45980.073620371666	42890.754692236325	27974.218809060934	45630.49212699618	42140.08058256935	59148.30308968201	80789.37519797136	44200.238580616264	69639.93304404721	57286.76866001109	43329.37773636138	39824.94452210305	59157.94916603277	54643.292193911446	68148.79719358704	43824.02328219978	53962.17580667426	57653.044024411894	52202.00133911337	69923.67197527934	72289.6264812754	97829.42617602146	74224.88138998873	68974.98015237028	54891.68455162557	60700.67475597268
43593.21666068015	53174.639373034486	62341.978945766234	63445.218423739294	45980.073620371666	42890.754692236325	27974.218809060934	45630.49212699618	42140.08058256935	59148.30308968201	80789.37519797136	44200.238580616264	69639.93304404721	57286.76866001109	43329.37773636138	39824.94452210305	59157.94916603277	54643.292193911446	68148.79719358704	43824.02328219978	53962.17580667426	57653.044024411894	52202.00133911337	69923.67197527934	72289.6264812754	97829.42617602146	74224.88138998873	68974.98015237028	54891.68455162557	60700.67475597268
43593.21666068015	53174.639373034486	62341.978945766234	63445.218423739294	45980.073620371666	42848.172371696	27974.218809060934	45630.49212699618	42140.08058256935	57878.849923845264	80789.37519797136	44200.238580616264	69639.93304404721	57286.76866001109	43329.37773636138	39824.94452210305	59157.94916603277	54643.292193911446	68148.79719358704	43824.02328219978	53962.17580667426	57653.044024411894	52202.00133911337	69923.67197527934	72289.6264812754	97829.42617602146	74224.88138998873	68974.98015237028	54891.68455162557	60285.56122741668
43593.21666068015	53174.639373034486	62341.978945766234	63262.86788691269	45980.073620371666	42848.172371696	27974.218809060934	45630.49212699618	42140.08058256935	57878.849923845264	80789.37519797136	44200.238580616264	69639.93304404721	57286.76866001109	43329.37773636138	39824.94452210305	59157.94916603277	54643.292193911446	68148.79719358704	43824.02328219978	53962.17580667426	57653.044024411894	52202.00133911337	67807.4432224884	72289.6264812754	97829.42617602146	74224.88138998873	68974.98015237028	52801.89276019709	60285.56122741668
43593.21666068015	53174.639373034486	62341.978945766234	63262.86788691269	45980.073620371666	42684.0956191149	27974.218809060934	45630.49212699618	42140.08058256935	57878.849923845264	80789.37519797136	44200.238580616264	69639.93304404721	57286.76866001109	43329.37773636138	39824.94452210305	59157.94916603277	54268.23234453289	68148.79719358704	41455.135246908634	53962.17580667426	57653.044024411894	52202.00133911337	67807.4432224884	72289.6264812754	97829.42617602146	74224.88138998873	68974.98015237028	52801.89276019709	60285.56122741668
43593.21666068015	53174.639373034486	62341.978945766234	63262.86788691269	45980.073620371666	42684.0956191149	27974.218809060934	45630.49212699618	42140.08058256935	57878.849923845264	80789.37519797136	44200.238580616264	69639.93304404721	57286.76866001109	43329.37773636138	39824.94452210305	59157.94916603277	54268.23234453289	67129.30346151828	33523.63662655094	53962.17580667426	56252.33055835143	51248.41421618111	67807.4432224884	72289.6264812754	97829.42617602146	74224.88138998873	68974.98015237028	52801.89276019709	60285.56122741668
43593.21666068015	53174.639373034486	62341.978945766234	63262.86788691269	45558.83509104217	42684.0956191149	27974.218809060934	45630.49212699618	42140.08058256935	57878.849923845264	80789.37519797136	44200.238580616264	69639.93304404721	57286.76866001109	43329.37773636138	39824.94452210305	59157.94916603277	54268.23234453289	67129.30346151828	33523.63662655094	53962.17580667426	55927.86735943151	51248.41421618111	65112.49528180746	72289.6264812754	97829.42617602146	74224.88138998873	68974.98015237028	52801.89276019709	60285.56122741668
43593.21666068015	52297.76985277747	62341.978945766234	63262.86788691269	45558.83509104217	42684.0956191149	27974.218809060934	45630.49212699618	42140.08058256935	57878.849923845264	80789.37519797136	44200.238580616264	69639.93304404721	57286.76866001109	43329.37773636138	39824.94452210305	59157.94916603277	54268.23234453289	67129.30346151828	33523.63662655094	53962.17580667426	55927.86735943151	51248.41421618111	65112.49528180746	72289.6264812754	97829.42617602146	74224.88138998873	68974.98015237028	52801.89276019709	60285.56122741668
43593.21666068015	52297.76985277747	62341.978945766234	63262.86788691269	45558.83509104217	42684.0956191149	27974.218809060934	45630.49212699618	42140.08058256935	57878.849923845264	80789.37519797136	44200.238580616264	69639.93304404721	57286.76866001109	43329.37773636138	39824.94452210305	59157.94916603277	54268.23234453289	67129.30346151828	33523.63662655094	53962.17580667426	55927.86735943151	51248.41421618111	64723.99870791017	72289.6264812754	97829.42617602146	74224.88138998873	68974.98015237028	52801.89276019709	60285.56122741668
43593.21666068015	52297.76985277747	62341.978945766234	63262.86788691269	45558.83509104217	42684.0956191149	27974.218809060934	45630.49212699618	41179.81617919886	57878.849923845264	80789.37519797136	44200.238580616264	69639.93304404721	57286.76866001109	43329.37773636138	39824.94452210305	59157.94916603277	54268.23234453289	67129.30346151828	33523.63662655094	53962.17580667426	55927.86735943151	51248.41421618111	64723.99870791017	72289.6264812754	97829.42617602146	74224.88138998873	68974.98015237028	52801.89276019709	60285.56122741668
43593.21666068015	52297.76985277747	59179.65149998259	63262.86788691269	45558.83509104217	42684.0956191149	27924.917840493083	45630.49212699618	41179.81617919886	57878.849923845264	80789.37519797136	44200.238580616264	69639.93304404721	57286.76866001109	43329.37773636138	39824.94452210305	59157.94916603277	54268.23234453289	67129.30346151828	33523.63662655094	53962.17580667426	55927.86735943151	51248.41421618111	64723.99870791017	72289.6264812754	97829.42617602146	74224.88138998873	68974.98015237028	52801.89276019709	59561.512394165955
43358.80181801424	52297.76985277747	59179.65149998259	63262.86788691269	45558.83509104217	42684.0956191149	27924.917840493083	45630.49212699618	41179.81617919886	57878.849923845264	80789.37519797136	44200.238580616264	69639.93304404721	57286.76866001109	43329.37773636138	39824.94452210305	59157.94916603277	54268.23234453289	67129.30346151828	33523.63662655094	53962.17580667426	55927.86735943151	51248.41421618111	64723.99870791017	72289.6264812754	97829.42617602146	74224.88138998873	68974.98015237028	52801.89276019709	59561.512394165955
43358.80181801424	52297.76985277747	59179.65149998259	63262.86788691269	45558.83509104217	42684.0956191149	27924.917840493083	45630.49212699618	41179.81617919886	57878.849923845264	80789.37519797136	44200.238580616264	69639.93304404721	57286.76866001109	43329.37773636138	39824.94452210305	59157.94916603277	54268.23234453289	67129.30346151828	33523.63662655094	53962.17580667426	55927.86735943151	51248.41421618111	64723.99870791017	72289.6264812754	97829.42617602146	74224.88138998873	68974.98015237028	52801.89276019709	59561.512394165955
43358.80181801424	52297.76985277747	59179.65149998259	63262.86788691269	45558.83509104217	42684.0956191149	27924.917840493083	45630.49212699618	41179.81617919886	57878.849923845264	80789.37519797136	44200.238580616264	69639.93304404721	57286.76866001109	43329.37773636138	39824.94452210305	59157.94916603277	54268.23234453289	67129.30346151828	33523.63662655094	53962.17580667426	55927.86735943151	50402.32464340608	64723.99870791017	72289.6264812754	97829.42617602146	74224.88138998873	68974.98015237028	52801.89276019709	59561.512394165955
43358.80181801424	52297.76985277747	59179.65149998259	63262.86788691269	45558.83509104217	42684.0956191149	27924.917840493083	45630.49212699618	41179.81617919886	57878.849923845264	80789.37519797136	44200.238580616264	69639.93304404721	57286.76866001109	43329.37773636138	39824.94452210305	59157.94916603277	54268.23234453289	67129.30346151828	33523.63662655094	53962.17580667426	55927.86735943151	50402.32464340608	64723.99870791017	72289.6264812754	97829.42617602146	74224.88138998873	68974.98015237028	52801.89276019709	59561.512394165955
43358.80181801424	52297.76985277747	59179.65149998259	63262.86788691269	45558.83509104217	42343.54917501772	27924.917840493083	45630.49212699618	41179.81617919886	57878.849923845264	80789.37519797136	44200.238580616264	69639.93304404721	57224.77931703051	43329.37773636138	39824.94452210305	59157.94916603277	54268.23234453289	67129.30346151828	33523.63662655094	53962.17580667426	55927.86735943151	50402.32464340608	64723.99870791017	72289.6264812754	97829.42617602146	74224.88138998873	68974.98015237028	52106.67999371053	59561.512394165955
43358.80181801424	52297.76985277747	59179.65149998259	63262.86788691269	45558.83509104217	42343.54917501772	27924.917840493083	45630.49212699618	41179.81617919886	57878.849923845264	80789.37519797136	44200.238580616264	69639.93304404721	57224.77931703051	43329.37773636138	39824.94452210305	59157.94916603277	54268.23234453289	67129.30346151828	33523.63662655094	53962.17580667426	55927.86735943151	50402.32464340608	64723.99870791017	72289.6264812754	94773.705818768	74224.88138998873	68974.98015237028	52106.67999371053	59561.512394165955
43358.80181801424	52297.76985277747	59179.65149998259	63262.86788691269	45558.83509104217	41875.205504266865	27924.917840493083	45630.49212699618	41179.81617919886	57878.849923845264	80789.37519797136	44200.238580616264	69639.93304404721	57224.77931703051	43329.37773636138	39824.94452210305	59157.94916603277	54268.23234453289	67129.30346151828	33523.63662655094	53962.17580667426	55927.86735943151	50402.32464340608	64723.99870791017	72289.6264812754	94773.705818768	74224.88138998873	68974.98015237028	52106.67999371053	59561.512394165955
42674.16705527899	52297.76985277747	59179.65149998259	63262.86788691269	45558.83509104217	41875.205504266865	27924.917840493083	45630.49212699618	41179.81617919886	57878.849923845264	80789.37519797136	44200.238580616264	69639.93304404721	57224.77931703051	43329.37773636138	39824.94452210305	59157.94916603277	54268.23234453289	67129.30346151828	33523.63662655094	53962.17580667426	55927.86735943151	50340.10681465392	64723.99870791017	72289.6264812754	94773.705818768	74224.88138998873	68974.98015237028	52106.67999371053	59561.512394165955
42674.16705527899	52297.76985277747	59179.65149998259	63262.86788691269	45558.83509104217	41875.205504266865	27924.917840493083	45630.49212699618	41179.81617919886	57878.849923845264	80789.37519797136	44200.238580616264	69639.93304404721	57224.77931703051	43329.37773636138	39824.94452210305	59157.94916603277	54268.23234453289	67129.30346151828	33523.63662655094	53962.17580667426	55588.04738045517	50340.10681465392	64723.99870791017	72289.6264812754	94773.705818768	74224.88138998873	68974.98015237028	52106.67999371053	59561.512394165955
42674.16705527899	52297.76985277747	59179.65149998259	63262.86788691269	45558.83509104217	41875.205504266865	27924.917840493083	45630.49212699618	41179.81617919886	57878.849923845264	80789.37519797136	44200.238580616264	69639.93304404721	57224.77931703051	43329.37773636138	39824.94452210305	59157.94916603277	54268.23234453289	67129.30346151828	33523.63662655094	53962.17580667426	55588.04738045517	50340.10681465392	64723.99870791017	72289.6264812754	94773.705818768	74224.88138998873	67871.18851282171	52106.67999371053	59246.16737920632
42674.16705527899	52297.76985277747	59179.65149998259	63262.86788691269	45558.83509104217	41875.205504266865	27924.917840493083	45630.49212699618	41179.81617919886	57878.849923845264	80789.37519797136	44200.238580616264	69639.93304404721	57144.424233617436	43329.37773636138	39824.94452210305	59157.94916603277	54268.23234453289	67129.30346151828	33523.63662655094	53962.17580667426	55588.04738045517	50340.10681465392	64723.99870791017	69834.39216917475	94773.705818768	74224.88138998873	66703.81369299315	52106.67999371053	59246.16737920632
42674.16705527899	52297.76985277747	50244.254737728676	63262.86788691269	45558.83509104217	41875.205504266865	27924.917840493083	45630.49212699618	41179.81617919886	57878.849923845264	80789.37519797136	44200.238580616264	69639.93304404721	56967.33528716974	43329.37773636138	39824.94452210305	58739.98245926431	54268.23234453289	67129.30346151828	33523.63662655094	53962.17580667426	55588.04738045517	50340.10681465392	64723.99870791017	69834.39216917475	94773.705818768	74224.88138998873	66703.81369299315	52106.67999371053	59246.16737920632
42674.16705527899	52297.76985277747	50244.254737728676	63262.86788691269	45558.83509104217	41875.205504266865	27924.917840493083	45630.49212699618	41179.81617919886	57878.849923845264	80789.37519797136	44067.339123953105	69639.93304404721	56967.33528716974	43329.37773636138	39824.94452210305	58739.98245926431	54268.23234453289	67129.30346151828	33523.63662655094	53962.17580667426	55588.04738045517	50340.10681465392	64723.99870791017	69834.39216917475	94773.705818768	74224.88138998873	66703.81369299315	52106.67999371053	59246.16737920632
42674.16705527899	52297.76985277747	50244.254737728676	63262.86788691269	45558.83509104217	41875.205504266865	27924.917840493083	45630.49212699618	40175.45455724708	57878.849923845264	80789.37519797136	44067.339123953105	69639.93304404721	56967.33528716974	43329.37773636138	39824.94452210305	56342.64908071434	54268.23234453289	67129.30346151828	33385.38211922722	53962.17580667426	55588.04738045517	50340.10681465392	64723.99870791017	68923.82877979639	94773.705818768	74224.88138998873	66703.81369299315	52106.67999371053	59246.16737920632
42674.16705527899	52297.76985277747	50244.254737728676	63262.86788691269	45558.83509104217	41875.205504266865	27924.917840493083	45630.49212699618	40175.45455724708	57878.849923845264	80789.37519797136	44067.339123953105	69639.93304404721	56967.33528716974	43329.37773636138	39824.94452210305	56342.64908071434	54268.23234453289	67129.30346151828	33385.38211922722	53962.17580667426	55588.04738045517	50340.10681465392	64723.99870791017	68923.82877979639	94773.705818768	74224.88138998873	65769.01421064508	52106.67999371053	59246.16737920632
42674.16705527899	52297.76985277747	50244.254737728676	63262.86788691269	45558.83509104217	40568.09619045285	27924.917840493083	45630.49212699618	40175.45455724708	57878.849923845264	80789.37519797136	44067.339123953105	69639.93304404721	56967.33528716974	43329.37773636138	39824.94452210305	56342.64908071434	54268.23234453289	67129.30346151828	33385.38211922722	53962.17580667426	55588.04738045517	50016.82619741117	64723.99870791017	68923.82877979639	94773.705818768	74224.88138998873	65769.01421064508	52106.67999371053	59246.16737920632
42674.16705527899	52297.76985277747	50244.254737728676	63262.86788691269	45558.83509104217	40568.09619045285	27924.917840493083	45630.49212699618	40175.45455724708	57878.849923845264	80789.37519797136	44067.339123953105	69639.93304404721	56967.33528716974	43329.37773636138	34643.66297687258	56342.64908071434	52676.2049438839	67129.30346151828	33385.38211922722	53962.17580667426	55588.04738045517	50016.82619741117	64723.99870791017	68923.82877979639	94773.705818768	74224.88138998873	65769.01421064508	52106.67999371053	59246.16737920632
42674.16705527899	52297.76985277747	50244.254737728676	63262.86788691269	45558.83509104217	40568.09619045285	27924.917840493083	45630.49212699618	40175.45455724708	57878.849923845264	80789.37519797136	44067.339123953105	69639.93304404721	56967.33528716974	43329.37773636138	33923.017306332935	56342.64908071434	52676.2049438839	67129.30346151828	30943.17588292841	53962.17580667426	55588.04738045517	50016.82619741117	64723.99870791017	68923.82877979639	94773.705818768	73531.79466071691	65769.01421064508	52106.67999371053	59246.16737920632
42674.16705527899	52297.76985277747	50244.254737728676	63262.86788691269	38706.429484698194	40568.09619045285	27924.917840493083	45178.51556611831	40175.45455724708	57878.849923845264	80789.37519797136	44067.339123953105	69639.93304404721	56967.33528716974	43329.37773636138	33923.017306332935	56342.64908071434	52676.2049438839	67129.30346151828	30943.17588292841	53962.17580667426	54275.28976634438	50016.82619741117	64723.99870791017	68923.82877979639	94773.705818768	73531.79466071691	65769.01421064508	52106.67999371053	59246.16737920632
42674.16705527899	52297.76985277747	50244.254737728676	63262.86788691269	38706.429484698194	40568.09619045285	27924.917840493083	45178.51556611831	40175.45455724708	57878.849923845264	80789.37519797136	44067.339123953105	69639.93304404721	56967.33528716974	43329.37773636138	33923.017306332935	56342.64908071434	52676.2049438839	67129.30346151828	30943.17588292841	53962.17580667426	54275.28976634438	50016.82619741117	64723.99870791017	68923.82877979639	94773.705818768	73531.79466071691	65769.01421064508	52106.67999371053	59246.16737920632
42674.16705527899	51673.83788931968	50244.254737728676	63262.86788691269	38706.429484698194	40568.09619045285	27924.917840493083	45178.51556611831	40175.45455724708	57878.849923845264	80789.37519797136	44067.339123953105	69639.93304404721	56967.33528716974	43329.37773636138	33923.017306332935	55091.46128495471	52676.2049438839	67129.30346151828	30943.17588292841	53497.30521524175	54275.28976634438	50016.82619741117	64723.99870791017	68923.82877979639	94773.705818768	73531.79466071691	65769.01421064508	52106.67999371053	58735.06647337613
42674.16705527899	51673.83788931968	50244.254737728676	63262.86788691269	38706.429484698194	40568.09619045285	27924.917840493083	45178.51556611831	40175.45455724708	57258.424470742575	80789.37519797136	44067.339123953105	69639.93304404721	56967.33528716974	43329.37773636138	33923.017306332935	55091.46128495471	52676.2049438839	67129.30346151828	30943.17588292841	53497.30521524175	54275.28976634438	50016.82619741117	64280.68571703571	68923.82877979639	94773.705818768	73531.79466071691	65769.01421064508	52106.67999371053	58735.06647337613
42609.11172018673	51673.83788931968	50244.254737728676	63262.86788691269	38706.429484698194	40568.09619045285	27924.917840493083	45178.51556611831	40175.45455724708	57258.424470742575	80789.37519797136	44067.339123953105	69639.93304404721	55736.048679439155	43329.37773636138	33923.017306332935	55091.46128495471	52676.2049438839	67129.30346151828	30943.17588292841	53497.30521524175	54275.28976634438	50016.82619741117	64280.68571703571	68923.82877979639	94773.705818768	73531.79466071691	65769.01421064508	52106.67999371053	58735.06647337613
42609.11172018673	51673.83788931968	50244.254737728676	63262.86788691269	38706.429484698194	40568.09619045285	27924.917840493083	45178.51556611831	40175.45455724708	57258.424470742575	80789.37519797136	44067.339123953105	69639.93304404721	55736.048679439155	43329.37773636138	33430.83170154824	55091.46128495471	52676.2049438839	67129.30346151828	30943.17588292841	53414.921135071854	53240.32951479187	49562.70680831155	64280.68571703571	68923.82877979639	94773.705818768	73531.79466071691	65769.01421064508	52106.67999371053	58735.06647337613
42609.11172018673	51673.83788931968	50244.254737728676	63262.86788691269	38706.429484698194	40568.09619045285	27924.917840493083	45178.51556611831	40175.45455724708	57258.424470742575	79057.10026294416	44067.339123953105	69639.93304404721	55736.048679439155	43329.37773636138	33430.83170154824	55091.46128495471	52676.2049438839	67129.30346151828	30943.17588292841	52300.74679577548	53240.32951479187	49562.70680831155	64280.68571703571	68923.82877979639	94773.705818768	73531.79466071691	65769.01421064508	52106.67999371053	58735.06647337613
42609.11172018673	51673.83788931968	50244.254737728676	63262.86788691269	38706.429484698194	40568.09619045285	27924.917840493083	45178.51556611831	40175.45455724708	57258.424470742575	79057.10026294416	44067.339123953105	69639.93304404721	55736.048679439155	43329.37773636138	33430.83170154824	55091.46128495471	52676.2049438839	67129.30346151828	30943.17588292841	52300.74679577548	53143.68001209601	49562.70680831155	63018.78559743869	68923.82877979639	94773.705818768	73531.79466071691	65769.01421064508	52106.67999371053	58735.06647337613
42609.11172018673	51673.83788931968	50244.254737728676	63262.86788691269	37729.11628205195	40568.09619045285	27924.917840493083	45178.51556611831	40175.45455724708	57258.424470742575	79057.10026294416	44067.339123953105	69639.93304404721	55736.048679439155	43329.37773636138	33430.83170154824	55091.46128495471	52676.2049438839	67129.30346151828	30943.17588292841	52300.74679577548	53143.68001209601	49562.70680831155	63018.78559743869	68923.82877979639	94773.705818768	73531.79466071691	65769.01421064508	52106.67999371053	58735.06647337613
42609.11172018673	51673.83788931968	50244.254737728676	63262.86788691269	37729.11628205195	40568.09619045285	27924.917840493083	45178.51556611831	40175.45455724708	57258.424470742575	79057.10026294416	44067.339123953105	69639.93304404721	55736.048679439155	43329.37773636138	33430.83170154824	55091.46128495471	52676.2049438839	67129.30346151828	30943.17588292841	51671.24643055159	53143.68001209601	49562.70680831155	62691.72473358879	68923.82877979639	94773.705818768	73531.79466071691	65769.01421064508	52106.67999371053	58735.06647337613
42609.11172018673	51673.83788931968	50244.254737728676	63262.86788691269	37729.11628205195	39979.51277109529	27924.917840493083	45178.51556611831	40175.45455724708	57258.424470742575	79057.10026294416	44067.339123953105	69639.93304404721	55736.048679439155	43329.37773636138	33430.83170154824	55091.46128495471	52676.2049438839	67129.30346151828	30719.230605405566	51671.24643055159	53143.68001209601	49562.70680831155	62691.72473358879	68923.82877979639	94773.705818768	73531.79466071691	65769.01421064508	52106.67999371053	58735.06647337613
42609.11172018673	51673.83788931968	50244.254737728676	63262.86788691269	35859.07682236319	39979.51277109529	27924.917840493083	45178.51556611831	39240.11045015394	57258.424470742575	79057.10026294416	44067.339123953105	69639.93304404721	55736.048679439155	43329.37773636138	33430.83170154824	55091.46128495471	52676.2049438839	67129.30346151828	30631.55547024698	51671.24643055159	53143.68001209601	49562.70680831155	62691.72473358879	68923.82877979639	94773.705818768	73531.79466071691	65769.01421064508	52106.67999371053	58735.06647337613
42609.11172018673	51673.83788931968	50244.254737728676	62965.008371705524	35859.07682236319	39979.51277109529	27924.917840493083	45178.51556611831	39240.11045015394	57258.424470742575	79057.10026294416	44067.339123953105	69639.93304404721	55736.048679439155	43329.37773636138	33430.83170154824	55091.46128495471	52676.2049438839	67129.30346151828	30531.805869052896	51671.24643055159	53143.68001209601	49562.70680831155	62206.06635448789	68923.82877979639	94773.705818768	73531.79466071691	65769.01421064508	52106.67999371053	58735.06647337613
42609.11172018673	51673.83788931968	50244.254737728676	62965.008371705524	35434.37900739648	39979.51277109529	27924.917840493083	45178.51556611831	39240.11045015394	57258.424470742575	79057.10026294416	44067.339123953105	69639.93304404721	55736.048679439155	43329.37773636138	33430.83170154824	55091.46128495471	52676.2049438839	67129.30346151828	30531.805869052896	51671.24643055159	53143.68001209601	49562.70680831155	62206.06635448789	68923.82877979639	94773.705818768	73531.79466071691	65769.01421064508	52106.67999371053	58735.06647337613
42609.11172018673	51673.83788931968	50244.254737728676	62965.008371705524	35434.37900739648	39979.51277109529	27924.917840493083	45178.51556611831	39240.11045015394	56131.46109814638	78530.0079330399	44067.339123953105	69639.93304404721	55736.048679439155	43329.37773636138	33430.83170154824	55091.46128495471	52676.2049438839	67129.30346151828	30531.805869052896	51671.24643055159	53143.68001209601	49562.70680831155	56518.84291246224	68923.82877979639	94773.705818768	73531.79466071691	65769.01421064508	52106.67999371053	58735.06647337613
42609.11172018673	51673.83788931968	50244.254737728676	62965.008371705524	35434.37900739648	38422.04657382514	27924.917840493083	45178.51556611831	39240.11045015394	56131.46109814638	75465.72841153518	44067.339123953105	69639.93304404721	55736.048679439155	43329.37773636138	33430.83170154824	55091.46128495471	52676.2049438839	67129.30346151828	30531.805869052896	51602.45234844891	53143.68001209601	49562.70680831155	56518.84291246224	68923.82877979639	94773.705818768	73531.79466071691	65769.01421064508	52106.67999371053	58735.06647337613
42609.11172018673	51673.83788931968	50244.254737728676	62965.008371705524	35434.37900739648	38422.04657382514	27924.917840493083	45178.51556611831	39240.11045015394	56131.46109814638	75465.72841153518	44067.339123953105	69639.93304404721	55736.048679439155	38186.009989077145	31997.112028759428	55091.46128495471	52676.2049438839	67129.30346151828	30531.805869052896	51602.45234844891	53143.68001209601	49562.70680831155	56131.59110010024	68923.82877979639	94773.705818768	73531.79466071691	65769.01421064508	52106.67999371053	58735.06647337613
42609.11172018673	51673.83788931968	50244.254737728676	62965.008371705524	35434.37900739648	38422.04657382514	27924.917840493083	45178.51556611831	39240.11045015394	56131.46109814638	75465.72841153518	44067.339123953105	69639.93304404721	55736.048679439155	38186.009989077145	31997.112028759428	55091.46128495471	52676.2049438839	67129.30346151828	30531.805869052896	51538.654864645934	53143.68001209601	48262.434605805924	56131.59110010024	68923.82877979639	94773.705818768	73531.79466071691	65769.01421064508	52106.67999371053	58735.06647337613
42609.11172018673	51673.83788931968	50244.254737728676	62965.008371705524	35434.37900739648	38422.04657382514	27924.917840493083	45178.51556611831	39240.11045015394	56131.46109814638	75465.72841153518	44067.339123953105	69639.93304404721	55736.048679439155	38186.009989077145	31997.112028759428	55091.46128495471	52676.2049438839	67129.30346151828	30531.805869052896	51538.654864645934	53143.68001209601	48262.434605805924	56131.59110010024	68923.82877979639	94773.705818768	73531.79466071691	65769.01421064508	50446.40007433867	58735.06647337613
42609.11172018673	51673.83788931968	50244.254737728676	62965.008371705524	35434.37900739648	38422.04657382514	27924.917840493083	45178.51556611831	39240.11045015394	56131.46109814638	75465.72841153518	44067.339123953105	69639.93304404721	55736.048679439155	38186.009989077145	31997.112028759428	55091.46128495471	52676.2049438839	67129.30346151828	30531.805869052896	51538.654864645934	53143.68001209601	48262.434605805924	56131.59110010024	68923.82877979639	94773.705818768	73531.79466071691	65769.01421064508	50446.40007433867	58735.06647337613
42609.11172018673	51673.83788931968	50244.254737728676	62965.008371705524	35434.37900739648	38422.04657382514	27924.917840493083	45178.51556611831	39240.11045015394	56131.46109814638	75465.72841153518	44067.339123953105	69639.93304404721	55736.048679439155	38186.009989077145	31997.112028759428	55091.46128495471	52676.2049438839	67129.30346151828	30531.805869052896	51030.50210822531	53143.68001209601	48262.434605805924	56131.59110010024	68923.82877979639	94773.705818768	73531.79466071691	65769.01421064508	50446.40007433867	57823.64759852487
42609.11172018673	51673.83788931968	50244.254737728676	62965.008371705524	35434.37900739648	38422.04657382514	27924.917840493083	45178.51556611831	38001.96262405883	56131.46109814638	75465.72841153518	37580.208870860144	69518.64870286341	55736.048679439155	38186.009989077145	31997.112028759428	55091.46128495471	52676.2049438839	67129.30346151828	30531.805869052896	51030.50210822531	53143.68001209601	48262.434605805924	56131.59110010024	68923.82877979639	94773.705818768	73531.79466071691	65769.01421064508	50446.40007433867	57649.262656094594
42609.11172018673	51673.83788931968	50244.254737728676	62965.008371705524	35434.37900739648	38422.04657382514	27924.917840493083	45178.51556611831	38001.96262405883	56131.46109814638	71345.58485136749	37580.208870860144	69518.64870286341	55736.048679439155	38186.009989077145	30403.775115387965	55091.46128495471	52676.2049438839	67129.30346151828	30531.805869052896	51019.16850612071	53143.68001209601	48262.434605805924	56131.59110010024	68923.82877979639	93640.84566482698	73531.79466071691	65769.01421064508	50446.40007433867	57649.262656094594
42609.11172018673	51673.83788931968	50244.254737728676	62965.008371705524	35434.37900739648	33973.223453639344	27924.917840493083	45178.51556611831	38001.96262405883	56131.46109814638	63840.51722258738	37580.208870860144	69518.64870286341	55736.048679439155	38186.009989077145	30403.775115387965	55091.46128495471	52676.2049438839	67129.30346151828	30531.805869052896	51019.16850612071	53143.68001209601	48262.434605805924	56131.59110010024	68923.82877979639	93640.84566482698	73531.79466071691	65769.01421064508	50446.40007433867	57381.29925725405
42609.11172018673	51673.83788931968	50244.254737728676	62965.008371705524	35434.37900739648	33973.223453639344	27924.917840493083	45178.51556611831	38001.96262405883	56131.46109814638	63840.51722258738	37580.208870860144	69518.64870286341	55736.048679439155	38186.009989077145	30403.775115387965	55091.46128495471	52676.2049438839	67129.30346151828	30531.805869052896	50626.60881369938	53143.68001209601	48262.434605805924	56131.59110010024	68923.82877979639	93640.84566482698	73531.79466071691	65769.01421064508	50446.40007433867	57381.29925725405
42609.11172018673	51673.83788931968	50244.254737728676	62965.008371705524	35434.37900739648	33973.223453639344	27924.917840493083	44108.91345799782	38001.96262405883	56131.46109814638	63840.51722258738	37580.208870860144	69518.64870286341	55736.048679439155	37741.950896328395	30403.775115387965	55091.46128495471	52676.2049438839	67129.30346151828	30531.805869052896	50353.27276176542	53143.68001209601	48262.434605805924	55738.39968828847	68894.35698975762	93640.84566482698	73531.79466071691	65769.01421064508	50446.40007433867	57381.29925725405
42609.11172018673	51673.83788931968	50244.254737728676	62965.008371705524	35434.37900739648	33973.223453639344	27924.917840493083	44108.91345799782	38001.96262405883	56131.46109814638	63840.51722258738	37580.208870860144	69518.64870286341	55736.048679439155	37741.950896328395	30403.775115387965	55091.46128495471	52676.2049438839	67129.30346151828	30531.805869052896	50353.27276176542	53143.68001209601	48262.434605805924	55738.39968828847	68894.35698975762	93640.84566482698	73531.79466071691	65769.01421064508	50446.40007433867	57381.29925725405
42609.11172018673	51673.83788931968	50244.254737728676	62965.008371705524	35434.37900739648	33973.223453639344	27924.917840493083	44108.91345799782	38001.96262405883	56131.46109814638	63840.51722258738	37580.208870860144	69518.64870286341	55736.048679439155	34201.71292888206	30403.775115387965	55091.46128495471	52676.2049438839	67129.30346151828	30531.805869052896	50353.27276176542	53143.68001209601	48262.434605805924	55738.39968828847	68894.35698975762	93640.84566482698	73531.79466071691	65769.01421064508	50446.40007433867	57381.29925725405
42609.11172018673	51673.83788931968	50244.254737728676	62965.008371705524	35434.37900739648	33973.223453639344	27924.917840493083	44108.91345799782	38001.96262405883	56131.46109814638	63840.51722258738	37580.208870860144	69518.64870286341	55736.048679439155	34201.71292888206	30403.775115387965	55091.46128495471	52676.2049438839	67129.30346151828	30531.805869052896	50168.01015151238	53143.68001209601	48262.434605805924	55738.39968828847	68894.35698975762	93640.84566482698	73531.79466071691	65769.01421064508	50446.40007433867	57381.29925725405
42609.11172018673	51673.83788931968	50244.254737728676	62965.008371705524	35434.37900739648	33973.223453639344	27924.917840493083	43010.32191030416	38001.96262405883	56131.46109814638	63840.51722258738	37580.208870860144	69518.64870286341	55736.048679439155	34201.71292888206	30403.775115387965	55091.46128495471	52676.2049438839	67129.30346151828	30531.805869052896	50168.01015151238	53143.68001209601	48262.434605805924	55738.39968828847	68894.35698975762	93640.84566482698	73531.79466071691	65769.01421064508	50446.40007433867	57381.29925725405
42609.11172018673	51673.83788931968	50244.254737728676	62965.008371705524	35434.37900739648	33973.223453639344	27924.917840493083	43010.32191030416	38001.96262405883	56131.46109814638	63840.51722258738	37580.208870860144	69518.64870286341	55736.048679439155	34201.71292888206	30403.775115387965	55091.46128495471	52676.2049438839	67129.30346151828	30531.805869052896	50168.01015151238	53143.68001209601	48262.434605805924	55738.39968828847	68894.35698975762	93640.84566482698	73531.79466071691	65769.01421064508	50446.40007433867	57381.29925725405
42609.11172018673	51673.83788931968	50244.254737728676	62965.008371705524	35434.37900739648	33973.223453639344	27924.917840493083	43010.32191030416	38001.96262405883	56131.46109814638	63840.51722258738	37580.208870860144	69518.64870286341	55736.048679439155	34201.71292888206	30403.775115387965	55091.46128495471	52676.2049438839	67129.30346151828	30531.805869052896	49994.03796333265	53143.68001209601	48262.434605805924	55738.39968828847	68894.35698975762	93640.84566482698	73531.79466071691	65769.01421064508	50446.40007433867	57381.29925725405
42609.11172018673	51673.83788931968	50244.254737728676	62965.008371705524	35434.37900739648	33453.66929121773	27921.09089166307	42581.84173997037	38001.96262405883	56131.46109814638	63840.51722258738	37580.208870860144	68978.14751957456	55736.048679439155	34201.71292888206	30403.775115387965	55091.46128495471	52676.2049438839	67129.30346151828	30531.805869052896	49994.03796333265	53034.99503185224	48262.434605805924	55738.39968828847	68894.35698975762	93640.84566482698	73531.79466071691	65769.01421064508	50446.40007433867	57381.29925725405
42609.11172018673	51673.83788931968	50244.254737728676	62965.008371705524	35434.37900739648	33453.66929121773	27921.09089166307	42581.84173997037	38001.96262405883	56131.46109814638	63840.51722258738	37580.208870860144	68978.14751957456	55736.048679439155	34201.71292888206	30403.775115387965	55091.46128495471	52676.2049438839	67129.30346151828	30531.805869052896	49994.03796333265	53034.99503185224	48262.434605805924	55738.39968828847	68894.35698975762	93640.84566482698	73531.79466071691	65769.01421064508	50446.40007433867	57381.29925725405
42609.11172018673	51673.83788931968	50244.254737728676	62965.008371705524	35434.37900739648	33453.66929121773	27921.09089166307	42581.84173997037	38001.96262405883	56131.46109814638	63840.51722258738	37580.208870860144	68978.14751957456	55736.048679439155	34201.71292888206	30403.775115387965	55091.46128495471	52676.2049438839	67129.30346151828	30531.805869052896	49994.03796333265	53034.99503185224	48262.434605805924	55738.39968828847	68894.35698975762	93640.84566482698	73531.79466071691	65769.01421064508	50446.40007433867	57381.29925725405
42609.11172018673	51673.83788931968	47156.951790615014	62965.008371705524	35434.37900739648	33453.66929121773	27921.09089166307	42581.84173997037	38001.96262405883	56131.46109814638	63840.51722258738	37580.208870860144	68978.14751957456	55736.048679439155	34201.71292888206	30403.775115387965	55091.46128495471	52676.2049438839	67129.30346151828	30531.805869052896	49994.03796333265	53034.99503185224	48262.434605805924	55738.39968828847	68894.35698975762	93640.84566482698	73531.79466071691	65769.01421064508	50446.40007433867	57381.29925725405
42609.11172018673	51673.83788931968	47156.951790615014	62936.47309535874	35434.37900739648	33260.724588738085	25006.165049140447	42581.84173997037	38001.96262405883	56131.46109814638	63840.51722258738	37580.208870860144	68978.14751957456	55736.048679439155	34201.71292888206	30403.775115387965	54887.47636661689	52676.2049438839	67129.30346151828	30531.805869052896	49994.03796333265	53034.99503185224	48262.434605805924	55738.39968828847	68894.35698975762	93640.84566482698	73531.79466071691	65769.01421064508	50446.40007433867	57381.29925725405
42609.11172018673	51673.83788931968	47156.951790615014	62936.47309535874	34257.859219567064	33260.724588738085	25006.165049140447	42581.84173997037	38001.96262405883	56131.46109814638	63840.51722258738	37580.208870860144	68585.62243063975	55736.048679439155	34201.71292888206	30403.775115387965	54887.47636661689	52676.2049438839	67129.30346151828	30531.805869052896	49994.03796333265	53034.99503185224	48262.434605805924	55738.39968828847	68894.35698975762	93640.84566482698	73531.79466071691	65769.01421064508	50446.40007433867	57381.29925725405
42609.11172018673	51673.83788931968	44318.17993380281	62936.47309535874	34257.859219567064	33260.724588738085	25006.165049140447	42581.84173997037	38001.96262405883	56131.46109814638	63840.51722258738	37086.18197422878	68585.62243063975	55736.048679439155	32576.445232992046	30403.775115387965	54887.47636661689	52676.2049438839	67129.30346151828	30531.805869052896	49994.03796333265	53034.99503185224	48262.434605805924	55738.39968828847	68894.35698975762	93640.84566482698	73531.79466071691	65244.64050727754	50446.40007433867	57381.29925725405
42609.11172018673	51673.83788931968	44318.17993380281	62936.47309535874	34257.859219567064	33260.724588738085	25006.165049140447	42581.84173997037	37889.99986656988	56131.46109814638	63840.51722258738	37086.18197422878	68585.62243063975	55736.048679439155	32576.445232992046	30403.775115387965	54887.47636661689	52676.2049438839	67129.30346151828	30531.805869052896	49994.03796333265	53034.99503185224	48262.434605805924	55738.39968828847	68894.35698975762	93640.84566482698	73531.79466071691	65244.64050727754	50446.40007433867	57381.29925725405
42609.11172018673	51673.83788931968	44318.17993380281	62936.47309535874	34257.859219567064	32004.691374971622	25006.165049140447	42581.84173997037	37889.99986656988	56131.46109814638	63840.51722258738	37086.18197422878	68585.62243063975	55736.048679439155	32576.445232992046	30403.775115387965	54887.47636661689	52676.2049438839	67129.30346151828	30531.805869052896	49994.03796333265	53034.99503185224	48262.434605805924	55738.39968828847	68894.35698975762	93640.84566482698	73531.79466071691	65244.64050727754	50446.40007433867	57287.769562898735
42609.11172018673	51673.83788931968	44318.17993380281	62936.47309535874	34257.859219567064	32004.691374971622	25006.165049140447	42581.84173997037	37889.99986656988	56131.46109814638	63840.51722258738	37086.18197422878	68585.62243063975	55736.048679439155	32576.445232992046	30403.775115387965	54887.47636661689	52676.2049438839	67129.30346151828	30531.805869052896	49994.03796333265	53034.99503185224	48262.434605805924	55738.39968828847	68894.35698975762	93640.84566482698	73531.79466071691	65244.64050727754	50446.40007433867	57287.769562898735
42609.11172018673	51673.83788931968	44318.17993380281	62936.47309535874	34257.859219567064	32004.691374971622	25006.165049140447	42581.84173997037	37889.99986656988	56131.46109814638	63840.51722258738	37086.18197422878	68585.62243063975	55736.048679439155	32576.445232992046	30403.775115387965	41094.55102805261	52676.2049438839	67129.30346151828	30531.805869052896	49994.03796333265	53034.99503185224	48262.434605805924	55738.39968828847	68894.35698975762	93640.84566482698	73531.79466071691	65244.64050727754	50446.40007433867	57287.769562898735
42609.11172018673	51673.83788931968	44318.17993380281	62936.47309535874	34257.859219567064	32004.691374971622	25006.165049140447	42581.84173997037	37889.99986656988	56131.46109814638	63840.51722258738	37086.18197422878	68585.62243063975	55736.048679439155	32576.445232992046	30403.775115387965	41094.55102805261	52676.2049438839	67129.30346151828	30531.805869052896	49994.03796333265	53034.99503185224	48262.434605805924	55738.39968828847	68894.35698975762	93640.84566482698	73531.79466071691	65244.64050727754	50446.40007433867	57287.769562898735
42609.11172018673	51673.83788931968	44318.17993380281	62936.47309535874	34257.859219567064	32004.691374971622	25006.165049140447	42581.84173997037	37889.99986656988	56131.46109814638	63840.51722258738	37086.18197422878	68585.62243063975	55736.048679439155	32576.445232992046	30403.775115387965	41094.55102805261	52676.2049438839	67129.30346151828	30531.805869052896	49994.03796333265	53034.99503185224	48262.434605805924	55738.39968828847	68894.35698975762	92216.38950843687	73531.79466071691	65244.64050727754	50446.40007433867	57287.769562898735
42609.11172018673	51673.83788931968	44318.17993380281	62936.47309535874	34257.859219567064	32004.691374971622	25006.165049140447	42581.84173997037	37889.99986656988	56131.46109814638	63840.51722258738	37086.18197422878	68585.62243063975	55736.048679439155	32576.445232992046	30403.775115387965	41094.55102805261	52676.2049438839	67129.30346151828	30531.805869052896	49950.4942731559	53034.99503185224	48262.434605805924	55738.39968828847	68894.35698975762	92216.38950843687	73531.79466071691	65244.64050727754	50446.40007433867	57287.769562898735
42609.11172018673	51673.83788931968	44318.17993380281	62936.47309535874	34257.859219567064	32004.691374971622	25006.165049140447	42581.84173997037	37889.99986656988	56131.46109814638	63840.51722258738	37086.18197422878	68585.62243063975	55736.048679439155	32576.445232992046	30403.775115387965	41094.55102805261	52676.2049438839	67129.30346151828	28959.051208519002	49950.4942731559	53034.99503185224	48262.434605805924	55738.39968828847	68480.53708990547	92216.38950843687	73531.79466071691	65244.64050727754	50446.40007433867	57287.769562898735
42609.11172018673	51673.83788931968	44318.17993380281	62936.47309535874	34257.859219567064	32004.691374971622	25006.165049140447	42581.84173997037	37889.99986656988	56131.46109814638	63840.51722258738	37086.18197422878	68585.62243063975	55441.45057731953	32576.445232992046	30403.775115387965	41094.55102805261	52676.2049438839	67129.30346151828	28959.051208519002	49950.4942731559	53034.99503185224	48262.434605805924	55738.39968828847	68480.53708990547	92216.38950843687	73531.79466071691	65244.64050727754	50446.40007433867	57287.769562898735
42609.11172018673	50889.88436219857	44318.17993380281	62936.47309535874	34257.859219567064	32004.691374971622	25006.165049140447	42581.84173997037	37889.99986656988	56131.46109814638	63840.51722258738	34400.01533981713	68585.62243063975	55441.45057731953	32576.445232992046	30403.775115387965	41094.55102805261	52676.2049438839	67129.30346151828	28824.881857079083	49950.4942731559	53034.99503185224	48262.434605805924	55738.39968828847	68480.53708990547	92216.38950843687	73531.79466071691	65244.64050727754	50446.40007433867	57287.769562898735
42609.11172018673	50889.88436219857	44318.17993380281	62936.47309535874	34257.859219567064	32004.691374971622	25006.165049140447	42581.84173997037	37889.99986656988	56131.46109814638	63840.51722258738	34400.01533981713	68585.62243063975	55441.45057731953	32576.445232992046	30209.406679789045	41094.55102805261	52676.2049438839	67129.30346151828	28134.787619925217	49950.4942731559	53034.99503185224	48262.434605805924	55738.39968828847	68480.53708990547	92216.38950843687	73531.79466071691	65244.64050727754	50446.40007433867	57287.769562898735
42609.11172018673	50889.88436219857	42849.196310122614	62936.47309535874	34257.859219567064	32004.691374971622	25006.165049140447	42581.84173997037	37889.99986656988	56131.46109814638	63840.51722258738	34400.01533981713	68585.62243063975	55441.45057731953	32576.445232992046	30209.406679789045	41094.55102805261	52450.62823809213	67129.30346151828	28134.787619925217	49950.4942731559	53034.99503185224	48262.434605805924	51033.12855678973	68480.53708990547	92216.38950843687	73531.79466071691	65244.64050727754	50446.40007433867	57287.769562898735
42609.11172018673	50889.88436219857	42849.196310122614	62936.47309535874	34257.859219567064	32004.691374971622	25006.165049140447	42581.84173997037	37350.44921104257	56131.46109814638	63840.51722258738	34400.01533981713	68585.62243063975	55441.45057731953	32576.445232992046	30209.406679789045	41094.55102805261	52450.62823809213	67129.30346151828	28134.787619925217	49950.4942731559	53034.99503185224	48262.434605805924	51033.12855678973	68480.53708990547	92216.38950843687	73531.79466071691	65244.64050727754	50446.40007433867	57139.99076768168
42609.11172018673	50889.88436219857	42849.196310122614	62936.47309535874	34257.859219567064	32004.691374971622	25006.165049140447	42581.84173997037	37350.44921104257	56131.46109814638	63840.51722258738	34400.01533981713	68585.62243063975	55441.45057731953	32576.445232992046	30209.406679789045	39210.61178011431	52450.62823809213	67129.30346151828	28134.787619925217	49950.4942731559	53034.99503185224	48262.434605805924	51033.12855678973	68480.53708990547	92216.38950843687	73531.79466071691	65244.64050727754	50446.40007433867	57139.99076768168
42609.11172018673	50889.88436219857	42849.196310122614	62936.47309535874	34257.859219567064	32004.691374971622	25006.165049140447	42581.84173997037	37350.44921104257	56131.46109814638	63840.51722258738	34400.01533981713	68585.62243063975	55441.45057731953	32576.445232992046	30209.406679789045	39210.61178011431	52450.62823809213	67129.30346151828	27700.707505815713	49527.317047375764	53034.99503185224	48262.434605805924	51033.12855678973	68480.53708990547	92216.38950843687	73531.79466071691	65244.64050727754	50446.40007433867	57139.99076768168
42609.11172018673	50889.88436219857	42849.196310122614	62936.47309535874	34257.859219567064	29274.354714127025	25006.165049140447	42581.84173997037	37350.44921104257	56131.46109814638	63746.516919069494	34400.01533981713	68585.62243063975	55441.45057731953	32576.445232992046	30209.406679789045	39210.61178011431	52450.62823809213	67129.30346151828	27626.48567291577	49527.317047375764	53034.99503185224	48262.434605805924	51033.12855678973	68480.53708990547	92216.38950843687	73531.79466071691	65244.64050727754	50446.40007433867	57139.99076768168
40037.68837480237	50889.88436219857	42849.196310122614	62936.47309535874	34257.859219567064	29274.354714127025	25006.165049140447	42581.84173997037	37350.44921104257	56131.46109814638	63746.516919069494	34400.01533981713	68585.62243063975	55441.45057731953	32576.445232992046	30209.406679789045	39210.61178011431	52450.62823809213	67052.55788085703	27626.48567291577	49527.317047375764	53034.99503185224	48262.434605805924	51033.12855678973	68480.53708990547	92216.38950843687	73531.79466071691	65244.64050727754	50446.40007433867	57139.99076768168
40037.68837480237	47614.41348731333	42849.196310122614	62936.47309535874	34257.859219567064	28808.630205155903	24376.675481413004	42581.84173997037	37350.44921104257	56131.46109814638	63746.516919069494	34400.01533981713	68585.62243063975	55441.45057731953	30395.924744823715	30209.406679789045	39210.61178011431	52450.62823809213	67052.55788085703	27626.48567291577	49527.317047375764	53034.99503185224	48262.434605805924	51033.12855678973	68480.53708990547	92216.38950843687	73531.79466071691	65244.64050727754	50446.40007433867	56163.575757327286
40037.68837480237	47614.41348731333	42849.196310122614	62936.47309535874	34257.859219567064	28808.630205155903	24376.675481413004	42581.84173997037	37350.44921104257	56131.46109814638	63746.516919069494	34400.01533981713	68585.62243063975	55441.45057731953	30395.924744823715	30209.406679789045	39210.61178011431	52450.62823809213	67052.55788085703	27233.2948283339	49527.317047375764	53034.99503185224	48262.434605805924	51033.12855678973	67286.33891854693	92216.38950843687	73531.79466071691	65244.64050727754	50446.40007433867	56163.575757327286
40037.68837480237	47614.41348731333	42849.196310122614	62936.47309535874	34257.859219567064	26271.891656898726	24376.675481413004	42581.84173997037	37350.44921104257	56131.46109814638	63746.516919069494	34400.01533981713	68585.62243063975	55441.45057731953	30395.924744823715	30209.406679789045	39210.61178011431	52148.111850071	64359.32410875887	27233.2948283339	49527.317047375764	53034.99503185224	48262.434605805924	51033.12855678973	67286.33891854693	92216.38950843687	73531.79466071691	65244.64050727754	50446.40007433867	56163.575757327286
40037.68837480237	47614.41348731333	42849.196310122614	62936.47309535874	34257.859219567064	26271.891656898726	24376.675481413004	42581.84173997037	37350.44921104257	56131.46109814638	62874.23002384178	34400.01533981713	68585.62243063975	55441.45057731953	30395.924744823715	30209.406679789045	39210.61178011431	52148.111850071	60450.49043423559	27233.2948283339	49527.317047375764	53034.99503185224	48262.434605805924	51033.12855678973	67286.33891854693	92216.38950843687	73531.79466071691	65244.64050727754	50446.40007433867	56163.575757327286
40037.68837480237	47614.41348731333	42849.196310122614	62936.47309535874	34257.859219567064	26271.891656898726	24376.675481413004	42581.84173997037	37350.44921104257	56131.46109814638	62874.23002384178	33897.03044156955	68585.62243063975	55441.45057731953	30395.924744823715	30209.406679789045	39210.61178011431	52148.111850071	60450.49043423559	27233.2948283339	49527.317047375764	53034.99503185224	48262.434605805924	51033.12855678973	67286.33891854693	92216.38950843687	73531.79466071691	65244.64050727754	50446.40007433867	56163.575757327286
40037.68837480237	47614.41348731333	42849.196310122614	62936.47309535874	34257.859219567064	26271.891656898726	24376.675481413004	42581.84173997037	37350.44921104257	56131.46109814638	62874.23002384178	33897.03044156955	68585.62243063975	55441.45057731953	30395.924744823715	30209.406679789045	39210.61178011431	52148.111850071	60450.49043423559	27233.2948283339	49527.317047375764	53034.99503185224	48262.434605805924	51033.12855678973	67286.33891854693	92216.38950843687	73531.79466071691	65244.64050727754	50446.40007433867	56163.575757327286
38977.88224124488	47614.41348731333	42849.196310122614	62936.47309535874	34257.859219567064	26271.891656898726	24376.675481413004	42581.84173997037	37350.44921104257	56131.46109814638	62874.23002384178	33897.03044156955	68585.62243063975	55023.88940349461	30395.924744823715	30209.406679789045	39210.61178011431	52148.111850071	60450.49043423559	27233.2948283339	49527.317047375764	53034.99503185224	48262.434605805924	51033.12855678973	67286.33891854693	92216.38950843687	73531.79466071691	65244.64050727754	50446.40007433867	56163.575757327286
38977.88224124488	47422.53118763912	42849.196310122614	62936.47309535874	34257.859219567064	26271.891656898726	24376.675481413004	42581.84173997037	37350.44921104257	56131.46109814638	62874.23002384178	33897.03044156955	68585.62243063975	55023.88940349461	30395.924744823715	30209.406679789045	39046.0282725525	52148.111850071	60450.49043423559	27233.2948283339	49527.317047375764	53034.99503185224	48262.434605805924	51033.12855678973	67286.33891854693	92216.38950843687	73531.79466071691	65244.64050727754	50446.40007433867	56163.575757327286
38977.88224124488	47422.53118763912	42849.196310122614	62936.47309535874	34257.859219567064	26271.891656898726	24376.675481413004	42581.84173997037	37350.44921104257	56131.46109814638	62874.23002384178	33897.03044156955	68585.62243063975	55023.88940349461	30395.924744823715	30209.406679789045	38706.972376655955	52148.111850071	60450.49043423559	27233.2948283339	49527.317047375764	53034.99503185224	48262.434605805924	51033.12855678973	67286.33891854693	92216.38950843687	73531.79466071691	64601.18325949044	50446.40007433867	56163.575757327286
38977.88224124488	46634.54586559872	42849.196310122614	62936.47309535874	34257.859219567064	26271.891656898726	24376.675481413004	42581.84173997037	37350.44921104257	56131.46109814638	62874.23002384178	33897.03044156955	68585.62243063975	55023.88940349461	29960.986684633663	30209.406679789045	36785.77166187477	52148.111850071	60450.49043423559	27233.2948283339	49527.317047375764	53034.99503185224	48262.434605805924	51033.12855678973	67286.33891854693	92216.38950843687	73531.79466071691	64601.18325949044	50446.40007433867	56163.575757327286
38977.88224124488	46634.54586559872	42728.481384195424	62936.47309535874	34257.859219567064	25945.80614171473	24149.5566591038	42581.84173997037	32344.65129011398	56131.46109814638	62874.23002384178	33897.03044156955	68585.62243063975	55023.88940349461	29960.986684633663	30209.406679789045	36785.77166187477	52148.111850071	60450.49043423559	27233.2948283339	49385.95021406144	53034.99503185224	48262.434605805924	51033.12855678973	67286.33891854693	92216.38950843687	73531.79466071691	64601.18325949044	50446.40007433867	56163.575757327286
38977.88224124488	46634.54586559872	42728.481384195424	62936.47309535874	34257.859219567064	25945.80614171473	24013.34181040628	42581.84173997037	32344.65129011398	56131.46109814638	62874.23002384178	33897.03044156955	68585.62243063975	55023.88940349461	29960.986684633663	30209.406679789045	36785.77166187477	52148.111850071	60450.49043423559	27233.2948283339	49385.95021406144	53034.99503185224	48262.434605805924	51033.12855678973	67286.33891854693	92216.38950843687	73531.79466071691	64601.18325949044	50446.40007433867	56163.575757327286
38977.88224124488	46634.54586559872	42728.481384195424	62936.47309535874	34257.859219567064	25945.80614171473	24013.34181040628	42581.84173997037	30157.050213661692	56131.46109814638	62874.23002384178	33897.03044156955	68585.62243063975	55023.88940349461	29960.986684633663	30209.406679789045	36785.77166187477	52148.111850071	60450.49043423559	27233.2948283339	49385.95021406144	53034.99503185224	47995.29203929677	51033.12855678973	67286.33891854693	90114.5858593352	73531.79466071691	64601.18325949044	50446.40007433867	56163.575757327286
38977.88224124488	46634.54586559872	42728.481384195424	62936.47309535874	34257.859219567064	25945.80614171473	24013.34181040628	42581.84173997037	30157.050213661692	56131.46109814638	62874.23002384178	33897.03044156955	68585.62243063975	55023.88940349461	29960.986684633663	30209.406679789045	36785.77166187477	52148.111850071	60450.49043423559	27233.2948283339	49385.95021406144	52425.3270608974	47995.29203929677	51033.12855678973	67286.33891854693	90114.5858593352	73531.79466071691	64601.18325949044	50446.40007433867	56163.575757327286
38977.88224124488	46634.54586559872	42728.481384195424	62936.47309535874	34257.859219567064	25945.80614171473	24013.34181040628	42581.84173997037	29873.273223748904	56131.46109814638	62874.23002384178	33897.03044156955	68585.62243063975	55023.88940349461	29960.986684633663	30209.406679789045	36785.77166187477	52148.111850071	60450.49043423559	27233.2948283339	49385.95021406144	52425.3270608974	47995.29203929677	51033.12855678973	67286.33891854693	90114.5858593352	73531.79466071691	64601.18325949044	50446.40007433867	56163.575757327286
38977.88224124488	46634.54586559872	42728.481384195424	62936.47309535874	34257.859219567064	25945.80614171473	24013.34181040628	42581.84173997037	29873.273223748904	56131.46109814638	62874.23002384178	33897.03044156955	68585.62243063975	55023.88940349461	29960.986684633663	30209.406679789045	36785.77166187477	51875.56830107949	60450.49043423559	27233.2948283339	49385.95021406144	52425.3270608974	47221.997485810454	51033.12855678973	67286.33891854693	90114.5858593352	73531.79466071691	64601.18325949044	50446.40007433867	56163.575757327286
38977.88224124488	46634.54586559872	42728.481384195424	62936.47309535874	34257.859219567064	25945.80614171473	24013.34181040628	42581.84173997037	29873.273223748904	56131.46109814638	62874.23002384178	33897.03044156955	68585.62243063975	55023.88940349461	29960.986684633663	30209.406679789045	36785.77166187477	51875.56830107949	60450.49043423559	27233.2948283339	49295.73193196883	52425.3270608974	47221.997485810454	51033.12855678973	67286.33891854693	83587.0470421442	73531.79466071691	64601.18325949044	50446.40007433867	56163.575757327286
38977.88224124488	46634.54586559872	42728.481384195424	62936.47309535874	34257.859219567064	25597.497044547294	24013.34181040628	42581.84173997037	29873.273223748904	56131.46109814638	62874.23002384178	33897.03044156955	68585.62243063975	55023.88940349461	29960.986684633663	30209.406679789045	36712.799165409844	51875.56830107949	60450.49043423559	27233.2948283339	49295.73193196883	52425.3270608974	47221.997485810454	51033.12855678973	67286.33891854693	83587.0470421442	73531.79466071691	64601.18325949044	50446.40007433867	56163.575757327286
38977.88224124488	46634.54586559872	42728.481384195424	62936.47309535874	34257.859219567064	25597.497044547294	24013.34181040628	42581.84173997037	29873.273223748904	56131.46109814638	62874.23002384178	33897.03044156955	68585.62243063975	55023.88940349461	29960.986684633663	30209.406679789045	36712.799165409844	51875.56830107949	60450.49043423559	25649.821725972135	49187.38561084544	52425.3270608974	47221.997485810454	51033.12855678973	67286.33891854693	83587.0470421442	73531.79466071691	64601.18325949044	50446.40007433867	56163.575757327286
38569.696861983866	46634.54586559872	42728.481384195424	62936.47309535874	34257.859219567064	25597.497044547294	24013.34181040628	42581.84173997037	29873.273223748904	56131.46109814638	62874.23002384178	33897.03044156955	68585.62243063975	55023.88940349461	29960.986684633663	30209.406679789045	36712.799165409844	51875.56830107949	60450.49043423559	25056.510462478836	49133.420755422885	46806.38988961751	47221.997485810454	51033.12855678973	67286.33891854693	83587.0470421442	73531.79466071691	42429.110767530045	50446.40007433867	56163.575757327286
38569.696861983866	46634.54586559872	42728.481384195424	62936.47309535874	34257.859219567064	25597.497044547294	24013.34181040628	42581.84173997037	29873.273223748904	56131.46109814638	62874.23002384178	33897.03044156955	68585.62243063975	54060.320549672855	29960.986684633663	30209.406679789045	36712.799165409844	50383.71038207307	60450.49043423559	25056.510462478836	49133.420755422885	46806.38988961751	47221.997485810454	51033.12855678973	67286.33891854693	83587.0470421442	73531.79466071691	42429.110767530045	50446.40007433867	56163.575757327286
38046.861239940816	46634.54586559872	42728.481384195424	62936.47309535874	34257.859219567064	25597.497044547294	24013.34181040628	42581.84173997037	29873.273223748904	55250.36600195461	62874.23002384178	33897.03044156955	68585.62243063975	54060.320549672855	29645.534879519946	30209.406679789045	36712.799165409844	50383.71038207307	60450.49043423559	25056.510462478836	49133.420755422885	46806.38988961751	47221.997485810454	51033.12855678973	67286.33891854693	83587.0470421442	73531.79466071691	42429.110767530045	50446.40007433867	56163.575757327286
38046.861239940816	46634.54586559872	42728.481384195424	62936.47309535874	34257.859219567064	25597.497044547294	24013.34181040628	42581.84173997037	29873.273223748904	55250.36600195461	62874.23002384178	33897.03044156955	68585.62243063975	54060.320549672855	29645.534879519946	30209.406679789045	36712.799165409844	50383.71038207307	60450.49043423559	25056.510462478836	49133.420755422885	46806.38988961751	47221.997485810454	51033.12855678973	67286.33891854693	83088.66146174626	73531.79466071691	42429.110767530045	50446.40007433867	56163.575757327286
38046.861239940816	46634.54586559872	42728.481384195424	62936.47309535874	33962.56255141938	25597.497044547294	24013.34181040628	42581.84173997037	29873.273223748904	55250.36600195461	62874.23002384178	33897.03044156955	68585.62243063975	54060.320549672855	29645.534879519946	30209.406679789045	36209.00564520926	50383.71038207307	60450.49043423559	25056.510462478836	49133.420755422885	46367.89755244132	47221.997485810454	50609.27031291784	67286.33891854693	80061.0834686644	72257.95214394959	42210.220615107	50446.40007433867	56163.575757327286
38046.861239940816	46634.54586559872	42728.481384195424	62936.47309535874	33962.56255141938	25597.497044547294	24013.34181040628	42581.84173997037	29873.273223748904	55250.36600195461	62874.23002384178	33897.03044156955	68585.62243063975	53798.1934420644	29645.534879519946	30209.406679789045	36209.00564520926	50383.71038207307	60450.49043423559	25056.510462478836	49133.420755422885	46367.89755244132	47221.997485810454	50609.27031291784	63705.96257175261	80061.0834686644	72257.95214394959	42210.220615107	50446.40007433867	56163.575757327286
38046.861239940816	46634.54586559872	42728.481384195424	62936.47309535874	33962.56255141938	25597.497044547294	24013.34181040628	42581.84173997037	29873.273223748904	54854.296897188244	62874.23002384178	33897.03044156955	68585.62243063975	53798.1934420644	29645.534879519946	30209.406679789045	36209.00564520926	50383.71038207307	60450.49043423559	25056.510462478836	49133.420755422885	46367.89755244132	47221.997485810454	50609.27031291784	63705.96257175261	80061.0834686644	72257.95214394959	42054.198301134405	50446.40007433867	56163.575757327286
38046.861239940816	46634.54586559872	42728.481384195424	62936.47309535874	33962.56255141938	25597.497044547294	24013.34181040628	42581.84173997037	29597.93564684243	54854.296897188244	62874.23002384178	33897.03044156955	68585.62243063975	53798.1934420644	29645.534879519946	30209.406679789045	36209.00564520926	50383.71038207307	60450.49043423559	25056.510462478836	49133.420755422885	46367.89755244132	47221.997485810454	50609.27031291784	58446.00541824607	80061.0834686644	72257.95214394959	42054.198301134405	50446.40007433867	56163.575757327286
38046.861239940816	46634.54586559872	42728.481384195424	62936.47309535874	33962.56255141938	25597.497044547294	24013.34181040628	42581.84173997037	29597.93564684243	54854.296897188244	62874.23002384178	33897.03044156955	68585.62243063975	53798.1934420644	29645.534879519946	30209.406679789045	36209.00564520926	50383.71038207307	60450.49043423559	25056.510462478836	49047.421001072566	46367.89755244132	47221.997485810454	50609.27031291784	58446.00541824607	80061.0834686644	72257.95214394959	42054.198301134405	50446.40007433867	56163.575757327286
37958.11393150497	46634.54586559872	42728.481384195424	62936.47309535874	33962.56255141938	25597.497044547294	24013.34181040628	42581.84173997037	29597.93564684243	54854.296897188244	62874.23002384178	33897.03044156955	68585.62243063975	53798.1934420644	29645.534879519946	30209.406679789045	36209.00564520926	50383.71038207307	60450.49043423559	25056.510462478836	49018.75854595858	46367.89755244132	47221.997485810454	50609.27031291784	58446.00541824607	80061.0834686644	72257.95214394959	42054.198301134405	50446.40007433867	56163.575757327286
37958.11393150497	46634.54586559872	42728.481384195424	62936.47309535874	33962.56255141938	25597.497044547294	24013.34181040628	42581.84173997037	29597.93564684243	54854.296897188244	62874.23002384178	33897.03044156955	68585.62243063975	53798.1934420644	29645.534879519946	30209.406679789045	36209.00564520926	50383.71038207307	60450.49043423559	25056.510462478836	49018.75854595858	46367.89755244132	47221.997485810454	50609.27031291784	58446.00541824607	80061.0834686644	72257.95214394959	42054.198301134405	50446.40007433867	56163.575757327286
37958.11393150497	46634.54586559872	42728.481384195424	62936.47309535874	33962.56255141938	25597.497044547294	24013.34181040628	42581.84173997037	29597.93564684243	54854.296897188244	62874.23002384178	33897.03044156955	68585.62243063975	53798.1934420644	29645.534879519946	30209.406679789045	36209.00564520926	50383.71038207307	60450.49043423559	25056.510462478836	49018.75854595858	45288.32985109273	47221.997485810454	50609.27031291784	58446.00541824607	80061.0834686644	72257.95214394959	42054.198301134405	50446.40007433867	55482.089599744955
37958.11393150497	46634.54586559872	42728.481384195424	62936.47309535874	33962.56255141938	25597.497044547294	24013.34181040628	42581.84173997037	29597.93564684243	54854.296897188244	62874.23002384178	33897.03044156955	68585.62243063975	53798.1934420644	29645.534879519946	30209.406679789045	36209.00564520926	50383.71038207307	60450.49043423559	25056.510462478836	48928.398431459376	45288.32985109273	47221.997485810454	50609.27031291784	58446.00541824607	80061.0834686644	72257.95214394959	42054.198301134405	50446.40007433867	55482.089599744955
37958.11393150497	46634.54586559872	42728.481384195424	62936.47309535874	33962.56255141938	25597.497044547294	24013.34181040628	42581.84173997037	29597.93564684243	54854.296897188244	62769.17453785648	33897.03044156955	68585.62243063975	52903.32298458901	29645.534879519946	30209.406679789045	36209.00564520926	50383.71038207307	60450.49043423559	24690.249419853648	48928.398431459376	45288.32985109273	47221.997485810454	50609.27031291784	58446.00541824607	80061.0834686644	72257.95214394959	42054.198301134405	50446.40007433867	55482.089599744955
37958.11393150497	46634.54586559872	42728.481384195424	62936.47309535874	33962.56255141938	25597.497044547294	24013.34181040628	42581.84173997037	29597.93564684243	54854.296897188244	62769.17453785648	33897.03044156955	68585.62243063975	52903.32298458901	29645.534879519946	30209.406679789045	36209.00564520926	50383.71038207307	60386.66616526491	24690.249419853648	48928.398431459376	45288.32985109273	47221.997485810454	50609.27031291784	56398.08879054882	80061.0834686644	72257.95214394959	42054.198301134405	50446.40007433867	55482.089599744955
37958.11393150497	46634.54586559872	42728.481384195424	62936.47309535874	33962.56255141938	25597.497044547294	24013.34181040628	42581.84173997037	29597.93564684243	54854.296897188244	62769.17453785648	33897.03044156955	68585.62243063975	52903.32298458901	29645.534879519946	30209.406679789045	36209.00564520926	50383.71038207307	60386.66616526491	24690.249419853648	48928.398431459376	45288.32985109273	47221.997485810454	50609.27031291784	56398.08879054882	80061.0834686644	72257.95214394959	42054.198301134405	50446.40007433867	55482.089599744955
33069.399467837735	46634.54586559872	42728.481384195424	62936.47309535874	33962.56255141938	25597.497044547294	24013.34181040628	42581.84173997037	29597.93564684243	54854.296897188244	62769.17453785648	33897.03044156955	68585.62243063975	52903.32298458901	29645.534879519946	30209.406679789045	36209.00564520926	50383.71038207307	55999.14971506825	24690.249419853648	48928.398431459376	45288.32985109273	47221.997485810454	50609.27031291784	56398.08879054882	80061.0834686644	72257.95214394959	42054.198301134405	50349.549103206606	55482.089599744955
