# Supplementary material for: An improved FOX optimization algorithm using adaptive exploration and exploitation for global optimization
Source: PLoS One. 2025 Sep 18;20(9):e0331965. doi: 10.1371/journal.pone.0331965 (PMC12445531; doi:10.1371/journal.pone.0331965)
Supplement: S2 File — This compressed file contains all the results of the conducted experiments. Each main directory within the archive includes three subdirectories: Analysis, best_fit, and convergence. The best_fit and convergence folders contain the raw experimental data obtained from 30 independent runs. The Analysis folder includes tables and figures derived from these raw results. These files can be used to reproduce and further analyze the results presented in the manuscript. (ZIP) [file pone.0331965.s002.zip › cec2017/convergence/NRO/C17F13.csv]

trial_1	trial_2	trial_3	trial_4	trial_5	trial_6	trial_7	trial_8	trial_9	trial_10	trial_11	trial_12	trial_13	trial_14	trial_15	trial_16	trial_17	trial_18	trial_19	trial_20	trial_21	trial_22	trial_23	trial_24	trial_25	trial_26	trial_27	trial_28	trial_29	trial_30
14284047.354786908	40906930.82976677	24654035.81008066	60972321.173663504	145492202.15149102	35491718.78462433	14357590.74932426	83057667.67024727	4849162.871409363	45429865.72255371	70475129.2944513	60561348.33577013	21065513.743747987	91006673.79201047	19012066.222655546	110617177.5725538	128631654.72794071	42513095.97640658	50953550.36322294	63925621.04406309	25906794.988851365	120581189.33728817	139488809.52041343	26658014.150416054	114602680.80833681	85197153.14086547	131008947.1547338	32492776.768073235	58328459.896092385	48939889.40546607
14284047.354786908	40906930.82976677	24654035.81008066	52967881.64463368	79217313.38094823	25378321.15872911	14357590.74932426	83057667.67024727	4849162.871409363	42487305.37625379	70475129.2944513	52566675.874243155	10387435.828352828	64661128.042129144	19012066.222655546	68113735.50348152	59172471.50846204	42513095.97640658	28062228.094781004	63925621.04406309	25906794.988851365	19363218.92121095	45879320.259420335	26658014.150416054	15786478.243680332	5994693.659315727	88356208.4775712	32492776.768073235	2296331.8395747007	48939889.40546607
14284047.354786908	40906930.82976677	24654035.81008066	26004029.945042532	57800879.71873803	25378321.15872911	14357590.74932426	65552310.63354637	4849162.871409363	36517187.699185185	38584989.784892835	43783970.05232955	10387435.828352828	51313191.733660996	19012066.222655546	42996631.06097079	59172471.50846204	23698842.489625953	4583240.760195687	63925621.04406309	25906794.988851365	19363218.92121095	37928352.018071406	21524087.67230821	15786478.243680332	5994693.659315727	69375965.84361021	32492776.768073235	2296331.8395747007	48939889.40546607
14284047.354786908	35903575.469132826	24654035.81008066	25696916.188106548	44557540.14290664	25378321.15872911	14357590.74932426	15773685.700618913	4849162.871409363	20339961.498846106	36549817.076283924	12943712.256684465	4660646.875680484	22829640.26678924	11508769.63678131	27273831.06013432	59172471.50846204	23698842.489625953	4583240.760195687	63925621.04406309	25906794.988851365	19363218.92121095	30782115.651895367	21524087.67230821	15786478.243680332	5994693.659315727	48169750.972486906	28470316.159799203	2296331.8395747007	22963164.83189583
13899868.467712428	21026182.045339044	24654035.81008066	25696916.188106548	14257029.839043597	25378321.15872911	14357590.74932426	15773685.700618913	2820943.477834944	20339961.498846106	36549817.076283924	12943712.256684465	4660646.875680484	22486829.32085408	11399369.535302538	8492608.448852617	59172471.50846204	23698842.489625953	4583240.760195687	31265779.806520108	25906794.988851365	19363218.92121095	12599826.549405457	21393306.004820388	15786478.243680332	5994693.659315727	34116345.08015184	28470316.159799203	2296331.8395747007	19618709.5986065
13899868.467712428	21026182.045339044	24654035.81008066	25696916.188106548	14257029.839043597	4169130.9414535076	14357590.74932426	15773685.700618913	2820943.477834944	19936215.176364455	36549817.076283924	12943712.256684465	4660646.875680484	18287401.12500724	11399369.535302538	8492608.448852617	22482491.723809738	10705392.21766305	4583240.760195687	21459397.314694416	20522075.63613696	17978520.511513684	10637396.868566506	21393306.004820388	15786478.243680332	5994693.659315727	17496995.75359338	20736734.687031563	2296331.8395747007	15685367.95588993
13899868.467712428	19343755.298692632	7585159.568450828	25696916.188106548	5362461.224165866	4169130.9414535076	14357590.74932426	15773685.700618913	2820943.477834944	10690536.96525064	28601846.15151659	12943712.256684465	4660646.875680484	18287401.12500724	6852971.480642189	8492608.448852617	5999596.219879556	9826964.80219756	4583240.760195687	15782344.056962986	20192613.21043121	17978520.511513684	10322053.580516845	15890216.139829379	15786478.243680332	5994693.659315727	17496995.75359338	20736734.687031563	2296331.8395747007	8200239.69482737
13899868.467712428	19343755.298692632	7585159.568450828	7477409.900565911	5362461.224165866	4169130.9414535076	14357590.74932426	15773685.700618913	2820943.477834944	6285940.038500666	28601846.15151659	12614896.309511261	4660646.875680484	13860753.88725548	6852971.480642189	5451997.192154878	5999596.219879556	9826964.80219756	4583240.760195687	15782344.056962986	15063568.471661232	14742106.773584375	10322053.580516845	2493210.711143178	15786478.243680332	5989318.007429673	13196236.632047297	7584257.272063675	2296331.8395747007	8200239.69482737
1771751.7051607347	10846786.0633028	7585159.568450828	7477409.900565911	5362461.224165866	4169130.9414535076	14357590.74932426	15773685.700618913	2820943.477834944	6285940.038500666	28601846.15151659	12614896.309511261	4660646.875680484	13860753.88725548	6852971.480642189	5451997.192154878	5999596.219879556	9750507.914713478	4583240.760195687	15782344.056962986	10785791.003125856	14742106.773584375	10322053.580516845	2493210.711143178	15786478.243680332	5989318.007429673	13196236.632047297	7584257.272063675	2296331.8395747007	8200239.69482737
1771751.7051607347	10846786.0633028	7585159.568450828	7477409.900565911	5362461.224165866	4169130.9414535076	14357590.74932426	15773685.700618913	2820943.477834944	6285940.038500666	12196169.577859921	9975035.081511993	4660646.875680484	8525655.25764326	6852971.480642189	5451997.192154878	5999596.219879556	7959525.991162454	4583240.760195687	13221867.055385761	10785791.003125856	14742106.773584375	10322053.580516845	2493210.711143178	11983318.047271851	5989318.007429673	13196236.632047297	7584257.272063675	2296331.8395747007	8200239.69482737
1771751.7051607347	10846786.0633028	7585159.568450828	7477409.900565911	5362461.224165866	4169130.9414535076	14357590.74932426	15773685.700618913	2820943.477834944	6285940.038500666	12196169.577859921	9975035.081511993	4660646.875680484	3022045.2319558086	6852971.480642189	5451997.192154878	5909324.930316078	6662276.712190153	4583240.760195687	13221867.055385761	10785791.003125856	14742106.773584375	10322053.580516845	2493210.711143178	11983318.047271851	5989318.007429673	13196236.632047297	7584257.272063675	2296331.8395747007	8200239.69482737
1771751.7051607347	9623699.202320023	7585159.568450828	7477409.900565911	5362461.224165866	4169130.9414535076	14357590.74932426	15773685.700618913	2820943.477834944	6285940.038500666	12196169.577859921	9975035.081511993	4660646.875680484	3022045.2319558086	6852971.480642189	5451997.192154878	5909324.930316078	6662276.712190153	4583240.760195687	13221867.055385761	10785791.003125856	14742106.773584375	10322053.580516845	2493210.711143178	11983318.047271851	5989318.007429673	13196236.632047297	7584257.272063675	2296331.8395747007	8200239.69482737
1771751.7051607347	9623699.202320023	6460679.40707151	7477409.900565911	5362461.224165866	4169130.9414535076	14357590.74932426	6876209.728108119	2820943.477834944	6285940.038500666	12196169.577859921	9975035.081511993	4438434.49980644	3022045.2319558086	6852971.480642189	5451997.192154878	5909324.930316078	6662276.712190153	4583240.760195687	13221867.055385761	8327494.538845222	14742106.773584375	10322053.580516845	2493210.711143178	11983318.047271851	5989318.007429673	6337677.194980649	6952363.193430012	2296331.8395747007	8200239.69482737
1771751.7051607347	9623699.202320023	6460679.40707151	7477409.900565911	5362461.224165866	4169130.9414535076	14357590.74932426	6876209.728108119	2820943.477834944	6285940.038500666	12196169.577859921	9975035.081511993	4438434.49980644	3022045.2319558086	6852971.480642189	5081814.52640711	5909324.930316078	6662276.712190153	4583240.760195687	4478836.284572645	8327494.538845222	8180590.0382704325	10322053.580516845	2493210.711143178	11983318.047271851	5989318.007429673	6337677.194980649	6952363.193430012	2296331.8395747007	4989138.089227269
1771751.7051607347	9293745.076502813	6460679.40707151	6902522.222916897	5362461.224165866	4169130.9414535076	14357590.74932426	6876209.728108119	2820943.477834944	6285940.038500666	12196169.577859921	9975035.081511993	4438434.49980644	3022045.2319558086	6852971.480642189	5081814.52640711	5909324.930316078	6662276.712190153	4583240.760195687	4478836.284572645	8327494.538845222	8180590.0382704325	10322053.580516845	2493210.711143178	11983318.047271851	5989318.007429673	3686195.9840954044	6952363.193430012	2296331.8395747007	4989138.089227269
1771751.7051607347	9149825.288862357	6460679.40707151	6902522.222916897	5362461.224165866	4169130.9414535076	9851598.634284142	6597180.240322559	2820943.477834944	6285940.038500666	12196169.577859921	9975035.081511993	4438434.49980644	3022045.2319558086	6852971.480642189	5081814.52640711	5909324.930316078	6662276.712190153	4583240.760195687	4478836.284572645	8327494.538845222	2289745.078286066	10322053.580516845	2493210.711143178	10784062.05779141	4096932.5303639947	3686195.9840954044	6952363.193430012	2296331.8395747007	4989138.089227269
1771751.7051607347	9149825.288862357	6460679.40707151	6902522.222916897	5362461.224165866	4169130.9414535076	9851598.634284142	6597180.240322559	2820943.477834944	6285940.038500666	11021373.722397935	9975035.081511993	4438434.49980644	3022045.2319558086	5286578.908915513	5081814.52640711	5909324.930316078	6662276.712190153	4583240.760195687	4478836.284572645	8327494.538845222	2289745.078286066	10322053.580516845	2493210.711143178	4995534.596512587	3746666.847089015	3686195.9840954044	6952363.193430012	2296331.8395747007	4989138.089227269
1399158.679630851	9149825.288862357	3368973.2188624917	6902522.222916897	5362461.224165866	4169130.9414535076	9851598.634284142	4162280.336041883	2820943.477834944	3936879.339275116	9325831.270712156	9975035.081511993	4438434.49980644	3022045.2319558086	5286578.908915513	5081814.52640711	5909324.930316078	6662276.712190153	4583240.760195687	4478836.284572645	8327494.538845222	2289745.078286066	10322053.580516845	2493210.711143178	4995534.596512587	3746666.847089015	3623055.621410406	6952363.193430012	2296331.8395747007	4989138.089227269
1399158.679630851	9149825.288862357	3368973.2188624917	6902522.222916897	5362461.224165866	4169130.9414535076	9851598.634284142	4162280.336041883	2820943.477834944	3936879.339275116	9325831.270712156	5144918.572436612	4438434.49980644	3022045.2319558086	5286578.908915513	5081814.52640711	5909324.930316078	6428753.105762124	4583240.760195687	4478836.284572645	8327494.538845222	2289745.078286066	8554443.59866037	2493210.711143178	4995534.596512587	3746666.847089015	3623055.621410406	6952363.193430012	2296331.8395747007	4989138.089227269
1399158.679630851	9149825.288862357	3368973.2188624917	6902522.222916897	5362461.224165866	4169130.9414535076	6477669.324856027	4162280.336041883	2820943.477834944	3936879.339275116	9325831.270712156	5144918.572436612	4438434.49980644	3022045.2319558086	5286578.908915513	5081814.52640711	5909324.930316078	6428753.105762124	4583240.760195687	4478836.284572645	8327494.538845222	2289745.078286066	5189508.389155753	2493210.711143178	4995534.596512587	3746666.847089015	3623055.621410406	6952363.193430012	2296331.8395747007	4213521.89117478
1399158.679630851	8816162.768073065	3368973.2188624917	6902522.222916897	5362461.224165866	4169130.9414535076	6453894.606019948	3736676.721144779	2820943.477834944	3936879.339275116	7009619.562875762	5144918.572436612	4438434.49980644	1699360.9332544275	5286578.908915513	3031093.9691625745	5909324.930316078	6428753.105762124	4583240.760195687	4478836.284572645	8327494.538845222	2289745.078286066	3092855.8111192524	2493210.711143178	4995534.596512587	3746666.847089015	517739.81424801284	6952363.193430012	2296331.8395747007	4213521.89117478
1399158.679630851	5771043.039205685	3368973.2188624917	5743281.073041186	5362461.224165866	4169130.9414535076	5074774.293501239	3736676.721144779	2316887.09470698	1333727.6389154783	7009619.562875762	5144918.572436612	4438434.49980644	1699360.9332544275	5286578.908915513	3031093.9691625745	5909324.930316078	6154772.077532861	4583240.760195687	4478836.284572645	8327494.538845222	2289745.078286066	3092855.8111192524	2493210.711143178	3880503.239475144	3746666.847089015	517739.81424801284	4416700.737504625	2296331.8395747007	4213521.89117478
1399158.679630851	5771043.039205685	3368973.2188624917	5743281.073041186	4670155.0955837285	4169130.9414535076	4920336.255737342	3736676.721144779	2316887.09470698	1333727.6389154783	4360898.289459252	5144918.572436612	4438434.49980644	1699360.9332544275	5286578.908915513	3031093.9691625745	5909324.930316078	6154772.077532861	4583240.760195687	4478836.284572645	8311124.024315042	2289745.078286066	3092855.8111192524	2493210.711143178	3880503.239475144	3746666.847089015	517739.81424801284	4416700.737504625	2296331.8395747007	300780.1868889411
1399158.679630851	5771043.039205685	3368973.2188624917	5743281.073041186	4670155.0955837285	4169130.9414535076	4920336.255737342	3736676.721144779	1872888.8525165317	1333727.6389154783	4360898.289459252	4213772.584570701	4438434.49980644	1699360.9332544275	5286578.908915513	3031093.9691625745	5060153.016887981	6154772.077532861	4583240.760195687	3161216.92658548	6927033.138467785	2289745.078286066	3092855.8111192524	2493210.711143178	3880503.239475144	3746666.847089015	517739.81424801284	4416700.737504625	2296331.8395747007	300780.1868889411
1399158.679630851	5771043.039205685	3091514.4839411536	5743281.073041186	4670155.0955837285	4169130.9414535076	4920336.255737342	3561042.195657812	1872888.8525165317	1220340.9046061547	4360898.289459252	4213772.584570701	3719190.418335664	1699360.9332544275	5286578.908915513	3031093.9691625745	5060153.016887981	6154772.077532861	4157464.0244282624	3161216.92658548	6927033.138467785	2289745.078286066	3092855.8111192524	2493210.711143178	3880503.239475144	3746666.847089015	517739.81424801284	4416700.737504625	2296331.8395747007	300780.1868889411
1399158.679630851	5771043.039205685	1455459.225560117	5743281.073041186	4670155.0955837285	4169130.9414535076	4920336.255737342	3561042.195657812	1872888.8525165317	1220340.9046061547	3252065.495716852	4213772.584570701	3187301.4534981903	1699360.9332544275	5286578.908915513	3031093.9691625745	4812241.836375675	6154772.077532861	4157464.0244282624	3161216.92658548	6927033.138467785	1400093.767511168	2484814.3393510226	2493210.711143178	3880503.239475144	3746666.847089015	517739.81424801284	3053008.5238461415	2296331.8395747007	300780.1868889411
1399158.679630851	5771043.039205685	1305930.771876179	5493901.032412718	4670155.0955837285	2364505.696520851	4920336.255737342	3561042.195657812	1536008.0281444038	1220340.9046061547	3252065.495716852	4213772.584570701	2687492.9483286547	1436332.783458874	5286578.908915513	3031093.9691625745	3889933.3489057915	3822498.340683506	3880794.961377932	3161216.92658548	6927033.138467785	1400093.767511168	2484814.3393510226	1641647.9624454307	2960787.883357058	3746666.847089015	445970.7358927495	3053008.5238461415	2296331.8395747007	300780.1868889411
1399158.679630851	4697090.758759429	1305930.771876179	5493901.032412718	4670155.0955837285	2364505.696520851	4920336.255737342	3561042.195657812	1536008.0281444038	1220340.9046061547	3252065.495716852	4213772.584570701	2687492.9483286547	1436332.783458874	5286578.908915513	3031093.9691625745	3765281.4134478653	3822498.340683506	3880794.961377932	3161216.92658548	4366114.838911126	1400093.767511168	2484814.3393510226	1641647.9624454307	2960787.883357058	3746666.847089015	445970.7358927495	3053008.5238461415	2296331.8395747007	300780.1868889411
1399158.679630851	2087243.1763959175	1305930.771876179	5493901.032412718	4670155.0955837285	2364505.696520851	4920336.255737342	3561042.195657812	1536008.0281444038	1220340.9046061547	3252065.495716852	4050413.915799923	2352454.78250584	1436332.783458874	5286578.908915513	3031093.9691625745	445573.7404537891	3822498.340683506	3880794.961377932	3161216.92658548	4366114.838911126	561859.8122162384	2484814.3393510226	1641647.9624454307	2960787.883357058	3746666.847089015	445970.7358927495	3053008.5238461415	2296331.8395747007	300780.1868889411
1399158.679630851	2087243.1763959175	1305930.771876179	5493901.032412718	4670155.0955837285	2364505.696520851	4920336.255737342	3561042.195657812	1536008.0281444038	1220340.9046061547	1975309.0111757957	1986840.1691470756	2352454.78250584	1436332.783458874	5286578.908915513	3031093.9691625745	445573.7404537891	3822498.340683506	3880794.961377932	3161216.92658548	4366114.838911126	561859.8122162384	2484814.3393510226	1641647.9624454307	2960787.883357058	3746666.847089015	445970.7358927495	3053008.5238461415	2296331.8395747007	300780.1868889411
1399158.679630851	2045057.8003488292	1305930.771876179	5493901.032412718	4670155.0955837285	2364505.696520851	4385316.691944798	3561042.195657812	1536008.0281444038	1220340.9046061547	1056953.2867567972	1986840.1691470756	1123097.089567752	1436332.783458874	5286578.908915513	3031093.9691625745	445573.7404537891	3822498.340683506	3880794.961377932	3161216.92658548	4366114.838911126	561859.8122162384	2484814.3393510226	1641647.9624454307	2960787.883357058	3746666.847089015	445970.7358927495	3053008.5238461415	2296331.8395747007	300780.1868889411
1399158.679630851	2045057.8003488292	1305930.771876179	4505272.975103689	3109001.903277183	2364505.696520851	3213820.9331747005	3561042.195657812	1536008.0281444038	1220340.9046061547	1056953.2867567972	1986840.1691470756	1123097.089567752	1436332.783458874	5286578.908915513	3031093.9691625745	445573.7404537891	3822498.340683506	3880794.961377932	3161216.92658548	4366114.838911126	561859.8122162384	2484814.3393510226	1257317.2598309529	2960787.883357058	3746666.847089015	445970.7358927495	3053008.5238461415	2296331.8395747007	300780.1868889411
1330806.2155538595	2045057.8003488292	1305930.771876179	4180431.8400814952	3109001.903277183	2364505.696520851	3213820.9331747005	3561042.195657812	1536008.0281444038	1220340.9046061547	1056953.2867567972	1986840.1691470756	1123097.089567752	1436332.783458874	5286578.908915513	3031093.9691625745	445573.7404537891	3822498.340683506	3880794.961377932	3161216.92658548	4366114.838911126	561859.8122162384	2484814.3393510226	479017.9867484566	2553721.1666166284	3746666.847089015	445970.7358927495	3053008.5238461415	2296331.8395747007	300780.1868889411
1330806.2155538595	2045057.8003488292	1305930.771876179	4180431.8400814952	3109001.903277183	2364505.696520851	3079197.4636301026	3561042.195657812	1536008.0281444038	1220340.9046061547	1056953.2867567972	1986840.1691470756	1123097.089567752	1436332.783458874	5286578.908915513	3031093.9691625745	445573.7404537891	3822498.340683506	3880794.961377932	3161216.92658548	4366114.838911126	561859.8122162384	2484814.3393510226	479017.9867484566	2553721.1666166284	3746666.847089015	445970.7358927495	2858489.3650980783	2296331.8395747007	300780.1868889411
1330806.2155538595	2045057.8003488292	1305930.771876179	4180431.8400814952	3109001.903277183	2364505.696520851	3079197.4636301026	3561042.195657812	1536008.0281444038	1081641.5956246397	1056953.2867567972	1986840.1691470756	1123097.089567752	1436332.783458874	5286578.908915513	3031093.9691625745	445573.7404537891	3822498.340683506	3880794.961377932	3161216.92658548	4366114.838911126	561859.8122162384	2484814.3393510226	479017.9867484566	2553721.1666166284	3746666.847089015	445970.7358927495	2858489.3650980783	1741756.9731910639	300780.1868889411
1330806.2155538595	2045057.8003488292	1305930.771876179	4180431.8400814952	3109001.903277183	2364505.696520851	2860071.134780948	3561042.195657812	1536008.0281444038	1081641.5956246397	1056953.2867567972	1986840.1691470756	1123097.089567752	1436332.783458874	4693012.552464319	3031093.9691625745	445573.7404537891	3822498.340683506	3880794.961377932	3161216.92658548	1301741.914625482	561859.8122162384	2484814.3393510226	479017.9867484566	2069978.6565201585	3746666.847089015	445970.7358927495	2858489.3650980783	1741756.9731910639	300780.1868889411
1330806.2155538595	2045057.8003488292	1305930.771876179	4180431.8400814952	3109001.903277183	2364505.696520851	2860071.134780948	3561042.195657812	1536008.0281444038	1081641.5956246397	1056953.2867567972	1986840.1691470756	1123097.089567752	1436332.783458874	4693012.552464319	2619382.69648892	445573.7404537891	386084.89964259544	3880794.961377932	3161216.92658548	1301741.914625482	561859.8122162384	2484814.3393510226	479017.9867484566	2069978.6565201585	3746666.847089015	445970.7358927495	2858489.3650980783	1741756.9731910639	300780.1868889411
1330806.2155538595	2029184.7380043936	1305930.771876179	1338530.8454128765	3109001.903277183	2364505.696520851	2860071.134780948	3561042.195657812	1536008.0281444038	1081641.5956246397	1056953.2867567972	1986840.1691470756	1123097.089567752	1436332.783458874	4693012.552464319	2619382.69648892	445573.7404537891	386084.89964259544	3880794.961377932	3161216.92658548	1301741.914625482	561859.8122162384	2484814.3393510226	479017.9867484566	1682877.557355071	3746666.847089015	445970.7358927495	2858489.3650980783	1741756.9731910639	300780.1868889411
1330806.2155538595	2029184.7380043936	1305930.771876179	1338530.8454128765	3109001.903277183	2364505.696520851	2860071.134780948	3561042.195657812	1536008.0281444038	1081641.5956246397	1056953.2867567972	1986840.1691470756	1123097.089567752	1436332.783458874	4693012.552464319	2619382.69648892	445573.7404537891	386084.89964259544	1664511.2301416218	2744629.562903556	1301741.914625482	561859.8122162384	2484814.3393510226	479017.9867484566	1682877.557355071	3746666.847089015	445970.7358927495	2858489.3650980783	1741756.9731910639	300780.1868889411
1330806.2155538595	2029184.7380043936	1305930.771876179	1338530.8454128765	3109001.903277183	2364505.696520851	2860071.134780948	3561042.195657812	1536008.0281444038	1081641.5956246397	1056953.2867567972	1986840.1691470756	803269.148152629	1436332.783458874	4693012.552464319	2619382.69648892	445573.7404537891	386084.89964259544	1664511.2301416218	2744629.562903556	1301741.914625482	561859.8122162384	2484814.3393510226	479017.9867484566	1682877.557355071	2447170.9128936296	445970.7358927495	2858489.3650980783	1741756.9731910639	300780.1868889411
1330806.2155538595	2029184.7380043936	625671.752409434	1338530.8454128765	3109001.903277183	2364505.696520851	2860071.134780948	3561042.195657812	861363.9013275998	1081641.5956246397	1056953.2867567972	1986840.1691470756	803269.148152629	1436332.783458874	4693012.552464319	2619382.69648892	445573.7404537891	386084.89964259544	1664511.2301416218	2744629.562903556	1301741.914625482	561859.8122162384	2484814.3393510226	479017.9867484566	1682877.557355071	2447170.9128936296	445970.7358927495	2858489.3650980783	1741756.9731910639	249976.14343597332
1087721.6621809825	2029184.7380043936	625671.752409434	1338530.8454128765	2351691.732278551	2364505.696520851	2860071.134780948	1839195.4632277775	861363.9013275998	1081641.5956246397	1056953.2867567972	756760.7014914802	803269.148152629	1436332.783458874	4693012.552464319	2619382.69648892	445573.7404537891	386084.89964259544	1664511.2301416218	2744629.562903556	1192622.5977550938	561859.8122162384	2484814.3393510226	479017.9867484566	1682877.557355071	1629530.8303707384	445970.7358927495	2858489.3650980783	1741756.9731910639	249976.14343597332
1087721.6621809825	2029184.7380043936	565489.2926958762	1338530.8454128765	2260291.7023214414	2364505.696520851	2860071.134780948	1839195.4632277775	861363.9013275998	1081641.5956246397	1056953.2867567972	756760.7014914802	803269.148152629	1436332.783458874	4644938.910609424	1603010.797513886	445573.7404537891	386084.89964259544	1664511.2301416218	1318251.6030579058	1192622.5977550938	561859.8122162384	2484814.3393510226	479017.9867484566	1682877.557355071	1209328.8939288903	445970.7358927495	2858489.3650980783	1741756.9731910639	249976.14343597332
1087721.6621809825	1847859.774189428	565489.2926958762	1338530.8454128765	2260291.7023214414	2364505.696520851	2860071.134780948	1839195.4632277775	861363.9013275998	1081641.5956246397	1056953.2867567972	756760.7014914802	803269.148152629	1436332.783458874	4644938.910609424	1212753.9313515387	445573.7404537891	386084.89964259544	1664511.2301416218	1118174.2158572155	1192622.5977550938	561859.8122162384	2484814.3393510226	479017.9867484566	1537849.783084605	1209328.8939288903	360569.97894676414	2858489.3650980783	1741756.9731910639	249976.14343597332
1087721.6621809825	1847859.774189428	565489.2926958762	1338530.8454128765	2260291.7023214414	2364505.696520851	2860071.134780948	1839195.4632277775	861363.9013275998	1081641.5956246397	1056953.2867567972	756760.7014914802	803269.148152629	1436332.783458874	4644938.910609424	1212753.9313515387	445573.7404537891	386084.89964259544	1643281.0218405302	1118174.2158572155	1192622.5977550938	561859.8122162384	2484814.3393510226	479017.9867484566	1537849.783084605	1209328.8939288903	352189.18986211787	2662219.2791289226	1741756.9731910639	249976.14343597332
1087721.6621809825	1847859.774189428	565489.2926958762	1136136.9736800634	2260291.7023214414	2364505.696520851	2860071.134780948	1839195.4632277775	861363.9013275998	1081641.5956246397	1056953.2867567972	756760.7014914802	803269.148152629	1436332.783458874	4644938.910609424	1212753.9313515387	445573.7404537891	386084.89964259544	1049283.8463997385	1118174.2158572155	1006718.4317102707	561859.8122162384	2484814.3393510226	479017.9867484566	1537849.783084605	1209328.8939288903	352189.18986211787	1051089.2851897553	1741756.9731910639	249976.14343597332
1087721.6621809825	1082877.6253204863	565489.2926958762	1136136.9736800634	2260291.7023214414	2364505.696520851	2764242.241143133	1839195.4632277775	861363.9013275998	1081641.5956246397	1056953.2867567972	756760.7014914802	803269.148152629	1065432.2277655958	4513936.361254402	1212753.9313515387	445573.7404537891	386084.89964259544	1049283.8463997385	1118174.2158572155	1006718.4317102707	561859.8122162384	2484814.3393510226	479017.9867484566	1537849.783084605	1209328.8939288903	352189.18986211787	1051089.2851897553	1741756.9731910639	249976.14343597332
1087721.6621809825	1082877.6253204863	565489.2926958762	1136136.9736800634	2260291.7023214414	2364505.696520851	2374789.5122296284	1839195.4632277775	861363.9013275998	1081641.5956246397	1056953.2867567972	756760.7014914802	803269.148152629	1065432.2277655958	4513936.361254402	1026838.2118042922	445573.7404537891	386084.89964259544	1049283.8463997385	1118174.2158572155	1006718.4317102707	561859.8122162384	1525152.1815666757	479017.9867484566	1251524.4977893964	1209328.8939288903	352189.18986211787	1051089.2851897553	1741756.9731910639	249976.14343597332
1087721.6621809825	1082877.6253204863	565489.2926958762	1136136.9736800634	2260291.7023214414	2364505.696520851	2374789.5122296284	1839195.4632277775	429712.0745046534	1023485.5015039864	715500.9123320081	756760.7014914802	803269.148152629	1065432.2277655958	4513936.361254402	1026838.2118042922	445573.7404537891	386084.89964259544	1049283.8463997385	1118174.2158572155	1006718.4317102707	561859.8122162384	1525152.1815666757	479017.9867484566	1251524.4977893964	1209328.8939288903	352189.18986211787	1051089.2851897553	1741756.9731910639	249976.14343597332
1087721.6621809825	1082877.6253204863	565489.2926958762	1136136.9736800634	1406940.7658242509	2364505.696520851	2374789.5122296284	1839195.4632277775	288161.1052740353	1023485.5015039864	715500.9123320081	756760.7014914802	803269.148152629	729735.0956886085	4390483.238484452	1026838.2118042922	445573.7404537891	386084.89964259544	1049283.8463997385	1118174.2158572155	1006718.4317102707	561859.8122162384	1525152.1815666757	479017.9867484566	1251524.4977893964	1209328.8939288903	352189.18986211787	1051089.2851897553	1741756.9731910639	249976.14343597332
1087721.6621809825	1082877.6253204863	565489.2926958762	1136136.9736800634	1406940.7658242509	2364505.696520851	2374789.5122296284	1839195.4632277775	288161.1052740353	1023485.5015039864	715500.9123320081	756760.7014914802	803269.148152629	729735.0956886085	4390483.238484452	1026838.2118042922	445573.7404537891	386084.89964259544	1049283.8463997385	1118174.2158572155	1006718.4317102707	561859.8122162384	1525152.1815666757	479017.9867484566	1251524.4977893964	1209328.8939288903	352189.18986211787	1051089.2851897553	1741756.9731910639	249976.14343597332
1087721.6621809825	1082877.6253204863	565489.2926958762	1136136.9736800634	1406940.7658242509	2364505.696520851	2065811.5385703363	1839195.4632277775	288161.1052740353	1023485.5015039864	715500.9123320081	756760.7014914802	803269.148152629	729735.0956886085	4390483.238484452	1026838.2118042922	445573.7404537891	386084.89964259544	1049283.8463997385	1118174.2158572155	1006718.4317102707	561859.8122162384	1525152.1815666757	479017.9867484566	1251524.4977893964	1209328.8939288903	352189.18986211787	1051089.2851897553	1741756.9731910639	249976.14343597332
1087721.6621809825	1082877.6253204863	565489.2926958762	1136136.9736800634	1406940.7658242509	1751971.0414828938	2065811.5385703363	1839195.4632277775	288161.1052740353	1023485.5015039864	715500.9123320081	756760.7014914802	803269.148152629	729735.0956886085	4390483.238484452	1026838.2118042922	445573.7404537891	386084.89964259544	1049283.8463997385	1118174.2158572155	1006718.4317102707	561859.8122162384	1525152.1815666757	479017.9867484566	1251524.4977893964	1209328.8939288903	352189.18986211787	1051089.2851897553	1741756.9731910639	249976.14343597332
1087721.6621809825	1082877.6253204863	565489.2926958762	1136136.9736800634	1406940.7658242509	1751971.0414828938	2065811.5385703363	1839195.4632277775	288161.1052740353	876401.9927260068	715500.9123320081	756760.7014914802	803269.148152629	729735.0956886085	4390483.238484452	789874.7633766338	445573.7404537891	386084.89964259544	1049283.8463997385	1118174.2158572155	1006718.4317102707	561859.8122162384	1525152.1815666757	479017.9867484566	1251524.4977893964	1209328.8939288903	352189.18986211787	1051089.2851897553	1741756.9731910639	249976.14343597332
1087721.6621809825	1082877.6253204863	565489.2926958762	1136136.9736800634	1406940.7658242509	1751971.0414828938	2065811.5385703363	1839195.4632277775	288161.1052740353	876401.9927260068	715500.9123320081	756760.7014914802	803269.148152629	729735.0956886085	4390483.238484452	789874.7633766338	445573.7404537891	386084.89964259544	1049283.8463997385	1118174.2158572155	1006718.4317102707	561859.8122162384	1525152.1815666757	479017.9867484566	932225.8000214716	719337.8773352687	352189.18986211787	1051089.2851897553	1741756.9731910639	249976.14343597332
1087721.6621809825	1082877.6253204863	565489.2926958762	1136136.9736800634	1406940.7658242509	1751971.0414828938	2065811.5385703363	1839195.4632277775	288161.1052740353	876401.9927260068	715500.9123320081	756760.7014914802	803269.148152629	729735.0956886085	4302363.746429233	789874.7633766338	445573.7404537891	386084.89964259544	1049283.8463997385	1118174.2158572155	1006718.4317102707	561859.8122162384	1525152.1815666757	479017.9867484566	518417.0390474002	719337.8773352687	352189.18986211787	1051089.2851897553	1340660.4768129326	249976.14343597332
1087721.6621809825	1082877.6253204863	565489.2926958762	1136136.9736800634	1406940.7658242509	1751971.0414828938	1942382.2175603872	1839195.4632277775	288161.1052740353	876401.9927260068	715500.9123320081	756760.7014914802	803269.148152629	384976.9413385395	4302363.746429233	789874.7633766338	445573.7404537891	386084.89964259544	1049283.8463997385	1118174.2158572155	1006718.4317102707	561859.8122162384	1525152.1815666757	479017.9867484566	518417.0390474002	719337.8773352687	352189.18986211787	1051089.2851897553	1340660.4768129326	249976.14343597332
1087721.6621809825	1082877.6253204863	565489.2926958762	415097.51143920585	1406940.7658242509	1751971.0414828938	1942382.2175603872	1839195.4632277775	288161.1052740353	876401.9927260068	715500.9123320081	756760.7014914802	803269.148152629	384976.9413385395	3443787.8256014367	789874.7633766338	445573.7404537891	386084.89964259544	1049283.8463997385	1118174.2158572155	1006718.4317102707	561859.8122162384	1525152.1815666757	479017.9867484566	518417.0390474002	719337.8773352687	352189.18986211787	1051089.2851897553	1340660.4768129326	249976.14343597332
1087721.6621809825	1082877.6253204863	565489.2926958762	415097.51143920585	1406940.7658242509	1372298.617012773	1942382.2175603872	1839195.4632277775	288161.1052740353	876401.9927260068	715500.9123320081	756760.7014914802	803269.148152629	384976.9413385395	3443787.8256014367	789874.7633766338	445573.7404537891	386084.89964259544	1049283.8463997385	1118174.2158572155	1006718.4317102707	561859.8122162384	1525152.1815666757	479017.9867484566	518417.0390474002	719337.8773352687	352189.18986211787	1051089.2851897553	1340660.4768129326	249976.14343597332
1087721.6621809825	1082877.6253204863	565489.2926958762	415097.51143920585	1406940.7658242509	1372298.617012773	1562706.0512785465	1839195.4632277775	288161.1052740353	876401.9927260068	715500.9123320081	756760.7014914802	803269.148152629	384976.9413385395	3443787.8256014367	789542.3303539923	445573.7404537891	386084.89964259544	1049283.8463997385	1118174.2158572155	1006718.4317102707	561859.8122162384	1525152.1815666757	479017.9867484566	518417.0390474002	719337.8773352687	352189.18986211787	1051089.2851897553	1340660.4768129326	249976.14343597332
1087721.6621809825	1082877.6253204863	352513.85197028646	415097.51143920585	1406940.7658242509	1372298.617012773	1562706.0512785465	1156210.4326235547	288161.1052740353	876401.9927260068	715500.9123320081	756760.7014914802	803269.148152629	384976.9413385395	3443787.8256014367	789542.3303539923	445573.7404537891	386084.89964259544	1049283.8463997385	1118174.2158572155	1006718.4317102707	561859.8122162384	1525152.1815666757	479017.9867484566	518417.0390474002	719337.8773352687	217954.1719030927	1051089.2851897553	1340660.4768129326	249976.14343597332
1079562.4125556154	1082877.6253204863	352513.85197028646	415097.51143920585	518106.03715726134	1372298.617012773	1562706.0512785465	1156210.4326235547	288161.1052740353	876401.9927260068	715500.9123320081	756760.7014914802	803269.148152629	384976.9413385395	2290448.135536506	789542.3303539923	445573.7404537891	386084.89964259544	1049283.8463997385	1118174.2158572155	1006718.4317102707	561859.8122162384	1525152.1815666757	479017.9867484566	518417.0390474002	719337.8773352687	217954.1719030927	1051089.2851897553	1089333.2370009527	249976.14343597332
1079562.4125556154	1082877.6253204863	352513.85197028646	415097.51143920585	518106.03715726134	1372298.617012773	1562706.0512785465	1156210.4326235547	288161.1052740353	876401.9927260068	715500.9123320081	756760.7014914802	803269.148152629	384976.9413385395	2290448.135536506	671209.3181390563	445573.7404537891	386084.89964259544	952751.5088318682	990979.4137608379	1006718.4317102707	561859.8122162384	1525152.1815666757	479017.9867484566	518417.0390474002	719337.8773352687	174865.56561008177	1051089.2851897553	1089333.2370009527	249976.14343597332
923811.1884783717	1082877.6253204863	352513.85197028646	383607.36014225543	518106.03715726134	1372298.617012773	1562706.0512785465	1156210.4326235547	245280.71356937464	876401.9927260068	715500.9123320081	756760.7014914802	803269.148152629	384976.9413385395	2290448.135536506	665813.9920289277	445573.7404537891	386084.89964259544	952751.5088318682	863572.1371098827	1006718.4317102707	561859.8122162384	1525152.1815666757	479017.9867484566	518417.0390474002	719337.8773352687	174865.56561008177	937824.9626193427	810881.7716491311	249976.14343597332
923811.1884783717	1082877.6253204863	352513.85197028646	383607.36014225543	518106.03715726134	1372298.617012773	1562706.0512785465	1156210.4326235547	245280.71356937464	762226.103031664	715500.9123320081	756760.7014914802	803269.148152629	384976.9413385395	2146046.6427529817	592599.045583318	445573.7404537891	386084.89964259544	952751.5088318682	863572.1371098827	801449.6226474962	561859.8122162384	1525152.1815666757	479017.9867484566	518417.0390474002	719337.8773352687	174865.56561008177	937824.9626193427	810881.7716491311	249976.14343597332
923811.1884783717	1082877.6253204863	352513.85197028646	383607.36014225543	518106.03715726134	1372298.617012773	1562706.0512785465	811239.6908655214	245280.71356937464	762226.103031664	715500.9123320081	756760.7014914802	803269.148152629	384976.9413385395	2146046.6427529817	592599.045583318	445573.7404537891	386084.89964259544	952751.5088318682	863572.1371098827	801449.6226474962	464127.54114199895	1525152.1815666757	479017.9867484566	518417.0390474002	719337.8773352687	174865.56561008177	937824.9626193427	810881.7716491311	249976.14343597332
923811.1884783717	1082877.6253204863	352513.85197028646	383607.36014225543	518106.03715726134	1372298.617012773	1562706.0512785465	811239.6908655214	245280.71356937464	762226.103031664	715500.9123320081	756760.7014914802	803269.148152629	384976.9413385395	2146046.6427529817	592599.045583318	445573.7404537891	386084.89964259544	952751.5088318682	863572.1371098827	801449.6226474962	464127.54114199895	1525152.1815666757	479017.9867484566	518417.0390474002	719337.8773352687	174865.56561008177	937824.9626193427	810881.7716491311	249976.14343597332
923811.1884783717	943162.3188106554	352513.85197028646	383607.36014225543	518106.03715726134	1372298.617012773	1562706.0512785465	811239.6908655214	245280.71356937464	338411.5677261098	715500.9123320081	756760.7014914802	803269.148152629	384976.9413385395	2146046.6427529817	592599.045583318	445573.7404537891	386084.89964259544	783938.1959767913	254101.5123177234	801449.6226474962	464127.54114199895	1525152.1815666757	479017.9867484566	518417.0390474002	719337.8773352687	174865.56561008177	937824.9626193427	810881.7716491311	249976.14343597332
655270.4862833873	943162.3188106554	352513.85197028646	383607.36014225543	518106.03715726134	1114011.8433141145	1562706.0512785465	811239.6908655214	245280.71356937464	338411.5677261098	715500.9123320081	756760.7014914802	803269.148152629	384976.9413385395	2146046.6427529817	592599.045583318	445573.7404537891	386084.89964259544	783938.1959767913	254101.5123177234	552382.2829600158	464127.54114199895	1525152.1815666757	479017.9867484566	518417.0390474002	719337.8773352687	174865.56561008177	937824.9626193427	810881.7716491311	249976.14343597332
655270.4862833873	943162.3188106554	352513.85197028646	383607.36014225543	518106.03715726134	1114011.8433141145	1562706.0512785465	811239.6908655214	245280.71356937464	338411.5677261098	706401.7187914714	756760.7014914802	803269.148152629	384976.9413385395	2105671.333147415	592599.045583318	445573.7404537891	386084.89964259544	783938.1959767913	254101.5123177234	552382.2829600158	464127.54114199895	1525152.1815666757	479017.9867484566	518417.0390474002	719337.8773352687	174865.56561008177	937824.9626193427	810881.7716491311	249976.14343597332
655270.4862833873	943162.3188106554	352513.85197028646	383607.36014225543	518106.03715726134	1114011.8433141145	1562706.0512785465	811239.6908655214	245280.71356937464	338411.5677261098	706401.7187914714	687213.9379770574	803269.148152629	384976.9413385395	2105671.333147415	592599.045583318	445573.7404537891	386084.89964259544	783938.1959767913	254101.5123177234	466277.36610843416	464127.54114199895	1525152.1815666757	479017.9867484566	518417.0390474002	719337.8773352687	174865.56561008177	885612.5237857236	810881.7716491311	249976.14343597332
655270.4862833873	522999.8902246512	352513.85197028646	383607.36014225543	518106.03715726134	1114011.8433141145	1355158.6915729186	811239.6908655214	245280.71356937464	338411.5677261098	706401.7187914714	687213.9379770574	803269.148152629	384976.9413385395	2105671.333147415	592599.045583318	445573.7404537891	386084.89964259544	783938.1959767913	254101.5123177234	466277.36610843416	464127.54114199895	1525152.1815666757	479017.9867484566	518417.0390474002	719337.8773352687	174865.56561008177	885612.5237857236	810881.7716491311	249976.14343597332
655270.4862833873	522999.8902246512	352513.85197028646	383607.36014225543	518106.03715726134	1114011.8433141145	1218765.2770139265	764815.972531248	245280.71356937464	338411.5677261098	706401.7187914714	687213.9379770574	803269.148152629	384976.9413385395	1449087.0130731575	592599.045583318	445573.7404537891	386084.89964259544	783938.1959767913	254101.5123177234	466277.36610843416	464127.54114199895	1525152.1815666757	479017.9867484566	518417.0390474002	719337.8773352687	174865.56561008177	885612.5237857236	810881.7716491311	249976.14343597332
655270.4862833873	522999.8902246512	296587.48754411354	383607.36014225543	518106.03715726134	1114011.8433141145	1218765.2770139265	764815.972531248	245280.71356937464	338411.5677261098	337325.39603410335	510268.92165087734	803269.148152629	384976.9413385395	1449087.0130731575	411540.84005860897	445573.7404537891	386084.89964259544	783938.1959767913	254101.5123177234	466277.36610843416	464127.54114199895	1525152.1815666757	479017.9867484566	518417.0390474002	719337.8773352687	174865.56561008177	885612.5237857236	810881.7716491311	249976.14343597332
655270.4862833873	522999.8902246512	296587.48754411354	383607.36014225543	518106.03715726134	1114011.8433141145	1218765.2770139265	764815.972531248	245280.71356937464	338411.5677261098	337325.39603410335	510268.92165087734	803269.148152629	384976.9413385395	1449087.0130731575	411540.84005860897	445573.7404537891	386084.89964259544	783938.1959767913	254101.5123177234	466277.36610843416	464127.54114199895	1525152.1815666757	479017.9867484566	518417.0390474002	719337.8773352687	174865.56561008177	885612.5237857236	810881.7716491311	249976.14343597332
655270.4862833873	522999.8902246512	296587.48754411354	383607.36014225543	518106.03715726134	1114011.8433141145	1218765.2770139265	764815.972531248	245280.71356937464	338411.5677261098	337325.39603410335	510268.92165087734	803269.148152629	384976.9413385395	1449087.0130731575	411540.84005860897	445573.7404537891	386084.89964259544	783938.1959767913	254101.5123177234	466277.36610843416	464127.54114199895	1525152.1815666757	479017.9867484566	518417.0390474002	719337.8773352687	174865.56561008177	885612.5237857236	810881.7716491311	249976.14343597332
655270.4862833873	522999.8902246512	232121.16941608966	383607.36014225543	518106.03715726134	1114011.8433141145	1218765.2770139265	764815.972531248	245280.71356937464	338411.5677261098	337325.39603410335	510268.92165087734	803269.148152629	384976.9413385395	1076720.5473448634	411540.84005860897	445573.7404537891	386084.89964259544	783938.1959767913	254101.5123177234	466277.36610843416	464127.54114199895	1525152.1815666757	479017.9867484566	518417.0390474002	534232.6262380781	174865.56561008177	885612.5237857236	810881.7716491311	249976.14343597332
655270.4862833873	522999.8902246512	232121.16941608966	383607.36014225543	518106.03715726134	1114011.8433141145	1218765.2770139265	764815.972531248	245280.71356937464	338411.5677261098	337325.39603410335	510268.92165087734	803269.148152629	384976.9413385395	1076720.5473448634	411540.84005860897	359226.2736333543	386084.89964259544	778967.659061337	254101.5123177234	466277.36610843416	464127.54114199895	1347332.268376137	479017.9867484566	518417.0390474002	534232.6262380781	174865.56561008177	885612.5237857236	810881.7716491311	249976.14343597332
655270.4862833873	522999.8902246512	232121.16941608966	383607.36014225543	518106.03715726134	1114011.8433141145	1218765.2770139265	764815.972531248	245280.71356937464	338411.5677261098	318765.16882112913	510268.92165087734	803269.148152629	384976.9413385395	1076720.5473448634	411540.84005860897	359226.2736333543	386084.89964259544	778967.659061337	254101.5123177234	466277.36610843416	464127.54114199895	1347332.268376137	479017.9867484566	518417.0390474002	534232.6262380781	174865.56561008177	885612.5237857236	756548.2193682853	249976.14343597332
655270.4862833873	522999.8902246512	232121.16941608966	383607.36014225543	518106.03715726134	1114011.8433141145	1086486.0570428136	764815.972531248	245280.71356937464	338411.5677261098	318765.16882112913	510268.92165087734	803269.148152629	384976.9413385395	682922.3816639567	411540.84005860897	359226.2736333543	386084.89964259544	778967.659061337	254101.5123177234	466277.36610843416	464127.54114199895	1347332.268376137	479017.9867484566	482122.48156890844	534232.6262380781	174865.56561008177	885612.5237857236	756548.2193682853	249976.14343597332
655270.4862833873	522999.8902246512	232121.16941608966	355063.20542534476	518106.03715726134	1114011.8433141145	1086486.0570428136	764815.972531248	245280.71356937464	300965.86084936	318765.16882112913	510268.92165087734	757857.8091904136	384976.9413385395	682922.3816639567	411540.84005860897	359226.2736333543	386084.89964259544	778967.659061337	254101.5123177234	466277.36610843416	464127.54114199895	1347332.268376137	479017.9867484566	482122.48156890844	534232.6262380781	174865.56561008177	885612.5237857236	514066.36279545	249976.14343597332
655270.4862833873	373858.0740404503	232121.16941608966	355063.20542534476	518106.03715726134	1114011.8433141145	1086486.0570428136	764815.972531248	245280.71356937464	300965.86084936	318765.16882112913	507782.81827683846	757857.8091904136	384976.9413385395	682922.3816639567	411540.84005860897	359226.2736333543	386084.89964259544	760362.2852977348	254101.5123177234	466277.36610843416	464127.54114199895	1347332.268376137	479017.9867484566	348650.6521119714	534232.6262380781	174865.56561008177	885612.5237857236	514066.36279545	249976.14343597332
655270.4862833873	373858.0740404503	232121.16941608966	354814.44934200787	518106.03715726134	1114011.8433141145	1086486.0570428136	764815.972531248	245280.71356937464	300965.86084936	318765.16882112913	507782.81827683846	690025.145323588	384976.9413385395	682922.3816639567	411540.84005860897	359226.2736333543	386084.89964259544	754497.2843776742	254101.5123177234	466277.36610843416	464127.54114199895	950209.2405999616	479017.9867484566	348650.6521119714	534232.6262380781	174865.56561008177	885612.5237857236	514066.36279545	249976.14343597332
582724.9966189514	373858.0740404503	232121.16941608966	354814.44934200787	321272.06970998633	1114011.8433141145	656743.8273496618	726305.9704744061	245280.71356937464	300965.86084936	318765.16882112913	507782.81827683846	690025.145323588	368204.78648841474	682922.3816639567	411540.84005860897	359226.2736333543	386084.89964259544	754497.2843776742	254101.5123177234	466277.36610843416	464127.54114199895	950209.2405999616	479017.9867484566	348650.6521119714	534232.6262380781	174865.56561008177	885612.5237857236	514066.36279545	249976.14343597332
582724.9966189514	295872.23695524636	232121.16941608966	354814.44934200787	321272.06970998633	1114011.8433141145	656743.8273496618	726305.9704744061	231120.8006492401	300965.86084936	318765.16882112913	363434.36388799176	650948.2462488584	368204.78648841474	682922.3816639567	411540.84005860897	359226.2736333543	386084.89964259544	649506.2470973954	254101.5123177234	466277.36610843416	464127.54114199895	950209.2405999616	335010.74576964905	348650.6521119714	433790.99355081934	174865.56561008177	885612.5237857236	514066.36279545	249976.14343597332
582724.9966189514	295872.23695524636	225423.32217722657	354814.44934200787	321272.06970998633	1114011.8433141145	656743.8273496618	600316.4815843822	231120.8006492401	300965.86084936	314488.7723067474	363434.36388799176	650948.2462488584	368204.78648841474	682922.3816639567	411540.84005860897	296323.9420338827	386084.89964259544	367968.16775611986	254101.5123177234	466277.36610843416	464127.54114199895	950209.2405999616	335010.74576964905	313093.040234888	433790.99355081934	148651.97360709868	885612.5237857236	514066.36279545	249976.14343597332
582724.9966189514	295872.23695524636	225423.32217722657	354814.44934200787	321272.06970998633	1114011.8433141145	656743.8273496618	600316.4815843822	231120.8006492401	300965.86084936	314488.7723067474	311172.35817263776	464658.5456143778	368204.78648841474	682922.3816639567	411540.84005860897	296323.9420338827	386084.89964259544	367968.16775611986	254101.5123177234	351570.4000670084	464127.54114199895	950209.2405999616	335010.74576964905	313093.040234888	433790.99355081934	148651.97360709868	885612.5237857236	514066.36279545	249976.14343597332
582724.9966189514	295872.23695524636	225423.32217722657	354814.44934200787	321272.06970998633	1114011.8433141145	656743.8273496618	600316.4815843822	231120.8006492401	300965.86084936	314488.7723067474	311172.35817263776	464658.5456143778	368204.78648841474	682922.3816639567	325255.67072193534	296323.9420338827	386084.89964259544	367968.16775611986	254101.5123177234	351570.4000670084	464127.54114199895	950209.2405999616	223885.55633629128	313093.040234888	433790.99355081934	148651.97360709868	844956.7976224032	514066.36279545	249976.14343597332
582724.9966189514	295872.23695524636	225423.32217722657	354814.44934200787	321272.06970998633	1114011.8433141145	656743.8273496618	600316.4815843822	231120.8006492401	300965.86084936	314488.7723067474	311172.35817263776	464658.5456143778	368204.78648841474	528523.0608656334	325255.67072193534	296323.9420338827	386084.89964259544	367968.16775611986	254101.5123177234	247865.250241871	464127.54114199895	950209.2405999616	223885.55633629128	313093.040234888	433790.99355081934	148651.97360709868	653283.4872946683	514066.36279545	249976.14343597332
582724.9966189514	295872.23695524636	225423.32217722657	354814.44934200787	321272.06970998633	1114011.8433141145	548508.2281692475	600316.4815843822	231120.8006492401	300965.86084936	314488.7723067474	311172.35817263776	464658.5456143778	368204.78648841474	528523.0608656334	325255.67072193534	296323.9420338827	386084.89964259544	367968.16775611986	254101.5123177234	247865.250241871	464127.54114199895	950209.2405999616	156007.50678732616	313093.040234888	433790.99355081934	148651.97360709868	653283.4872946683	514066.36279545	249976.14343597332
582724.9966189514	295872.23695524636	225423.32217722657	354814.44934200787	321272.06970998633	1114011.8433141145	535143.001927636	593615.4483460374	231120.8006492401	300965.86084936	314488.7723067474	311172.35817263776	464658.5456143778	368204.78648841474	528523.0608656334	325255.67072193534	296323.9420338827	386084.89964259544	367968.16775611986	254101.5123177234	247865.250241871	464127.54114199895	950209.2405999616	156007.50678732616	313093.040234888	433790.99355081934	148651.97360709868	653283.4872946683	514066.36279545	249976.14343597332
582724.9966189514	295872.23695524636	225423.32217722657	354814.44934200787	321272.06970998633	1114011.8433141145	535143.001927636	593615.4483460374	231120.8006492401	300965.86084936	314488.7723067474	311172.35817263776	464658.5456143778	368204.78648841474	528523.0608656334	325255.67072193534	296323.9420338827	386084.89964259544	367968.16775611986	254101.5123177234	247865.250241871	464127.54114199895	950209.2405999616	156007.50678732616	313093.040234888	433790.99355081934	148651.97360709868	653283.4872946683	514066.36279545	249976.14343597332
582724.9966189514	295872.23695524636	225423.32217722657	354814.44934200787	321272.06970998633	1114011.8433141145	535143.001927636	593615.4483460374	231120.8006492401	300965.86084936	314488.7723067474	311172.35817263776	464658.5456143778	306417.6951693567	528523.0608656334	325255.67072193534	296323.9420338827	386084.89964259544	367968.16775611986	254101.5123177234	247865.250241871	464127.54114199895	950209.2405999616	156007.50678732616	313093.040234888	433790.99355081934	148651.97360709868	653283.4872946683	514066.36279545	249976.14343597332
582724.9966189514	295872.23695524636	225423.32217722657	354814.44934200787	321272.06970998633	1114011.8433141145	535143.001927636	593615.4483460374	231120.8006492401	300965.86084936	215631.53112436878	311172.35817263776	464658.5456143778	306417.6951693567	528523.0608656334	325255.67072193534	296323.9420338827	386084.89964259544	367968.16775611986	254101.5123177234	247865.250241871	464127.54114199895	950209.2405999616	156007.50678732616	313093.040234888	433790.99355081934	148651.97360709868	653283.4872946683	514066.36279545	249976.14343597332
582724.9966189514	295872.23695524636	225423.32217722657	354814.44934200787	321272.06970998633	1114011.8433141145	535143.001927636	593615.4483460374	231120.8006492401	276552.7025347254	215631.53112436878	311172.35817263776	464658.5456143778	306417.6951693567	528523.0608656334	325255.67072193534	296323.9420338827	386084.89964259544	367968.16775611986	254101.5123177234	247865.250241871	464127.54114199895	950209.2405999616	156007.50678732616	313093.040234888	433790.99355081934	148651.97360709868	653283.4872946683	514066.36279545	249976.14343597332
582724.9966189514	295872.23695524636	225423.32217722657	354814.44934200787	321272.06970998633	1114011.8433141145	535143.001927636	593615.4483460374	231120.8006492401	276552.7025347254	215631.53112436878	311172.35817263776	464658.5456143778	306417.6951693567	257561.15800430003	325255.67072193534	296323.9420338827	386084.89964259544	367968.16775611986	254101.5123177234	247865.250241871	464127.54114199895	950209.2405999616	127810.30530823988	313093.040234888	387656.1754236886	148651.97360709868	653283.4872946683	514066.36279545	249976.14343597332
582724.9966189514	295872.23695524636	225423.32217722657	354814.44934200787	321272.06970998633	1114011.8433141145	535143.001927636	593615.4483460374	231120.8006492401	276552.7025347254	215631.53112436878	311172.35817263776	464658.5456143778	306417.6951693567	257561.15800430003	325255.67072193534	296323.9420338827	386084.89964259544	367968.16775611986	254101.5123177234	247865.250241871	464127.54114199895	950209.2405999616	127810.30530823988	303163.96083936235	387656.1754236886	148651.97360709868	653283.4872946683	514066.36279545	249976.14343597332
342921.2155755283	295872.23695524636	225423.32217722657	354814.44934200787	321272.06970998633	1061849.5817053271	535143.001927636	593615.4483460374	231120.8006492401	276552.7025347254	215631.53112436878	311172.35817263776	464658.5456143778	306417.6951693567	257561.15800430003	325255.67072193534	249129.65824098676	386084.89964259544	367968.16775611986	254101.5123177234	247865.250241871	464127.54114199895	950209.2405999616	127810.30530823988	303163.96083936235	387656.1754236886	148651.97360709868	653283.4872946683	514066.36279545	249976.14343597332
342921.2155755283	295872.23695524636	225423.32217722657	354814.44934200787	321272.06970998633	1061849.5817053271	535143.001927636	593615.4483460374	231120.8006492401	276552.7025347254	215631.53112436878	311172.35817263776	148704.67419458504	306417.6951693567	257561.15800430003	325255.67072193534	249129.65824098676	386084.89964259544	367968.16775611986	254101.5123177234	247865.250241871	464127.54114199895	836023.8118838791	127810.30530823988	303163.96083936235	387656.1754236886	148651.97360709868	653283.4872946683	514066.36279545	249976.14343597332
342921.2155755283	295872.23695524636	225423.32217722657	354814.44934200787	321272.06970998633	1061849.5817053271	535143.001927636	430631.6809315223	231120.8006492401	276552.7025347254	215631.53112436878	311172.35817263776	148704.67419458504	306417.6951693567	257561.15800430003	325255.67072193534	249129.65824098676	386084.89964259544	367968.16775611986	254101.5123177234	247865.250241871	464127.54114199895	836023.8118838791	127810.30530823988	191315.15020623547	387656.1754236886	148651.97360709868	653283.4872946683	514066.36279545	249976.14343597332
342921.2155755283	295872.23695524636	225423.32217722657	354814.44934200787	321272.06970998633	572817.922133316	525328.1038741039	430631.6809315223	231120.8006492401	276552.7025347254	215631.53112436878	311172.35817263776	148704.67419458504	194597.49855567148	257561.15800430003	325255.67072193534	249129.65824098676	386084.89964259544	367968.16775611986	254101.5123177234	247865.250241871	464127.54114199895	826409.958910401	127810.30530823988	191315.15020623547	387656.1754236886	148651.97360709868	653283.4872946683	514066.36279545	249976.14343597332
342921.2155755283	295872.23695524636	212358.07472185773	354814.44934200787	321272.06970998633	489529.5303853147	525328.1038741039	430631.6809315223	231120.8006492401	276552.7025347254	215631.53112436878	311172.35817263776	148704.67419458504	194597.49855567148	257561.15800430003	325255.67072193534	249129.65824098676	386084.89964259544	367968.16775611986	254101.5123177234	247865.250241871	464127.54114199895	826409.958910401	127810.30530823988	191315.15020623547	387656.1754236886	148651.97360709868	356251.0289980765	493228.84960310906	249976.14343597332
342921.2155755283	295872.23695524636	212358.07472185773	354814.44934200787	321272.06970998633	489529.5303853147	467933.6919483318	430631.6809315223	231120.8006492401	276552.7025347254	215631.53112436878	182550.2839858946	148704.67419458504	194597.49855567148	237269.82192901341	250921.14593786295	227988.34804677236	386084.89964259544	294153.18193589797	254101.5123177234	247865.250241871	464127.54114199895	650151.3949024058	127810.30530823988	191315.15020623547	387656.1754236886	148651.97360709868	356251.0289980765	433884.09207098116	249976.14343597332
342921.2155755283	295872.23695524636	212358.07472185773	354814.44934200787	295674.2720487468	489529.5303853147	467933.6919483318	430631.6809315223	231120.8006492401	276552.7025347254	215631.53112436878	182550.2839858946	148704.67419458504	194597.49855567148	186476.26417285093	250921.14593786295	227988.34804677236	386084.89964259544	294153.18193589797	254101.5123177234	247865.250241871	464127.54114199895	650151.3949024058	127810.30530823988	191315.15020623547	387656.1754236886	148651.97360709868	356251.0289980765	418866.53861500835	228818.59457262402
234618.8904374209	295872.23695524636	212358.07472185773	354814.44934200787	295674.2720487468	489529.5303853147	467933.6919483318	430631.6809315223	220858.39017948174	276552.7025347254	215631.53112436878	182550.2839858946	148704.67419458504	194597.49855567148	186476.26417285093	250921.14593786295	227988.34804677236	386084.89964259544	267019.1399984483	254101.5123177234	247865.250241871	464127.54114199895	650151.3949024058	121642.64001320313	191315.15020623547	387656.1754236886	148651.97360709868	356251.0289980765	418866.53861500835	228818.59457262402
222288.7069829824	295872.23695524636	212358.07472185773	354814.44934200787	230025.2299769311	489529.5303853147	467933.6919483318	430631.6809315223	220858.39017948174	276552.7025347254	215631.53112436878	182550.2839858946	148704.67419458504	194597.49855567148	186476.26417285093	250921.14593786295	225460.9210999676	386084.89964259544	267019.1399984483	254101.5123177234	247865.250241871	464127.54114199895	650151.3949024058	121642.64001320313	191315.15020623547	387656.1754236886	148651.97360709868	356251.0289980765	418866.53861500835	228818.59457262402
222288.7069829824	295872.23695524636	212358.07472185773	354814.44934200787	230025.2299769311	363308.66576584964	467933.6919483318	430631.6809315223	220858.39017948174	276552.7025347254	215631.53112436878	182550.2839858946	148704.67419458504	194597.49855567148	186476.26417285093	250921.14593786295	225460.9210999676	386084.89964259544	267019.1399984483	254101.5123177234	247865.250241871	464127.54114199895	650151.3949024058	121642.64001320313	191315.15020623547	387656.1754236886	148651.97360709868	356251.0289980765	418866.53861500835	213392.30067781397
222288.7069829824	295872.23695524636	212358.07472185773	325242.5405506314	230025.2299769311	363308.66576584964	467933.6919483318	430631.6809315223	220858.39017948174	276552.7025347254	215631.53112436878	182550.2839858946	148704.67419458504	194597.49855567148	186476.26417285093	231304.54485995087	225460.9210999676	296576.6700194848	267019.1399984483	254101.5123177234	247865.250241871	464127.54114199895	650151.3949024058	121642.64001320313	191315.15020623547	288007.0299836917	148651.97360709868	356251.0289980765	418866.53861500835	213392.30067781397
218202.79008391642	273666.10000756267	212358.07472185773	222166.36634459463	230025.2299769311	363308.66576584964	312369.56080604176	347577.73342907336	220858.39017948174	276552.7025347254	215631.53112436878	182550.2839858946	148704.67419458504	194597.49855567148	186476.26417285093	231304.54485995087	225460.9210999676	296576.6700194848	267019.1399984483	254101.5123177234	247865.250241871	464127.54114199895	631288.1054719251	121642.64001320313	191315.15020623547	288007.0299836917	148651.97360709868	356251.0289980765	418866.53861500835	213392.30067781397
218202.79008391642	235522.46684717777	212358.07472185773	222166.36634459463	230025.2299769311	363308.66576584964	312369.56080604176	347577.73342907336	220858.39017948174	276552.7025347254	215631.53112436878	182550.2839858946	148704.67419458504	194597.49855567148	186476.26417285093	231304.54485995087	225460.9210999676	278177.6253659707	267019.1399984483	254101.5123177234	247865.250241871	464127.54114199895	631288.1054719251	121642.64001320313	191315.15020623547	288007.0299836917	148651.97360709868	356251.0289980765	418866.53861500835	213392.30067781397
218202.79008391642	235522.46684717777	212358.07472185773	222166.36634459463	230025.2299769311	363308.66576584964	312369.56080604176	347577.73342907336	220858.39017948174	253772.30433437665	215631.53112436878	182550.2839858946	148704.67419458504	194597.49855567148	186476.26417285093	231304.54485995087	225460.9210999676	278177.6253659707	267019.1399984483	254101.5123177234	247865.250241871	464127.54114199895	631288.1054719251	121642.64001320313	191315.15020623547	288007.0299836917	148651.97360709868	356251.0289980765	366539.8977831193	213392.30067781397
218202.79008391642	235522.46684717777	212358.07472185773	222166.36634459463	230025.2299769311	363308.66576584964	312369.56080604176	347577.73342907336	220858.39017948174	253772.30433437665	214406.3820045328	182550.2839858946	148704.67419458504	194597.49855567148	186476.26417285093	231304.54485995087	225460.9210999676	278177.6253659707	267019.1399984483	254101.5123177234	247865.250241871	464127.54114199895	424338.05632545	121642.64001320313	191315.15020623547	288007.0299836917	148651.97360709868	356251.0289980765	336686.36591706594	213392.30067781397
218202.79008391642	235522.46684717777	212358.07472185773	222166.36634459463	230025.2299769311	363308.66576584964	312369.56080604176	347577.73342907336	220858.39017948174	253772.30433437665	214406.3820045328	182550.2839858946	148704.67419458504	194597.49855567148	186476.26417285093	231304.54485995087	225460.9210999676	278177.6253659707	267019.1399984483	254101.5123177234	247865.250241871	464127.54114199895	424338.05632545	121642.64001320313	191315.15020623547	288007.0299836917	148651.97360709868	356251.0289980765	336686.36591706594	213392.30067781397
218202.79008391642	235522.46684717777	212358.07472185773	222166.36634459463	230025.2299769311	363308.66576584964	312369.56080604176	347577.73342907336	220858.39017948174	253772.30433437665	214406.3820045328	182550.2839858946	148704.67419458504	194597.49855567148	186476.26417285093	231304.54485995087	225460.9210999676	278177.6253659707	267019.1399984483	254101.5123177234	247865.250241871	464127.54114199895	424338.05632545	121642.64001320313	191315.15020623547	288007.0299836917	148651.97360709868	356251.0289980765	336686.36591706594	213392.30067781397
218202.79008391642	235522.46684717777	212358.07472185773	222166.36634459463	230025.2299769311	363308.66576584964	312369.56080604176	347577.73342907336	220858.39017948174	253772.30433437665	214406.3820045328	182550.2839858946	148704.67419458504	194597.49855567148	186476.26417285093	231304.54485995087	225460.9210999676	278177.6253659707	256559.51238470693	254101.5123177234	247865.250241871	464127.54114199895	424338.05632545	121642.64001320313	191315.15020623547	288007.0299836917	148651.97360709868	356251.0289980765	224469.71856135753	213392.30067781397
218202.79008391642	235522.46684717777	212358.07472185773	222166.36634459463	230025.2299769311	363308.66576584964	295890.8859592854	347577.73342907336	220858.39017948174	253772.30433437665	214406.3820045328	182550.2839858946	148704.67419458504	194597.49855567148	186476.26417285093	231304.54485995087	225460.9210999676	278177.6253659707	256559.51238470693	233904.82153211196	247865.250241871	464127.54114199895	424338.05632545	121642.64001320313	191315.15020623547	288007.0299836917	148651.97360709868	356251.0289980765	224469.71856135753	213392.30067781397
218202.79008391642	235522.46684717777	212358.07472185773	222166.36634459463	230025.2299769311	363308.66576584964	295890.8859592854	347577.73342907336	220858.39017948174	253772.30433437665	214406.3820045328	182550.2839858946	148704.67419458504	194597.49855567148	186476.26417285093	231304.54485995087	225460.9210999676	278177.6253659707	256559.51238470693	233904.82153211196	247865.250241871	464127.54114199895	424338.05632545	121642.64001320313	191315.15020623547	288007.0299836917	148651.97360709868	356251.0289980765	224469.71856135753	213392.30067781397
218202.79008391642	183096.87145615404	212358.07472185773	222166.36634459463	230025.2299769311	363308.66576584964	295890.8859592854	347577.73342907336	220858.39017948174	253772.30433437665	214406.3820045328	182550.2839858946	148704.67419458504	194597.49855567148	186476.26417285093	231304.54485995087	225460.9210999676	278177.6253659707	256559.51238470693	233904.82153211196	247865.250241871	387658.3062399281	424338.05632545	121642.64001320313	191315.15020623547	288007.0299836917	148651.97360709868	323133.32594892447	224469.71856135753	213392.30067781397
218202.79008391642	183096.87145615404	212358.07472185773	222166.36634459463	230025.2299769311	363308.66576584964	295890.8859592854	347577.73342907336	220858.39017948174	253772.30433437665	214406.3820045328	182550.2839858946	148704.67419458504	194597.49855567148	186476.26417285093	231304.54485995087	225460.9210999676	278177.6253659707	256559.51238470693	233904.82153211196	247865.250241871	387658.3062399281	424338.05632545	121642.64001320313	191315.15020623547	288007.0299836917	148651.97360709868	323133.32594892447	224469.71856135753	213392.30067781397
218202.79008391642	183096.87145615404	212358.07472185773	222166.36634459463	230025.2299769311	363308.66576584964	295890.8859592854	347577.73342907336	220858.39017948174	253772.30433437665	180542.63003683597	182550.2839858946	148704.67419458504	194597.49855567148	186476.26417285093	231304.54485995087	225460.9210999676	278177.6253659707	256559.51238470693	233904.82153211196	247865.250241871	387658.3062399281	424338.05632545	121642.64001320313	191315.15020623547	288007.0299836917	148651.97360709868	244974.65403579196	224469.71856135753	213392.30067781397
218202.79008391642	183096.87145615404	212358.07472185773	222166.36634459463	220524.0526594809	363308.66576584964	295890.8859592854	296943.4903058261	220858.39017948174	253772.30433437665	180542.63003683597	182550.2839858946	148704.67419458504	194597.49855567148	186476.26417285093	231304.54485995087	225460.9210999676	278177.6253659707	256559.51238470693	233904.82153211196	247865.250241871	387658.3062399281	424338.05632545	121642.64001320313	191315.15020623547	288007.0299836917	148651.97360709868	244974.65403579196	224469.71856135753	213392.30067781397
218202.79008391642	183096.87145615404	212358.07472185773	222166.36634459463	220524.0526594809	360422.24735007004	295890.8859592854	296943.4903058261	220858.39017948174	253772.30433437665	180542.63003683597	182550.2839858946	148704.67419458504	154552.9451315068	186476.26417285093	120831.18334068159	225460.9210999676	277027.7203611777	251146.88949277502	233904.82153211196	206298.7236352093	315742.27224371134	424338.05632545	121642.64001320313	191315.15020623547	288007.0299836917	148651.97360709868	244974.65403579196	224469.71856135753	166285.54614915187
218202.79008391642	183096.87145615404	212358.07472185773	222166.36634459463	220524.0526594809	360422.24735007004	295890.8859592854	296943.4903058261	209273.28729581553	253772.30433437665	180542.63003683597	180855.35900736006	148704.67419458504	154552.9451315068	186476.26417285093	120831.18334068159	225460.9210999676	277027.7203611777	251146.88949277502	212959.8729044478	206298.7236352093	315742.27224371134	424338.05632545	121642.64001320313	191315.15020623547	288007.0299836917	148651.97360709868	244974.65403579196	224469.71856135753	166285.54614915187
218202.79008391642	183096.87145615404	212358.07472185773	222166.36634459463	161640.36067857768	360422.24735007004	295890.8859592854	296943.4903058261	209273.28729581553	253772.30433437665	177847.36877521744	180855.35900736006	148704.67419458504	154552.9451315068	186476.26417285093	120831.18334068159	225460.9210999676	277027.7203611777	251146.88949277502	212959.8729044478	206298.7236352093	315742.27224371134	424338.05632545	121642.64001320313	191315.15020623547	288007.0299836917	148651.97360709868	244974.65403579196	224469.71856135753	166285.54614915187
218202.79008391642	183096.87145615404	212358.07472185773	222166.36634459463	161640.36067857768	360422.24735007004	295890.8859592854	296943.4903058261	209273.28729581553	253772.30433437665	177847.36877521744	167559.72542294965	148704.67419458504	154552.9451315068	186476.26417285093	120831.18334068159	225460.9210999676	277027.7203611777	230310.09715158748	212959.8729044478	206298.7236352093	315742.27224371134	424338.05632545	121642.64001320313	191315.15020623547	288007.0299836917	113544.30634046653	244974.65403579196	224469.71856135753	166285.54614915187
218202.79008391642	183096.87145615404	212358.07472185773	222166.36634459463	161640.36067857768	360422.24735007004	295890.8859592854	261667.75605256786	209273.28729581553	253772.30433437665	177847.36877521744	167559.72542294965	148704.67419458504	154552.9451315068	186476.26417285093	120831.18334068159	225460.9210999676	277027.7203611777	171256.49220011145	212959.8729044478	206298.7236352093	315742.27224371134	424338.05632545	121642.64001320313	191315.15020623547	288007.0299836917	113544.30634046653	244974.65403579196	224469.71856135753	166285.54614915187
218202.79008391642	183096.87145615404	199046.58450508703	219427.29916600452	161640.36067857768	360422.24735007004	295890.8859592854	261667.75605256786	209273.28729581553	249767.76908759584	177847.36877521744	167559.72542294965	148704.67419458504	154552.9451315068	186476.26417285093	120831.18334068159	158141.9025840867	277027.7203611777	171256.49220011145	212959.8729044478	206298.7236352093	315742.27224371134	424338.05632545	121642.64001320313	191315.15020623547	288007.0299836917	113544.30634046653	244974.65403579196	224469.71856135753	166285.54614915187
218202.79008391642	183096.87145615404	199046.58450508703	191082.46108022632	161640.36067857768	360422.24735007004	295890.8859592854	261667.75605256786	209273.28729581553	249767.76908759584	177847.36877521744	167559.72542294965	148704.67419458504	154552.9451315068	186476.26417285093	120831.18334068159	158141.9025840867	277027.7203611777	171256.49220011145	212959.8729044478	206298.7236352093	315742.27224371134	176610.16364778625	121642.64001320313	148977.80837431824	288007.0299836917	113544.30634046653	244974.65403579196	224469.71856135753	166285.54614915187
218202.79008391642	183096.87145615404	199046.58450508703	191082.46108022632	161640.36067857768	360422.24735007004	295890.8859592854	261667.75605256786	209273.28729581553	249767.76908759584	177847.36877521744	167559.72542294965	148704.67419458504	154552.9451315068	186476.26417285093	120831.18334068159	158141.9025840867	277027.7203611777	171256.49220011145	212959.8729044478	206298.7236352093	315742.27224371134	176610.16364778625	121642.64001320313	148977.80837431824	288007.0299836917	113544.30634046653	244974.65403579196	224469.71856135753	166285.54614915187
218202.79008391642	183096.87145615404	199046.58450508703	191082.46108022632	161640.36067857768	360422.24735007004	295890.8859592854	261667.75605256786	209273.28729581553	249767.76908759584	177847.36877521744	167559.72542294965	148704.67419458504	154552.9451315068	186476.26417285093	120831.18334068159	158141.9025840867	277027.7203611777	131878.4931805093	212959.8729044478	206298.7236352093	315742.27224371134	176610.16364778625	121642.64001320313	148977.80837431824	225130.6436023191	113544.30634046653	244974.65403579196	224469.71856135753	166285.54614915187
218202.79008391642	183096.87145615404	199046.58450508703	191082.46108022632	124575.07700524604	360422.24735007004	285498.9472979468	261667.75605256786	208703.55563739833	196654.69217242888	177847.36877521744	167559.72542294965	148704.67419458504	109096.28493867886	186476.26417285093	120831.18334068159	158141.9025840867	277027.7203611777	131878.4931805093	212959.8729044478	206298.7236352093	315742.27224371134	176610.16364778625	121642.64001320313	148977.80837431824	225130.6436023191	113544.30634046653	244974.65403579196	224469.71856135753	166285.54614915187
218202.79008391642	183096.87145615404	199046.58450508703	191082.46108022632	124575.07700524604	360422.24735007004	285498.9472979468	261667.75605256786	208703.55563739833	196654.69217242888	177847.36877521744	167559.72542294965	148704.67419458504	109096.28493867886	186476.26417285093	120831.18334068159	133913.91499843085	277027.7203611777	131878.4931805093	212959.8729044478	206298.7236352093	315742.27224371134	176610.16364778625	121642.64001320313	148977.80837431824	205128.5416726092	113544.30634046653	244974.65403579196	224469.71856135753	166285.54614915187
218202.79008391642	183096.87145615404	199046.58450508703	191082.46108022632	124575.07700524604	360422.24735007004	285498.9472979468	261667.75605256786	208703.55563739833	191720.35040873013	168991.5287779344	167559.72542294965	148704.67419458504	109096.28493867886	186476.26417285093	120831.18334068159	133913.91499843085	277027.7203611777	131878.4931805093	212959.8729044478	206298.7236352093	315742.27224371134	176610.16364778625	121642.64001320313	148977.80837431824	205128.5416726092	113544.30634046653	244974.65403579196	224469.71856135753	166285.54614915187
218202.79008391642	183096.87145615404	199046.58450508703	191082.46108022632	124575.07700524604	360422.24735007004	285498.9472979468	261667.75605256786	208703.55563739833	191720.35040873013	168991.5287779344	167559.72542294965	148704.67419458504	109096.28493867886	186476.26417285093	120831.18334068159	133913.91499843085	277027.7203611777	131878.4931805093	212959.8729044478	206298.7236352093	315742.27224371134	176610.16364778625	121642.64001320313	148977.80837431824	205128.5416726092	113544.30634046653	244974.65403579196	224469.71856135753	166285.54614915187
218202.79008391642	183096.87145615404	199046.58450508703	191082.46108022632	124575.07700524604	360422.24735007004	285498.9472979468	261667.75605256786	208703.55563739833	191720.35040873013	168991.5287779344	167559.72542294965	148704.67419458504	109096.28493867886	186476.26417285093	120831.18334068159	133913.91499843085	277027.7203611777	131878.4931805093	212959.8729044478	206298.7236352093	315742.27224371134	176610.16364778625	121642.64001320313	148977.80837431824	205128.5416726092	113544.30634046653	244974.65403579196	224469.71856135753	166285.54614915187
218202.79008391642	183096.87145615404	199046.58450508703	191082.46108022632	124575.07700524604	360422.24735007004	260393.76390155219	261667.75605256786	208703.55563739833	191720.35040873013	168991.5287779344	167559.72542294965	148704.67419458504	109096.28493867886	186476.26417285093	120831.18334068159	133913.91499843085	277027.7203611777	131878.4931805093	212959.8729044478	206298.7236352093	315742.27224371134	176610.16364778625	121642.64001320313	148977.80837431824	205128.5416726092	113544.30634046653	244974.65403579196	224469.71856135753	153735.1066228573
218202.79008391642	183096.87145615404	186754.4653935144	191082.46108022632	124575.07700524604	360422.24735007004	260393.76390155219	261667.75605256786	208703.55563739833	191720.35040873013	168991.5287779344	167559.72542294965	148704.67419458504	109096.28493867886	186476.26417285093	120831.18334068159	133913.91499843085	277027.7203611777	131878.4931805093	212959.8729044478	206298.7236352093	315742.27224371134	176610.16364778625	121642.64001320313	148977.80837431824	205128.5416726092	113544.30634046653	244974.65403579196	224469.71856135753	153735.1066228573
218202.79008391642	183096.87145615404	186754.4653935144	191082.46108022632	124575.07700524604	360422.24735007004	260393.76390155219	198700.9228388947	208703.55563739833	191720.35040873013	168991.5287779344	167559.72542294965	148704.67419458504	109096.28493867886	186476.26417285093	120831.18334068159	133913.91499843085	277027.7203611777	131878.4931805093	212959.8729044478	206298.7236352093	315742.27224371134	176610.16364778625	121642.64001320313	148977.80837431824	205128.5416726092	113544.30634046653	244974.65403579196	224469.71856135753	153735.1066228573
218202.79008391642	183096.87145615404	186754.4653935144	191082.46108022632	124575.07700524604	360422.24735007004	260393.76390155219	198700.9228388947	208703.55563739833	191720.35040873013	120273.34345597698	167559.72542294965	148704.67419458504	109096.28493867886	186476.26417285093	120831.18334068159	133913.91499843085	277027.7203611777	131878.4931805093	212959.8729044478	198635.89264141966	315742.27224371134	176610.16364778625	121642.64001320313	148977.80837431824	205128.5416726092	113544.30634046653	244974.65403579196	219421.4699273193	153735.1066228573
218202.79008391642	183096.87145615404	186754.4653935144	191082.46108022632	124575.07700524604	360422.24735007004	243705.19393888704	198700.9228388947	208703.55563739833	191720.35040873013	120273.34345597698	167559.72542294965	148704.67419458504	109096.28493867886	186476.26417285093	120831.18334068159	133913.91499843085	277027.7203611777	131878.4931805093	212959.8729044478	198635.89264141966	315742.27224371134	176610.16364778625	121642.64001320313	148977.80837431824	205128.5416726092	113544.30634046653	244974.65403579196	156769.4266560601	153735.1066228573
218202.79008391642	183096.87145615404	186754.4653935144	191082.46108022632	124575.07700524604	360422.24735007004	243705.19393888704	198700.9228388947	182785.49726411453	191720.35040873013	120273.34345597698	167559.72542294965	148704.67419458504	109096.28493867886	186476.26417285093	120831.18334068159	133913.91499843085	277027.7203611777	131878.4931805093	212959.8729044478	198635.89264141966	315742.27224371134	176610.16364778625	121642.64001320313	148977.80837431824	205128.5416726092	113544.30634046653	244974.65403579196	156769.4266560601	153735.1066228573
218202.79008391642	183096.87145615404	186754.4653935144	191082.46108022632	124575.07700524604	360422.24735007004	243705.19393888704	198700.9228388947	182785.49726411453	191720.35040873013	120273.34345597698	167559.72542294965	148704.67419458504	105947.9945792642	186476.26417285093	120831.18334068159	133913.91499843085	277027.7203611777	131878.4931805093	195570.5641345012	198635.89264141966	315742.27224371134	176610.16364778625	121642.64001320313	148977.80837431824	205128.5416726092	113544.30634046653	244974.65403579196	156769.4266560601	153735.1066228573
218202.79008391642	183096.87145615404	186754.4653935144	191082.46108022632	124575.07700524604	360422.24735007004	243705.19393888704	198700.9228388947	182785.49726411453	191720.35040873013	120273.34345597698	167559.72542294965	148704.67419458504	105947.9945792642	157523.80831419016	120831.18334068159	130748.24288410238	277027.7203611777	131878.4931805093	195570.5641345012	198635.89264141966	315742.27224371134	176610.16364778625	121642.64001320313	148977.80837431824	205128.5416726092	113544.30634046653	244215.187600418	156769.4266560601	153735.1066228573
218202.79008391642	183096.87145615404	186754.4653935144	191082.46108022632	124575.07700524604	360422.24735007004	243705.19393888704	198700.9228388947	147938.84179021852	191720.35040873013	120273.34345597698	167559.72542294965	148704.67419458504	88372.03400791064	157523.80831419016	120831.18334068159	130748.24288410238	273943.4531719034	131878.4931805093	195570.5641345012	198635.89264141966	315742.27224371134	176610.16364778625	110354.28628814756	148977.80837431824	205128.5416726092	113544.30634046653	244215.187600418	156769.4266560601	153735.1066228573
171089.6727693504	183096.87145615404	184903.1546844725	191082.46108022632	124575.07700524604	360422.24735007004	240538.97570131888	198700.9228388947	147938.84179021852	191720.35040873013	120273.34345597698	167559.72542294965	148704.67419458504	88372.03400791064	157523.80831419016	120831.18334068159	130748.24288410238	273943.4531719034	131878.4931805093	195570.5641345012	198635.89264141966	315742.27224371134	176610.16364778625	110354.28628814756	148977.80837431824	205128.5416726092	77020.63484747251	244215.187600418	155324.6124949464	153735.1066228573
171089.6727693504	183096.87145615404	184903.1546844725	191082.46108022632	124575.07700524604	360422.24735007004	240538.97570131888	198700.9228388947	147938.84179021852	190891.8211434341	120273.34345597698	167559.72542294965	148704.67419458504	88372.03400791064	157523.80831419016	120831.18334068159	130748.24288410238	273943.4531719034	125545.76815580156	195570.5641345012	198635.89264141966	315742.27224371134	176610.16364778625	110354.28628814756	145291.983699855	205128.5416726092	77020.63484747251	240463.99245440797	155324.6124949464	153735.1066228573
171089.6727693504	183096.87145615404	184903.1546844725	191082.46108022632	124575.07700524604	360422.24735007004	240538.97570131888	198700.9228388947	147938.84179021852	187406.2697677637	120273.34345597698	167559.72542294965	148704.67419458504	88372.03400791064	157523.80831419016	120831.18334068159	130748.24288410238	273943.4531719034	125545.76815580156	195570.5641345012	198635.89264141966	315742.27224371134	176610.16364778625	110354.28628814756	145291.983699855	205128.5416726092	77020.63484747251	240463.99245440797	155324.6124949464	153735.1066228573
171089.6727693504	183096.87145615404	184903.1546844725	191082.46108022632	124575.07700524604	360422.24735007004	240538.97570131888	198700.9228388947	147938.84179021852	187406.2697677637	120273.34345597698	167559.72542294965	148704.67419458504	88372.03400791064	157523.80831419016	120831.18334068159	130748.24288410238	273943.4531719034	125545.76815580156	195570.5641345012	198635.89264141966	315742.27224371134	161485.23039369957	110354.28628814756	145291.983699855	198941.85954947845	77020.63484747251	200302.07086448878	155324.6124949464	153735.1066228573
171089.6727693504	183096.87145615404	184903.1546844725	191082.46108022632	124575.07700524604	360422.24735007004	240538.97570131888	198700.9228388947	147938.84179021852	143962.05009210727	114325.73814509911	167559.72542294965	148704.67419458504	88372.03400791064	157523.80831419016	120831.18334068159	130748.24288410238	273943.4531719034	125545.76815580156	195570.5641345012	198635.89264141966	300986.39050291164	161485.23039369957	110354.28628814756	145291.983699855	198941.85954947845	77020.63484747251	200302.07086448878	155324.6124949464	153735.1066228573
128518.13313650503	183096.87145615404	184903.1546844725	191082.46108022632	124575.07700524604	360422.24735007004	213241.2084004365	198700.9228388947	147938.84179021852	143962.05009210727	114325.73814509911	120423.84879381908	148704.67419458504	88372.03400791064	157523.80831419016	120831.18334068159	130748.24288410238	273943.4531719034	125545.76815580156	195570.5641345012	195251.0586099224	300986.39050291164	161485.23039369957	110354.28628814756	145291.983699855	198941.85954947845	77020.63484747251	181313.12626623665	155324.6124949464	153735.1066228573
128518.13313650503	159212.0929849674	143377.44309671244	191082.46108022632	124575.07700524604	360422.24735007004	213241.2084004365	198700.9228388947	147938.84179021852	143962.05009210727	114325.73814509911	120423.84879381908	148704.67419458504	88372.03400791064	157523.80831419016	120831.18334068159	130748.24288410238	273943.4531719034	125545.76815580156	195570.5641345012	195251.0586099224	300986.39050291164	161485.23039369957	110354.28628814756	145291.983699855	198941.85954947845	77020.63484747251	181313.12626623665	155324.6124949464	153735.1066228573
128518.13313650503	159212.0929849674	143377.44309671244	191082.46108022632	124575.07700524604	360422.24735007004	213241.2084004365	198700.9228388947	147938.84179021852	143962.05009210727	114325.73814509911	120423.84879381908	148704.67419458504	88372.03400791064	157523.80831419016	103971.54236276002	130748.24288410238	273943.4531719034	125545.76815580156	195570.5641345012	195251.0586099224	300986.39050291164	161485.23039369957	110354.28628814756	145291.983699855	198941.85954947845	77020.63484747251	181313.12626623665	155324.6124949464	105119.25714535972
128518.13313650503	159212.0929849674	143377.44309671244	191082.46108022632	124575.07700524604	360422.24735007004	213241.2084004365	198700.9228388947	147938.84179021852	143962.05009210727	114325.73814509911	120423.84879381908	148704.67419458504	88372.03400791064	157523.80831419016	103971.54236276002	130748.24288410238	273943.4531719034	125545.76815580156	195570.5641345012	195251.0586099224	300986.39050291164	161485.23039369957	110354.28628814756	145291.983699855	198941.85954947845	77020.63484747251	181313.12626623665	155324.6124949464	105119.25714535972
128518.13313650503	159212.0929849674	143377.44309671244	191082.46108022632	124575.07700524604	360422.24735007004	213241.2084004365	198700.9228388947	130559.10687260456	143962.05009210727	114325.73814509911	120423.84879381908	148704.67419458504	88372.03400791064	157523.80831419016	103971.54236276002	130748.24288410238	273943.4531719034	125545.76815580156	195570.5641345012	195251.0586099224	300986.39050291164	161485.23039369957	110354.28628814756	145291.983699855	198941.85954947845	77020.63484747251	181313.12626623665	155324.6124949464	105119.25714535972
128518.13313650503	159212.0929849674	143377.44309671244	191082.46108022632	124575.07700524604	360422.24735007004	213241.2084004365	198700.9228388947	130559.10687260456	143962.05009210727	114325.73814509911	120423.84879381908	148704.67419458504	88372.03400791064	157523.80831419016	103971.54236276002	130748.24288410238	273943.4531719034	125545.76815580156	195570.5641345012	188098.94564592405	300986.39050291164	161485.23039369957	110354.28628814756	145291.983699855	198941.85954947845	77020.63484747251	181313.12626623665	155324.6124949464	105119.25714535972
128518.13313650503	159212.0929849674	143377.44309671244	171140.17681031552	124575.07700524604	360422.24735007004	213241.2084004365	198700.9228388947	130559.10687260456	143962.05009210727	114325.73814509911	120423.84879381908	148704.67419458504	88372.03400791064	157523.80831419016	103971.54236276002	130748.24288410238	273943.4531719034	125545.76815580156	195570.5641345012	188098.94564592405	300986.39050291164	161485.23039369957	110354.28628814756	145291.983699855	198941.85954947845	77020.63484747251	181313.12626623665	155324.6124949464	105119.25714535972
128518.13313650503	137819.50613719056	143377.44309671244	171140.17681031552	124575.07700524604	360422.24735007004	213241.2084004365	198700.9228388947	130559.10687260456	143962.05009210727	114325.73814509911	120423.84879381908	148704.67419458504	88372.03400791064	157523.80831419016	103971.54236276002	130748.24288410238	273943.4531719034	125545.76815580156	195570.5641345012	188098.94564592405	300986.39050291164	161485.23039369957	110354.28628814756	145291.983699855	198941.85954947845	77020.63484747251	181313.12626623665	155324.6124949464	105119.25714535972
128518.13313650503	137819.50613719056	143377.44309671244	171140.17681031552	124575.07700524604	360422.24735007004	213241.2084004365	198700.9228388947	130559.10687260456	143962.05009210727	114325.73814509911	120423.84879381908	148704.67419458504	88372.03400791064	157523.80831419016	103971.54236276002	130748.24288410238	273387.0708732396	125545.76815580156	195570.5641345012	188098.94564592405	300986.39050291164	127403.08576371998	110354.28628814756	145291.983699855	198941.85954947845	77020.63484747251	155841.3315146263	155324.6124949464	105119.25714535972
128518.13313650503	137819.50613719056	143377.44309671244	171140.17681031552	124575.07700524604	360422.24735007004	213241.2084004365	198700.9228388947	130559.10687260456	143962.05009210727	114325.73814509911	120423.84879381908	148704.67419458504	88372.03400791064	157523.80831419016	103971.54236276002	130748.24288410238	273387.0708732396	125545.76815580156	195570.5641345012	188098.94564592405	300986.39050291164	127403.08576371998	110354.28628814756	145291.983699855	198941.85954947845	77020.63484747251	155841.3315146263	155324.6124949464	105119.25714535972
74181.76451658236	137819.50613719056	143377.44309671244	171140.17681031552	124575.07700524604	360422.24735007004	213241.2084004365	198700.9228388947	130559.10687260456	143962.05009210727	114325.73814509911	120423.84879381908	148704.67419458504	88372.03400791064	138742.26114312292	103971.54236276002	130748.24288410238	273387.0708732396	125545.76815580156	195570.5641345012	188098.94564592405	215859.86373119656	127403.08576371998	110354.28628814756	145291.983699855	198941.85954947845	77020.63484747251	155841.3315146263	149658.292965493	105119.25714535972
74181.76451658236	137819.50613719056	143377.44309671244	171140.17681031552	124575.07700524604	360422.24735007004	151770.7153819289	197511.77524559112	99566.80216764219	143962.05009210727	114325.73814509911	120423.84879381908	148704.67419458504	88372.03400791064	138742.26114312292	103971.54236276002	130748.24288410238	273387.0708732396	125545.76815580156	195570.5641345012	188098.94564592405	215859.86373119656	127403.08576371998	110354.28628814756	145291.983699855	198941.85954947845	77020.63484747251	155841.3315146263	149658.292965493	105119.25714535972
74181.76451658236	137819.50613719056	143377.44309671244	171140.17681031552	124575.07700524604	360422.24735007004	151770.7153819289	197511.77524559112	80157.4455794344	143962.05009210727	114325.73814509911	120423.84879381908	148704.67419458504	88372.03400791064	138742.26114312292	103971.54236276002	130748.24288410238	273387.0708732396	125545.76815580156	195570.5641345012	188098.94564592405	215859.86373119656	127403.08576371998	110354.28628814756	145291.983699855	198941.85954947845	77020.63484747251	155841.3315146263	149658.292965493	105119.25714535972
74181.76451658236	137819.50613719056	143377.44309671244	171140.17681031552	124575.07700524604	360422.24735007004	151770.7153819289	148911.41779260867	80157.4455794344	143962.05009210727	114325.73814509911	120423.84879381908	148704.67419458504	88372.03400791064	138742.26114312292	103971.54236276002	130748.24288410238	245496.3749454533	125545.76815580156	147392.31953134635	188098.94564592405	215859.86373119656	127403.08576371998	110354.28628814756	135562.9538699438	198941.85954947845	77020.63484747251	155841.3315146263	149658.292965493	105119.25714535972
74181.76451658236	137819.50613719056	143377.44309671244	171140.17681031552	124575.07700524604	289349.0159408431	149960.31235232676	148911.41779260867	80157.4455794344	143962.05009210727	114325.73814509911	120423.84879381908	148704.67419458504	88372.03400791064	138742.26114312292	103971.54236276002	130748.24288410238	245496.3749454533	125545.76815580156	147392.31953134635	188098.94564592405	215859.86373119656	127403.08576371998	109075.98225440177	135562.9538699438	198941.85954947845	77020.63484747251	155005.40334119773	149658.292965493	105119.25714535972
74181.76451658236	137819.50613719056	143377.44309671244	171140.17681031552	113081.31787965912	276043.72225655906	149960.31235232676	148772.85265494895	80157.4455794344	143962.05009210727	114325.73814509911	120423.84879381908	148704.67419458504	88372.03400791064	138742.26114312292	103971.54236276002	130748.24288410238	245496.3749454533	125545.76815580156	147392.31953134635	188098.94564592405	194398.4074793137	127403.08576371998	109075.98225440177	135562.9538699438	198941.85954947845	77020.63484747251	142567.59531131224	149658.292965493	105119.25714535972
74181.76451658236	137819.50613719056	143377.44309671244	152659.6459753227	113081.31787965912	276043.72225655906	105791.90303898606	148772.85265494895	80157.4455794344	143799.65254791192	114325.73814509911	120423.84879381908	148704.67419458504	88372.03400791064	138742.26114312292	103971.54236276002	130748.24288410238	245496.3749454533	125545.76815580156	147392.31953134635	188098.94564592405	194398.4074793137	127403.08576371998	104325.97096952036	135562.9538699438	163007.13915345035	77020.63484747251	142567.59531131224	149658.292965493	101247.18285073037
74181.76451658236	137819.50613719056	143377.44309671244	152659.6459753227	113081.31787965912	276043.72225655906	105791.90303898606	148772.85265494895	80157.4455794344	143799.65254791192	114325.73814509911	120423.84879381908	148704.67419458504	88372.03400791064	108714.39702236325	103971.54236276002	130748.24288410238	245496.3749454533	123020.80304520727	147392.31953134635	188098.94564592405	194398.4074793137	127403.08576371998	104325.97096952036	135562.9538699438	163007.13915345035	77020.63484747251	120874.02807380269	149658.292965493	92889.65127407965
74181.76451658236	137819.50613719056	143377.44309671244	152659.6459753227	113081.31787965912	276043.72225655906	105791.90303898606	140299.56643028106	80157.4455794344	133207.66895282856	114325.73814509911	120423.84879381908	148704.67419458504	88372.03400791064	108714.39702236325	103971.54236276002	130748.24288410238	245496.3749454533	123020.80304520727	147392.31953134635	188098.94564592405	194398.4074793137	127403.08576371998	104325.97096952036	135562.9538699438	163007.13915345035	77020.63484747251	120874.02807380269	141997.1337127865	92889.65127407965
74181.76451658236	137819.50613719056	143377.44309671244	152659.6459753227	113081.31787965912	276043.72225655906	105791.90303898606	140299.56643028106	80157.4455794344	133207.66895282856	114325.73814509911	120423.84879381908	148704.67419458504	88372.03400791064	108714.39702236325	103971.54236276002	130748.24288410238	216532.7617735467	123020.80304520727	147392.31953134635	188098.94564592405	194398.4074793137	127403.08576371998	104325.97096952036	135562.9538699438	163007.13915345035	77020.63484747251	120874.02807380269	129634.39997625336	92889.65127407965
74181.76451658236	137819.50613719056	143377.44309671244	152659.6459753227	113081.31787965912	276043.72225655906	105791.90303898606	140299.56643028106	80157.4455794344	133207.66895282856	114325.73814509911	120423.84879381908	148704.67419458504	88372.03400791064	108714.39702236325	103971.54236276002	130748.24288410238	216532.7617735467	123020.80304520727	147392.31953134635	188098.94564592405	194398.4074793137	127403.08576371998	104325.97096952036	135562.9538699438	163007.13915345035	77020.63484747251	120874.02807380269	129634.39997625336	92889.65127407965
74181.76451658236	137819.50613719056	143377.44309671244	152659.6459753227	113081.31787965912	276043.72225655906	105791.90303898606	140299.56643028106	80157.4455794344	133207.66895282856	114325.73814509911	120423.84879381908	148704.67419458504	88372.03400791064	108714.39702236325	103971.54236276002	130748.24288410238	216532.7617735467	123020.80304520727	147392.31953134635	188098.94564592405	194398.4074793137	127403.08576371998	104325.97096952036	135562.9538699438	163007.13915345035	77020.63484747251	120874.02807380269	129634.39997625336	92889.65127407965
74181.76451658236	137819.50613719056	143377.44309671244	152659.6459753227	113081.31787965912	276043.72225655906	105791.90303898606	140299.56643028106	80157.4455794344	133207.66895282856	114325.73814509911	120423.84879381908	148704.67419458504	88372.03400791064	107659.48194280616	103971.54236276002	130748.24288410238	216532.7617735467	121246.42631266793	147392.31953134635	188098.94564592405	194398.4074793137	127403.08576371998	104325.97096952036	135562.9538699438	163007.13915345035	77020.63484747251	120874.02807380269	129634.39997625336	92889.65127407965
74181.76451658236	129685.40493625082	143377.44309671244	152659.6459753227	113081.31787965912	276043.72225655906	105791.90303898606	140299.56643028106	80157.4455794344	108607.980468619	114325.73814509911	120423.84879381908	148704.67419458504	88372.03400791064	107659.48194280616	103971.54236276002	130748.24288410238	216532.7617735467	121246.42631266793	147392.31953134635	188098.94564592405	194398.4074793137	127403.08576371998	104325.97096952036	135562.9538699438	163007.13915345035	77020.63484747251	120874.02807380269	129634.39997625336	92889.65127407965
74181.76451658236	129685.40493625082	143377.44309671244	152659.6459753227	113081.31787965912	276043.72225655906	105791.90303898606	140299.56643028106	80157.4455794344	108607.980468619	114325.73814509911	120423.84879381908	148704.67419458504	88372.03400791064	107659.48194280616	103971.54236276002	130748.24288410238	216532.7617735467	121246.42631266793	147392.31953134635	150131.60647477984	194398.4074793137	96637.29821494732	104325.97096952036	135562.9538699438	163007.13915345035	77020.63484747251	120874.02807380269	129634.39997625336	92889.65127407965
74181.76451658236	129685.40493625082	143377.44309671244	152659.6459753227	113081.31787965912	276043.72225655906	105791.90303898606	140299.56643028106	80157.4455794344	108607.980468619	114325.73814509911	120423.84879381908	148704.67419458504	88372.03400791064	107659.48194280616	103971.54236276002	130748.24288410238	216532.7617735467	121246.42631266793	147392.31953134635	150131.60647477984	194398.4074793137	96278.17453098999	104325.97096952036	135562.9538699438	163007.13915345035	77020.63484747251	120874.02807380269	129634.39997625336	92889.65127407965
74181.76451658236	129685.40493625082	143377.44309671244	152659.6459753227	113081.31787965912	276043.72225655906	105791.90303898606	140299.56643028106	80157.4455794344	108607.980468619	114325.73814509911	120423.84879381908	148704.67419458504	88372.03400791064	107659.48194280616	92117.78871978173	130748.24288410238	216532.7617735467	121246.42631266793	147392.31953134635	150131.60647477984	194398.4074793137	96278.17453098999	104325.97096952036	135562.9538699438	163007.13915345035	77020.63484747251	120874.02807380269	129634.39997625336	92889.65127407965
74181.76451658236	129685.40493625082	143377.44309671244	152659.6459753227	113081.31787965912	276043.72225655906	105791.90303898606	140299.56643028106	80157.4455794344	108607.980468619	114325.73814509911	120423.84879381908	148704.67419458504	88372.03400791064	107659.48194280616	92117.78871978173	130748.24288410238	216532.7617735467	121246.42631266793	147392.31953134635	150131.60647477984	194398.4074793137	96278.17453098999	104325.97096952036	135562.9538699438	163007.13915345035	77020.63484747251	120874.02807380269	129634.39997625336	92889.65127407965
74181.76451658236	129685.40493625082	143377.44309671244	152659.6459753227	113081.31787965912	276043.72225655906	105791.90303898606	140299.56643028106	80157.4455794344	108607.980468619	114325.73814509911	120423.84879381908	140645.67955957446	88372.03400791064	107659.48194280616	92117.78871978173	130748.24288410238	216532.7617735467	121246.42631266793	147392.31953134635	150131.60647477984	194398.4074793137	96278.17453098999	104325.97096952036	135562.9538699438	163007.13915345035	77020.63484747251	120874.02807380269	129634.39997625336	92889.65127407965
74181.76451658236	128592.38050034302	143377.44309671244	152659.6459753227	113081.31787965912	166433.1488040839	105791.90303898606	136106.00102707613	80157.4455794344	108607.980468619	114325.73814509911	120423.84879381908	140645.67955957446	88372.03400791064	107659.48194280616	92117.78871978173	130748.24288410238	216532.7617735467	121246.42631266793	147392.31953134635	150131.60647477984	194398.4074793137	96278.17453098999	104325.97096952036	135562.9538699438	163007.13915345035	77020.63484747251	120874.02807380269	129634.39997625336	92889.65127407965
74181.76451658236	128592.38050034302	143377.44309671244	152659.6459753227	113081.31787965912	166433.1488040839	105791.90303898606	136106.00102707613	80157.4455794344	108607.980468619	114325.73814509911	120423.84879381908	140645.67955957446	88372.03400791064	107659.48194280616	92117.78871978173	130748.24288410238	216532.7617735467	121246.42631266793	147392.31953134635	150131.60647477984	194398.4074793137	96278.17453098999	104325.97096952036	111947.64339004263	163007.13915345035	77020.63484747251	120874.02807380269	129634.39997625336	92889.65127407965
74181.76451658236	121563.33803569924	143377.44309671244	137792.300045133	104843.59243974224	166433.1488040839	105791.90303898606	136106.00102707613	80157.4455794344	108607.980468619	114325.73814509911	120423.84879381908	140645.67955957446	88372.03400791064	96618.10339656807	92117.78871978173	130748.24288410238	214361.59945612226	121246.42631266793	147392.31953134635	150131.60647477984	194398.4074793137	96278.17453098999	104325.97096952036	105415.85530533819	163007.13915345035	77020.63484747251	120874.02807380269	129634.39997625336	92889.65127407965
74181.76451658236	102839.2221073686	122619.95882911702	137792.300045133	104843.59243974224	166433.1488040839	105791.90303898606	136106.00102707613	80157.4455794344	108607.980468619	114325.73814509911	120423.84879381908	140645.67955957446	88372.03400791064	96618.10339656807	92117.78871978173	130748.24288410238	214361.59945612226	121246.42631266793	147392.31953134635	150131.60647477984	194398.4074793137	96278.17453098999	104325.97096952036	105415.85530533819	163007.13915345035	77020.63484747251	120874.02807380269	129634.39997625336	92889.65127407965
74181.76451658236	102839.2221073686	122619.95882911702	137792.300045133	104843.59243974224	166433.1488040839	105791.90303898606	136106.00102707613	80157.4455794344	105476.90021803419	114325.73814509911	111441.28636706075	140645.67955957446	88372.03400791064	96618.10339656807	92117.78871978173	130748.24288410238	214361.59945612226	121246.42631266793	147392.31953134635	150131.60647477984	194398.4074793137	96278.17453098999	104325.97096952036	102081.23836444477	150208.2766652468	77020.63484747251	120874.02807380269	129634.39997625336	92889.65127407965
74181.76451658236	102839.2221073686	122619.95882911702	137792.300045133	104843.59243974224	166433.1488040839	105791.90303898606	136106.00102707613	80157.4455794344	105476.90021803419	114325.73814509911	111441.28636706075	140645.67955957446	88372.03400791064	96618.10339656807	81801.62958548607	119654.18092299643	214361.59945612226	109738.48407482356	147392.31953134635	125442.31747249946	194398.4074793137	96278.17453098999	104325.97096952036	97316.26066465353	150208.2766652468	77020.63484747251	120874.02807380269	129634.39997625336	92889.65127407965
74181.76451658236	102839.2221073686	120627.10256741078	137792.300045133	104843.59243974224	166433.1488040839	105791.90303898606	136106.00102707613	80157.4455794344	105138.07544579162	114325.73814509911	111441.28636706075	140645.67955957446	88372.03400791064	96437.02669867835	81801.62958548607	119654.18092299643	214361.59945612226	109738.48407482356	147392.31953134635	125442.31747249946	187407.66969807798	96278.17453098999	104325.97096952036	97316.26066465353	115620.50479606606	77020.63484747251	120874.02807380269	129634.39997625336	92889.65127407965
74181.76451658236	102839.2221073686	120627.10256741078	137792.300045133	104843.59243974224	166433.1488040839	105791.90303898606	136106.00102707613	80157.4455794344	105138.07544579162	110299.30804879127	111441.28636706075	140645.67955957446	88372.03400791064	96437.02669867835	81801.62958548607	119654.18092299643	214110.70495968804	109738.48407482356	147392.31953134635	125442.31747249946	187407.66969807798	96278.17453098999	104325.97096952036	97316.26066465353	115620.50479606606	60885.692321590905	111262.84162639148	111262.50993301393	92889.65127407965
74181.76451658236	102839.2221073686	120627.10256741078	129409.18481780509	84011.56437139843	166433.1488040839	105791.90303898606	136106.00102707613	80157.4455794344	105138.07544579162	110299.30804879127	111441.28636706075	140645.67955957446	88372.03400791064	96437.02669867835	81801.62958548607	119654.18092299643	214110.70495968804	109738.48407482356	147392.31953134635	125442.31747249946	187407.66969807798	96278.17453098999	104325.97096952036	97316.26066465353	115620.50479606606	60885.692321590905	111262.84162639148	111262.50993301393	92889.65127407965
74181.76451658236	102839.2221073686	120627.10256741078	129409.18481780509	84011.56437139843	166433.1488040839	105791.90303898606	136106.00102707613	80157.4455794344	105138.07544579162	110299.30804879127	92600.9833445217	140645.67955957446	88372.03400791064	96437.02669867835	81801.62958548607	119654.18092299643	210957.3662555018	78059.635945795	147392.31953134635	125442.31747249946	187407.66969807798	96278.17453098999	104325.97096952036	97316.26066465353	115620.50479606606	60885.692321590905	111262.84162639148	111262.50993301393	92889.65127407965
74181.76451658236	102839.2221073686	120627.10256741078	129409.18481780509	84011.56437139843	166433.1488040839	105791.90303898606	136106.00102707613	80157.4455794344	92281.15664816252	110299.30804879127	92600.9833445217	140645.67955957446	88372.03400791064	96437.02669867835	81801.62958548607	119654.18092299643	210957.3662555018	78059.635945795	147392.31953134635	125442.31747249946	187407.66969807798	96278.17453098999	104325.97096952036	86169.35864691128	107762.57664481082	60885.692321590905	111262.84162639148	111262.50993301393	92889.65127407965
74181.76451658236	102839.2221073686	120627.10256741078	129409.18481780509	84011.56437139843	166433.1488040839	105791.90303898606	136106.00102707613	80157.4455794344	92281.15664816252	110299.30804879127	92600.9833445217	140645.67955957446	88372.03400791064	90500.91638488807	81801.62958548607	119654.18092299643	210957.3662555018	78059.635945795	147392.31953134635	125442.31747249946	187407.66969807798	96278.17453098999	104325.97096952036	86169.35864691128	107762.57664481082	60885.692321590905	111262.84162639148	111262.50993301393	92889.65127407965
74181.76451658236	102839.2221073686	120627.10256741078	129409.18481780509	84011.56437139843	166433.1488040839	105791.90303898606	136106.00102707613	80157.4455794344	65589.58554885666	97756.1767439252	92600.9833445217	140645.67955957446	88372.03400791064	90500.91638488807	81801.62958548607	119654.18092299643	210957.3662555018	78059.635945795	147392.31953134635	125442.31747249946	187407.66969807798	96278.17453098999	104325.97096952036	86169.35864691128	107762.57664481082	60885.692321590905	92852.42412871742	87564.19831536117	92889.65127407965
74181.76451658236	102839.2221073686	120627.10256741078	117232.80786481069	84011.56437139843	166433.1488040839	92901.93282926692	136106.00102707613	80157.4455794344	65589.58554885666	97756.1767439252	92600.9833445217	140645.67955957446	88372.03400791064	90500.91638488807	81801.62958548607	119654.18092299643	210957.3662555018	78059.635945795	147392.31953134635	125442.31747249946	187407.66969807798	96278.17453098999	104325.97096952036	86169.35864691128	107762.57664481082	60885.692321590905	92852.42412871742	87564.19831536117	92889.65127407965
74181.76451658236	102839.2221073686	120627.10256741078	117232.80786481069	84011.56437139843	159829.54837418458	92901.93282926692	136106.00102707613	80157.4455794344	65589.58554885666	97756.1767439252	92600.9833445217	140645.67955957446	88372.03400791064	90500.91638488807	81801.62958548607	119654.18092299643	210957.3662555018	78059.635945795	147392.31953134635	125442.31747249946	187407.66969807798	96278.17453098999	104325.97096952036	86169.35864691128	107762.57664481082	60885.692321590905	92852.42412871742	87564.19831536117	90355.37040239919
74181.76451658236	102839.2221073686	120627.10256741078	117232.80786481069	84011.56437139843	159829.54837418458	92901.93282926692	136106.00102707613	80157.4455794344	65589.58554885666	97756.1767439252	92600.9833445217	140645.67955957446	88372.03400791064	90500.91638488807	81801.62958548607	119654.18092299643	210957.3662555018	78059.635945795	147392.31953134635	125442.31747249946	187407.66969807798	96278.17453098999	104325.97096952036	86169.35864691128	107762.57664481082	60885.692321590905	92852.42412871742	87564.19831536117	90355.37040239919
74181.76451658236	102839.2221073686	120627.10256741078	117232.80786481069	84011.56437139843	159829.54837418458	92901.93282926692	136106.00102707613	80157.4455794344	65589.58554885666	97756.1767439252	92600.9833445217	140645.67955957446	88372.03400791064	90500.91638488807	81801.62958548607	119654.18092299643	210957.3662555018	78059.635945795	147392.31953134635	125442.31747249946	159426.11312555012	96278.17453098999	104325.97096952036	86169.35864691128	107762.57664481082	60885.692321590905	92852.42412871742	87564.19831536117	90355.37040239919
74181.76451658236	102839.2221073686	120627.10256741078	117232.80786481069	84011.56437139843	154227.95998003217	92901.93282926692	136106.00102707613	78308.69463018194	65589.58554885666	97756.1767439252	86000.81701455942	140645.67955957446	88372.03400791064	90500.91638488807	81801.62958548607	119654.18092299643	210957.3662555018	78059.635945795	147392.31953134635	125442.31747249946	159426.11312555012	96278.17453098999	82357.64529622885	86169.35864691128	107762.57664481082	60885.692321590905	92852.42412871742	87564.19831536117	90355.37040239919
74181.76451658236	102839.2221073686	120627.10256741078	117232.80786481069	84011.56437139843	154227.95998003217	92901.93282926692	136106.00102707613	78308.69463018194	65589.58554885666	97756.1767439252	86000.81701455942	140645.67955957446	88372.03400791064	90500.91638488807	71421.0403104279	119654.18092299643	210957.3662555018	78059.635945795	147392.31953134635	125442.31747249946	159426.11312555012	96278.17453098999	82357.64529622885	86169.35864691128	107762.57664481082	60885.692321590905	92852.42412871742	87564.19831536117	90355.37040239919
74181.76451658236	102839.2221073686	120627.10256741078	117232.80786481069	84011.56437139843	154227.95998003217	92901.93282926692	136106.00102707613	78308.69463018194	65589.58554885666	97320.58198570913	86000.81701455942	131339.87538966216	88372.03400791064	90500.91638488807	71421.0403104279	119654.18092299643	210957.3662555018	78059.635945795	147392.31953134635	125442.31747249946	159426.11312555012	96278.17453098999	82357.64529622885	86169.35864691128	107762.57664481082	60885.692321590905	92852.42412871742	87564.19831536117	90355.37040239919
74181.76451658236	102839.2221073686	120627.10256741078	117232.80786481069	84011.56437139843	154227.95998003217	92901.93282926692	136106.00102707613	78308.69463018194	65589.58554885666	97320.58198570913	86000.81701455942	105658.88394846753	88372.03400791064	90500.91638488807	71421.0403104279	119654.18092299643	210957.3662555018	78059.635945795	147392.31953134635	123277.46304084035	159426.11312555012	96278.17453098999	82092.55532830051	86169.35864691128	107762.57664481082	60885.692321590905	92852.42412871742	87564.19831536117	90355.37040239919
74181.76451658236	102839.2221073686	120627.10256741078	117232.80786481069	84011.56437139843	154227.95998003217	92901.93282926692	136106.00102707613	78308.69463018194	65589.58554885666	97320.58198570913	86000.81701455942	105658.88394846753	88372.03400791064	90500.91638488807	71421.0403104279	119654.18092299643	210957.3662555018	78059.635945795	147392.31953134635	123277.46304084035	159426.11312555012	96278.17453098999	82092.55532830051	86169.35864691128	107762.57664481082	60885.692321590905	92852.42412871742	87564.19831536117	90355.37040239919
74181.76451658236	102839.2221073686	120627.10256741078	93891.9175018506	84011.56437139843	154227.95998003217	92901.93282926692	136106.00102707613	78308.69463018194	65589.58554885666	97320.58198570913	86000.81701455942	97243.99832247359	86110.13478990723	90500.91638488807	71421.0403104279	119654.18092299643	210957.3662555018	78059.635945795	147392.31953134635	123277.46304084035	158470.86897193152	96278.17453098999	82092.55532830051	86169.35864691128	107762.57664481082	60885.692321590905	92852.42412871742	87564.19831536117	90355.37040239919
74181.76451658236	102839.2221073686	120627.10256741078	93891.9175018506	76492.19240264935	154227.95998003217	92901.93282926692	97523.24983138141	78308.69463018194	65589.58554885666	97320.58198570913	86000.81701455942	97243.99832247359	86110.13478990723	90500.91638488807	71421.0403104279	119654.18092299643	210957.3662555018	78059.635945795	147392.31953134635	123277.46304084035	120856.7908105331	96278.17453098999	82092.55532830051	86169.35864691128	107762.57664481082	60885.692321590905	92852.42412871742	87564.19831536117	90355.37040239919
74181.76451658236	102839.2221073686	120627.10256741078	93891.9175018506	76492.19240264935	154227.95998003217	92901.93282926692	97523.24983138141	75701.64140235778	65589.58554885666	97320.58198570913	80344.24470214712	97243.99832247359	86110.13478990723	68899.39484710571	71421.0403104279	113129.45420365571	210957.3662555018	78059.635945795	147392.31953134635	123277.46304084035	120856.7908105331	96278.17453098999	82092.55532830051	86169.35864691128	107762.57664481082	60885.692321590905	92852.42412871742	87564.19831536117	90355.37040239919
74181.76451658236	98394.72012747574	120627.10256741078	93891.9175018506	76492.19240264935	154227.95998003217	92901.93282926692	97523.24983138141	75701.64140235778	65589.58554885666	97320.58198570913	80344.24470214712	97243.99832247359	86110.13478990723	68899.39484710571	71421.0403104279	113129.45420365571	210957.3662555018	78059.635945795	147392.31953134635	119083.0938975895	120856.7908105331	96278.17453098999	82092.55532830051	86169.35864691128	107762.57664481082	60885.692321590905	88682.85023095916	87564.19831536117	73645.17702748597
74181.76451658236	98394.72012747574	120627.10256741078	93891.9175018506	76492.19240264935	154227.95998003217	92901.93282926692	97523.24983138141	72850.8774316557	65589.58554885666	97320.58198570913	80344.24470214712	91298.65196450014	86110.13478990723	68899.39484710571	71421.0403104279	110796.07269570522	210957.3662555018	78059.635945795	147392.31953134635	105953.51127410468	120856.7908105331	96278.17453098999	82092.55532830051	86169.35864691128	107762.57664481082	60885.692321590905	88682.85023095916	87564.19831536117	73645.17702748597
74181.76451658236	98394.72012747574	120627.10256741078	93891.9175018506	76492.19240264935	154227.95998003217	92901.93282926692	97523.24983138141	72850.8774316557	65589.58554885666	97320.58198570913	51444.92573828991	91298.65196450014	85002.5478303757	68899.39484710571	71421.0403104279	110796.07269570522	210957.3662555018	78059.635945795	114386.16974695615	105953.51127410468	120856.7908105331	95376.45486790192	82092.55532830051	70969.06924280673	107762.57664481082	60885.692321590905	88682.85023095916	87564.19831536117	73645.17702748597
74181.76451658236	98394.72012747574	104545.51821679313	93891.9175018506	76492.19240264935	154227.95998003217	92901.93282926692	93919.91286108518	72850.8774316557	65589.58554885666	97320.58198570913	51444.92573828991	91298.65196450014	84899.54267835271	68899.39484710571	71421.0403104279	110796.07269570522	210957.3662555018	78059.635945795	114386.16974695615	105953.51127410468	120856.7908105331	95376.45486790192	82092.55532830051	70969.06924280673	107762.57664481082	60885.692321590905	88682.85023095916	87564.19831536117	73645.17702748597
74181.76451658236	93516.4858769672	104545.51821679313	93891.9175018506	76492.19240264935	143977.43139984692	92901.93282926692	93919.91286108518	72850.8774316557	65589.58554885666	86922.50158479981	51444.92573828991	91298.65196450014	84899.54267835271	68899.39484710571	71421.0403104279	110796.07269570522	210957.3662555018	78059.635945795	114386.16974695615	105953.51127410468	120856.7908105331	95376.45486790192	82092.55532830051	70969.06924280673	107762.57664481082	60885.692321590905	86538.35750783555	87564.19831536117	73645.17702748597
74181.76451658236	93516.4858769672	104545.51821679313	93891.9175018506	76492.19240264935	143977.43139984692	92901.93282926692	93919.91286108518	72850.8774316557	65589.58554885666	86922.50158479981	51444.92573828991	91298.65196450014	84899.54267835271	68899.39484710571	71421.0403104279	110796.07269570522	205959.82533877954	78059.635945795	114386.16974695615	105953.51127410468	120856.7908105331	95376.45486790192	82092.55532830051	70969.06924280673	107762.57664481082	60885.692321590905	86538.35750783555	87564.19831536117	73645.17702748597
74181.76451658236	93516.4858769672	104545.51821679313	93891.9175018506	76492.19240264935	143977.43139984692	92901.93282926692	93919.91286108518	72850.8774316557	65589.58554885666	86922.50158479981	51444.92573828991	91298.65196450014	84899.54267835271	68899.39484710571	71421.0403104279	110796.07269570522	205959.82533877954	78059.635945795	114386.16974695615	105953.51127410468	120856.7908105331	95376.45486790192	82092.55532830051	70969.06924280673	107762.57664481082	60885.692321590905	86538.35750783555	87564.19831536117	73645.17702748597
74181.76451658236	93516.4858769672	104545.51821679313	93891.9175018506	76492.19240264935	143977.43139984692	92901.93282926692	93919.91286108518	72850.8774316557	65589.58554885666	86922.50158479981	51444.92573828991	83154.45690355789	84899.54267835271	68899.39484710571	67951.36148986444	110796.07269570522	202810.5378001139	78059.635945795	114386.16974695615	105953.51127410468	120856.7908105331	95376.45486790192	82092.55532830051	70969.06924280673	107762.57664481082	60885.692321590905	86538.35750783555	87564.19831536117	73645.17702748597
74181.76451658236	93516.4858769672	88892.70709146619	93891.9175018506	72802.71749480428	143977.43139984692	92901.93282926692	93919.91286108518	72850.8774316557	65589.58554885666	86922.50158479981	51444.92573828991	83154.45690355789	84899.54267835271	68899.39484710571	67951.36148986444	110796.07269570522	202810.5378001139	78059.635945795	114386.16974695615	78743.97571569588	120856.7908105331	95376.45486790192	82092.55532830051	70969.06924280673	107762.57664481082	60885.692321590905	86538.35750783555	87564.19831536117	73645.17702748597
74181.76451658236	93516.4858769672	88892.70709146619	87389.76224669945	72802.71749480428	143977.43139984692	92901.93282926692	93919.91286108518	72850.8774316557	65589.58554885666	86922.50158479981	51444.92573828991	83154.45690355789	84899.54267835271	68899.39484710571	67951.36148986444	110796.07269570522	174090.94094941486	78059.635945795	114386.16974695615	78743.97571569588	120856.7908105331	95376.45486790192	77979.83666350476	70969.06924280673	107762.57664481082	60885.692321590905	86538.35750783555	87564.19831536117	73645.17702748597
74181.76451658236	93516.4858769672	88892.70709146619	87389.76224669945	72802.71749480428	143977.43139984692	92901.93282926692	93919.91286108518	67017.06285529568	65589.58554885666	86922.50158479981	51444.92573828991	83154.45690355789	84899.54267835271	68899.39484710571	67951.36148986444	110796.07269570522	174090.94094941486	78059.635945795	114386.16974695615	78743.97571569588	120856.7908105331	95376.45486790192	77979.83666350476	48560.5087834162	107762.57664481082	60885.692321590905	86538.35750783555	87564.19831536117	73645.17702748597
74181.76451658236	93516.4858769672	88892.70709146619	87389.76224669945	72802.71749480428	143977.43139984692	92901.93282926692	93919.91286108518	67017.06285529568	65589.58554885666	86922.50158479981	51444.92573828991	83154.45690355789	84899.54267835271	68899.39484710571	67951.36148986444	110796.07269570522	174090.94094941486	78059.635945795	93652.28513027602	78743.97571569588	120856.7908105331	95376.45486790192	77979.83666350476	48560.5087834162	107762.57664481082	60885.692321590905	86538.35750783555	87564.19831536117	73645.17702748597
74181.76451658236	93516.4858769672	88892.70709146619	87389.76224669945	72802.71749480428	143977.43139984692	92901.93282926692	93919.91286108518	67017.06285529568	65589.58554885666	86922.50158479981	51444.92573828991	81060.84497039557	84899.54267835271	68899.39484710571	67951.36148986444	110796.07269570522	174090.94094941486	78059.635945795	93652.28513027602	78743.97571569588	120856.7908105331	95376.45486790192	77979.83666350476	48560.5087834162	107762.57664481082	60885.692321590905	86538.35750783555	87564.19831536117	73645.17702748597
74181.76451658236	93516.4858769672	88892.70709146619	87389.76224669945	72802.71749480428	143977.43139984692	92901.93282926692	93919.91286108518	67017.06285529568	65589.58554885666	86922.50158479981	51444.92573828991	81060.84497039557	84899.54267835271	68899.39484710571	67951.36148986444	110796.07269570522	174090.94094941486	78059.635945795	93652.28513027602	78743.97571569588	120856.7908105331	95376.45486790192	77979.83666350476	48560.5087834162	107762.57664481082	60885.692321590905	86538.35750783555	87564.19831536117	73645.17702748597
74181.76451658236	93516.4858769672	88892.70709146619	87389.76224669945	72802.71749480428	143977.43139984692	92901.93282926692	93919.91286108518	67017.06285529568	65589.58554885666	86922.50158479981	51444.92573828991	79090.86556385088	84899.54267835271	68899.39484710571	67951.36148986444	110796.07269570522	174090.94094941486	77190.32371874564	93652.28513027602	78743.97571569588	120856.7908105331	95376.45486790192	77979.83666350476	48560.5087834162	107762.57664481082	60885.692321590905	86538.35750783555	87564.19831536117	73645.17702748597
74181.76451658236	93516.4858769672	88892.70709146619	87389.76224669945	72802.71749480428	143977.43139984692	92901.93282926692	93919.91286108518	67017.06285529568	65589.58554885666	86922.50158479981	51444.92573828991	79090.86556385088	84899.54267835271	68899.39484710571	67951.36148986444	110796.07269570522	174090.94094941486	77190.32371874564	93652.28513027602	78743.97571569588	120856.7908105331	95376.45486790192	77979.83666350476	48560.5087834162	107762.57664481082	60885.692321590905	86538.35750783555	87564.19831536117	73645.17702748597
74181.76451658236	93516.4858769672	88892.70709146619	87389.76224669945	72802.71749480428	143977.43139984692	92901.93282926692	93919.91286108518	67017.06285529568	65589.58554885666	86922.50158479981	51444.92573828991	79090.86556385088	84899.54267835271	68899.39484710571	67951.36148986444	110796.07269570522	174090.94094941486	77190.32371874564	92741.234016063	78743.97571569588	120856.7908105331	95376.45486790192	77979.83666350476	48560.5087834162	107762.57664481082	60885.692321590905	86538.35750783555	85355.25893518125	73645.17702748597
74181.76451658236	93516.4858769672	88892.70709146619	87389.76224669945	72802.71749480428	143977.43139984692	92901.93282926692	93919.91286108518	67017.06285529568	57414.50775880591	86922.50158479981	51444.92573828991	79090.86556385088	84899.54267835271	68899.39484710571	67951.36148986444	110796.07269570522	174090.94094941486	77190.32371874564	92741.234016063	73281.85248577286	120856.7908105331	95376.45486790192	77979.83666350476	48560.5087834162	107762.57664481082	60885.692321590905	86538.35750783555	71635.744403497	73645.17702748597
74181.76451658236	93516.4858769672	88892.70709146619	87389.76224669945	72802.71749480428	143977.43139984692	92901.93282926692	93919.91286108518	67017.06285529568	57414.50775880591	86922.50158479981	51444.92573828991	79090.86556385088	84899.54267835271	68899.39484710571	67951.36148986444	110796.07269570522	174090.94094941486	77190.32371874564	92741.234016063	73281.85248577286	120856.7908105331	87225.24749615992	77979.83666350476	48560.5087834162	107762.57664481082	60885.692321590905	86538.35750783555	71635.744403497	73645.17702748597
74181.76451658236	89983.27869884158	77340.32997300668	81507.82303701043	72802.71749480428	143977.43139984692	92901.93282926692	93919.91286108518	67017.06285529568	57414.50775880591	86922.50158479981	51444.92573828991	79090.86556385088	84899.54267835271	68899.39484710571	67951.36148986444	110796.07269570522	174090.94094941486	77190.32371874564	92741.234016063	73281.85248577286	120856.7908105331	87225.24749615992	77979.83666350476	48560.5087834162	107762.57664481082	60885.692321590905	86538.35750783555	71635.744403497	72022.96210870525
74181.76451658236	89983.27869884158	77340.32997300668	81507.82303701043	72802.71749480428	143977.43139984692	92901.93282926692	93919.91286108518	67017.06285529568	57414.50775880591	86922.50158479981	51444.92573828991	79090.86556385088	84899.54267835271	68899.39484710571	67951.36148986444	110796.07269570522	174090.94094941486	77190.32371874564	86758.43382318836	67616.71699467939	120856.7908105331	87225.24749615992	77979.83666350476	48560.5087834162	107762.57664481082	60885.692321590905	86538.35750783555	71635.744403497	72022.96210870525
74181.76451658236	89983.27869884158	77340.32997300668	81507.82303701043	72802.71749480428	143977.43139984692	92901.93282926692	93919.91286108518	67017.06285529568	57414.50775880591	86922.50158479981	51444.92573828991	79090.86556385088	84899.54267835271	68899.39484710571	67951.36148986444	110796.07269570522	174090.94094941486	77190.32371874564	86758.43382318836	67616.71699467939	120788.49059392509	87225.24749615992	77979.83666350476	48560.5087834162	107762.57664481082	60885.692321590905	86538.35750783555	71635.744403497	72022.96210870525
74181.76451658236	89983.27869884158	77340.32997300668	81507.82303701043	72802.71749480428	143600.19387203245	92901.93282926692	93919.91286108518	67017.06285529568	57414.50775880591	86922.50158479981	51444.92573828991	79090.86556385088	84899.54267835271	68899.39484710571	67951.36148986444	110796.07269570522	174090.94094941486	77190.32371874564	86758.43382318836	67616.71699467939	120788.49059392509	74512.82453554508	77979.83666350476	48560.5087834162	107762.57664481082	60885.692321590905	86538.35750783555	71635.744403497	72022.96210870525
74181.76451658236	89983.27869884158	77340.32997300668	81507.82303701043	72802.71749480428	143600.19387203245	92901.93282926692	89903.33352573896	67017.06285529568	57414.50775880591	86922.50158479981	51444.92573828991	70031.40302127735	84899.54267835271	68899.39484710571	67951.36148986444	110796.07269570522	161115.8944636291	77190.32371874564	86758.43382318836	67616.71699467939	120788.49059392509	74512.82453554508	77979.83666350476	48560.5087834162	107762.57664481082	60885.692321590905	86538.35750783555	71635.744403497	72022.96210870525
74181.76451658236	89983.27869884158	77340.32997300668	72708.39286207642	72802.71749480428	143600.19387203245	92901.93282926692	89903.33352573896	67017.06285529568	57414.50775880591	86922.50158479981	47704.83565206915	70031.40302127735	84899.54267835271	68899.39484710571	67951.36148986444	110796.07269570522	161115.8944636291	77190.32371874564	86758.43382318836	67616.71699467939	108220.98362740717	74512.82453554508	77979.83666350476	48560.5087834162	107762.57664481082	60885.692321590905	86538.35750783555	71635.744403497	72022.96210870525
74181.76451658236	89983.27869884158	77340.32997300668	72708.39286207642	72802.71749480428	143600.19387203245	92901.93282926692	89903.33352573896	67017.06285529568	57414.50775880591	86922.50158479981	47704.83565206915	70031.40302127735	84899.54267835271	68899.39484710571	58910.30801296579	110796.07269570522	161115.8944636291	77190.32371874564	76453.00870165997	67616.71699467939	108220.98362740717	74512.82453554508	77979.83666350476	48560.5087834162	107762.57664481082	60885.692321590905	86538.35750783555	71635.744403497	72022.96210870525
74181.76451658236	65921.45564189235	77340.32997300668	72708.39286207642	72802.71749480428	135898.82168238514	92901.93282926692	89903.33352573896	67017.06285529568	57414.50775880591	86922.50158479981	47704.83565206915	70031.40302127735	84899.54267835271	68899.39484710571	58910.30801296579	110796.07269570522	161115.8944636291	77190.32371874564	76453.00870165997	67616.71699467939	108220.98362740717	74512.82453554508	69735.7388256186	48560.5087834162	107762.57664481082	60885.692321590905	86538.35750783555	67619.04923462751	72022.96210870525
74181.76451658236	65921.45564189235	77340.32997300668	72708.39286207642	72802.71749480428	135898.82168238514	92901.93282926692	89903.33352573896	67017.06285529568	57414.50775880591	86922.50158479981	47704.83565206915	70031.40302127735	84899.54267835271	68899.39484710571	58910.30801296579	104620.69624592032	161115.8944636291	77190.32371874564	76453.00870165997	67616.71699467939	108220.98362740717	74512.82453554508	69735.7388256186	48560.5087834162	107762.57664481082	60885.692321590905	86538.35750783555	67619.04923462751	72022.96210870525
74181.76451658236	65921.45564189235	77340.32997300668	72708.39286207642	72802.71749480428	135898.82168238514	91885.87666626307	89903.33352573896	67017.06285529568	57414.50775880591	86922.50158479981	47704.83565206915	70031.40302127735	84899.54267835271	68899.39484710571	58910.30801296579	104620.69624592032	161115.8944636291	77190.32371874564	76453.00870165997	67616.71699467939	108220.98362740717	74512.82453554508	69735.7388256186	48560.5087834162	107762.57664481082	60885.692321590905	86538.35750783555	67619.04923462751	72022.96210870525
74181.76451658236	65921.45564189235	77340.32997300668	72708.39286207642	72802.71749480428	135898.82168238514	60778.98159355475	89903.33352573896	67017.06285529568	57414.50775880591	86922.50158479981	47704.83565206915	70031.40302127735	84899.54267835271	68899.39484710571	52701.53729572943	104620.69624592032	161115.8944636291	77190.32371874564	76453.00870165997	67616.71699467939	108220.98362740717	74512.82453554508	69735.7388256186	48560.5087834162	107762.57664481082	60885.692321590905	86538.35750783555	61115.79937736192	72022.96210870525
74181.76451658236	57058.666168605705	77340.32997300668	72708.39286207642	72802.71749480428	135898.82168238514	60778.98159355475	89903.33352573896	67017.06285529568	57414.50775880591	86922.50158479981	37560.93545442993	70031.40302127735	84899.54267835271	68899.39484710571	52701.53729572943	104620.69624592032	161115.8944636291	77190.32371874564	76453.00870165997	67616.71699467939	108220.98362740717	74512.82453554508	69735.7388256186	48560.5087834162	107762.57664481082	60885.692321590905	86538.35750783555	61115.79937736192	72022.96210870525
74181.76451658236	57058.666168605705	77340.32997300668	72708.39286207642	72802.71749480428	135898.82168238514	60778.98159355475	89903.33352573896	67017.06285529568	57414.50775880591	86922.50158479981	37560.93545442993	70031.40302127735	84899.54267835271	68899.39484710571	52701.53729572943	101202.97874374336	161115.8944636291	77190.32371874564	75211.22561746999	67616.71699467939	108220.98362740717	74512.82453554508	48616.207611345046	48560.5087834162	107762.57664481082	60885.692321590905	86538.35750783555	51336.9776490616	72022.96210870525
74181.76451658236	57058.666168605705	77340.32997300668	72708.39286207642	72802.71749480428	135898.82168238514	60778.98159355475	89903.33352573896	67017.06285529568	57414.50775880591	86922.50158479981	37560.93545442993	70031.40302127735	84899.54267835271	68899.39484710571	52622.441446214856	101202.97874374336	129847.75310862923	77190.32371874564	75211.22561746999	67616.71699467939	108220.98362740717	74512.82453554508	48616.207611345046	48560.5087834162	107762.57664481082	60885.692321590905	86538.35750783555	51336.9776490616	72022.96210870525
74181.76451658236	57058.666168605705	77340.32997300668	72708.39286207642	72802.71749480428	135898.82168238514	60778.98159355475	89903.33352573896	67017.06285529568	57414.50775880591	86922.50158479981	37560.93545442993	70031.40302127735	84899.54267835271	57760.86901702133	52622.441446214856	101202.97874374336	129847.75310862923	77190.32371874564	75211.22561746999	67616.71699467939	108220.98362740717	74512.82453554508	48616.207611345046	48560.5087834162	107762.57664481082	60885.692321590905	86538.35750783555	51336.9776490616	72022.96210870525
74181.76451658236	57058.666168605705	77340.32997300668	72708.39286207642	72802.71749480428	135898.82168238514	60778.98159355475	89903.33352573896	67017.06285529568	57414.50775880591	86922.50158479981	37560.93545442993	70031.40302127735	84899.54267835271	57760.86901702133	52622.441446214856	101202.97874374336	129847.75310862923	77190.32371874564	75211.22561746999	67616.71699467939	108220.98362740717	74512.82453554508	48616.207611345046	48560.5087834162	107762.57664481082	60885.692321590905	86538.35750783555	51336.9776490616	72022.96210870525
74181.76451658236	57058.666168605705	77340.32997300668	72708.39286207642	72802.71749480428	135898.82168238514	60778.98159355475	89903.33352573896	67017.06285529568	57414.50775880591	86922.50158479981	37560.93545442993	70031.40302127735	84899.54267835271	57760.86901702133	52622.441446214856	101202.97874374336	125878.0878153895	77190.32371874564	71515.5898219177	67616.71699467939	108220.98362740717	74512.82453554508	48616.207611345046	48560.5087834162	107762.57664481082	60885.692321590905	86538.35750783555	51336.9776490616	72022.96210870525
74181.76451658236	57058.666168605705	65473.42315960227	72708.39286207642	72802.71749480428	135898.82168238514	60778.98159355475	89903.33352573896	67017.06285529568	57414.50775880591	86922.50158479981	37560.93545442993	70031.40302127735	84899.54267835271	57760.86901702133	52622.441446214856	101202.97874374336	125878.0878153895	59713.5220457103	71515.5898219177	67616.71699467939	108220.98362740717	74512.82453554508	48616.207611345046	48560.5087834162	107762.57664481082	60885.692321590905	86538.35750783555	51336.9776490616	72022.96210870525
74181.76451658236	57058.666168605705	65473.42315960227	72708.39286207642	72802.71749480428	127917.75663361284	60778.98159355475	89903.33352573896	53869.62642686085	57414.50775880591	86922.50158479981	37560.93545442993	68577.96929802443	84899.54267835271	57760.86901702133	52622.441446214856	101202.97874374336	125878.0878153895	59713.5220457103	71515.5898219177	67616.71699467939	100424.45568035476	74512.82453554508	48616.207611345046	48560.5087834162	107762.57664481082	60885.692321590905	86538.35750783555	51336.9776490616	72022.96210870525
74181.76451658236	57058.666168605705	65473.42315960227	65751.00563719032	72802.71749480428	90848.70867508318	48831.608583466754	89903.33352573896	53869.62642686085	57414.50775880591	86922.50158479981	37560.93545442993	68577.96929802443	84899.54267835271	57760.86901702133	52622.441446214856	101202.97874374336	125878.0878153895	59713.5220457103	71515.5898219177	67616.71699467939	89443.66125720032	74512.82453554508	48616.207611345046	48560.5087834162	81043.98870319736	60885.692321590905	86538.35750783555	51336.9776490616	72022.96210870525
74181.76451658236	57058.666168605705	65473.42315960227	53503.42399136652	72802.71749480428	90848.70867508318	48831.608583466754	89903.33352573896	53869.62642686085	57414.50775880591	86922.50158479981	37560.93545442993	68577.96929802443	84899.54267835271	57760.86901702133	52622.441446214856	101202.97874374336	125878.0878153895	59713.5220457103	71515.5898219177	67616.71699467939	89443.66125720032	74512.82453554508	48616.207611345046	48560.5087834162	81043.98870319736	60885.692321590905	86538.35750783555	51336.9776490616	72022.96210870525
74181.76451658236	57058.666168605705	65473.42315960227	53503.42399136652	72802.71749480428	90848.70867508318	48831.608583466754	89903.33352573896	53869.62642686085	57414.50775880591	86922.50158479981	37560.93545442993	68577.96929802443	84899.54267835271	57760.86901702133	52622.441446214856	77833.59270840231	125878.0878153895	59713.5220457103	71515.5898219177	67616.71699467939	89443.66125720032	74512.82453554508	48616.207611345046	48560.5087834162	81043.98870319736	60885.692321590905	76502.56433741853	51336.9776490616	72022.96210870525
74181.76451658236	57058.666168605705	65473.42315960227	53503.42399136652	72802.71749480428	90848.70867508318	48831.608583466754	89903.33352573896	53869.62642686085	57414.50775880591	79689.52036877017	37560.93545442993	68577.96929802443	84899.54267835271	57760.86901702133	52622.441446214856	77833.59270840231	125878.0878153895	59713.5220457103	71515.5898219177	67616.71699467939	78871.08751287425	74512.82453554508	48616.207611345046	48560.5087834162	81043.98870319736	60885.692321590905	76502.56433741853	51336.9776490616	72022.96210870525
74181.76451658236	57058.666168605705	65473.42315960227	53503.42399136652	72802.71749480428	90848.70867508318	48831.608583466754	89903.33352573896	53869.62642686085	57414.50775880591	79689.52036877017	37560.93545442993	68577.96929802443	84899.54267835271	57760.86901702133	52622.441446214856	77833.59270840231	125878.0878153895	59713.5220457103	71515.5898219177	67616.71699467939	76423.27637600755	74512.82453554508	48616.207611345046	48560.5087834162	81043.98870319736	60885.692321590905	54448.35829955904	51336.9776490616	72022.96210870525
74181.76451658236	57058.666168605705	65473.42315960227	53503.42399136652	52322.563903953516	90848.70867508318	48831.608583466754	89903.33352573896	53869.62642686085	54148.45946849277	79689.52036877017	37560.93545442993	63857.05900927004	84899.54267835271	57760.86901702133	52622.441446214856	77833.59270840231	125878.0878153895	59713.5220457103	71515.5898219177	67616.71699467939	76423.27637600755	74512.82453554508	48616.207611345046	48560.5087834162	81043.98870319736	60885.692321590905	54448.35829955904	51336.9776490616	72022.96210870525
74181.76451658236	57058.666168605705	65473.42315960227	53503.42399136652	52322.563903953516	83066.73525612603	48831.608583466754	89903.33352573896	53869.62642686085	54148.45946849277	79689.52036877017	37560.93545442993	63857.05900927004	84899.54267835271	57760.86901702133	52622.441446214856	77833.59270840231	125878.0878153895	59713.5220457103	71515.5898219177	67616.71699467939	76423.27637600755	74512.82453554508	48616.207611345046	48560.5087834162	81043.98870319736	60885.692321590905	54448.35829955904	51336.9776490616	72022.96210870525
74181.76451658236	57058.666168605705	65473.42315960227	53503.42399136652	52322.563903953516	83066.73525612603	48831.608583466754	89903.33352573896	53869.62642686085	54148.45946849277	79689.52036877017	37560.93545442993	63857.05900927004	84899.54267835271	57760.86901702133	52622.441446214856	77833.59270840231	125878.0878153895	57531.40526632327	71515.5898219177	67616.71699467939	76423.27637600755	74512.82453554508	48616.207611345046	48560.5087834162	81043.98870319736	60885.692321590905	54448.35829955904	51336.9776490616	72022.96210870525
74181.76451658236	57058.666168605705	65473.42315960227	53503.42399136652	52322.563903953516	83066.73525612603	48831.608583466754	55749.57023018231	53869.62642686085	51911.52614069995	79689.52036877017	37560.93545442993	63857.05900927004	84899.54267835271	57760.86901702133	52622.441446214856	77833.59270840231	125878.0878153895	57531.40526632327	71515.5898219177	67616.71699467939	76423.27637600755	74512.82453554508	48616.207611345046	48560.5087834162	81043.98870319736	60885.692321590905	54448.35829955904	51336.9776490616	72022.96210870525
71010.37615666784	57058.666168605705	65473.42315960227	53503.42399136652	52322.563903953516	83066.73525612603	48831.608583466754	55749.57023018231	53869.62642686085	51911.52614069995	79689.52036877017	37560.93545442993	63857.05900927004	84899.54267835271	57760.86901702133	49832.47939254841	77833.59270840231	102976.81512530244	57531.40526632327	71515.5898219177	67616.71699467939	68411.1161290239	74512.82453554508	45621.438575098844	48560.5087834162	81043.98870319736	60885.692321590905	54448.35829955904	51336.9776490616	72022.96210870525
70887.85208604742	57058.666168605705	65473.42315960227	53503.42399136652	52322.563903953516	83066.73525612603	48831.608583466754	55749.57023018231	53869.62642686085	51911.52614069995	79689.52036877017	37560.93545442993	63857.05900927004	84899.54267835271	57760.86901702133	49832.47939254841	77833.59270840231	102976.81512530244	57531.40526632327	71515.5898219177	62774.480399068285	68411.1161290239	74512.82453554508	45621.438575098844	48560.5087834162	66662.55773077143	60885.692321590905	54448.35829955904	51336.9776490616	72022.96210870525
70887.85208604742	57058.666168605705	65473.42315960227	53503.42399136652	52322.563903953516	83066.73525612603	48831.608583466754	55749.57023018231	53869.62642686085	51911.52614069995	79689.52036877017	37560.93545442993	63857.05900927004	84899.54267835271	57760.86901702133	49832.47939254841	77833.59270840231	102976.81512530244	57531.40526632327	71515.5898219177	62774.480399068285	68411.1161290239	74512.82453554508	45621.438575098844	48560.5087834162	66662.55773077143	60885.692321590905	54448.35829955904	51336.9776490616	72022.96210870525
70887.85208604742	57058.666168605705	46703.43487886462	53503.42399136652	52322.563903953516	83066.73525612603	48831.608583466754	55749.57023018231	53869.62642686085	51911.52614069995	79689.52036877017	37560.93545442993	63857.05900927004	84899.54267835271	57760.86901702133	49832.47939254841	77833.59270840231	102976.81512530244	57531.40526632327	71515.5898219177	62774.480399068285	68411.1161290239	74512.82453554508	45621.438575098844	48560.5087834162	57853.57406787138	60885.692321590905	54448.35829955904	51336.9776490616	72022.96210870525
70887.85208604742	57058.666168605705	46703.43487886462	53503.42399136652	52322.563903953516	83066.73525612603	48831.608583466754	55749.57023018231	53869.62642686085	51911.52614069995	79689.52036877017	37560.93545442993	63857.05900927004	84899.54267835271	57760.86901702133	49832.47939254841	77833.59270840231	102976.81512530244	57531.40526632327	71515.5898219177	62774.480399068285	68411.1161290239	74512.82453554508	45621.438575098844	46047.78204155824	57853.57406787138	60885.692321590905	54448.35829955904	51336.9776490616	72022.96210870525
70887.85208604742	57058.666168605705	46703.43487886462	53503.42399136652	52322.563903953516	83066.73525612603	48831.608583466754	55749.57023018231	53869.62642686085	51911.52614069995	79689.52036877017	37560.93545442993	63857.05900927004	84899.54267835271	57760.86901702133	49832.47939254841	77833.59270840231	102976.81512530244	57531.40526632327	71515.5898219177	62774.480399068285	68411.1161290239	74512.82453554508	45621.438575098844	46047.78204155824	57853.57406787138	60885.692321590905	54448.35829955904	51336.9776490616	72022.96210870525
70887.85208604742	57058.666168605705	46703.43487886462	53503.42399136652	52322.563903953516	68538.99606467964	48831.608583466754	55749.57023018231	53869.62642686085	51911.52614069995	79689.52036877017	37560.93545442993	63857.05900927004	84899.54267835271	57760.86901702133	49832.47939254841	77833.59270840231	102976.81512530244	57531.40526632327	71515.5898219177	62774.480399068285	68411.1161290239	74512.82453554508	45621.438575098844	46047.78204155824	57853.57406787138	60885.692321590905	54448.35829955904	51336.9776490616	72022.96210870525
70887.85208604742	57058.666168605705	46703.43487886462	53503.42399136652	52322.563903953516	68538.99606467964	48831.608583466754	55749.57023018231	53869.62642686085	51911.52614069995	79689.52036877017	37560.93545442993	48241.06635972495	84899.54267835271	42230.31388356624	49832.47939254841	77833.59270840231	102976.81512530244	57531.40526632327	71515.5898219177	62774.480399068285	68411.1161290239	74512.82453554508	45621.438575098844	46047.78204155824	57853.57406787138	60885.692321590905	54448.35829955904	51336.9776490616	72022.96210870525
70887.85208604742	57058.666168605705	46703.43487886462	53503.42399136652	42419.94339318115	68538.99606467964	48831.608583466754	55749.57023018231	53869.62642686085	51911.52614069995	61255.03573320049	37560.93545442993	48241.06635972495	84899.54267835271	42230.31388356624	49832.47939254841	77833.59270840231	91364.57391095418	57531.40526632327	71515.5898219177	62774.480399068285	68411.1161290239	74512.82453554508	45621.438575098844	46047.78204155824	57853.57406787138	60885.692321590905	54448.35829955904	51336.9776490616	72022.96210870525
70887.85208604742	57058.666168605705	46703.43487886462	53503.42399136652	42419.94339318115	68538.99606467964	48831.608583466754	55749.57023018231	53869.62642686085	51911.52614069995	61255.03573320049	37560.93545442993	48241.06635972495	84899.54267835271	42230.31388356624	49832.47939254841	77833.59270840231	91364.57391095418	57531.40526632327	71515.5898219177	62774.480399068285	68411.1161290239	74512.82453554508	45621.438575098844	46047.78204155824	57853.57406787138	60885.692321590905	54448.35829955904	51336.9776490616	72022.96210870525
70887.85208604742	57058.666168605705	46703.43487886462	53503.42399136652	42419.94339318115	68538.99606467964	48831.608583466754	55749.57023018231	53869.62642686085	51911.52614069995	61255.03573320049	37560.93545442993	48241.06635972495	84899.54267835271	42230.31388356624	49832.47939254841	77833.59270840231	91364.57391095418	57531.40526632327	71515.5898219177	62774.480399068285	68411.1161290239	74512.82453554508	45621.438575098844	46047.78204155824	57853.57406787138	60885.692321590905	54448.35829955904	51336.9776490616	72022.96210870525
70887.85208604742	57058.666168605705	46703.43487886462	53503.42399136652	42419.94339318115	68538.99606467964	48831.608583466754	55749.57023018231	53869.62642686085	51911.52614069995	61255.03573320049	37560.93545442993	48241.06635972495	84899.54267835271	42230.31388356624	49832.47939254841	77833.59270840231	91364.57391095418	57531.40526632327	71515.5898219177	62774.480399068285	68411.1161290239	74512.82453554508	45621.438575098844	46047.78204155824	57853.57406787138	60885.692321590905	54448.35829955904	51336.9776490616	72022.96210870525
70887.85208604742	57058.666168605705	46703.43487886462	53503.42399136652	42419.94339318115	68538.99606467964	48831.608583466754	55749.57023018231	50555.129039847205	51911.52614069995	61255.03573320049	37560.93545442993	48241.06635972495	84899.54267835271	42230.31388356624	49832.47939254841	77833.59270840231	91364.57391095418	57531.40526632327	71515.5898219177	62774.480399068285	68411.1161290239	74512.82453554508	45621.438575098844	46047.78204155824	50997.85577630575	60885.692321590905	54448.35829955904	51336.9776490616	72022.96210870525
70887.85208604742	57058.666168605705	46703.43487886462	53503.42399136652	42419.94339318115	68538.99606467964	48831.608583466754	55749.57023018231	50555.129039847205	51911.52614069995	57978.828413644675	37560.93545442993	48241.06635972495	84899.54267835271	42230.31388356624	49832.47939254841	77833.59270840231	77126.61702900796	57531.40526632327	71515.5898219177	62774.480399068285	68411.1161290239	67815.73923273013	45621.438575098844	46047.78204155824	50997.85577630575	60885.692321590905	54448.35829955904	51336.9776490616	72022.96210870525
70887.85208604742	57058.666168605705	46703.43487886462	51641.03691998374	42419.94339318115	68538.99606467964	41829.94710283801	55749.57023018231	50555.129039847205	42360.92367229753	57978.828413644675	37560.93545442993	48241.06635972495	84899.54267835271	42230.31388356624	49832.47939254841	77833.59270840231	77126.61702900796	57531.40526632327	71515.5898219177	62774.480399068285	68411.1161290239	67815.73923273013	45621.438575098844	46047.78204155824	50997.85577630575	60885.692321590905	54448.35829955904	51336.9776490616	72022.96210870525
70887.85208604742	57058.666168605705	46703.43487886462	51641.03691998374	42419.94339318115	52949.62703146091	41829.94710283801	55749.57023018231	50555.129039847205	42360.92367229753	57978.828413644675	37560.93545442993	48241.06635972495	84899.54267835271	42230.31388356624	49832.47939254841	77833.59270840231	77126.61702900796	57531.40526632327	71515.5898219177	62774.480399068285	68411.1161290239	67815.73923273013	45621.438575098844	46047.78204155824	50997.85577630575	60885.692321590905	54448.35829955904	51336.9776490616	63982.34614830978
70887.85208604742	57058.666168605705	46703.43487886462	51641.03691998374	42419.94339318115	52949.62703146091	41829.94710283801	55749.57023018231	50555.129039847205	42360.92367229753	52766.1788949294	37560.93545442993	48241.06635972495	84899.54267835271	42230.31388356624	49832.47939254841	77833.59270840231	77126.61702900796	57531.40526632327	71515.5898219177	62774.480399068285	68411.1161290239	67815.73923273013	45437.98107284051	46047.78204155824	50997.85577630575	60885.692321590905	54448.35829955904	51336.9776490616	63982.34614830978
70887.85208604742	47887.752072490104	46703.43487886462	51641.03691998374	38822.72945715843	52949.62703146091	40251.83938035585	55749.57023018231	50555.129039847205	42360.92367229753	52766.1788949294	37560.93545442993	48241.06635972495	84899.54267835271	42230.31388356624	49832.47939254841	77833.59270840231	77126.61702900796	57531.40526632327	71515.5898219177	62774.480399068285	68411.1161290239	67815.73923273013	45437.98107284051	42258.09988731207	50997.85577630575	60885.692321590905	54448.35829955904	51336.9776490616	63982.34614830978
70887.85208604742	47887.752072490104	46703.43487886462	51641.03691998374	38822.72945715843	52949.62703146091	40251.83938035585	55749.57023018231	50555.129039847205	42360.92367229753	52766.1788949294	37560.93545442993	48241.06635972495	84899.54267835271	42230.31388356624	49832.47939254841	77833.59270840231	77126.61702900796	57531.40526632327	71515.5898219177	62774.480399068285	64448.47275618141	59776.36249469398	45437.98107284051	42258.09988731207	50997.85577630575	60885.692321590905	54448.35829955904	51336.9776490616	63982.34614830978
70887.85208604742	47887.752072490104	46703.43487886462	51641.03691998374	38822.72945715843	52949.62703146091	40251.83938035585	55749.57023018231	50555.129039847205	42360.92367229753	52766.1788949294	37560.93545442993	48241.06635972495	84899.54267835271	42230.31388356624	49832.47939254841	77833.59270840231	77126.61702900796	57531.40526632327	71515.5898219177	62774.480399068285	64448.47275618141	59776.36249469398	45437.98107284051	42258.09988731207	50997.85577630575	60885.692321590905	54448.35829955904	51336.9776490616	63982.34614830978
70887.85208604742	47887.752072490104	46703.43487886462	51641.03691998374	38822.72945715843	52949.62703146091	40251.83938035585	55749.57023018231	50555.129039847205	42360.92367229753	52766.1788949294	37560.93545442993	48241.06635972495	77941.86981022288	42230.31388356624	49832.47939254841	77833.59270840231	77126.61702900796	57531.40526632327	61339.08565870201	62774.480399068285	64448.47275618141	59776.36249469398	45437.98107284051	42258.09988731207	50997.85577630575	60885.692321590905	54448.35829955904	51336.9776490616	63982.34614830978
70887.85208604742	47887.752072490104	46703.43487886462	51641.03691998374	38822.72945715843	52949.62703146091	40251.83938035585	55749.57023018231	50555.129039847205	42360.92367229753	52766.1788949294	37560.93545442993	48241.06635972495	77941.86981022288	42230.31388356624	49832.47939254841	77833.59270840231	77126.61702900796	57531.40526632327	61339.08565870201	62774.480399068285	64448.47275618141	59776.36249469398	45437.98107284051	42258.09988731207	50997.85577630575	60885.692321590905	54448.35829955904	51336.9776490616	63982.34614830978
70887.85208604742	47887.752072490104	46703.43487886462	51641.03691998374	38822.72945715843	52949.62703146091	40251.83938035585	55749.57023018231	50555.129039847205	42360.92367229753	52766.1788949294	37560.93545442993	48241.06635972495	77941.86981022288	42230.31388356624	49832.47939254841	77833.59270840231	73304.57806266949	57531.40526632327	61339.08565870201	62774.480399068285	64448.47275618141	59776.36249469398	45437.98107284051	42258.09988731207	50997.85577630575	56834.262260614414	54448.35829955904	51336.9776490616	63982.34614830978
70887.85208604742	47887.752072490104	46703.43487886462	51641.03691998374	38822.72945715843	52949.62703146091	40251.83938035585	55749.57023018231	50555.129039847205	42360.92367229753	52766.1788949294	37560.93545442993	48241.06635972495	77941.86981022288	42230.31388356624	49832.47939254841	77833.59270840231	73304.57806266949	57531.40526632327	61339.08565870201	62774.480399068285	64448.47275618141	59776.36249469398	45437.98107284051	42258.09988731207	50997.85577630575	56834.262260614414	54448.35829955904	51336.9776490616	63982.34614830978
70887.85208604742	47887.752072490104	46703.43487886462	51641.03691998374	38822.72945715843	52949.62703146091	40251.83938035585	55749.57023018231	50555.129039847205	42360.92367229753	52766.1788949294	37560.93545442993	48241.06635972495	77941.86981022288	42230.31388356624	49832.47939254841	77833.59270840231	73304.57806266949	57531.40526632327	61339.08565870201	62774.480399068285	64448.47275618141	59776.36249469398	45437.98107284051	42258.09988731207	50997.85577630575	56834.262260614414	54448.35829955904	51336.9776490616	63982.34614830978
70887.85208604742	47887.752072490104	46703.43487886462	51641.03691998374	38822.72945715843	52949.62703146091	40251.83938035585	55749.57023018231	50555.129039847205	42360.92367229753	52766.1788949294	37560.93545442993	48241.06635972495	77941.86981022288	42230.31388356624	49832.47939254841	77833.59270840231	73304.57806266949	57531.40526632327	61339.08565870201	62774.480399068285	64448.47275618141	59776.36249469398	45437.98107284051	42258.09988731207	50997.85577630575	56834.262260614414	54448.35829955904	51336.9776490616	63982.34614830978
70887.85208604742	47887.752072490104	46703.43487886462	51641.03691998374	38822.72945715843	52949.62703146091	40251.83938035585	55749.57023018231	50555.129039847205	42360.92367229753	52766.1788949294	37560.93545442993	48241.06635972495	77941.86981022288	42230.31388356624	36513.96485584671	77833.59270840231	73304.57806266949	57531.40526632327	61339.08565870201	62774.480399068285	64448.47275618141	59776.36249469398	45437.98107284051	42258.09988731207	50997.85577630575	56834.262260614414	54448.35829955904	51336.9776490616	63982.34614830978
70887.85208604742	47887.752072490104	46703.43487886462	51641.03691998374	38822.72945715843	52949.62703146091	40251.83938035585	55749.57023018231	50555.129039847205	42360.92367229753	52766.1788949294	37560.93545442993	48241.06635972495	77941.86981022288	42230.31388356624	36513.96485584671	77833.59270840231	73304.57806266949	56944.54300319393	61339.08565870201	62774.480399068285	64448.47275618141	59776.36249469398	45437.98107284051	42258.09988731207	50997.85577630575	56834.262260614414	54448.35829955904	51336.9776490616	63982.34614830978
69892.43734353347	47887.752072490104	46703.43487886462	51641.03691998374	38822.72945715843	52949.62703146091	40251.83938035585	55749.57023018231	37980.43234045254	42360.92367229753	52766.1788949294	37560.93545442993	48241.06635972495	77941.86981022288	42230.31388356624	36513.96485584671	77833.59270840231	73304.57806266949	56944.54300319393	61339.08565870201	62774.480399068285	64448.47275618141	59776.36249469398	45437.98107284051	42092.846064439225	50997.85577630575	56834.262260614414	54448.35829955904	51336.9776490616	63982.34614830978
69892.43734353347	47887.752072490104	46703.43487886462	51641.03691998374	38822.72945715843	52949.62703146091	40251.83938035585	55749.57023018231	37980.43234045254	42360.92367229753	52766.1788949294	37560.93545442993	48241.06635972495	77941.86981022288	42230.31388356624	36513.96485584671	77833.59270840231	73304.57806266949	56944.54300319393	61339.08565870201	62774.480399068285	64448.47275618141	59776.36249469398	45437.98107284051	42092.846064439225	50997.85577630575	56834.262260614414	54448.35829955904	51336.9776490616	63982.34614830978
69892.43734353347	47887.752072490104	46703.43487886462	51641.03691998374	38822.72945715843	52949.62703146091	40251.83938035585	55749.57023018231	36940.24788477632	42360.92367229753	52766.1788949294	37560.93545442993	48241.06635972495	77941.86981022288	42230.31388356624	36513.96485584671	77833.59270840231	73304.57806266949	56944.54300319393	61339.08565870201	62774.480399068285	63687.66109500423	59776.36249469398	45437.98107284051	42092.846064439225	50997.85577630575	56834.262260614414	54448.35829955904	51336.9776490616	63982.34614830978
69892.43734353347	47887.752072490104	46703.43487886462	51641.03691998374	38822.72945715843	52949.62703146091	40251.83938035585	55749.57023018231	36940.24788477632	42360.92367229753	52766.1788949294	37560.93545442993	48241.06635972495	77941.86981022288	42230.31388356624	36513.96485584671	77833.59270840231	73304.57806266949	56944.54300319393	61339.08565870201	62774.480399068285	63687.66109500423	59776.36249469398	34626.86439244277	42092.846064439225	50997.85577630575	48453.478343628725	44636.31945062103	51336.9776490616	63982.34614830978
69892.43734353347	47887.752072490104	46703.43487886462	51641.03691998374	38822.72945715843	52949.62703146091	40251.83938035585	55749.57023018231	36940.24788477632	42360.92367229753	52766.1788949294	37560.93545442993	45963.78594394754	77941.86981022288	42230.31388356624	36513.96485584671	77833.59270840231	73304.57806266949	56944.54300319393	61339.08565870201	62774.480399068285	63687.66109500423	59776.36249469398	34626.86439244277	42092.846064439225	50997.85577630575	48453.478343628725	44636.31945062103	51336.9776490616	63982.34614830978
69892.43734353347	47887.752072490104	46703.43487886462	51641.03691998374	38822.72945715843	52949.62703146091	40251.83938035585	55749.57023018231	36940.24788477632	42360.92367229753	52766.1788949294	37560.93545442993	45963.78594394754	77941.86981022288	42230.31388356624	36513.96485584671	65149.854982442266	73304.57806266949	53902.77121103043	61339.08565870201	57497.66632245813	63687.66109500423	59776.36249469398	34626.86439244277	42092.846064439225	50997.85577630575	48453.478343628725	44636.31945062103	49990.176547535615	63982.34614830978
69892.43734353347	47887.752072490104	46703.43487886462	49849.65274014079	38822.72945715843	52949.62703146091	40251.83938035585	55749.57023018231	35470.74606633631	42360.92367229753	52766.1788949294	37560.93545442993	45963.78594394754	73659.00757757458	42230.31388356624	36513.96485584671	65149.854982442266	73304.57806266949	50998.94546629571	61339.08565870201	57497.66632245813	54947.47523548409	59776.36249469398	34626.86439244277	42092.846064439225	50997.85577630575	48453.478343628725	44636.31945062103	49990.176547535615	63982.34614830978
69892.43734353347	47887.752072490104	46703.43487886462	43146.21411968248	38822.72945715843	52949.62703146091	40251.83938035585	55749.57023018231	35470.74606633631	42360.92367229753	52766.1788949294	37560.93545442993	45963.78594394754	73659.00757757458	42230.31388356624	36513.96485584671	65149.854982442266	73304.57806266949	50998.94546629571	61339.08565870201	57497.66632245813	54947.47523548409	59776.36249469398	34626.86439244277	42092.846064439225	50997.85577630575	48453.478343628725	44636.31945062103	49990.176547535615	63982.34614830978
69892.43734353347	47887.752072490104	46703.43487886462	43146.21411968248	38822.72945715843	52949.62703146091	40251.83938035585	55749.57023018231	35470.74606633631	37962.26497251328	52766.1788949294	37560.93545442993	45963.78594394754	73659.00757757458	42230.31388356624	36513.96485584671	65149.854982442266	73304.57806266949	50998.94546629571	61339.08565870201	53604.50952847909	54947.47523548409	59776.36249469398	34626.86439244277	42092.846064439225	50997.85577630575	48453.478343628725	44636.31945062103	49990.176547535615	63982.34614830978
69892.43734353347	47887.752072490104	46703.43487886462	43146.21411968248	38822.72945715843	52949.62703146091	40251.83938035585	55749.57023018231	35470.74606633631	37962.26497251328	52766.1788949294	37560.93545442993	45963.78594394754	61145.046134816315	42230.31388356624	36513.96485584671	65149.854982442266	71675.29931581963	50998.94546629571	61339.08565870201	53604.50952847909	46117.9302610021	59776.36249469398	34626.86439244277	42092.846064439225	50997.85577630575	48453.478343628725	44636.31945062103	49990.176547535615	63982.34614830978
69892.43734353347	47887.752072490104	46703.43487886462	43146.21411968248	38822.72945715843	52949.62703146091	40251.83938035585	55749.57023018231	35470.74606633631	37962.26497251328	52766.1788949294	37560.93545442993	45963.78594394754	61145.046134816315	42230.31388356624	36513.96485584671	65149.854982442266	71675.29931581963	50363.543040060205	61339.08565870201	53604.50952847909	46117.9302610021	59776.36249469398	34626.86439244277	42092.846064439225	50997.85577630575	48453.478343628725	44636.31945062103	49990.176547535615	63982.34614830978
69892.43734353347	47887.752072490104	46703.43487886462	43146.21411968248	38822.72945715843	52949.62703146091	40251.83938035585	55749.57023018231	35470.74606633631	37962.26497251328	52766.1788949294	37560.93545442993	45963.78594394754	44573.81905415004	42230.31388356624	34318.179002806646	65149.854982442266	71675.29931581963	50363.543040060205	61339.08565870201	53604.50952847909	46117.9302610021	59776.36249469398	34626.86439244277	38891.27027541633	50997.85577630575	48453.478343628725	44636.31945062103	49990.176547535615	63982.34614830978
69892.43734353347	47887.752072490104	46703.43487886462	43146.21411968248	38822.72945715843	52949.62703146091	40251.83938035585	55749.57023018231	35470.74606633631	37962.26497251328	52766.1788949294	37560.93545442993	45963.78594394754	44573.81905415004	42230.31388356624	34318.179002806646	65149.854982442266	71675.29931581963	50363.543040060205	61339.08565870201	53604.50952847909	46117.9302610021	59776.36249469398	34626.86439244277	38891.27027541633	50997.85577630575	48453.478343628725	44636.31945062103	49990.176547535615	63982.34614830978
69892.43734353347	47887.752072490104	46703.43487886462	43146.21411968248	38822.72945715843	52949.62703146091	40251.83938035585	55749.57023018231	35470.74606633631	37962.26497251328	41950.527331399106	37560.93545442993	45963.78594394754	44573.81905415004	42230.31388356624	34318.179002806646	65149.854982442266	69501.65986126495	50363.543040060205	61339.08565870201	53604.50952847909	46117.9302610021	59776.36249469398	34626.86439244277	38891.27027541633	50997.85577630575	48453.478343628725	44636.31945062103	49990.176547535615	63982.34614830978
69892.43734353347	47887.752072490104	46703.43487886462	43146.21411968248	38822.72945715843	52949.62703146091	39082.737501630814	55749.57023018231	35470.74606633631	37962.26497251328	41950.527331399106	37560.93545442993	45963.78594394754	44573.81905415004	42230.31388356624	34318.179002806646	65149.854982442266	69501.65986126495	50363.543040060205	61339.08565870201	53604.50952847909	46117.9302610021	59776.36249469398	34626.86439244277	38891.27027541633	50997.85577630575	48453.478343628725	44636.31945062103	49990.176547535615	63982.34614830978
69892.43734353347	47887.752072490104	46703.43487886462	43146.21411968248	38822.72945715843	52949.62703146091	39082.737501630814	55749.57023018231	35470.74606633631	37962.26497251328	41950.527331399106	37560.93545442993	45963.78594394754	44573.81905415004	42230.31388356624	34318.179002806646	65149.854982442266	69501.65986126495	45392.78315614242	61339.08565870201	53604.50952847909	46117.9302610021	59776.36249469398	34626.86439244277	28174.264703848625	50997.85577630575	48453.478343628725	44636.31945062103	49990.176547535615	63982.34614830978
69892.43734353347	47887.752072490104	43000.7082098995	43146.21411968248	38822.72945715843	52380.447314688834	39082.737501630814	55749.57023018231	35470.74606633631	37962.26497251328	41950.527331399106	37560.93545442993	45963.78594394754	44573.81905415004	42230.31388356624	34318.179002806646	63070.81188104235	69501.65986126495	45392.78315614242	61339.08565870201	53604.50952847909	46117.9302610021	59776.36249469398	34626.86439244277	28174.264703848625	50997.85577630575	48453.478343628725	44636.31945062103	49990.176547535615	63982.34614830978
69892.43734353347	47887.752072490104	43000.7082098995	43146.21411968248	38822.72945715843	52380.447314688834	39082.737501630814	55749.57023018231	35470.74606633631	37962.26497251328	41950.527331399106	37560.93545442993	45963.78594394754	44573.81905415004	42230.31388356624	34318.179002806646	63070.81188104235	69501.65986126495	45392.78315614242	61339.08565870201	53604.50952847909	46117.9302610021	59776.36249469398	34626.86439244277	28174.264703848625	50997.85577630575	45963.47124851708	44636.31945062103	21300.36545109967	63982.34614830978
69892.43734353347	47887.752072490104	43000.7082098995	43146.21411968248	38822.72945715843	52380.447314688834	39082.737501630814	55749.57023018231	35470.74606633631	36340.68576503189	41950.527331399106	37560.93545442993	45963.78594394754	44573.81905415004	42230.31388356624	34318.179002806646	63070.81188104235	69501.65986126495	45392.78315614242	61339.08565870201	49209.00631773647	46117.9302610021	59776.36249469398	34626.86439244277	28174.264703848625	50997.85577630575	45963.47124851708	44636.31945062103	21300.36545109967	63982.34614830978
69892.43734353347	47887.752072490104	43000.7082098995	43146.21411968248	32087.434194749767	52380.447314688834	39082.737501630814	55749.57023018231	35470.74606633631	36340.68576503189	41950.527331399106	37560.93545442993	45963.78594394754	44573.81905415004	42230.31388356624	34318.179002806646	63070.81188104235	69501.65986126495	45392.78315614242	61339.08565870201	49209.00631773647	46117.9302610021	59776.36249469398	34626.86439244277	28174.264703848625	50997.85577630575	45963.47124851708	44636.31945062103	21300.36545109967	63982.34614830978
69892.43734353347	47887.752072490104	43000.7082098995	43146.21411968248	32087.434194749767	52380.447314688834	39082.737501630814	55749.57023018231	35470.74606633631	36340.68576503189	41950.527331399106	37560.93545442993	45963.78594394754	44573.81905415004	42230.31388356624	34318.179002806646	63070.81188104235	69501.65986126495	45392.78315614242	61339.08565870201	49209.00631773647	46117.9302610021	59776.36249469398	34626.86439244277	28174.264703848625	50997.85577630575	45963.47124851708	44636.31945062103	21300.36545109967	63982.34614830978
69892.43734353347	47887.752072490104	43000.7082098995	43146.21411968248	32087.434194749767	52380.447314688834	39082.737501630814	47551.764285315294	35470.74606633631	36340.68576503189	41950.527331399106	37560.93545442993	45963.78594394754	44573.81905415004	42230.31388356624	34318.179002806646	63070.81188104235	69501.65986126495	45392.78315614242	61339.08565870201	46357.11319431424	46117.9302610021	59776.36249469398	34626.86439244277	28174.264703848625	50997.85577630575	45963.47124851708	44636.31945062103	21300.36545109967	63982.34614830978
69892.43734353347	47887.752072490104	43000.7082098995	43146.21411968248	32087.434194749767	52380.447314688834	39082.737501630814	47551.764285315294	35470.74606633631	36340.68576503189	41950.527331399106	37147.851424950386	39558.068273060766	44573.81905415004	42230.31388356624	34318.179002806646	63070.81188104235	69501.65986126495	45392.78315614242	61339.08565870201	46357.11319431424	46117.9302610021	59776.36249469398	34626.86439244277	28174.264703848625	50997.85577630575	45963.47124851708	44636.31945062103	21300.36545109967	63982.34614830978
69892.43734353347	45918.43830561532	43000.7082098995	43146.21411968248	32087.434194749767	52380.447314688834	39082.737501630814	47551.764285315294	35470.74606633631	36340.68576503189	41950.527331399106	37147.851424950386	39558.068273060766	44573.81905415004	42230.31388356624	34318.179002806646	63070.81188104235	69501.65986126495	45392.78315614242	43743.80374727114	46357.11319431424	46117.9302610021	59776.36249469398	34626.86439244277	28174.264703848625	50997.85577630575	45963.47124851708	44636.31945062103	21300.36545109967	63982.34614830978
69892.43734353347	45918.43830561532	43000.7082098995	43146.21411968248	32087.434194749767	52380.447314688834	39082.737501630814	47551.764285315294	35470.74606633631	36340.68576503189	41950.527331399106	37147.851424950386	39558.068273060766	44573.81905415004	42230.31388356624	34318.179002806646	63070.81188104235	69501.65986126495	45392.78315614242	43743.80374727114	46357.11319431424	46117.9302610021	59776.36249469398	32492.0263130303	28174.264703848625	50997.85577630575	43284.81405991991	44636.31945062103	21300.36545109967	63982.34614830978
69892.43734353347	45918.43830561532	43000.7082098995	43146.21411968248	29457.99343000268	52380.447314688834	39082.737501630814	47551.764285315294	35470.74606633631	36340.68576503189	41950.527331399106	34442.667237264424	39558.068273060766	44573.81905415004	42230.31388356624	34318.179002806646	63070.81188104235	69501.65986126495	43572.59701726617	43743.80374727114	46357.11319431424	46117.9302610021	59776.36249469398	32492.0263130303	28174.264703848625	50997.85577630575	43284.81405991991	44636.31945062103	21300.36545109967	63982.34614830978
69892.43734353347	45918.43830561532	43000.7082098995	43146.21411968248	29457.99343000268	52380.447314688834	39082.737501630814	47551.764285315294	27811.427501177906	36340.68576503189	41950.527331399106	34442.667237264424	39558.068273060766	44573.81905415004	42230.31388356624	34318.179002806646	63070.81188104235	69501.65986126495	43572.59701726617	43743.80374727114	46357.11319431424	46117.9302610021	59776.36249469398	32492.0263130303	28174.264703848625	50997.85577630575	43284.81405991991	44636.31945062103	21300.36545109967	63982.34614830978
69892.43734353347	45918.43830561532	43000.7082098995	43146.21411968248	29457.99343000268	52380.447314688834	39082.737501630814	47551.764285315294	26689.125043782482	36340.68576503189	41950.527331399106	34442.667237264424	39558.068273060766	44573.81905415004	42230.31388356624	34318.179002806646	63070.81188104235	69501.65986126495	43572.59701726617	43743.80374727114	46357.11319431424	46117.9302610021	59776.36249469398	32492.0263130303	28174.264703848625	50997.85577630575	43284.81405991991	44636.31945062103	21300.36545109967	58523.06100255519
69892.43734353347	45918.43830561532	43000.7082098995	43146.21411968248	29457.99343000268	52380.447314688834	39041.85027897225	47551.764285315294	26689.125043782482	36340.68576503189	41950.527331399106	33836.83395978804	39558.068273060766	44573.81905415004	42230.31388356624	34318.179002806646	63070.81188104235	69501.65986126495	43572.59701726617	43743.80374727114	46357.11319431424	46117.9302610021	56522.15380450159	32492.0263130303	28174.264703848625	50997.85577630575	43116.89314365176	44636.31945062103	21300.36545109967	58523.06100255519
69892.43734353347	45918.43830561532	43000.7082098995	43146.21411968248	29457.99343000268	52380.447314688834	39041.85027897225	47551.764285315294	26689.125043782482	36340.68576503189	41950.527331399106	33836.83395978804	39558.068273060766	37917.27519266849	42230.31388356624	34318.179002806646	51864.25573794837	69501.65986126495	43572.59701726617	43743.80374727114	46357.11319431424	46117.9302610021	56522.15380450159	32492.0263130303	28174.264703848625	50997.85577630575	43116.89314365176	44636.31945062103	21300.36545109967	58523.06100255519
69892.43734353347	45918.43830561532	43000.7082098995	43146.21411968248	29457.99343000268	44869.648624169226	39041.85027897225	47551.764285315294	26689.125043782482	32986.1922666937	41950.527331399106	33836.83395978804	39558.068273060766	37917.27519266849	42230.31388356624	34318.179002806646	51864.25573794837	69501.65986126495	43572.59701726617	43743.80374727114	46357.11319431424	46117.9302610021	56522.15380450159	32492.0263130303	28174.264703848625	50997.85577630575	43116.89314365176	44636.31945062103	21300.36545109967	58523.06100255519
69892.43734353347	45918.43830561532	43000.7082098995	43146.21411968248	29457.99343000268	44869.648624169226	39041.85027897225	47551.764285315294	26689.125043782482	32986.1922666937	41950.527331399106	33836.83395978804	39558.068273060766	37917.27519266849	42230.31388356624	34318.179002806646	51864.25573794837	69501.65986126495	43572.59701726617	43743.80374727114	46357.11319431424	46117.9302610021	56522.15380450159	32492.0263130303	28174.264703848625	50997.85577630575	43116.89314365176	44636.31945062103	21300.36545109967	58523.06100255519
69892.43734353347	45918.43830561532	43000.7082098995	43146.21411968248	29457.99343000268	44869.648624169226	39041.85027897225	47551.764285315294	26689.125043782482	32986.1922666937	41950.527331399106	33836.83395978804	39558.068273060766	37917.27519266849	42230.31388356624	34318.179002806646	51864.25573794837	69501.65986126495	43572.59701726617	43743.80374727114	46357.11319431424	46117.9302610021	56522.15380450159	32492.0263130303	28174.264703848625	50997.85577630575	43116.89314365176	44636.31945062103	21300.36545109967	58523.06100255519
69892.43734353347	45918.43830561532	43000.7082098995	43146.21411968248	29457.99343000268	44869.648624169226	39041.85027897225	46966.61904185169	26689.125043782482	32986.1922666937	41950.527331399106	33836.83395978804	39558.068273060766	37917.27519266849	42230.31388356624	34318.179002806646	51864.25573794837	69501.65986126495	43572.59701726617	43743.80374727114	46357.11319431424	46117.9302610021	56522.15380450159	32492.0263130303	28174.264703848625	50997.85577630575	43116.89314365176	44636.31945062103	21300.36545109967	58523.06100255519
69892.43734353347	45918.43830561532	43000.7082098995	43146.21411968248	29190.961419779993	44869.648624169226	39041.85027897225	46966.61904185169	26689.125043782482	32986.1922666937	41950.527331399106	33836.83395978804	39558.068273060766	37917.27519266849	36908.83336288777	34318.179002806646	51864.25573794837	69501.65986126495	43572.59701726617	43743.80374727114	46357.11319431424	46117.9302610021	56522.15380450159	32492.0263130303	28174.264703848625	50997.85577630575	43116.89314365176	44636.31945062103	21300.36545109967	58523.06100255519
69892.43734353347	45918.43830561532	43000.7082098995	43146.21411968248	29190.961419779993	44869.648624169226	39041.85027897225	46966.61904185169	26689.125043782482	32986.1922666937	41950.527331399106	33836.83395978804	39558.068273060766	37917.27519266849	36908.83336288777	28789.265084338862	51864.25573794837	69501.65986126495	43572.59701726617	43743.80374727114	46357.11319431424	46117.9302610021	56522.15380450159	32492.0263130303	28174.264703848625	32955.04401656192	43116.89314365176	44636.31945062103	21300.36545109967	58523.06100255519
69892.43734353347	45918.43830561532	43000.7082098995	43146.21411968248	29190.961419779993	44869.648624169226	39041.85027897225	46966.61904185169	26689.125043782482	32986.1922666937	41950.527331399106	33836.83395978804	39558.068273060766	37917.27519266849	36908.83336288777	28789.265084338862	51864.25573794837	69501.65986126495	43572.59701726617	43743.80374727114	46357.11319431424	46117.9302610021	56522.15380450159	32492.0263130303	28174.264703848625	32955.04401656192	43116.89314365176	44636.31945062103	21300.36545109967	58523.06100255519
69892.43734353347	45918.43830561532	43000.7082098995	43146.21411968248	29190.961419779993	44869.648624169226	32111.030779093653	46966.61904185169	26689.125043782482	32986.1922666937	41950.527331399106	33836.83395978804	39558.068273060766	37917.27519266849	36908.83336288777	28789.265084338862	51864.25573794837	69501.65986126495	43572.59701726617	43743.80374727114	46357.11319431424	46117.9302610021	56522.15380450159	32492.0263130303	28174.264703848625	32955.04401656192	43116.89314365176	40367.923951548175	21300.36545109967	58523.06100255519
69892.43734353347	45918.43830561532	43000.7082098995	43146.21411968248	29190.961419779993	44869.648624169226	32111.030779093653	46966.61904185169	26689.125043782482	32986.1922666937	41950.527331399106	33836.83395978804	39558.068273060766	37917.27519266849	36908.83336288777	28789.265084338862	51864.25573794837	69501.65986126495	43572.59701726617	43743.80374727114	46357.11319431424	46117.9302610021	56522.15380450159	32492.0263130303	28174.264703848625	32955.04401656192	43116.89314365176	40367.923951548175	21300.36545109967	58523.06100255519
69892.43734353347	45918.43830561532	43000.7082098995	43146.21411968248	29190.961419779993	44869.648624169226	32111.030779093653	46966.61904185169	26689.125043782482	32986.1922666937	41950.527331399106	33836.83395978804	39558.068273060766	37917.27519266849	36908.83336288777	28789.265084338862	51864.25573794837	69501.65986126495	43572.59701726617	43743.80374727114	46357.11319431424	46117.9302610021	56522.15380450159	32492.0263130303	28174.264703848625	32955.04401656192	43116.89314365176	40367.923951548175	21300.36545109967	58523.06100255519
69892.43734353347	45918.43830561532	43000.7082098995	43146.21411968248	29190.961419779993	29819.927084802854	32111.030779093653	46966.61904185169	24337.499642392082	32986.1922666937	41950.527331399106	33836.83395978804	39558.068273060766	37917.27519266849	36908.83336288777	28789.265084338862	51864.25573794837	69501.65986126495	40277.30627858835	43743.80374727114	46357.11319431424	46117.9302610021	56522.15380450159	32492.0263130303	28174.264703848625	32955.04401656192	43116.89314365176	40367.923951548175	21300.36545109967	58523.06100255519
69892.43734353347	45918.43830561532	43000.7082098995	43146.21411968248	29190.961419779993	29819.927084802854	32111.030779093653	46966.61904185169	24337.499642392082	32986.1922666937	41950.527331399106	33836.83395978804	39558.068273060766	37917.27519266849	36908.83336288777	28789.265084338862	51864.25573794837	69501.65986126495	40277.30627858835	43743.80374727114	46357.11319431424	46117.9302610021	56522.15380450159	32492.0263130303	28174.264703848625	32955.04401656192	43116.89314365176	40367.923951548175	21300.36545109967	58523.06100255519
69892.43734353347	45918.43830561532	43000.7082098995	43146.21411968248	29190.961419779993	29819.927084802854	32111.030779093653	46966.61904185169	24337.499642392082	32986.1922666937	37514.25730903953	33836.83395978804	39558.068273060766	37917.27519266849	36908.83336288777	28789.265084338862	51864.25573794837	54161.364035280814	40277.30627858835	43743.80374727114	46357.11319431424	46117.9302610021	56522.15380450159	32492.0263130303	28174.264703848625	32955.04401656192	43116.89314365176	40367.923951548175	21300.36545109967	58523.06100255519
69892.43734353347	45918.43830561532	43000.7082098995	43146.21411968248	29190.961419779993	29819.927084802854	32111.030779093653	46966.61904185169	24337.499642392082	32986.1922666937	37514.25730903953	33836.83395978804	39558.068273060766	37917.27519266849	36908.83336288777	28789.265084338862	51864.25573794837	54161.364035280814	40277.30627858835	43743.80374727114	46357.11319431424	46117.9302610021	56522.15380450159	32492.0263130303	28174.264703848625	32955.04401656192	35712.329107925005	37400.78098701984	21300.36545109967	58523.06100255519
69892.43734353347	45918.43830561532	43000.7082098995	41719.504367550486	29190.961419779993	29819.927084802854	32111.030779093653	46966.61904185169	24337.499642392082	32986.1922666937	37514.25730903953	33836.83395978804	39558.068273060766	37917.27519266849	36908.83336288777	28789.265084338862	51864.25573794837	54161.364035280814	40277.30627858835	43743.80374727114	46357.11319431424	46117.9302610021	54132.05037439481	32492.0263130303	28174.264703848625	32955.04401656192	35712.329107925005	37400.78098701984	21300.36545109967	58523.06100255519
69892.43734353347	45918.43830561532	39436.69242907959	41719.504367550486	29190.961419779993	28674.36315509981	32111.030779093653	42147.16140179007	24337.499642392082	32986.1922666937	37514.25730903953	33836.83395978804	39519.10340978464	37917.27519266849	36908.83336288777	28789.265084338862	51864.25573794837	54161.364035280814	40277.30627858835	43743.80374727114	46357.11319431424	46117.9302610021	54132.05037439481	32492.0263130303	28174.264703848625	32955.04401656192	35712.329107925005	37400.78098701984	21300.36545109967	58523.06100255519
69892.43734353347	45918.43830561532	39436.69242907959	41719.504367550486	29190.961419779993	27902.024605644867	32111.030779093653	42147.16140179007	24337.499642392082	32986.1922666937	37514.25730903953	33836.83395978804	39519.10340978464	37917.27519266849	36908.83336288777	27175.304979615834	51864.25573794837	54161.364035280814	40277.30627858835	43743.80374727114	46357.11319431424	46117.9302610021	54132.05037439481	32492.0263130303	28174.264703848625	32955.04401656192	35712.329107925005	37400.78098701984	21300.36545109967	52943.82158494557
69892.43734353347	45918.43830561532	39436.69242907959	41300.72865414897	29190.961419779993	27902.024605644867	28355.04100665014	42147.16140179007	24337.499642392082	32986.1922666937	37514.25730903953	33836.83395978804	39519.10340978464	37917.27519266849	36908.83336288777	27175.304979615834	51864.25573794837	54161.364035280814	40277.30627858835	43743.80374727114	46357.11319431424	46117.9302610021	54132.05037439481	32492.0263130303	28174.264703848625	32955.04401656192	35712.329107925005	37400.78098701984	21300.36545109967	52943.82158494557
69892.43734353347	40516.53313258325	39436.69242907959	41085.502889536205	29190.961419779993	27902.024605644867	28355.04100665014	42147.16140179007	24337.499642392082	32986.1922666937	37514.25730903953	33836.83395978804	39519.10340978464	37917.27519266849	32991.123593155564	27175.304979615834	51864.25573794837	35569.509373610716	40277.30627858835	43743.80374727114	46357.11319431424	46117.9302610021	54132.05037439481	32492.0263130303	28174.264703848625	32955.04401656192	35712.329107925005	37400.78098701984	21300.36545109967	52943.82158494557
69892.43734353347	40516.53313258325	39436.69242907959	41085.502889536205	29190.961419779993	27902.024605644867	28355.04100665014	42147.16140179007	24337.499642392082	32986.1922666937	37514.25730903953	33836.83395978804	39519.10340978464	37917.27519266849	32991.123593155564	27175.304979615834	37728.82725716273	35569.509373610716	40277.30627858835	43743.80374727114	46357.11319431424	46117.9302610021	54132.05037439481	28813.438078864816	28174.264703848625	32955.04401656192	35712.329107925005	37400.78098701984	21300.36545109967	52943.82158494557
69892.43734353347	40516.53313258325	39436.69242907959	41085.502889536205	29190.961419779993	27902.024605644867	28355.04100665014	42147.16140179007	24337.499642392082	32986.1922666937	37514.25730903953	33836.83395978804	35946.31294386758	37917.27519266849	32991.123593155564	27175.304979615834	37728.82725716273	35569.509373610716	37859.46622872664	43743.80374727114	46357.11319431424	46117.9302610021	54132.05037439481	28813.438078864816	28174.264703848625	32955.04401656192	31229.68907341264	37400.78098701984	21300.36545109967	52943.82158494557
69892.43734353347	40516.53313258325	39436.69242907959	34424.105320520604	29190.961419779993	27902.024605644867	28355.04100665014	42147.16140179007	24337.499642392082	32986.1922666937	37514.25730903953	33836.83395978804	35946.31294386758	37917.27519266849	32991.123593155564	27175.304979615834	37728.82725716273	35569.509373610716	37859.46622872664	43743.80374727114	46357.11319431424	46117.9302610021	54132.05037439481	28813.438078864816	28174.264703848625	32955.04401656192	31229.68907341264	37400.78098701984	21300.36545109967	52943.82158494557
69892.43734353347	40516.53313258325	39436.69242907959	34424.105320520604	29190.961419779993	27902.024605644867	28355.04100665014	42147.16140179007	24337.499642392082	32986.1922666937	37514.25730903953	33836.83395978804	35946.31294386758	37917.27519266849	32991.123593155564	27175.304979615834	37728.82725716273	35569.509373610716	37859.46622872664	43743.80374727114	46357.11319431424	46117.9302610021	54132.05037439481	28813.438078864816	28174.264703848625	32955.04401656192	31229.68907341264	37400.78098701984	21300.36545109967	52943.82158494557
69892.43734353347	40516.53313258325	39436.69242907959	34424.105320520604	29186.712929571862	27902.024605644867	28355.04100665014	42147.16140179007	24337.499642392082	32986.1922666937	37514.25730903953	33836.83395978804	35946.31294386758	37917.27519266849	32991.123593155564	27175.304979615834	37728.82725716273	35569.509373610716	37859.46622872664	43743.80374727114	46357.11319431424	43961.21804126295	54132.05037439481	28813.438078864816	28174.264703848625	32955.04401656192	31229.68907341264	37400.78098701984	21300.36545109967	52943.82158494557
69892.43734353347	40516.53313258325	39436.69242907959	34424.105320520604	29186.712929571862	27902.024605644867	28355.04100665014	42147.16140179007	24337.499642392082	32986.1922666937	37514.25730903953	33836.83395978804	32290.100936274044	37917.27519266849	32991.123593155564	27175.304979615834	37728.82725716273	35569.509373610716	37859.46622872664	43743.80374727114	46357.11319431424	43961.21804126295	54132.05037439481	28813.438078864816	28174.264703848625	32955.04401656192	31229.68907341264	37400.78098701984	21300.36545109967	52943.82158494557
69892.43734353347	40516.53313258325	39436.69242907959	34424.105320520604	29186.712929571862	27902.024605644867	28355.04100665014	42147.16140179007	22230.848149331076	32986.1922666937	37514.25730903953	33836.83395978804	32290.100936274044	37917.27519266849	32991.123593155564	27175.304979615834	37728.82725716273	35569.509373610716	37859.46622872664	43743.80374727114	46357.11319431424	43961.21804126295	54132.05037439481	28813.438078864816	28174.264703848625	32955.04401656192	31229.68907341264	37400.78098701984	21300.36545109967	52943.82158494557
69892.43734353347	40516.53313258325	39436.69242907959	34424.105320520604	29186.712929571862	27902.024605644867	28355.04100665014	42147.16140179007	22230.848149331076	32986.1922666937	37514.25730903953	33836.83395978804	32290.100936274044	37917.27519266849	32991.123593155564	27175.304979615834	37728.82725716273	35569.509373610716	37859.46622872664	43743.80374727114	46357.11319431424	43961.21804126295	54132.05037439481	28813.438078864816	28174.264703848625	32955.04401656192	31229.68907341264	37400.78098701984	21300.36545109967	52943.82158494557
69892.43734353347	36615.72198108793	39436.69242907959	34424.105320520604	29186.712929571862	17967.831496249437	28355.04100665014	42147.16140179007	22230.848149331076	32986.1922666937	37514.25730903953	33836.83395978804	32290.100936274044	37917.27519266849	32991.123593155564	27175.304979615834	37728.82725716273	35569.509373610716	37859.46622872664	43743.80374727114	46357.11319431424	43961.21804126295	54132.05037439481	28813.438078864816	28174.264703848625	32955.04401656192	31229.68907341264	37400.78098701984	21300.36545109967	52943.82158494557
69892.43734353347	36615.72198108793	39436.69242907959	34424.105320520604	29186.712929571862	17967.831496249437	28355.04100665014	42147.16140179007	22230.848149331076	32986.1922666937	37514.25730903953	33836.83395978804	32290.100936274044	37917.27519266849	32991.123593155564	27175.304979615834	37728.82725716273	35569.509373610716	37859.46622872664	43743.80374727114	46357.11319431424	43961.21804126295	54132.05037439481	28813.438078864816	28174.264703848625	32955.04401656192	31229.68907341264	37400.78098701984	21300.36545109967	52943.82158494557
69892.43734353347	36615.72198108793	39436.69242907959	34424.105320520604	29186.712929571862	17967.831496249437	28355.04100665014	42147.16140179007	22230.848149331076	32986.1922666937	37514.25730903953	33836.83395978804	32290.100936274044	37917.27519266849	32991.123593155564	27175.304979615834	37728.82725716273	35569.509373610716	37859.46622872664	39836.56311062574	46357.11319431424	43961.21804126295	54132.05037439481	28813.438078864816	28174.264703848625	32955.04401656192	31229.68907341264	37400.78098701984	21300.36545109967	52943.82158494557
69892.43734353347	36615.72198108793	39436.69242907959	34424.105320520604	29186.712929571862	17967.831496249437	28355.04100665014	42147.16140179007	21965.593309515854	32986.1922666937	37514.25730903953	33836.83395978804	32290.100936274044	37917.27519266849	32991.123593155564	27175.304979615834	37728.82725716273	35569.509373610716	37859.46622872664	39836.56311062574	46357.11319431424	43961.21804126295	54132.05037439481	28813.438078864816	28174.264703848625	32955.04401656192	31229.68907341264	37400.78098701984	21300.36545109967	52943.82158494557
69892.43734353347	36615.72198108793	39436.69242907959	34424.105320520604	29186.712929571862	17967.831496249437	28355.04100665014	42147.16140179007	21965.593309515854	32986.1922666937	37514.25730903953	33836.83395978804	29523.559703581966	37917.27519266849	32991.123593155564	27175.304979615834	37728.82725716273	35569.509373610716	37859.46622872664	39836.56311062574	46357.11319431424	43961.21804126295	54132.05037439481	28813.438078864816	28174.264703848625	32955.04401656192	31229.68907341264	35242.16575666021	21300.36545109967	52943.82158494557
69892.43734353347	36615.72198108793	39436.69242907959	34424.105320520604	29186.712929571862	17967.831496249437	28355.04100665014	42147.16140179007	21965.593309515854	32986.1922666937	37514.25730903953	33836.83395978804	29523.559703581966	37917.27519266849	32991.123593155564	27175.304979615834	37728.82725716273	35569.509373610716	37859.46622872664	39250.42250632686	46357.11319431424	43961.21804126295	54132.05037439481	28813.438078864816	28174.264703848625	32955.04401656192	31229.68907341264	35242.16575666021	21300.36545109967	52943.82158494557
69892.43734353347	36615.72198108793	39436.69242907959	34424.105320520604	29186.712929571862	17967.831496249437	28355.04100665014	40821.75292260378	21965.593309515854	32986.1922666937	37514.25730903953	33836.83395978804	29523.559703581966	37917.27519266849	32991.123593155564	27175.304979615834	37728.82725716273	35569.509373610716	37859.46622872664	39250.42250632686	46357.11319431424	43961.21804126295	54132.05037439481	28813.438078864816	28174.264703848625	32955.04401656192	31229.68907341264	35242.16575666021	21300.36545109967	52943.82158494557
69474.58927981544	36615.72198108793	39436.69242907959	25585.3131470559	29186.712929571862	17967.831496249437	28355.04100665014	40821.75292260378	21965.593309515854	32986.1922666937	37514.25730903953	33836.83395978804	29523.559703581966	37917.27519266849	32991.123593155564	27175.304979615834	37728.82725716273	35569.509373610716	37859.46622872664	39250.42250632686	46357.11319431424	43961.21804126295	54132.05037439481	28813.438078864816	28174.264703848625	32955.04401656192	31229.68907341264	35242.16575666021	21300.36545109967	52943.82158494557
69474.58927981544	36615.72198108793	39436.69242907959	25585.3131470559	29186.712929571862	17967.831496249437	28355.04100665014	40821.75292260378	21965.593309515854	32986.1922666937	37514.25730903953	33836.83395978804	29523.559703581966	37917.27519266849	32991.123593155564	27175.304979615834	37728.82725716273	35569.509373610716	33797.927386600524	39250.42250632686	46357.11319431424	43961.21804126295	49586.66907435291	28813.438078864816	28174.264703848625	32955.04401656192	31229.68907341264	35242.16575666021	21300.36545109967	52943.82158494557
69474.58927981544	34414.08477652685	39436.69242907959	25585.3131470559	29186.712929571862	17967.831496249437	28355.04100665014	40821.75292260378	21965.593309515854	32986.1922666937	33100.94173156476	33836.83395978804	29523.559703581966	34682.21605390314	32991.123593155564	27175.304979615834	37728.82725716273	35569.509373610716	33797.927386600524	39250.42250632686	46357.11319431424	43961.21804126295	49586.66907435291	28813.438078864816	28174.264703848625	32955.04401656192	31229.68907341264	35242.16575666021	21300.36545109967	49640.66176939039
69474.58927981544	34414.08477652685	39436.69242907959	25585.3131470559	29186.712929571862	17967.831496249437	28355.04100665014	40821.75292260378	21965.593309515854	32986.1922666937	33100.94173156476	33836.83395978804	29523.559703581966	34682.21605390314	32991.123593155564	25650.495117724102	37728.82725716273	35569.509373610716	33797.927386600524	39250.42250632686	46357.11319431424	43961.21804126295	49586.66907435291	28039.215273242768	28174.264703848625	32694.729525500705	31229.68907341264	35242.16575666021	21300.36545109967	49640.66176939039
69474.58927981544	34414.08477652685	39436.69242907959	25585.3131470559	29186.712929571862	17967.831496249437	28355.04100665014	40821.75292260378	21965.593309515854	32986.1922666937	33100.94173156476	33836.83395978804	21308.637365905895	34682.21605390314	32991.123593155564	25650.495117724102	37728.82725716273	35569.509373610716	33797.927386600524	39250.42250632686	46357.11319431424	43961.21804126295	49586.66907435291	28039.215273242768	28174.264703848625	32694.729525500705	31229.68907341264	35242.16575666021	21300.36545109967	49640.66176939039
63102.98665135485	34414.08477652685	39436.69242907959	25585.3131470559	29186.712929571862	17967.831496249437	28355.04100665014	40821.75292260378	21965.593309515854	32986.1922666937	33100.94173156476	33836.83395978804	21308.637365905895	34682.21605390314	32991.123593155564	25650.495117724102	37728.82725716273	35569.509373610716	33797.927386600524	39250.42250632686	46357.11319431424	43961.21804126295	49586.66907435291	28039.215273242768	28174.264703848625	32694.729525500705	31229.68907341264	35242.16575666021	21300.36545109967	49640.66176939039
63102.98665135485	34414.08477652685	39436.69242907959	25585.3131470559	29186.712929571862	17967.831496249437	28355.04100665014	40821.75292260378	21965.593309515854	32986.1922666937	33100.94173156476	33836.83395978804	21308.637365905895	34682.21605390314	32991.123593155564	25650.495117724102	37728.82725716273	35569.509373610716	33797.927386600524	39250.42250632686	44878.263095340706	43961.21804126295	49586.66907435291	28039.215273242768	28174.264703848625	32694.729525500705	31229.68907341264	35242.16575666021	21300.36545109967	49640.66176939039
63102.98665135485	34414.08477652685	39436.69242907959	25585.3131470559	29186.712929571862	17967.831496249437	28355.04100665014	40821.75292260378	21965.593309515854	32986.1922666937	33100.94173156476	33836.83395978804	21308.637365905895	34682.21605390314	32991.123593155564	25650.495117724102	37728.82725716273	35569.509373610716	33797.927386600524	39250.42250632686	44878.263095340706	43961.21804126295	49586.66907435291	28039.215273242768	28174.264703848625	32694.729525500705	31229.68907341264	35242.16575666021	21300.36545109967	39273.37513978056
63102.98665135485	34414.08477652685	39436.69242907959	25585.3131470559	29186.712929571862	17967.831496249437	28355.04100665014	40821.75292260378	21965.593309515854	32986.1922666937	33100.94173156476	33836.83395978804	21308.637365905895	34682.21605390314	32991.123593155564	25650.495117724102	37728.82725716273	35569.509373610716	33797.927386600524	39250.42250632686	44878.263095340706	43961.21804126295	49586.66907435291	28039.215273242768	28174.264703848625	32694.729525500705	31229.68907341264	35242.16575666021	21300.36545109967	39273.37513978056
63102.98665135485	25732.260446194818	39436.69242907959	25585.3131470559	29186.712929571862	17967.831496249437	28355.04100665014	40821.75292260378	21965.593309515854	32986.1922666937	33100.94173156476	33836.83395978804	21308.637365905895	34682.21605390314	32991.123593155564	25650.495117724102	37728.82725716273	35569.509373610716	33797.927386600524	39250.42250632686	44878.263095340706	43961.21804126295	49586.66907435291	28039.215273242768	28174.264703848625	32694.729525500705	31229.68907341264	35242.16575666021	21300.36545109967	39273.37513978056
63102.98665135485	25732.260446194818	39436.69242907959	25585.3131470559	29186.712929571862	17967.831496249437	28355.04100665014	40821.75292260378	21965.593309515854	32986.1922666937	33100.94173156476	33836.83395978804	21308.637365905895	34682.21605390314	32991.123593155564	25650.495117724102	37728.82725716273	23500.37964083679	33797.927386600524	39250.42250632686	44878.263095340706	43961.21804126295	49586.66907435291	28039.215273242768	28174.264703848625	32694.729525500705	31229.68907341264	35242.16575666021	21300.36545109967	39273.37513978056
63102.98665135485	25732.260446194818	39436.69242907959	25585.3131470559	29186.712929571862	17967.831496249437	28355.04100665014	40821.75292260378	21965.593309515854	32986.1922666937	33100.94173156476	33836.83395978804	21308.637365905895	34682.21605390314	32991.123593155564	25650.495117724102	37728.82725716273	23500.37964083679	33797.927386600524	39250.42250632686	44878.263095340706	43961.21804126295	49586.66907435291	28039.215273242768	28174.264703848625	32694.729525500705	31229.68907341264	35242.16575666021	21300.36545109967	39273.37513978056
63102.98665135485	25732.260446194818	39436.69242907959	25585.3131470559	29186.712929571862	17967.831496249437	28355.04100665014	40821.75292260378	21965.593309515854	32986.1922666937	33100.94173156476	33836.83395978804	21308.637365905895	34682.21605390314	32991.123593155564	25650.495117724102	37728.82725716273	23500.37964083679	33797.927386600524	39250.42250632686	44878.263095340706	43961.21804126295	49586.66907435291	28039.215273242768	28174.264703848625	32694.729525500705	31229.68907341264	35242.16575666021	21300.36545109967	39273.37513978056
60121.42530138004	25732.260446194818	39436.69242907959	25585.3131470559	29186.712929571862	17967.831496249437	28355.04100665014	40821.75292260378	21965.593309515854	32986.1922666937	33100.94173156476	33836.83395978804	21308.637365905895	34682.21605390314	32991.123593155564	25650.495117724102	37728.82725716273	23500.37964083679	33797.927386600524	39250.42250632686	44878.263095340706	43961.21804126295	49586.66907435291	28039.215273242768	28174.264703848625	32694.729525500705	31229.68907341264	35242.16575666021	21300.36545109967	39273.37513978056
60121.42530138004	25732.260446194818	39436.69242907959	25585.3131470559	29186.712929571862	17967.831496249437	28355.04100665014	40821.75292260378	21965.593309515854	32986.1922666937	33100.94173156476	33836.83395978804	21308.637365905895	34682.21605390314	32991.123593155564	25281.384007947785	37728.82725716273	23500.37964083679	33797.927386600524	39250.42250632686	44878.263095340706	43961.21804126295	49586.66907435291	28039.215273242768	28174.264703848625	32694.729525500705	31229.68907341264	35242.16575666021	21300.36545109967	39273.37513978056
60121.42530138004	25732.260446194818	39436.69242907959	25585.3131470559	29186.712929571862	17967.831496249437	28355.04100665014	40821.75292260378	21965.593309515854	32986.1922666937	33100.94173156476	33836.83395978804	21308.637365905895	34682.21605390314	31208.030991733292	25281.384007947785	37728.82725716273	23500.37964083679	33797.927386600524	39250.42250632686	44878.263095340706	43961.21804126295	49586.66907435291	28039.215273242768	28174.264703848625	32694.729525500705	31229.68907341264	35242.16575666021	21300.36545109967	39273.37513978056
60121.42530138004	25732.260446194818	39436.69242907959	25585.3131470559	29186.712929571862	17967.831496249437	28355.04100665014	40821.75292260378	21965.593309515854	32986.1922666937	33100.94173156476	33836.83395978804	21308.637365905895	34682.21605390314	31208.030991733292	25281.384007947785	37728.82725716273	23500.37964083679	33797.927386600524	39250.42250632686	44878.263095340706	43961.21804126295	49586.66907435291	28039.215273242768	28174.264703848625	32694.729525500705	31229.68907341264	35242.16575666021	21300.36545109967	39273.37513978056
60121.42530138004	25732.260446194818	39436.69242907959	25585.3131470559	29186.712929571862	17967.831496249437	28355.04100665014	40821.75292260378	21965.593309515854	32986.1922666937	33100.94173156476	33836.83395978804	21308.637365905895	34682.21605390314	31208.030991733292	25281.384007947785	37728.82725716273	23500.37964083679	33797.927386600524	39250.42250632686	44878.263095340706	43961.21804126295	49586.66907435291	28039.215273242768	28174.264703848625	32694.729525500705	31229.68907341264	35242.16575666021	21300.36545109967	39273.37513978056
60121.42530138004	25732.260446194818	39436.69242907959	25585.3131470559	29186.712929571862	17967.831496249437	28355.04100665014	40821.75292260378	21965.593309515854	32986.1922666937	33100.94173156476	33836.83395978804	21308.637365905895	34682.21605390314	31208.030991733292	25281.384007947785	37728.82725716273	23500.37964083679	33797.927386600524	39250.42250632686	44878.263095340706	43961.21804126295	49586.66907435291	27579.47225874383	28174.264703848625	32694.729525500705	31229.68907341264	35242.16575666021	21300.36545109967	39273.37513978056
60121.42530138004	25732.260446194818	39436.69242907959	25585.3131470559	29186.712929571862	17967.831496249437	28355.04100665014	40821.75292260378	21965.593309515854	32986.1922666937	33100.94173156476	33836.83395978804	21308.637365905895	34682.21605390314	31208.030991733292	25281.384007947785	37728.82725716273	23500.37964083679	33797.927386600524	39250.42250632686	39763.791902638826	43961.21804126295	49586.66907435291	27579.47225874383	28174.264703848625	32694.729525500705	31229.68907341264	35242.16575666021	21300.36545109967	39273.37513978056
60121.42530138004	25732.260446194818	38676.20393452018	25585.3131470559	29186.712929571862	17967.831496249437	28355.04100665014	40821.75292260378	21965.593309515854	32986.1922666937	33100.94173156476	33836.83395978804	21308.637365905895	34682.21605390314	31208.030991733292	25281.384007947785	37728.82725716273	23500.37964083679	33797.927386600524	39250.42250632686	39763.791902638826	43961.21804126295	49586.66907435291	27579.47225874383	28174.264703848625	32694.729525500705	31229.68907341264	35242.16575666021	21300.36545109967	32099.967939994487
60121.42530138004	25732.260446194818	38676.20393452018	25585.3131470559	24856.183151470213	17967.831496249437	28355.04100665014	40821.75292260378	21965.593309515854	32217.01725198465	33100.94173156476	33836.83395978804	21308.637365905895	34682.21605390314	31208.030991733292	25281.384007947785	37728.82725716273	23500.37964083679	33797.927386600524	37491.04586410623	39763.791902638826	43961.21804126295	49586.66907435291	27579.47225874383	28174.264703848625	32694.729525500705	31229.68907341264	35242.16575666021	21300.36545109967	32099.967939994487
60121.42530138004	25732.260446194818	38676.20393452018	25585.3131470559	24856.183151470213	17967.831496249437	28355.04100665014	40821.75292260378	21965.593309515854	32217.01725198465	33100.94173156476	33836.83395978804	21308.637365905895	34682.21605390314	31208.030991733292	25281.384007947785	37728.82725716273	23500.37964083679	33207.92480591293	37491.04586410623	39763.791902638826	43961.21804126295	49354.461335163534	27579.47225874383	28174.264703848625	32694.729525500705	31229.68907341264	35242.16575666021	21300.36545109967	32099.967939994487
60121.42530138004	25732.260446194818	38676.20393452018	25585.3131470559	24856.183151470213	17967.831496249437	28355.04100665014	40821.75292260378	21965.593309515854	32217.01725198465	33100.94173156476	31336.435086950627	21308.637365905895	34682.21605390314	31208.030991733292	25281.384007947785	37728.82725716273	23500.37964083679	33207.92480591293	37491.04586410623	39763.791902638826	43961.21804126295	49354.461335163534	27579.47225874383	25780.653360909382	32694.729525500705	26580.75691506126	35242.16575666021	21300.36545109967	32099.967939994487
60121.42530138004	25732.260446194818	38676.20393452018	25585.3131470559	24856.183151470213	17967.831496249437	28355.04100665014	40821.75292260378	21965.593309515854	32217.01725198465	33100.94173156476	31336.435086950627	21308.637365905895	34682.21605390314	31208.030991733292	25281.384007947785	37728.82725716273	23500.37964083679	33207.92480591293	23051.72990755964	39763.791902638826	43961.21804126295	49354.461335163534	26076.010678380037	25780.653360909382	32694.729525500705	26580.75691506126	29338.145470273328	21300.36545109967	32099.967939994487
59046.140404512174	25732.260446194818	38676.20393452018	25585.3131470559	24856.183151470213	17967.831496249437	28355.04100665014	40821.75292260378	21965.593309515854	32217.01725198465	33100.94173156476	29888.98724573289	21308.637365905895	34682.21605390314	31208.030991733292	25281.384007947785	37728.82725716273	23500.37964083679	33207.92480591293	23051.72990755964	39763.791902638826	43961.21804126295	49354.461335163534	26076.010678380037	25780.653360909382	32694.729525500705	22756.318273791512	29338.145470273328	21300.36545109967	32099.967939994487
59046.140404512174	25732.260446194818	38676.20393452018	25585.3131470559	20232.739357985753	17967.831496249437	28355.04100665014	40821.75292260378	21965.593309515854	32217.01725198465	33100.94173156476	29888.98724573289	21308.637365905895	34682.21605390314	30453.357350766142	25281.384007947785	35298.56603784444	23500.37964083679	33207.92480591293	23051.72990755964	33571.25125062355	43961.21804126295	49354.461335163534	26076.010678380037	25780.653360909382	32694.729525500705	22756.318273791512	29338.145470273328	21300.36545109967	32099.967939994487
59046.140404512174	25732.260446194818	38676.20393452018	25585.3131470559	20232.739357985753	17967.831496249437	28355.04100665014	40821.75292260378	21965.593309515854	32217.01725198465	33100.94173156476	20964.473058002033	21308.637365905895	34682.21605390314	30453.357350766142	25281.384007947785	35298.56603784444	23500.37964083679	33207.92480591293	23051.72990755964	20317.969365648543	43961.21804126295	37783.37624551424	20909.513791268644	25780.653360909382	32694.729525500705	22756.318273791512	29338.145470273328	21300.36545109967	32099.967939994487
59046.140404512174	25732.260446194818	38676.20393452018	25585.3131470559	20232.739357985753	17967.831496249437	28355.04100665014	40821.75292260378	21965.593309515854	32217.01725198465	33100.94173156476	20964.473058002033	21308.637365905895	34682.21605390314	30453.357350766142	25281.384007947785	35298.56603784444	23500.37964083679	33207.92480591293	23051.72990755964	20317.969365648543	43961.21804126295	37783.37624551424	20909.513791268644	25780.653360909382	32694.729525500705	22756.318273791512	29338.145470273328	21300.36545109967	32099.967939994487
57875.14321093315	25732.260446194818	38676.20393452018	25585.3131470559	20232.739357985753	17967.831496249437	28355.04100665014	40821.75292260378	21965.593309515854	32217.01725198465	33100.94173156476	20964.473058002033	21308.637365905895	34682.21605390314	30453.357350766142	25281.384007947785	35298.56603784444	23500.37964083679	33207.92480591293	23051.72990755964	20317.969365648543	43961.21804126295	37783.37624551424	20801.41432557148	25780.653360909382	32694.729525500705	22756.318273791512	29338.145470273328	21300.36545109967	32099.967939994487
57875.14321093315	25732.260446194818	38676.20393452018	25585.3131470559	20232.739357985753	17967.831496249437	28355.04100665014	40821.75292260378	21965.593309515854	32217.01725198465	33100.94173156476	20964.473058002033	21308.637365905895	34682.21605390314	30453.357350766142	25281.384007947785	35298.56603784444	23500.37964083679	33207.92480591293	23051.72990755964	20317.969365648543	43961.21804126295	37783.37624551424	20801.41432557148	25780.653360909382	32694.729525500705	22756.318273791512	29338.145470273328	21300.36545109967	32099.967939994487
57875.14321093315	25732.260446194818	38676.20393452018	25585.3131470559	20232.739357985753	17967.831496249437	28355.04100665014	40821.75292260378	21965.593309515854	32217.01725198465	33100.94173156476	20964.473058002033	21308.637365905895	34682.21605390314	30453.357350766142	25281.384007947785	35298.56603784444	23500.37964083679	33207.92480591293	23051.72990755964	20317.969365648543	43961.21804126295	37783.37624551424	20801.41432557148	25780.653360909382	32694.729525500705	22756.318273791512	29338.145470273328	21300.36545109967	32099.967939994487
57875.14321093315	25732.260446194818	38676.20393452018	25585.3131470559	20232.739357985753	17967.831496249437	28355.04100665014	40821.75292260378	21965.593309515854	32217.01725198465	33100.94173156476	20964.473058002033	21308.637365905895	34682.21605390314	30453.357350766142	25281.384007947785	35298.56603784444	23500.37964083679	33207.92480591293	23051.72990755964	20317.969365648543	43961.21804126295	37783.37624551424	20801.41432557148	25780.653360909382	32694.729525500705	22756.318273791512	29338.145470273328	21300.36545109967	32099.967939994487
57875.14321093315	25732.260446194818	38676.20393452018	25585.3131470559	20232.739357985753	17967.831496249437	28355.04100665014	40821.75292260378	21965.593309515854	32217.01725198465	33100.94173156476	20964.473058002033	21308.637365905895	34682.21605390314	30453.357350766142	25281.384007947785	35298.56603784444	23500.37964083679	33207.92480591293	23051.72990755964	20317.969365648543	43961.21804126295	37783.37624551424	20801.41432557148	25780.653360909382	32694.729525500705	22756.318273791512	29338.145470273328	21300.36545109967	32099.967939994487
57875.14321093315	25732.260446194818	38676.20393452018	25585.3131470559	20232.739357985753	17967.831496249437	28355.04100665014	40821.75292260378	21965.593309515854	32217.01725198465	33100.94173156476	20964.473058002033	21308.637365905895	34682.21605390314	30453.357350766142	25281.384007947785	35298.56603784444	23500.37964083679	33207.92480591293	23051.72990755964	20317.969365648543	43961.21804126295	37783.37624551424	20801.41432557148	25780.653360909382	32694.729525500705	22756.318273791512	29338.145470273328	21300.36545109967	32099.967939994487
57875.14321093315	25732.260446194818	38676.20393452018	25585.3131470559	20232.739357985753	17967.831496249437	28355.04100665014	40821.75292260378	21965.593309515854	32217.01725198465	33100.94173156476	20964.473058002033	21308.637365905895	34682.21605390314	30453.357350766142	25281.384007947785	35298.56603784444	23500.37964083679	33207.92480591293	23051.72990755964	20317.969365648543	43961.21804126295	37783.37624551424	20801.41432557148	25780.653360909382	32694.729525500705	18564.21965510883	29338.145470273328	21300.36545109967	32099.967939994487
57875.14321093315	25732.260446194818	38676.20393452018	25585.3131470559	20232.739357985753	17967.831496249437	28355.04100665014	40821.75292260378	21965.593309515854	32217.01725198465	33100.94173156476	20964.473058002033	21308.637365905895	34682.21605390314	30453.357350766142	25281.384007947785	35298.56603784444	23500.37964083679	33207.92480591293	23051.72990755964	20317.969365648543	43961.21804126295	37783.37624551424	20801.41432557148	25780.653360909382	32694.729525500705	18564.21965510883	29338.145470273328	21300.36545109967	32099.967939994487
57875.14321093315	25732.260446194818	38676.20393452018	25585.3131470559	20232.739357985753	17967.831496249437	28355.04100665014	40821.75292260378	21965.593309515854	32217.01725198465	33100.94173156476	20964.473058002033	21308.637365905895	34682.21605390314	30453.357350766142	25281.384007947785	35298.56603784444	23500.37964083679	33207.92480591293	23051.72990755964	20317.969365648543	43961.21804126295	35920.12773696156	20801.41432557148	25780.653360909382	32694.729525500705	18564.21965510883	29338.145470273328	21300.36545109967	32099.967939994487
57875.14321093315	25732.260446194818	38676.20393452018	25585.3131470559	20232.739357985753	17967.831496249437	28355.04100665014	40821.75292260378	21965.593309515854	32217.01725198465	33100.94173156476	20964.473058002033	21308.637365905895	34682.21605390314	30453.357350766142	25281.384007947785	35298.56603784444	23500.37964083679	33207.92480591293	23051.72990755964	20317.969365648543	43961.21804126295	35920.12773696156	20801.41432557148	25780.653360909382	32694.729525500705	18564.21965510883	29338.145470273328	21300.36545109967	32099.967939994487
57875.14321093315	25732.260446194818	34960.76788507602	25585.3131470559	20232.739357985753	17967.831496249437	28355.04100665014	40821.75292260378	21965.593309515854	32217.01725198465	33100.94173156476	20964.473058002033	21308.637365905895	34682.21605390314	29261.39648068256	25281.384007947785	35298.56603784444	23500.37964083679	31765.59390066032	23051.72990755964	20317.969365648543	43961.21804126295	35920.12773696156	20801.41432557148	25780.653360909382	32694.729525500705	18564.21965510883	29338.145470273328	21300.36545109967	32099.967939994487
57875.14321093315	25732.260446194818	34960.76788507602	25585.3131470559	20232.739357985753	17967.831496249437	28355.04100665014	40821.75292260378	21965.593309515854	32217.01725198465	33100.94173156476	20964.473058002033	21308.637365905895	34682.21605390314	29261.39648068256	25281.384007947785	34113.51586070134	23500.37964083679	31765.59390066032	23051.72990755964	20317.969365648543	43961.21804126295	35920.12773696156	20801.41432557148	25780.653360909382	32694.729525500705	18564.21965510883	29338.145470273328	21300.36545109967	32099.967939994487
57875.14321093315	25732.260446194818	34960.76788507602	25585.3131470559	20232.739357985753	17967.831496249437	28355.04100665014	40821.75292260378	21965.593309515854	32217.01725198465	33100.94173156476	20964.473058002033	21308.637365905895	34682.21605390314	29261.39648068256	25281.384007947785	34113.51586070134	23500.37964083679	31765.59390066032	23051.72990755964	20317.969365648543	43961.21804126295	35920.12773696156	20801.41432557148	25780.653360909382	32694.729525500705	18564.21965510883	29338.145470273328	21300.36545109967	32099.967939994487
57875.14321093315	25732.260446194818	34960.76788507602	25585.3131470559	20232.739357985753	17967.831496249437	28355.04100665014	28566.110143457357	21965.593309515854	32217.01725198465	33100.94173156476	20964.473058002033	21308.637365905895	34682.21605390314	29261.39648068256	21944.126248506098	34113.51586070134	23500.37964083679	31765.59390066032	23051.72990755964	20317.969365648543	43961.21804126295	35920.12773696156	20801.41432557148	25780.653360909382	32694.729525500705	18564.21965510883	29338.145470273328	21300.36545109967	32099.967939994487
57875.14321093315	25732.260446194818	34960.76788507602	25585.3131470559	20232.739357985753	17967.831496249437	28355.04100665014	28566.110143457357	21965.593309515854	32217.01725198465	33100.94173156476	20964.473058002033	21308.637365905895	34682.21605390314	28775.11726191832	21944.126248506098	34113.51586070134	23500.37964083679	31765.59390066032	23051.72990755964	18959.03380293477	43961.21804126295	35920.12773696156	20801.41432557148	25780.653360909382	32694.729525500705	18564.21965510883	29338.145470273328	21300.36545109967	32099.967939994487
41570.30035930491	25732.260446194818	34960.76788507602	25585.3131470559	20232.739357985753	17967.831496249437	28355.04100665014	28566.110143457357	21965.593309515854	32217.01725198465	33100.94173156476	20964.473058002033	21308.637365905895	34682.21605390314	28775.11726191832	21944.126248506098	34113.51586070134	23500.37964083679	31765.59390066032	23051.72990755964	18959.03380293477	43961.21804126295	35920.12773696156	20801.41432557148	25780.653360909382	32694.729525500705	18564.21965510883	29338.145470273328	21300.36545109967	32099.967939994487
41570.30035930491	25732.260446194818	34960.76788507602	25585.3131470559	20232.739357985753	17967.831496249437	28355.04100665014	28566.110143457357	21965.593309515854	32217.01725198465	33100.94173156476	20964.473058002033	21308.637365905895	34682.21605390314	28775.11726191832	21944.126248506098	34113.51586070134	23500.37964083679	31765.59390066032	23051.72990755964	18959.03380293477	43961.21804126295	35920.12773696156	20801.41432557148	25780.653360909382	32694.729525500705	18564.21965510883	29338.145470273328	21300.36545109967	32099.967939994487
41570.30035930491	25732.260446194818	34960.76788507602	17908.399187000352	20232.739357985753	17967.831496249437	28355.04100665014	28566.110143457357	21965.593309515854	32217.01725198465	33100.94173156476	20964.473058002033	21308.637365905895	34682.21605390314	28775.11726191832	21944.126248506098	34113.51586070134	23500.37964083679	31765.59390066032	23051.72990755964	18959.03380293477	43961.21804126295	35920.12773696156	18330.710685511294	25780.653360909382	32694.729525500705	18564.21965510883	29338.145470273328	21300.36545109967	32099.967939994487
41570.30035930491	25732.260446194818	34960.76788507602	17908.399187000352	20232.739357985753	17967.831496249437	28355.04100665014	28566.110143457357	21965.593309515854	32217.01725198465	33100.94173156476	20964.473058002033	21308.637365905895	34682.21605390314	28775.11726191832	21944.126248506098	34113.51586070134	23500.37964083679	31765.59390066032	23051.72990755964	18959.03380293477	43961.21804126295	35920.12773696156	18330.710685511294	25780.653360909382	32694.729525500705	18564.21965510883	29338.145470273328	21300.36545109967	32099.967939994487
41570.30035930491	25732.260446194818	34960.76788507602	17908.399187000352	20232.739357985753	17967.831496249437	28355.04100665014	28566.110143457357	21965.593309515854	32217.01725198465	33100.94173156476	20964.473058002033	21308.637365905895	34682.21605390314	28775.11726191832	21944.126248506098	34113.51586070134	23500.37964083679	31765.59390066032	23051.72990755964	18959.03380293477	43961.21804126295	35920.12773696156	18330.710685511294	25780.653360909382	32694.729525500705	18564.21965510883	29338.145470273328	21300.36545109967	32099.967939994487
41570.30035930491	25732.260446194818	34960.76788507602	17908.399187000352	20232.739357985753	17967.831496249437	28355.04100665014	28566.110143457357	21965.593309515854	32217.01725198465	33100.94173156476	20964.473058002033	21308.637365905895	34682.21605390314	22389.951941079355	21944.126248506098	27656.077509889947	23500.37964083679	31765.59390066032	23051.72990755964	18959.03380293477	43961.21804126295	33685.84727446595	18330.710685511294	25780.653360909382	32694.729525500705	18564.21965510883	29338.145470273328	21300.36545109967	32099.967939994487
38861.83354699811	25732.260446194818	34960.76788507602	17908.399187000352	20232.739357985753	17967.831496249437	28355.04100665014	28566.110143457357	21965.593309515854	32217.01725198465	33100.94173156476	20964.473058002033	21308.637365905895	34682.21605390314	22389.951941079355	21944.126248506098	27656.077509889947	23500.37964083679	31765.59390066032	23051.72990755964	18959.03380293477	43961.21804126295	33685.84727446595	18330.710685511294	25780.653360909382	32694.729525500705	18564.21965510883	29338.145470273328	21300.36545109967	32099.967939994487
38861.83354699811	25732.260446194818	34960.76788507602	17908.399187000352	20232.739357985753	17967.831496249437	28355.04100665014	28566.110143457357	21965.593309515854	32217.01725198465	33100.94173156476	20964.473058002033	21308.637365905895	34682.21605390314	22389.951941079355	21944.126248506098	27656.077509889947	23500.37964083679	31765.59390066032	23051.72990755964	18959.03380293477	43961.21804126295	33685.84727446595	18330.710685511294	25780.653360909382	32694.729525500705	18564.21965510883	29338.145470273328	21300.36545109967	32099.967939994487
38861.83354699811	25732.260446194818	34960.76788507602	17908.399187000352	20232.739357985753	17967.831496249437	28355.04100665014	28566.110143457357	21965.593309515854	32217.01725198465	33100.94173156476	20964.473058002033	21308.637365905895	34682.21605390314	22389.951941079355	21944.126248506098	27656.077509889947	23500.37964083679	31765.59390066032	23051.72990755964	18959.03380293477	43961.21804126295	33685.84727446595	18330.710685511294	25780.653360909382	32694.729525500705	18564.21965510883	29338.145470273328	21300.36545109967	32099.967939994487
38861.83354699811	25732.260446194818	34960.76788507602	17908.399187000352	20232.739357985753	17967.831496249437	28355.04100665014	28566.110143457357	21965.593309515854	32217.01725198465	33100.94173156476	20964.473058002033	21308.637365905895	34682.21605390314	22389.951941079355	21944.126248506098	27656.077509889947	23500.37964083679	31765.59390066032	23051.72990755964	18959.03380293477	43961.21804126295	33685.84727446595	18330.710685511294	25780.653360909382	32694.729525500705	18564.21965510883	29338.145470273328	21300.36545109967	32099.967939994487
38861.83354699811	25732.260446194818	34960.76788507602	17908.399187000352	20232.739357985753	17967.831496249437	28355.04100665014	28566.110143457357	21965.593309515854	32217.01725198465	33100.94173156476	20964.473058002033	21080.705586329146	34682.21605390314	22389.951941079355	21944.126248506098	27656.077509889947	23500.37964083679	28550.35490533979	23051.72990755964	18959.03380293477	43961.21804126295	33685.84727446595	18330.710685511294	25780.653360909382	32694.729525500705	18564.21965510883	29338.145470273328	21300.36545109967	32099.967939994487
38861.83354699811	25732.260446194818	34960.76788507602	17908.399187000352	20232.739357985753	17967.831496249437	28355.04100665014	28566.110143457357	21965.593309515854	32217.01725198465	33100.94173156476	20964.473058002033	21080.705586329146	34682.21605390314	22389.951941079355	21944.126248506098	27656.077509889947	23500.37964083679	28550.35490533979	23051.72990755964	18959.03380293477	43961.21804126295	33685.84727446595	18330.710685511294	25780.653360909382	32694.729525500705	18564.21965510883	29338.145470273328	21300.36545109967	32099.967939994487
38861.83354699811	25732.260446194818	34960.76788507602	17908.399187000352	20232.739357985753	17967.831496249437	28355.04100665014	28566.110143457357	21965.593309515854	32217.01725198465	33100.94173156476	20964.473058002033	21080.705586329146	34682.21605390314	22389.951941079355	21944.126248506098	27656.077509889947	23500.37964083679	28550.35490533979	23051.72990755964	18959.03380293477	43961.21804126295	33685.84727446595	18330.710685511294	25780.653360909382	32694.729525500705	18564.21965510883	29338.145470273328	21300.36545109967	32099.967939994487
38861.83354699811	25732.260446194818	34960.76788507602	17908.399187000352	20232.739357985753	17967.831496249437	28355.04100665014	28566.110143457357	21965.593309515854	32217.01725198465	33100.94173156476	20964.473058002033	21080.705586329146	34682.21605390314	22389.951941079355	21944.126248506098	27656.077509889947	23500.37964083679	28550.35490533979	23051.72990755964	18959.03380293477	43961.21804126295	33685.84727446595	18330.710685511294	23702.24113993791	32694.729525500705	18564.21965510883	29338.145470273328	21300.36545109967	32099.967939994487
38861.83354699811	25732.260446194818	34960.76788507602	17908.399187000352	20232.739357985753	17967.831496249437	28355.04100665014	28566.110143457357	21965.593309515854	32217.01725198465	33100.94173156476	20964.473058002033	21080.705586329146	34682.21605390314	22389.951941079355	21944.126248506098	27656.077509889947	23500.37964083679	28550.35490533979	23051.72990755964	18959.03380293477	43961.21804126295	33685.84727446595	18330.710685511294	23702.24113993791	32694.729525500705	18564.21965510883	29338.145470273328	21300.36545109967	32099.967939994487
38861.83354699811	25732.260446194818	34960.76788507602	17908.399187000352	20232.739357985753	17967.831496249437	28355.04100665014	28566.110143457357	21965.593309515854	32217.01725198465	33100.94173156476	20964.473058002033	21080.705586329146	34682.21605390314	22389.951941079355	21944.126248506098	27656.077509889947	23500.37964083679	28550.35490533979	23051.72990755964	18959.03380293477	43961.21804126295	33685.84727446595	18330.710685511294	23702.24113993791	32694.729525500705	18564.21965510883	29338.145470273328	21300.36545109967	32099.967939994487
38861.83354699811	25732.260446194818	34960.76788507602	17908.399187000352	20232.739357985753	17967.831496249437	28355.04100665014	28566.110143457357	21965.593309515854	32217.01725198465	33100.94173156476	20964.473058002033	21080.705586329146	34682.21605390314	22389.951941079355	21944.126248506098	27656.077509889947	23500.37964083679	28550.35490533979	23051.72990755964	18959.03380293477	43961.21804126295	33685.84727446595	18330.710685511294	23702.24113993791	32694.729525500705	18564.21965510883	29338.145470273328	21300.36545109967	32099.967939994487
37326.08091494987	25732.260446194818	34960.76788507602	17908.399187000352	20232.739357985753	17967.831496249437	28355.04100665014	28566.110143457357	21965.593309515854	32217.01725198465	33100.94173156476	20964.473058002033	21080.705586329146	34682.21605390314	22389.951941079355	21944.126248506098	25681.95217563949	23500.37964083679	25443.237790392443	23051.72990755964	18959.03380293477	43961.21804126295	33685.84727446595	18330.710685511294	23702.24113993791	26109.259190515346	16935.38575448009	29338.145470273328	21300.36545109967	32099.967939994487
37326.08091494987	25732.260446194818	34960.76788507602	17908.399187000352	20232.739357985753	17967.831496249437	28355.04100665014	28566.110143457357	21965.593309515854	32217.01725198465	33100.94173156476	20964.473058002033	21080.705586329146	34682.21605390314	22389.951941079355	21944.126248506098	25681.95217563949	23500.37964083679	25443.237790392443	23051.72990755964	18959.03380293477	43961.21804126295	33685.84727446595	18330.710685511294	23702.24113993791	26109.259190515346	16935.38575448009	29338.145470273328	21300.36545109967	32099.967939994487
37326.08091494987	25732.260446194818	34960.76788507602	17908.399187000352	20232.739357985753	17967.831496249437	28355.04100665014	25549.828583464812	21965.593309515854	32217.01725198465	33100.94173156476	20964.473058002033	21080.705586329146	34682.21605390314	22389.951941079355	21944.126248506098	25681.95217563949	23500.37964083679	25443.237790392443	23051.72990755964	18959.03380293477	43961.21804126295	33685.84727446595	18330.710685511294	23702.24113993791	26109.259190515346	16935.38575448009	29338.145470273328	21300.36545109967	32099.967939994487
37326.08091494987	25732.260446194818	34960.76788507602	17908.399187000352	20232.739357985753	17967.831496249437	28355.04100665014	25549.828583464812	21965.593309515854	32217.01725198465	33100.94173156476	20964.473058002033	21080.705586329146	34682.21605390314	22389.951941079355	21944.126248506098	25681.95217563949	23500.37964083679	25443.237790392443	23051.72990755964	18959.03380293477	43961.21804126295	33685.84727446595	18330.710685511294	23702.24113993791	26109.259190515346	16935.38575448009	29338.145470273328	21300.36545109967	32099.967939994487
37326.08091494987	25732.260446194818	34960.76788507602	17908.399187000352	20232.739357985753	17967.831496249437	28355.04100665014	25549.828583464812	21965.593309515854	32217.01725198465	33100.94173156476	20964.473058002033	21080.705586329146	34682.21605390314	22389.951941079355	21944.126248506098	25681.95217563949	23500.37964083679	25443.237790392443	23051.72990755964	18959.03380293477	39897.082461961625	33685.84727446595	18330.710685511294	23702.24113993791	24330.544249293627	16935.38575448009	29338.145470273328	21300.36545109967	32099.967939994487
37326.08091494987	25732.260446194818	34960.76788507602	17908.399187000352	20232.739357985753	17967.831496249437	28355.04100665014	25549.828583464812	21965.593309515854	32217.01725198465	33100.94173156476	20964.473058002033	21080.705586329146	34682.21605390314	22389.951941079355	21944.126248506098	25681.95217563949	23500.37964083679	25443.237790392443	23051.72990755964	18959.03380293477	39897.082461961625	33685.84727446595	18330.710685511294	23702.24113993791	24330.544249293627	16935.38575448009	29338.145470273328	21300.36545109967	32099.967939994487
37326.08091494987	25732.260446194818	34960.76788507602	17908.399187000352	20232.739357985753	17967.831496249437	28355.04100665014	25549.828583464812	21965.593309515854	32217.01725198465	33100.94173156476	20964.473058002033	21080.705586329146	34682.21605390314	22389.951941079355	21944.126248506098	25681.95217563949	23500.37964083679	25443.237790392443	23051.72990755964	18959.03380293477	39897.082461961625	33685.84727446595	18330.710685511294	23702.24113993791	24330.544249293627	16935.38575448009	29338.145470273328	21300.36545109967	32099.967939994487
37326.08091494987	25732.260446194818	34960.76788507602	17908.399187000352	20232.739357985753	17967.831496249437	28355.04100665014	20068.810384337376	21965.593309515854	32217.01725198465	33100.94173156476	20964.473058002033	21080.705586329146	34682.21605390314	22389.951941079355	21944.126248506098	25681.95217563949	23500.37964083679	25443.237790392443	23051.72990755964	18959.03380293477	39897.082461961625	33685.84727446595	18330.710685511294	23702.24113993791	24330.544249293627	16935.38575448009	22381.145144459282	21300.36545109967	32099.967939994487
37326.08091494987	25732.260446194818	34960.76788507602	17908.399187000352	20232.739357985753	17967.831496249437	28355.04100665014	20068.810384337376	21965.593309515854	32217.01725198465	33100.94173156476	20964.473058002033	21080.705586329146	34682.21605390314	22389.951941079355	21944.126248506098	25681.95217563949	23500.37964083679	25443.237790392443	23051.72990755964	18959.03380293477	39897.082461961625	33685.84727446595	18330.710685511294	23702.24113993791	24330.544249293627	16935.38575448009	22381.145144459282	21300.36545109967	32099.967939994487
37326.08091494987	25732.260446194818	34960.76788507602	17908.399187000352	20232.739357985753	17967.831496249437	28355.04100665014	20068.810384337376	21965.593309515854	32217.01725198465	33100.94173156476	20964.473058002033	21080.705586329146	34682.21605390314	22389.951941079355	21944.126248506098	25681.95217563949	23500.37964083679	25443.237790392443	23051.72990755964	18959.03380293477	39897.082461961625	33685.84727446595	18330.710685511294	23702.24113993791	24330.544249293627	16935.38575448009	22381.145144459282	21300.36545109967	32099.967939994487
37326.08091494987	25732.260446194818	34960.76788507602	17908.399187000352	20232.739357985753	17967.831496249437	28355.04100665014	20068.810384337376	21965.593309515854	32217.01725198465	33100.94173156476	20964.473058002033	21080.705586329146	34682.21605390314	22389.951941079355	21944.126248506098	25681.95217563949	23500.37964083679	25443.237790392443	23051.72990755964	18959.03380293477	39897.082461961625	33685.84727446595	18330.710685511294	23702.24113993791	24330.544249293627	16935.38575448009	22381.145144459282	21300.36545109967	32099.967939994487
37326.08091494987	25732.260446194818	34960.76788507602	17908.399187000352	20232.739357985753	17967.831496249437	28355.04100665014	20068.810384337376	21965.593309515854	32217.01725198465	33100.94173156476	20964.473058002033	21080.705586329146	34682.21605390314	22389.951941079355	21944.126248506098	25681.95217563949	23500.37964083679	25395.794430089783	23051.72990755964	18959.03380293477	39897.082461961625	33685.84727446595	18330.710685511294	23702.24113993791	24330.544249293627	16935.38575448009	22381.145144459282	21300.36545109967	32099.967939994487
37326.08091494987	25732.260446194818	34960.76788507602	17908.399187000352	20232.739357985753	17967.831496249437	28355.04100665014	20068.810384337376	21965.593309515854	32217.01725198465	33100.94173156476	20964.473058002033	21080.705586329146	34682.21605390314	22389.951941079355	21944.126248506098	25681.95217563949	23500.37964083679	25395.794430089783	23051.72990755964	18959.03380293477	39897.082461961625	33685.84727446595	18330.710685511294	23702.24113993791	24330.544249293627	16935.38575448009	22381.145144459282	21300.36545109967	32099.967939994487
37326.08091494987	25732.260446194818	34960.76788507602	17908.399187000352	20232.739357985753	17967.831496249437	28355.04100665014	20068.810384337376	21965.593309515854	32217.01725198465	33100.94173156476	20964.473058002033	20600.94993117716	34682.21605390314	22389.951941079355	21944.126248506098	25681.95217563949	23500.37964083679	25395.794430089783	23051.72990755964	18959.03380293477	39897.082461961625	33685.84727446595	18330.710685511294	23702.24113993791	24330.544249293627	16935.38575448009	22381.145144459282	21300.36545109967	32099.967939994487
37326.08091494987	25732.260446194818	29473.494325458792	17908.399187000352	20232.739357985753	17967.831496249437	28355.04100665014	20068.810384337376	21965.593309515854	32217.01725198465	33100.94173156476	20964.473058002033	20600.94993117716	34682.21605390314	22389.951941079355	21944.126248506098	25681.95217563949	23500.37964083679	25395.794430089783	23051.72990755964	18959.03380293477	37576.7757579527	33685.84727446595	18330.710685511294	23702.24113993791	24330.544249293627	16935.38575448009	22381.145144459282	21300.36545109967	32099.967939994487
37326.08091494987	25732.260446194818	29473.494325458792	17908.399187000352	20232.739357985753	17967.831496249437	28355.04100665014	20068.810384337376	21965.593309515854	32217.01725198465	33100.94173156476	20964.473058002033	20600.94993117716	34682.21605390314	22389.951941079355	21944.126248506098	25681.95217563949	23500.37964083679	25395.794430089783	23051.72990755964	18959.03380293477	37576.7757579527	33685.84727446595	18330.710685511294	23702.24113993791	24330.544249293627	16935.38575448009	22381.145144459282	21300.36545109967	32099.967939994487
37326.08091494987	25732.260446194818	29473.494325458792	17908.399187000352	20232.739357985753	17967.831496249437	28355.04100665014	20068.810384337376	21965.593309515854	32217.01725198465	33100.94173156476	20964.473058002033	20600.94993117716	34682.21605390314	22389.951941079355	21944.126248506098	25681.95217563949	23500.37964083679	25395.794430089783	23051.72990755964	18959.03380293477	37576.7757579527	33685.84727446595	18330.710685511294	23702.24113993791	24330.544249293627	16935.38575448009	22381.145144459282	21300.36545109967	32099.967939994487
37326.08091494987	25732.260446194818	29473.494325458792	17908.399187000352	20232.739357985753	17967.831496249437	28355.04100665014	20068.810384337376	21965.593309515854	32217.01725198465	33100.94173156476	20964.473058002033	20600.94993117716	34682.21605390314	22389.951941079355	21944.126248506098	25681.95217563949	23500.37964083679	25395.794430089783	23051.72990755964	18959.03380293477	37576.7757579527	33685.84727446595	18330.710685511294	23702.24113993791	24330.544249293627	16935.38575448009	22381.145144459282	21300.36545109967	32099.967939994487
37326.08091494987	25732.260446194818	29473.494325458792	17908.399187000352	20232.739357985753	17967.831496249437	28355.04100665014	20068.810384337376	21965.593309515854	32217.01725198465	33100.94173156476	20964.473058002033	20600.94993117716	34682.21605390314	22389.951941079355	21944.126248506098	25681.95217563949	23500.37964083679	25395.794430089783	23051.72990755964	18959.03380293477	37576.7757579527	33685.84727446595	18330.710685511294	23702.24113993791	24330.544249293627	16935.38575448009	22381.145144459282	21300.36545109967	32099.967939994487
35858.77121523787	25732.260446194818	29473.494325458792	17908.399187000352	20232.739357985753	17967.831496249437	28355.04100665014	20068.810384337376	21965.593309515854	32217.01725198465	33100.94173156476	20964.473058002033	20600.94993117716	34682.21605390314	22389.951941079355	21944.126248506098	25681.95217563949	23500.37964083679	25395.794430089783	23051.72990755964	18959.03380293477	37576.7757579527	33685.84727446595	18330.710685511294	23702.24113993791	24330.544249293627	16935.38575448009	21868.332224639187	21300.36545109967	32099.967939994487
35858.77121523787	25732.260446194818	29473.494325458792	17908.399187000352	20232.739357985753	17967.831496249437	28355.04100665014	20068.810384337376	21965.593309515854	32217.01725198465	33100.94173156476	20964.473058002033	20600.94993117716	34682.21605390314	22389.951941079355	21944.126248506098	25328.37329074773	23500.37964083679	25395.794430089783	23051.72990755964	18959.03380293477	37576.7757579527	33685.84727446595	18330.710685511294	23702.24113993791	24330.544249293627	16935.38575448009	21868.332224639187	20878.61043172387	32099.967939994487
35858.77121523787	25732.260446194818	29473.494325458792	16654.81904873182	20232.739357985753	17967.831496249437	20508.982796664794	20068.810384337376	21965.593309515854	32217.01725198465	28953.377181612763	20964.473058002033	20600.94993117716	34682.21605390314	22389.951941079355	21944.126248506098	25328.37329074773	17812.595779904073	25395.794430089783	23051.72990755964	18959.03380293477	35139.79606990861	33685.84727446595	18330.710685511294	21164.80055090441	24330.544249293627	16935.38575448009	21868.332224639187	20878.61043172387	32099.967939994487
35858.77121523787	25732.260446194818	29473.494325458792	16654.81904873182	20232.739357985753	17967.831496249437	20508.982796664794	20068.810384337376	21965.593309515854	32217.01725198465	28953.377181612763	20964.473058002033	20600.94993117716	34682.21605390314	22389.951941079355	21944.126248506098	25328.37329074773	17812.595779904073	25395.794430089783	23051.72990755964	18959.03380293477	35139.79606990861	33685.84727446595	18330.710685511294	21164.80055090441	24330.544249293627	16935.38575448009	21868.332224639187	20878.61043172387	32099.967939994487
35858.77121523787	25732.260446194818	29473.494325458792	16654.81904873182	20232.739357985753	17967.831496249437	20508.982796664794	20068.810384337376	21965.593309515854	32217.01725198465	28953.377181612763	20964.473058002033	20600.94993117716	34682.21605390314	22389.951941079355	21944.126248506098	25328.37329074773	17812.595779904073	25395.794430089783	23051.72990755964	18959.03380293477	35139.79606990861	33685.84727446595	18330.710685511294	21164.80055090441	19796.13727281081	16935.38575448009	21868.332224639187	20878.61043172387	32099.967939994487
35858.77121523787	25732.260446194818	29473.494325458792	16654.81904873182	20232.739357985753	17967.831496249437	20508.982796664794	20068.810384337376	21965.593309515854	32217.01725198465	28953.377181612763	20964.473058002033	20600.94993117716	34682.21605390314	22389.951941079355	21944.126248506098	25328.37329074773	17812.595779904073	25395.794430089783	23051.72990755964	18959.03380293477	35139.79606990861	25760.557407905624	18330.710685511294	21164.80055090441	19796.13727281081	16935.38575448009	21868.332224639187	20878.61043172387	32099.967939994487
35858.77121523787	25732.260446194818	29473.494325458792	16654.81904873182	20232.739357985753	17967.831496249437	20508.982796664794	20068.810384337376	21965.593309515854	32217.01725198465	28953.377181612763	20964.473058002033	20600.94993117716	33963.62973807774	22389.951941079355	21944.126248506098	25328.37329074773	17812.595779904073	25395.794430089783	23051.72990755964	18959.03380293477	35139.79606990861	25760.557407905624	18330.710685511294	21164.80055090441	19796.13727281081	16935.38575448009	21868.332224639187	20878.61043172387	32099.967939994487
35858.77121523787	25732.260446194818	29473.494325458792	16654.81904873182	20232.739357985753	17967.831496249437	20508.982796664794	20068.810384337376	21965.593309515854	32217.01725198465	28953.377181612763	20964.473058002033	20600.94993117716	33963.62973807774	22389.951941079355	21944.126248506098	25328.37329074773	17812.595779904073	25395.794430089783	23051.72990755964	18959.03380293477	35139.79606990861	25760.557407905624	18330.710685511294	21164.80055090441	19796.13727281081	16935.38575448009	21868.332224639187	20878.61043172387	32099.967939994487
35858.77121523787	25732.260446194818	29473.494325458792	16654.81904873182	20232.739357985753	17967.831496249437	20508.982796664794	20068.810384337376	17683.017417083738	32217.01725198465	28953.377181612763	20964.473058002033	20600.94993117716	33963.62973807774	22389.951941079355	21944.126248506098	25328.37329074773	17812.595779904073	25395.794430089783	23051.72990755964	18959.03380293477	35139.79606990861	25760.557407905624	18330.710685511294	21164.80055090441	19796.13727281081	16935.38575448009	21868.332224639187	20878.61043172387	32099.967939994487
35858.77121523787	25732.260446194818	29473.494325458792	16654.81904873182	20232.739357985753	17967.831496249437	20508.982796664794	20068.810384337376	17683.017417083738	32217.01725198465	28953.377181612763	20964.473058002033	20600.94993117716	33963.62973807774	22389.951941079355	21944.126248506098	25328.37329074773	17812.595779904073	25395.794430089783	23051.72990755964	18959.03380293477	35139.79606990861	25760.557407905624	18330.710685511294	21164.80055090441	19796.13727281081	16935.38575448009	19263.12339719315	20878.61043172387	32099.967939994487
35858.77121523787	25732.260446194818	29473.494325458792	16654.81904873182	20232.739357985753	17967.831496249437	20508.982796664794	20068.810384337376	17683.017417083738	32217.01725198465	28953.377181612763	20964.473058002033	20600.94993117716	33963.62973807774	22389.951941079355	21944.126248506098	25328.37329074773	17812.595779904073	25395.794430089783	23051.72990755964	18959.03380293477	35139.79606990861	25760.557407905624	18330.710685511294	21164.80055090441	19796.13727281081	16935.38575448009	19263.12339719315	20878.61043172387	32099.967939994487
35858.77121523787	25732.260446194818	29473.494325458792	16654.81904873182	20232.739357985753	17967.831496249437	20508.982796664794	20068.810384337376	17683.017417083738	32217.01725198465	28953.377181612763	20964.473058002033	20600.94993117716	33963.62973807774	22389.951941079355	21944.126248506098	25328.37329074773	17812.595779904073	25395.794430089783	23051.72990755964	18959.03380293477	35139.79606990861	25760.557407905624	18330.710685511294	21164.80055090441	19796.13727281081	16935.38575448009	19263.12339719315	20878.61043172387	32099.967939994487
35858.77121523787	25732.260446194818	29473.494325458792	16654.81904873182	20232.739357985753	17967.831496249437	20508.982796664794	20068.810384337376	17683.017417083738	32217.01725198465	28953.377181612763	20964.473058002033	20600.94993117716	33963.62973807774	22389.951941079355	21944.126248506098	25328.37329074773	17812.595779904073	25395.794430089783	23051.72990755964	18959.03380293477	35139.79606990861	25760.557407905624	18330.710685511294	21164.80055090441	19796.13727281081	16935.38575448009	19263.12339719315	20878.61043172387	32099.967939994487
35858.77121523787	25732.260446194818	29473.494325458792	16654.81904873182	18682.12088706289	17967.831496249437	20508.982796664794	20068.810384337376	17683.017417083738	32217.01725198465	28953.377181612763	20964.473058002033	20600.94993117716	33963.62973807774	22389.951941079355	21944.126248506098	25328.37329074773	17291.898851335245	25395.794430089783	23051.72990755964	18959.03380293477	35139.79606990861	25760.557407905624	18330.710685511294	21164.80055090441	19796.13727281081	16935.38575448009	19263.12339719315	20878.61043172387	32099.967939994487
35858.77121523787	25732.260446194818	29473.494325458792	16654.81904873182	18682.12088706289	17967.831496249437	20508.982796664794	20068.810384337376	17683.017417083738	32217.01725198465	28953.377181612763	20964.473058002033	20600.94993117716	33963.62973807774	22389.951941079355	21944.126248506098	25328.37329074773	17291.898851335245	25395.794430089783	23051.72990755964	18959.03380293477	35139.79606990861	25760.557407905624	18330.710685511294	21164.80055090441	19796.13727281081	16935.38575448009	19263.12339719315	20878.61043172387	32099.967939994487
35858.77121523787	25732.260446194818	29473.494325458792	16654.81904873182	18682.12088706289	17967.831496249437	20508.982796664794	20068.810384337376	17683.017417083738	32217.01725198465	28953.377181612763	20964.473058002033	20600.94993117716	33963.62973807774	22389.951941079355	21944.126248506098	25328.37329074773	17291.898851335245	25395.794430089783	23051.72990755964	18959.03380293477	35139.79606990861	25760.557407905624	18330.710685511294	21164.80055090441	19796.13727281081	16935.38575448009	19263.12339719315	20878.61043172387	32099.967939994487
34105.49950023363	25732.260446194818	29473.494325458792	16654.81904873182	18682.12088706289	17967.831496249437	20508.982796664794	20068.810384337376	17683.017417083738	31760.265295819998	28953.377181612763	20964.473058002033	20600.94993117716	33963.62973807774	22389.951941079355	21944.126248506098	25328.37329074773	17291.898851335245	25395.794430089783	23051.72990755964	18959.03380293477	35139.79606990861	25760.557407905624	18330.710685511294	21164.80055090441	19796.13727281081	16935.38575448009	19263.12339719315	20878.61043172387	32099.967939994487
34105.49950023363	25732.260446194818	29473.494325458792	16654.81904873182	18682.12088706289	17967.831496249437	20508.982796664794	20068.810384337376	17683.017417083738	31760.265295819998	28953.377181612763	20964.473058002033	20600.94993117716	33963.62973807774	22389.951941079355	21944.126248506098	25328.37329074773	17291.898851335245	25350.021593451194	23051.72990755964	18959.03380293477	35139.79606990861	25760.557407905624	18330.710685511294	21164.80055090441	19796.13727281081	16935.38575448009	19263.12339719315	20878.61043172387	32099.967939994487
34105.49950023363	25732.260446194818	29473.494325458792	16654.81904873182	18682.12088706289	17967.831496249437	20508.982796664794	20068.810384337376	17683.017417083738	31760.265295819998	28953.377181612763	20964.473058002033	18612.68703352707	26640.03375260852	22389.951941079355	21944.126248506098	25328.37329074773	17291.898851335245	25350.021593451194	23051.72990755964	18959.03380293477	35139.79606990861	25760.557407905624	18330.710685511294	21164.80055090441	19796.13727281081	16935.38575448009	19263.12339719315	20878.61043172387	32099.967939994487
34105.49950023363	25732.260446194818	29473.494325458792	16654.81904873182	18682.12088706289	17967.831496249437	20508.982796664794	20068.810384337376	17683.017417083738	31760.265295819998	28953.377181612763	20964.473058002033	18612.68703352707	26640.03375260852	22389.951941079355	21944.126248506098	25328.37329074773	17291.898851335245	25350.021593451194	23051.72990755964	18959.03380293477	35139.79606990861	25760.557407905624	18330.710685511294	21164.80055090441	19796.13727281081	16935.38575448009	19263.12339719315	20878.61043172387	32099.967939994487
34105.49950023363	25732.260446194818	29473.494325458792	16654.81904873182	18682.12088706289	17967.831496249437	20508.982796664794	20068.810384337376	17683.017417083738	31760.265295819998	28953.377181612763	20964.473058002033	18612.68703352707	26640.03375260852	22389.951941079355	21944.126248506098	25328.37329074773	17291.898851335245	25350.021593451194	23051.72990755964	18959.03380293477	35139.79606990861	25760.557407905624	18330.710685511294	21164.80055090441	19796.13727281081	16935.38575448009	19263.12339719315	20878.61043172387	32099.967939994487
34105.49950023363	25732.260446194818	29473.494325458792	16654.81904873182	18682.12088706289	17967.831496249437	20508.982796664794	20068.810384337376	17683.017417083738	31760.265295819998	28953.377181612763	20964.473058002033	16843.399900438704	26640.03375260852	22389.951941079355	21944.126248506098	25328.37329074773	17291.898851335245	25350.021593451194	22291.445568963336	18959.03380293477	35139.79606990861	25760.557407905624	18330.710685511294	21164.80055090441	18063.832064252332	16935.38575448009	19263.12339719315	20878.61043172387	32099.967939994487
34105.49950023363	25732.260446194818	29344.297618451845	16654.81904873182	18682.12088706289	17967.831496249437	20508.982796664794	20068.810384337376	17683.017417083738	31760.265295819998	28953.377181612763	20964.473058002033	16843.399900438704	26640.03375260852	22389.951941079355	21944.126248506098	25328.37329074773	16836.865766745705	25350.021593451194	21562.94701413928	18959.03380293477	35139.79606990861	25760.557407905624	18330.710685511294	21164.80055090441	18063.832064252332	16935.38575448009	19263.12339719315	20878.61043172387	31207.577829431397
34105.49950023363	25732.260446194818	29344.297618451845	16654.81904873182	18682.12088706289	17967.831496249437	20508.982796664794	20068.810384337376	17683.017417083738	31760.265295819998	28953.377181612763	20964.473058002033	16843.399900438704	26640.03375260852	22389.951941079355	21944.126248506098	25328.37329074773	16836.865766745705	25350.021593451194	21562.94701413928	18959.03380293477	35139.79606990861	25760.557407905624	18330.710685511294	21164.80055090441	18063.832064252332	16935.38575448009	19263.12339719315	20878.61043172387	31207.577829431397
34105.49950023363	25732.260446194818	25696.244108507562	16654.81904873182	18682.12088706289	17967.831496249437	20508.982796664794	20068.810384337376	17683.017417083738	31760.265295819998	28953.377181612763	20964.473058002033	16843.399900438704	26640.03375260852	22389.951941079355	21944.126248506098	25328.37329074773	16836.865766745705	25350.021593451194	21562.94701413928	18959.03380293477	35139.79606990861	25760.557407905624	18330.710685511294	21164.80055090441	18063.832064252332	16935.38575448009	19263.12339719315	20878.61043172387	31207.577829431397
34105.49950023363	25732.260446194818	25696.244108507562	16654.81904873182	18682.12088706289	17967.831496249437	20508.982796664794	20068.810384337376	17683.017417083738	31760.265295819998	28953.377181612763	20964.473058002033	16843.399900438704	26640.03375260852	22389.951941079355	21944.126248506098	25328.37329074773	16836.865766745705	25350.021593451194	21562.94701413928	18959.03380293477	35139.79606990861	25760.557407905624	18330.710685511294	21164.80055090441	18063.832064252332	16935.38575448009	19263.12339719315	20878.61043172387	31207.577829431397
34105.49950023363	25732.260446194818	25696.244108507562	16654.81904873182	18682.12088706289	17967.831496249437	20508.982796664794	20068.810384337376	17683.017417083738	31760.265295819998	28953.377181612763	20964.473058002033	16843.399900438704	26640.03375260852	22389.951941079355	21944.126248506098	25328.37329074773	16836.865766745705	25350.021593451194	21562.94701413928	18959.03380293477	35139.79606990861	25760.557407905624	18330.710685511294	21164.80055090441	18063.832064252332	16935.38575448009	19263.12339719315	20878.61043172387	31207.577829431397
34105.49950023363	25732.260446194818	25696.244108507562	16654.81904873182	18682.12088706289	17967.831496249437	20508.982796664794	20068.810384337376	17683.017417083738	31760.265295819998	28953.377181612763	20964.473058002033	16843.399900438704	26640.03375260852	22389.951941079355	21944.126248506098	25328.37329074773	16836.865766745705	25350.021593451194	21562.94701413928	18959.03380293477	35139.79606990861	25760.557407905624	18330.710685511294	21164.80055090441	18063.832064252332	16935.38575448009	19263.12339719315	20878.61043172387	31207.577829431397
34105.49950023363	25732.260446194818	25696.244108507562	16654.81904873182	18682.12088706289	17967.831496249437	20508.982796664794	20068.810384337376	17683.017417083738	31760.265295819998	28953.377181612763	20964.473058002033	16843.399900438704	26640.03375260852	22389.951941079355	21944.126248506098	25328.37329074773	16836.865766745705	25350.021593451194	21562.94701413928	18959.03380293477	35139.79606990861	25760.557407905624	18330.710685511294	21164.80055090441	18063.832064252332	16935.38575448009	19263.12339719315	20878.61043172387	31207.577829431397
34105.49950023363	24431.27360032541	25696.244108507562	16654.81904873182	18682.12088706289	17967.831496249437	20508.982796664794	20068.810384337376	17683.017417083738	31760.265295819998	28953.377181612763	20964.473058002033	16843.399900438704	26640.03375260852	22389.951941079355	21944.126248506098	25328.37329074773	16836.865766745705	25350.021593451194	21562.94701413928	18959.03380293477	35139.79606990861	25760.557407905624	18330.710685511294	21164.80055090441	18063.832064252332	16935.38575448009	19263.12339719315	20878.61043172387	31207.577829431397
34105.49950023363	24431.27360032541	25696.244108507562	16654.81904873182	18682.12088706289	17967.831496249437	20508.982796664794	20068.810384337376	17683.017417083738	31760.265295819998	28953.377181612763	20964.473058002033	16843.399900438704	26640.03375260852	22389.951941079355	21944.126248506098	25328.37329074773	16836.865766745705	25350.021593451194	21562.94701413928	18959.03380293477	35139.79606990861	25760.557407905624	18330.710685511294	21164.80055090441	18063.832064252332	16935.38575448009	19263.12339719315	20878.61043172387	31207.577829431397
34105.49950023363	24431.27360032541	25696.244108507562	16654.81904873182	18682.12088706289	17967.831496249437	20508.982796664794	20068.810384337376	17683.017417083738	31760.265295819998	28953.377181612763	20964.473058002033	16843.399900438704	26640.03375260852	22389.951941079355	21944.126248506098	25328.37329074773	16836.865766745705	25350.021593451194	21562.94701413928	18959.03380293477	35139.79606990861	25760.557407905624	18330.710685511294	21164.80055090441	18063.832064252332	16935.38575448009	19263.12339719315	20878.61043172387	31207.577829431397
34105.49950023363	24431.27360032541	18589.62769684181	16654.81904873182	18682.12088706289	17967.831496249437	20508.982796664794	20068.810384337376	17683.017417083738	31760.265295819998	28953.377181612763	20964.473058002033	16843.399900438704	26640.03375260852	22389.951941079355	21944.126248506098	25328.37329074773	16836.865766745705	25350.021593451194	21562.94701413928	18959.03380293477	35139.79606990861	25760.557407905624	18330.710685511294	21164.80055090441	18063.832064252332	16935.38575448009	19263.12339719315	20878.61043172387	31207.577829431397
34105.49950023363	24431.27360032541	18589.62769684181	16654.81904873182	18682.12088706289	17967.831496249437	20508.982796664794	20068.810384337376	17683.017417083738	31760.265295819998	28953.377181612763	20964.473058002033	16843.399900438704	26640.03375260852	22389.951941079355	21944.126248506098	25328.37329074773	16836.865766745705	25350.021593451194	21562.94701413928	18959.03380293477	35139.79606990861	25760.557407905624	18330.710685511294	21164.80055090441	13764.74631686701	16935.38575448009	19263.12339719315	20878.61043172387	31207.577829431397
34105.49950023363	24431.27360032541	18589.62769684181	16654.81904873182	18682.12088706289	17967.831496249437	20508.982796664794	20068.810384337376	17683.017417083738	31760.265295819998	28953.377181612763	20964.473058002033	16843.399900438704	26640.03375260852	22389.951941079355	17175.0845045669	25328.37329074773	16836.865766745705	25350.021593451194	21562.94701413928	18959.03380293477	35139.79606990861	25760.557407905624	18330.710685511294	21164.80055090441	13764.74631686701	16935.38575448009	19263.12339719315	20878.61043172387	31207.577829431397
34105.49950023363	24431.27360032541	18589.62769684181	16654.81904873182	18682.12088706289	17967.831496249437	20508.982796664794	20068.810384337376	17683.017417083738	31760.265295819998	28953.377181612763	20964.473058002033	16843.399900438704	26640.03375260852	22389.951941079355	17175.0845045669	25328.37329074773	16836.865766745705	25350.021593451194	21562.94701413928	18959.03380293477	35139.79606990861	25760.557407905624	18330.710685511294	21164.80055090441	13764.74631686701	16935.38575448009	19263.12339719315	19450.340965422653	31207.577829431397
34105.49950023363	24431.27360032541	18589.62769684181	16654.81904873182	18682.12088706289	17967.831496249437	20508.982796664794	20068.810384337376	17683.017417083738	31760.265295819998	28953.377181612763	20964.473058002033	16843.399900438704	26640.03375260852	22389.951941079355	17175.0845045669	25328.37329074773	16836.865766745705	25350.021593451194	21562.94701413928	18959.03380293477	35139.79606990861	25760.557407905624	18330.710685511294	21164.80055090441	13764.74631686701	16935.38575448009	19263.12339719315	19450.340965422653	31207.577829431397
34105.49950023363	24431.27360032541	18589.62769684181	16654.81904873182	18682.12088706289	17967.831496249437	20508.982796664794	20068.810384337376	17683.017417083738	31760.265295819998	28953.377181612763	20964.473058002033	16843.399900438704	26640.03375260852	22389.951941079355	17175.0845045669	25328.37329074773	16836.865766745705	25350.021593451194	21562.94701413928	18959.03380293477	35139.79606990861	25760.557407905624	18330.710685511294	21164.80055090441	13764.74631686701	16935.38575448009	19263.12339719315	19450.340965422653	24714.71248012707
34105.49950023363	24431.27360032541	18589.62769684181	16654.81904873182	18682.12088706289	17967.831496249437	20508.982796664794	20068.810384337376	17683.017417083738	31760.265295819998	28953.377181612763	20964.473058002033	16843.399900438704	26640.03375260852	22389.951941079355	17175.0845045669	25328.37329074773	16836.865766745705	25350.021593451194	21562.94701413928	18959.03380293477	35139.79606990861	25760.557407905624	18330.710685511294	21164.80055090441	13764.74631686701	16935.38575448009	19263.12339719315	19450.340965422653	24714.71248012707
34105.49950023363	24431.27360032541	18589.62769684181	16654.81904873182	18682.12088706289	17967.831496249437	20508.982796664794	20068.810384337376	17683.017417083738	31760.265295819998	28953.377181612763	20964.473058002033	16843.399900438704	26640.03375260852	22389.951941079355	17175.0845045669	25328.37329074773	16836.865766745705	25350.021593451194	21562.94701413928	18959.03380293477	35139.79606990861	25760.557407905624	18330.710685511294	21164.80055090441	13764.74631686701	16935.38575448009	19263.12339719315	19450.340965422653	24714.71248012707
27341.5547843284	24431.27360032541	18589.62769684181	16654.81904873182	18682.12088706289	17967.831496249437	17937.419782298395	20068.810384337376	17683.017417083738	31760.265295819998	28953.377181612763	20964.473058002033	16843.399900438704	26640.03375260852	22389.951941079355	17175.0845045669	25328.37329074773	16836.865766745705	25350.021593451194	21562.94701413928	18959.03380293477	35139.79606990861	25760.557407905624	18330.710685511294	21164.80055090441	13764.74631686701	16935.38575448009	18912.274750994595	19450.340965422653	21224.489575313313
27341.5547843284	24431.27360032541	18589.62769684181	16654.81904873182	18682.12088706289	17967.831496249437	17937.419782298395	20068.810384337376	17683.017417083738	31760.265295819998	28953.377181612763	20964.473058002033	16843.399900438704	26640.03375260852	22389.951941079355	17175.0845045669	25328.37329074773	16836.865766745705	25350.021593451194	21562.94701413928	18959.03380293477	35139.79606990861	25760.557407905624	18330.710685511294	21164.80055090441	13764.74631686701	16935.38575448009	18912.274750994595	19450.340965422653	21224.489575313313
27341.5547843284	24431.27360032541	18589.62769684181	16654.81904873182	18682.12088706289	17967.831496249437	17937.419782298395	20068.810384337376	17683.017417083738	31760.265295819998	28953.377181612763	20964.473058002033	16843.399900438704	26640.03375260852	22389.951941079355	17175.0845045669	25328.37329074773	16836.865766745705	25350.021593451194	21562.94701413928	18959.03380293477	35139.79606990861	25760.557407905624	18330.710685511294	21164.80055090441	13599.12520865346	16935.38575448009	18912.274750994595	19450.340965422653	19398.92340108295
27188.555862641006	21775.561287534412	18589.62769684181	16654.81904873182	18682.12088706289	17967.831496249437	17937.419782298395	20068.810384337376	17683.017417083738	31760.265295819998	28953.377181612763	20964.473058002033	16843.399900438704	26640.03375260852	22389.951941079355	17175.0845045669	25328.37329074773	16836.865766745705	25350.021593451194	21562.94701413928	18959.03380293477	35139.79606990861	25760.557407905624	18330.710685511294	21164.80055090441	13599.12520865346	16935.38575448009	18912.274750994595	19450.340965422653	18363.070550669057
27188.555862641006	21775.561287534412	18589.62769684181	16654.81904873182	18682.12088706289	17967.831496249437	17937.419782298395	20068.810384337376	17683.017417083738	31760.265295819998	28953.377181612763	20964.473058002033	16843.399900438704	26640.03375260852	22389.951941079355	17175.0845045669	25328.37329074773	16836.865766745705	25350.021593451194	21562.94701413928	18959.03380293477	35139.79606990861	25760.557407905624	18330.710685511294	21164.80055090441	13599.12520865346	16935.38575448009	18912.274750994595	19450.340965422653	18363.070550669057
27188.555862641006	21775.561287534412	18589.62769684181	16654.81904873182	18682.12088706289	17967.831496249437	17937.419782298395	20068.810384337376	17683.017417083738	27593.10934010784	28953.377181612763	20964.473058002033	16843.399900438704	26640.03375260852	22389.951941079355	17175.0845045669	25328.37329074773	16836.865766745705	25350.021593451194	21386.59430124701	18959.03380293477	35139.79606990861	25760.557407905624	18330.710685511294	21164.80055090441	13599.12520865346	16935.38575448009	18912.274750994595	19450.340965422653	12650.740910976812
27188.555862641006	21775.561287534412	18589.62769684181	16654.81904873182	18682.12088706289	17967.831496249437	17937.419782298395	20068.810384337376	17683.017417083738	27593.10934010784	28953.377181612763	20964.473058002033	16843.399900438704	26640.03375260852	22389.951941079355	17175.0845045669	25328.37329074773	16836.865766745705	25350.021593451194	21386.59430124701	18959.03380293477	35139.79606990861	25760.557407905624	18330.710685511294	21164.80055090441	13599.12520865346	16935.38575448009	18912.274750994595	19450.340965422653	12650.740910976812
27188.555862641006	21775.561287534412	18589.62769684181	16654.81904873182	18682.12088706289	17967.831496249437	17937.419782298395	20068.810384337376	17683.017417083738	27593.10934010784	28953.377181612763	20964.473058002033	16843.399900438704	26640.03375260852	22389.951941079355	17175.0845045669	25328.37329074773	16836.865766745705	25350.021593451194	21386.59430124701	18959.03380293477	35139.79606990861	25760.557407905624	18330.710685511294	21164.80055090441	13599.12520865346	16935.38575448009	18912.274750994595	19450.340965422653	12650.740910976812
27188.555862641006	21775.561287534412	18589.62769684181	16654.81904873182	18682.12088706289	17967.831496249437	17937.419782298395	20068.810384337376	17683.017417083738	27593.10934010784	28953.377181612763	20964.473058002033	16843.399900438704	26640.03375260852	22389.951941079355	17175.0845045669	25328.37329074773	16836.865766745705	25350.021593451194	21386.59430124701	18959.03380293477	35139.79606990861	25760.557407905624	18330.710685511294	21164.80055090441	13599.12520865346	16935.38575448009	18912.274750994595	19450.340965422653	12650.740910976812
27188.555862641006	21775.561287534412	18589.62769684181	16654.81904873182	18682.12088706289	17967.831496249437	17937.419782298395	20068.810384337376	16294.73749910095	27593.10934010784	28953.377181612763	20964.473058002033	16843.399900438704	26640.03375260852	22389.951941079355	17175.0845045669	25328.37329074773	16836.865766745705	25350.021593451194	21386.59430124701	18959.03380293477	35139.79606990861	25760.557407905624	18330.710685511294	21164.80055090441	13599.12520865346	16935.38575448009	18912.274750994595	19450.340965422653	12650.740910976812
27188.555862641006	21775.561287534412	18589.62769684181	16654.81904873182	18682.12088706289	17967.831496249437	17937.419782298395	20068.810384337376	16294.73749910095	27593.10934010784	28953.377181612763	20964.473058002033	16843.399900438704	26640.03375260852	22389.951941079355	17175.0845045669	25328.37329074773	16836.865766745705	25350.021593451194	21386.59430124701	18959.03380293477	35139.79606990861	25760.557407905624	18330.710685511294	21164.80055090441	13599.12520865346	16935.38575448009	18912.274750994595	19450.340965422653	12650.740910976812
27188.555862641006	21775.561287534412	18589.62769684181	16654.81904873182	18682.12088706289	17967.831496249437	17937.419782298395	20068.810384337376	16294.73749910095	27593.10934010784	28953.377181612763	20964.473058002033	16843.399900438704	26640.03375260852	22389.951941079355	17175.0845045669	25328.37329074773	16836.865766745705	25350.021593451194	21386.59430124701	18959.03380293477	35139.79606990861	25760.557407905624	18330.710685511294	21164.80055090441	13599.12520865346	16935.38575448009	18912.274750994595	19450.340965422653	12650.740910976812
27188.555862641006	21775.561287534412	18589.62769684181	16654.81904873182	18682.12088706289	17967.831496249437	17937.419782298395	20068.810384337376	16294.73749910095	27593.10934010784	24267.73716692652	20964.473058002033	16843.399900438704	26640.03375260852	22389.951941079355	17175.0845045669	25328.37329074773	16836.865766745705	24071.8844721571	21386.59430124701	18959.03380293477	35139.79606990861	25760.557407905624	18330.710685511294	21164.80055090441	13599.12520865346	16935.38575448009	18912.274750994595	19450.340965422653	12650.740910976812
27188.555862641006	21775.561287534412	17188.686845527358	16654.81904873182	18682.12088706289	17967.831496249437	17937.419782298395	20068.810384337376	16294.73749910095	27593.10934010784	24267.73716692652	20964.473058002033	16843.399900438704	26640.03375260852	22389.951941079355	17175.0845045669	23868.721459828394	16836.865766745705	24071.8844721571	21386.59430124701	18959.03380293477	35139.79606990861	25760.557407905624	18330.710685511294	21164.80055090441	13599.12520865346	16935.38575448009	18912.274750994595	19450.340965422653	12650.740910976812
27188.555862641006	21775.561287534412	17188.686845527358	16654.81904873182	18682.12088706289	17967.831496249437	17937.419782298395	20068.810384337376	16294.73749910095	27593.10934010784	24267.73716692652	20964.473058002033	16843.399900438704	26640.03375260852	22389.951941079355	17175.0845045669	23868.721459828394	16836.865766745705	24071.8844721571	21386.59430124701	18959.03380293477	35139.79606990861	25760.557407905624	18330.710685511294	21164.80055090441	13599.12520865346	16935.38575448009	18912.274750994595	19450.340965422653	12650.740910976812
27188.555862641006	21775.561287534412	17188.686845527358	16654.81904873182	18682.12088706289	17967.831496249437	17937.419782298395	20068.810384337376	16294.73749910095	27593.10934010784	24267.73716692652	20964.473058002033	16843.399900438704	26640.03375260852	22389.951941079355	17175.0845045669	23868.721459828394	16836.865766745705	24071.8844721571	21386.59430124701	18959.03380293477	35139.79606990861	25760.557407905624	18330.710685511294	21164.80055090441	13599.12520865346	16935.38575448009	18912.274750994595	19450.340965422653	12650.740910976812
27188.555862641006	21775.561287534412	17188.686845527358	16654.81904873182	18682.12088706289	17967.831496249437	17937.419782298395	20068.810384337376	16294.73749910095	27593.10934010784	24267.73716692652	20964.473058002033	16843.399900438704	26640.03375260852	22389.951941079355	17175.0845045669	23868.721459828394	16836.865766745705	24071.8844721571	21386.59430124701	18959.03380293477	35139.79606990861	25760.557407905624	18330.710685511294	20016.56883459358	13599.12520865346	16935.38575448009	18912.274750994595	19450.340965422653	12650.740910976812
27188.555862641006	21775.561287534412	17188.686845527358	16654.81904873182	18682.12088706289	17967.831496249437	17937.419782298395	20068.810384337376	16294.73749910095	27593.10934010784	24267.73716692652	20964.473058002033	16843.399900438704	26640.03375260852	22389.951941079355	17175.0845045669	23868.721459828394	16836.865766745705	24071.8844721571	21386.59430124701	18959.03380293477	33137.20863234922	25760.557407905624	18330.710685511294	20016.56883459358	13599.12520865346	16935.38575448009	18912.274750994595	19450.340965422653	12650.740910976812
27188.555862641006	21775.561287534412	17188.686845527358	16654.81904873182	18682.12088706289	17967.831496249437	17937.419782298395	20068.810384337376	16294.73749910095	27593.10934010784	21917.363374179884	20964.473058002033	16843.399900438704	26640.03375260852	22389.951941079355	17175.0845045669	23868.721459828394	16836.865766745705	24071.8844721571	21386.59430124701	18959.03380293477	33137.20863234922	25760.557407905624	18330.710685511294	20016.56883459358	13599.12520865346	16935.38575448009	18912.274750994595	19450.340965422653	12650.740910976812
27188.555862641006	21775.561287534412	17188.686845527358	16654.81904873182	18682.12088706289	17967.831496249437	17937.419782298395	20068.810384337376	16294.73749910095	27593.10934010784	21917.363374179884	20964.473058002033	16843.399900438704	26640.03375260852	22389.951941079355	17175.0845045669	23868.721459828394	16836.865766745705	24071.8844721571	21386.59430124701	17403.96784997429	33137.20863234922	23437.227748129782	18330.710685511294	20016.56883459358	13599.12520865346	16935.38575448009	18912.274750994595	19450.340965422653	12650.740910976812
27188.555862641006	21775.561287534412	17188.686845527358	16654.81904873182	18682.12088706289	17967.831496249437	17937.419782298395	20068.810384337376	16294.73749910095	27593.10934010784	21917.363374179884	20964.473058002033	16843.399900438704	26640.03375260852	22389.951941079355	17175.0845045669	23868.721459828394	16836.865766745705	24071.8844721571	21386.59430124701	17403.96784997429	33137.20863234922	23437.227748129782	18330.710685511294	20016.56883459358	13599.12520865346	16935.38575448009	18912.274750994595	19450.340965422653	12650.740910976812
27188.555862641006	21775.561287534412	17188.686845527358	16654.81904873182	18682.12088706289	17967.831496249437	17937.419782298395	20068.810384337376	16294.73749910095	27593.10934010784	21917.363374179884	20964.473058002033	16843.399900438704	26640.03375260852	22389.951941079355	17175.0845045669	23868.721459828394	16836.865766745705	24071.8844721571	21386.59430124701	17403.96784997429	33137.20863234922	23437.227748129782	18330.710685511294	20016.56883459358	13599.12520865346	16935.38575448009	18912.274750994595	19450.340965422653	12650.740910976812
27188.555862641006	21775.561287534412	16805.36979439392	16654.81904873182	18682.12088706289	17967.831496249437	17937.419782298395	20068.810384337376	16294.73749910095	27593.10934010784	21917.363374179884	20964.473058002033	16843.399900438704	26640.03375260852	22389.951941079355	17175.0845045669	23868.721459828394	16836.865766745705	24071.8844721571	21386.59430124701	17403.96784997429	33137.20863234922	23437.227748129782	18330.710685511294	20016.56883459358	13599.12520865346	16935.38575448009	18912.274750994595	19450.340965422653	12650.740910976812
27188.555862641006	20431.292313726473	16805.36979439392	16654.81904873182	18682.12088706289	17967.831496249437	17937.419782298395	20068.810384337376	16294.73749910095	27593.10934010784	21917.363374179884	20964.473058002033	16843.399900438704	26640.03375260852	22389.951941079355	17175.0845045669	23868.721459828394	16836.865766745705	24071.8844721571	21386.59430124701	17403.96784997429	33137.20863234922	23437.227748129782	18330.710685511294	20016.56883459358	13599.12520865346	16935.38575448009	18515.34343993447	19450.340965422653	12650.740910976812
27188.555862641006	20431.292313726473	16805.36979439392	16654.81904873182	18682.12088706289	17967.831496249437	17937.419782298395	20068.810384337376	16294.73749910095	27593.10934010784	21917.363374179884	20964.473058002033	16843.399900438704	26640.03375260852	22389.951941079355	17175.0845045669	23868.721459828394	16836.865766745705	24071.8844721571	21386.59430124701	17403.96784997429	33137.20863234922	23437.227748129782	16436.145252002494	20016.56883459358	13599.12520865346	16935.38575448009	18515.34343993447	16986.73524921616	12650.740910976812
27188.555862641006	20431.292313726473	16805.36979439392	16654.81904873182	18682.12088706289	17967.831496249437	17937.419782298395	20068.810384337376	16294.73749910095	27593.10934010784	21917.363374179884	20964.473058002033	16843.399900438704	26640.03375260852	19830.290889265598	17175.0845045669	23868.721459828394	16836.865766745705	24071.8844721571	21386.59430124701	16286.009231449165	33137.20863234922	23437.227748129782	16436.145252002494	20016.56883459358	13599.12520865346	16935.38575448009	18515.34343993447	16986.73524921616	11454.191303618783
27188.555862641006	20431.292313726473	16805.36979439392	16654.81904873182	18682.12088706289	17967.831496249437	17937.419782298395	20068.810384337376	16294.73749910095	27593.10934010784	21917.363374179884	20964.473058002033	16843.399900438704	26640.03375260852	19830.290889265598	17175.0845045669	23868.721459828394	16836.865766745705	24071.8844721571	21386.59430124701	16286.009231449165	30967.430008203337	23437.227748129782	16436.145252002494	20016.56883459358	13599.12520865346	16935.38575448009	18515.34343993447	16986.73524921616	11454.191303618783
27188.555862641006	20431.292313726473	16805.36979439392	16654.81904873182	18682.12088706289	17967.831496249437	17937.419782298395	20068.810384337376	16294.73749910095	27593.10934010784	21917.363374179884	20964.473058002033	16843.399900438704	26640.03375260852	19830.290889265598	17175.0845045669	23868.721459828394	16836.865766745705	24071.8844721571	21386.59430124701	16286.009231449165	30967.430008203337	23437.227748129782	16436.145252002494	20016.56883459358	13599.12520865346	16935.38575448009	18515.34343993447	16986.73524921616	11454.191303618783
27188.555862641006	20431.292313726473	16805.36979439392	16654.81904873182	18682.12088706289	17967.831496249437	17937.419782298395	20068.810384337376	16294.73749910095	27593.10934010784	21917.363374179884	20964.473058002033	16843.399900438704	26640.03375260852	19830.290889265598	17175.0845045669	23868.721459828394	16836.865766745705	24071.8844721571	21386.59430124701	16286.009231449165	30967.430008203337	23437.227748129782	16436.145252002494	20016.56883459358	13599.12520865346	16935.38575448009	18515.34343993447	16986.73524921616	11454.191303618783
27188.555862641006	20431.292313726473	16805.36979439392	16654.81904873182	18682.12088706289	17967.831496249437	17937.419782298395	20068.810384337376	16294.73749910095	27593.10934010784	21917.363374179884	20964.473058002033	16843.399900438704	26640.03375260852	19830.290889265598	17175.0845045669	23868.721459828394	15498.289771935102	24071.8844721571	21386.59430124701	16286.009231449165	30967.430008203337	23437.227748129782	16436.145252002494	20016.56883459358	13599.12520865346	16935.38575448009	18515.34343993447	16986.73524921616	11454.191303618783
27188.555862641006	20431.292313726473	16805.36979439392	16654.81904873182	18682.12088706289	17967.831496249437	17937.419782298395	20068.810384337376	16294.73749910095	27593.10934010784	21917.363374179884	20964.473058002033	16843.399900438704	26640.03375260852	19830.290889265598	17175.0845045669	23868.721459828394	15498.289771935102	24071.8844721571	21386.59430124701	16286.009231449165	30967.430008203337	23437.227748129782	16436.145252002494	20016.56883459358	13599.12520865346	16935.38575448009	18515.34343993447	16933.403375554408	11454.191303618783
27188.555862641006	20431.292313726473	16805.36979439392	16654.81904873182	18682.12088706289	17967.831496249437	17937.419782298395	20068.810384337376	16294.73749910095	27593.10934010784	21917.363374179884	20964.473058002033	16843.399900438704	26640.03375260852	19830.290889265598	17175.0845045669	23868.721459828394	15498.289771935102	24071.8844721571	21386.59430124701	16286.009231449165	30967.430008203337	23437.227748129782	16436.145252002494	20016.56883459358	13599.12520865346	16935.38575448009	18515.34343993447	16933.403375554408	11454.191303618783
27188.555862641006	20431.292313726473	16805.36979439392	16654.81904873182	18682.12088706289	17967.831496249437	17937.419782298395	20068.810384337376	16294.73749910095	27593.10934010784	21917.363374179884	20964.473058002033	16843.399900438704	26640.03375260852	19830.290889265598	17175.0845045669	23868.721459828394	15498.289771935102	24071.8844721571	21386.59430124701	16286.009231449165	30967.430008203337	23437.227748129782	16436.145252002494	20016.56883459358	13599.12520865346	16935.38575448009	18515.34343993447	16933.403375554408	11454.191303618783
27188.555862641006	20431.292313726473	16805.36979439392	16654.81904873182	18682.12088706289	17967.831496249437	17937.419782298395	20068.810384337376	16294.73749910095	27593.10934010784	21917.363374179884	20964.473058002033	16843.399900438704	26640.03375260852	19830.290889265598	17175.0845045669	23868.721459828394	15498.289771935102	24071.8844721571	21386.59430124701	16286.009231449165	30967.430008203337	23437.227748129782	16436.145252002494	20016.56883459358	13599.12520865346	16935.38575448009	18515.34343993447	16933.403375554408	11454.191303618783
27188.555862641006	20431.292313726473	16805.36979439392	16654.81904873182	18682.12088706289	17967.831496249437	17937.419782298395	20068.810384337376	16294.73749910095	27593.10934010784	21917.363374179884	20964.473058002033	16843.399900438704	26640.03375260852	19830.290889265598	17175.0845045669	23868.721459828394	15498.289771935102	24071.8844721571	21386.59430124701	16286.009231449165	30967.430008203337	23437.227748129782	16436.145252002494	20016.56883459358	13599.12520865346	15833.3892243676	18515.34343993447	16933.403375554408	11454.191303618783
27188.555862641006	20431.292313726473	16805.36979439392	16654.81904873182	18682.12088706289	17967.831496249437	17937.419782298395	20068.810384337376	16294.73749910095	27593.10934010784	21917.363374179884	20964.473058002033	16843.399900438704	26640.03375260852	19830.290889265598	17175.0845045669	23868.721459828394	15498.289771935102	24071.8844721571	21386.59430124701	16286.009231449165	30967.430008203337	21980.135807748615	16436.145252002494	20016.56883459358	13599.12520865346	15833.3892243676	18515.34343993447	16933.403375554408	11454.191303618783
27188.555862641006	20431.292313726473	16805.36979439392	16654.81904873182	18682.12088706289	17967.831496249437	17937.419782298395	20068.810384337376	16294.73749910095	27593.10934010784	21917.363374179884	20964.473058002033	16843.399900438704	26640.03375260852	19830.290889265598	17175.0845045669	23868.721459828394	15498.289771935102	24071.8844721571	21386.59430124701	16286.009231449165	30967.430008203337	21980.135807748615	16436.145252002494	20016.56883459358	13599.12520865346	15833.3892243676	18515.34343993447	16933.403375554408	11454.191303618783
27188.555862641006	20431.292313726473	16805.36979439392	16654.81904873182	18682.12088706289	17967.831496249437	17937.419782298395	20068.810384337376	16294.73749910095	27593.10934010784	21917.363374179884	20964.473058002033	16843.399900438704	26640.03375260852	19830.290889265598	17175.0845045669	23868.721459828394	15498.289771935102	24071.8844721571	21386.59430124701	16286.009231449165	30967.430008203337	21980.135807748615	16436.145252002494	20016.56883459358	13599.12520865346	15833.3892243676	18515.34343993447	16933.403375554408	11454.191303618783
