# Supplementary material for: An improved FOX optimization algorithm using adaptive exploration and exploitation for global optimization
Source: PLoS One. 2025 Sep 18;20(9):e0331965. doi: 10.1371/journal.pone.0331965 (PMC12445531; doi:10.1371/journal.pone.0331965)
Supplement: S2 File — This compressed file contains all the results of the conducted experiments. Each main directory within the archive includes three subdirectories: Analysis, best_fit, and convergence. The best_fit and convergence folders contain the raw experimental data obtained from 30 independent runs. The Analysis folder includes tables and figures derived from these raw results. These files can be used to reproduce and further analyze the results presented in the manuscript. (ZIP) [file pone.0331965.s002.zip › cec2017/convergence/NRO/C17F2.csv]

trial_1	trial_2	trial_3	trial_4	trial_5	trial_6	trial_7	trial_8	trial_9	trial_10	trial_11	trial_12	trial_13	trial_14	trial_15	trial_16	trial_17	trial_18	trial_19	trial_20	trial_21	trial_22	trial_23	trial_24	trial_25	trial_26	trial_27	trial_28	trial_29	trial_30
215457.3947806142	269675.38068515476	179685.33776534838	145890.5302340828	214341.55772516102	158959.40009516125	176598.53053675397	202259.5713183612	180412.14864143342	173663.90550276384	209125.6834424552	210250.9476326232	223386.1857276021	131819.95030064552	207958.20486553517	202286.14396649317	230579.63905323326	141776.3648866137	172598.66665152038	179840.91076037707	148840.29310384238	170021.99554417367	115253.36930735904	213340.43581927146	148002.81529190767	221723.09690651437	236262.85450551938	181474.93076591258	166985.3145105064	175052.47817100736
215457.3947806142	188525.04065634363	156950.1435339841	145890.5302340828	213647.35600954943	158959.40009516125	176598.53053675397	202259.5713183612	161184.15647145355	155251.75082818914	188717.54726874566	169659.25501656966	165204.01279336974	131819.95030064552	189558.48017234035	175564.33179277438	209743.28178801035	103990.46903248521	172598.66665152038	179840.91076037707	140875.29015266933	170021.99554417367	115253.36930735904	135887.97359500662	122045.6979062443	207704.04785484273	184897.00543276404	181474.93076591258	142814.95029889303	115281.33090010662
98340.66335736161	135593.67635901764	156950.1435339841	145890.5302340828	201325.3255788093	133656.71668667922	176598.53053675397	151687.89737072008	161184.15647145355	155251.75082818914	139131.53119324273	158447.15287501208	155039.50574416658	131819.95030064552	140106.8492254718	136202.77200752308	152758.735773138	103990.46903248521	150769.3303131026	133449.1072887347	127443.36301535279	146089.81069363403	115253.36930735904	135887.97359500662	110441.87747260195	128967.53252218827	179360.5662950873	165858.47960344897	137967.62371227212	115281.33090010662
98340.66335736161	134514.18012118794	155074.08805330837	145890.5302340828	155809.41206133258	133656.71668667922	134748.89163003856	150394.34356711182	143558.18289548566	119049.71693103184	99769.43456661928	158236.9406748532	118576.73187639662	95904.14223020051	140106.8492254718	135373.32165294394	152758.735773138	103990.46903248521	147670.32239416035	133449.1072887347	127443.36301535279	146089.81069363403	115253.36930735904	134040.61955208547	109210.84115375429	128967.53252218827	116662.02464945469	109065.64315422493	137967.62371227212	115281.33090010662
98340.66335736161	134514.18012118794	153598.94360772322	121507.47361388634	155809.41206133258	101186.77908929744	134748.89163003856	150394.34356711182	143558.18289548566	119049.71693103184	99769.43456661928	158236.9406748532	118576.73187639662	95904.14223020051	128669.28501540204	115762.25562273046	131303.3127137674	103990.46903248521	147670.32239416035	133449.1072887347	127443.36301535279	145172.93935912673	115253.36930735904	96421.21585387178	109210.84115375429	128967.53252218827	116662.02464945469	109065.64315422493	137967.62371227212	115014.9038331969
98340.66335736161	134514.18012118794	141463.95736855923	119936.80212536857	155809.41206133258	101186.77908929744	134748.89163003856	131950.58494217138	143558.18289548566	119049.71693103184	99769.43456661928	135714.7994329579	118576.73187639662	95904.14223020051	128669.28501540204	115762.25562273046	115963.61009330601	103990.46903248521	147670.32239416035	133449.1072887347	126538.32599889814	128976.58163140356	115253.36930735904	96421.21585387178	109210.84115375429	128967.53252218827	116662.02464945469	107462.76910778387	137967.62371227212	115014.9038331969
98340.66335736161	134514.18012118794	141463.95736855923	114837.87822511268	152083.62559321852	101186.77908929744	134748.89163003856	131950.58494217138	143558.18289548566	119049.71693103184	99769.43456661928	135714.7994329579	110312.11721235052	95904.14223020051	124582.59786528254	115762.25562273046	115963.61009330601	103990.46903248521	145127.8326552228	133449.1072887347	126538.32599889814	109825.26708353261	115253.36930735904	96421.21585387178	109210.84115375429	128967.53252218827	112416.32965201334	100699.83227032244	98794.12010472231	115014.9038331969
98340.66335736161	134514.18012118794	141463.95736855923	79989.57139089891	152083.62559321852	101186.77908929744	134748.89163003856	131950.58494217138	143558.18289548566	119049.71693103184	99769.43456661928	135714.7994329579	109749.83237985478	95904.14223020051	123718.80930828089	115762.25562273046	115963.61009330601	103990.46903248521	145127.8326552228	133449.1072887347	126538.32599889814	109825.26708353261	115253.36930735904	91967.8221144417	104543.17038443265	128967.53252218827	112416.32965201334	100699.83227032244	98794.12010472231	115014.9038331969
98340.66335736161	134514.18012118794	127318.15076959706	79989.57139089891	152083.62559321852	83303.94646063226	125732.1568999958	116924.27206051975	136583.94406670565	119049.71693103184	99769.43456661928	135714.7994329579	109749.83237985478	93804.87676528831	123718.80930828089	115762.25562273046	112952.20013317389	103990.46903248521	137386.16439846222	116667.27480275767	126538.32599889814	109825.26708353261	115253.36930735904	91967.8221144417	104543.17038443265	95168.26662794214	109460.36235430205	100699.83227032244	98794.12010472231	115014.9038331969
98340.66335736161	134514.18012118794	127318.15076959706	79989.57139089891	136111.4149000364	83303.94646063226	119866.88103173953	116924.27206051975	115723.40211097227	119049.71693103184	99769.43456661928	135714.7994329579	80756.18945439343	93804.87676528831	123718.80930828089	105269.14341912535	103937.91942595951	103990.46903248521	137386.16439846222	116667.27480275767	126538.32599889814	109825.26708353261	115253.36930735904	91967.8221144417	104543.17038443265	88202.66155665889	109460.36235430205	100699.83227032244	98794.12010472231	115014.9038331969
98340.66335736161	134514.18012118794	127318.15076959706	79989.57139089891	136111.4149000364	83303.94646063226	108800.84340385294	74774.63068260989	115723.40211097227	119049.71693103184	99769.43456661928	135714.7994329579	80756.18945439343	93804.87676528831	123718.80930828089	100512.4859265012	103937.91942595951	103990.46903248521	137386.16439846222	116667.27480275767	126538.32599889814	109825.26708353261	115253.36930735904	91967.8221144417	101436.23497479588	88202.66155665889	109460.36235430205	100699.83227032244	98794.12010472231	115014.9038331969
98340.66335736161	131246.17448518839	103519.44183150673	79989.57139089891	136111.4149000364	83303.94646063226	70329.4035971348	74774.63068260989	115723.40211097227	119049.71693103184	99769.43456661928	135714.7994329579	80756.18945439343	93804.87676528831	123718.80930828089	100512.4859265012	103937.91942595951	87873.20216623209	134571.5295623583	116667.27480275767	126538.32599889814	109825.26708353261	115253.36930735904	91967.8221144417	101436.23497479588	88202.66155665889	106581.29107322774	100699.83227032244	98794.12010472231	115014.9038331969
98340.66335736161	128387.65169822056	103519.44183150673	79989.57139089891	100735.74614768972	83303.94646063226	70329.4035971348	74774.63068260989	115723.40211097227	119049.71693103184	99769.43456661928	135714.7994329579	80756.18945439343	93804.87676528831	123718.80930828089	92007.97900742407	103937.91942595951	87873.20216623209	134571.5295623583	116667.27480275767	126538.32599889814	109825.26708353261	111902.42237825938	91967.8221144417	101436.23497479588	88202.66155665889	106581.29107322774	100699.83227032244	98794.12010472231	108791.36002353678
82263.49262156905	121525.60757319402	103519.44183150673	79989.57139089891	100735.74614768972	83303.94646063226	70329.4035971348	74774.63068260989	115723.40211097227	119049.71693103184	99769.43456661928	135714.7994329579	80756.18945439343	93804.87676528831	123718.80930828089	92007.97900742407	103937.91942595951	87873.20216623209	134571.5295623583	116667.27480275767	106417.75723097184	109825.26708353261	111902.42237825938	91967.8221144417	101436.23497479588	88202.66155665889	106581.29107322774	100699.83227032244	98794.12010472231	108791.36002353678
82263.49262156905	104463.97228408666	103519.44183150673	79989.57139089891	100735.74614768972	75389.21367632688	70329.4035971348	74774.63068260989	113872.37965383369	113035.14949970272	89540.8714452175	135714.7994329579	80756.18945439343	93804.87676528831	123718.80930828089	92007.97900742407	103937.91942595951	87873.20216623209	117045.48231789257	116667.27480275767	106417.75723097184	109825.26708353261	111902.42237825938	91967.8221144417	101436.23497479588	88202.66155665889	98429.44090046234	100699.83227032244	98794.12010472231	93627.83896767754
82263.49262156905	104463.97228408666	103519.44183150673	79989.57139089891	85897.39370904613	75389.21367632688	70329.4035971348	74387.15766550817	113872.37965383369	113035.14949970272	89540.8714452175	135714.7994329579	80756.18945439343	93804.87676528831	123718.80930828089	92007.97900742407	103937.91942595951	87873.20216623209	117045.48231789257	116667.27480275767	106417.75723097184	108253.14461610382	111902.42237825938	89192.79909990715	101436.23497479588	88202.66155665889	98429.44090046234	100699.83227032244	95540.9403834888	93627.83896767754
77035.78788478483	104463.97228408666	103519.44183150673	79989.57139089891	85897.39370904613	75389.21367632688	70329.4035971348	74387.15766550817	109266.05711264594	113035.14949970272	89540.8714452175	131417.66777128418	80756.18945439343	93804.87676528831	122788.44494006506	92007.97900742407	103937.91942595951	87873.20216623209	88775.37417148332	116667.27480275767	106417.75723097184	104714.91242720121	83489.87048098701	89192.79909990715	101436.23497479588	80434.1705347491	98429.44090046234	100699.83227032244	95540.9403834888	90248.37261611437
77035.78788478483	104463.97228408666	99004.18869070766	79989.57139089891	85897.39370904613	75389.21367632688	70329.4035971348	74387.15766550817	109266.05711264594	113035.14949970272	77448.39905154225	117436.7721828945	80756.18945439343	93804.87676528831	122788.44494006506	92007.97900742407	103937.91942595951	87873.20216623209	88775.37417148332	116667.27480275767	106417.75723097184	104714.91242720121	83489.87048098701	70227.94361155671	97488.63374507464	80434.1705347491	98429.44090046234	88432.45212811296	95540.9403834888	90248.37261611437
77035.78788478483	104463.97228408666	99004.18869070766	79989.57139089891	85897.39370904613	75389.21367632688	70329.4035971348	74387.15766550817	109266.05711264594	113035.14949970272	77448.39905154225	98735.33641182048	80756.18945439343	88175.47641142734	122788.44494006506	92007.97900742407	103937.91942595951	74581.3417948928	88775.37417148332	116667.27480275767	106417.75723097184	104714.91242720121	83489.87048098701	70227.94361155671	80343.30331142587	76842.753210667	98429.44090046234	88432.45212811296	85949.39438643758	90248.37261611437
73470.35115691603	104463.97228408666	88082.90263054614	79989.57139089891	85897.39370904613	75389.21367632688	70329.4035971348	74387.15766550817	78124.48761714342	113035.14949970272	77448.39905154225	98735.33641182048	80756.18945439343	88175.47641142734	122788.44494006506	92007.97900742407	91583.93179855228	74581.3417948928	88775.37417148332	116667.27480275767	106417.75723097184	104714.91242720121	83489.87048098701	70227.94361155671	80343.30331142587	68469.58210778459	98429.44090046234	88432.45212811296	85949.39438643758	90248.37261611437
73470.35115691603	99524.03376025299	88082.90263054614	79989.57139089891	85897.39370904613	75389.21367632688	70329.4035971348	74387.15766550817	78124.48761714342	93298.44466007722	74503.43771800098	98735.33641182048	80756.18945439343	88175.47641142734	122788.44494006506	92007.97900742407	91583.93179855228	74581.3417948928	88775.37417148332	115151.925150628	94276.84616192129	104714.91242720121	83489.87048098701	70227.94361155671	80343.30331142587	68469.58210778459	92933.65610616613	88432.45212811296	85949.39438643758	90248.37261611437
73470.35115691603	78163.13448786587	88082.90263054614	71142.09389449409	85897.39370904613	75389.21367632688	70329.4035971348	74387.15766550817	78124.48761714342	83508.90812305127	74503.43771800098	94748.051997992	78990.60950141687	88175.47641142734	122788.44494006506	92007.97900742407	91583.93179855228	74581.3417948928	88775.37417148332	105373.05522716427	93746.34849700783	97674.24087849789	83489.87048098701	70227.94361155671	77229.14905889449	68469.58210778459	92933.65610616613	66684.58005749423	85949.39438643758	80244.77204162233
73470.35115691603	77917.42475770783	88082.90263054614	71142.09389449409	85897.39370904613	75389.21367632688	70329.4035971348	74387.15766550817	78124.48761714342	78819.7330308313	74503.43771800098	93887.85206167772	78990.60950141687	80750.42311678582	122788.44494006506	92007.97900742407	91583.93179855228	72794.62661995954	88775.37417148332	99366.43147183507	93746.34849700783	97674.24087849789	83489.87048098701	70227.94361155671	77229.14905889449	68469.58210778459	80464.61472173763	63332.38482670686	85949.39438643758	78158.70713803974
73470.35115691603	66981.81034515292	88082.90263054614	71142.09389449409	85897.39370904613	75165.38165908954	70329.4035971348	74387.15766550817	78124.48761714342	78819.7330308313	74503.43771800098	93887.85206167772	78990.60950141687	80750.42311678582	122210.78301833953	89895.0168160758	91583.93179855228	72794.62661995954	88775.37417148332	99366.43147183507	78139.40872059805	93362.23020952921	82681.89631562887	70227.94361155671	76387.22975321204	68469.58210778459	80464.61472173763	63332.38482670686	85949.39438643758	75408.80634802402
73470.35115691603	66981.81034515292	88082.90263054614	71142.09389449409	85408.84721861023	74732.73592953918	69971.48084493191	74387.15766550817	78124.48761714342	78819.7330308313	74503.43771800098	93887.85206167772	72222.35948939691	80750.42311678582	97615.94962709078	64765.644901317784	91583.93179855228	72794.62661995954	88775.37417148332	97199.64441745148	78139.40872059805	93362.23020952921	82681.89631562887	69298.1324183272	76387.22975321204	46987.358455943664	78655.54166235977	63332.38482670686	85949.39438643758	70862.36595727707
73470.35115691603	66981.81034515292	88082.90263054614	71142.09389449409	85408.84721861023	74732.73592953918	69971.48084493191	74387.15766550817	78124.48761714342	78819.7330308313	74503.43771800098	93887.85206167772	72222.35948939691	80750.42311678582	97615.94962709078	63287.519569635726	91583.93179855228	72794.62661995954	75566.28417526791	97199.64441745148	78139.40872059805	93362.23020952921	77145.23779092441	69298.1324183272	75658.0140208698	45590.14074733813	78655.54166235977	63332.38482670686	82546.38309524873	70862.36595727707
73470.35115691603	65799.41247185534	88082.90263054614	71142.09389449409	76204.50754640097	74732.73592953918	69971.48084493191	74387.15766550817	78124.48761714342	74101.21167637814	74503.43771800098	93887.85206167772	72222.35948939691	80750.42311678582	97615.94962709078	63287.519569635726	86304.55718385434	72794.62661995954	75566.28417526791	83401.08817459174	78139.40872059805	93362.23020952921	63644.56076674332	69298.1324183272	73257.96769203781	41515.274077388654	76695.50523598984	63332.38482670686	82546.38309524873	70862.36595727707
73470.35115691603	65799.41247185534	83433.09333424931	71142.09389449409	69096.97303423664	74732.73592953918	69971.48084493191	74387.15766550817	78124.48761714342	74101.21167637814	71359.22142278534	89035.56771513412	66886.50025050218	80750.42311678582	97615.94962709078	60336.4999589718	86304.55718385434	67676.3301317748	75566.28417526791	79783.63524697046	78139.40872059805	93362.23020952921	63644.56076674332	69298.1324183272	73257.96769203781	41515.274077388654	76695.50523598984	63332.38482670686	82546.38309524873	70862.36595727707
73470.35115691603	65799.41247185534	83433.09333424931	71142.09389449409	69096.97303423664	70398.17529991966	69971.48084493191	74387.15766550817	78124.48761714342	74101.21167637814	71359.22142278534	89035.56771513412	66886.50025050218	80750.42311678582	97615.94962709078	59506.796639911336	86304.55718385434	67676.3301317748	75566.28417526791	79783.63524697046	78139.40872059805	93362.23020952921	63644.56076674332	69298.1324183272	73257.96769203781	41050.79742503965	76695.50523598984	63332.38482670686	82546.38309524873	68965.41605411546
73470.35115691603	65799.41247185534	83433.09333424931	69563.39745004193	64302.01786420458	70398.17529991966	69971.48084493191	74387.15766550817	78124.48761714342	74101.21167637814	71359.22142278534	89035.56771513412	66886.50025050218	80750.42311678582	97615.94962709078	59506.796639911336	86304.55718385434	67676.3301317748	59688.11098088172	79783.63524697046	78139.40872059805	93362.23020952921	63644.56076674332	69298.1324183272	73257.96769203781	41050.79742503965	76695.50523598984	62890.366873248226	82546.38309524873	68965.41605411546
73470.35115691603	65799.41247185534	83433.09333424931	69563.39745004193	64302.01786420458	69804.88282077228	69971.48084493191	70935.59765767265	78124.48761714342	74101.21167637814	71359.22142278534	89035.56771513412	66886.50025050218	80750.42311678582	97615.94962709078	59506.796639911336	70609.4664206051	65703.32351958135	59688.11098088172	79783.63524697046	78139.40872059805	93362.23020952921	63644.56076674332	69298.1324183272	73257.96769203781	41050.79742503965	76695.50523598984	62890.366873248226	82546.38309524873	68965.41605411546
73470.35115691603	65799.41247185534	83433.09333424931	69563.39745004193	63314.05762237534	69804.88282077228	69971.48084493191	70935.59765767265	78124.48761714342	74101.21167637814	71359.22142278534	84758.38461506182	66886.50025050218	80750.42311678582	71792.25803949489	59506.796639911336	70609.4664206051	65703.32351958135	59688.11098088172	79783.63524697046	78139.40872059805	86457.87909272782	63644.56076674332	69298.1324183272	73257.96769203781	41050.79742503965	76695.50523598984	44750.5209611026	82546.38309524873	68965.41605411546
73470.35115691603	65799.41247185534	83433.09333424931	69563.39745004193	62418.72619424878	66090.22349716465	69971.48084493191	70935.59765767265	78124.48761714342	74101.21167637814	71359.22142278534	84758.38461506182	66886.50025050218	80750.42311678582	71792.25803949489	59506.796639911336	63685.33093771677	65703.32351958135	55919.52495807707	79783.63524697046	76337.3358977651	86457.87909272782	63644.56076674332	69298.1324183272	73257.96769203781	41050.79742503965	76695.50523598984	44750.5209611026	82546.38309524873	68965.41605411546
73470.35115691603	65799.41247185534	78902.51026475907	69563.39745004193	62418.72619424878	66090.22349716465	69971.48084493191	67644.0733972036	78124.48761714342	74101.21167637814	60576.51141342114	84758.38461506182	66886.50025050218	80750.42311678582	71792.25803949489	59321.93359631453	63685.33093771677	65703.32351958135	55919.52495807707	79783.63524697046	76337.3358977651	86457.87909272782	63644.56076674332	69298.1324183272	73257.96769203781	41050.79742503965	76695.50523598984	44750.5209611026	82546.38309524873	68965.41605411546
66269.44233779055	65799.41247185534	78902.51026475907	56362.79046272615	62418.72619424878	66090.22349716465	69971.48084493191	67639.00617977323	78124.48761714342	74101.21167637814	60576.51141342114	84758.38461506182	66886.50025050218	76494.94333051666	71644.15861422419	55839.75430527253	63685.33093771677	65703.32351958135	55919.52495807707	79783.63524697046	76337.3358977651	86457.87909272782	63644.56076674332	69298.1324183272	69323.29790948029	41050.79742503965	76695.50523598984	44750.5209611026	78962.83067605585	68965.41605411546
66269.44233779055	65799.41247185534	78902.51026475907	56362.79046272615	62418.72619424878	64955.814300628575	69971.48084493191	67639.00617977323	78124.48761714342	74101.21167637814	60576.51141342114	84758.38461506182	66886.50025050218	76494.94333051666	71399.75783960462	55839.75430527253	62532.68539459037	65703.32351958135	55919.52495807707	79783.63524697046	72199.69458444075	86457.87909272782	63644.56076674332	69298.1324183272	69323.29790948029	41050.79742503965	75559.33876326497	44750.5209611026	78962.83067605585	68965.41605411546
66269.44233779055	65799.41247185534	78902.51026475907	56362.79046272615	61877.48828820839	64955.814300628575	69971.48084493191	67639.00617977323	78124.48761714342	72324.90430004036	60576.51141342114	84367.40584438034	66886.50025050218	76494.94333051666	71399.75783960462	55839.75430527253	62532.68539459037	61553.354239254855	55919.52495807707	79783.63524697046	72199.69458444075	86457.87909272782	63644.56076674332	69298.1324183272	68940.36842639165	41050.79742503965	75559.33876326497	44750.5209611026	78962.83067605585	68965.41605411546
66269.44233779055	65799.41247185534	78902.51026475907	54604.287875068956	61877.48828820839	60438.74381499501	69971.48084493191	67639.00617977323	69110.0514059283	68951.96893381167	60576.51141342114	84367.40584438034	66886.50025050218	76494.94333051666	71399.75783960462	55839.75430527253	59463.774769299	61553.354239254855	52500.884714446394	79783.63524697046	72199.69458444075	73012.70485172997	63644.56076674332	69298.1324183272	68940.36842639165	41050.79742503965	75559.33876326497	44750.5209611026	78962.83067605585	68965.41605411546
66269.44233779055	65799.41247185534	78902.51026475907	54604.287875068956	61877.48828820839	60438.74381499501	69971.48084493191	67639.00617977323	65123.89699597814	68702.81566312835	60576.51141342114	84367.40584438034	66886.50025050218	76494.94333051666	71399.75783960462	55839.75430527253	59463.774769299	61553.354239254855	48748.734021220334	79783.63524697046	72199.69458444075	73012.70485172997	63644.56076674332	69298.1324183272	68940.36842639165	41050.79742503965	75559.33876326497	44750.5209611026	78962.83067605585	68965.41605411546
66269.44233779055	65799.41247185534	78902.51026475907	54604.287875068956	61877.48828820839	60438.74381499501	69971.48084493191	63065.1259190221	65123.89699597814	68702.81566312835	60576.51141342114	84367.40584438034	66886.50025050218	76494.94333051666	70566.44582318176	55839.75430527253	59463.774769299	56129.385503565565	48748.734021220334	79783.63524697046	68173.03116046193	73012.70485172997	63644.56076674332	69298.1324183272	68940.36842639165	41050.79742503965	75559.33876326497	44750.5209611026	78962.83067605585	68965.41605411546
66269.44233779055	65799.41247185534	78902.51026475907	54604.287875068956	61877.48828820839	59856.30366150446	69971.48084493191	63065.1259190221	65123.89699597814	68702.81566312835	60576.51141342114	84367.40584438034	66886.50025050218	76494.94333051666	70566.44582318176	55839.75430527253	59463.774769299	55827.395816850854	48748.734021220334	74466.94118181877	68173.03116046193	61635.53650807203	63644.56076674332	67167.1142184188	66929.0653143453	41050.79742503965	75559.33876326497	44750.5209611026	78962.83067605585	68965.41605411546
66269.44233779055	62129.37672134056	78902.51026475907	54604.287875068956	61877.48828820839	59856.30366150446	69971.48084493191	63065.1259190221	65123.89699597814	68702.81566312835	60576.51141342114	84367.40584438034	66886.50025050218	75908.59762364277	70566.44582318176	55839.75430527253	59463.774769299	55827.395816850854	48748.734021220334	71220.4891730618	68173.03116046193	61635.53650807203	63644.56076674332	67167.1142184188	66929.0653143453	37965.42980611255	73562.95267993049	44750.5209611026	78962.83067605585	68965.41605411546
66269.44233779055	62129.37672134056	78902.51026475907	54604.287875068956	61877.48828820839	59856.30366150446	69971.48084493191	60231.34033301405	65123.89699597814	68702.81566312835	60576.51141342114	84367.40584438034	66886.50025050218	75908.59762364277	67081.93595858397	55839.75430527253	59463.774769299	55827.395816850854	48748.734021220334	71220.4891730618	59349.734101378024	61635.53650807203	63644.56076674332	66546.23393415441	66929.0653143453	37713.41787442703	72836.14986852488	44750.5209611026	78962.83067605585	68965.41605411546
66269.44233779055	62129.37672134056	78902.51026475907	54604.287875068956	61877.48828820839	59856.30366150446	69971.48084493191	60231.34033301405	65123.89699597814	68335.86254779082	60044.81545104509	84367.40584438034	66886.50025050218	75908.59762364277	57757.61112138907	55839.75430527253	59463.774769299	55484.13737418555	48748.734021220334	64379.65029196911	59349.734101378024	61635.53650807203	63644.56076674332	65551.50897977746	66929.0653143453	37713.41787442703	72836.14986852488	44750.5209611026	78893.04188609596	68965.41605411546
66269.44233779055	62129.37672134056	78902.51026475907	53848.041330894484	61286.72751629451	59856.30366150446	65624.96198240163	60231.34033301405	65123.89699597814	68335.86254779082	60044.81545104509	84367.40584438034	66886.50025050218	75908.59762364277	57757.61112138907	55839.75430527253	57265.35368493595	53886.09595665263	47070.67743508609	64379.65029196911	59349.734101378024	61635.53650807203	63644.56076674332	65551.50897977746	66929.0653143453	37713.41787442703	72836.14986852488	44750.5209611026	78893.04188609596	68965.41605411546
64544.00414171963	62129.37672134056	76486.51626372467	53848.041330894484	61286.72751629451	56860.53751902336	64736.083787193704	59353.27103219266	65123.89699597814	66628.05449371821	60044.81545104509	84367.40584438034	66886.50025050218	66071.84464469251	57757.61112138907	55839.75430527253	57265.35368493595	53886.09595665263	47070.67743508609	64379.65029196911	59349.734101378024	61635.53650807203	63644.56076674332	64752.24232806921	66929.0653143453	37713.41787442703	72836.14986852488	44750.5209611026	78893.04188609596	60355.56918851718
62835.18243642881	59030.61753769914	76486.51626372467	53848.041330894484	59438.928201365845	56860.53751902336	64736.083787193704	45874.40609584155	65123.89699597814	64938.72230423404	60044.81545104509	84367.40584438034	66886.50025050218	61890.552954229475	57757.61112138907	55005.17180457366	57265.35368493595	51211.60044239592	47070.67743508609	64379.65029196911	59349.734101378024	61635.53650807203	63644.56076674332	64752.24232806921	66929.0653143453	37713.41787442703	68393.6774921171	44750.5209611026	78893.04188609596	55186.9166594273
62835.18243642881	59030.61753769914	73514.34311997959	53848.041330894484	59438.928201365845	56860.53751902336	64736.083787193704	45874.40609584155	60802.02609722802	64938.72230423404	57603.10278027561	84367.40584438034	66886.50025050218	61890.552954229475	57757.61112138907	55005.17180457366	57265.35368493595	51211.60044239592	40023.28309604022	64379.65029196911	59349.734101378024	61635.53650807203	63644.56076674332	64752.24232806921	66609.5877257094	33640.62415772046	68393.6774921171	44750.5209611026	78893.04188609596	54236.17372779333
62835.18243642881	59030.61753769914	71570.00382656475	50154.77844257746	59438.928201365845	56860.53751902336	64736.083787193704	45874.40609584155	60802.02609722802	64938.72230423404	57603.10278027561	84367.40584438034	66886.50025050218	59140.82584697248	57757.61112138907	55005.17180457366	57265.35368493595	51211.60044239592	40023.28309604022	64379.65029196911	55046.807343545785	61384.78150273749	63644.56076674332	60098.03173086702	66609.5877257094	33455.06782613412	68393.6774921171	44750.5209611026	78893.04188609596	54236.17372779333
62835.18243642881	59030.61753769914	71570.00382656475	48783.66576751553	59438.928201365845	56860.53751902336	62206.83874918616	45874.40609584155	60802.02609722802	64938.72230423404	57603.10278027561	84367.40584438034	66886.50025050218	59140.82584697248	57757.61112138907	55005.17180457366	57265.35368493595	47765.614828652884	40023.28309604022	64379.65029196911	55046.807343545785	61384.78150273749	63644.56076674332	60098.03173086702	66609.5877257094	33455.06782613412	68393.6774921171	44750.5209611026	78893.04188609596	54236.17372779333
62835.18243642881	59030.61753769914	71570.00382656475	48783.66576751553	59438.928201365845	56860.53751902336	62206.83874918616	44408.457320338886	60802.02609722802	64938.72230423404	57603.10278027561	84367.40584438034	66886.50025050218	59140.82584697248	57757.61112138907	55005.17180457366	56227.681261881306	47765.614828652884	40023.28309604022	64379.65029196911	55046.807343545785	61384.78150273749	63644.56076674332	60098.03173086702	66609.5877257094	33455.06782613412	61855.87525908318	44750.5209611026	77547.84645997972	54236.17372779333
62835.18243642881	59030.61753769914	71570.00382656475	48180.887029744226	58899.387447285786	56443.0995633197	62206.83874918616	44408.457320338886	60802.02609722802	64938.72230423404	57603.10278027561	84367.40584438034	66886.50025050218	59140.82584697248	57757.61112138907	50927.86272505429	55074.50896384101	47765.614828652884	40023.28309604022	64379.65029196911	55046.807343545785	61384.78150273749	62850.13123458127	60098.03173086702	59333.639497230215	33455.06782613412	61855.87525908318	44750.5209611026	60695.43801211817	54236.17372779333
62835.18243642881	59030.61753769914	64915.90348583818	48180.887029744226	58899.387447285786	56443.0995633197	62206.83874918616	44408.457320338886	60802.02609722802	64938.72230423404	57603.10278027561	84367.40584438034	66019.6302790057	59140.82584697248	57757.61112138907	50927.86272505429	49542.763176233304	47765.614828652884	40023.28309604022	64379.65029196911	55046.807343545785	61384.78150273749	62850.13123458127	60098.03173086702	59333.639497230215	33455.06782613412	58702.08789084848	44359.565267320846	60695.43801211817	54236.17372779333
62835.18243642881	59030.61753769914	64915.90348583818	41623.702953882996	58899.387447285786	54506.33488427077	58495.2111157785	44408.457320338886	60802.02609722802	64938.72230423404	55775.952931249514	84367.40584438034	63133.52819289198	59140.82584697248	57757.61112138907	44713.89552105747	49542.763176233304	47765.614828652884	40023.28309604022	64379.65029196911	55046.807343545785	61384.78150273749	61568.27000149622	60098.03173086702	59333.639497230215	33455.06782613412	58702.08789084848	44359.565267320846	58808.168745930256	54236.17372779333
62835.18243642881	59030.61753769914	63219.85933216793	41623.702953882996	55407.78094618753	54506.33488427077	58495.2111157785	44408.457320338886	60802.02609722802	63998.25720939989	55775.952931249514	84367.40584438034	63133.52819289198	52635.736431697296	56751.88869341701	44713.89552105747	49542.763176233304	47765.614828652884	40023.28309604022	56009.53310839254	55046.807343545785	61384.78150273749	56597.712314010154	60098.03173086702	59333.639497230215	33455.06782613412	58702.08789084848	44359.565267320846	58808.168745930256	54236.17372779333
60962.30553548535	59030.61753769914	63219.85933216793	41623.702953882996	55407.78094618753	54506.33488427077	58495.2111157785	44408.457320338886	60802.02609722802	58393.96393517322	54736.16436628283	80565.11991523215	63133.52819289198	50325.8140735253	56751.88869341701	44713.89552105747	49542.763176233304	47765.614828652884	40023.28309604022	56009.53310839254	55046.807343545785	61384.78150273749	56597.712314010154	60098.03173086702	59333.639497230215	33455.06782613412	58702.08789084848	44359.565267320846	58808.168745930256	54236.17372779333
60571.37652126965	59030.61753769914	63219.85933216793	41623.702953882996	55407.78094618753	54506.33488427077	56123.59954857974	44408.457320338886	60802.02609722802	58393.96393517322	53775.030079764816	77596.70651963455	63133.52819289198	50325.8140735253	56751.88869341701	44713.89552105747	49542.763176233304	47757.45126614542	40023.28309604022	54379.87019407969	55046.807343545785	53709.23380589289	56597.712314010154	59507.63472390057	47376.72145668006	32499.34487975761	58702.08789084848	44359.565267320846	58808.168745930256	54236.17372779333
60571.37652126965	59030.61753769914	63219.85933216793	41623.702953882996	55407.78094618753	54506.33488427077	56123.59954857974	44408.457320338886	57587.81260292001	58393.96393517322	53775.030079764816	77596.70651963455	63133.52819289198	50325.8140735253	56751.88869341701	44713.89552105747	49542.763176233304	47757.45126614542	40023.28309604022	54379.87019407969	53264.213954015104	53709.23380589289	56597.712314010154	59507.63472390057	47376.72145668006	32499.34487975761	58702.08789084848	44359.565267320846	58808.168745930256	54236.17372779333
60571.37652126965	59030.61753769914	63219.85933216793	41255.1913685119	55407.78094618753	54506.33488427077	56123.59954857974	43982.099825179466	57587.81260292001	58393.96393517322	52884.781788014734	77596.70651963455	63133.52819289198	50325.8140735253	56751.88869341701	44713.89552105747	49542.763176233304	47757.45126614542	40023.28309604022	54379.87019407969	52570.17365737226	53709.23380589289	56597.712314010154	59507.63472390057	47376.72145668006	32499.34487975761	58702.08789084848	44359.565267320846	58808.168745930256	54236.17372779333
55617.35967016801	59030.61753769914	63219.85933216793	40313.395727577365	55407.78094618753	52983.60961517024	56123.59954857974	43982.099825179466	57587.81260292001	58393.96393517322	52884.781788014734	77260.5344324788	63133.52819289198	50325.8140735253	56751.88869341701	44713.89552105747	42590.931846803425	47757.45126614542	40023.28309604022	54379.87019407969	52570.17365737226	53709.23380589289	55394.27027717981	59507.63472390057	47376.72145668006	32499.34487975761	58702.08789084848	44359.565267320846	58808.168745930256	54236.17372779333
51762.46794823025	59030.61753769914	62301.953332323355	40313.395727577365	55407.78094618753	52983.60961517024	56123.59954857974	43982.099825179466	55326.18671113212	53339.67215784706	52884.781788014734	69432.19662097386	63133.52819289198	50325.8140735253	56751.88869341701	44713.89552105747	42590.931846803425	47757.45126614542	40023.28309604022	54379.87019407969	52570.17365737226	53645.5878274906	55394.27027717981	59507.63472390057	47376.72145668006	32499.34487975761	58702.08789084848	44359.565267320846	58808.168745930256	53306.997852579334
51762.46794823025	58166.195856400256	62301.953332323355	40313.395727577365	47055.22993621569	52983.60961517024	48928.00227274115	43982.099825179466	55326.18671113212	53339.67215784706	52884.781788014734	68740.27338204399	63133.52819289198	50325.8140735253	52413.411505282274	44713.89552105747	42246.999889871826	47757.45126614542	40023.28309604022	54379.87019407969	52570.17365737226	53645.5878274906	55394.27027717981	59507.63472390057	47376.72145668006	32499.34487975761	58702.08789084848	44359.565267320846	58808.168745930256	53306.997852579334
51762.46794823025	54491.01445984309	62301.953332323355	40313.395727577365	47055.22993621569	52983.60961517024	47714.43203980713	43982.099825179466	55326.18671113212	53339.67215784706	50937.261850610936	68293.55518274462	63133.52819289198	50325.8140735253	52413.411505282274	44713.89552105747	42246.999889871826	47757.45126614542	37490.19973771236	54379.87019407969	52570.17365737226	53645.5878274906	50488.04868390056	59507.63472390057	47376.72145668006	32499.34487975761	58702.08789084848	44359.565267320846	58808.168745930256	53306.997852579334
51762.46794823025	54491.01445984309	62301.953332323355	40313.395727577365	46205.646905577945	52983.60961517024	47714.43203980713	41873.06453475985	55326.18671113212	53339.67215784706	50937.261850610936	60875.53358740668	63133.52819289198	50325.8140735253	37426.408534003975	43721.7665571324	42246.999889871826	47757.45126614542	37490.19973771236	54379.87019407969	49898.60921942447	53432.869207033655	50488.04868390056	59507.63472390057	47376.72145668006	32499.34487975761	52970.28383105363	44359.565267320846	58808.168745930256	52683.75524154459
51762.46794823025	53963.13432773978	62301.953332323355	38406.28070901769	46205.646905577945	51629.5701368566	47714.43203980713	41873.06453475985	55326.18671113212	53322.021157807896	50937.261850610936	60875.53358740668	61375.21608945096	50325.8140735253	37426.408534003975	43721.7665571324	41322.50280620104	47757.45126614542	37490.19973771236	54379.87019407969	49898.60921942447	53432.869207033655	50488.04868390056	57359.34809357691	47376.72145668006	32499.34487975761	52970.28383105363	44359.565267320846	58808.168745930256	52683.75524154459
51762.46794823025	53325.77413471885	62301.953332323355	36566.94578517697	46205.646905577945	51629.5701368566	47714.43203980713	41873.06453475985	55326.18671113212	52983.43495439182	48830.01926420487	60875.53358740668	61375.21608945096	50325.8140735253	35909.18824526874	41044.59467236896	41322.50280620104	47757.45126614542	37490.19973771236	54379.87019407969	46848.07453991668	53432.869207033655	50488.04868390056	57359.34809357691	47376.72145668006	32499.34487975761	52970.28383105363	44154.06482565732	58808.168745930256	51976.82864441613
51747.92239545366	53325.77413471885	62020.25393177018	36566.94578517697	46205.646905577945	51629.5701368566	47714.43203980713	41873.06453475985	55326.18671113212	43424.72581535768	48830.01926420487	60875.53358740668	57295.44566010979	50325.8140735253	35909.18824526874	41044.59467236896	41322.50280620104	44670.85832433131	37490.19973771236	54379.87019407969	46848.07453991668	53432.869207033655	50488.04868390056	47262.63596200725	47376.72145668006	32499.34487975761	52970.28383105363	43604.71818247949	56939.12833035234	49894.51684319247
50202.08951842973	53325.77413471885	62020.25393177018	36566.94578517697	45488.603700673404	50839.71393861176	47714.43203980713	41873.06453475985	55326.18671113212	43424.72581535768	48005.68301803723	60875.53358740668	57295.44566010979	50325.8140735253	35909.18824526874	41044.59467236896	41322.50280620104	44670.85832433131	37490.19973771236	54204.01583133517	46848.07453991668	53432.869207033655	50488.04868390056	46802.55769520496	45467.790025616785	32499.34487975761	52322.37783231052	43604.71818247949	50063.02020942717	49894.51684319247
50202.08951842973	53325.77413471885	62020.25393177018	36566.94578517697	45488.603700673404	50839.71393861176	47449.95000598912	41417.68906370967	53055.47218422325	35842.62038869152	48005.68301803723	60875.53358740668	57295.44566010979	50325.8140735253	35909.18824526874	41044.59467236896	41322.50280620104	39046.604299243496	37490.19973771236	54204.01583133517	46848.07453991668	53084.62679973575	50488.04868390056	45889.85501141778	45467.790025616785	32499.34487975761	51486.064035233045	43604.71818247949	50063.02020942717	49894.51684319247
50202.08951842973	53325.77413471885	61855.261791154844	36566.94578517697	45488.603700673404	49119.9288420242	47449.95000598912	41417.68906370967	53055.47218422325	35842.62038869152	48005.68301803723	60875.53358740668	57295.44566010979	50325.8140735253	35909.18824526874	40387.28474598572	41322.50280620104	39046.604299243496	37490.19973771236	54204.01583133517	46848.07453991668	51127.46890437073	50488.04868390056	45889.85501141778	45467.790025616785	32499.34487975761	51486.064035233045	43604.71818247949	50063.02020942717	49894.51684319247
50202.08951842973	50621.310148463235	61855.261791154844	36566.94578517697	45488.603700673404	49119.9288420242	47449.95000598912	41417.68906370967	53055.47218422325	35842.62038869152	48005.68301803723	50801.35525653211	57295.44566010979	50325.8140735253	35909.18824526874	40387.28474598572	41322.50280620104	39046.604299243496	37490.19973771236	51300.5922811074	46848.07453991668	51127.46890437073	50488.04868390056	45889.85501141778	45467.790025616785	32499.34487975761	51486.064035233045	43604.71818247949	50063.02020942717	49894.51684319247
48532.28773746507	50621.310148463235	61855.261791154844	36566.94578517697	45488.603700673404	44022.69044503889	47449.95000598912	41417.68906370967	53055.47218422325	35842.62038869152	47229.30422170669	50801.35525653211	57295.44566010979	50325.8140735253	35909.18824526874	40387.28474598572	41322.50280620104	39046.604299243496	37490.19973771236	50637.45416865073	41719.670983555356	51127.46890437073	50488.04868390056	45889.85501141778	42312.857578781826	32499.34487975761	51486.064035233045	43574.94957560374	50063.02020942717	44411.256408978246
48532.28773746507	50621.310148463235	61855.261791154844	36566.94578517697	45488.603700673404	44022.69044503889	47449.95000598912	40866.413764216224	51832.876319912844	35842.62038869152	46181.675297612994	50801.35525653211	57295.44566010979	50325.8140735253	35909.18824526874	38901.02549541282	41322.50280620104	39046.604299243496	37490.19973771236	50079.96601053944	40806.26848152301	51127.46890437073	50488.04868390056	45889.85501141778	42312.857578781826	32499.34487975761	51486.064035233045	43574.94957560374	50063.02020942717	44411.256408978246
48532.28773746507	50621.310148463235	61699.623456350484	36566.94578517697	45488.603700673404	44022.69044503889	47449.95000598912	40059.08840797275	51832.876319912844	35842.62038869152	46181.675297612994	50801.35525653211	54988.576905009875	41195.68668237472	35909.18824526874	38901.02549541282	41322.50280620104	39046.604299243496	33857.779453627896	50079.96601053944	40806.26848152301	50171.37980623626	50488.04868390056	45271.138626165826	42312.857578781826	32499.34487975761	51486.064035233045	43574.94957560374	49069.63407060204	44411.256408978246
48532.28773746507	50621.310148463235	61699.623456350484	36566.94578517697	45488.603700673404	44022.69044503889	47449.95000598912	40059.08840797275	49975.15349664403	35842.62038869152	46181.675297612994	48988.93007924236	47740.117204480775	41195.68668237472	35909.18824526874	38901.02549541282	41322.50280620104	38964.048336974796	33857.779453627896	49565.065262110045	40806.26848152301	50171.37980623626	50488.04868390056	45271.138626165826	42312.857578781826	32499.34487975761	51486.064035233045	43574.94957560374	49069.63407060204	44411.256408978246
48532.28773746507	50621.310148463235	61300.42232046884	36566.94578517697	45488.603700673404	44022.69044503889	47449.95000598912	40059.08840797275	48035.52198842544	35242.22069286963	45950.81425557628	48988.93007924236	45900.61633501647	41195.68668237472	35909.18824526874	38901.02549541282	41322.50280620104	38964.048336974796	33857.779453627896	49565.065262110045	40806.26848152301	50171.37980623626	50488.04868390056	45271.138626165826	42312.857578781826	32499.34487975761	50612.117807549424	42923.83561572551	49069.63407060204	44411.256408978246
48532.28773746507	48848.11802063287	54128.01730531473	36562.12555186922	45488.603700673404	44022.69044503889	47254.171193814516	40059.08840797275	48035.52198842544	35242.22069286963	45950.81425557628	48988.93007924236	45900.61633501647	41195.68668237472	35909.18824526874	38901.02549541282	41322.50280620104	38964.048336974796	33857.779453627896	49565.065262110045	40806.26848152301	50171.37980623626	50488.04868390056	45271.138626165826	37335.69510802476	32499.34487975761	50612.117807549424	42923.83561572551	48944.730792905655	44411.256408978246
48532.28773746507	47265.76415465879	54128.01730531473	36562.12555186922	45488.603700673404	44022.69044503889	47254.171193814516	40059.08840797275	48035.52198842544	35242.22069286963	45950.81425557628	48988.93007924236	45900.61633501647	41195.68668237472	35909.18824526874	38901.02549541282	41322.50280620104	38964.048336974796	33857.779453627896	49565.065262110045	40806.26848152301	50171.37980623626	50488.04868390056	45271.138626165826	35469.6805822376	32499.34487975761	50612.117807549424	42923.83561572551	48944.730792905655	43866.6900392749
48532.28773746507	47265.76415465879	54128.01730531473	36562.12555186922	45488.603700673404	44022.69044503889	47254.171193814516	40059.08840797275	48035.52198842544	31946.624636654768	45950.81425557628	48988.93007924236	45900.61633501647	41195.68668237472	35147.83821559332	38901.02549541282	41322.50280620104	38964.048336974796	33857.779453627896	49565.065262110045	40806.26848152301	50171.37980623626	50488.04868390056	45271.138626165826	35469.6805822376	32499.34487975761	50612.117807549424	42923.83561572551	48944.730792905655	43866.6900392749
48532.28773746507	47265.76415465879	54128.01730531473	36562.12555186922	45488.603700673404	44022.69044503889	47254.171193814516	40059.08840797275	47782.16212815167	31631.570183742188	45950.81425557628	48988.93007924236	45900.61633501647	41195.68668237472	35147.83821559332	38901.02549541282	41322.50280620104	38964.048336974796	33857.779453627896	49565.065262110045	40806.26848152301	50171.37980623626	50488.04868390056	45271.138626165826	35469.6805822376	28385.08307796202	49167.39177658193	36218.083438143694	48944.730792905655	43866.6900392749
48532.28773746507	47265.76415465879	54128.01730531473	35484.84156861912	45488.603700673404	40867.039276848736	47254.171193814516	40059.08840797275	47782.16212815167	31631.570183742188	45950.81425557628	48988.93007924236	43698.54478946663	41195.68668237472	35147.83821559332	38901.02549541282	39869.960042130944	38964.048336974796	32872.67821281789	49565.065262110045	40636.362262558985	50171.37980623626	50488.04868390056	45271.138626165826	35469.6805822376	28385.08307796202	49167.39177658193	31068.317154966728	48944.730792905655	43088.51360626947
48532.28773746507	47001.35042276394	54128.01730531473	35484.84156861912	45488.603700673404	37961.95578425922	47254.171193814516	39551.637518377865	47782.16212815167	30825.023536996905	43986.6358239572	48988.93007924236	43698.54478946663	41195.68668237472	35147.83821559332	38901.02549541282	39373.60186134597	38862.86982794876	32872.67821281789	44530.56344987856	40636.362262558985	49716.59165387341	50488.04868390056	45271.138626165826	35469.6805822376	28385.08307796202	49167.39177658193	31068.317154966728	46154.24207554111	43088.51360626947
47431.5293528705	47001.35042276394	53538.763955656585	33179.10766618719	45488.603700673404	37961.95578425922	47254.171193814516	39551.637518377865	47782.16212815167	30825.023536996905	40067.40982161538	47008.79203955593	41948.420240064464	41195.68668237472	34013.95020531381	38901.02549541282	39373.60186134597	38862.86982794876	31841.97822153114	44530.56344987856	40636.362262558985	49716.59165387341	50488.04868390056	45271.138626165826	34220.36396466317	28385.08307796202	48265.59863290599	31068.317154966728	46154.24207554111	43088.51360626947
47431.5293528705	46587.59060250465	53538.763955656585	33179.10766618719	43175.32822102594	37961.95578425922	47254.171193814516	39551.637518377865	46966.66506598916	29997.02585248579	39252.151870902715	42914.25525257752	41948.420240064464	41195.68668237472	32911.06572478437	38901.02549541282	39373.60186134597	38862.86982794876	31841.97822153114	44530.56344987856	40636.362262558985	49716.59165387341	50488.04868390056	45271.138626165826	34220.36396466317	28385.08307796202	48265.59863290599	31068.317154966728	46154.24207554111	40714.099622655645
46827.465164951114	46088.11545758061	53538.763955656585	33179.10766618719	36570.79686275425	37961.95578425922	40599.328234580615	39551.637518377865	46966.66506598916	29997.02585248579	29596.91070916885	42914.25525257752	41948.420240064464	40752.44378957044	32513.992933598805	36040.149899876174	39373.60186134597	38862.86982794876	31841.97822153114	41891.72197842277	40636.362262558985	47580.72624805547	50488.04868390056	45271.138626165826	34220.36396466317	28385.08307796202	48265.59863290599	31068.317154966728	44081.74472240357	40714.099622655645
46112.490955648005	46088.11545758061	52285.82639482842	33179.10766618719	36570.79686275425	35219.49553500515	39911.83198812382	39551.637518377865	45700.76025199785	29997.02585248579	29596.91070916885	42914.25525257752	39908.21161532941	40752.44378957044	29535.58096712342	36040.149899876174	39373.60186134597	38862.86982794876	31841.97822153114	41891.72197842277	40636.362262558985	47580.72624805547	50488.04868390056	44639.40342519117	34220.36396466317	28385.08307796202	48265.59863290599	31068.317154966728	36654.28237995066	36780.482252735346
45156.991852888794	46088.11545758061	52285.82639482842	33179.10766618719	36570.79686275425	34426.22842012759	39911.83198812382	34732.35297134283	45700.76025199785	29997.02585248579	29176.884869348898	42914.25525257752	39908.21161532941	40752.44378957044	29277.841471827975	36040.149899876174	39373.60186134597	38862.86982794876	30912.053520429243	41891.72197842277	40636.362262558985	43277.27640083639	50488.04868390056	44639.40342519117	34220.36396466317	28385.08307796202	48265.59863290599	31068.317154966728	36654.28237995066	36780.482252735346
45029.85328266408	45484.002916547994	52285.82639482842	26582.398306500163	36570.79686275425	34426.22842012759	39911.83198812382	34732.35297134283	45700.76025199785	29997.02585248579	29176.884869348898	42914.25525257752	39908.21161532941	40752.44378957044	29277.841471827975	36040.149899876174	39373.60186134597	38862.86982794876	30912.053520429243	41891.72197842277	40636.362262558985	43277.27640083639	50488.04868390056	44639.40342519117	31262.282900151306	28385.08307796202	48085.049303677064	28911.073739668165	36654.28237995066	36780.482252735346
45029.85328266408	45484.002916547994	50044.9120431595	26582.398306500163	36570.79686275425	34426.22842012759	39911.83198812382	22802.8029566252	45700.76025199785	29997.02585248579	29118.22065667734	42914.25525257752	39908.21161532941	40752.44378957044	29277.841471827975	36040.149899876174	39373.60186134597	38457.864289293575	30912.053520429243	41891.72197842277	40636.362262558985	43277.27640083639	50488.04868390056	44639.40342519117	29633.66471322382	28385.08307796202	48085.049303677064	28911.073739668165	36654.28237995066	36780.482252735346
42351.18476148221	39695.900612859514	50044.9120431595	25477.28668689185	36570.79686275425	34426.22842012759	39911.83198812382	22802.8029566252	45700.76025199785	29997.02585248579	29118.22065667734	42914.25525257752	31454.949340965584	40752.44378957044	29277.841471827975	36040.149899876174	39373.60186134597	38457.864289293575	30912.053520429243	41891.72197842277	40636.362262558985	43277.27640083639	50488.04868390056	43089.525130163194	29633.66471322382	28385.08307796202	48085.049303677064	28911.073739668165	33158.78775074805	36780.482252735346
42351.18476148221	39695.900612859514	50044.9120431595	25477.28668689185	34597.43182342962	33939.188370022115	39911.83198812382	22802.8029566252	39273.081922002486	29877.249653603012	29118.22065667734	42914.25525257752	31454.949340965584	40752.44378957044	29277.841471827975	36040.149899876174	39373.60186134597	38457.864289293575	30559.143066566965	41891.72197842277	40636.362262558985	43277.27640083639	50488.04868390056	43089.525130163194	29633.66471322382	28385.08307796202	47264.69767615935	28911.073739668165	33158.78775074805	36703.70696499213
42351.18476148221	39695.900612859514	46448.67967137118	25477.28668689185	34597.43182342962	33939.188370022115	39911.83198812382	22802.8029566252	36071.224212908615	29877.249653603012	29118.22065667734	42914.25525257752	31454.949340965584	40752.44378957044	29277.841471827975	31151.12743452919	39373.60186134597	38457.864289293575	30559.143066566965	41554.166366702724	40636.362262558985	42254.6580396334	48549.44287187428	43089.525130163194	29463.735578471336	28385.08307796202	47264.69767615935	28911.073739668165	32755.07235119173	36229.436071549266
42351.18476148221	39695.900612859514	44806.32270801038	25477.28668689185	34597.43182342962	33824.38139845619	39911.83198812382	22802.8029566252	36071.224212908615	29877.249653603012	29118.22065667734	42914.25525257752	31454.949340965584	40752.44378957044	29277.841471827975	31151.12743452919	39373.60186134597	38457.864289293575	30559.143066566965	41554.166366702724	40141.75566036696	41654.47296590917	48549.44287187428	43089.525130163194	29463.735578471336	28385.08307796202	47264.69767615935	28911.073739668165	32755.07235119173	36229.436071549266
41700.48005865978	39695.900612859514	44806.32270801038	25477.28668689185	34597.43182342962	33824.38139845619	39911.83198812382	22802.8029566252	36071.224212908615	29877.249653603012	26274.782832129855	42914.25525257752	31454.949340965584	40752.44378957044	29277.841471827975	31151.12743452919	39373.60186134597	38457.864289293575	30559.143066566965	40648.76699861219	40141.75566036696	41654.47296590917	48549.44287187428	43089.525130163194	29463.735578471336	28385.08307796202	46809.30167195441	28544.37004243217	32755.07235119173	36011.62249702824
40610.40761133114	38635.11411955738	44806.32270801038	25477.28668689185	34328.73400894604	33099.37954657546	39911.83198812382	22802.8029566252	36071.224212908615	29877.249653603012	26274.782832129855	42914.25525257752	31454.949340965584	40752.44378957044	29277.841471827975	30626.184555098233	39373.60186134597	38457.864289293575	30559.143066566965	40648.76699861219	39708.86941170553	41654.47296590917	46598.180510146616	42647.94804062442	29463.735578471336	28385.08307796202	46800.41423647957	28544.37004243217	29409.692739495626	36011.62249702824
40610.40761133114	38635.11411955738	44806.32270801038	25477.28668689185	34328.73400894604	33099.37954657546	39911.83198812382	22802.8029566252	36071.224212908615	29404.55917572199	26274.782832129855	42914.25525257752	31454.949340965584	40752.44378957044	29277.841471827975	30626.184555098233	38083.626378922585	38457.864289293575	30559.143066566965	40648.76699861219	39701.64615346107	41654.47296590917	44265.086823706595	42514.14207422419	29463.735578471336	28385.08307796202	45664.78368497275	28544.37004243217	29409.692739495626	36011.62249702824
40610.40761133114	34695.817367925396	42075.700858308206	25477.28668689185	34328.73400894604	33099.37954657546	39911.83198812382	22802.8029566252	35568.54166232876	29404.55917572199	26274.782832129855	42914.25525257752	31454.949340965584	40752.44378957044	29277.841471827975	30626.184555098233	38083.626378922585	37942.05589589287	30559.143066566965	40648.76699861219	39385.9059810211	41654.47296590917	43883.521772742206	42514.14207422419	29463.735578471336	28385.08307796202	45664.78368497275	28544.37004243217	29409.692739495626	36011.62249702824
40610.40761133114	34695.817367925396	42075.700858308206	25477.28668689185	34328.73400894604	33055.94862001789	39911.83198812382	22802.8029566252	35568.54166232876	29404.55917572199	26274.782832129855	42914.25525257752	31454.949340965584	40752.44378957044	29277.841471827975	30420.77132464274	38083.626378922585	37942.05589589287	30559.143066566965	40516.81863490592	39385.9059810211	41654.47296590917	43883.521772742206	42514.14207422419	29463.735578471336	28385.08307796202	45664.78368497275	27698.226282383017	29409.692739495626	35758.98510552693
35926.00561563924	34695.817367925396	42075.700858308206	25477.28668689185	34328.73400894604	33055.94862001789	39911.83198812382	22802.8029566252	35568.54166232876	29404.55917572199	26274.782832129855	42040.57025731612	31454.949340965584	38599.56078521591	27605.17846380323	30420.77132464274	38083.626378922585	37942.05589589287	30559.143066566965	40516.81863490592	38954.47988009456	41654.47296590917	43883.521772742206	42514.14207422419	29463.735578471336	28385.08307796202	45664.78368497275	27698.226282383017	29409.692739495626	35720.277267422185
35926.00561563924	34695.817367925396	36676.97842431814	25477.28668689185	34328.73400894604	33055.94862001789	39911.83198812382	22802.8029566252	34316.545760265355	29404.55917572199	26274.782832129855	42040.57025731612	31454.949340965584	38599.56078521591	27289.769339510658	30232.320998536605	38083.626378922585	33167.19608528901	30559.143066566965	40516.81863490592	38866.371633490024	41654.47296590917	43883.521772742206	42514.14207422419	29463.735578471336	28385.08307796202	45564.44428856413	27698.226282383017	29409.692739495626	35720.277267422185
34629.38290549679	34695.817367925396	36676.97842431814	25194.817884676926	34328.73400894604	33055.94862001789	39911.83198812382	22802.8029566252	34316.545760265355	29404.55917572199	26274.782832129855	42040.57025731612	31454.949340965584	38599.56078521591	27289.769339510658	30232.320998536605	38083.626378922585	33167.19608528901	30559.143066566965	40516.81863490592	38866.371633490024	41654.47296590917	43883.521772742206	42514.14207422419	29463.735578471336	28385.08307796202	44569.45074960052	27143.657908332127	29273.709765926258	32438.929178546092
34629.38290549679	34695.817367925396	36676.97842431814	25194.817884676926	34328.73400894604	31617.832765051793	39779.74239106833	22802.8029566252	33872.70123314689	28756.228561297517	26274.782832129855	42040.57025731612	31454.949340965584	38599.56078521591	27289.769339510658	30232.320998536605	38083.626378922585	33167.19608528901	30559.143066566965	40516.81863490592	38658.142814865605	41654.47296590917	43883.521772742206	42514.14207422419	28149.35029859208	28140.448106084325	44569.45074960052	27143.657908332127	29273.709765926258	32438.929178546092
34629.38290549679	34695.817367925396	36676.97842431814	25194.817884676926	34328.73400894604	30841.10055441389	39779.74239106833	22802.8029566252	33378.7428970205	28756.228561297517	26274.782832129855	42040.57025731612	31434.817944476734	38599.56078521591	27289.769339510658	30232.320998536605	38083.626378922585	32523.69100382512	30559.143066566965	40516.81863490592	38658.142814865605	41088.47741275695	39806.03488762513	42514.14207422419	28149.35029859208	26822.760557317426	43637.111726076495	23200.62467969208	29273.709765926258	32157.98880590354
34629.38290549679	32155.740292441285	36676.97842431814	25194.817884676926	34328.73400894604	30841.10055441389	38604.3179972939	22620.928681772988	33378.7428970205	28756.228561297517	25528.21847668121	37911.698999782326	31434.817944476734	38335.11796858459	27289.769339510658	30232.320998536605	38083.626378922585	32523.69100382512	30257.476897396133	40516.81863490592	38658.142814865605	41088.47741275695	39806.03488762513	41757.7030187894	28149.35029859208	26063.519015850474	42643.308045311904	23200.62467969208	29273.709765926258	32157.98880590354
34629.38290549679	30440.929728408682	33421.24408598369	25194.817884676926	33769.93256141348	30841.10055441389	36861.26551890805	22620.928681772988	33378.7428970205	28756.228561297517	25177.648130143665	36383.40212122606	31434.817944476734	38335.11796858459	27289.769339510658	25414.81340490721	38083.626378922585	32523.69100382512	30257.476897396133	40516.81863490592	37384.32339603667	41088.47741275695	39766.769914002085	41757.7030187894	28149.35029859208	26047.201992097194	42643.308045311904	23200.62467969208	29066.708551331685	32157.98880590354
34025.772883940444	30440.929728408682	33421.24408598369	25194.817884676926	33362.563746665895	30841.10055441389	35070.34523616588	22620.928681772988	28184.196321581134	28756.228561297517	25177.648130143665	34637.69661970447	30102.459412008222	38335.11796858459	27289.769339510658	25414.81340490721	38083.626378922585	32523.69100382512	30257.476897396133	40516.81863490592	37384.32339603667	41088.47741275695	39766.769914002085	40330.609866184095	28149.35029859208	26047.201992097194	42372.239648159346	23200.62467969208	29066.708551331685	32157.98880590354
34025.772883940444	30440.929728408682	33421.24408598369	25194.817884676926	30226.856203252424	30841.10055441389	35070.34523616588	22620.928681772988	28184.196321581134	28756.228561297517	25177.648130143665	34637.69661970447	30102.459412008222	38335.11796858459	27289.769339510658	25414.81340490721	35929.45974273005	32523.69100382512	30257.476897396133	40022.825789667644	37304.62711051009	41088.47741275695	39766.769914002085	35967.21665668244	28149.35029859208	26047.201992097194	39171.88813768191	23200.62467969208	29066.708551331685	32157.98880590354
34025.772883940444	30440.929728408682	33092.41237044757	25194.817884676926	30226.856203252424	30841.10055441389	35019.290830383245	22558.000451271444	28184.196321581134	28756.228561297517	25177.648130143665	34637.69661970447	30102.459412008222	38335.11796858459	27289.769339510658	25414.81340490721	35929.45974273005	32523.69100382512	30257.476897396133	40022.825789667644	37304.62711051009	41088.47741275695	35335.1125607716	35967.21665668244	28149.35029859208	26047.201992097194	38953.44279140191	22913.332876398257	29066.708551331685	32157.98880590354
34025.772883940444	30440.929728408682	33092.41237044757	25194.817884676926	30226.856203252424	30737.35658528435	35019.290830383245	22558.000451271444	28184.196321581134	28756.228561297517	25177.648130143665	34241.67598280177	30102.459412008222	37595.68377103035	27289.769339510658	25414.81340490721	35929.45974273005	30564.53386489313	28837.064937671676	40022.825789667644	37304.62711051009	36837.36700147389	35335.1125607716	35967.21665668244	28149.35029859208	26047.201992097194	38953.44279140191	22913.332876398257	29066.708551331685	32157.98880590354
34025.772883940444	30344.802040319	32399.004741287637	25194.817884676926	30226.856203252424	30737.35658528435	34900.01610488505	22558.000451271444	28184.196321581134	28756.228561297517	25177.648130143665	34241.67598280177	30102.459412008222	35668.76338674722	27289.769339510658	25414.81340490721	35929.45974273005	30564.53386489313	28837.064937671676	40022.825789667644	27447.315518054984	36837.36700147389	35335.1125607716	35273.05275834567	24278.296669282354	26047.201992097194	38953.44279140191	22913.332876398257	29066.708551331685	32035.41870130477
34025.772883940444	30344.802040319	32399.004741287637	25194.817884676926	30226.856203252424	30737.35658528435	34900.01610488505	22558.000451271444	28184.196321581134	28756.228561297517	25177.648130143665	34241.67598280177	29696.405736387176	35668.76338674722	27289.769339510658	25414.81340490721	35037.395352462954	30564.53386489313	28837.064937671676	36663.48794639287	27447.315518054984	36837.36700147389	35335.1125607716	35273.05275834567	24278.296669282354	25104.89438147067	38953.44279140191	22913.332876398257	29066.708551331685	32035.41870130477
34025.772883940444	30344.802040319	32399.004741287637	25194.817884676926	30226.856203252424	29935.43118254558	34900.01610488505	22558.000451271444	28184.196321581134	28756.228561297517	25177.648130143665	34241.67598280177	29696.405736387176	35668.76338674722	26883.335390704044	25414.81340490721	34854.71387381316	23329.463738656108	28837.064937671676	36663.48794639287	27072.675668048898	36837.36700147389	35335.1125607716	35273.05275834567	24278.296669282354	25104.89438147067	38953.44279140191	22327.144668601148	29066.708551331685	32035.41870130477
34025.772883940444	29886.70987365632	32399.004741287637	25194.817884676926	28531.901256199988	29935.43118254558	34900.01610488505	22558.000451271444	28184.196321581134	28756.228561297517	25177.648130143665	34241.67598280177	29696.405736387176	35668.76338674722	26728.943901335908	25414.81340490721	34854.71387381316	23329.463738656108	28837.064937671676	35782.84665746268	27023.051361904178	36837.36700147389	35335.1125607716	35273.05275834567	24278.296669282354	25104.89438147067	38953.44279140191	21435.994685301994	29066.708551331685	32035.41870130477
34025.772883940444	29754.170646608534	32399.004741287637	25194.817884676926	28486.924212982165	29935.43118254558	34900.01610488505	22558.000451271444	27438.539121509068	28756.228561297517	22183.62385632317	34241.67598280177	29696.405736387176	35668.76338674722	26728.943901335908	25382.629815051783	34854.71387381316	23329.463738656108	28837.064937671676	35782.84665746268	27023.051361904178	36837.36700147389	35335.1125607716	35273.05275834567	24278.296669282354	25104.89438147067	38953.44279140191	21435.994685301994	29066.708551331685	32035.41870130477
33480.47684612212	29754.170646608534	32399.004741287637	25194.817884676926	28081.833565665922	29935.43118254558	34900.01610488505	22558.000451271444	27438.539121509068	28756.228561297517	22183.62385632317	30671.480474820306	29696.405736387176	35412.46244668178	26728.943901335908	25382.629815051783	34854.71387381316	23288.507685423232	28755.859453923484	35782.84665746268	27023.051361904178	36837.36700147389	35208.31282776929	35273.05275834567	24254.17174245082	25013.971420186033	38953.44279140191	21435.994685301994	29066.708551331685	32035.41870130477
33480.47684612212	29754.170646608534	32399.004741287637	25194.817884676926	28081.833565665922	29935.43118254558	34900.01610488505	22463.847734888757	27357.5273831977	28756.228561297517	22183.62385632317	30528.73202608171	29696.405736387176	35412.46244668178	26728.943901335908	25382.629815051783	34670.848132125175	23143.197245103504	28755.859453923484	35782.84665746268	27023.051361904178	36837.36700147389	35208.31282776929	35228.38809414898	24254.17174245082	24409.378186414942	38953.44279140191	21435.994685301994	29066.708551331685	26816.4778348078
33060.84811259141	29192.765021323867	32399.004741287637	25194.817884676926	28081.833565665922	29935.43118254558	34900.01610488505	21790.27660027189	27357.5273831977	28014.768271934056	22183.62385632317	30528.73202608171	29696.405736387176	35412.46244668178	26728.943901335908	25382.629815051783	34670.848132125175	23143.197245103504	28755.859453923484	35782.84665746268	27023.051361904178	36837.36700147389	35208.31282776929	35228.38809414898	24254.17174245082	24409.378186414942	35877.38123812056	21435.994685301994	29066.708551331685	26816.4778348078
33060.84811259141	29192.765021323867	32399.004741287637	24546.515414695143	28081.833565665922	29935.43118254558	34900.01610488505	21790.27660027189	27357.5273831977	28014.768271934056	22183.62385632317	30528.73202608171	29696.405736387176	35412.46244668178	23836.17092248752	25382.629815051783	34670.848132125175	23143.197245103504	28510.40358868012	35782.84665746268	24595.886720850634	36837.36700147389	35208.31282776929	35228.38809414898	24254.17174245082	24409.378186414942	35877.38123812056	21435.994685301994	29066.708551331685	26816.4778348078
33060.84811259141	29192.765021323867	29900.835382165373	24546.515414695143	26776.347175966075	29732.319056966924	34900.01610488505	21790.27660027189	27357.5273831977	27712.51306964514	22183.62385632317	30528.73202608171	28464.244068241052	35412.46244668178	23836.17092248752	25145.901816606718	34670.848132125175	23143.197245103504	28265.24814364509	35782.84665746268	21709.468851759164	36837.36700147389	35203.96969248724	35228.38809414898	24254.17174245082	24409.378186414942	35877.38123812056	21435.994685301994	29066.708551331685	26115.213227303564
33060.84811259141	29192.765021323867	29900.835382165373	24546.515414695143	26776.347175966075	29732.319056966924	34900.01610488505	21790.27660027189	27357.5273831977	22777.475756895656	21631.672787321586	30528.73202608171	28464.244068241052	35412.46244668178	23836.17092248752	25145.901816606718	34670.848132125175	23143.197245103504	28265.24814364509	35782.84665746268	21709.468851759164	36837.36700147389	35203.96969248724	35228.38809414898	19769.32276316379	24409.378186414942	35290.829638788535	21321.90436790878	29066.708551331685	26115.213227303564
33060.84811259141	29192.765021323867	29615.512552352287	24546.515414695143	26776.347175966075	29732.319056966924	34900.01610488505	21790.27660027189	27357.5273831977	22777.475756895656	21351.40442896767	30528.73202608171	28464.244068241052	35412.46244668178	23836.17092248752	24900.41531969512	31379.19156748758	23143.197245103504	28114.408326353285	35782.84665746268	20420.59651744684	36837.36700147389	35203.96969248724	35228.38809414898	19769.32276316379	21772.412903245036	35290.829638788535	21321.90436790878	29066.708551331685	26115.213227303564
33060.84811259141	29192.765021323867	29615.512552352287	24546.515414695143	26776.347175966075	29732.319056966924	34472.50050497178	21790.27660027189	27357.5273831977	22710.57845438883	21198.135196703653	30528.73202608171	28464.244068241052	35412.46244668178	23836.17092248752	24397.916023266233	31379.19156748758	23143.197245103504	28114.408326353285	35722.86870837805	20420.59651744684	36837.36700147389	34353.43234012798	35228.38809414898	19769.32276316379	21772.412903245036	35265.0945467987	21321.90436790878	29066.708551331685	26115.213227303564
28914.707760413516	29192.765021323867	29615.512552352287	24546.515414695143	24788.41818258791	29732.319056966924	34079.30740302312	21790.27660027189	27357.5273831977	22710.57845438883	21198.135196703653	30528.73202608171	28316.409993307752	35412.46244668178	23836.17092248752	24397.916023266233	31379.19156748758	23143.197245103504	28114.408326353285	35722.86870837805	20420.59651744684	36195.11486303604	34353.43234012798	35228.38809414898	19769.32276316379	21772.412903245036	35265.0945467987	21321.90436790878	29066.708551331685	26115.213227303564
28914.707760413516	25452.87039675006	29530.23510750922	22341.920277623594	24573.52539877835	29732.319056966924	33310.150822984644	21790.27660027189	26474.803395456616	22668.211479731213	21198.135196703653	30528.73202608171	26565.37187106356	34990.502709994784	23836.17092248752	24397.916023266233	31379.19156748758	23143.197245103504	27894.29875606655	35722.86870837805	20420.59651744684	34225.6302506635	33571.18466614156	35228.38809414898	19769.32276316379	21348.327815844732	35265.0945467987	21321.90436790878	29066.708551331685	25976.51400928195
28914.707760413516	25452.87039675006	27106.24694620198	22272.086936430234	24573.52539877835	29732.319056966924	33177.9453712176	21790.27660027189	24597.41115923749	22668.211479731213	21198.135196703653	30528.73202608171	26565.37187106356	34448.04092999439	23836.17092248752	22417.122965836712	31192.872432679244	23143.197245103504	27894.29875606655	35722.86870837805	20420.59651744684	34225.6302506635	33571.18466614156	35228.38809414898	19769.32276316379	21348.327815844732	35265.0945467987	21321.90436790878	29052.58074990288	25976.51400928195
28914.707760413516	25452.87039675006	27106.24694620198	21902.820109421238	24573.52539877835	28389.57390807051	33177.9453712176	21790.27660027189	24597.41115923749	22668.211479731213	21198.135196703653	29659.451827827997	23515.43256998723	34253.73812991975	22547.548435321653	22417.122965836712	31192.872432679244	23143.197245103504	27894.29875606655	35722.86870837805	20204.15197640235	25147.930399849232	32946.11496187349	35228.38809414898	19769.32276316379	21348.327815844732	35263.7637371339	21321.90436790878	29052.58074990288	25976.51400928195
28894.832271200634	24822.349112379565	27106.24694620198	21902.820109421238	24573.52539877835	27376.112158463206	33177.9453712176	21790.27660027189	24597.41115923749	22668.211479731213	21198.135196703653	29659.451827827997	23515.43256998723	34253.73812991975	22085.83137507204	22133.093656495417	31192.872432679244	23143.197245103504	27894.29875606655	35722.86870837805	18538.47335316181	25147.930399849232	32946.11496187349	35228.38809414898	19769.32276316379	21348.327815844732	35263.7637371339	21321.90436790878	28631.267628823953	22069.86298606279
28894.832271200634	24822.349112379565	27106.24694620198	21902.820109421238	24573.52539877835	27376.112158463206	33177.9453712176	21790.27660027189	24597.41115923749	22668.211479731213	18354.445793937764	27474.584404712015	23515.43256998723	34253.73812991975	22085.83137507204	22053.86809551201	30467.431180241496	23143.197245103504	27894.29875606655	35722.86870837805	18538.47335316181	25147.930399849232	32946.11496187349	35228.38809414898	19769.32276316379	21348.327815844732	35263.7637371339	19607.8244494707	28351.133120887225	22069.86298606279
28894.832271200634	24822.349112379565	27106.24694620198	21902.820109421238	24573.52539877835	27376.112158463206	33177.9453712176	21790.27660027189	24597.41115923749	22668.211479731213	17919.89260196367	27474.584404712015	23252.740072251636	34253.73812991975	22085.83137507204	21893.76531469809	30467.431180241496	23143.197245103504	27548.44784601252	35664.37763077534	17922.06064983164	19521.359552196336	32946.11496187349	34958.567031979015	19769.32276316379	21348.327815844732	35263.7637371339	19607.8244494707	28351.133120887225	22069.86298606279
28894.832271200634	24822.349112379565	27106.24694620198	21902.820109421238	21316.859537596614	27376.112158463206	33177.9453712176	21790.27660027189	24597.41115923749	22668.211479731213	17919.89260196367	27074.105296195623	23252.740072251636	33911.31132041656	22085.83137507204	21893.76531469809	30467.431180241496	22730.42134253006	27548.44784601252	35664.37763077534	17922.06064983164	19521.359552196336	32506.523383069016	34958.567031979015	19769.32276316379	21348.327815844732	35263.7637371339	19607.8244494707	28351.133120887225	22065.530871067887
28894.832271200634	24822.349112379565	27106.24694620198	21902.820109421238	21316.859537596614	27376.112158463206	33177.9453712176	21377.62942297245	24597.41115923749	21977.793730079935	17919.89260196367	27074.105296195623	23252.740072251636	33911.31132041656	22085.83137507204	17559.281589377486	30467.431180241496	22730.42134253006	27548.44784601252	35615.68490839827	17922.06064983164	19521.359552196336	32506.523383069016	34952.69815819323	19769.32276316379	21262.18878100735	35263.7637371339	19607.8244494707	28244.631101054587	22065.530871067887
28894.832271200634	23950.606794852374	27106.24694620198	21902.820109421238	21316.859537596614	27376.112158463206	31657.097146904118	21377.62942297245	23788.85519719469	21680.074943871576	17919.89260196367	27074.105296195623	23252.740072251636	33911.31132041656	22085.83137507204	17559.281589377486	29992.19218531573	22730.42134253006	27548.44784601252	35615.68490839827	17801.07706836041	19521.359552196336	32506.523383069016	34952.69815819323	19769.32276316379	21262.18878100735	35253.208936613926	19607.8244494707	27981.994198156026	22065.530871067887
28894.832271200634	23183.617967664395	26537.539322866436	21902.820109421238	21316.859537596614	27376.112158463206	31657.097146904118	21377.62942297245	22373.413683336676	21680.074943871576	17719.29441864319	26738.85650793679	23252.740072251636	33911.31132041656	22085.83137507204	17559.281589377486	29992.19218531573	22730.42134253006	27548.44784601252	34940.652182917416	17801.07706836041	19521.359552196336	32310.508632905923	30883.984320580734	19129.64920076585	21262.18878100735	35253.208936613926	19607.8244494707	27981.994198156026	22065.530871067887
28769.812387075202	23183.617967664395	26537.539322866436	21595.199434633436	20878.742287932986	27376.112158463206	31657.097146904118	21377.62942297245	22373.413683336676	21680.074943871576	17719.29441864319	26738.85650793679	22785.97489890287	33594.098855048265	22085.83137507204	17271.75616833499	29992.19218531573	22730.42134253006	27548.44784601252	34940.652182917416	17801.07706836041	19521.359552196336	32310.508632905923	30883.984320580734	18470.3272611549	21262.18878100735	35253.208936613926	19607.8244494707	27981.994198156026	22065.530871067887
28297.197324333334	23183.617967664395	26537.539322866436	21595.199434633436	20878.742287932986	27376.112158463206	31657.097146904118	21377.62942297245	22032.479459022798	20988.326040271273	17636.36589610026	26738.85650793679	22785.97489890287	33594.098855048265	15612.470565360576	17271.75616833499	28789.545445621883	22310.20264679159	27548.44784601252	34940.652182917416	17801.07706836041	19521.359552196336	32310.508632905923	30883.984320580734	18470.3272611549	21262.18878100735	35253.208936613926	19607.8244494707	27981.994198156026	22065.530871067887
28297.197324333334	22858.370620550013	26083.213901103518	21595.199434633436	20878.742287932986	27376.112158463206	30624.50245703589	19004.29725920832	22032.479459022798	20782.995859216062	17432.079780398195	26738.85650793679	22785.97489890287	33594.098855048265	15392.696416003893	17112.51057734336	28789.545445621883	22310.20264679159	27548.44784601252	34940.652182917416	17801.07706836041	19521.359552196336	31902.85331104327	30883.984320580734	18470.3272611549	21262.18878100735	35253.208936613926	19607.8244494707	27981.994198156026	22065.530871067887
28297.197324333334	22858.370620550013	25951.84288364423	21595.199434633436	20878.742287932986	27376.112158463206	29606.96951832121	19004.29725920832	22032.479459022798	19842.0139229235	17432.079780398195	26738.85650793679	22785.97489890287	33560.024462985435	15392.696416003893	17112.51057734336	28473.67564681164	22310.20264679159	27548.44784601252	34940.652182917416	17801.07706836041	19521.359552196336	31902.85331104327	30883.984320580734	18470.3272611549	21262.18878100735	34850.39906363982	19607.8244494707	27396.899208933635	22065.530871067887
28297.197324333334	22858.370620550013	25669.381588653683	21595.199434633436	20878.742287932986	27376.112158463206	29606.96951832121	18970.21175688754	22032.479459022798	19842.0139229235	17432.079780398195	26738.85650793679	22785.97489890287	33560.024462985435	15392.696416003893	17112.51057734336	27344.90303110239	22310.20264679159	27548.44784601252	34940.652182917416	17801.07706836041	19521.359552196336	31902.85331104327	24907.788817688343	18437.093231250252	21262.18878100735	34850.39906363982	19607.8244494707	27396.899208933635	22019.243961717937
28242.049110470027	22858.370620550013	25669.381588653683	21595.199434633436	20878.742287932986	27376.112158463206	29606.96951832121	18698.055765121317	21644.594785193734	19842.0139229235	17432.079780398195	26738.85650793679	22785.97489890287	33560.024462985435	15392.696416003893	16661.15499639948	27344.90303110239	22181.750774588527	27548.44784601252	34940.652182917416	17801.07706836041	18710.4313373461	31902.85331104327	24627.71959793608	18406.060842862662	21262.18878100735	34850.39906363982	13597.682214746726	27120.25283252481	22019.243961717937
28242.049110470027	22581.733886706777	25669.381588653683	21595.199434633436	20878.742287932986	27120.22955063896	29606.96951832121	18698.055765121317	21644.594785193734	19835.27601435418	17432.079780398195	26738.85650793679	22785.97489890287	33560.024462985435	15392.696416003893	15358.484024125291	27344.90303110239	22181.750774588527	27548.44784601252	34940.652182917416	17801.07706836041	18710.4313373461	31902.85331104327	24290.972779777563	18406.060842862662	21262.18878100735	34850.39906363982	13597.682214746726	27120.25283252481	22019.243961717937
28242.049110470027	22581.733886706777	25625.9321085443	21595.199434633436	20878.742287932986	27120.22955063896	28992.20849021316	18615.947131832327	21644.594785193734	19810.82832725018	17432.079780398195	23908.11324583898	22785.97489890287	33560.024462985435	15269.148506497399	15284.311209618207	27344.90303110239	22181.750774588527	27382.139043347135	28496.5585310451	17801.07706836041	18710.4313373461	31902.85331104327	24290.972779777563	18406.060842862662	21262.18878100735	34508.23305073197	13597.682214746726	27120.25283252481	21539.648914804326
28242.049110470027	22581.733886706777	25625.9321085443	21401.47364209613	20873.649765592556	27120.22955063896	28992.20849021316	18615.947131832327	21644.594785193734	19805.28378679487	17432.079780398195	23550.061239866434	22295.91545061464	33560.024462985435	15269.148506497399	15284.311209618207	27344.90303110239	22181.750774588527	27382.139043347135	28496.5585310451	17801.07706836041	18489.99149964265	31902.85331104327	23990.41623971099	18276.113856351225	21262.18878100735	34508.23305073197	13597.682214746726	27120.25283252481	21539.648914804326
28242.049110470027	22581.733886706777	24926.86397783757	21401.47364209613	20811.7205496221	27120.22955063896	28992.20849021316	18595.618208435822	21244.641842002406	19805.28378679487	17432.079780398195	23550.061239866434	22295.91545061464	33393.527295495536	15269.148506497399	15284.311209618207	27344.90303110239	22114.786906249068	27238.741773673737	28496.5585310451	17801.07706836041	18489.99149964265	31902.85331104327	23582.686342924066	17222.14737117377	21262.18878100735	34508.23305073197	11917.545466403617	26942.019780709466	21539.648914804326
28213.73685147821	22581.733886706777	24879.880073080472	21401.47364209613	20811.7205496221	27120.22955063896	28992.20849021316	18595.618208435822	21244.641842002406	19625.034304543915	17432.079780398195	23550.061239866434	22295.91545061464	30761.188760735997	15269.148506497399	15284.311209618207	27052.854004779474	22114.786906249068	26785.12247953783	28496.5585310451	17446.28951632315	18489.99149964265	31902.85331104327	23509.834512231275	17222.14737117377	21037.955100216113	33687.35029008204	11917.545466403617	26942.019780709466	21539.648914804326
28213.73685147821	22581.733886706777	24879.880073080472	21401.47364209613	20811.7205496221	26917.590117247943	28992.20849021316	18595.618208435822	21244.641842002406	19625.034304543915	17432.079780398195	23550.061239866434	22295.91545061464	30391.601534383022	15269.148506497399	15284.311209618207	24588.979162411368	22114.786906249068	26785.12247953783	27927.013501123878	17446.28951632315	18489.99149964265	31902.85331104327	23509.834512231275	17173.48165827836	19404.890096262712	33641.404937140804	11917.545466403617	26942.019780709466	21539.648914804326
26886.349612522612	22581.733886706777	24879.880073080472	21401.47364209613	20811.7205496221	26917.590117247943	28690.41969847796	18595.618208435822	14063.4892416278	18505.01541500473	17432.079780398195	23550.061239866434	22295.91545061464	30295.303997366795	15269.148506497399	15284.311209618207	24534.986729855125	21414.71699229183	26785.12247953783	27927.013501123878	16972.308467234026	18278.45834881835	29878.923256477232	23509.834512231275	16973.44112329663	19404.890096262712	33641.404937140804	11917.545466403617	26942.019780709466	21539.648914804326
17169.48526891452	22469.480839331303	24879.880073080472	20925.11542786413	20811.7205496221	26917.590117247943	28690.41969847796	18595.618208435822	14063.4892416278	18111.074988434684	17095.783205683365	23117.890143159628	21935.9540738265	30295.303997366795	12971.777508197873	15284.311209618207	23177.690425100027	21414.71699229183	25985.78516516627	27927.013501123878	16972.308467234026	18278.45834881835	28919.54099124313	23509.834512231275	16973.44112329663	19404.890096262712	33641.404937140804	11763.496400154287	25019.74306032079	21539.648914804326
17169.48526891452	22026.77385734042	24561.879576788386	20925.11542786413	20717.812119019087	26917.590117247943	28690.41969847796	18477.531391961656	14063.4892416278	18111.074988434684	17095.783205683365	23117.890143159628	21935.9540738265	30295.303997366795	12971.777508197873	15284.311209618207	23177.690425100027	21414.71699229183	25985.78516516627	27927.013501123878	16258.12021498976	18278.45834881835	28919.54099124313	23300.9784764691	16973.44112329663	19404.890096262712	33641.404937140804	11763.496400154287	25019.74306032079	21539.648914804326
17169.48526891452	22026.77385734042	20059.82836771717	20925.11542786413	20717.812119019087	26917.590117247943	28231.043018045704	18477.531391961656	14063.4892416278	18111.074988434684	17095.783205683365	23117.890143159628	21935.9540738265	30295.303997366795	12754.909563436451	15080.403371987728	23177.690425100027	21414.71699229183	25985.78516516627	27927.013501123878	16258.12021498976	18278.45834881835	28919.54099124313	22722.788112481463	16973.44112329663	19404.890096262712	33641.404937140804	11763.496400154287	25019.74306032079	21539.648914804326
17169.128805737553	22026.77385734042	20059.82836771717	20361.848919011707	20607.638613461677	26917.590117247943	28231.043018045704	18477.531391961656	14063.4892416278	18111.074988434684	17095.783205683365	23117.890143159628	21935.9540738265	30295.303997366795	12754.909563436451	15080.403371987728	23177.690425100027	21414.71699229183	25985.78516516627	27563.788804448086	13700.878521325665	18278.45834881835	28919.54099124313	22722.788112481463	16973.44112329663	19404.890096262712	33641.404937140804	11763.496400154287	24715.136821527143	21539.648914804326
17169.128805737553	22026.77385734042	20059.82836771717	20361.848919011707	20607.638613461677	26917.590117247943	28231.043018045704	18386.496246551622	14063.4892416278	18111.074988434684	16944.223750781686	23117.890143159628	21935.9540738265	30295.303997366795	12656.558349890589	15080.403371987728	23177.690425100027	17083.765688333973	25266.732894808167	27563.788804448086	13407.272027445897	18278.45834881835	28919.54099124313	22575.414231436338	16973.44112329663	18948.893036926278	33357.052259508426	11763.496400154287	24715.136821527143	18488.7260231015
17169.128805737553	22026.77385734042	20059.82836771717	20361.848919011707	20607.638613461677	25100.899198884326	28231.043018045704	18386.496246551622	14063.4892416278	18111.074988434684	16944.223750781686	23117.890143159628	21721.44975958224	30253.343803374235	12528.988743628232	12811.178790009104	23177.690425100027	17083.765688333973	25120.06501797787	27563.788804448086	13407.272027445897	18278.45834881835	28919.54099124313	22575.414231436338	15878.961467564772	18884.817828047093	33357.052259508426	11762.621444366272	24372.355194797834	18488.7260231015
17169.128805737553	15956.159051355833	20059.82836771717	20361.848919011707	20607.638613461677	25100.899198884326	28197.05091139502	17690.020926108995	13899.08602079074	18111.074988434684	16944.223750781686	23117.890143159628	21721.44975958224	30253.343803374235	12528.988743628232	12811.178790009104	23177.690425100027	17083.765688333973	25120.06501797787	27563.788804448086	13299.238820567316	18278.45834881835	28919.54099124313	22575.414231436338	14563.749063161695	18884.817828047093	31829.035268279837	11762.621444366272	24372.355194797834	18488.7260231015
17169.128805737553	15956.159051355833	20059.82836771717	20361.848919011707	20523.454895521576	25062.874908081067	25826.881124125684	17673.736618792936	13899.08602079074	18111.074988434684	16944.223750781686	23117.890143159628	21721.44975958224	30253.343803374235	12528.988743628232	12811.178790009104	23177.690425100027	17083.765688333973	25000.047310330156	27563.788804448086	13299.238820567316	18278.45834881835	24442.37389456884	22489.72973244545	14563.749063161695	18884.817828047093	31829.035268279837	11762.621444366272	24372.355194797834	18488.7260231015
17169.128805737553	15667.24335064092	20059.82836771717	20361.848919011707	20523.454895521576	25062.874908081067	25826.881124125684	17673.736618792936	13899.08602079074	18111.074988434684	16944.223750781686	23117.890143159628	21721.44975958224	27204.056509629543	12528.988743628232	12811.178790009104	23177.690425100027	17083.765688333973	25000.047310330156	27339.870557379152	13299.238820567316	18278.45834881835	24442.37389456884	22489.72973244545	14563.749063161695	18884.817828047093	27516.549020816394	11762.621444366272	24372.355194797834	18488.7260231015
17132.36755930469	15667.24335064092	20059.82836771717	20308.061359856427	20523.454895521576	25062.874908081067	25826.881124125684	17673.736618792936	13899.08602079074	18111.074988434684	16944.223750781686	23117.890143159628	21721.44975958224	27204.056509629543	12528.988743628232	12502.343648934839	23026.492412387386	17083.765688333973	25000.047310330156	27058.830594082694	13299.238820567316	17827.69230394973	24442.37389456884	22489.72973244545	14563.749063161695	18884.817828047093	27516.549020816394	11571.179076716207	24364.681645555655	18488.7260231015
15861.721119965661	14499.925947727945	20059.82836771717	18083.950183176723	20523.454895521576	25062.874908081067	25826.881124125684	17673.736618792936	13899.08602079074	18111.074988434684	16944.223750781686	17854.68302553508	21721.44975958224	27115.02296525281	12288.781597404952	12502.343648934839	23026.492412387386	16857.231986889627	25000.047310330156	27058.830594082694	13299.238820567316	17827.69230394973	24442.37389456884	22021.60048211786	14563.749063161695	14843.141444151008	21883.036611054864	11571.179076716207	24026.435315521387	18488.7260231015
15861.721119965661	14499.925947727945	20059.82836771717	18083.950183176723	20479.748760876217	25062.874908081067	22373.852709055238	17673.736618792936	13899.08602079074	18011.7084531786	16792.3850380875	17854.68302553508	21721.44975958224	25413.37827640985	12146.73756724608	10179.592847033262	22969.837109603155	16857.231986889627	24683.8160246716	27058.830594082694	13282.477622983575	17827.69230394973	24442.37389456884	22021.60048211786	14563.749063161695	14843.141444151008	21883.036611054864	11307.402456469772	24026.435315521387	18488.7260231015
15861.721119965661	14499.925947727945	20059.82836771717	18083.950183176723	20479.748760876217	25062.874908081067	22373.852709055238	17673.736618792936	13899.08602079074	18011.7084531786	16792.3850380875	17854.68302553508	21721.44975958224	25413.37827640985	12146.73756724608	10150.907765906393	22969.837109603155	16857.231986889627	24683.8160246716	26923.33907044536	13282.477622983575	17827.69230394973	24442.37389456884	22021.60048211786	14563.749063161695	14843.141444151008	21883.036611054864	11307.402456469772	23234.815629689307	12554.893249105804
15861.721119965661	14499.925947727945	20059.82836771717	17452.743485822175	20479.748760876217	23030.892473552405	22325.699216696452	17632.56811264211	13899.08602079074	17787.078001105554	16061.395044851413	17707.85669808118	21721.44975958224	24881.24679052679	12146.73756724608	10150.907765906393	22969.837109603155	16857.231986889627	24683.8160246716	26923.33907044536	13282.477622983575	17780.75044113215	24442.37389456884	22009.395350301806	14563.749063161695	12694.756284798075	21883.036611054864	11255.484417535201	23234.815629689307	12554.893249105804
15861.721119965661	14499.925947727945	20059.82836771717	17452.743485822175	20479.748760876217	23030.892473552405	21565.036808879595	17632.56811264211	13899.08602079074	17787.078001105554	16061.395044851413	17707.85669808118	21721.44975958224	24881.24679052679	12146.73756724608	10150.907765906393	22969.837109603155	16857.231986889627	23486.36960209465	26522.83224122969	12271.197117496407	17780.75044113215	24442.37389456884	22009.395350301806	14374.415557434319	12694.756284798075	21796.561709438785	11255.484417535201	23234.815629689307	12554.893249105804
15861.721119965661	14499.925947727945	20059.82836771717	17452.743485822175	16854.197664800762	22993.736325401256	21565.036808879595	17421.725563091975	13899.08602079074	17636.185447529686	16061.395044851413	17707.85669808118	21721.44975958224	24881.24679052679	12146.73756724608	10150.907765906393	22865.63088404425	16763.89592852025	23383.682865448332	26522.83224122969	12271.197117496407	17486.561459527096	24442.37389456884	22009.395350301806	14374.415557434319	12694.756284798075	21796.561709438785	11255.484417535201	23234.815629689307	12554.893249105804
15861.721119965661	14499.925947727945	20059.82836771717	17029.49409755226	16854.197664800762	22993.736325401256	21565.036808879595	16926.833135773348	13800.128357588204	17452.502558632703	16061.395044851413	17396.708561077096	21721.44975958224	24881.24679052679	12146.73756724608	10150.907765906393	22865.63088404425	16763.89592852025	23383.682865448332	26522.83224122969	11046.260633332025	17481.252641564715	24442.37389456884	21510.511961752978	14374.415557434319	12694.756284798075	21796.561709438785	11255.484417535201	23234.815629689307	12554.893249105804
15861.721119965661	14485.392280279379	19958.450680231665	17029.49409755226	16854.197664800762	22993.736325401256	21565.036808879595	16926.833135773348	13800.128357588204	16439.095438522803	16061.395044851413	17396.708561077096	21721.44975958224	24459.002754213347	12146.73756724608	10150.907765906393	22865.63088404425	16763.89592852025	19128.57170266388	26522.83224122969	11046.260633332025	17481.252641564715	24442.37389456884	21510.511961752978	14374.415557434319	12694.756284798075	21796.561709438785	11255.484417535201	23234.815629689307	12554.893249105804
15861.721119965661	14378.20888667583	19958.450680231665	17029.49409755226	16452.93093943906	22493.44098781736	21565.036808879595	16826.878795964443	13559.210093555126	16364.18095471809	16061.395044851413	17396.708561077096	21721.44975958224	24459.002754213347	12146.73756724608	10150.907765906393	22710.994019164136	16763.89592852025	19128.57170266388	25263.66479427161	11046.260633332025	17481.252641564715	24442.37389456884	21510.511961752978	14374.415557434319	12694.756284798075	21796.561709438785	11255.484417535201	23234.815629689307	12518.624312816772
15861.721119965661	14378.20888667583	19958.450680231665	17029.49409755226	16452.93093943906	22296.566462711995	21565.036808879595	16826.878795964443	13559.210093555126	13974.941506898746	15704.133042775831	15902.492254631221	21413.248603875138	24459.002754213347	12146.73756724608	10150.907765906393	22710.994019164136	16763.89592852025	19128.57170266388	25263.66479427161	11046.260633332025	17481.252641564715	24442.37389456884	21510.511961752978	14032.405427523574	12694.756284798075	21796.561709438785	11255.484417535201	23234.815629689307	12518.624312816772
15767.318686867171	14378.20888667583	19958.450680231665	17029.49409755226	16452.93093943906	22296.566462711995	19536.641995906833	16826.878795964443	13559.210093555126	13779.355328117586	15704.133042775831	15902.492254631221	21413.248603875138	24459.002754213347	12146.73756724608	10150.907765906393	22685.441793402497	16763.89592852025	19128.57170266388	25263.66479427161	11046.260633332025	17481.252641564715	24359.606663134342	21220.477017821613	14032.405427523574	12694.756284798075	21796.561709438785	11255.484417535201	22818.467934141812	12518.624312816772
15767.318686867171	14378.20888667583	19958.450680231665	17029.49409755226	16452.93093943906	22296.566462711995	19461.944015862024	16826.878795964443	13559.210093555126	13779.355328117586	15699.220200303243	15902.492254631221	21413.248603875138	24459.002754213347	12146.73756724608	10150.907765906393	22685.441793402497	16763.89592852025	19128.57170266388	25263.66479427161	10685.308148428483	17481.252641564715	24226.08074013724	21220.477017821613	14029.78807716507	12462.510852146854	21796.561709438785	11255.484417535201	22586.74282984809	12518.624312816772
15767.318686867171	14378.20888667583	19958.450680231665	16720.96413546028	16452.93093943906	21820.64276321481	19461.944015862024	16826.878795964443	13559.210093555126	12109.554134995851	15699.220200303243	15902.492254631221	21289.134721878803	24459.002754213347	12085.323612359138	10150.907765906393	22685.441793402497	16763.89592852025	18890.49671274013	25263.66479427161	10507.17352639991	17481.252641564715	24226.08074013724	21220.477017821613	14029.78807716507	12462.510852146854	21796.561709438785	11255.484417535201	22586.74282984809	12518.624312816772
15767.318686867171	14378.20888667583	19958.450680231665	16720.96413546028	16452.93093943906	21575.446340114133	19461.944015862024	16826.878795964443	13559.210093555126	12012.941350579216	15699.220200303243	15667.97121735756	21258.676374229693	24459.002754213347	12085.323612359138	10110.657086144	22685.441793402497	16763.89592852025	15076.73846251215	24733.899030974037	10507.17352639991	17481.252641564715	24226.08074013724	21220.477017821613	13930.36953318352	12462.510852146854	21796.561709438785	11255.484417535201	22586.74282984809	12518.624312816772
15627.300757337203	14378.20888667583	19958.450680231665	12685.248475243998	16452.93093943906	21575.446340114133	19461.944015862024	16826.878795964443	13559.210093555126	12012.941350579216	15064.617721484477	15667.97121735756	16957.66930416529	24331.51545241385	12085.323612359138	9910.809776685734	22685.441793402497	16763.89592852025	15076.73846251215	24733.899030974037	9188.849900385683	17481.252641564715	24226.08074013724	21220.477017821613	12486.793537135634	12462.510852146854	20426.72903042266	11255.484417535201	22586.74282984809	12518.624312816772
15627.300757337203	14378.20888667583	19958.450680231665	12685.248475243998	16452.93093943906	21575.446340114133	19461.944015862024	15338.581231451908	13559.210093555126	12012.941350579216	15064.617721484477	15667.97121735756	16957.66930416529	24066.84555095816	12085.323612359138	9910.809776685734	22654.942125156085	16763.89592852025	15076.73846251215	24733.899030974037	9188.849900385683	17481.252641564715	21638.970179956446	21220.477017821613	12486.793537135634	12462.510852146854	20426.72903042266	11255.484417535201	22490.708854826553	12518.624312816772
11790.688588055702	14378.20888667583	19668.197958965517	12685.248475243998	16452.93093943906	21575.446340114133	19461.944015862024	15338.581231451908	13559.210093555126	12012.941350579216	14690.913344050858	15599.996963209487	16957.66930416529	21112.017200705595	9345.641012549346	9910.809776685734	22654.942125156085	16650.592921516134	15076.73846251215	24733.899030974037	9188.849900385683	17481.252641564715	21638.970179956446	21013.396872263034	8663.365805721734	12462.510852146854	20426.72903042266	11255.484417535201	22490.708854826553	12518.624312816772
11790.688588055702	14098.658600432225	17722.242418534093	12646.180607114866	16452.93093943906	21575.446340114133	19461.944015862024	15338.581231451908	13559.210093555126	11944.238872990349	14690.913344050858	14036.098461332438	16957.66930416529	21112.017200705595	9345.641012549346	9910.809776685734	22654.942125156085	16646.875678599874	15076.73846251215	23152.606254305487	9188.849900385683	17481.252641564715	21638.970179956446	21013.396872263034	8663.365805721734	12462.510852146854	20426.72903042266	11240.450117291244	22490.708854826553	12216.849191025192
11790.688588055702	14098.658600432225	15286.383632650291	12646.180607114866	16452.93093943906	21575.446340114133	19461.944015862024	15338.581231451908	13351.6333404657	11944.238872990349	14690.913344050858	14036.098461332438	16758.314748396424	19790.899731556914	9302.922502685664	9809.350785773875	22654.942125156085	15742.56200489204	15076.73846251215	23025.206367430987	9188.849900385683	17481.252641564715	21638.970179956446	21013.396872263034	8627.859741805732	12462.510852146854	20426.72903042266	11155.778580008591	22490.708854826553	12216.849191025192
11659.343479037112	14098.658600432225	15286.383632650291	12646.180607114866	16444.331354305483	21575.446340114133	19095.18739218201	15338.581231451908	13133.626620683823	11944.238872990349	14690.913344050858	14036.098461332438	16758.314748396424	19790.899731556914	9177.984076485469	9809.350785773875	22654.942125156085	15742.56200489204	15076.73846251215	22975.11542242858	9122.049860440336	17481.252641564715	21638.970179956446	21013.396872263034	8627.859741805732	12462.510852146854	20426.72903042266	11155.778580008591	22490.708854826553	12216.849191025192
11473.758133099655	14098.658600432225	15286.383632650291	12646.180607114866	16444.331354305483	18460.877343516782	19095.18739218201	14884.24843426164	13133.626620683823	11944.238872990349	14267.754386475463	14036.098461332438	16610.856912263032	19790.899731556914	9177.984076485469	9809.350785773875	22643.88983947237	15742.56200489204	15076.73846251215	22975.11542242858	9122.049860440336	17274.461961356086	21638.970179956446	21013.396872263034	8627.859741805732	12462.510852146854	20426.72903042266	11155.778580008591	21348.797809082404	12216.849191025192
11473.758133099655	14098.658600432225	11173.96518224967	12646.180607114866	16444.331354305483	18460.877343516782	19042.07852557215	14884.24843426164	13133.626620683823	11944.238872990349	14267.754386475463	14036.098461332438	16467.269908941984	19790.899731556914	9177.984076485469	9809.350785773875	22643.88983947237	15632.701074580926	14465.044485661832	22692.262743162304	9122.049860440336	17274.461961356086	21638.970179956446	21013.396872263034	8627.859741805732	12462.510852146854	20426.72903042266	11155.778580008591	21348.797809082404	12216.849191025192
11178.322338309647	14098.658600432225	11173.96518224967	12646.180607114866	16444.331354305483	18460.877343516782	17478.662811390288	14747.18010710568	13133.626620683823	11944.238872990349	14267.754386475463	13914.60477264284	16425.012881496394	19790.899731556914	9177.984076485469	9809.350785773875	22643.88983947237	15600.324558249084	14465.044485661832	22692.262743162304	9085.553958693254	17274.461961356086	21638.970179956446	21013.396872263034	8627.859741805732	12407.855952068177	20426.72903042266	9693.070415479411	21348.797809082404	11945.425639380346
10862.091992320487	12528.460299159626	11173.96518224967	12251.295492780473	16444.331354305483	18460.877343516782	17285.566027473375	14747.18010710568	13075.402520967778	11944.238872990349	14267.754386475463	13914.60477264284	16412.369097828705	19790.899731556914	9177.984076485469	9809.350785773875	22550.62188567383	15600.324558249084	14445.53530638582	22692.262743162304	9085.553958693254	16810.889126281774	21638.970179956446	20972.12235320076	8627.859741805732	12321.249791085897	20426.72903042266	9693.070415479411	21348.797809082404	11945.425639380346
10862.091992320487	12528.460299159626	11173.96518224967	12251.295492780473	16444.331354305483	18460.877343516782	17188.925991323755	14747.18010710568	13075.402520967778	11944.238872990349	14137.8743709144	13914.60477264284	16412.369097828705	19790.899731556914	8503.971037151166	9809.350785773875	22550.62188567383	15600.324558249084	14012.294297437866	22692.262743162304	9047.283775724016	16707.166919086467	21638.970179956446	20972.12235320076	8627.859741805732	12321.249791085897	19002.024785164453	9693.070415479411	18442.536217584893	11945.425639380346
10862.091992320487	12528.460299159626	11173.96518224967	12251.295492780473	16444.331354305483	18460.877343516782	17188.925991323755	14747.18010710568	13075.402520967778	11634.92004016985	14137.8743709144	13914.60477264284	16412.369097828705	19790.899731556914	8503.971037151166	9809.350785773875	22328.056143201367	15209.224090297694	13937.93663469312	22692.262743162304	9047.283775724016	16151.573611871325	21638.970179956446	20792.256764075784	8627.859741805732	12321.249791085897	19002.024785164453	9693.070415479411	15322.362259752374	11945.425639380346
10862.091992320487	12528.460299159626	11173.96518224967	12044.240965450048	16444.331354305483	18460.877343516782	17188.925991323755	14747.18010710568	13075.402520967778	11562.05911103969	14137.8743709144	13914.60477264284	14420.419096116997	19790.899731556914	8367.325754524472	9809.350785773875	22328.056143201367	14482.806858678945	13937.93663469312	22692.262743162304	9047.283775724016	16139.657537705443	21638.970179956446	18179.197999211843	8627.859741805732	12321.249791085897	18955.630734210405	9693.070415479411	12040.39381054463	11452.736346230908
10862.091992320487	12528.460299159626	10953.294476370755	12044.240965450048	16444.331354305483	18460.877343516782	17048.833206864703	14747.18010710568	13075.402520967778	10913.394937598809	14086.240550244123	13914.60477264284	14420.419096116997	19790.899731556914	8367.325754524472	9809.350785773875	22174.91083570277	14482.806858678945	13937.93663469312	22692.262743162304	9047.283775724016	16139.657537705443	21638.970179956446	18179.197999211843	8627.859741805732	12321.249791085897	18955.630734210405	9527.571006835098	11913.128519759879	11452.736346230908
10862.091992320487	12528.460299159626	10953.294476370755	12044.240965450048	16444.331354305483	17916.47596246575	16994.872503275918	13211.209399034877	13075.402520967778	10913.394937598809	13990.886130524495	13914.60477264284	14355.245560777781	19790.899731556914	8367.325754524472	9809.350785773875	22174.91083570277	14387.563999872866	13937.93663469312	22277.547098254574	9047.283775724016	16139.657537705443	21638.970179956446	18179.197999211843	8018.928632182693	12321.249791085897	18955.630734210405	9493.210638988436	11913.128519759879	11180.784524635526
10862.091992320487	12528.460299159626	10953.294476370755	12044.240965450048	16444.331354305483	17916.47596246575	16994.872503275918	13211.209399034877	13075.402520967778	10913.394937598809	13990.886130524495	13914.60477264284	14355.245560777781	19790.899731556914	8367.325754524472	9536.804080345493	22174.91083570277	14226.503845938892	13442.00967578345	22277.547098254574	9033.105813579983	12830.242059573426	21344.892027127804	18179.197999211843	8018.928632182693	12321.249791085897	18955.630734210405	9493.210638988436	11905.859583335046	9973.0793987077
10862.091992320487	12528.460299159626	10953.294476370755	12044.240965450048	16444.331354305483	17916.47596246575	16994.872503275918	13211.209399034877	13075.402520967778	10838.169151600321	13093.88835973634	13914.60477264284	14355.245560777781	18892.654798595056	8317.890350819285	9536.804080345493	22174.91083570277	12788.942570466523	13440.739010407005	22277.547098254574	8931.475903004071	12830.242059573426	21344.892027127804	16860.524483540597	8018.928632182693	12321.249791085897	18955.630734210405	9493.210638988436	11905.859583335046	9973.0793987077
10862.091992320487	12528.460299159626	10953.294476370755	12044.240965450048	16444.331354305483	17664.1874024998	16994.872503275918	13211.209399034877	13075.402520967778	10838.169151600321	13093.88835973634	13914.60477264284	14355.245560777781	18892.654798595056	8238.368631877755	9233.416432411892	22174.91083570277	12788.942570466523	13440.739010407005	22277.547098254574	8648.900479492495	12724.279284408176	21344.892027127804	16751.24322946402	8018.928632182693	12321.249791085897	18955.630734210405	9493.210638988436	11905.859583335046	9973.0793987077
10278.370715094581	12528.460299159626	10921.133206404436	12044.240965450048	16444.331354305483	17524.010475779694	16994.872503275918	13187.699504709455	13050.082869071868	10656.075960986527	13093.88835973634	13914.60477264284	14355.245560777781	18892.654798595056	8238.368631877755	9233.416432411892	22174.91083570277	12788.942570466523	13315.849600830441	22277.547098254574	8648.900479492495	12586.964935681284	21344.892027127804	16751.24322946402	8007.70027819091	12321.249791085897	18955.630734210405	9493.210638988436	11905.859583335046	9973.0793987077
10278.370715094581	12328.71565634108	10921.133206404436	12044.240965450048	16251.184330145445	17224.234052912132	16994.872503275918	13123.008966827058	13050.082869071868	10541.723236271298	12946.0421254275	13914.60477264284	14355.245560777781	18892.654798595056	8238.368631877755	9082.228283298755	22174.91083570277	12788.942570466523	13197.450640939833	22277.547098254574	8618.619114383118	12586.964935681284	21344.892027127804	16751.24322946402	8007.70027819091	12321.249791085897	18955.630734210405	9493.210638988436	11905.859583335046	9973.0793987077
10278.370715094581	12328.71565634108	10921.133206404436	12044.240965450048	16251.184330145445	17056.764894888205	16994.872503275918	13123.008966827058	13050.082869071868	9103.879539420499	12946.0421254275	13914.60477264284	14208.24107952712	18892.654798595056	8238.368631877755	9082.228283298755	22174.91083570277	12788.942570466523	13197.450640939833	22277.547098254574	8618.619114383118	11950.152079187039	21344.892027127804	16745.084317419936	7924.685510913003	12321.249791085897	18955.630734210405	9493.210638988436	11905.859583335046	9918.937411274024
10278.370715094581	12328.71565634108	10905.854541583572	10741.448162605784	16251.184330145445	15986.685408802776	16994.872503275918	13123.008966827058	13004.575420491889	9103.879539420499	12763.386676402464	13719.498430684467	14208.24107952712	18767.489793273082	8238.368631877755	9082.228283298755	22174.91083570277	12573.559784711128	12857.920859834063	22277.547098254574	8618.619114383118	11950.152079187039	21344.892027127804	16745.084317419936	7924.685510913003	12321.249791085897	18955.630734210405	9493.210638988436	11905.859583335046	9780.589128909782
8235.01089873281	12328.71565634108	10616.463695927254	10741.448162605784	16251.184330145445	15978.447931886067	14621.490166478734	13123.008966827058	13004.575420491889	9029.466803127374	12763.386676402464	13719.498430684467	14066.009696248064	18767.489793273082	8238.368631877755	9082.228283298755	22174.91083570277	12573.559784711128	12857.920859834063	22277.547098254574	8618.619114383118	11950.152079187039	21344.892027127804	16745.084317419936	7643.1104732537	12097.477328855144	18955.630734210405	9387.950896699858	11905.859583335046	8988.00396318705
8235.01089873281	12328.71565634108	10616.463695927254	10741.448162605784	12680.56281395636	15781.076269867555	14571.003874652779	13123.008966827058	12126.111603294581	8517.901834342727	12629.57923178738	13719.498430684467	14020.401745700317	18767.489793273082	8238.368631877755	9082.228283298755	20417.628429849043	12417.470435934365	12857.920859834063	22277.547098254574	8564.431049281297	11950.152079187039	21344.892027127804	16745.084317419936	7643.1104732537	12097.477328855144	18955.630734210405	9358.401901525825	11869.596356055945	8988.00396318705
8235.01089873281	12328.71565634108	10616.463695927254	10741.448162605784	12427.253826916425	15778.73515280875	14413.748515439882	13123.008966827058	11976.421202172969	8517.901834342727	12629.57923178738	13719.498430684467	14020.401745700317	18181.554446239006	8238.368631877755	9082.228283298755	20417.628429849043	12417.470435934365	12857.920859834063	22277.547098254574	8564.431049281297	11950.152079187039	21123.678096946667	16730.279063388352	7643.1104732537	12061.756985520251	18955.630734210405	9165.086361678794	11869.596356055945	8988.00396318705
8235.01089873281	12158.638714943461	10616.463695927254	10741.448162605784	12427.253826916425	15778.73515280875	14322.991034395547	13123.008966827058	11976.421202172969	8517.901834342727	12629.57923178738	13719.498430684467	14020.401745700317	18181.554446239006	8238.368631877755	9082.228283298755	20417.628429849043	12417.470435934365	12857.920859834063	22277.547098254574	8564.431049281297	11950.152079187039	20822.589374081097	16517.125738647825	7643.1104732537	12061.756985520251	18955.630734210405	9165.086361678794	11869.596356055945	8862.454137397724
8220.975043909566	10171.81595464784	10616.463695927254	10741.448162605784	12427.253826916425	15778.73515280875	14322.991034395547	13123.008966827058	11976.421202172969	8517.901834342727	12318.23204548995	13719.498430684467	13956.179217565917	18170.768773830525	8238.368631877755	9041.889299918192	20417.628429849043	12417.470435934365	12625.656301009176	21935.286075243825	8564.431049281297	11950.152079187039	20822.589374081097	16517.125738647825	7641.659784563898	11991.606825263403	18955.630734210405	8812.077619029698	11559.33407844254	8733.257109531913
8184.052012673783	10155.235812382276	10616.463695927254	10634.083449322876	12391.721044419259	15778.73515280875	14322.991034395547	13123.008966827058	11976.421202172969	8517.901834342727	12318.23204548995	13711.085616450997	13956.179217565917	18170.768773830525	7475.035815411594	9041.889299918192	20253.74698223108	12417.470435934365	12625.656301009176	21935.286075243825	8564.431049281297	11950.152079187039	20784.135850969193	16517.125738647825	7641.659784563898	11971.824689405114	18955.630734210405	8812.077619029698	11559.33407844254	8715.278489276005
8184.052012673783	10029.127131289255	10616.463695927254	10560.575571073996	12391.721044419259	15778.73515280875	14271.75059942449	13123.008966827058	11976.421202172969	8517.901834342727	12224.448555595396	13711.085616450997	13919.798591524981	18160.88866196117	7475.035815411594	9041.889299918192	20253.74698223108	12412.019068773168	12625.656301009176	21935.286075243825	8564.431049281297	11950.152079187039	20784.135850969193	16371.817853401883	7572.174023454421	11971.824689405114	18955.630734210405	8812.077619029698	11559.33407844254	8715.278489276005
8184.052012673783	10029.127131289255	10616.463695927254	10560.575571073996	12391.721044419259	15778.73515280875	14248.521426209649	13123.008966827058	11861.971087527578	8277.392733758394	12224.448555595396	13711.085616450997	13919.798591524981	18160.88866196117	7475.035815411594	8980.924479615096	19366.87030676238	12412.019068773168	12625.656301009176	21935.286075243825	6942.7949959344105	11854.314910354771	20776.068268046572	16371.817853401883	7572.174023454421	11971.824689405114	18955.630734210405	8812.077619029698	11193.935910766162	8550.730364528856
8184.052012673783	10029.127131289255	10616.463695927254	10290.411831658601	12391.721044419259	15778.73515280875	14184.132163195189	13031.142458330567	11861.971087527578	8277.392733758394	11787.513016210263	13711.085616450997	13919.798591524981	18160.88866196117	7467.885105008517	8980.924479615096	19366.87030676238	12401.2671148865	12524.520104318737	21935.286075243825	6942.7949959344105	11854.314910354771	20776.068268046572	16184.522425313742	7572.174023454421	10586.925312945661	18904.219938088096	8812.077619029698	11193.935910766162	8550.730364528856
8184.052012673783	10029.127131289255	10616.463695927254	10290.411831658601	12308.541427572723	15778.73515280875	14184.132163195189	13024.888558687258	11861.971087527578	8277.392733758394	11787.513016210263	13584.530692579296	13919.798591524981	18160.88866196117	7467.885105008517	8867.276709792666	19366.87030676238	12401.2671148865	12288.94875620993	21917.815895015687	6700.72712945526	11854.314910354771	20776.068268046572	16184.522425313742	7572.174023454421	10586.925312945661	18904.219938088096	8812.077619029698	11193.935910766162	8550.730364528856
8047.891143955447	10029.127131289255	10453.632835402133	10290.411831658601	12308.541427572723	15778.73515280875	13958.210941437836	13024.888558687258	11861.971087527578	8277.392733758394	11583.788784232225	13584.530692579296	13919.798591524981	18130.367172122245	7467.885105008517	8867.276709792666	19283.03875425549	12210.533408671634	12152.745032937748	21917.815895015687	6700.72712945526	11854.314910354771	19508.82373186957	16184.522425313742	7572.174023454421	10586.925312945661	18904.219938088096	8812.077619029698	9670.988051904907	7629.801488293328
8047.891143955447	9853.13091745705	10453.632835402133	8488.45209564936	12308.541427572723	15778.73515280875	13958.210941437836	13024.888558687258	11861.971087527578	8277.392733758394	11583.788784232225	13584.530692579296	13908.463933155963	15652.453932328217	7082.650733736096	8829.55241443438	17401.131286088417	12210.533408671634	12152.745032937748	21917.815895015687	6700.72712945526	11854.314910354771	19508.82373186957	16184.522425313742	7122.107036687217	10384.733600063311	17535.62812100111	8812.077619029698	9670.988051904907	7622.019965954777
8047.891143955447	9853.13091745705	10453.632835402133	8488.45209564936	12308.541427572723	15680.737445361585	13834.50334124512	13024.888558687258	11056.360397831266	8268.017639285381	11369.437078277639	13584.530692579296	13908.463933155963	15652.453932328217	7082.650733736096	8829.55241443438	17401.131286088417	12210.533408671634	12152.745032937748	20910.984269951983	4825.964029476226	11854.314910354771	19508.82373186957	16184.522425313742	7122.107036687217	10241.191657168061	17177.763439857346	8812.077619029698	9670.988051904907	7622.019965954777
7515.093737697388	9716.039685672877	10453.632835402133	8488.45209564936	11872.029158430656	15680.737445361585	13213.470114974703	13024.888558687258	11056.360397831266	8164.248636206216	11369.437078277639	13584.530692579296	12653.093769958463	15652.453932328217	7046.971006485467	8829.55241443438	17401.131286088417	11519.081226727978	12152.745032937748	18120.728706524154	4825.964029476226	11317.407484242034	19508.82373186957	16184.522425313742	6546.418940908913	10241.191657168061	17177.763439857346	8812.077619029698	9670.988051904907	7622.019965954777
7290.651172274211	9716.039685672877	10453.632835402133	8488.45209564936	11872.029158430656	15680.737445361585	13213.470114974703	12679.353242420179	11056.360397831266	8164.248636206216	11369.437078277639	13584.530692579296	12653.093769958463	15652.453932328217	5885.043807786124	8754.477280515446	17401.131286088417	11519.081226727978	12129.278995168677	18120.728706524154	4793.914382863854	11317.407484242034	19508.82373186957	13202.342114767403	6546.418940908913	10241.191657168061	17177.763439857346	8812.077619029698	9670.988051904907	7622.019965954777
7290.651172274211	9675.051341469809	10453.632835402133	8488.45209564936	11872.029158430656	15680.737445361585	13213.470114974703	12664.576493410052	11056.360397831266	8164.248636206216	11206.032665280636	13584.530692579296	12368.990943346109	15652.453932328217	5885.043807786124	8143.132198422151	17401.131286088417	11518.460280753285	10366.159446070411	18120.728706524154	4793.914382863854	11317.407484242034	16633.97854818937	13202.342114767403	6546.418940908913	10170.560751488947	15888.746928040393	8496.651014353378	9670.988051904907	7622.019965954777
7290.651172274211	9675.051341469809	10453.632835402133	8488.45209564936	11872.029158430656	15680.737445361585	13213.470114974703	12664.576493410052	11056.360397831266	8164.248636206216	9254.588178453407	13283.87758627662	12368.990943346109	15652.453932328217	5885.043807786124	6704.493135607293	17401.131286088417	11518.460280753285	9540.782360776708	18080.536077031196	4776.69813790877	11317.407484242034	16633.97854818937	13202.342114767403	6546.418940908913	10170.560751488947	15375.252274723493	8496.651014353378	9670.988051904907	7622.019965954777
7290.651172274211	9675.051341469809	10453.632835402133	8488.45209564936	11872.029158430656	15680.737445361585	13213.470114974703	12664.576493410052	11056.360397831266	8164.248636206216	9254.588178453407	13283.87758627662	12368.990943346109	15409.126105088588	5885.043807786124	6704.493135607293	17401.131286088417	10342.536540432728	9540.782360776708	18080.536077031196	4683.231150574074	11317.407484242034	16633.97854818937	13202.342114767403	6546.418940908913	10170.560751488947	15369.255775568314	8496.651014353378	9670.988051904907	7579.537521085065
7290.651172274211	9675.051341469809	10453.632835402133	8488.45209564936	11872.029158430656	15514.779631875555	13048.875562906831	12664.576493410052	9949.048712589383	8152.683810129047	9254.588178453407	13283.87758627662	12289.777789781401	15364.841625721388	5885.043807786124	6704.493135607293	17313.671636421284	10271.333735602993	9540.782360776708	18080.536077031196	4683.231150574074	11317.407484242034	16633.97854818937	11675.03176316383	6546.418940908913	10126.310262547657	15361.701644181023	8496.651014353378	9670.988051904907	7579.537521085065
7270.218826073161	9675.051341469809	10453.632835402133	8488.45209564936	11872.029158430656	15514.779631875555	13048.875562906831	12613.49076545488	9949.048712589383	7971.920272863619	9222.16449282738	13283.87758627662	12216.646684234089	15364.841625721388	5669.507963862678	6682.158936669094	17313.060392732925	10271.333735602993	9540.782360776708	18080.536077031196	4683.231150574074	11317.407484242034	16633.97854818937	11608.279059143357	6546.418940908913	10003.39878009893	15361.701644181023	8496.651014353378	9670.988051904907	7579.537521085065
7270.218826073161	9675.051341469809	10453.632835402133	7431.290709552449	11872.029158430656	15489.28734090467	13048.875562906831	12613.49076545488	9949.048712589383	7971.920272863619	9061.949248643225	13283.87758627662	12216.646684234089	15129.606804913874	5669.507963862678	6641.571026259558	17313.060392732925	10271.333735602993	8472.237119100582	18080.536077031196	4683.231150574074	11317.407484242034	16633.97854818937	11608.279059143357	6524.478708636998	9977.130453355547	15361.701644181023	7772.849373170658	9670.988051904907	7483.0603923830695
7270.218826073161	9675.051341469809	10444.946210829976	7431.290709552449	11750.756776962027	15269.566071837531	13048.875562906831	12613.49076545488	9949.048712589383	7743.880375527777	9061.949248643225	13283.87758627662	12216.646684234089	15129.606804913874	5669.507963862678	6641.571026259558	17154.810557290017	10249.199997795462	8472.237119100582	18080.536077031196	4630.7380603704205	11317.407484242034	16633.97854818937	11608.279059143357	6524.478708636998	9977.130453355547	15361.701644181023	7772.849373170658	9670.988051904907	7483.0603923830695
7270.218826073161	9675.051341469809	10444.946210829976	7409.147868338839	11750.756776962027	15269.566071837531	13048.875562906831	12613.49076545488	9949.048712589383	7601.992395258009	9061.949248643225	13283.87758627662	12009.766493624278	15129.606804913874	5669.507963862678	6520.210443134074	16898.587485407083	10175.077541525254	8472.237119100582	18058.02187331491	4630.7380603704205	9257.841250533062	16451.26842984176	11531.665345496216	6492.962479633202	9977.130453355547	15295.980584284649	7761.950155719168	9261.94678602878	7483.0603923830695
7270.218826073161	9675.051341469809	10255.354293827311	7409.147868338839	11750.756776962027	15269.566071837531	13048.875562906831	12613.49076545488	9949.048712589383	7572.478044085189	9061.949248643225	13283.87758627662	12009.766493624278	14851.288084768956	5669.507963862678	6520.210443134074	16898.587485407083	10175.077541525254	8234.209716024616	17691.99895147781	4630.7380603704205	8994.968674220172	16451.26842984176	11531.665345496216	6488.506352665503	9977.130453355547	12116.847361429285	7761.950155719168	9235.644449310494	7483.0603923830695
7270.218826073161	9594.056931607876	8512.275557821607	7409.147868338839	11750.756776962027	15269.566071837531	13048.875562906831	12579.753941191531	9949.048712589383	7572.478044085189	9061.949248643225	13283.87758627662	12009.766493624278	14851.288084768956	5669.507963862678	6520.210443134074	16898.587485407083	10146.44978145939	8234.209716024616	17609.10163603794	4630.7380603704205	8855.006635113808	16451.26842984176	11499.047002226183	6488.506352665503	9977.130453355547	12116.847361429285	7761.950155719168	9235.644449310494	7457.6383465837425
7270.218826073161	9594.056931607876	8454.469971512712	7319.046148094237	11750.756776962027	15269.566071837531	12961.648986453241	12519.796212643087	9949.048712589383	7572.478044085189	9061.949248643225	13283.87758627662	12001.737582582084	14851.288084768956	5669.507963862678	6520.210443134074	16898.587485407083	10090.62135013158	8228.270911341313	17568.116046689076	4630.7380603704205	8855.006635113808	16047.862557281293	11499.047002226183	6424.536456363821	9779.38184368388	12116.847361429285	7761.950155719168	9211.989063195739	7457.6383465837425
7270.218826073161	9474.34044375023	8454.469971512712	7253.165051107396	11750.756776962027	15269.566071837531	12961.648986453241	12519.796212643087	9949.048712589383	7572.478044085189	9022.384974808627	13283.87758627662	11950.036444552028	14851.288084768956	5669.507963862678	6520.210443134074	16869.369755380474	10090.62135013158	8228.270911341313	17568.116046689076	4593.079967882842	8855.006635113808	15817.982416890572	11499.047002226183	6424.536456363821	9779.38184368388	12116.847361429285	7761.950155719168	9211.989063195739	7457.6383465837425
7270.218826073161	9464.826447103482	8454.469971512712	7253.165051107396	11750.756776962027	15269.566071837531	12961.648986453241	12372.567095067587	9949.048712589383	7572.478044085189	9022.384974808627	13283.87758627662	11950.036444552028	14851.288084768956	5669.507963862678	6520.210443134074	16869.369755380474	10090.62135013158	8228.270911341313	17548.104318420614	4593.079967882842	8855.006635113808	15817.982416890572	10035.715682925125	6396.681618227459	9779.38184368388	12116.847361429285	7761.950155719168	9211.989063195739	7457.6383465837425
7270.218826073161	9037.113215653348	8454.469971512712	7242.94136873187	11750.756776962027	15269.566071837531	12777.20736695889	10662.945179509503	9949.048712589383	7572.478044085189	8990.828948221142	12421.136978557794	11950.036444552028	14851.288084768956	5669.507963862678	6051.406551821535	16869.369755380474	10090.62135013158	8228.270911341313	17548.104318420614	4593.079967882842	8807.730611385285	15817.982416890572	10035.715682925125	6396.681618227459	8327.645027792725	12060.27966653354	7761.950155719168	9211.989063195739	7457.6383465837425
7270.218826073161	9037.113215653348	8454.469971512712	7242.94136873187	11750.756776962027	14906.094460311266	12777.20736695889	10662.945179509503	9949.048712589383	7572.478044085189	8842.255476233811	12421.136978557794	11950.036444552028	14851.288084768956	5669.507963862678	5333.518660427258	16773.458483613616	9893.654550976817	7119.219847099023	17548.104318420614	4593.079967882842	8536.412349132139	15817.982416890572	9983.480851645949	6396.681618227459	8286.037369413487	12060.27966653354	7761.950155719168	9211.989063195739	7434.260681421561
7270.218826073161	8979.237255633469	8454.469971512712	7198.334802535972	11750.756776962027	14906.094460311266	11285.735672184028	9359.301142599003	9949.048712589383	7572.478044085189	8842.255476233811	12421.136978557794	11950.036444552028	14851.288084768956	5669.507963862678	5333.518660427258	16773.458483613616	9878.511556304486	7119.219847099023	17548.104318420614	4593.079967882842	8536.412349132139	15817.982416890572	9983.480851645949	6396.681618227459	8286.037369413487	12060.27966653354	7761.950155719168	9185.524042179713	7434.260681421561
7270.218826073161	8979.237255633469	8454.469971512712	7198.334802535972	11750.756776962027	14714.56973988504	11210.25428139634	9359.301142599003	9949.048712589383	7572.478044085189	8840.755903862377	12421.136978557794	11950.036444552028	14783.872263406662	5669.507963862678	5333.518660427258	15077.061397605461	9878.511556304486	7119.219847099023	17548.104318420614	4593.079967882842	6736.833349425086	15817.982416890572	9983.480851645949	6383.837525065122	8286.037369413487	12045.723523790339	7761.950155719168	9185.524042179713	7434.260681421561
6755.557673141149	8979.237255633469	8237.245408570401	7198.334802535972	11750.756776962027	14714.56973988504	11080.921652842773	9359.301142599003	9949.048712589383	7572.478044085189	8840.755903862377	10630.308726394362	11950.036444552028	14783.872263406662	5499.233173798697	5333.518660427258	15077.061397605461	9878.511556304486	7119.219847099023	17548.104318420614	4593.079967882842	6736.833349425086	15817.982416890572	9930.474305275995	6383.837525065122	8165.940729712233	12031.192378416778	7607.712261131556	9185.524042179713	7434.260681421561
5528.3237094616625	8902.067033316385	8237.245408570401	7140.078367138324	11750.756776962027	14714.56973988504	11080.921652842773	9359.301142599003	9949.048712589383	7572.478044085189	8840.755903862377	10630.308726394362	11950.036444552028	14783.872263406662	5387.515212453483	5333.518660427258	15077.061397605461	9749.525542942829	7078.864398101481	17548.104318420614	4593.079967882842	6596.122191074621	15817.982416890572	9930.474305275995	6383.837525065122	8165.940729712233	12031.192378416778	7607.712261131556	9157.45820751166	7434.260681421561
5519.714984764171	7884.09039032574	8237.245408570401	6627.591316951511	10257.907073749726	14714.56973988504	11080.921652842773	9359.301142599003	9926.014554647845	7572.478044085189	8840.755903862377	10508.783925572501	11950.036444552028	14783.872263406662	5269.337959995292	5333.518660427258	15077.061397605461	8378.479733506763	7078.864398101481	17548.104318420614	4523.954602152633	6596.122191074621	15817.982416890572	9930.474305275995	6121.318358601459	8165.940729712233	12031.192378416778	7494.112830723227	9157.45820751166	7088.110944541939
5519.714984764171	7884.09039032574	8237.245408570401	6565.6678294434005	10257.907073749726	14714.56973988504	11080.921652842773	9186.232576381217	8376.44158610301	7572.478044085189	8796.520899169265	10508.783925572501	11950.036444552028	14783.872263406662	5269.337959995292	5307.253702604675	14897.62322658627	8378.479733506763	6395.101581601563	16993.49949480222	4523.954602152633	6596.122191074621	15817.982416890572	9930.474305275995	6121.318358601459	8165.940729712233	12031.192378416778	7494.112830723227	9157.45820751166	7069.248841344981
5407.293593591884	7657.310108491869	8131.36224756763	6565.6678294434005	10257.907073749726	14630.010275643002	11080.921652842773	9179.136593311468	8376.44158610301	7572.478044085189	8796.520899169265	10508.783925572501	11950.036444552028	14783.872263406662	5269.337959995292	5307.253702604675	14897.62322658627	7400.0066176695345	6333.792640256977	16993.49949480222	4523.954602152633	6596.122191074621	14680.698581621398	9930.474305275995	5395.989950915042	8165.940729712233	12031.192378416778	7494.112830723227	9157.45820751166	7069.248841344981
5407.293593591884	7657.310108491869	8131.36224756763	6520.408893047545	10257.907073749726	14559.656890920985	9409.822255572004	9179.136593311468	8376.44158610301	7572.478044085189	8796.520899169265	10508.783925572501	11950.036444552028	14783.872263406662	5269.337959995292	5307.253702604675	14897.62322658627	7400.0066176695345	6333.792640256977	16993.49949480222	4523.954602152633	6523.12571383398	14680.698581621398	9930.474305275995	5395.989950915042	8150.280348291585	12031.192378416778	6684.546161741412	9157.45820751166	7069.248841344981
5393.372289479731	7657.310108491869	8103.0362649553035	6520.408893047545	10257.907073749726	14559.656890920985	9409.822255572004	9179.136593311468	8376.44158610301	7561.442370128385	7410.215453396513	10508.783925572501	11950.036444552028	13891.382798528006	5269.337959995292	5307.253702604675	14831.339818469132	7302.893031752891	6333.792640256977	16993.49949480222	4507.096701325562	6523.12571383398	14680.698581621398	9930.474305275995	4788.565616003823	8026.72204878535	11837.482562834977	6684.546161741412	9157.45820751166	7069.248841344981
5393.372289479731	7657.310108491869	8103.0362649553035	6447.913534046646	10257.907073749726	14559.656890920985	9409.822255572004	9179.136593311468	8376.44158610301	7561.442370128385	7410.215453396513	10460.456346703602	11950.036444552028	13891.382798528006	5269.337959995292	5274.450629403507	14831.339818469132	7302.893031752891	5640.0422465082665	14625.27193446363	4507.096701325562	6523.12571383398	14680.698581621398	9930.474305275995	4740.744245464336	8026.72204878535	11837.482562834977	6634.226534251772	9157.45820751166	7003.65530476874
5393.372289479731	7657.310108491869	8103.0362649553035	6447.913534046646	10257.907073749726	14559.656890920985	9409.822255572004	9179.136593311468	8376.44158610301	7561.442370128385	7341.423198904105	10460.456346703602	10490.471621506207	13891.382798528006	5235.145428303776	5274.450629403507	14831.339818469132	7302.893031752891	5640.0422465082665	14625.27193446363	4507.096701325562	6523.12571383398	14680.698581621398	9930.474305275995	4643.339727797365	8026.72204878535	11837.482562834977	6634.226534251772	8699.176893933736	7003.65530476874
5393.372289479731	7657.310108491869	7920.523144389195	6447.913534046646	10257.907073749726	14559.656890920985	9395.058186882297	9179.136593311468	8376.44158610301	7561.442370128385	7341.423198904105	10460.456346703602	10490.471621506207	13891.382798528006	5235.145428303776	5261.472531103068	14831.339818469132	7302.893031752891	5640.0422465082665	14625.27193446363	4507.096701325562	6523.12571383398	14680.698581621398	9930.474305275995	4624.99994368998	8026.088510924458	11837.482562834977	6634.226534251772	8699.176893933736	7003.65530476874
5355.861652596387	7657.310108491869	7920.523144389195	6447.913534046646	10257.907073749726	14559.656890920985	9395.058186882297	9179.136593311468	8376.44158610301	7561.442370128385	7341.423198904105	10460.456346703602	10373.813551050827	13891.382798528006	5193.149517101276	5261.472531103068	14681.778741219254	7302.893031752891	5640.0422465082665	14625.27193446363	4445.647702324203	6523.12571383398	14680.698581621398	9930.474305275995	4624.99994368998	7702.094979067333	10573.35930873736	6634.226534251772	8699.176893933736	7003.65530476874
5259.62815923927	7657.310108491869	7920.523144389195	6372.143128746506	10257.907073749726	14559.656890920985	9395.058186882297	9179.136593311468	8376.44158610301	7561.442370128385	7268.638343833285	10460.456346703602	10373.813551050827	13891.382798528006	5193.149517101276	5261.472531103068	14681.778741219254	7302.893031752891	5640.0422465082665	14625.27193446363	4445.647702324203	6523.12571383398	14680.698581621398	9930.474305275995	4624.99994368998	7665.360394466636	10573.35930873736	6634.226534251772	8699.176893933736	7003.65530476874
5259.62815923927	7635.076755063391	7920.523144389195	6372.143128746506	10257.907073749726	14546.731703672842	9375.111975152682	8938.856985628352	8188.345535943381	7559.2720021632795	7268.638343833285	10460.456346703602	10373.813551050827	13891.382798528006	5193.149517101276	5226.321377113371	12634.48647648444	7302.893031752891	5517.363121913911	14625.27193446363	4423.081308529662	6523.12571383398	14680.698581621398	9930.474305275995	4624.99994368998	7529.311920849779	10573.35930873736	6634.226534251772	8019.13503574582	7003.65530476874
5259.62815923927	7635.076755063391	7920.523144389195	6372.143128746506	10257.907073749726	14546.731703672842	9375.111975152682	8916.867854914413	8188.345535943381	7559.2720021632795	7223.840382806358	10460.456346703602	10363.007461284364	13891.382798528006	5193.149517101276	5226.321377113371	11511.580870702497	7302.893031752891	5517.363121913911	14625.27193446363	4423.081308529662	6523.12571383398	14680.698581621398	9854.570818487275	4624.99994368998	7529.311920849779	10573.35930873736	6634.226534251772	8019.13503574582	6576.471574691423
5259.62815923927	7635.076755063391	7920.523144389195	6356.882579190023	10257.907073749726	14546.731703672842	9375.111975152682	8909.968012837544	8188.345535943381	7559.2720021632795	7223.840382806358	8566.761091519385	9047.260868352372	11093.305758878687	5193.149517101276	5226.321377113371	11511.580870702497	7283.222691723082	5493.04428604135	14625.27193446363	4423.081308529662	6523.12571383398	10909.97014420539	9854.570818487275	4576.735045955526	7529.311920849779	10573.35930873736	6094.505245717233	8019.13503574582	6576.471574691423
5259.62815923927	7635.076755063391	7920.523144389195	6280.351780415036	10257.907073749726	14273.441520998014	8838.10194517122	8909.968012837544	8188.345535943381	7523.7272481488435	7223.840382806358	8566.761091519385	8861.99318989059	11093.305758878687	4802.165858043551	4891.2324204621855	11511.580870702497	7283.222691723082	5493.04428604135	14625.27193446363	4423.081308529662	6523.12571383398	10909.97014420539	9854.570818487275	4576.735045955526	7529.311920849779	10573.35930873736	5642.708690166327	7956.966385510234	6576.471574691423
4812.735230469113	7635.076755063391	7920.523144389195	6280.351780415036	10257.907073749726	14273.441520998014	8838.10194517122	8909.968012837544	8173.218814691601	6914.547557467347	7117.663471844302	8565.832025254826	8861.99318989059	11020.317855427342	4802.165858043551	4891.2324204621855	11511.580870702497	7283.222691723082	5493.04428604135	14530.531265956017	4423.081308529662	6523.12571383398	10909.97014420539	9854.570818487275	4571.535280262588	7529.311920849779	10573.35930873736	5642.708690166327	7956.966385510234	6438.79462408498
4812.735230469113	7635.076755063391	7855.402463535854	6280.351780415036	10257.907073749726	14273.441520998014	8838.10194517122	8909.968012837544	8173.218814691601	6914.547557467347	7117.663471844302	8565.832025254826	8861.99318989059	10982.03330722082	4802.165858043551	4891.2324204621855	11511.580870702497	7266.34127750568	5493.04428604135	14530.531265956017	4423.081308529662	6523.12571383398	10909.97014420539	9854.570818487275	4552.411565298494	6791.339157023465	10494.469748706211	5642.708690166327	6689.2601666997225	6438.79462408498
4812.735230469113	7635.076755063391	7791.293144181452	6280.351780415036	9404.358231382399	14273.441520998014	8838.10194517122	8822.469965232762	8173.218814691601	6501.258399529138	6063.199226982102	8565.832025254826	8861.99318989059	10982.03330722082	4802.165858043551	4511.786572490667	11511.580870702497	7266.34127750568	5493.04428604135	14391.382901617308	4423.081308529662	6523.12571383398	10909.97014420539	9854.570818487275	4552.411565298494	6791.339157023465	10494.469748706211	5642.708690166327	6689.2601666997225	6438.79462408498
4812.735230469113	7588.426167259081	7791.293144181452	6238.269471778492	9370.372945496394	14103.303870802874	8838.10194517122	8172.237799390229	7902.928372935881	6501.258399529138	6063.199226982102	8565.832025254826	8856.494529297466	10864.426250164759	4667.224457636825	3610.9527450830315	10024.909831508656	7266.34127750568	5493.04428604135	14339.924766288741	4324.727599225784	6516.404410917052	10909.97014420539	9854.570818487275	4552.411565298494	6791.339157023465	10494.469748706211	5642.708690166327	6689.2601666997225	6438.79462408498
4812.735230469113	7578.905752415409	7791.293144181452	6070.419982769947	9370.372945496394	14103.303870802874	8838.10194517122	8172.237799390229	7891.53551020306	5056.573620189227	5650.097350321612	8553.188159273737	8776.287975537427	10411.241654286117	4667.224457636825	3610.9527450830315	10007.444697202372	7266.34127750568	5493.04428604135	14339.924766288741	4278.307590659309	6516.404410917052	10769.630472491737	9291.005807590733	4552.411565298494	6791.339157023465	10494.469748706211	5158.49679270435	6689.2601666997225	6438.79462408498
4812.735230469113	7041.314432051814	7791.293144181452	6070.419982769947	9346.965641929912	13073.634740827047	8838.10194517122	8172.237799390229	7891.53551020306	5056.573620189227	5650.097350321612	8553.188159273737	8776.287975537427	10411.241654286117	4667.224457636825	3610.9527450830315	10007.444697202372	7175.535764501732	5493.04428604135	14174.582244314824	4278.307590659309	6516.404410917052	10769.630472491737	9291.005807590733	4112.341284616157	6784.460203079727	10494.469748706211	4968.37294956534	6186.508409988208	6424.273603252458
4805.029574879785	7041.314432051814	7791.293144181452	6070.419982769947	9285.48893931247	12787.74725526024	8838.10194517122	8172.237799390229	7891.53551020306	5056.573620189227	5650.097350321612	7431.084273655058	8776.287975537427	10411.241654286117	4580.064270890231	3583.6423700914197	10007.444697202372	7144.013959886516	5493.04428604135	12179.297870805349	4275.892070328312	6126.360021236506	10085.846215747924	9012.836391440058	4112.341284616157	6784.460203079727	10494.469748706211	4968.37294956534	6186.508409988208	6424.273603252458
4805.029574879785	6899.4258703665955	7480.782760735989	6003.639158211357	7593.752147076047	12787.74725526024	8838.10194517122	8172.237799390229	7891.53551020306	5056.573620189227	5650.097350321612	7431.084273655058	8776.287975537427	10358.786603065431	4578.304118875919	3583.6423700914197	10007.444697202372	7144.013959886516	5493.04428604135	12179.297870805349	4275.892070328312	6126.360021236506	10085.846215747924	9012.836391440058	3493.8890143743765	6784.460203079727	10494.469748706211	4968.37294956534	6186.508409988208	5700.076522865037
4805.029574879785	6899.4258703665955	7480.782760735989	6003.639158211357	7538.314778016024	12787.74725526024	8838.10194517122	8172.237799390229	6980.973012226079	5056.573620189227	5473.7952864403005	7431.084273655058	8776.287975537427	10349.03602507396	4578.304118875919	3583.6423700914197	10007.444697202372	7144.013959886516	5493.04428604135	11333.456413910282	4275.892070328312	6126.360021236506	10005.800450142504	9012.836391440058	3493.8890143743765	6713.102115698421	10470.343637822127	4968.37294956534	6186.508409988208	5696.9051282409955
4805.029574879785	6899.4258703665955	7480.782760735989	5950.346242715025	7538.314778016024	12787.74725526024	8164.435926097672	8172.237799390229	6821.745266889904	4547.574671914208	5473.7952864403005	7360.387701403818	8710.987137873275	10349.03602507396	4578.304118875919	3583.6423700914197	8752.274986735114	7144.013959886516	5493.04428604135	11244.549097162946	4275.892070328312	6126.360021236506	10005.800450142504	9012.836391440058	3493.8890143743765	6713.102115698421	10428.408987376624	4968.37294956534	6186.508409988208	5074.963842569184
4790.302197727161	6899.4258703665955	7480.782760735989	5950.346242715025	7538.314778016024	12755.338904936281	8164.435926097672	8172.237799390229	6821.745266889904	4547.574671914208	5473.7952864403005	7360.387701403818	6990.8619329263365	10235.130231698717	4578.304118875919	3583.6423700914197	8752.274986735114	7030.834091010755	5493.04428604135	11244.549097162946	4275.892070328312	6126.360021236506	7372.932747431042	8922.164991035106	3487.1298226069475	6604.57274792311	10428.408987376624	4968.37294956534	6186.508409988208	5074.963842569184
4790.302197727161	6899.4258703665955	7480.782760735989	5908.333056754759	7538.314778016024	12277.33091190356	8164.435926097672	8172.237799390229	6821.745266889904	4547.574671914208	5473.7952864403005	7360.387701403818	6945.522043151425	9228.16943873112	4057.0379992116777	3549.625490478171	8694.18369186082	6876.343103615682	5493.04428604135	11190.034232864824	4275.892070328312	6126.360021236506	7372.932747431042	8922.164991035106	3487.1298226069475	5651.3931926283985	10428.408987376624	4960.458838828225	6186.508409988208	5074.963842569184
4790.302197727161	6899.4258703665955	7480.782760735989	5908.333056754759	7538.314778016024	12277.33091190356	8164.435926097672	8172.237799390229	6821.745266889904	4547.574671914208	5470.861810247925	7237.989244286962	6925.8031628141425	9228.16943873112	3997.162447078684	3516.440512324064	8694.18369186082	6630.599909338843	5493.04428604135	11142.958036637006	4275.892070328312	6073.77168042018	7372.932747431042	8922.164991035106	3487.1298226069475	5651.3931926283985	10352.45126811765	4960.458838828225	6186.508409988208	5074.963842569184
4790.302197727161	6899.4258703665955	7480.782760735989	5908.333056754759	7538.314778016024	12277.33091190356	8164.435926097672	8172.237799390229	6821.367614349509	4547.574671914208	5470.861810247925	7237.989244286962	6849.465596520835	9048.019758825476	3997.162447078684	3507.5466318496638	8694.18369186082	6630.599909338843	5493.04428604135	11097.52612157604	4275.892070328312	6073.77168042018	7372.932747431042	8766.554899834107	3477.6241052487544	5572.672690016964	10352.45126811765	4960.458838828225	6186.508409988208	5074.963842569184
4790.302197727161	6899.4258703665955	7480.782760735989	5908.333056754759	7538.314778016024	10713.293435247819	8164.435926097672	8172.237799390229	6821.367614349509	4547.574671914208	5470.861810247925	7237.989244286962	6849.465596520835	9048.019758825476	3997.162447078684	3507.5466318496638	8694.18369186082	6630.599909338843	5493.04428604135	10989.004800956278	4275.892070328312	6073.77168042018	7372.932747431042	8766.554899834107	3467.5452703750775	5572.672690016964	10352.45126811765	4960.458838828225	6186.508409988208	5074.963842569184
4790.302197727161	6899.4258703665955	7480.782760735989	5908.333056754759	7538.314778016024	10713.293435247819	7835.008076265098	8172.237799390229	6821.367614349509	4517.777052029701	5470.861810247925	7237.989244286962	6803.266428399175	8965.828766996892	3997.162447078684	3507.5466318496638	8694.18369186082	6630.599909338843	5493.04428604135	10891.645332480979	4265.622133913507	6073.77168042018	7372.932747431042	8766.554899834107	3467.5452703750775	5572.672690016964	10343.562057254661	4960.458838828225	5454.099748757011	5074.963842569184
4728.530149738128	6862.362376213086	6658.485142834046	5908.333056754759	7538.314778016024	10674.597833472813	7835.008076265098	8172.237799390229	6757.548654237827	4512.05727182053	5348.842719647884	7237.989244286962	6803.266428399175	8965.828766996892	3997.162447078684	3503.956570862601	8684.08830836702	6630.599909338843	5493.04428604135	10891.645332480979	4265.622133913507	6073.77168042018	7372.932747431042	8766.554899834107	3467.5452703750775	5572.672690016964	10343.562057254661	4960.458838828225	5454.099748757011	5074.963842569184
4330.775766368893	6862.362376213086	6658.485142834046	5669.077382148517	7538.314778016024	10641.452803188326	7835.008076265098	7401.819622119353	6680.763396397817	4512.05727182053	5348.842719647884	7237.409310744595	6803.266428399175	8965.828766996892	3997.162447078684	3503.956570862601	8684.08830836702	6630.599909338843	5493.04428604135	10891.645332480979	4265.622133913507	6015.132033978512	7372.932747431042	8766.554899834107	3467.5452703750775	5572.672690016964	10285.91969042473	4960.458838828225	5454.099748757011	5017.89731517706
3981.7464807495553	6862.362376213086	6658.485142834046	5645.368608972494	7538.314778016024	10641.452803188326	7647.968362388234	7401.819622119353	6680.763396397817	4512.05727182053	5348.842719647884	7237.409310744595	6803.266428399175	8965.828766996892	3997.162447078684	3503.956570862601	8684.08830836702	6612.453291418646	5493.04428604135	10891.645332480979	4262.858509479045	6015.132033978512	7372.932747431042	8766.554899834107	3467.5452703750775	5557.2567405774935	9167.099319840609	4960.458838828225	5454.099748757011	5017.89731517706
3981.7464807495553	6613.93107020038	6518.57556669904	5645.368608972494	7538.314778016024	10641.452803188326	7647.968362388234	7373.463945827514	5998.170245308665	4512.05727182053	5348.842719647884	7237.409310744595	6803.266428399175	8891.929384071496	3997.162447078684	3503.956570862601	8684.08830836702	6612.453291418646	5493.04428604135	10891.645332480979	4262.858509479045	6015.132033978512	7372.932747431042	8766.554899834107	3417.2454110685244	5557.2567405774935	9167.099319840609	4613.934010391573	5394.682266826519	5017.89731517706
3981.7464807495553	5194.930227201409	6518.57556669904	5625.555960399624	7538.314778016024	10641.452803188326	7647.968362388234	7373.463945827514	5998.170245308665	4512.05727182053	5348.842719647884	7237.409310744595	6803.266428399175	8878.568317511345	3997.162447078684	3503.956570862601	8633.011350534947	6612.453291418646	5493.04428604135	10891.645332480979	4220.654955442116	6006.300120002496	7372.932747431042	8766.554899834107	3417.2454110685244	5100.950116408727	9167.099319840609	4613.934010391573	5128.713545157827	4991.886269380281
3981.7464807495553	5194.930227201409	6518.57556669904	5550.474866809944	7538.314778016024	10641.452803188326	7647.968362388234	7373.463945827514	5998.170245308665	4512.05727182053	5348.842719647884	7237.409310744595	6803.266428399175	8878.568317511345	3997.162447078684	3370.966654722925	8522.86018773037	6557.995038642164	5449.746072225966	10891.645332480979	4220.654955442116	6006.300120002496	7372.932747431042	8766.554899834107	3417.2454110685244	5100.950116408727	9167.099319840609	4597.052161777825	5128.713545157827	4787.81731364944
3933.3828648006684	5125.707432188457	6518.57556669904	5550.474866809944	7538.314778016024	10641.452803188326	7359.103714142643	7373.463945827514	5998.170245308665	4127.975840527486	5348.842719647884	7237.409310744595	6803.266428399175	8878.568317511345	3997.162447078684	3363.1021895737267	8522.86018773037	6529.853968817237	5411.870505458631	10891.645332480979	4220.654955442116	6006.300120002496	6155.4217995019935	6733.47491963625	3417.2454110685244	5100.950116408727	9167.099319840609	4597.052161777825	5128.713545157827	4750.097636108063
3933.3828648006684	5125.707432188457	6495.489638778139	5550.474866809944	7495.876192639166	8870.398334911435	7359.103714142643	7362.201149826671	5998.170245308665	4127.975840527486	5348.842719647884	7237.409310744595	6803.266428399175	8878.568317511345	3997.162447078684	3363.1021895737267	8522.86018773037	6529.853968817237	5376.448459353814	10891.645332480979	4220.654955442116	6006.300120002496	6155.4217995019935	6733.47491963625	3022.2636523744904	5100.950116408727	9167.099319840609	4597.052161777825	5102.507352002209	4341.548776289064
3933.3828648006684	5125.707432188457	6495.489638778139	5550.474866809944	7495.876192639166	7426.365234603783	7332.864667116071	7362.201149826671	5998.170245308665	4127.975840527486	5348.842719647884	7180.04600627374	6803.266428399175	8878.568317511345	3997.162447078684	3363.1021895737267	8522.86018773037	6488.591725261784	5279.285510181255	10891.645332480979	4217.910565831004	6006.300120002496	5388.352977923408	6733.47491963625	3022.2636523744904	5100.950116408727	9146.15274835727	4597.052161777825	5102.507352002209	4341.548776289064
3933.3828648006684	5125.707432188457	5938.493848449449	5550.474866809944	7495.876192639166	7426.365234603783	7058.460168817869	7362.201149826671	5998.170245308665	4127.975840527486	5348.842719647884	7180.04600627374	6803.266428399175	8878.568317511345	3997.162447078684	3127.7339327552313	8395.404864214826	6467.149044058959	5279.285510181255	10891.645332480979	4202.861679928437	6006.300120002496	5299.462655350477	6733.47491963625	2510.3724203743973	5100.950116408727	9146.15274835727	4251.523307261877	5056.559709119946	4341.548776289064
3933.3828648006684	5125.707432188457	5905.251746330606	5550.474866809944	6220.359160995726	7426.365234603783	7058.460168817869	7076.302414124756	5772.332722921224	4127.975840527486	5348.842719647884	7180.04600627374	6026.600868004539	8878.568317511345	3997.162447078684	3127.7339327552313	8348.774898536543	6467.149044058959	5279.285510181255	10891.645332480979	4202.861679928437	6006.300120002496	5299.462655350477	6671.769723069649	2510.3724203743973	5067.762926964228	9144.402760935705	4053.0305487345854	5056.559709119946	3767.612734912376
3902.256767071228	5125.707432188457	5882.537744556052	5550.474866809944	6220.359160995726	7426.365234603783	7029.096922334926	7076.302414124756	5772.332722921224	4127.975840527486	5348.842719647884	7180.04600627374	6026.600868004539	8878.568317511345	3997.162447078684	3080.0823072434755	8230.11924123132	6467.149044058959	5279.285510181255	10891.645332480979	4202.861679928437	6006.300120002496	5299.462655350477	5412.266752325325	2510.3724203743973	5067.762926964228	9144.402760935705	3558.958982514058	5050.079617870045	3331.665105671084
3721.721462805286	4206.417028328859	5192.404220015407	5550.474866809944	6164.338600375002	7424.860636130432	7029.096922334926	7076.302414124756	5690.077884663933	4127.975840527486	5348.842719647884	7130.821833462165	5892.550667981938	8878.568317511345	3581.5383291416415	3080.0823072434755	7856.162902723715	6467.149044058959	5279.285510181255	10891.645332480979	4201.066651116777	6006.300120002496	5299.462655350477	5412.266752325325	2510.3724203743973	5067.762926964228	9144.402760935705	3558.958982514058	5032.250844176542	3331.665105671084
3721.721462805286	4206.417028328859	5092.018410251674	5550.474866809944	6164.338600375002	7424.860636130432	7029.096922334926	7076.302414124756	5611.850186576452	4127.975840527486	5348.842719647884	7130.821833462165	5892.550667981938	8878.568317511345	3581.5383291416415	3080.0823072434755	7743.672636656364	6467.149044058959	5279.285510181255	10891.645332480979	4201.066651116777	6006.300120002496	5271.454147412403	5412.266752325325	2510.3724203743973	5067.762926964228	9144.402760935705	3558.958982514058	5032.250844176542	3331.665105671084
3708.7154282367096	3947.9915716058363	5092.018410251674	5550.474866809944	6164.338600375002	7424.658057928461	7000.7550831529625	7076.302414124756	5611.850186576452	4127.975840527486	5068.71835904157	7130.821833462165	5892.550667981938	8847.981266883835	3581.5383291416415	2455.238361805863	7743.672636656364	6446.670605116998	5279.285510181255	10891.645332480979	4155.359915584268	6006.300120002496	5271.454147412403	5412.266752325325	2510.3724203743973	5067.762926964228	9144.402760935705	3558.958982514058	5032.250844176542	3331.665105671084
3692.5244852876467	3947.9915716058363	5092.018410251674	5550.474866809944	6164.338600375002	7424.658057928461	7000.7550831529625	7076.302414124756	5611.850186576452	4044.3429281915637	4589.3034993943875	6963.372485323069	5820.899273813868	8847.981266883835	3552.318813789027	2455.238361805863	7743.672636656364	6402.341292891954	5279.285510181255	10891.645332480979	4155.359915584268	5955.582975352816	5271.454147412403	5412.266752325325	2510.3724203743973	5067.762926964228	9131.866232245084	3558.958982514058	5032.250844176542	3331.665105671084
3677.486412056742	3937.799893184322	5048.617413373678	5550.474866809944	6164.338600375002	7424.658057928461	7000.7550831529625	7076.302414124756	5611.850186576452	4044.3429281915637	4577.246845740884	6963.372485323069	5820.899273813868	8847.981266883835	3552.318813789027	2349.152736695659	7743.672636656364	6402.341292891954	5232.92126611178	10891.645332480979	4155.359915584268	5955.582975352816	5271.454147412403	5412.266752325325	2510.3724203743973	5067.762926964228	9036.109668424468	3558.958982514058	5032.250844176542	3215.1145167244745
3677.486412056742	3874.5805281889343	5048.617413373678	5500.0358605520605	6076.559547801673	7424.658057928461	7000.7550831529625	7076.302414124756	5573.569011418871	4044.3429281915637	4562.8550559023415	6963.372485323069	5794.583938360272	8847.981266883835	3552.318813789027	2340.5238012169866	7252.053595517298	6144.114878532733	5232.92126611178	10891.645332480979	4155.359915584268	5955.582975352816	5251.848459715241	5412.266752325325	2479.0588010230886	5066.130742123507	9036.109668424468	3529.7871651166392	4433.1397702035265	3215.1145167244745
3677.486412056742	3874.5805281889343	5048.617413373678	5500.0358605520605	6056.7161253499025	7424.658057928461	6689.936724559873	7076.302414124756	5573.569011418871	4044.3429281915637	4562.8550559023415	6963.372485323069	5794.583938360272	8847.981266883835	3524.408253132964	2340.5238012169866	7252.053595517298	6144.114878532733	5218.667057349965	10891.645332480979	2842.7183115848106	5086.055426718353	5251.848459715241	5412.266752325325	2479.0588010230886	5000.369621377253	9036.109668424468	3507.8926329156575	4433.1397702035265	3215.1145167244745
3677.486412056742	3872.480752134217	5048.617413373678	5500.0358605520605	6056.7161253499025	7424.658057928461	6685.652921532529	7076.302414124756	5573.569011418871	4044.3429281915637	4562.8550559023415	6963.372485323069	5794.583938360272	8838.094856733647	3524.408253132964	2301.04762758291	7252.053595517298	5802.76481038177	5218.667057349965	10891.645332480979	2842.7183115848106	4502.597949801763	5251.848459715241	5412.266752325325	2478.7534131743087	5000.369621377253	9036.109668424468	3507.8926329156575	4433.1397702035265	3204.334453506828
3677.486412056742	3546.60559037549	4982.823391561619	5493.760407876789	6056.7161253499025	7424.658057928461	6685.652921532529	7029.311458652657	5336.046802758703	4044.3429281915637	4562.8550559023415	6963.372485323069	4640.780222168804	7814.225106936421	3511.1232758308506	2289.3579183032634	7252.053595517298	5802.76481038177	4618.515365056895	10891.645332480979	2842.7183115848106	4502.597949801763	5251.848459715241	5412.266752325325	2464.5209718098604	5000.369621377253	9036.109668424468	3507.8926329156575	4406.737842023741	3204.334453506828
3677.486412056742	3537.7985808958183	4982.823391561619	5493.760407876789	6056.7161253499025	7424.658057928461	6685.652921532529	7029.311458652657	5239.542033871257	4044.3429281915637	4562.8550559023415	6963.372485323069	4640.780222168804	7267.680383379276	3511.1232758308506	2289.3579183032634	7252.053595517298	5802.76481038177	4618.515365056895	10861.839066939834	2842.7183115848106	4502.597949801763	5251.848459715241	5412.266752325325	2464.5209718098604	5000.369621377253	9036.109668424468	3507.8926329156575	3593.010960045624	3204.334453506828
3354.8456346768157	3537.7985808958183	4982.823391561619	5462.095849046192	5977.089464243752	7424.658057928461	6685.652921532529	6997.89304570679	5239.542033871257	4044.3429281915637	4548.7778553311655	6963.372485323069	4640.780222168804	7267.680383379276	3510.902652057343	2289.3579183032634	7252.053595517298	5618.555161045957	4618.515365056895	10861.839066939834	2842.7183115848106	3888.714788984901	5251.848459715241	5412.266752325325	2464.5209718098604	5000.369621377253	8979.220166827903	3507.8926329156575	3593.010960045624	3204.334453506828
3354.8456346768157	3537.7985808958183	4982.823391561619	5460.373599037285	5957.487338035388	7424.658057928461	6685.652921532529	6949.812063881326	5230.515617146982	4044.3429281915637	4546.643591291398	6766.626410961938	4640.780222168804	7267.680383379276	3498.156337085628	2289.3579183032634	7240.378544801183	5618.555161045957	4618.515365056895	10859.874672925354	2842.1071502814552	3888.714788984901	5251.848459715241	5412.266752325325	2402.823427662104	4952.158224020414	8979.220166827903	3507.8926329156575	3460.659360099394	3185.6794093783487
3354.8456346768157	3537.7985808958183	4866.617182527545	5460.373599037285	5957.487338035388	7424.658057928461	6665.817777235756	6949.812063881326	5230.515617146982	4044.3429281915637	4546.643591291398	6766.626410961938	4598.381569041542	7267.680383379276	2945.4518465589576	2289.3579183032634	6428.545358889314	5560.823204307259	4618.515365056895	10859.874672925354	2842.1071502814552	3888.714788984901	5251.848459715241	5412.266752325325	2402.823427662104	4923.648892867198	8979.220166827903	3507.8926329156575	3439.0075715532475	2932.5432067265715
3341.0440856922796	3526.8067037831484	4866.617182527545	4829.841160477094	5957.487338035388	7381.524911645102	6665.817777235756	6649.254908601987	5230.515617146982	3936.458487591817	4546.643591291398	6693.636428632124	4598.381569041542	7267.680383379276	2913.8467791827593	2172.721947282522	6428.545358889314	5443.334984160962	4618.515365056895	10859.874672925354	2842.1071502814552	3888.714788984901	5251.848459715241	5412.266752325325	2387.5291478827785	4747.976236226346	7486.749678356204	3465.7595976777075	3439.0075715532475	2927.4975777062336
3335.0963903995325	3526.8067037831484	4866.617182527545	4805.646944037706	5908.536992528708	7381.524911645102	6665.817777235756	6649.254908601987	5211.039483440888	3936.458487591817	4327.613337573594	6693.636428632124	4598.381569041542	6705.232206199276	2913.8467791827593	2167.5540495686137	6366.751834357273	5370.02841476195	4618.515365056895	10018.875879045765	2842.1071502814552	3854.9584772964336	5251.848459715241	4733.413143066516	2377.583538684768	4747.976236226346	7486.749678356204	3420.190406909855	3413.034366249854	2927.4975777062336
3335.0963903995325	3526.8067037831484	4866.617182527545	4805.646944037706	5898.49463122444	7381.524911645102	6665.817777235756	5417.0116272136165	5211.039483440888	3913.572254591759	4327.613337573594	6293.801210066844	4598.381569041542	6705.232206199276	2606.7619715136107	2167.5540495686137	6366.751834357273	5336.47034946958	4618.515365056895	10018.875879045765	2816.652845475057	3854.9584772964336	5153.2868291956565	4733.413143066516	2291.155095742309	4747.976236226346	7486.749678356204	3045.3872552854305	3401.463590425572	2927.4975777062336
3335.0963903995325	3513.1935440046386	4866.617182527545	4805.646944037706	5898.49463122444	7350.948829555324	6665.817777235756	5383.708405242989	5208.498421452202	3913.572254591759	4327.613337573594	6293.801210066844	4598.381569041542	6705.232206199276	2606.7619715136107	2167.5540495686137	6366.751834357273	4813.1881457633735	4608.158705619655	10014.991686708938	2816.652845475057	3854.9584772964336	5042.256307576974	4425.455349519944	2283.7595695772075	4747.976236226346	7486.749678356204	3045.3872552854305	3377.4459194207993	2927.4975777062336
3335.0963903995325	3513.1935440046386	4866.617182527545	4805.646944037706	5898.49463122444	7350.948829555324	6379.259615500875	5383.708405242989	5130.333727700555	3913.572254591759	4327.613337573594	5167.569687967518	4581.1418157753005	6254.251814826659	2577.8764904557174	2167.5540495686137	6231.04185711673	4813.1881457633735	4354.473384856163	10014.991686708938	2816.652845475057	3854.9584772964336	5042.256307576974	4425.455349519944	2283.7595695772075	4747.976236226346	7486.749678356204	3045.3872552854305	3377.4459194207993	2927.4975777062336
3335.0963903995325	3478.9157725678388	4866.617182527545	4805.646944037706	5898.49463122444	7350.948829555324	6379.259615500875	5383.708405242989	5130.333727700555	3897.0179652208294	3585.00081813952	5167.569687967518	4581.1418157753005	6243.297343171701	2577.8764904557174	2167.5540495686137	6231.04185711673	4655.028081788318	4354.473384856163	9288.195737060683	2816.652845475057	3854.9584772964336	5042.256307576974	4425.455349519944	2275.227925264777	4747.976236226346	7486.749678356204	3045.3872552854305	3377.4459194207993	2927.3451412705845
3332.3792826381377	3478.9157725678388	4366.8118884605965	4805.646944037706	5898.49463122444	7350.948829555324	6363.005396142451	5383.708405242989	5113.730001620036	3836.1649528062967	3585.00081813952	5097.681875495066	4581.1418157753005	6044.070588301719	2577.8764904557174	2167.5540495686137	6231.04185711673	4655.028081788318	4192.0792476143315	9276.603587233049	2816.652845475057	3831.8170945368392	5042.256307576974	4084.8782353364127	2275.227925264777	4747.976236226346	7486.749678356204	3045.3872552854305	3343.6291088805765	2891.2752324109797
3332.3792826381377	3473.0924717409243	4366.8118884605965	4805.646944037706	5898.49463122444	7350.948829555324	6363.005396142451	5383.708405242989	5113.730001620036	3467.75697930713	3585.00081813952	5097.681875495066	4581.1418157753005	6041.350912266701	2392.0597988491604	2167.5540495686137	6231.04185711673	4598.588273040691	4192.0792476143315	9276.603587233049	2816.652845475057	3822.6290011125425	4952.361566609557	4084.0936367513737	2275.227925264777	4747.976236226346	7486.749678356204	3045.3872552854305	3343.6291088805765	2891.2752324109797
3332.3792826381377	3473.0924717409243	4366.8118884605965	4805.646944037706	5854.509258995977	7350.948829555324	6174.863997555596	5355.4446296015985	5113.730001620036	3467.75697930713	3585.00081813952	5097.681875495066	4581.1418157753005	6041.350912266701	2378.1586225212723	2167.5540495686137	6231.04185711673	4598.588273040691	4192.0792476143315	9262.555193007967	2794.089694256015	3540.340809988143	4952.361566609557	3999.811972154293	2275.227925264777	4747.976236226346	7486.749678356204	3045.3872552854305	3343.6291088805765	2856.012575158085
3332.3792826381377	3473.0924717409243	4366.8118884605965	4805.646944037706	5835.194509991983	7350.948829555324	6124.934791419772	4665.283496086864	5113.730001620036	3467.75697930713	3585.00081813952	5097.681875495066	4581.1418157753005	6041.350912266701	2378.1586225212723	2167.5540495686137	6231.04185711673	4574.128949568769	4192.0792476143315	8045.760176050603	2794.089694256015	3534.574354537846	4926.901318139989	3999.811972154293	2275.227925264777	4644.335885224328	7486.749678356204	3045.3872552854305	3343.6291088805765	2856.012575158085
3332.3792826381377	3473.0924717409243	4366.8118884605965	4587.519352083689	5835.194509991983	7132.390980762341	6037.672001973391	4657.5794811381	5113.730001620036	3467.75697930713	3585.00081813952	3867.6028582811764	4581.1418157753005	6030.968953314789	2378.1586225212723	2167.5540495686137	6231.04185711673	4557.414146340439	4192.0792476143315	8045.760176050603	2794.089694256015	3534.574354537846	4926.901318139989	3999.811972154293	2275.227925264777	4362.529045265971	7486.749678356204	3045.3872552854305	3168.5934346211334	2856.012575158085
3332.3792826381377	3473.0924717409243	4366.8118884605965	4506.889601418789	5835.194509991983	6077.559730013525	6037.672001973391	4657.5794811381	4504.166576706207	3467.75697930713	3585.00081813952	3867.6028582811764	4581.1418157753005	6030.968953314789	2378.1586225212723	2167.5540495686137	6231.04185711673	4557.414146340439	4192.0792476143315	8045.760176050603	2794.089694256015	3534.574354537846	4881.534700044971	3999.811972154293	2275.227925264777	4362.529045265971	7335.271598093322	2478.4240511269304	3168.5934346211334	2856.012575158085
3332.3792826381377	3473.0924717409243	4366.8118884605965	4444.579379509267	5835.194509991983	6077.559730013525	6037.174604722596	4657.5794811381	4504.166576706207	3467.75697930713	3531.296511330812	3867.6028582811764	4568.441468121104	6030.968953314789	2378.1586225212723	1684.5414813671318	6231.04185711673	4557.414146340439	4192.0792476143315	8045.760176050603	2794.089694256015	3509.5144508847407	4851.768303544262	3999.811972154293	2257.313127061121	3931.0741008540085	6664.3447326657115	2478.4240511269304	3168.5934346211334	2856.012575158085
3332.3792826381377	3451.688297972235	4344.939669172948	4334.416400627763	5835.194509991983	6077.559730013525	6005.759075776763	4657.5794811381	4504.166576706207	3467.75697930713	3531.296511330812	3562.435482186591	4568.441468121104	5978.699732659248	2378.1586225212723	1658.1629048676718	6231.04185711673	4557.414146340439	4192.0792476143315	8045.760176050603	2790.246166330629	3509.5144508847407	4851.768303544262	3947.610038041036	2250.995705372216	3931.0741008540085	6631.871358390702	2472.4999361031864	3168.5934346211334	2856.012575158085
3332.0028363830775	3451.688297972235	4344.939669172948	4334.416400627763	5835.194509991983	5997.73634545366	5130.092724547154	4640.255700246241	4504.166576706207	3467.75697930713	3531.296511330812	3562.435482186591	4568.441468121104	5978.699732659248	2343.300240816673	1658.1629048676718	6231.04185711673	4311.375325968215	3626.359830605427	8045.760176050603	2790.246166330629	3509.5144508847407	4851.768303544262	3947.610038041036	2250.995705372216	3931.0741008540085	6631.871358390702	2472.4999361031864	3168.5934346211334	2835.0586078991587
3332.0028363830775	3451.688297972235	4344.939669172948	4334.416400627763	5506.584884199349	5997.73634545366	5130.092724547154	4588.442004643904	4504.166576706207	3467.75697930713	3531.296511330812	3562.435482186591	4568.441468121104	5978.699732659248	2083.145701788928	1658.1629048676718	6231.04185711673	4311.375325968215	3626.359830605427	8045.760176050603	2654.3673368245863	3509.5144508847407	4851.768303544262	3947.610038041036	2250.995705372216	3931.0741008540085	6619.097733763618	2472.4999361031864	3168.5934346211334	2835.0586078991587
3332.0028363830775	3451.688297972235	4344.939669172948	4311.626512291226	5506.584884199349	5962.372708150595	5130.092724547154	4588.442004643904	4493.612873839765	3467.75697930713	3531.296511330812	3562.435482186591	4568.441468121104	5978.699732659248	2083.145701788928	1658.1629048676718	5676.853430201888	4294.3444363409435	3626.359830605427	8045.760176050603	2613.3874987371187	3482.9557823460154	4851.768303544262	3897.1348941861443	2250.995705372216	3858.319640596047	6619.097733763618	2461.411190721921	3168.5934346211334	2835.0586078991587
3290.74848016696	3079.8690995542684	4344.939669172948	4013.0057993546475	5506.584884199349	5946.489763509254	5130.092724547154	4346.892872837899	4446.081818783023	3467.75697930713	3512.800830979191	3562.435482186591	4568.441468121104	5978.699732659248	2083.145701788928	1658.1629048676718	5676.853430201888	4294.3444363409435	3556.9851964283357	8045.760176050603	2599.644108214429	3482.9557823460154	4851.768303544262	3897.1348941861443	2250.995705372216	3685.2519436737516	6515.587906643583	2383.201846663782	3164.0858874445794	2813.1600125332006
3290.74848016696	3079.8690995542684	4344.939669172948	4013.0057993546475	5506.584884199349	5890.805256462139	5130.092724547154	4346.892872837899	4446.081818783023	3467.75697930713	3512.800830979191	3562.435482186591	4568.441468121104	5978.699732659248	2083.145701788928	1658.1629048676718	5662.26406675004	4294.3444363409435	3516.8822631413764	8045.760176050603	2599.644108214429	3482.9557823460154	4851.768303544262	3897.1348941861443	2249.5505026602145	3685.2519436737516	5805.790675811406	2383.201846663782	3164.0858874445794	2735.0283444266515
3290.74848016696	3079.8690995542684	4344.939669172948	4013.0057993546475	5506.584884199349	5890.805256462139	5130.092724547154	4346.892872837899	4446.081818783023	3467.75697930713	3512.800830979191	3562.435482186591	4307.227954865726	5978.699732659248	2083.145701788928	1658.1629048676718	5642.395096857985	4294.3444363409435	3245.684061868159	8045.760176050603	2599.644108214429	3482.9557823460154	4851.768303544262	3897.1348941861443	2172.428510036205	3219.915074428723	5805.790675811406	2383.201846663782	3164.0858874445794	2735.0283444266515
3238.6225044791036	3079.8690995542684	4342.6538139469185	3988.154257701174	4983.508164643928	5890.805256462139	5130.092724547154	4346.892872837899	4446.081818783023	3406.641614920806	3512.800830979191	3562.435482186591	4307.227954865726	5978.699732659248	2083.145701788928	1658.1629048676718	5642.395096857985	4294.3444363409435	3229.854139665101	8015.338186991718	2590.328474188067	3482.9557823460154	4851.768303544262	3897.1348941861443	2172.428510036205	3019.8414924907242	5791.7889634164085	2383.201846663782	3164.0858874445794	2735.0283444266515
3238.6225044791036	3035.255288520191	4342.6538139469185	3988.154257701174	4983.508164643928	5890.805256462139	5130.092724547154	4346.892872837899	4434.771470743128	3406.641614920806	3512.800830979191	3562.435482186591	4207.6156024391275	5978.699732659248	2064.4579032825695	1657.6044556908835	5623.347170402532	4294.3444363409435	3190.584377613496	8015.338186991718	2590.328474188067	3241.9260873730072	4851.768303544262	3897.1348941861443	2172.428510036205	3019.8414924907242	5791.7889634164085	2383.201846663782	3125.656024770837	2735.0283444266515
3224.279164641401	2980.103026291414	4342.6538139469185	3988.154257701174	4983.508164643928	5890.805256462139	5130.092724547154	4346.892872837899	4434.771470743128	3406.641614920806	3512.800830979191	3562.435482186591	4143.388217690672	5978.699732659248	2064.4579032825695	1657.6044556908835	5623.347170402532	4294.3444363409435	3171.843675168715	7997.522347580901	2590.328474188067	3241.9260873730072	4851.768303544262	3897.1348941861443	2172.428510036205	3019.8414924907242	5791.7889634164085	2383.201846663782	2191.4858266971232	2735.0283444266515
3224.279164641401	2978.143561750492	3996.9329529704496	3942.284973137396	4983.508164643928	5890.805256462139	5130.092724547154	4346.892872837899	4434.771470743128	3398.4273596122166	3512.800830979191	3551.1281792639465	3900.447383627814	5978.699732659248	2064.4579032825695	1651.4351409709536	5623.347170402532	3964.918917905333	3029.3926642284164	7972.249589739528	2590.328474188067	3241.9260873730072	4851.768303544262	3895.3071090888875	2172.428510036205	3019.8414924907242	5791.7889634164085	2383.201846663782	2191.4858266971232	2735.0283444266515
3215.594490998166	2978.143561750492	3996.9329529704496	3908.2208729329805	4973.187569202614	5890.805256462139	5130.092724547154	4346.892872837899	4389.436482504244	1909.2404722893732	3512.800830979191	3507.4116735208945	3900.447383627814	5978.699732659248	2064.4579032825695	1651.4351409709536	5623.347170402532	3623.8962268891387	3029.3926642284164	7972.249589739528	2413.082817789238	3241.9260873730072	4804.496695197767	3895.3071090888875	2172.428510036205	3019.8414924907242	5457.994210078609	2383.201846663782	2191.4858266971232	2735.0283444266515
3215.594490998166	2974.0259883190133	3435.257421300937	3908.2208729329805	4973.187569202614	5889.639907749192	4480.069596141996	4346.892872837899	4389.436482504244	1909.2404722893732	3512.800830979191	3507.4116735208945	3900.447383627814	5978.699732659248	2063.6569195237325	1651.4351409709536	5623.347170402532	3623.8962268891387	3020.9818528171945	7965.250847893	2413.082817789238	3233.609651188801	4799.710980016274	3895.3071090888875	2172.428510036205	3019.8414924907242	5403.265238645085	2383.201846663782	2187.9573614351993	2717.0743007706155
3215.594490998166	2974.0259883190133	3435.257421300937	3908.2208729329805	4973.187569202614	5884.375746626127	4480.069596141996	4346.892872837899	4355.181713530611	1909.2404722893732	3361.4998890509464	3507.4116735208945	3815.2201306724737	5978.699732659248	1901.8675464287714	1644.5985546033446	5594.3676206704295	3442.258270381499	2965.212196643881	7965.250847893	2404.794838302613	3233.609651188801	4799.710980016274	3874.957667393834	2172.428510036205	3019.8414924907242	5403.265238645085	2376.729932209375	2187.9573614351993	2717.0743007706155
3172.107489790087	2974.0259883190133	3435.257421300937	3908.2208729329805	4973.187569202614	5884.375746626127	4480.069596141996	4346.892872837899	4344.708783497662	1909.2404722893732	3361.4998890509464	3507.4116735208945	3815.2201306724737	5602.663954058854	1901.8675464287714	1643.432618743693	5594.3676206704295	3442.258270381499	2965.212196643881	7827.510126582285	2404.794838302613	3233.609651188801	4799.710980016274	3874.957667393834	2172.428510036205	3019.8414924907242	5382.55255911884	2376.729932209375	2187.9573614351993	2702.7335437527718
3172.107489790087	2887.3754939771757	3435.257421300937	3908.2208729329805	4973.187569202614	5860.527999304317	4480.069596141996	4346.892872837899	4055.6932710767956	1868.6327053272516	3361.4998890509464	3507.4116735208945	3815.2201306724737	5602.663954058854	1900.6583703401216	1643.432618743693	5594.3676206704295	3442.258270381499	2965.212196643881	7827.510126582285	2404.794838302613	3231.943361362495	4799.710980016274	3874.957667393834	2172.428510036205	3019.8414924907242	5382.55255911884	2376.729932209375	2187.9573614351993	2537.31271015024
3172.107489790087	2887.3754939771757	3435.257421300937	3908.2208729329805	4973.187569202614	5860.527999304317	4480.069596141996	4346.892872837899	4055.022500425669	1868.6327053272516	3329.740117647779	3507.4116735208945	3815.2201306724737	5506.295287271065	1900.6583703401216	1643.432618743693	5594.3676206704295	3416.769972604924	2965.212196643881	7827.510126582285	2404.794838302613	3204.51663356023	4799.710980016274	3874.957667393834	2172.428510036205	3019.8414924907242	5382.55255911884	2376.729932209375	2043.9114639886352	2515.1656844646645
3166.0195666920135	2887.3754939771757	3435.257421300937	3908.2208729329805	4900.204887541822	5860.527999304317	4480.069596141996	4346.892872837899	4055.022500425669	1868.6327053272516	3329.740117647779	3462.360182400311	3815.2201306724737	5491.569168318055	1866.0794339630056	1643.432618743693	4718.641413815948	3415.509371202037	2965.212196643881	7827.510126582285	2404.794838302613	3204.51663356023	4799.710980016274	3800.5753674171324	2172.428510036205	3019.8414924907242	5382.55255911884	2376.729932209375	2043.9114639886352	2471.0848195715143
3166.0195666920135	2871.739631920162	3435.257421300937	3908.2208729329805	4900.204887541822	5860.527999304317	4480.069596141996	4346.892872837899	3919.5297251999536	1836.1829724684158	3329.740117647779	3462.360182400311	3484.1054710715366	5491.569168318055	1866.0794339630056	1643.432618743693	4718.641413815948	3415.509371202037	2933.4765666479766	7827.510126582285	2404.794838302613	2621.3490489652345	4799.710980016274	3800.5753674171324	2172.428510036205	3019.8414924907242	5382.55255911884	2376.729932209375	2043.9114639886352	2400.6814818637035
2265.3874362471483	2871.739631920162	3435.257421300937	3908.2208729329805	4660.263209623855	5860.527999304317	4469.941755690502	4346.892872837899	3919.5297251999536	1836.1829724684158	3098.6186955977955	3462.360182400311	3463.132043228196	5491.569168318055	1866.0794339630056	1635.4780527809528	4690.493036840823	3362.3611156493535	2933.4765666479766	7827.510126582285	2404.794838302613	2621.3490489652345	4799.710980016274	3800.5753674171324	2172.428510036205	3015.593545945469	5382.55255911884	2376.729932209375	2043.9114639886352	2237.7792017311067
2265.3874362471483	2871.739631920162	3435.257421300937	3893.2147847252822	4608.717799887074	5860.527999304317	4469.941755690502	4346.892872837899	3807.8460919079102	1724.7327819628422	3098.6186955977955	3436.866847271768	3447.3703847585152	5491.569168318055	1866.0794339630056	1635.4780527809528	4690.493036840823	3359.5768191649872	2910.442137692421	7827.510126582285	2404.794838302613	2621.3490489652345	4799.710980016274	3760.6418120742014	2172.428510036205	3015.593545945469	5382.55255911884	2376.729932209375	2043.9114639886352	1971.0713550734158
2082.0236086805266	2076.2031764723347	3435.257421300937	3893.2147847252822	4608.717799887074	5860.527999304317	4469.941755690502	4346.892872837899	3807.8460919079102	1720.2098480887637	3079.637181345422	3436.866847271768	3447.3703847585152	5387.918674996107	1865.4473523451902	1635.4780527809528	4690.493036840823	3347.0713046724254	2910.442137692421	7816.470868688306	2404.794838302613	2621.3490489652345	4778.663027263515	3760.6418120742014	2172.428510036205	3015.593545945469	5292.413714418031	2376.115256061554	2043.9114639886352	1971.0713550734158
2082.0236086805266	2043.0455354359808	3093.778909304732	3893.2147847252822	4608.717799887074	5860.527999304317	4469.941755690502	4308.4553959871055	3807.8460919079102	1720.2098480887637	3079.637181345422	3436.866847271768	3323.8131679431403	5174.745979780792	1865.4473523451902	1635.4780527809528	4690.493036840823	3347.0713046724254	2909.233219048753	7224.519672886625	2404.794838302613	2621.3490489652345	4778.663027263515	3760.6418120742014	2069.366871786061	3015.593545945469	5292.413714418031	2299.3400558384274	2043.9114639886352	1971.0713550734158
2055.055502687278	2043.0455354359808	3093.778909304732	3893.2147847252822	4608.717799887074	5860.527999304317	4469.941755690502	4299.929946423152	3807.8460919079102	1690.566157760005	3055.5187045256807	3436.866847271768	3323.8131679431403	5162.067282737872	1865.4473523451902	1633.4664618076029	4690.493036840823	3347.0713046724254	2909.233219048753	7224.519672886625	2404.794838302613	2621.3490489652345	4759.803276993846	3760.6418120742014	2069.366871786061	2562.112610187024	5292.413714418031	2191.186223624453	2043.9114639886352	1971.0713550734158
2055.055502687278	2043.0455354359808	3093.778909304732	3893.2147847252822	4602.9056160880355	5822.560204058199	4469.541422384327	4264.519101713812	3807.8460919079102	1690.566157760005	3055.5187045256807	3436.866847271768	3323.8131679431403	5162.067282737872	1500.5423790883563	1633.4664618076029	4479.821821536764	3347.0713046724254	2909.233219048753	7207.925456376063	2388.606211222426	2216.3947838286067	4759.803276993846	3760.6418120742014	2067.8065186064796	2562.112610187024	5292.413714418031	2191.186223624453	2043.9114639886352	1949.7530816101928
2055.055502687278	2043.0455354359808	3093.778909304732	3893.2147847252822	4598.1110131379955	5822.560204058199	4469.541422384327	4152.61166109974	3745.379191235632	1690.566157760005	3049.0481704483477	3436.866847271768	3323.8131679431403	5162.067282737872	1500.5423790883563	1633.4664618076029	4479.821821536764	3347.0713046724254	2909.233219048753	7207.925456376063	2388.606211222426	2216.3947838286067	4753.90217686437	3760.6418120742014	2067.8065186064796	2562.112610187024	5261.021971613472	2191.186223624453	2043.9114639886352	1949.7530816101928
2055.055502687278	2043.0455354359808	3093.778909304732	3893.2147847252822	4598.1110131379955	5822.560204058199	4469.541422384327	4131.895446030597	3745.379191235632	1690.566157760005	3049.0481704483477	3436.866847271768	3309.6922234182953	5162.067282737872	1500.5423790883563	1633.4664618076029	4479.821821536764	3347.0713046724254	2909.233219048753	7191.371792658382	2388.606211222426	2216.3947838286067	3852.8435507242602	3742.7903838317484	2066.0035077382345	2562.112610187024	5240.818917273111	1951.7254141469793	2020.7822704337764	1949.7530816101928
2055.055502687278	2043.0455354359808	3093.778909304732	3651.528259640469	4598.1110131379955	5822.560204058199	4469.541422384327	4131.895446030597	3745.379191235632	1685.8738035046258	2984.607501398697	3436.866847271768	3309.6922234182953	5127.04631065864	1285.8767091293148	1633.4664618076029	4479.821821536764	3347.0713046724254	2543.9992046512357	7175.988648681027	2388.606211222426	2216.3947838286067	3851.559657425646	3083.8084848696094	2066.0035077382345	2562.112610187024	5220.943851948393	1951.7254141469793	2020.7822704337764	1949.7530816101928
2040.8850275678194	2043.0455354359808	3093.778909304732	3651.528259640469	4348.018547468922	5814.087965162745	4469.541422384327	4131.895446030597	3745.379191235632	1685.8738035046258	2984.607501398697	3436.866847271768	3309.6922234182953	4376.883242277719	1285.8767091293148	1631.3015077639557	4479.821821536764	3346.717656510335	2543.9992046512357	7170.253972130431	2373.7702733155074	2207.1442586443186	3851.559657425646	3083.8084848696094	2066.0035077382345	2562.112610187024	5220.943851948393	1951.7254141469793	2020.7822704337764	1909.3006755023453
2040.8850275678194	2012.7917032072166	3073.0729285044717	3651.528259640469	4329.815376878363	5814.087965162745	4469.541422384327	4123.364313939062	3725.965946490988	1685.8738035046258	2978.9397437260827	3436.866847271768	3309.6922234182953	4376.883242277719	1285.8767091293148	1631.3015077639557	4479.821821536764	3346.717656510335	2543.9992046512357	7170.253972130431	2371.1986502609107	2207.1442586443186	3829.3752295518148	3067.119366190932	2066.0035077382345	2562.112610187024	5220.943851948393	1816.18592050331	2020.7822704337764	1885.3599391375728
2040.8850275678194	2012.7917032072166	2932.0767214046623	3649.984346246213	4329.815376878363	5814.087965162745	4409.908847628446	4123.364313939062	3725.965946490988	1685.8738035046258	2978.9397437260827	3436.866847271768	3309.6922234182953	4376.883242277719	1285.8767091293148	1631.3015077639557	4479.821821536764	3318.159302113582	2543.9992046512357	7170.253972130431	2371.1986502609107	2207.1442586443186	3829.3752295518148	3067.119366190932	2066.0035077382345	2562.112610187024	5220.943851948393	1816.1455119368386	2020.7822704337764	1885.3599391375728
2040.8850275678194	2012.7917032072166	2879.66903301962	3649.984346246213	4329.815376878363	5814.087965162745	4344.2437195848115	4123.364313939062	3683.0065689566745	1685.8738035046258	2800.055224554554	3436.866847271768	3297.6495189360953	4376.883242277719	1285.8767091293148	1631.3015077639557	4479.821821536764	3297.40349733302	2543.9992046512357	7170.253972130431	2371.1986502609107	2197.2836139673445	3829.3752295518148	2779.1363286962905	2066.0035077382345	2562.112610187024	5220.943851948393	1809.1495888127668	2020.7822704337764	1885.3599391375728
2040.8850275678194	1876.6937764570696	2856.3036086395714	3649.984346246213	4329.815376878363	5691.33953628682	4325.532343757379	4123.364313939062	3683.0065689566745	1667.2023226777544	2800.055224554554	3436.866847271768	3297.6495189360953	4363.540967843727	1285.8767091293148	1629.2596274823704	4479.821821536764	3297.40349733302	2543.9992046512357	7155.0862343416375	2371.1986502609107	1962.067679858025	3829.3752295518148	2770.9606531693926	2024.081341602112	2562.112610187024	5220.943851948393	1809.1495888127668	2015.3680020613126	1874.5562227987637
2032.667150721792	1871.9330495142774	2732.766677335434	3640.370417962385	4329.815376878363	5691.33953628682	4312.291441452347	3723.174077140656	3683.0065689566745	1667.2023226777544	2800.055224554554	3436.866847271768	3168.4980520360336	4363.540967843727	1285.8767091293148	1629.2596274823704	4384.565380163604	3296.737924088245	2367.6951642619274	7069.081656545187	2371.1986502609107	1962.067679858025	3829.3752295518148	2770.9606531693926	2024.081341602112	2557.1222120647285	5220.943851948393	1809.1495888127668	2015.3680020613126	1853.2695218590447
2032.667150721792	1871.9330495142774	2709.8459033897393	3640.370417962385	4329.815376878363	5691.33953628682	4312.291441452347	3723.174077140656	3660.9619637212495	1667.2023226777544	2800.055224554554	3436.866847271768	3148.671516609651	4363.540967843727	1279.1554760104714	1629.2596274823704	4329.762825313587	3292.2288025523817	2367.6951642619274	7069.081656545187	2365.959217027488	1962.067679858025	3829.3752295518148	2770.9606531693926	2024.081341602112	2557.1222120647285	5220.943851948393	1809.1495888127668	1998.0096443126233	1589.3805810844221
1947.6155108765738	1620.2942965069935	2709.8459033897393	3640.370417962385	4329.815376878363	5691.33953628682	4312.291441452347	3723.174077140656	3581.2809230353414	1667.2023226777544	2781.369509437082	3436.866847271768	3148.671516609651	4363.540967843727	1279.1554760104714	1625.9261640310726	4329.762825313587	3292.2288025523817	2362.041311607507	7069.081656545187	2209.132521259716	1962.067679858025	3779.4294161533535	2770.9606531693926	2024.081341602112	2557.1222120647285	5220.943851948393	1809.1495888127668	1998.0096443126233	1589.3805810844221
1947.6155108765738	1620.2942965069935	2709.8459033897393	3640.370417962385	4306.8320874085075	5256.964003127568	4312.291441452347	3711.2479690207297	3581.2809230353414	1664.0135998429184	2781.369509437082	3436.866847271768	3148.671516609651	4357.482690707816	1279.1554760104714	1625.9261640310726	4329.762825313587	3292.2288025523817	2357.6733571171044	7069.081656545187	2209.132521259716	1961.9204856118622	3779.4294161533535	2770.9606531693926	2020.3453430659818	2557.1222120647285	5199.660184047638	1809.1495888127668	1998.0096443126233	1589.3805810844221
1947.6155108765738	1620.2942965069935	2676.534001440573	3533.270970728037	4306.8320874085075	5180.746416515919	4297.381567274162	3500.716862663787	3581.2809230353414	1664.0135998429184	2781.369509437082	3436.866847271768	3134.575370654234	4357.482690707816	1276.95173001719	1625.9261640310726	4329.762825313587	3268.8341219514036	2357.6733571171044	7069.081656545187	1868.6744047141879	1961.9204856118622	3779.4294161533535	2714.5870270755845	2020.3453430659818	2557.1222120647285	5174.045471510301	1809.1495888127668	1593.3128809026534	1589.3805810844221
1947.6155108765738	1600.687639571017	2676.534001440573	3533.270970728037	4306.8320874085075	5180.746416515919	4297.381567274162	3482.9353502597633	2744.357589585837	1662.6741840822829	2781.369509437082	3436.866847271768	3134.575370654234	4357.482690707816	1276.95173001719	1625.9261640310726	4329.762825313587	3268.8341219514036	2357.6733571171044	7069.081656545187	1839.1402972500644	1961.9204856118622	3439.5043253090976	2714.5870270755845	1994.707018040504	2557.1222120647285	5174.045471510301	1809.1495888127668	1593.3128809026534	1589.3805810844221
1868.77048530918	1600.687639571017	2630.780084434884	3404.750930865704	4257.469699912878	4723.741162334016	4297.381567274162	3482.9353502597633	2744.357589585837	1662.6741840822829	2781.369509437082	3410.139485063879	3132.93854680676	4349.214603652151	1276.95173001719	1625.9261640310726	4329.762825313587	3268.8341219514036	2357.6733571171044	7047.327750369136	1839.1402972500644	1961.9204856118622	3439.5043253090976	2714.5870270755845	1989.061031750594	2471.540442169115	5135.738011548724	1809.1495888127668	1593.3128809026534	1589.3805810844221
1868.77048530918	1592.3895209569444	2630.780084434884	3404.750930865704	4246.71688687722	4723.741162334016	4297.381567274162	3482.9353502597633	2744.357589585837	1662.6741840822829	2541.7516297368275	3297.646257401171	3132.93854680676	4349.214603652151	1275.1797091724627	1625.9261640310726	4329.762825313587	3268.8341219514036	1970.535948610627	6677.004515169924	1839.1402972500644	1761.9666280711801	3439.5043253090976	2701.125097684944	1989.061031750594	2452.6029622735864	5067.182709793539	1809.1495888127668	1581.0230010363473	1520.3293703266656
1863.4009671047056	1592.3895209569444	2630.780084434884	3404.750930865704	4220.701845177144	4709.944676798165	4297.381567274162	3379.8063644178733	2744.357589585837	1662.6741840822829	2480.963806440676	3297.646257401171	3132.93854680676	4349.214603652151	1275.1797091724627	1625.9261640310726	4329.762825313587	3261.796193262321	1879.9129204440783	6677.004515169924	1839.1259386505992	1757.5724600460849	3397.629764844495	2701.125097684944	1556.5895487230368	2452.6029622735864	5067.182709793539	1624.0445530454497	1511.6385804733652	1518.1868816466597
1715.6131770883048	1586.6365451258528	2630.780084434884	3404.750930865704	4220.701845177144	4709.944676798165	4297.381567274162	3379.8063644178733	2744.357589585837	1662.6741840822829	2480.963806440676	3297.646257401171	3087.0447488837185	4349.214603652151	1275.1797091724627	1625.9261640310726	4030.2292116502317	3253.9355885279997	1879.9129204440783	6677.004515169924	1839.1259386505992	1727.6394976855133	3397.629764844495	2668.2525417480797	1556.5895487230368	2452.6029622735864	5067.182709793539	1614.4971763107017	1511.6385804733652	1518.1868816466597
1715.6131770883048	1586.6365451258528	2605.6535668303677	3404.750930865704	4220.701845177144	4607.408001871105	4297.381567274162	3075.8987801992266	2729.654279245271	1661.2572905828279	2480.963806440676	3291.5786004390025	3087.0447488837185	4248.6155063989545	1275.1797091724627	1625.9261640310726	4030.2292116502317	3253.9355885279997	1879.9129204440783	6677.004515169924	1839.1259386505992	1727.6394976855133	3397.629764844495	2668.2525417480797	1556.5895487230368	2446.2311360461067	4298.060991926567	1610.4393606345743	1511.6385804733652	1515.0177059853092
1715.6131770883048	1586.6365451258528	2605.6535668303677	3404.750930865704	4220.701845177144	4605.863053348178	4287.13737693552	3054.897431861793	2729.654279245271	1652.0162768878324	2480.963806440676	3291.5786004390025	3087.0447488837185	4248.6155063989545	1270.27755494028	1625.9261640310726	4030.2292116502317	3253.9355885279997	1879.9129204440783	6677.004515169924	1839.1259386505992	1721.7224682616843	3397.629764844495	2668.2525417480797	1527.2859348837367	2446.2311360461067	4298.060991926567	1610.4393606345743	1511.6385804733652	1508.9358889773785
1715.6131770883048	1586.6365451258528	2605.6535668303677	3404.750930865704	4220.701845177144	4605.863053348178	4287.13737693552	2863.600885590994	2724.5435114095544	1337.3054798770822	2474.003643213325	3291.5786004390025	3035.1617995779875	4248.6155063989545	1267.9540067616351	1625.9261640310726	3568.9973304696623	3252.431753350683	1879.9129204440783	6677.004515169924	1839.1259386505992	1721.7224682616843	3397.629764844495	2668.2525417480797	1494.2387650918668	2446.2311360461067	4123.405562950598	1610.4393606345743	1511.6385804733652	1508.9358889773785
1715.6131770883048	1558.5019344224752	2605.6535668303677	3364.279858620401	4220.701845177144	4605.863053348178	4265.577653043169	2863.600885590994	2724.5435114095544	1337.3054798770822	2474.003643213325	3273.182047704324	3035.032656420894	4248.6155063989545	1267.9540067616351	1623.7313623361028	3568.9973304696623	3241.029277285735	1879.9129204440783	6365.92034262335	1839.1259386505992	1721.2619950776907	3376.9903214596297	2668.2525417480797	1494.2387650918668	2434.8209321063673	4123.405562950598	1610.4393606345743	1495.4932953493314	1508.9358889773785
1710.0279502562346	1558.5019344224752	2518.2415224978254	3364.279858620401	4043.503318329619	4605.863053348178	4265.577653043169	2863.600885590994	2724.5435114095544	1337.3054798770822	2474.003643213325	3273.182047704324	3035.032656420894	4241.877901672522	1266.7344986891087	1449.8066559188164	3568.9973304696623	3241.029277285735	1873.0269776891462	6365.92034262335	1833.8720453125989	1721.2619950776907	3336.7859854288167	2668.2525417480797	1494.2387650918668	2434.8209321063673	4123.405562950598	1610.4393606345743	1479.8945645007266	1508.9358889773785
1592.2488128827576	1558.5019344224752	2500.1276285002937	3037.4902886124933	4043.503318329619	4605.863053348178	4135.103544618689	2842.0570934653874	2724.5435114095544	1326.4461082070134	2474.003643213325	3273.182047704324	2823.337051006811	3862.7534616914586	1266.7344986891087	1449.8066559188164	3568.9973304696623	3241.029277285735	1873.0269776891462	6365.92034262335	1634.8105741284878	1713.565940362239	3336.7859854288167	2668.2525417480797	1494.2387650918668	2423.2228502184807	4119.044045336834	1556.1028517250234	1479.8945645007266	1508.9358889773785
1441.3419229762349	1553.8972922109074	2255.8612170939296	3037.4902886124933	4043.503318329619	4575.459006930578	3701.686423928595	2842.0570934653874	2724.5435114095544	1326.4461082070134	2474.003643213325	3273.182047704324	2823.337051006811	3862.7534616914586	1260.478228584814	1448.9423531052614	3568.9973304696623	3241.029277285735	1869.840682190948	6365.92034262335	1623.5332239457807	1713.565940362239	3103.7825282963995	2668.2525417480797	1471.1155666558905	2423.2228502184807	3968.456989101556	1534.9187572504509	1479.8945645007266	1508.9358889773785
1440.6182683152408	1553.8972922109074	2255.8612170939296	3037.4902886124933	4043.503318329619	4575.459006930578	3701.686423928595	2842.0570934653874	2724.5435114095544	1326.4095803024015	2457.7736014572406	3273.182047704324	2808.028663041229	3844.2908124429914	1260.478228584814	1448.9423531052614	3568.9973304696623	3241.029277285735	1565.59607449252	6225.825479241102	1623.5332239457807	1713.565940362239	3103.7825282963995	2668.2525417480797	1471.1155666558905	2410.833766459782	3928.2545150297783	1534.9187572504509	1479.8945645007266	1496.7090286582904
1440.6182683152408	1553.8972922109074	2255.8612170939296	3017.185589527305	4043.503318329619	4562.402971441327	3701.686423928595	2842.0570934653874	2724.5435114095544	1305.2134996160764	2457.7736014572406	3273.182047704324	2797.233710608146	3612.919783950774	1260.478228584814	1448.9423531052614	3556.486776813087	3241.029277285735	1492.3278558031789	6225.825479241102	1623.5332239457807	1713.565940362239	3065.805287520479	2664.172730035324	1462.3787446816389	2410.833766459782	3928.2545150297783	1534.9187572504509	1479.8945645007266	1445.861984343835
1440.6182683152408	1553.8972922109074	2171.2717884643243	3017.185589527305	4043.503318329619	4562.402971441327	3701.686423928595	2828.498536276826	2716.290421331762	1305.2134996160764	2455.873858742471	3273.182047704324	2778.8379557766834	3612.919783950774	1260.478228584814	1448.9423531052614	3556.486776813087	3159.885980531945	1492.3278558031789	6225.825479241102	1623.5332239457807	1688.9720823029243	3056.3667675455067	2664.172730035324	1462.3787446816389	2143.5884809022573	3928.2545150297783	1534.9187572504509	1479.8945645007266	1445.861984343835
1372.3914318361037	1553.8972922109074	2171.2717884643243	3017.185589527305	3994.214180955494	4562.402971441327	3625.6182357512503	2821.2017695855498	2709.8251839705567	1305.2134996160764	2455.873858742471	3273.182047704324	2770.822070453988	3612.919783950774	1260.478228584814	1448.9423531052614	3517.026635271973	3159.885980531945	1492.3278558031789	6225.825479241102	1621.5571978621751	1677.7214794600438	3056.3667675455067	2601.524507387924	1364.270719667803	2143.5884809022573	3928.2545150297783	1534.9187572504509	1479.8945645007266	1445.861984343835
1372.3914318361037	1553.8972922109074	2171.2717884643243	3017.185589527305	3994.214180955494	4562.402971441327	3625.6182357512503	2821.2017695855498	2449.5435688623493	1305.2134996160764	2455.873858742471	3273.182047704324	2770.822070453988	3600.328596882926	1177.2954484935833	1448.9423531052614	3436.830632564055	3159.885980531945	1436.1321562222377	6225.825479241102	1621.5571978621751	1677.7214794600438	3056.3667675455067	2298.7544318363925	1364.270719667803	2059.7931897900194	3922.884268010476	1525.6337172181284	1471.301913106427	1445.861984343835
1364.0385835681363	1398.5661496854773	2142.2295458189437	2926.527676105908	3994.214180955494	4562.402971441327	3625.6182357512503	2821.2017695855498	2449.5435688623493	1305.2134996160764	2449.735109217622	3273.182047704324	2770.822070453988	3585.398500731525	1174.7148010691558	1448.9423531052614	3436.830632564055	2873.6979387090223	1436.1321562222377	6182.718871324434	1465.164898702632	1677.7214794600438	3056.3667675455067	2298.7544318363925	1364.270719667803	2059.7931897900194	3895.3528480623613	1525.6337172181284	1471.301913106427	1445.861984343835
1364.0385835681363	1398.5661496854773	2142.2295458189437	2909.852789642492	3932.704371120798	4562.402971441327	3623.666497836562	2821.2017695855498	2449.5435688623493	1305.2134996160764	2446.9512551592443	3273.182047704324	2752.2809030839717	3585.398500731525	1133.495968074024	1448.9423531052614	3349.146244786095	2873.6979387090223	1436.1321562222377	6171.41221656128	1465.164898702632	1656.2956637697991	3056.3667675455067	2298.7544318363925	1363.7647412183662	2059.7931897900194	3371.577942282985	1525.6337172181284	1471.301913106427	1442.9347300936204
1364.0385835681363	1398.5661496854773	2142.2295458189437	2909.852789642492	3932.704371120798	4562.402971441327	3623.666497836562	2821.2017695855498	2449.5435688623493	1305.2134996160764	2446.9512551592443	3273.182047704324	2165.1786627198135	3585.398500731525	1133.495968074024	1275.5021143991905	3349.146244786095	2873.6979387090223	1436.1321562222377	6161.423869277541	1465.164898702632	1656.2956637697991	2530.8905207725848	2298.7544318363925	1363.030190303608	1999.7726365707808	3367.720081225113	1525.6337172181284	1471.301913106427	1442.9347300936204
1364.0385835681363	1398.5661496854773	2142.2295458189437	2909.852789642492	3932.704371120798	4562.402971441327	3623.666497836562	2821.2017695855498	2449.5435688623493	1305.2134996160764	2446.9512551592443	3273.182047704324	1994.4071651336847	3328.9202525920628	1133.495968074024	1275.5021143991905	3292.542208694794	2870.524116799371	1436.1321562222377	6161.423869277541	1465.164898702632	1656.2956637697991	2530.8905207725848	2260.3019588867087	1358.4560333442541	1999.7726365707808	3367.720081225113	1525.6337172181284	1471.301913106427	1223.2704184864433
1364.0385835681363	1398.5661496854773	2134.2261962308817	2438.6188328237563	3893.2114756013634	4539.945628121025	3623.666497836562	2821.2017695855498	2449.5435688623493	1305.2134996160764	2420.141362161009	3164.980670657935	1994.4071651336847	3328.9202525920628	946.8693942751286	1275.5021143991905	3292.542208694794	2870.524116799371	1436.1321562222377	6161.423869277541	1465.164898702632	1656.2956637697991	2479.4569064126304	2245.6928319340313	1358.4560333442541	1999.7726365707808	3367.720081225113	1525.6337172181284	1471.301913106427	1223.2704184864433
1364.0385835681363	1398.5661496854773	2134.2261962308817	2438.6188328237563	3893.2114756013634	4531.6261310911705	3623.666497836562	2821.2017695855498	2440.5432560060813	1305.2134996160764	2414.019088014178	3164.980670657935	1994.4071651336847	3328.9202525920628	946.8693942751286	1275.5021143991905	3292.542208694794	2591.573384978523	1436.1321562222377	6161.423869277541	1465.164898702632	1656.2956637697991	2449.113935682311	2245.6928319340313	1352.6211931511318	1999.7726365707808	2678.6174899389916	1525.6337172181284	1471.301913106427	1221.740110717168
1364.0385835681363	1361.8456590500955	2134.2261962308817	2428.4677381363513	3765.8091080631557	4531.6261310911705	3576.142449716377	2821.2017695855498	2440.5432560060813	1303.4945494771382	2414.019088014178	2377.884143028739	1802.8970739850456	3328.9202525920628	946.8693942751286	1275.5021143991905	3292.542208694794	2591.573384978523	1436.1321562222377	6161.423869277541	1465.164898702632	1656.2956637697991	2438.0549489108835	2245.6928319340313	1352.6211931511318	1999.7726365707808	2678.6174899389916	1525.6337172181284	1464.5030441500833	1157.7727850121
1364.0385835681363	1361.8456590500955	2134.2261962308817	2428.4677381363513	3765.8091080631557	4531.6261310911705	3576.142449716377	2587.371208180675	2440.5432560060813	1303.4945494771382	2414.019088014178	2346.1502194511345	1802.8970739850456	3217.585075727336	941.0222243997289	1275.5021143991905	3292.542208694794	2591.573384978523	1331.327387729488	6161.423869277541	1459.2299568992676	1656.2956637697991	2438.0549489108835	2232.8942861696705	1352.6211931511318	1991.176536943734	2678.6174899389916	1521.1452974232786	1464.5030441500833	1134.2045602946707
1362.1847492922125	1346.70890111265	2090.4470741652367	2412.1140425093886	3765.8091080631557	4531.6261310911705	3573.8751061172375	2587.371208180675	2440.5432560060813	1303.4945494771382	2414.019088014178	2346.1502194511345	1802.8970739850456	3217.585075727336	941.0222243997289	1254.6757899788122	3292.542208694794	2591.573384978523	1331.327387729488	6137.816817187808	1459.2299568992676	1656.2956637697991	2438.0549489108835	2232.8942861696705	1352.6211931511318	1991.176536943734	2660.1435853745656	1521.1452974232786	1464.5030441500833	1131.3562687343865
1345.182459456652	1293.4332573939862	2090.4470741652367	2392.9350685370237	3557.920315432188	4531.6261310911705	3573.8751061172375	2587.371208180675	2435.1276134797185	1303.4945494771382	2387.5858463442737	2317.9882817205607	1802.8970739850456	3217.585075727336	941.0222243997289	1223.39020589849	3292.542208694794	2591.573384978523	1331.327387729488	5608.28345639603	1321.7292713853406	1656.2956637697991	2438.0549489108835	2232.8942861696705	1352.6211931511318	1991.176536943734	2645.762077458916	1329.3830013134634	1464.5030441500833	1131.3562687343865
1345.182459456652	1293.4332573939862	2090.4470741652367	2390.1627915672348	3557.920315432188	4508.607686783933	3573.8751061172375	2587.371208180675	1893.4176682995212	1303.4945494771382	2356.6466386544475	2317.9882817205607	1802.8970739850456	3212.5450025573514	940.9149903363168	1223.39020589849	3292.542208694794	2591.573384978523	1331.327387729488	5608.28345639603	1321.7292713853406	1656.2956637697991	2438.0549489108835	1544.476684621829	1352.6211931511318	1979.618163417541	2645.762077458916	1329.3830013134634	1464.5030441500833	1117.8738362283618
1344.6487404630795	1293.4332573939862	2087.4176244722794	2390.1627915672348	3233.7755517906144	4508.607686783933	3573.8751061172375	2575.9711391943188	1893.4176682995212	1280.1668308321305	1880.4324177368624	2317.9882817205607	1802.8970739850456	3212.5450025573514	940.9149903363168	1107.7303220915662	3292.542208694794	2588.642809639538	1331.327387729488	5607.753432705172	1316.4872999823745	1644.8871930425714	2390.498649547028	1544.476684621829	1352.6211931511318	1664.6086295948942	2645.762077458916	1327.6061583995456	1464.5030441500833	1102.7521608885424
1344.6487404630795	1293.4332573939862	2086.6699667757566	2390.1627915672348	3233.7755517906144	4508.607686783933	3573.8751061172375	2575.9711391943188	1893.4176682995212	1279.7960578710452	1880.4324177368624	2317.9882817205607	1802.8970739850456	3212.5450025573514	940.9149903363168	1107.7303220915662	3292.542208694794	2588.642809639538	1331.327387729488	5607.753432705172	1313.3866576782284	1644.8871930425714	2390.498649547028	1544.476684621829	1352.6211931511318	1655.10335076597	2645.762077458916	1059.7532750962591	1464.5030441500833	1099.1089229301988
1336.8212325397526	1293.4332573939862	2081.4884764139024	2390.1627915672348	3233.7755517906144	4508.607686783933	3573.8751061172375	2575.9711391943188	1693.576976694941	1279.7960578710452	1880.4324177368624	2317.9882817205607	1802.8970739850456	3212.5450025573514	940.9149903363168	1103.8458260825341	3258.103303177293	2585.465866247172	1331.327387729488	5607.753432705172	1313.3866576782284	1491.561515172594	2390.498649547028	1544.476684621829	1201.6145898778464	1645.6744878701468	2645.762077458916	1059.7532750962591	1464.5030441500833	1099.1089229301988
1336.8212325397526	1293.4332573939862	2081.4884764139024	2390.1627915672348	3233.7755517906144	4494.401256766454	3570.625256506978	2570.1909718809698	1693.576976694941	1279.7960578710452	1880.4324177368624	2317.9882817205607	1802.8970739850456	3212.5450025573514	940.9149903363168	1099.932982323649	3258.103303177293	2585.465866247172	1331.327387729488	5607.753432705172	1309.0357046023726	1491.561515172594	2390.498649547028	1544.476684621829	1201.6145898778464	1645.6744878701468	2645.762077458916	1059.7532750962591	1453.4341856498993	1099.1089229301988
1336.8212325397526	1293.4332573939862	2078.4861794484605	2390.1627915672348	3233.7755517906144	4494.401256766454	3570.625256506978	2570.1909718809698	1555.6215405009295	1279.7960578710452	1819.6630955979163	2317.9882817205607	1802.8970739850456	3212.5450025573514	940.9149903363168	1099.932982323649	3258.103303177293	2585.465866247172	1329.175876431494	5607.753432705172	1309.0357046023726	1491.561515172594	2390.498649547028	1544.476684621829	1201.6145898778464	1645.6744878701468	2641.6523934237416	1059.7532750962591	1447.6342756907288	1099.1089229301988
1336.8212325397526	1290.9005142733592	2078.4861794484605	2390.1627915672348	3233.7755517906144	4494.401256766454	2916.080667447863	2570.1909718809698	1555.297601956621	1279.7960578710452	1819.6630955979163	2317.9882817205607	1802.8970739850456	2944.061298640408	940.9149903363168	1091.073554237913	3258.103303177293	2585.465866247172	1329.175876431494	5214.876648458223	1309.0357046023726	1430.2258406061278	2380.657041701312	1544.476684621829	1201.6145898778464	1645.6744878701468	2626.3521268424324	1046.3732567182965	1447.6342756907288	1099.1089229301988
1336.8212325397526	1290.9005142733592	2067.9332852271905	2390.1627915672348	2796.3362058512707	4494.401256766454	2913.680703210483	2570.1909718809698	1555.297601956621	1279.7960578710452	1574.1579126276615	2317.9882817205607	1802.8970739850456	2944.061298640408	934.9047214535418	1091.073554237913	3258.103303177293	2585.465866247172	1329.175876431494	5206.462173592217	1307.43505240312	1430.2258406061278	2371.52642760559	1544.476684621829	1201.6145898778464	1645.6744878701468	2626.3521268424324	1046.3732567182965	1324.0785379824872	1099.1089229301988
1336.8212325397526	1290.9005142733592	2067.9332852271905	2390.1627915672348	2796.3362058512707	4494.401256766454	2913.680703210483	2570.1909718809698	1555.297601956621	1279.7960578710452	1574.1579126276615	2317.9882817205607	1786.4934781390593	2933.695291009386	934.9047214535418	1091.073554237913	3258.103303177293	2542.5039665874037	1329.175876431494	5206.462173592217	1290.3913672236622	1147.2678584509936	2371.52642760559	1544.476684621829	1201.6145898778464	1636.6504346707618	2626.3521268424324	1046.3732567182965	1324.0785379824872	1093.223652828959
1288.179675592438	1290.9005142733592	2067.9332852271905	2390.1627915672348	2796.3362058512707	3841.3578471342003	2913.680703210483	2570.1909718809698	1555.297601956621	1279.7960578710452	1574.1579126276615	2290.9166223623665	1786.4934781390593	2933.695291009386	934.9047214535418	1087.025800901209	3247.3889184783384	2542.5039665874037	1329.175876431494	5206.462173592217	1290.3913672236622	1147.2678584509936	2371.52642760559	1544.476684621829	1201.6145898778464	1636.6504346707618	2622.4841686929058	1046.3732567182965	1324.0785379824872	1093.223652828959
1288.179675592438	1288.4387792664477	2067.9332852271905	2390.1627915672348	2796.3362058512707	3826.393276322785	2911.3685822657867	2570.1909718809698	1555.297601956621	1268.7947109253148	1574.1579126276615	2290.9166223623665	1786.4934781390593	2933.695291009386	925.792516072823	1087.025800901209	3247.3889184783384	2542.5039665874037	1329.175876431494	5206.462173592217	1290.3913672236622	1147.2678584509936	2371.52642760559	1544.476684621829	1201.6145898778464	1636.6504346707618	2620.443118588148	1046.3732567182965	1324.0785379824872	1093.223652828959
1288.179675592438	1288.4387792664477	2067.9332852271905	2390.1627915672348	2796.3362058512707	3826.393276322785	2911.3685822657867	2570.1909718809698	1555.297601956621	1268.7947109253148	1574.1579126276615	2289.977245085202	1782.3682928883036	2933.695291009386	925.792516072823	1077.7367213209604	3247.3889184783384	2528.690363244915	1329.175876431494	5206.462173592217	1133.0105744260713	1147.2678584509936	2344.35997024968	1544.476684621829	1201.6145898778464	1628.257149538547	2604.411583665939	1041.5096110560346	1288.4417246914525	1083.4738129074149
1288.1453741435078	1288.4387792664477	2067.9332852271905	2390.1627915672348	2796.3362058512707	3826.393276322785	2911.3685822657867	2501.0409159698634	1555.297601956621	1268.7947109253148	1574.1579126276615	2285.833182839121	1714.9897551436711	2933.695291009386	925.792516072823	1055.0823412471575	3247.3889184783384	2528.690363244915	1329.175876431494	5128.391066501661	1133.0105744260713	1147.2678584509936	2326.921978532679	1544.476684621829	1127.9224907282032	1626.0090173427777	2604.411583665939	1041.5096110560346	1288.4417246914525	1083.4738129074149
1281.7415509855587	1288.4387792664477	2067.9332852271905	2371.167969394077	2796.3362058512707	3808.9023892391724	2911.3685822657867	2501.0409159698634	1555.297601956621	1268.7947109253148	1566.0971065941737	2285.833182839121	1573.4560457980137	2933.695291009386	925.792516072823	1055.0823412471575	3247.3889184783384	2528.690363244915	1329.175876431494	5128.391066501661	1133.0105744260713	1133.7256072178122	2326.921978532679	1544.476684621829	1122.7482741671188	1626.0090173427777	2604.411583665939	1041.5096110560346	1287.7441272681776	1083.4738129074149
1268.7997108938	1288.4387792664477	2067.9332852271905	2371.167969394077	2796.3362058512707	3808.9023892391724	2911.3685822657867	2190.184347659687	1552.9172265764541	1268.7947109253148	1566.0971065941737	2285.833182839121	1573.4560457980137	2933.695291009386	925.792516072823	1055.0823412471575	3247.3889184783384	2492.0802232527235	1329.175876431494	5118.26388884902	1133.0105744260713	1133.7256072178122	2326.921978532679	1522.7395083924807	1122.7482741671188	1626.0090173427777	2604.411583665939	1029.334710631344	1287.7441272681776	1083.4738129074149
1064.0856392431506	1285.5737823334337	2067.3898973852893	2371.167969394077	2796.3362058512707	3808.9023892391724	2892.4304638462036	2190.184347659687	1532.1437319900558	1264.9076352225302	1566.0971065941737	2285.833182839121	1573.4560457980137	2915.4157850977454	925.792516072823	1046.8692635242749	3247.3889184783384	2472.3622515471498	1329.175876431494	5118.26388884902	1133.0105744260713	1133.7256072178122	2326.921978532679	1522.7395083924807	1122.7482741671188	1626.0090173427777	2604.411583665939	1028.4895710261924	1286.6367688313048	1076.662505298021
1064.0856392431506	1285.5737823334337	2067.3898973852893	2371.167969394077	2796.3362058512707	3808.9023892391724	2892.4304638462036	2190.184347659687	1532.1437319900558	1264.9076352225302	1563.4588624855098	2285.833182839121	1440.4688960534265	2915.4157850977454	925.792516072823	952.8400609218708	3247.3889184783384	2472.3622515471498	1329.175876431494	5097.901197648526	1130.3875158793755	1133.7256072178122	2326.921978532679	1522.7395083924807	1122.7482741671188	1626.0090173427777	2304.9938777178254	1028.4895710261924	1266.9717381810353	1076.662505298021
1064.0856392431506	1285.5737823334337	2067.3898973852893	2371.167969394077	2796.3362058512707	3808.9023892391724	2855.495072272753	2190.184347659687	1532.1437319900558	1249.506638199273	1550.33046970925	2285.833182839121	1440.4688960534265	2915.4157850977454	912.074754826689	933.6997217019141	3032.2146961044878	2472.3622515471498	1315.1424836089648	5097.901197648526	1130.3875158793755	1133.7256072178122	2318.949485795992	1522.7395083924807	1122.7482741671188	1626.0090173427777	2304.9938777178254	1028.4895710261924	1266.9717381810353	1075.5564265611724
1064.0856392431506	1285.5737823334337	2067.3898973852893	2294.4503582730094	2796.3362058512707	3808.9023892391724	2848.735199352204	2171.4226252532326	1532.1437319900558	1249.506638199273	1550.33046970925	2285.833182839121	1434.7946850594867	2915.4157850977454	912.074754826689	827.0376062164012	3004.141683899192	2472.3622515471498	1315.1424836089648	5097.901197648526	1055.406990083667	1133.7256072178122	2161.8679244438663	1522.7395083924807	1121.0608692528867	1626.0090173427777	2304.9938777178254	919.8083630336762	1266.9717381810353	1075.5564265611724
1064.0856392431506	1285.5737823334337	2067.3898973852893	2294.4503582730094	2796.3362058512707	3808.9023892391724	2848.735199352204	2171.4226252532326	1528.588839752874	1249.506638199273	1538.4891963972373	2285.833182839121	1434.7946850594867	2915.4157850977454	912.074754826689	827.0376062164012	3004.141683899192	2169.235039136567	1315.1424836089648	5097.901197648526	1055.406990083667	1133.7256072178122	2161.8679244438663	1522.7395083924807	1121.0608692528867	1626.0090173427777	2304.9938777178254	919.8083630336762	1266.9717381810353	1075.5564265611724
1064.0856392431506	1285.5737823334337	2067.3898973852893	2249.604210466444	2453.6106337003175	3808.9023892391724	2848.735199352204	2171.4226252532326	1528.588839752874	1249.506638199273	1538.4891963972373	2285.833182839121	1434.7946850594867	2589.774066487058	912.074754826689	827.0376062164012	3004.141683899192	2169.235039136567	1315.1424836089648	5097.901197648526	1051.8948980892324	1133.7256072178122	2129.3008410446146	1522.7395083924807	1121.0608692528867	1626.0090173427777	2304.9938777178254	817.18369496483	1256.4363479008164	1075.5564265611724
1054.1014733497668	1285.5737823334337	2067.3898973852893	2249.604210466444	2453.2260187430807	3808.9023892391724	2825.675137423392	2038.5705277781155	1528.588839752874	1249.506638199273	1538.4891963972373	2285.833182839121	1434.7946850594867	2583.9711791840814	901.7256941580378	827.0376062164012	3004.141683899192	2168.5948860715216	1308.4075950934835	5033.774678654825	1044.2306348686789	1062.339527338178	2129.3008410446146	1514.5958103063	1114.9969838701145	1626.0090173427777	2304.9938777178254	817.18369496483	1256.4363479008164	1061.7182739071845
1054.1014733497668	1285.5737823334337	2056.3061957331365	2182.654704124331	2453.2260187430807	3748.22315373702	2816.778418865429	2038.5705277781155	1514.0817309797908	1249.506638199273	1538.4891963972373	2285.833182839121	1434.2593086380593	2583.9711791840814	901.7256941580378	824.7606704944562	3004.141683899192	2168.5948860715216	1308.4075950934835	5018.599681153363	1043.7345662409377	1062.339527338178	2129.3008410446146	1514.5958103063	1111.4156048708833	1617.5302925767742	2304.9938777178254	817.18369496483	1255.3174346545152	1061.7182739071845
1049.9862455768457	1237.728771519123	2056.3061957331365	2182.654704124331	2453.2260187430807	3747.581295382913	2816.778418865429	2038.5705277781155	1342.2329419724736	1100.702803034889	1496.3595251511715	2273.2735968495317	1434.2593086380593	2578.787655745376	901.7256941580378	824.7606704944562	2974.471442541636	2168.5948860715216	1306.024921439818	4835.077705951708	1038.2325930855122	1062.339527338178	2129.3008410446146	1514.5958103063	1111.4156048708833	1610.308064497573	2304.9938777178254	817.18369496483	1255.3174346545152	1061.7182739071845
1049.9862455768457	1237.728771519123	2029.5777189402202	2182.654704124331	2453.2260187430807	3747.581295382913	2816.778418865429	2038.5705277781155	1342.2329419724736	1097.4406474514835	1496.3595251511715	2273.2735968495317	1372.8056483106186	2578.787655745376	901.7256941580378	795.8630193720641	2974.471442541636	2167.112835752202	1306.024921439818	4764.136018599331	1038.2325930855122	1062.339527338178	2129.3008410446146	1514.5958103063	1111.4156048708833	1610.308064497573	2304.9938777178254	817.18369496483	1255.3174346545152	1057.145121640077
1049.9862455768457	1228.6834328812256	1992.662591084134	1932.8365103541269	2453.2260187430807	3746.994115478393	2789.9688886120925	2030.7584334263472	1342.2329419724736	924.0722513030529	1496.3595251511715	2273.2735968495317	1283.8300477404205	2448.2094644317	861.9434471742035	748.1211279714972	2974.471442541636	1804.8831840156872	1306.024921439818	4764.136018599331	1038.2325930855122	1062.339527338178	2129.3008410446146	1493.3321524960213	1107.910538655343	1610.308064497573	2107.7510663923317	814.0058129707429	1239.6849893196552	1057.145121640077
1032.9280112597885	1228.6834328812256	1992.662591084134	1759.2470471637596	2441.689124625906	3746.994115478393	2789.9688886120925	2030.7584334263472	1339.1018932435802	924.0722513030529	1479.1239078022245	2273.2735968495317	1274.0782092975624	2297.073987275916	861.9434471742035	748.1211279714972	2965.8516345466974	1804.8831840156872	1306.024921439818	4764.136018599331	1038.2325930855122	1062.339527338178	2129.3008410446146	1487.8707183190033	1107.910538655343	1610.308064497573	2107.7510663923317	769.4754530060163	1239.6849893196552	1057.145121640077
941.9553187201376	1228.6834328812256	1992.662591084134	1759.2470471637596	2441.689124625906	3249.2246127978933	2789.9688886120925	1343.3885931937014	1339.1018932435802	924.0722513030529	1479.1239078022245	2273.2735968495317	1274.0782092975624	2297.073987275916	857.8708292137103	747.4945353540636	2965.8516345466974	1750.5198390732382	1306.024921439818	4764.136018599331	1038.2325930855122	1062.339527338178	2084.760350524596	1487.8707183190033	1107.910538655343	1610.308064497573	2107.7510663923317	769.4754530060163	1205.939464615817	1057.145121640077
941.9553187201376	1228.6834328812256	1992.662591084134	1759.2470471637596	2353.276512009883	3249.2246127978933	2789.9688886120925	1320.2309382678025	1339.1018932435802	904.0825698589789	1479.1239078022245	2273.2735968495317	1269.441518152409	2297.073987275916	853.5172006782162	747.4945353540636	2965.8516345466974	1585.823720823717	1294.0758789636268	4758.307198952332	1038.2325930855122	1062.339527338178	2084.760350524596	1282.2750320489326	1107.910538655343	1610.308064497573	2097.52718179733	769.4754530060163	1026.6007610992938	1057.145121640077
941.9553187201376	1228.6834328812256	1992.662591084134	1747.605102747359	2353.276512009883	3249.2246127978933	2786.3543972559864	1320.2309382678025	1339.1018932435802	904.0825698589789	1479.1239078022245	2273.2735968495317	1094.4285341294146	2297.073987275916	843.0897149766362	747.4945353540636	2965.8516345466974	1509.1039891062676	1294.0758789636268	4758.307198952332	1038.2325930855122	1011.9039869421648	2082.067065403289	1268.8540088350712	1107.910538655343	1610.308064497573	2097.52718179733	769.4754530060163	1019.3045980416316	1057.145121640077
941.9553187201376	1228.6834328812256	1992.662591084134	1747.605102747359	2353.276512009883	3224.3050973846316	2786.3543972559864	1320.2309382678025	1339.1018932435802	904.0825698589789	1479.1239078022245	2273.2735968495317	1094.4285341294146	2209.1191168476444	747.357456852593	747.4945353540636	2931.1277229235693	1509.1039891062676	1294.0758789636268	4752.327248600033	1038.2325930855122	1011.9039869421648	2082.067065403289	1268.8540088350712	1107.910538655343	1610.308064497573	2097.52718179733	769.4754530060163	1013.8449449633721	1057.145121640077
941.9553187201376	1228.6834328812256	1992.662591084134	1747.605102747359	2353.276512009883	3224.3050973846316	2786.3543972559864	1246.9375939541824	989.0212725252824	904.0825698589789	1479.1239078022245	2273.2735968495317	1094.4285341294146	2209.1191168476444	747.357456852593	741.7294623468757	2920.6330892679257	1501.099130810333	1294.0758789636268	4752.327248600033	1038.2325930855122	1011.9039869421648	2082.067065403289	1268.8540088350712	1103.0228028319852	1610.308064497573	2097.52718179733	769.4754530060163	1013.8449449633721	1057.145121640077
941.9553187201376	1219.8161134289196	1992.662591084134	1747.605102747359	2353.276512009883	3224.3050973846316	2786.3543972559864	1246.9375939541824	989.0212725252824	904.0825698589789	1479.1239078022245	2273.2735968495317	1092.6326319389054	2209.1191168476444	743.2901705005577	737.0809978741286	2825.565264827273	1482.6955637895237	1294.0758789636268	4752.327248600033	1038.2325930855122	1011.9039869421648	2082.067065403289	1268.8540088350712	1103.0228028319852	1610.308064497573	2097.52718179733	769.4754530060163	1013.8449449633721	1057.145121640077
941.9553187201376	1219.8161134289196	1992.662591084134	1747.605102747359	2333.0506541310338	3224.3050973846316	2786.3543972559864	1246.9375939541824	989.0212725252824	904.0825698589789	1272.6261553902696	2249.3816190256543	1092.6326319389054	2209.1191168476444	743.2901705005577	737.0809978741286	2660.5233417775007	1482.6955637895237	1294.0758789636268	4752.327248600033	1038.2325930855122	1011.9039869421648	2082.067065403289	1268.8540088350712	1103.0228028319852	1602.1962941861336	2087.5021911304516	769.4754530060163	1012.6245369785659	1057.145121640077
691.7387503618803	1142.8454133735236	1986.773377746448	1701.2569064507616	2333.0506541310338	3224.3050973846316	2786.3543972559864	1246.9375939541824	989.0212725252824	904.0825698589789	1271.5348072467025	2249.3816190256543	1092.6326319389054	2195.6151818829094	743.2901705005577	737.0809978741286	2660.5233417775007	1482.6955637895237	1221.7407980520204	4752.327248600033	1038.2325930855122	1011.9039869421648	2082.067065403289	1263.1600790846142	1033.5352046101825	1592.891127862092	2086.445924483178	769.4754530060163	1012.6245369785659	1057.145121640077
691.7387503618803	1142.8454133735236	1986.773377746448	1701.2569064507616	2333.0506541310338	3224.3050973846316	2772.9473650505993	1246.9375939541824	989.0212725252824	904.0825698589789	1271.5348072467025	2249.3816190256543	1092.6326319389054	2195.6151818829094	736.5887332224114	737.0809978741286	2660.5233417775007	1482.6955637895237	1221.7407980520204	4743.155335548324	1038.2325930855122	1011.9039869421648	2068.9037349866303	1263.1600790846142	1033.5352046101825	1592.891127862092	2086.445924483178	677.3735633191466	1012.5966195088467	1057.145121640077
691.7387503618803	1142.8454133735236	1986.773377746448	1701.2569064507616	2333.0506541310338	3224.3050973846316	2772.9473650505993	1246.9375939541824	978.3814895172329	904.0825698589789	1271.5348072467025	2248.96827286082	1071.0175658683315	2195.6151818829094	736.5887332224114	737.0809978741286	2660.5233417775007	1482.6955637895237	1221.7407980520204	4743.155335548324	1038.2325930855122	1011.9039869421648	2068.9037349866303	1263.1600790846142	1033.5352046101825	1592.891127862092	2079.1085296173255	675.0854748941676	1012.5966195088467	1057.145121640077
686.1422384479933	1142.8454133735236	1986.773377746448	1701.2569064507616	2333.0506541310338	3224.3050973846316	2772.9473650505993	1246.9375939541824	978.3814895172329	904.0825698589789	1271.5348072467025	2248.96827286082	999.0842433874622	2195.6151818829094	736.5887332224114	736.0437712156295	2633.8916515283513	1482.6955637895237	1221.7407980520204	4741.515071658728	1028.9131173582286	1010.1862522817424	2068.9037349866303	1263.1600790846142	1033.5352046101825	1586.240654571805	2079.1085296173255	675.0854748941676	1012.5966195088467	1056.1971220899638
677.4126629685145	1142.6903210619323	1983.3914281612135	1701.2569064507616	2333.0506541310338	3217.957524790884	2772.9473650505993	1246.9375939541824	976.9717659310795	904.0825698589789	1225.0742729112317	2248.96827286082	999.0842433874622	2176.83368051393	736.5887332224114	736.0437712156295	2633.8916515283513	1362.2845480239707	1002.6485362775213	4741.515071658728	1028.9131173582286	1010.1862522817424	2068.195278753805	1263.1600790846142	1033.5352046101825	1586.240654571805	2077.161754800338	675.0854748941676	1012.5966195088467	1056.1971220899638
677.4126629685145	1142.6903210619323	1868.811777802586	1701.2569064507616	2333.0506541310338	3163.973603120973	2770.656096346397	1246.9375939541824	976.9717659310795	904.0825698589789	1216.1207805525346	2248.96827286082	999.0842433874622	2176.83368051393	736.5887332224114	736.0437712156295	2633.8916515283513	1362.2845480239707	997.352699403841	4317.461760541345	1028.9131173582286	952.5403158472211	2033.2869167968024	1263.1600790846142	1033.5352046101825	1586.240654571805	2077.161754800338	672.9650385788328	1012.5966195088467	1056.1971220899638
677.4126629685145	1142.6903210619323	1868.811777802586	1701.2569064507616	2295.188933807767	3163.973603120973	2770.656096346397	1246.9375939541824	918.303306007775	904.0825698589789	1216.1207805525346	2247.2819608598206	999.0842433874622	2152.363340454807	736.4817428227036	735.7633843388218	2633.8916515283513	1362.2845480239707	997.352699403841	4217.960452669499	1028.9131173582286	952.5403158472211	2033.2869167968024	1254.1574044271406	943.1052219580449	1586.240654571805	2066.372792238208	672.9650385788328	1012.5966195088467	1056.1971220899638
677.4126629685145	1142.6903210619323	1868.811777802586	1701.2569064507616	2277.249505503111	3163.973603120973	2770.656096346397	1246.9375939541824	918.303306007775	904.0825698589789	1216.1207805525346	2247.2819608598206	993.9605468596503	2152.363340454807	716.7528222659435	735.7633843388218	2633.8916515283513	1332.7765839731815	997.352699403841	3917.971037911122	1028.9131173582286	947.1378213072617	2024.391545309787	1254.1574044271406	943.1052219580449	1422.4670433647088	2066.372792238208	672.9650385788328	1012.5966195088467	1055.1683760836454
524.0845893696833	1142.6903210619323	1868.811777802586	1701.2569064507616	2277.249505503111	3163.973603120973	2770.656096346397	1246.9375939541824	917.3499317906104	891.6035738853112	1216.1207805525346	2247.2819608598206	986.4901755875436	1927.0601488060497	600.545871865052	695.861549449759	2633.8916515283513	1292.192826880714	997.352699403841	3906.034521490774	1027.842057812427	943.6127642365415	2024.391545309787	1250.2503662925328	943.1052219580449	1422.4670433647088	1985.4350002109397	668.2977905435241	893.5123064373913	1055.1683760836454
521.102071931959	1142.6903210619323	1857.304907809726	1701.2569064507616	2196.4052728899687	2934.878358544522	2760.860796945333	1243.9652167446538	917.3499317906104	891.6035738853112	1216.1207805525346	2086.0506797053254	980.0482090965809	1921.321142408695	598.3215542792703	692.9408888296908	2612.774142362863	1292.192826880714	997.352699403841	3703.3988358380916	1027.842057812427	939.9042709047675	2024.391545309787	1250.2503662925328	943.1052219580449	1359.211669085959	1985.4350002109397	668.2977905435241	725.2054104186545	1055.1683760836454
521.102071931959	1142.6903210619323	1857.304907809726	1701.2569064507616	2196.4052728899687	2934.878358544522	2760.860796945333	1243.9652167446538	854.8357713254992	877.7345038351834	1216.1207805525346	2086.0506797053254	973.4524628108721	1913.027556866956	595.3571718020501	692.9408888296908	2612.774142362863	1292.192826880714	989.0742997367036	3703.3988358380916	1027.842057812427	939.9042709047675	1991.7703033420896	1250.2503662925328	943.1052219580449	1359.211669085959	1985.4350002109397	658.9411861100423	720.659731461274	1055.1683760836454
516.5943217955506	1142.6903210619323	1857.304907809726	1701.2569064507616	2196.4052728899687	2934.878358544522	2751.6281517134476	1243.9652167446538	848.2825853313492	877.7345038351834	1216.1207805525346	2086.0506797053254	761.0741364539052	1913.027556866956	593.2369411812539	692.9408888296908	2612.774142362863	1267.4524976971504	989.0742997367036	3703.3988358380916	1024.494017561235	933.73779342718	1991.7703033420896	1250.2503662925328	943.1052219580449	1273.2638831130125	1985.4350002109397	537.7764918727233	720.659731461274	1055.1683760836454
515.2849059034266	1142.0185758413313	1857.304907809726	1701.2569064507616	2196.4052728899687	2934.878358544522	2734.7207330605543	1243.9652167446538	848.2825853313492	877.7345038351834	1200.1946876534073	2086.0506797053254	761.0741364539052	1913.027556866956	593.2369411812539	692.9408888296908	2582.487266727972	1267.4524976971504	989.0742997367036	3635.322431862934	1024.494017561235	933.73779342718	1991.7703033420896	1250.2503662925328	943.1052219580449	1273.2638831130125	1985.4350002109397	537.7764918727233	720.659731461274	1049.9363896968748
515.2849059034266	1142.0185758413313	1857.165732267678	1701.2569064507616	2196.4052728899687	2864.194991859929	2625.465207561554	1239.8203889435206	844.5783553129849	875.5465855986674	1200.1946876534073	1941.6545585711124	761.0741364539052	1913.027556866956	593.2369411812539	689.831252644736	2235.6706825474794	1259.7943630254567	890.1838023392015	3635.322431862934	1024.494017561235	871.6308338318205	1991.7703033420896	1250.2503662925328	943.1052219580449	1273.2638831130125	1985.4350002109397	537.7764918727233	720.659731461274	1049.9363896968748
513.6546674794299	1142.0185758413313	1498.9665084144074	1701.2569064507616	2196.4052728899687	2864.194991859929	2487.2129185301037	1239.8203889435206	782.5168623632545	873.8451317798662	1200.1946876534073	1710.8138869201757	760.06230447595	1913.027556866956	593.2369411812539	688.8145659461518	2235.6706825474794	1259.7943630254567	890.1838023392015	3581.799557774956	1024.494017561235	871.6308338318205	1989.8226832825367	1250.2503662925328	943.1052219580449	1273.2638831130125	1985.4350002109397	537.7764918727233	720.659731461274	1049.9363896968748
513.5802114214263	1142.0185758413313	1472.6377911832278	1689.8207568487564	2196.4052728899687	2864.194991859929	2487.2129185301037	1236.2811712317834	778.9185178936116	817.5253859703727	1200.1946876534073	1710.8138869201757	760.06230447595	1913.027556866956	593.2369411812539	688.8145659461518	2230.9125997792917	1259.7943630254567	890.1838023392015	3535.7764948718823	1024.494017561235	871.6308338318205	1989.8226832825367	1250.2503662925328	943.1052219580449	1273.2638831130125	1929.4470121770073	537.7764918727233	720.659731461274	1014.2793881675044
513.5802114214263	1142.0185758413313	1472.6377911832278	1430.7527813374716	2166.03949885843	2864.194991859929	2468.40617997444	1231.481955684553	775.2443079493107	661.80281306649	1200.1946876534073	1482.4410682270309	760.06230447595	1913.027556866956	592.8344646018122	687.0765513365275	2230.9125997792917	1242.5486512847503	875.4142371270366	3387.411224331533	1024.494017561235	871.6308338318205	1989.8226832825367	1250.2503662925328	943.1052219580449	1269.027083988763	1929.4470121770073	537.7764918727233	716.4953935231865	1014.2793881675044
509.51986642910305	1142.0185758413313	1472.6377911832278	1430.7527813374716	2166.03949885843	2864.194991859929	2468.40617997444	1231.481955684553	775.2443079493107	661.80281306649	1200.1946876534073	1482.4410682270309	760.06230447595	1913.027556866956	592.8344646018122	687.0765513365275	2230.9125997792917	1040.7907838489114	875.4142371270366	3223.0855348708765	974.3840732234656	867.6260379450023	1977.034242993024	1250.2503662925328	943.1052219580449	1154.0913953570087	1929.4470121770073	536.0943723735381	716.4953935231865	1007.5216922212675
509.51986642910305	1142.0185758413313	1411.7193673936658	1430.7527813374716	2166.03949885843	2838.5975581297184	2468.40617997444	1231.481955684553	775.2443079493107	661.80281306649	1200.1946876534073	1482.4410682270309	760.06230447595	1913.027556866956	592.8344646018122	687.0765513365275	2129.72495083004	1040.7907838489114	874.1240170444565	3223.0855348708765	974.3840732234656	867.6260379450023	1747.8854772864906	1248.253842102735	936.9264627599911	1154.0913953570087	1839.6318963587462	536.0943723735381	712.9382204811387	1007.0770595365599
509.51986642910305	1142.0185758413313	1411.7193673936658	1430.7527813374716	2166.03949885843	2818.354547198907	2462.1500357870755	1231.481955684553	775.2443079493107	661.80281306649	1200.1946876534073	1476.5719576236966	760.06230447595	1904.2493843213765	587.6914804945073	687.0765513365275	2129.72495083004	1039.470839104762	874.1240170444565	3223.0855348708765	974.3840732234656	867.6260379450023	1747.8854772864906	1248.253842102735	932.0293207371435	1154.0913953570087	1839.6318963587462	536.0943723735381	712.9382204811387	1007.0770595365599
509.51986642910305	1142.0185758413313	1400.3419172755098	1430.7527813374716	2166.03949885843	2777.124698162814	2462.1500357870755	1231.481955684553	775.2443079493107	661.80281306649	1198.8690339804016	1476.5719576236966	754.8445753298012	1904.2493843213765	587.6914804945073	682.5867031571511	2129.72495083004	1039.470839104762	873.5969591302727	3223.0855348708765	756.3113547794009	867.6260379450023	1747.8854772864906	1140.0556011952754	932.0293207371435	1154.0913953570087	1807.1175438589942	536.0943723735381	712.9382204811387	1007.0770595365599
509.51986642910305	1142.0185758413313	1398.9881633614727	1430.7527813374716	2166.03949885843	2777.124698162814	2449.3606895637995	1228.861556326572	772.5447142517002	661.80281306649	1198.8690339804016	1476.5719576236966	754.8445753298012	1904.2493843213765	587.6914804945073	682.5867031571511	2129.72495083004	1039.470839104762	873.5969591302727	3223.0855348708765	756.3113547794009	867.6260379450023	1747.8854772864906	1140.0556011952754	932.0293207371435	1154.0913953570087	1807.04121016481	536.0943723735381	712.9382204811387	1007.0770595365599
509.51986642910305	1142.0185758413313	1190.9285809498786	1430.7527813374716	2154.547598828024	2777.124698162814	2435.26667263408	1228.861556326572	772.5447142517002	661.80281306649	1198.8690339804016	1476.5719576236966	754.8445753298012	1904.2493843213765	587.6914804945073	682.5867031571511	2108.5640305576944	1039.470839104762	873.5969591302727	3223.0855348708765	756.3113547794009	863.9799968483525	1642.4743792649426	1140.0556011952754	929.7569693322649	1154.0913953570087	1807.04121016481	536.0943723735381	712.9382204811387	952.8784507122216
509.51986642910305	1142.0185758413313	1190.9285809498786	1430.7527813374716	2141.976551831965	2777.124698162814	2435.26667263408	1228.861556326572	771.2107372603641	661.80281306649	1197.2426199299307	1476.5719576236966	754.8445753298012	1904.2493843213765	587.6894470869369	682.5867031571511	2108.5640305576944	1039.470839104762	873.5969591302727	3223.0855348708765	742.3362419609955	863.9799968483525	1642.4743792649426	1138.6596170159733	929.7569693322649	1154.0913953570087	1807.04121016481	532.0914986984742	712.9382204811387	952.8784507122216
506.13192163558875	1130.7847834145573	1190.9285809498786	1419.6652411048522	2013.0198442756007	2777.124698162814	2435.26667263408	1228.861556326572	771.2107372603641	661.2475173729863	1191.2967731972308	1465.0383939577562	754.8445753298012	1904.2493843213765	587.6894470869369	682.5867031571511	2108.5640305576944	1039.470839104762	873.5969591302727	3176.842074566798	742.3362419609955	852.563661824788	1642.4743792649426	944.5801373627288	929.7569693322649	1154.0913953570087	1781.7934293009569	528.4880947740362	707.9799342924259	952.8784507122216
506.13192163558875	1130.7847834145573	1190.9285809498786	1419.6652411048522	2013.0198442756007	2777.124698162814	2435.26667263408	1228.861556326572	771.2107372603641	581.7436072122092	1191.2967731972308	1465.0383939577562	754.8445753298012	1901.2245362214344	587.6894470869369	682.5867031571511	2065.8345523243615	1039.470839104762	873.5969591302727	3176.842074566798	742.3362419609955	852.563661824788	1642.4743792649426	933.8765801310496	929.7569693322649	1154.0913953570087	1628.170322105054	528.4880947740362	707.9799342924259	952.8784507122216
505.5180901871403	1130.7847834145573	1184.4433761781856	1319.3722393587334	2013.0198442756007	2777.124698162814	2435.26667263408	1226.0564071967744	771.2107372603641	581.7436072122092	1191.2967731972308	1465.0383939577562	754.8445753298012	1687.03963417118	582.6697887798632	682.5867031571511	2065.8345523243615	1039.470839104762	873.5969591302727	2994.2386516188535	742.3362419609955	839.8899399716465	1636.9355744934292	910.0334127191538	929.7569693322649	1077.4756309667712	1628.170322105054	528.4880947740362	707.9799342924259	952.8784507122216
505.5180901871403	1130.7847834145573	1033.1716519836873	1319.3722393587334	1572.467797110348	2774.715000270461	2435.26667263408	1226.0564071967744	771.2107372603641	581.7436072122092	1190.66056032928	1453.0005243772412	754.8445753298012	1687.03963417118	582.6697887798632	682.5867031571511	2065.8345523243615	1027.2796044088384	793.67872142224	2994.2386516188535	742.3362419609955	839.8412188603289	1636.9355744934292	910.0334127191538	929.7569693322649	1077.4756309667712	1628.170322105054	528.4880947740362	707.9799342924259	952.8784507122216
441.3757040923384	918.2762592564396	1033.1716519836873	1319.3722393587334	1551.061821621383	2774.715000270461	2435.26667263408	1226.0564071967744	655.9247038702888	581.7436072122092	1182.3854415121218	1449.6205967859933	754.8445753298012	1687.03963417118	582.6697887798632	681.8011774436574	2065.8345523243615	1027.2796044088384	789.1448334962167	2990.2434747519296	742.3362419609955	839.8412188603289	1636.9355744934292	910.0334127191538	929.7569693322649	1077.4756309667712	1526.9792460301474	528.4880947740362	707.9799342924259	777.3499699040432
441.3757040923384	918.2762592564396	1031.2578051595324	1319.3722393587334	1551.061821621383	2774.715000270461	2435.26667263408	1222.1032894568514	655.9247038702888	581.7436072122092	1182.3854415121218	1448.650844087188	754.8445753298012	1687.03963417118	582.6697887798632	679.5190933654804	2065.8345523243615	1021.3309216124825	787.3031633661262	2965.608705155569	740.2853611045928	839.8412188603289	1636.9355744934292	910.0334127191538	849.2279305667626	1077.4756309667712	1497.0531775835632	528.4880947740362	707.9799342924259	777.3499699040432
441.3757040923384	806.4774214514738	932.2797794800463	1317.8984740057722	1551.061821621383	2754.2925763750623	2426.7991166777065	1222.1032894568514	630.9552321357677	581.7436072122092	1161.8820742779833	1413.8017936508045	754.8445753298012	1675.248389050694	582.6697887798632	679.5190933654804	2065.8345523243615	1021.3309216124825	782.4622949098222	2965.608705155569	740.2853611045928	832.4148102408615	1285.684046836424	910.0334127191538	825.7855621670426	1072.726655894699	1497.0531775835632	528.4880947740362	703.7362613991381	636.8084864369396
441.3757040923384	805.3712360893234	932.2797794800463	1317.8984740057722	1467.0754109885952	2754.2925763750623	2426.7991166777065	1192.8150711545445	629.4906485912069	581.7436072122092	1161.8820742779833	1413.8017936508045	738.0629930639226	1675.248389050694	582.6697887798632	679.5190933654804	1920.6631905297706	843.2987070148852	782.4622949098222	2965.608705155569	683.8899203193412	832.4148102408615	1285.684046836424	910.0334127191538	825.7855621670426	1072.726655894699	1497.0531775835632	524.7278840721606	703.0989665385387	607.2126288343952
441.3757040923384	805.3712360893234	932.2797794800463	1310.89598878363	1467.0754109885952	2754.2925763750623	2426.7991166777065	1191.3625067587773	629.4906485912069	562.5501834080083	1100.5060302984814	1410.520026173486	738.0629930639226	1675.248389050694	569.9429689784531	627.999716159718	1878.030897119482	843.2987070148852	782.4622949098222	2965.608705155569	683.8899203193412	827.5762023040015	1285.684046836424	910.0334127191538	758.0112644764472	1072.726655894699	1497.0531775835632	523.8569225370127	700.1500701549897	607.2126288343952
438.32818120065525	804.5546312891183	905.9991113783954	1305.4444012968302	1464.4510695360318	2746.0802587108114	2339.0590653810136	1191.3625067587773	629.4906485912069	562.5501834080083	1100.5060302984814	1393.1329343513648	738.0629930639226	1675.248389050694	569.9429689784531	627.999716159718	1833.7284143241147	843.2987070148852	757.0445148349133	2965.608705155569	683.8899203193412	827.5762023040015	1285.684046836424	885.3139613759973	758.0112644764472	1072.726655894699	1497.0018547364664	517.665059415379	700.1500701549897	605.7050517747964
438.32818120065525	804.5546312891183	905.6251945073752	1080.1980608675594	1464.4510695360318	2746.0802587108114	2235.0377537999775	1191.3625067587773	629.4906485912069	520.6381633493882	1097.3046485247555	1393.1329343513648	734.4277683785504	1659.7591583609012	569.9429689784531	627.999716159718	1833.7284143241147	835.6572294708209	757.0445148349133	2946.3470799802644	677.8686338763716	827.5762023040015	1285.684046836424	885.3139613759973	758.0112644764472	1066.7733411250642	1497.0018547364664	517.665059415379	700.1500701549897	605.2275955180926
438.32818120065525	797.7429557684316	905.6251945073752	1080.1980608675594	1390.2712915613931	2746.0802587108114	2235.0377537999775	1190.5151127365748	629.4906485912069	519.2550785352669	1095.2003546033616	1222.4284521529944	633.6040000940943	1570.4860536388978	569.9429689784531	627.999716159718	1802.8042911129735	835.6572294708209	757.0445148349133	2946.3470799802644	677.8686338763716	739.0847157303045	1285.684046836424	885.3139613759973	725.3520167876835	1066.7733411250642	1497.0018547364664	517.3618979407742	700.1500701549897	605.2275955180926
438.32818120065525	797.7429557684316	899.3819133771859	1080.1980608675594	1390.2712915613931	2746.0802587108114	2166.6127370080976	1190.5151127365748	629.4906485912069	517.3755461462067	1095.2003546033616	1222.4284521529944	633.6040000940943	1570.4860536388978	479.79378056119924	621.1879767246114	1802.8042911129735	835.6572294708209	757.0445148349133	2946.3470799802644	677.1004253302834	739.0847157303045	1285.684046836424	885.3139613759973	725.3520167876835	1064.8999947429027	1497.0018547364664	517.3618979407742	700.1500701549897	605.2275955180926
438.32818120065525	797.087096270502	896.2638478561184	1080.1980608675594	1386.5784583271468	2746.0802587108114	2166.6127370080976	1190.5151127365748	629.4906485912069	515.5313046714462	1095.2003546033616	1222.4284521529944	633.6040000940943	1570.4860536388978	479.79378056119924	621.1879767246114	1802.8042911129735	835.6572294708209	757.0445148349133	2918.984932841363	677.1004253302834	739.0847157303045	1285.684046836424	885.3139613759973	723.406562962431	1064.8999947429027	1497.0018547364664	517.3618979407742	700.1500701549897	605.2275955180926
438.32818120065525	797.087096270502	896.2638478561184	1063.822598343454	1369.722178591405	2648.4234065430105	2151.7176386838382	1148.0125740067897	629.4906485912069	515.5313046714462	1095.2003546033616	1222.4284521529944	633.6040000940943	1570.4860536388978	479.79378056119924	621.1879767246114	1802.8042911129735	791.2847443238387	757.0445148349133	2918.984932841363	676.3461822769434	735.156429562276	1279.7320872926866	885.3139613759973	723.406562962431	1064.8999947429027	1484.927665254708	517.3618979407742	700.1500701549897	467.69506473762453
438.32818120065525	797.087096270502	896.2638478561184	1063.822598343454	1368.0355438561653	2648.4234065430105	2151.7176386838382	1136.650096129951	626.5464393624735	515.5313046714462	1095.2003546033616	1222.4284521529944	633.6040000940943	1570.4860536388978	477.43021165495145	621.1879767246114	1802.8042911129735	790.2778160952504	757.0445148349133	2918.984932841363	636.1568992019745	735.156429562276	1215.131249148376	885.3139613759973	723.406562962431	1064.8999947429027	1484.927665254708	516.8845216077195	700.1500701549897	467.69506473762453
438.32818120065525	797.087096270502	896.2638478561184	990.0603621373832	1359.4947938956698	2648.4234065430105	2151.7176386838382	1136.650096129951	626.0826353641644	514.0994181674389	1095.2003546033616	1222.4284521529944	633.6040000940943	1570.4860536388978	477.43021165495145	621.1879767246114	1802.8042911129735	785.5632176678357	757.0445148349133	2918.984932841363	636.1568992019745	735.156429562276	1215.131249148376	885.3139613759973	687.0519996225817	1064.8999947429027	1484.927665254708	488.3562534964554	700.1500701549897	467.69506473762453
437.78422935669954	797.087096270502	893.8434105283164	990.0603621373832	1359.4947938956698	2648.4234065430105	2151.7176386838382	1136.650096129951	626.0826353641644	510.3428691157325	1095.2003546033616	1222.4284521529944	630.4036949192819	1570.4860536388978	476.93407660508467	621.1879767246114	1802.8042911129735	785.5632176678357	757.0445148349133	2741.771036227786	636.1568992019745	735.156429562276	1151.6298678083454	885.3139613759973	687.0519996225817	1063.3108290479554	1484.927665254708	485.8212089667463	586.9625385269385	466.0591476637658
437.78422935669954	797.087096270502	889.5061120793915	990.0603621373832	1357.086749971324	2648.4234065430105	2151.7176386838382	1128.4440181665364	624.106359608697	510.3428691157325	1091.1976647734218	1222.4284521529944	630.4036949192819	1570.4860536388978	476.93407660508467	621.1879767246114	1799.899756282086	785.5632176678357	757.0445148349133	2518.2596752812306	636.1568992019745	735.156429562276	1151.6298678083454	885.3139613759973	684.9130041729095	1059.3501442626375	1484.927665254708	485.8212089667463	586.9625385269385	466.0591476637658
437.78422935669954	797.087096270502	889.5061120793915	990.0603621373832	1357.086749971324	2638.448790450155	2151.7176386838382	1128.4440181665364	624.106359608697	508.2369325140294	1091.1976647734218	1216.488913894239	630.4036949192819	1570.4860536388978	476.93407660508467	620.6603073907406	1776.5607430572643	785.5632176678357	723.9941053056255	2518.2596752812306	636.1568992019745	677.5685418402808	1151.6298678083454	594.5793087512848	684.9130041729095	1059.3501442626375	1484.927665254708	485.8212089667463	586.9625385269385	465.2975995785343
437.78422935669954	797.087096270502	889.5061120793915	990.0603621373832	1357.086749971324	2417.985232523318	2151.7176386838382	1128.4440181665364	624.106359608697	502.3229287358689	1084.0737173742903	1216.488913894239	626.9368276561906	1570.4860536388978	476.93407660508467	620.6603073907406	1776.5607430572643	783.6535007780412	723.9941053056255	2332.784820313807	636.1568992019745	677.5685418402808	1151.6298678083454	594.5793087512848	684.9130041729095	1059.3501442626375	1484.927665254708	485.7109031767553	586.9625385269385	465.2975995785343
419.73408140399465	797.087096270502	889.5061120793915	990.0603621373832	1357.086749971324	2171.3418984864616	2151.7176386838382	783.1116724966183	624.106359608697	502.3229287358689	1084.0737173742903	1216.488913894239	626.1481676216256	1570.4860536388978	471.63285047629336	620.6603073907406	1776.5607430572643	783.6535007780412	723.9941053056255	2332.1873285888387	636.1568992019745	677.3491887824729	1031.2976998633471	594.3641474172342	684.9130041729095	1059.3501442626375	1484.927665254708	484.7938460007703	586.9625385269385	465.2975995785343
419.73408140399465	797.087096270502	889.5061120793915	990.0603621373832	1357.086749971324	1725.0991350736313	2151.7176386838382	783.1116724966183	624.106359608697	502.3229287358689	1084.0737173742903	1196.3605669143726	626.1481676216256	1570.4860536388978	470.64393327760445	620.6603073907406	1776.5607430572643	783.4548456659378	721.4586732045798	2332.1873285888387	636.1568992019745	677.3491887824729	1031.2976998633471	594.3641474172342	684.9130041729095	1032.3678109291814	1478.8830963651178	484.7938460007703	586.9625385269385	465.2975995785343
419.73408140399465	797.087096270502	820.6162166289041	979.4356788134018	1357.086749971324	1725.0991350736313	2151.7176386838382	783.1116724966183	624.106359608697	502.3229287358689	1084.0737173742903	1196.3605669143726	626.1481676216256	1570.4860536388978	470.64393327760445	620.6603073907406	1776.5607430572643	783.4548456659378	720.5974567411005	2318.8274129535084	632.4870059202569	677.3491887824729	1031.2976998633471	594.3641474172342	667.0072611171793	1032.3678109291814	1473.2131001296557	484.7938460007703	586.9625385269385	465.2975995785343
418.03972678680964	789.8393053656249	820.6162166289041	872.5406515118959	1357.086749971324	1725.0991350736313	2151.7176386838382	776.703223404818	624.106359608697	502.3229287358689	1084.0737173742903	1196.3605669143726	626.1481676216256	1568.3590314806206	470.64393327760445	620.6603073907406	1776.2049602336742	783.4548456659378	720.5974567411005	2318.8274129535084	632.4870059202569	670.2443473338528	1029.1005061786157	594.3641474172342	664.5120547930665	1032.3678109291814	1473.2131001296557	476.90206407864815	579.5741493787407	465.2975995785343
418.03972678680964	789.8393053656249	775.3105210806093	872.5406515118959	1184.5978033121428	1725.0991350736313	2150.987271942013	776.703223404818	624.106359608697	502.0006358454998	1080.1704012995815	1196.3605669143726	625.3435074552365	1568.3590314806206	470.64393327760445	619.2902841946477	1771.9848942918352	744.7240714022531	720.5974567411005	2255.1433448353987	632.4870059202569	670.2443473338528	1018.1555831010346	594.3641474172342	664.5120547930665	1032.3678109291814	1473.2131001296557	446.9872749042527	579.5741493787407	465.2975995785343
418.03972678680964	728.3684596255297	773.3347070401189	872.5406515118959	1162.0090854560622	1725.0991350736313	2150.987271942013	776.703223404818	624.106359608697	502.0006358454998	1080.1704012995815	1184.5592660716534	625.3435074552365	1539.8685369850593	470.64393327760445	513.5546275351187	1771.9848942918352	743.7383350212895	693.6874174501745	2085.7573901123383	632.4870059202569	670.2443473338528	1018.1555831010346	592.7604447129047	662.7808787436982	1032.3678109291814	1393.8535080488725	446.081730986343	579.5741493787407	464.7056604893249
416.34764461057614	728.3684596255297	771.8918734951611	872.5406515118959	1162.0090854560622	1725.0991350736313	2140.917576263441	775.6199648193383	624.106359608697	502.0006358454998	1080.1704012995815	1184.5592660716534	625.3435074552365	1539.8685369850593	429.01459793940853	496.6298308483843	1691.7185246822817	743.7383350212895	693.2009537982398	2085.7573901123383	619.4707139652812	661.3372633367594	1018.1555831010346	592.2431607561493	662.7808787436982	1014.2692300601334	1376.8552735943458	446.081730986343	579.5741493787407	464.2317095937992
416.34764461057614	728.3684596255297	771.8918734951611	829.2961612402736	1162.0090854560622	1725.0991350736313	2140.917576263441	775.6199648193383	624.106359608697	502.0006358454998	1080.1704012995815	1184.5592660716534	625.3435074552365	1537.9758691759014	429.01459793940853	496.6298308483843	1691.7185246822817	743.7383350212895	611.6283246047292	2085.7573901123383	619.4707139652812	660.0218972269327	1017.6823884891143	592.2431607561493	662.7808787436982	1014.2692300601334	1376.8552735943458	446.081730986343	579.5741493787407	464.2317095937992
416.34764461057614	727.6376424750785	771.8918734951611	822.0092573340337	1162.0090854560622	1725.0991350736313	2140.917576263441	775.6199648193383	624.106359608697	501.8973257619835	1080.1704012995815	1184.5592660716534	625.3435074552365	1533.9221155448593	427.49305578242286	496.6298308483843	1691.7185246822817	739.2351972149394	611.6283246047292	2085.7573901123383	619.4707139652812	660.0218972269327	1017.6823884891143	592.2431607561493	662.7808787436982	1014.2692300601334	1286.9515706775996	446.081730986343	573.6685569274143	464.2317095937992
414.45681768713774	727.6376424750785	771.8918734951611	822.0092573340337	1162.0090854560622	1511.5979262940791	2140.917576263441	775.6199648193383	617.5838127687296	501.8973257619835	1080.1704012995815	1184.5592660716534	624.4479992230347	1533.9221155448593	426.66502241466446	496.6298308483843	1691.7185246822817	739.2351972149394	607.1505291155045	2085.7573901123383	619.4707139652812	660.0218972269327	1017.6823884891143	592.2431607561493	659.438109785307	1010.6351378027559	1274.925330298182	446.081730986343	573.6685569274143	464.2317095937992
414.45681768713774	727.6376424750785	768.2613174638483	822.0092573340337	1158.7258095266038	1511.5979262940791	2140.8526277781966	775.6199648193383	617.5838127687296	500.78889402565545	1080.1704012995815	1184.5592660716534	624.4479992230347	1533.9221155448593	426.66502241466446	496.6298308483843	1691.7185246822817	739.2351972149394	605.1759620214643	2074.377409307761	603.1290238650461	660.0218972269327	1017.6823884891143	592.2431607561493	651.0843664963761	1010.6351378027559	1274.925330298182	442.9542690485996	573.6685569274143	464.2317095937992
413.47524138522493	727.6376424750785	758.2508404530956	822.0092573340337	1154.5939354863158	1511.5979262940791	2140.8526277781966	775.6199648193383	617.5838127687296	500.78889402565545	1080.1313171996194	1184.5592660716534	624.4479992230347	1532.3176245447823	426.66502241466446	496.6298308483843	1690.0969257757965	669.0479062802013	605.1759620214643	2074.377409307761	598.094342917901	658.5487451193167	1006.2057940006706	590.317710480255	651.0843664963761	1010.6351378027559	1274.925330298182	400.76035025760154	573.6685569274143	464.0896033205932
413.47524138522493	726.0507748004201	754.9345064621925	822.0092573340337	1154.5939354863158	1511.5979262940791	2140.8526277781966	775.6199648193383	617.5838127687296	497.45937384076	1073.960494234272	1184.5592660716534	624.2493681829292	1532.3176245447823	426.66502241466446	496.6298308483843	1690.0969257757965	669.0479062802013	605.1759620214643	2074.377409307761	571.3582156650377	653.9836125633417	885.6234217080776	590.0161744508891	651.0843664963761	1004.395391912018	1274.925330298182	400.76035025760154	572.6357756100986	464.0896033205932
413.47524138522493	726.0507748004201	754.9345064621925	822.0092573340337	1148.279419033866	1511.229874798209	2140.8526277781966	775.6199648193383	617.5838127687296	497.45937384076	1073.960494234272	1159.5176231143273	620.3905456574928	1532.3176245447823	426.66502241466446	496.6298308483843	1436.661285995853	663.4776500068758	605.1759620214643	2074.377409307761	571.3582156650377	653.9836125633417	885.6234217080776	578.081126417982	651.0843664963761	1004.395391912018	1274.925330298182	400.76035025760154	572.6357756100986	464.0896033205932
411.09649312686895	726.0507748004201	754.8148405052651	789.8094380849282	1148.279419033866	1341.1884312099476	2140.8526277781966	772.4514554617878	617.5838127687296	496.4325889429906	1073.499137908413	1153.093513075405	616.5951622114699	1532.3176245447823	426.66502241466446	496.6298308483843	1433.9082190576344	658.2402496335292	605.1759620214643	2074.377409307761	571.3582156650377	558.8150162353273	885.6234217080776	578.081126417982	651.0843664963761	997.7716164780758	1271.40049302648	400.76035025760154	572.6357756100986	463.37986201173646
411.09649312686895	726.0507748004201	750.8488278338722	789.8094380849282	1148.279419033866	1341.1884312099476	2140.8526277781966	772.4514554617878	617.5838127687296	496.4325889429906	1073.499137908413	1145.3400739253548	616.1388688361378	1413.0667248953496	426.66502241466446	496.6298308483843	1433.9082190576344	658.2402496335292	605.1759620214643	2072.9534772310867	571.3582156650377	558.5683231465089	789.0598148636118	578.081126417982	646.2258282041653	995.1719115933428	1271.40049302648	391.8840772144662	572.6357756100986	463.37986201173646
411.09649312686895	726.0507748004201	750.8488278338722	789.8094380849282	1148.279419033866	1341.1884312099476	2140.8526277781966	772.4514554617878	614.055658471183	496.4325889429906	1073.499137908413	1139.902927154202	616.1388688361378	1413.0667248953496	426.66502241466446	496.6298308483843	1433.9082190576344	658.2402496335292	605.0104834039944	1738.2115902866847	571.3582156650377	558.5683231465089	789.0598148636118	578.081126417982	646.2258282041653	995.1719115933428	1102.6201045212988	391.8840772144662	572.6357756100986	460.086990316293
411.09649312686895	726.0507748004201	695.4095730463825	785.8832494210868	1126.307936553511	1339.1131363820623	2140.8526277781966	771.628768374048	612.2549982484459	496.4325889429906	923.4861091946032	1104.8932544253726	611.7642769425262	1407.9289320595674	426.66502241466446	493.608843946002	1433.9082190576344	654.3665421271235	605.0104834039944	1738.2115902866847	571.3582156650377	558.5683231465089	789.0598148636118	578.081126417982	646.2258282041653	995.1719115933428	1102.6201045212988	389.462401188045	572.6357756100986	416.0971192432563
411.09649312686895	631.5847145643615	695.4095730463825	785.8832494210868	1126.307936553511	1330.7111680413368	2140.8526277781966	771.628768374048	612.2549982484459	496.4325889429906	923.4861091946032	1104.8932544253726	528.3691239685177	1405.8540776558254	425.90537516623215	493.608843946002	1433.9082190576344	654.3665421271235	584.6958146185534	1738.2115902866847	562.0884691638242	556.8781837142581	788.7530452507074	577.2338614803102	644.9710158566588	990.745137861507	1102.6201045212988	389.462401188045	572.6357756100986	416.0971192432563
411.09649312686895	631.5847145643615	695.4095730463825	698.8636368987977	1126.307936553511	1330.7111680413368	2140.8526277781966	771.628768374048	612.2549982484459	494.8631304374309	923.4861091946032	1102.791449234446	528.3691239685177	1405.8540776558254	425.90537516623215	493.08087007325537	1433.9082190576344	618.6646800375253	584.6958146185534	1738.2115902866847	562.0884691638242	554.1110555702861	788.7530452507074	577.2338614803102	577.1397999070152	982.9340157512007	1102.6201045212988	389.462401188045	572.6357756100986	416.0971192432563
411.09649312686895	631.5847145643615	695.4095730463825	656.0521944490666	1123.6519790437392	1322.8731614859162	2140.8526277781966	766.932762044915	611.9569040539352	494.8631304374309	923.4861091946032	1069.147435410319	527.6158590334205	1401.034448618946	425.90537516623215	493.08087007325537	1433.9082190576344	618.6646800375253	584.6958146185534	1738.2115902866847	562.0884691638242	553.6818214994594	788.7530452507074	577.2338614803102	577.1321868480859	958.2497155558748	1102.6201045212988	389.462401188045	572.6357756100986	416.0971192432563
411.09649312686895	631.5847145643615	682.3594271557072	656.0521944490666	1123.6519790437392	1322.8731614859162	2129.5707601383147	752.812043940258	611.9569040539352	494.8631304374309	923.4861091946032	1069.147435410319	527.6158590334205	1401.034448618946	425.90537516623215	493.08087007325537	1349.0882091585145	594.0355372609082	584.6958146185534	1738.2115902866847	499.19062266916103	549.6970885810671	788.7530452507074	577.2338614803102	577.1321868480859	958.2497155558748	1102.6201045212988	389.462401188045	571.350612160802	416.0971192432563
411.09649312686895	631.5847145643615	651.406427875565	656.0521944490666	1123.6519790437392	1322.8731614859162	2129.5707601383147	752.812043940258	611.9569040539352	494.8631304374309	879.1062726919546	1069.147435410319	509.41074574939915	1401.034448618946	425.8901494003503	493.08087007325537	1349.0882091585145	527.6641820841724	584.6958146185534	1728.7727941915132	499.19062266916103	549.6970885810671	788.7530452507074	565.6373286865455	577.1321868480859	958.2497155558748	1030.4090395479311	389.462401188045	571.350612160802	416.0971192432563
411.09649312686895	520.0507516845053	651.406427875565	650.161482472834	1123.6519790437392	1322.8731614859162	2126.020166178143	752.812043940258	611.9569040539352	494.8631304374309	879.1062726919546	1069.147435410319	508.7298263803475	1401.034448618946	425.8901494003503	490.6509431532802	1341.899100662185	524.8025736917466	584.6958146185534	1728.7727941915132	499.19062266916103	549.6970885810671	788.7530452507074	565.6373286865455	577.1321868480859	958.2497155558748	1030.4090395479311	389.462401188045	571.350612160802	416.0971192432563
411.09649312686895	520.0507516845053	651.406427875565	645.1809969802796	1123.6519790437392	1322.8731614859162	2126.020166178143	750.4528664016735	611.9569040539352	494.8631304374309	879.1062726919546	1069.147435410319	494.2238403595422	1401.034448618946	425.8901494003503	490.6509431532802	1336.0862957323675	524.8025736917466	584.6958146185534	1728.7727941915132	494.2837076914459	549.6970885810671	762.2768303863305	565.6373286865455	577.1321868480859	958.2497155558748	1030.4090395479311	389.462401188045	571.350612160802	416.0971192432563
411.09649312686895	520.0507516845053	649.4457552570211	645.1809969802796	1123.6519790437392	1314.3495541406774	1487.1261970947078	747.3084126446174	611.9569040539352	494.8631304374309	817.9016391867401	1069.147435410319	494.2238403595422	1400.0890296798125	425.8901494003503	490.6509431532802	1336.0862957323675	524.8025736917466	584.6958146185534	1578.5688395827478	494.2837076914459	546.4879373442121	762.2768303863305	563.3637562096692	575.8922122960214	958.2497155558748	1027.2090299043803	388.9961111243582	570.0359937899595	416.0971192432563
407.04327616692797	520.0507516845053	645.9685867995411	645.1809969802796	1123.6519790437392	1314.3495541406774	1487.1261970947078	747.3084126446174	611.9569040539352	494.8631304374309	817.9016391867401	1009.1332108360567	490.14956142115557	1400.0890296798125	425.8901494003503	490.6509431532802	1332.7133340521648	524.8025736917466	584.1021354744785	1575.7765361482598	494.2837076914459	545.8956681340836	762.2768303863305	563.3637562096692	575.8922122960214	956.8905228344498	1027.2090299043803	388.9961111243582	570.0359937899595	416.0971192432563
404.3935232148557	520.0507516845053	645.9685867995411	618.6253200249505	1123.6519790437392	1314.3495541406774	1487.1261970947078	747.3084126446174	611.9569040539352	488.6350371158002	817.9016391867401	988.4392382100385	490.14956142115557	1400.0890296798125	425.8901494003503	487.47252990714924	1332.7133340521648	524.8025736917466	584.1021354744785	1561.6283125571747	493.86420405976895	527.7506857198532	762.2768303863305	563.3637562096692	575.5985638612887	956.8905228344498	1013.9110788019387	388.9961111243582	569.5925397660702	416.0971192432563
404.3935232148557	520.0507516845053	645.8307957197611	618.6253200249505	1123.6519790437392	1314.3495541406774	1477.176035016201	744.93809250834	611.9569040539352	488.6350371158002	817.9016391867401	988.4392382100385	490.14956142115557	1400.0890296798125	425.8901494003503	487.47252990714924	1317.5589730741758	524.8025736917466	583.9802937717172	1561.6283125571747	493.86420405976895	527.7506857198532	762.2768303863305	559.1952660066886	575.3818555971316	956.8905228344498	1013.9110788019387	388.9961111243582	569.5925397660702	416.0971192432563
404.3935232148557	520.0507516845053	645.8307957197611	618.6253200249505	1123.6519790437392	1314.3495541406774	1477.176035016201	744.93809250834	575.7549410463507	488.6350371158002	817.4369318138017	988.4392382100385	490.14956142115557	1400.0890296798125	424.5522256582866	487.47252990714924	1049.6757803022954	524.8025736917466	582.3209718528833	1561.6283125571747	493.86420405976895	510.919248480067	762.2768303863305	559.1952660066886	575.3818555971316	956.8905228344498	1013.9110788019387	388.9961111243582	569.5925397660702	416.0971192432563
404.3935232148557	520.0507516845053	642.603347028355	618.6253200249505	1123.6519790437392	1307.7115966767985	1477.176035016201	744.93809250834	575.7549410463507	461.5432551766548	817.4369318138017	988.4392382100385	490.14956142115557	1400.0890296798125	423.9705128343244	487.47252990714924	1049.6757803022954	524.8025736917466	582.3209718528833	1495.375758964903	493.86420405976895	510.919248480067	761.0398846887891	559.1952660066886	575.3818555971316	956.8905228344498	1013.8498427342752	388.9961111243582	569.5925397660702	416.0971192432563
404.3935232148557	520.0507516845053	642.603347028355	615.5121349705996	1123.6519790437392	1307.7115966767985	1474.2777449720863	742.6791021310339	575.7549410463507	461.5432551766548	817.4369318138017	988.4392382100385	486.21444866134135	1400.0890296798125	423.9705128343244	487.47252990714924	1049.6757803022954	524.8025736917466	574.4507202801265	1440.971371062798	493.86420405976895	510.919248480067	761.0398846887891	559.1952660066886	575.3818555971316	956.8905228344498	1013.8498427342752	388.9961111243582	569.5925397660702	416.0971192432563
404.1523581633538	443.12328659208254	642.603347028355	615.5121349705996	1002.9380530043911	1307.7115966767985	1460.1471469680978	742.6791021310339	569.2593868067283	461.5432551766548	799.9419923442344	988.4392382100385	483.12431019995313	1400.0890296798125	423.9705128343244	485.78072650421603	1049.6757803022954	524.8025736917466	574.4507202801265	1437.5627456417558	493.86420405976895	510.919248480067	759.5925933623762	554.1074860356425	574.5985797445883	956.8905228344498	1013.8498427342752	388.9961111243582	569.5925397660702	416.0971192432563
401.3423163590895	443.12328659208254	642.603347028355	615.5121349705996	1002.9380530043911	1306.6905245861626	1460.1471469680978	739.7183400647922	534.3309357492014	461.5432551766548	798.8501773432483	988.4392382100385	483.12431019995313	1400.0890296798125	423.9705128343244	482.06405298544234	1049.6757803022954	514.4838019541565	574.4507202801265	1437.5627456417558	493.86420405976895	510.919248480067	759.5925933623762	554.1074860356425	574.5985797445883	953.0377244549612	1013.8498427342752	388.9961111243582	568.5461211031873	416.0971192432563
399.76952142215475	443.12328659208254	642.603347028355	615.5121349705996	1002.9380530043911	1306.6905245861626	1460.1471469680978	739.7183400647922	534.3309357492014	461.5432551766548	798.8501773432483	988.4392382100385	482.922699013176	1338.3156970972566	423.9705128343244	482.06405298544234	1049.6757803022954	512.4757844712968	574.4507202801265	1268.7863954598893	493.86420405976895	510.919248480067	759.5925933623762	554.1074860356425	574.5985797445883	953.0377244549612	1013.8498427342752	388.9961111243582	568.5461211031873	414.47288333882955
399.76952142215475	443.12328659208254	642.603347028355	615.5121349705996	1002.9380530043911	1305.5780633714517	1460.1471469680978	739.7183400647922	534.3309357492014	461.5432551766548	798.8501773432483	986.6354061471835	482.922699013176	1338.3156970972566	423.9705128343244	482.06405298544234	1049.6757803022954	512.2291513404873	574.4507202801265	1268.7863954598893	493.86420405976895	510.57455009176584	759.5925933623762	550.397758739669	574.5985797445883	953.0377244549612	1013.8498427342752	388.9961111243582	568.5461211031873	414.47288333882955
399.76952142215475	441.40671586383405	642.603347028355	615.5121349705996	1002.9380530043911	1305.5780633714517	1460.1471469680978	739.7096871842538	534.3309357492014	461.5432551766548	798.8501773432483	938.9125008586177	479.3535832552443	1338.3156970972566	423.9705128343244	482.06405298544234	1049.6757803022954	512.2291513404873	574.4507202801265	1268.7863954598893	493.86420405976895	510.57455009176584	745.6846250034171	550.397758739669	574.5985797445883	953.0377244549612	1013.8498427342752	387.8381410168183	568.5077760424585	414.47288333882955
399.76952142215475	441.40671586383405	642.603347028355	615.5121349705996	1002.9380530043911	1160.513360222903	1453.7926253608962	739.7096871842538	513.0476527202709	458.7752702806128	720.1641413752816	938.9125008586177	473.9718319521312	1338.3156970972566	422.5304778703239	445.30088821196523	1049.6757803022954	512.2291513404873	574.4507202801265	1268.7863954598893	493.86420405976895	510.57455009176584	745.6638521892123	548.1298341754384	574.5985797445883	933.1191836090122	1013.8498427342752	387.8381410168183	562.4331294202309	414.47288333882955
399.76952142215475	441.40671586383405	641.9837150340119	615.5121349705996	896.1395094422139	1112.7179533746728	1453.7926253608962	739.7096871842538	513.0476527202709	458.7752702806128	720.1641413752816	938.9125008586177	473.22103595475426	1253.7046264459582	422.364614592356	445.30088821196523	1039.1356983245676	512.2291513404873	536.0046442468705	1268.7863954598893	493.86420405976895	510.57455009176584	745.6638521892123	548.1298341754384	574.5985797445883	807.7630202362119	1010.6734283229779	387.8381410168183	422.09451337187477	411.653904772282
396.65945704937053	441.40671586383405	641.9837150340119	615.5121349705996	876.7269723256899	1112.7179533746728	1446.5896210856527	734.5545045562745	513.0476527202709	455.9237972482	638.9211400023783	935.2405725127626	473.22103595475426	1253.7046264459582	422.364614592356	445.30088821196523	1039.1356983245676	512.2291513404873	536.0046442468705	1268.7863954598893	490.5999675245227	509.9403506917288	745.6638521892123	548.1298341754384	572.1392028909797	807.7630202362119	1010.6734283229779	387.8381410168183	422.09451337187477	411.653904772282
396.65945704937053	441.40671586383405	641.9837150340119	615.5121349705996	876.7269723256899	1112.7179533746728	1446.5896210856527	732.3976602826223	513.0476527202709	455.9237972482	638.6754383456573	935.2405725127626	473.22103595475426	1253.7046264459582	422.364614592356	445.30088821196523	1034.036684269272	511.9869053528019	536.0046442468705	1268.7863954598893	490.5999675245227	509.9403506917288	742.6943574386926	548.1298341754384	572.1392028909797	774.6918598304987	1010.4904322754471	387.8381410168183	422.09451337187477	411.653904772282
396.65945704937053	441.40671586383405	641.9837150340119	615.5121349705996	876.7269723256899	1112.7179533746728	1446.5896210856527	692.6045819475855	513.0476527202709	455.5043283586152	638.6754383456573	934.1878545836167	472.67226673867367	1253.7046264459582	419.17482723558226	445.30088821196523	1034.036684269272	511.9869053528019	535.888147011671	1268.7863954598893	486.4682142080952	507.10340305725396	742.6943574386926	548.1298341754384	572.1392028909797	774.6918598304987	865.2403804733204	384.2025847857509	422.09451337187477	411.653904772282
396.65945704937053	441.40671586383405	641.9837150340119	615.5121349705996	876.7269723256899	1112.7179533746728	1446.5896210856527	692.6045819475855	513.0476527202709	362.2915293071809	638.6754383456573	934.1878545836167	472.67226673867367	1253.7046264459582	419.17482723558226	443.82779821814574	896.8157531932434	511.9869053528019	532.3843879660136	1268.7863954598893	484.1823195523361	504.3032871510565	742.6943574386926	536.240528042795	572.1392028909797	774.6918598304987	865.2403804733204	384.2025847857509	420.72499495094485	403.37136444547684
396.65945704937053	441.40671586383405	641.9837150340119	612.5175961066566	876.7269723256899	1112.7179533746728	1446.5896210856527	691.4559068768078	513.0476527202709	362.2915293071809	638.6754383456573	932.6276220034265	471.15486039204586	1222.847807037503	419.17482723558226	402.89057075017433	896.8157531932434	511.9869053528019	532.3843879660136	1268.7863954598893	484.1823195523361	486.0473482627534	742.6943574386926	480.70748678117803	572.1392028909797	774.6918598304987	860.1682877752379	384.2025847857509	399.98830854798007	403.37136444547684
395.2494969526815	432.6143089234332	638.5054681981319	606.3697945350314	876.7269723256899	1111.578591071748	1446.5896210856527	691.4559068768078	513.0476527202709	362.2915293071809	637.7786508236836	932.6276220034265	471.15486039204586	1214.404511156684	409.37503426183656	402.89057075017433	868.7325942766329	511.9869053528019	512.9250655075501	1268.7863954598893	484.1823195523361	478.6435892030966	739.6000444937285	480.70748678117803	572.1392028909797	774.6918598304987	860.1682877752379	382.5492294158239	399.98830854798007	399.6647536262417
395.2494969526815	431.47774496585026	638.5054681981319	606.3697945350314	876.7269723256899	1111.578591071748	1446.5896210856527	636.5527334275796	513.0476527202709	358.2936014398183	637.7786508236836	932.6276220034265	471.15486039204586	1023.4605231263911	409.37503426183656	402.2285435786232	868.7325942766329	511.9869053528019	512.9250655075501	1268.7863954598893	484.1823195523361	478.6435892030966	739.6000444937285	480.70748678117803	572.1392028909797	774.6918598304987	860.1682877752379	382.5492294158239	397.51324937054557	399.6647536262417
395.2494969526815	431.47774496585026	638.5054681981319	496.609977521596	876.7269723256899	1093.9477929213422	1446.5896210856527	636.5527334275796	513.0476527202709	358.2936014398183	637.7786508236836	932.6276220034265	471.15486039204586	1023.4605231263911	409.37503426183656	402.2285435786232	868.7325942766329	511.9869053528019	512.9250655075501	1268.7863954598893	480.37793334752047	478.6435892030966	739.6000444937285	480.70748678117803	572.1392028909797	774.6918598304987	857.0343801011943	382.3571581986299	385.00047455231623	399.6647536262417
395.2494969526815	431.47774496585026	638.5054681981319	496.609977521596	799.3360093855744	1086.5765096299885	1440.2097988362775	632.5610659194749	511.2150918623566	358.2936014398183	637.7786508236836	927.5604377291451	469.91177735784566	1017.3266919842674	406.7495272496016	402.2285435786232	867.4953652514412	509.47821504013257	430.3582488736331	1252.728318380292	469.7489729507105	478.6435892030966	739.3299569523273	480.70748678117803	572.1392028909797	774.6918598304987	857.0343801011943	382.3571581986299	385.00047455231623	399.6647536262417
395.2494969526815	430.1662878837067	638.5054681981319	496.609977521596	798.9672053182389	1072.154448807909	1440.2097988362775	632.5610659194749	511.2150918623566	358.2936014398183	636.4104333286566	927.5604377291451	447.2221456260037	1017.3266919842674	406.7495272496016	402.2285435786232	865.931251290692	509.47821504013257	430.3582488736331	1248.8855947483426	469.7489729507105	478.6435892030966	739.3299569523273	480.70748678117803	572.1392028909797	770.7313859769334	769.3637941993688	380.68974333449114	385.00047455231623	399.6647536262417
386.00454668426914	430.1662878837067	638.5054681981319	496.609977521596	798.9672053182389	1072.154448807909	1440.2097988362775	629.8747212189812	511.2150918623566	358.2936014398183	636.4104333286566	805.8843643993706	447.2221456260037	1017.3266919842674	406.7495272496016	402.2285435786232	865.931251290692	509.47821504013257	429.60015536676553	1248.8855947483426	469.7489729507105	460.82845535402686	728.9697384464391	480.70748678117803	571.8319250267547	770.7313859769334	769.3637941993688	380.68974333449114	385.00047455231623	381.4723772082669
383.0713131109743	417.8631422031006	638.5054681981319	496.609977521596	798.9672053182389	1071.767324688382	1407.1109108939695	629.8747212189812	511.1030246843696	358.2936014398183	636.2721015957236	704.9427500832467	447.2221456260037	1017.3266919842674	405.75214924293977	402.2285435786232	838.5978041708306	504.4640583283683	429.60015536676553	1248.8855947483426	469.7489729507105	460.82845535402686	728.9697384464391	480.70748678117803	571.1958169810576	770.2686540646497	769.3637941993688	380.68974333449114	385.00047455231623	381.4723772082669
383.0713131109743	417.6035340986738	569.1242365502102	496.609977521596	798.9672053182389	1071.767324688382	1407.1109108939695	629.8747212189812	511.1030246843696	358.2936014398183	636.2721015957236	704.9427500832467	447.2221456260037	1017.3266919842674	394.2497152312195	402.20023075107304	838.5978041708306	504.4640583283683	429.60015536676553	1248.8855947483426	469.7489729507105	460.82845535402686	728.9697384464391	479.0485895764186	571.1958169810576	770.2686540646497	769.3637941993688	380.68974333449114	374.8094065404821	381.4723772082669
383.0713131109743	417.6035340986738	569.1242365502102	492.7705249686717	798.9672053182389	1071.767324688382	1407.1109108939695	629.8747212189812	511.1030246843696	357.98644969938664	619.930441504054	701.7395862414883	447.2221456260037	1014.7730049642623	394.2497152312195	402.20023075107304	838.5978041708306	503.6555828369562	429.60015536676553	1248.8855947483426	465.284714752297	460.82845535402686	728.9697384464391	479.0485895764186	571.1958169810576	769.9369810132532	768.0444599370742	380.68974333449114	374.8094065404821	381.4723772082669
383.0713131109743	417.6035340986738	569.1242365502102	492.7705249686717	798.9672053182389	1071.767324688382	1407.1109108939695	629.8747212189812	511.1030246843696	357.98644969938664	619.930441504054	700.4935774023411	447.2221456260037	1014.7730049642623	391.6165692582591	402.20023075107304	838.5978041708306	503.6555828369562	429.60015536676553	1248.8855947483426	461.55904203004206	460.82845535402686	728.9697384464391	479.0485895764186	571.1958169810576	630.4317418251037	768.0444599370742	380.68974333449114	374.8094065404821	381.4723772082669
383.0713131109743	417.6035340986738	568.9849769884959	490.79167010467717	798.9672053182389	1071.767324688382	1407.1109108939695	629.8747212189812	511.1030246843696	357.75284083114815	619.930441504054	502.55451339253614	421.97387240184344	1012.2858879825892	391.6165692582591	402.20023075107304	838.5978041708306	502.80339627922683	429.60015536676553	1248.8855947483426	461.55904203004206	460.82845535402686	699.3826531709558	479.0485895764186	570.8172267683177	627.7633367553622	768.0444599370742	380.3678022948734	374.8094065404821	381.4723772082669
383.0713131109743	416.8573658940545	568.9849769884959	490.79167010467717	798.9672053182389	978.9795590722375	1407.1109108939695	629.8747212189812	511.1030246843696	357.75284083114815	619.0941481706939	502.55451339253614	420.03654741832554	1012.2858879825892	391.6165692582591	376.0362303732307	838.5978041708306	427.10625320910697	429.60015536676553	1248.8855947483426	461.55904203004206	460.82845535402686	699.3826531709558	478.81386526189175	570.6196439187993	627.1401289919953	768.0444599370742	378.4301832623213	374.60238433668695	381.4723772082669
383.0713131109743	416.8573658940545	568.9849769884959	490.79167010467717	798.9672053182389	978.9795590722375	1406.745547062511	629.6942455758398	511.1030246843696	357.75284083114815	619.0941481706939	502.55451339253614	420.03654741832554	1012.2858879825892	391.6165692582591	376.0362303732307	838.5978041708306	427.10625320910697	428.9423053121621	1248.8855947483426	461.55904203004206	459.7070695270702	699.3826531709558	475.8075703430681	532.3404374106397	626.5362222670134	768.0444599370742	378.4301832623213	374.60238433668695	381.0105780087724
383.0713131109743	416.8573658940545	568.9849769884959	490.5439471495304	797.8529764158334	978.9795590722375	1404.1947828435764	629.6942455758398	511.1030246843696	357.75284083114815	619.0941481706939	502.55451339253614	420.03654741832554	984.8392688393915	391.6165692582591	376.0362303732307	838.5978041708306	427.10625320910697	428.6762923288396	1248.8855947483426	461.55904203004206	459.7070695270702	699.3826531709558	474.52895263126965	530.7484768857435	626.5362222670134	768.0444599370742	378.4301832623213	374.60238433668695	381.0105780087724
374.1754222311922	416.8573658940545	568.9849769884959	490.5439471495304	797.8529764158334	975.2219678449682	1404.1947828435764	629.6942455758398	508.4151662827545	357.75284083114815	577.3106698385227	502.55451339253614	420.03654741832554	984.8392688393915	390.65315048727643	376.0362303732307	838.5978041708306	427.0796098002327	428.6762923288396	1139.512889721977	461.55904203004206	459.5572364390004	592.8872918613076	431.9352290850506	530.7484768857435	626.5362222670134	768.0444599370742	323.6030419245206	374.1915937333422	381.0105780087724
374.1754222311922	405.7015441547681	568.3936244928802	490.5439471495304	797.8529764158334	974.5461631550942	1404.1947828435764	581.3904306748741	508.4151662827545	355.6938646721088	577.3106698385227	502.55451339253614	419.77841002029436	984.5658419452894	390.65315048727643	375.6759220443922	836.3673930066284	427.0796098002327	428.6762923288396	1139.512889721977	461.55904203004206	459.5572364390004	592.8872918613076	431.9352290850506	530.7484768857435	626.5362222670134	768.0444599370742	323.6030419245206	373.2605828900056	381.0105780087724
374.1754222311922	405.7015441547681	566.8987640075669	490.5439471495304	689.2546413799591	974.5461631550942	1145.9824683777147	581.3904306748741	504.56772300677306	355.6938646721088	568.6863232132339	499.7077880436953	419.1363829844597	984.5658419452894	390.65315048727643	375.19711962698346	836.3673930066284	427.0796098002327	428.6762923288396	1139.512889721977	456.9770526816727	459.5572364390004	592.3377257102378	431.9352290850506	530.7484768857435	626.5362222670134	765.4388411865115	323.6030419245206	373.2605828900056	380.36877965565986
374.1754222311922	405.7015441547681	563.5937037542881	490.1670220659035	659.9019646600758	969.8148014516985	1143.8758606926308	581.3904306748741	504.56772300677306	355.6938646721088	568.6863232132339	499.7077880436953	419.1363829844597	984.2928052085397	364.0326192260387	374.32941153388225	836.3673930066284	427.0796098002327	427.85227629182714	1139.512889721977	456.9770526816727	457.2287872403269	592.3377257102378	431.9352290850506	529.8974660589122	626.0864852869231	765.4388411865115	323.6030419245206	373.2605828900056	380.36877965565986
