# Supplementary material for: An improved FOX optimization algorithm using adaptive exploration and exploitation for global optimization
Source: PLoS One. 2025 Sep 18;20(9):e0331965. doi: 10.1371/journal.pone.0331965 (PMC12445531; doi:10.1371/journal.pone.0331965)
Supplement: S2 File — This compressed file contains all the results of the conducted experiments. Each main directory within the archive includes three subdirectories: Analysis, best_fit, and convergence. The best_fit and convergence folders contain the raw experimental data obtained from 30 independent runs. The Analysis folder includes tables and figures derived from these raw results. These files can be used to reproduce and further analyze the results presented in the manuscript. (ZIP) [file pone.0331965.s002.zip › cec2017/convergence/CMAES/C17F5.csv]

trial_1	trial_2	trial_3	trial_4	trial_5	trial_6	trial_7	trial_8	trial_9	trial_10	trial_11	trial_12	trial_13	trial_14	trial_15	trial_16	trial_17	trial_18	trial_19	trial_20	trial_21	trial_22	trial_23	trial_24	trial_25	trial_26	trial_27	trial_28	trial_29	trial_30
500.15846099039885	500.15481282298447	500.14884101699135	500.1106751893924	500.11645720863504	500.13637273702676	500.1411155614663	500.107324461348	500.1524326095949	500.10409499712216	500.16685625101644	500.14266179041726	500.11965390732064	500.17337990474226	500.05848976054034	500.1197745198304	500.13513668037945	500.1448546402559	500.10676560486934	500.13501636241983	500.1851935362985	500.10752738028293	500.1017812228824	500.17906427151456	500.14253440030427	500.16727652806514	500.18045824255086	500.0927404893062	500.1235312304077	500.19389837575204
500.15846099039885	500.15481282298447	500.14884101699135	500.1106751893924	500.11645720863504	500.13637273702676	500.1411155614663	500.107324461348	500.1524326095949	500.10409499712216	500.16685625101644	500.14266179041726	500.11965390732064	500.17337990474226	500.05848976054034	500.1197745198304	500.13513668037945	500.1448546402559	500.10676560486934	500.13501636241983	500.1851935362985	500.10752738028293	500.1017812228824	500.17906427151456	500.14253440030427	500.16727652806514	500.18045824255086	500.0927404893062	500.1235312304077	500.19389837575204
500.15846099039885	500.15481282298447	500.14884101699135	500.1106751893924	500.11645720863504	500.13637273702676	500.1411155614663	500.107324461348	500.1524326095949	500.10409499712216	500.16685625101644	500.14266179041726	500.11965390732064	500.17337990474226	500.05848976054034	500.1197745198304	500.13513668037945	500.1448546402559	500.10676560486934	500.13501636241983	500.1851935362985	500.10752738028293	500.1017812228824	500.17906427151456	500.14253440030427	500.16727652806514	500.18045824255086	500.0927404893062	500.1235312304077	500.19389837575204
500.15846099039885	500.15481282298447	500.14884101699135	500.1106751893924	500.11645720863504	500.13637273702676	500.1411155614663	500.107324461348	500.1524326095949	500.10409499712216	500.16685625101644	500.14266179041726	500.11965390732064	500.17337990474226	500.05848976054034	500.1197745198304	500.13513668037945	500.1448546402559	500.10676560486934	500.13501636241983	500.1851935362985	500.10752738028293	500.1017812228824	500.17906427151456	500.14253440030427	500.16727652806514	500.18045824255086	500.0927404893062	500.1235312304077	500.19389837575204
500.15846099039885	500.15481282298447	500.14884101699135	500.1106751893924	500.11645720863504	500.13637273702676	500.1411155614663	500.107324461348	500.1524326095949	500.10409499712216	500.16685625101644	500.14266179041726	500.11965390732064	500.17337990474226	500.05848976054034	500.1197745198304	500.13513668037945	500.1448546402559	500.10676560486934	500.13501636241983	500.1851935362985	500.10752738028293	500.1017812228824	500.17906427151456	500.14253440030427	500.16727652806514	500.18045824255086	500.0927404893062	500.1235312304077	500.19389837575204
500.15846099039885	500.15481282298447	500.14884101699135	500.1106751893924	500.11645720863504	500.13637273702676	500.1411155614663	500.107324461348	500.1524326095949	500.10409499712216	500.16685625101644	500.14266179041726	500.11965390732064	500.17337990474226	500.05848976054034	500.1197745198304	500.13513668037945	500.1448546402559	500.10676560486934	500.13501636241983	500.1851935362985	500.10752738028293	500.1017812228824	500.17906427151456	500.14253440030427	500.16727652806514	500.18045824255086	500.0927404893062	500.1235312304077	500.19389837575204
500.15846099039885	500.15481282298447	500.14884101699135	500.1106751893924	500.11645720863504	500.13637273702676	500.1411155614663	500.107324461348	500.1524326095949	500.10409499712216	500.16685625101644	500.14266179041726	500.11965390732064	500.17337990474226	500.05848976054034	500.1197745198304	500.13513668037945	500.1448546402559	500.10676560486934	500.13501636241983	500.1851935362985	500.10752738028293	500.1017812228824	500.17906427151456	500.14253440030427	500.16727652806514	500.18045824255086	500.0927404893062	500.1235312304077	500.19389837575204
500.15846099039885	500.15481282298447	500.14884101699135	500.1106751893924	500.11645720863504	500.13637273702676	500.1411155614663	500.107324461348	500.1524326095949	500.10409499712216	500.16685625101644	500.14266179041726	500.11965390732064	500.17337990474226	500.05848976054034	500.1197745198304	500.13513668037945	500.1448546402559	500.10676560486934	500.13501636241983	500.1851935362985	500.10752738028293	500.1017812228824	500.17906427151456	500.14253440030427	500.16727652806514	500.18045824255086	500.0927404893062	500.1235312304077	500.19389837575204
500.15846099039885	500.15481282298447	500.14884101699135	500.1106751893924	500.11645720863504	500.13637273702676	500.1411155614663	500.107324461348	500.1524326095949	500.10409499712216	500.16685625101644	500.14266179041726	500.11965390732064	500.17337990474226	500.05848976054034	500.1197745198304	500.13513668037945	500.1448546402559	500.10676560486934	500.13501636241983	500.1851935362985	500.10752738028293	500.1017812228824	500.17906427151456	500.14253440030427	500.16727652806514	500.18045824255086	500.0927404893062	500.1235312304077	500.19389837575204
500.15846099039885	500.15481282298447	500.14884101699135	500.1106751893924	500.11645720863504	500.13637273702676	500.1411155614663	500.107324461348	500.1524326095949	500.10409499712216	500.16685625101644	500.14266179041726	500.11965390732064	500.17337990474226	500.05848976054034	500.1197745198304	500.13513668037945	500.1448546402559	500.10676560486934	500.13501636241983	500.1851935362985	500.10752738028293	500.1017812228824	500.17906427151456	500.14253440030427	500.16727652806514	500.18045824255086	500.0927404893062	500.1235312304077	500.19389837575204
500.15846099039885	500.15481282298447	500.14884101699135	500.1106751893924	500.11645720863504	500.13637273702676	500.1411155614663	500.107324461348	500.1524326095949	500.10409499712216	500.16685625101644	500.14266179041726	500.11965390732064	500.17337990474226	500.05848976054034	500.1197745198304	500.13513668037945	500.1448546402559	500.10676560486934	500.13501636241983	500.1851935362985	500.10752738028293	500.1017812228824	500.17906427151456	500.14253440030427	500.16727652806514	500.18045824255086	500.0927404893062	500.1235312304077	500.19389837575204
500.15846099039885	500.15481282298447	500.14884101699135	500.1106751893924	500.11645720863504	500.13637273702676	500.1411155614663	500.107324461348	500.1524326095949	500.10409499712216	500.16685625101644	500.14266179041726	500.11965390732064	500.17337990474226	500.05848976054034	500.1197745198304	500.13513668037945	500.1448546402559	500.10676560486934	500.13501636241983	500.1851935362985	500.10752738028293	500.1017812228824	500.17906427151456	500.14253440030427	500.16727652806514	500.18045824255086	500.0927404893062	500.1235312304077	500.19389837575204
500.15846099039885	500.15481282298447	500.14884101699135	500.1106751893924	500.11645720863504	500.13637273702676	500.1411155614663	500.107324461348	500.1524326095949	500.10409499712216	500.16685625101644	500.14266179041726	500.11965390732064	500.17337990474226	500.05848976054034	500.1197745198304	500.13513668037945	500.1448546402559	500.10676560486934	500.13501636241983	500.1851935362985	500.10752738028293	500.1017812228824	500.17906427151456	500.14253440030427	500.16727652806514	500.18045824255086	500.0927404893062	500.1235312304077	500.19389837575204
500.15846099039885	500.15481282298447	500.14884101699135	500.1106751893924	500.11645720863504	500.13637273702676	500.1411155614663	500.107324461348	500.1524326095949	500.10409499712216	500.16685625101644	500.14266179041726	500.11965390732064	500.17337990474226	500.05848976054034	500.1197745198304	500.13513668037945	500.1448546402559	500.10676560486934	500.13501636241983	500.1851935362985	500.10752738028293	500.1017812228824	500.17906427151456	500.14253440030427	500.16727652806514	500.18045824255086	500.0927404893062	500.1235312304077	500.19389837575204
500.15846099039885	500.15481282298447	500.14884101699135	500.1106751893924	500.11645720863504	500.13637273702676	500.1411155614663	500.107324461348	500.1524326095949	500.10409499712216	500.16685625101644	500.14266179041726	500.11965390732064	500.17337990474226	500.05848976054034	500.1197745198304	500.13513668037945	500.1448546402559	500.10676560486934	500.13501636241983	500.1851935362985	500.10752738028293	500.1017812228824	500.17906427151456	500.14253440030427	500.16727652806514	500.18045824255086	500.0927404893062	500.1235312304077	500.19389837575204
500.15846099039885	500.15481282298447	500.14884101699135	500.1106751893924	500.11645720863504	500.13637273702676	500.1411155614663	500.107324461348	500.1524326095949	500.10409499712216	500.16685625101644	500.14266179041726	500.11965390732064	500.17337990474226	500.05848976054034	500.1197745198304	500.13513668037945	500.1448546402559	500.10676560486934	500.13501636241983	500.1851935362985	500.10752738028293	500.1017812228824	500.17906427151456	500.14253440030427	500.16727652806514	500.18045824255086	500.0927404893062	500.1235312304077	500.19389837575204
500.15846099039885	500.15481282298447	500.14884101699135	500.1106751893924	500.11645720863504	500.13637273702676	500.1411155614663	500.107324461348	500.1524326095949	500.10409499712216	500.16685625101644	500.14266179041726	500.11965390732064	500.17337990474226	500.05848976054034	500.1197745198304	500.13513668037945	500.1448546402559	500.10676560486934	500.13501636241983	500.1851935362985	500.10752738028293	500.1017812228824	500.17906427151456	500.14253440030427	500.16727652806514	500.18045824255086	500.0927404893062	500.1235312304077	500.19389837575204
500.15846099039885	500.15481282298447	500.14884101699135	500.1106751893924	500.11645720863504	500.13637273702676	500.1411155614663	500.107324461348	500.1524326095949	500.10409499712216	500.16685625101644	500.14266179041726	500.11965390732064	500.17337990474226	500.05848976054034	500.1197745198304	500.13513668037945	500.1448546402559	500.10676560486934	500.13501636241983	500.1851935362985	500.10752738028293	500.1017812228824	500.17906427151456	500.14253440030427	500.16727652806514	500.18045824255086	500.0927404893062	500.1235312304077	500.193615852745
500.15846099039885	500.15481282298447	500.14884101699135	500.1106751893924	500.11645720863504	500.13637273702676	500.1411155614663	500.107324461348	500.1524326095949	500.10409499712216	500.16685625101644	500.14266179041726	500.11965390732064	500.17337990474226	500.05848976054034	500.1197745198304	500.13513668037945	500.1448546402559	500.10676560486934	500.13501636241983	500.1769710180755	500.10752738028293	500.1017812228824	500.1769710180755	500.14253440030427	500.16727652806514	500.1769710180755	500.0927404893062	500.1235312304077	500.1769710180755
500.1512346863094	500.1512346863094	500.14884101699135	500.1106751893924	500.11645720863504	500.13637273702676	500.1411155614663	500.107324461348	500.1512346863094	500.10409499712216	500.1512346863094	500.14266179041726	500.11965390732064	500.1512346863094	500.05848976054034	500.1197745198304	500.13513668037945	500.1448546402559	500.10676560486934	500.13501636241983	500.1512346863094	500.10752738028293	500.1017812228824	500.1512346863094	500.14253440030427	500.1512346863094	500.1512346863094	500.0927404893062	500.1235312304077	500.1512346863094
500.1288118331332	500.1288118331332	500.1288118331332	500.1106751893924	500.11645720863504	500.1288118331332	500.1288118331332	500.107324461348	500.1288118331332	500.10409499712216	500.1288118331332	500.1288118331332	500.11965390732064	500.1288118331332	500.05848976054034	500.1197745198304	500.1288118331332	500.1288118331332	500.10676560486934	500.1288118331332	500.1288118331332	500.10752738028293	500.1017812228824	500.1288118331332	500.1288118331332	500.1288118331332	500.1288118331332	500.0927404893062	500.1235312304077	500.1288118331332
500.1038765667934	500.1038765667934	500.1038765667934	500.1038765667934	500.1038765667934	500.1038765667934	500.1038765667934	500.1038765667934	500.1038765667934	500.1038765667934	500.1038765667934	500.1038765667934	500.1038765667934	500.1038765667934	500.05848976054034	500.1038765667934	500.1038765667934	500.1038765667934	500.1038765667934	500.1038765667934	500.1038765667934	500.1038765667934	500.1017812228824	500.1038765667934	500.1038765667934	500.1038765667934	500.1038765667934	500.0927404893062	500.1038765667934	500.1038765667934
500.081362364264	500.081362364264	500.081362364264	500.081362364264	500.081362364264	500.081362364264	500.081362364264	500.081362364264	500.081362364264	500.081362364264	500.081362364264	500.081362364264	500.081362364264	500.081362364264	500.05848976054034	500.081362364264	500.081362364264	500.081362364264	500.081362364264	500.081362364264	500.081362364264	500.081362364264	500.081362364264	500.081362364264	500.081362364264	500.081362364264	500.081362364264	500.081362364264	500.081362364264	500.081362364264
500.0731514107213	500.0731514107213	500.0731514107213	500.0731514107213	500.0731514107213	500.0731514107213	500.0731514107213	500.0731514107213	500.0731514107213	500.0731514107213	500.0731514107213	500.0731514107213	500.0731514107213	500.0731514107213	500.05848976054034	500.0731514107213	500.0731514107213	500.0731514107213	500.0731514107213	500.0731514107213	500.0731514107213	500.0731514107213	500.0731514107213	500.0731514107213	500.0731514107213	500.0731514107213	500.0731514107213	500.0731514107213	500.0731514107213	500.0731514107213
500.05231509641885	500.05231509641885	500.05231509641885	500.05231509641885	500.05231509641885	500.05231509641885	500.05231509641885	500.05231509641885	500.05231509641885	500.05231509641885	500.05231509641885	500.05231509641885	500.05231509641885	500.05231509641885	500.05231509641885	500.05231509641885	500.05231509641885	500.05231509641885	500.05231509641885	500.05231509641885	500.05231509641885	500.05231509641885	500.05231509641885	500.05231509641885	500.05231509641885	500.05231509641885	500.05231509641885	500.05231509641885	500.05231509641885	500.05231509641885
500.04006953837074	500.04006953837074	500.04006953837074	500.04006953837074	500.04006953837074	500.04006953837074	500.04006953837074	500.04006953837074	500.04006953837074	500.04006953837074	500.04006953837074	500.04006953837074	500.04006953837074	500.04006953837074	500.04006953837074	500.04006953837074	500.04006953837074	500.04006953837074	500.04006953837074	500.04006953837074	500.04006953837074	500.04006953837074	500.04006953837074	500.04006953837074	500.04006953837074	500.04006953837074	500.04006953837074	500.04006953837074	500.04006953837074	500.04006953837074
500.04006953837074	500.04006953837074	500.04006953837074	500.04006953837074	500.04006953837074	500.04006953837074	500.04006953837074	500.04006953837074	500.04006953837074	500.04006953837074	500.04006953837074	500.04006953837074	500.04006953837074	500.04006953837074	500.04006953837074	500.04006953837074	500.04006953837074	500.04006953837074	500.04006953837074	500.04006953837074	500.04006953837074	500.04006953837074	500.04006953837074	500.04006953837074	500.04006953837074	500.04006953837074	500.04006953837074	500.04006953837074	500.04006953837074	500.04006953837074
500.02788401702725	500.02788401702725	500.02788401702725	500.02788401702725	500.02788401702725	500.02788401702725	500.02788401702725	500.02788401702725	500.02788401702725	500.02788401702725	500.02788401702725	500.02788401702725	500.02788401702725	500.02788401702725	500.02788401702725	500.02788401702725	500.02788401702725	500.02788401702725	500.02788401702725	500.02788401702725	500.02788401702725	500.02788401702725	500.02788401702725	500.02788401702725	500.02788401702725	500.02788401702725	500.02788401702725	500.02788401702725	500.02788401702725	500.02788401702725
500.02788401702725	500.02788401702725	500.02788401702725	500.02788401702725	500.02788401702725	500.02788401702725	500.02788401702725	500.02788401702725	500.02788401702725	500.02788401702725	500.02788401702725	500.02788401702725	500.02788401702725	500.02788401702725	500.02788401702725	500.02788401702725	500.02788401702725	500.02788401702725	500.02788401702725	500.02788401702725	500.02788401702725	500.02788401702725	500.02788401702725	500.02788401702725	500.02788401702725	500.02788401702725	500.02788401702725	500.02788401702725	500.02788401702725	500.02788401702725
500.02788401702725	500.02788401702725	500.02788401702725	500.02788401702725	500.02788401702725	500.02788401702725	500.02788401702725	500.02788401702725	500.02788401702725	500.02788401702725	500.02788401702725	500.02788401702725	500.02788401702725	500.02788401702725	500.02788401702725	500.02788401702725	500.02788401702725	500.02788401702725	500.02788401702725	500.02788401702725	500.02788401702725	500.02788401702725	500.02788401702725	500.02788401702725	500.02788401702725	500.02788401702725	500.02788401702725	500.02788401702725	500.02788401702725	500.02788401702725
500.02788401702725	500.02788401702725	500.02788401702725	500.02788401702725	500.02788401702725	500.02788401702725	500.02788401702725	500.02788401702725	500.02788401702725	500.02788401702725	500.02788401702725	500.02788401702725	500.02788401702725	500.02788401702725	500.02788401702725	500.02788401702725	500.02788401702725	500.02788401702725	500.02788401702725	500.02788401702725	500.02788401702725	500.02788401702725	500.02788401702725	500.02788401702725	500.02788401702725	500.02788401702725	500.02788401702725	500.02788401702725	500.02788401702725	500.02788401702725
500.02788401702725	500.02788401702725	500.02788401702725	500.02788401702725	500.02788401702725	500.02788401702725	500.02788401702725	500.02788401702725	500.02788401702725	500.02788401702725	500.02788401702725	500.02788401702725	500.02788401702725	500.02788401702725	500.02788401702725	500.02788401702725	500.02788401702725	500.02788401702725	500.02788401702725	500.02788401702725	500.02788401702725	500.02788401702725	500.02788401702725	500.02788401702725	500.02788401702725	500.02788401702725	500.02788401702725	500.02788401702725	500.02788401702725	500.02788401702725
500.02788401702725	500.02788401702725	500.02788401702725	500.02788401702725	500.02788401702725	500.02788401702725	500.02788401702725	500.02788401702725	500.02788401702725	500.02788401702725	500.02788401702725	500.02788401702725	500.02788401702725	500.02788401702725	500.02788401702725	500.02788401702725	500.02788401702725	500.02788401702725	500.02788401702725	500.02788401702725	500.02788401702725	500.02788401702725	500.02788401702725	500.02788401702725	500.02788401702725	500.02788401702725	500.02788401702725	500.02788401702725	500.02788401702725	500.02788401702725
500.02788401702725	500.02788401702725	500.02788401702725	500.02788401702725	500.02788401702725	500.02788401702725	500.02788401702725	500.02788401702725	500.02788401702725	500.02788401702725	500.02788401702725	500.02788401702725	500.02788401702725	500.02788401702725	500.02788401702725	500.02788401702725	500.02788401702725	500.02788401702725	500.02788401702725	500.02788401702725	500.02788401702725	500.02788401702725	500.02788401702725	500.02788401702725	500.02788401702725	500.02788401702725	500.02788401702725	500.02788401702725	500.02788401702725	500.02788401702725
500.02788401702725	500.02788401702725	500.02788401702725	500.02788401702725	500.02788401702725	500.02788401702725	500.02788401702725	500.02788401702725	500.02788401702725	500.02788401702725	500.02788401702725	500.02788401702725	500.02788401702725	500.02788401702725	500.02788401702725	500.02788401702725	500.02788401702725	500.02788401702725	500.02788401702725	500.02788401702725	500.02788401702725	500.02788401702725	500.02788401702725	500.02788401702725	500.02788401702725	500.02788401702725	500.02788401702725	500.02788401702725	500.02788401702725	500.02788401702725
500.02788401702725	500.02788401702725	500.02788401702725	500.02788401702725	500.02788401702725	500.02788401702725	500.02788401702725	500.02788401702725	500.02788401702725	500.02788401702725	500.02788401702725	500.02788401702725	500.02788401702725	500.02788401702725	500.02788401702725	500.02788401702725	500.02788401702725	500.02788401702725	500.02788401702725	500.02788401702725	500.02788401702725	500.02788401702725	500.02788401702725	500.02788401702725	500.02788401702725	500.02788401702725	500.02788401702725	500.02788401702725	500.02788401702725	500.02788401702725
500.02788401702725	500.02788401702725	500.02788401702725	500.02788401702725	500.02788401702725	500.02788401702725	500.02788401702725	500.02788401702725	500.02788401702725	500.02788401702725	500.02788401702725	500.02788401702725	500.02788401702725	500.02788401702725	500.02788401702725	500.02788401702725	500.02788401702725	500.02788401702725	500.02788401702725	500.02788401702725	500.02788401702725	500.02788401702725	500.02788401702725	500.02788401702725	500.02788401702725	500.02788401702725	500.02788401702725	500.02788401702725	500.02788401702725	500.02788401702725
500.02788401702725	500.02788401702725	500.02788401702725	500.02788401702725	500.02788401702725	500.02788401702725	500.02788401702725	500.02788401702725	500.02788401702725	500.02788401702725	500.02788401702725	500.02788401702725	500.02788401702725	500.02788401702725	500.02788401702725	500.02788401702725	500.02788401702725	500.02788401702725	500.02788401702725	500.02788401702725	500.02788401702725	500.02788401702725	500.02788401702725	500.02788401702725	500.02788401702725	500.02788401702725	500.02788401702725	500.02788401702725	500.02788401702725	500.02788401702725
500.02788401702725	500.02788401702725	500.02788401702725	500.02788401702725	500.02788401702725	500.02788401702725	500.02788401702725	500.02788401702725	500.02788401702725	500.02788401702725	500.02788401702725	500.02788401702725	500.02788401702725	500.02788401702725	500.02788401702725	500.02788401702725	500.02788401702725	500.02788401702725	500.02788401702725	500.02788401702725	500.02788401702725	500.02788401702725	500.02788401702725	500.02788401702725	500.02788401702725	500.02788401702725	500.02788401702725	500.02788401702725	500.02788401702725	500.02788401702725
500.02788401702725	500.02788401702725	500.02788401702725	500.02788401702725	500.02788401702725	500.02788401702725	500.02788401702725	500.02788401702725	500.02788401702725	500.02788401702725	500.02788401702725	500.02788401702725	500.02788401702725	500.02788401702725	500.02788401702725	500.02788401702725	500.02788401702725	500.02788401702725	500.02788401702725	500.02788401702725	500.02788401702725	500.02788401702725	500.02788401702725	500.02788401702725	500.02788401702725	500.02788401702725	500.02788401702725	500.02788401702725	500.02788401702725	500.02788401702725
500.02788401702725	500.02788401702725	500.02788401702725	500.02788401702725	500.02788401702725	500.02788401702725	500.02788401702725	500.02788401702725	500.02788401702725	500.02788401702725	500.02788401702725	500.02788401702725	500.02788401702725	500.02788401702725	500.02788401702725	500.02788401702725	500.02788401702725	500.02788401702725	500.02788401702725	500.02788401702725	500.02788401702725	500.02788401702725	500.02788401702725	500.02788401702725	500.02788401702725	500.02788401702725	500.02788401702725	500.02788401702725	500.02788401702725	500.02788401702725
500.02788401702725	500.02788401702725	500.02788401702725	500.02788401702725	500.02788401702725	500.02788401702725	500.02788401702725	500.02788401702725	500.02788401702725	500.02788401702725	500.02788401702725	500.02788401702725	500.02788401702725	500.02788401702725	500.02788401702725	500.02788401702725	500.02788401702725	500.02788401702725	500.02788401702725	500.02788401702725	500.02788401702725	500.02788401702725	500.02788401702725	500.02788401702725	500.02788401702725	500.02788401702725	500.02788401702725	500.02788401702725	500.02788401702725	500.02788401702725
500.0262795738078	500.0262795738078	500.0262795738078	500.0262795738078	500.0262795738078	500.0262795738078	500.0262795738078	500.0262795738078	500.0262795738078	500.0262795738078	500.0262795738078	500.0262795738078	500.0262795738078	500.0262795738078	500.0262795738078	500.0262795738078	500.0262795738078	500.0262795738078	500.0262795738078	500.0262795738078	500.0262795738078	500.0262795738078	500.0262795738078	500.0262795738078	500.0262795738078	500.0262795738078	500.0262795738078	500.0262795738078	500.0262795738078	500.0262795738078
500.0229279715695	500.0229279715695	500.0229279715695	500.0229279715695	500.0229279715695	500.0229279715695	500.0229279715695	500.0229279715695	500.0229279715695	500.0229279715695	500.0229279715695	500.0229279715695	500.0229279715695	500.0229279715695	500.0229279715695	500.0229279715695	500.0229279715695	500.0229279715695	500.0229279715695	500.0229279715695	500.0229279715695	500.0229279715695	500.0229279715695	500.0229279715695	500.0229279715695	500.0229279715695	500.0229279715695	500.0229279715695	500.0229279715695	500.0229279715695
500.0229279715695	500.0229279715695	500.0229279715695	500.0229279715695	500.0229279715695	500.0229279715695	500.0229279715695	500.0229279715695	500.0229279715695	500.0229279715695	500.0229279715695	500.0229279715695	500.0229279715695	500.0229279715695	500.0229279715695	500.0229279715695	500.0229279715695	500.0229279715695	500.0229279715695	500.0229279715695	500.0229279715695	500.0229279715695	500.0229279715695	500.0229279715695	500.0229279715695	500.0229279715695	500.0229279715695	500.0229279715695	500.0229279715695	500.0229279715695
500.0229279715695	500.0229279715695	500.0229279715695	500.0229279715695	500.0229279715695	500.0229279715695	500.0229279715695	500.0229279715695	500.0229279715695	500.0229279715695	500.0229279715695	500.0229279715695	500.0229279715695	500.0229279715695	500.0229279715695	500.0229279715695	500.0229279715695	500.0229279715695	500.0229279715695	500.0229279715695	500.0229279715695	500.0229279715695	500.0229279715695	500.0229279715695	500.0229279715695	500.0229279715695	500.0229279715695	500.0229279715695	500.0229279715695	500.0229279715695
500.0229279715695	500.0229279715695	500.0229279715695	500.0229279715695	500.0229279715695	500.0229279715695	500.0229279715695	500.0229279715695	500.0229279715695	500.0229279715695	500.0229279715695	500.0229279715695	500.0229279715695	500.0229279715695	500.0229279715695	500.0229279715695	500.0229279715695	500.0229279715695	500.0229279715695	500.0229279715695	500.0229279715695	500.0229279715695	500.0229279715695	500.0229279715695	500.0229279715695	500.0229279715695	500.0229279715695	500.0229279715695	500.0229279715695	500.0229279715695
500.02153485875414	500.02153485875414	500.02153485875414	500.02153485875414	500.02153485875414	500.02153485875414	500.02153485875414	500.02153485875414	500.02153485875414	500.02153485875414	500.02153485875414	500.02153485875414	500.02153485875414	500.02153485875414	500.02153485875414	500.02153485875414	500.02153485875414	500.02153485875414	500.02153485875414	500.02153485875414	500.02153485875414	500.02153485875414	500.02153485875414	500.02153485875414	500.02153485875414	500.02153485875414	500.02153485875414	500.02153485875414	500.02153485875414	500.02153485875414
500.0197149678984	500.0197149678984	500.0197149678984	500.0197149678984	500.0197149678984	500.0197149678984	500.0197149678984	500.0197149678984	500.0197149678984	500.0197149678984	500.0197149678984	500.0197149678984	500.0197149678984	500.0197149678984	500.0197149678984	500.0197149678984	500.0197149678984	500.0197149678984	500.0197149678984	500.0197149678984	500.0197149678984	500.0197149678984	500.0197149678984	500.0197149678984	500.0197149678984	500.0197149678984	500.0197149678984	500.0197149678984	500.0197149678984	500.0197149678984
500.0197149678984	500.0197149678984	500.0197149678984	500.0197149678984	500.0197149678984	500.0197149678984	500.0197149678984	500.0197149678984	500.0197149678984	500.0197149678984	500.0197149678984	500.0197149678984	500.0197149678984	500.0197149678984	500.0197149678984	500.0197149678984	500.0197149678984	500.0197149678984	500.0197149678984	500.0197149678984	500.0197149678984	500.0197149678984	500.0197149678984	500.0197149678984	500.0197149678984	500.0197149678984	500.0197149678984	500.0197149678984	500.0197149678984	500.0197149678984
500.0189698523302	500.0189698523302	500.0189698523302	500.0189698523302	500.0189698523302	500.0189698523302	500.0189698523302	500.0189698523302	500.0189698523302	500.0189698523302	500.0189698523302	500.0189698523302	500.0189698523302	500.0189698523302	500.0189698523302	500.0189698523302	500.0189698523302	500.0189698523302	500.0189698523302	500.0189698523302	500.0189698523302	500.0189698523302	500.0189698523302	500.0189698523302	500.0189698523302	500.0189698523302	500.0189698523302	500.0189698523302	500.0189698523302	500.0189698523302
500.01556941504936	500.01556941504936	500.01556941504936	500.01556941504936	500.01556941504936	500.01556941504936	500.01556941504936	500.01556941504936	500.01556941504936	500.01556941504936	500.01556941504936	500.01556941504936	500.01556941504936	500.01556941504936	500.01556941504936	500.01556941504936	500.01556941504936	500.01556941504936	500.01556941504936	500.01556941504936	500.01556941504936	500.01556941504936	500.01556941504936	500.01556941504936	500.01556941504936	500.01556941504936	500.01556941504936	500.01556941504936	500.01556941504936	500.01556941504936
500.0139674219847	500.0139674219847	500.0139674219847	500.0139674219847	500.0139674219847	500.0139674219847	500.0139674219847	500.0139674219847	500.0139674219847	500.0139674219847	500.0139674219847	500.0139674219847	500.0139674219847	500.0139674219847	500.0139674219847	500.0139674219847	500.0139674219847	500.0139674219847	500.0139674219847	500.0139674219847	500.0139674219847	500.0139674219847	500.0139674219847	500.0139674219847	500.0139674219847	500.0139674219847	500.0139674219847	500.0139674219847	500.0139674219847	500.0139674219847
500.0139674219847	500.0139674219847	500.0139674219847	500.0139674219847	500.0139674219847	500.0139674219847	500.0139674219847	500.0139674219847	500.0139674219847	500.0139674219847	500.0139674219847	500.0139674219847	500.0139674219847	500.0139674219847	500.0139674219847	500.0139674219847	500.0139674219847	500.0139674219847	500.0139674219847	500.0139674219847	500.0139674219847	500.0139674219847	500.0139674219847	500.0139674219847	500.0139674219847	500.0139674219847	500.0139674219847	500.0139674219847	500.0139674219847	500.0139674219847
500.01045162750967	500.01045162750967	500.01045162750967	500.01045162750967	500.01045162750967	500.01045162750967	500.01045162750967	500.01045162750967	500.01045162750967	500.01045162750967	500.01045162750967	500.01045162750967	500.01045162750967	500.01045162750967	500.01045162750967	500.01045162750967	500.01045162750967	500.01045162750967	500.01045162750967	500.01045162750967	500.01045162750967	500.01045162750967	500.01045162750967	500.01045162750967	500.01045162750967	500.01045162750967	500.01045162750967	500.01045162750967	500.01045162750967	500.01045162750967
500.01045162750967	500.01045162750967	500.01045162750967	500.01045162750967	500.01045162750967	500.01045162750967	500.01045162750967	500.01045162750967	500.01045162750967	500.01045162750967	500.01045162750967	500.01045162750967	500.01045162750967	500.01045162750967	500.01045162750967	500.01045162750967	500.01045162750967	500.01045162750967	500.01045162750967	500.01045162750967	500.01045162750967	500.01045162750967	500.01045162750967	500.01045162750967	500.01045162750967	500.01045162750967	500.01045162750967	500.01045162750967	500.01045162750967	500.01045162750967
500.01045162750967	500.01045162750967	500.01045162750967	500.01045162750967	500.01045162750967	500.01045162750967	500.01045162750967	500.01045162750967	500.01045162750967	500.01045162750967	500.01045162750967	500.01045162750967	500.01045162750967	500.01045162750967	500.01045162750967	500.01045162750967	500.01045162750967	500.01045162750967	500.01045162750967	500.01045162750967	500.01045162750967	500.01045162750967	500.01045162750967	500.01045162750967	500.01045162750967	500.01045162750967	500.01045162750967	500.01045162750967	500.01045162750967	500.01045162750967
500.01045162750967	500.01045162750967	500.01045162750967	500.01045162750967	500.01045162750967	500.01045162750967	500.01045162750967	500.01045162750967	500.01045162750967	500.01045162750967	500.01045162750967	500.01045162750967	500.01045162750967	500.01045162750967	500.01045162750967	500.01045162750967	500.01045162750967	500.01045162750967	500.01045162750967	500.01045162750967	500.01045162750967	500.01045162750967	500.01045162750967	500.01045162750967	500.01045162750967	500.01045162750967	500.01045162750967	500.01045162750967	500.01045162750967	500.01045162750967
500.01045162750967	500.01045162750967	500.01045162750967	500.01045162750967	500.01045162750967	500.01045162750967	500.01045162750967	500.01045162750967	500.01045162750967	500.01045162750967	500.01045162750967	500.01045162750967	500.01045162750967	500.01045162750967	500.01045162750967	500.01045162750967	500.01045162750967	500.01045162750967	500.01045162750967	500.01045162750967	500.01045162750967	500.01045162750967	500.01045162750967	500.01045162750967	500.01045162750967	500.01045162750967	500.01045162750967	500.01045162750967	500.01045162750967	500.01045162750967
500.01045162750967	500.01045162750967	500.01045162750967	500.01045162750967	500.01045162750967	500.01045162750967	500.01045162750967	500.01045162750967	500.01045162750967	500.01045162750967	500.01045162750967	500.01045162750967	500.01045162750967	500.01045162750967	500.01045162750967	500.01045162750967	500.01045162750967	500.01045162750967	500.01045162750967	500.01045162750967	500.01045162750967	500.01045162750967	500.01045162750967	500.01045162750967	500.01045162750967	500.01045162750967	500.01045162750967	500.01045162750967	500.01045162750967	500.01045162750967
500.01045162750967	500.01045162750967	500.01045162750967	500.01045162750967	500.01045162750967	500.01045162750967	500.01045162750967	500.01045162750967	500.01045162750967	500.01045162750967	500.01045162750967	500.01045162750967	500.01045162750967	500.01045162750967	500.01045162750967	500.01045162750967	500.01045162750967	500.01045162750967	500.01045162750967	500.01045162750967	500.01045162750967	500.01045162750967	500.01045162750967	500.01045162750967	500.01045162750967	500.01045162750967	500.01045162750967	500.01045162750967	500.01045162750967	500.01045162750967
500.01045162750967	500.01045162750967	500.01045162750967	500.01045162750967	500.01045162750967	500.01045162750967	500.01045162750967	500.01045162750967	500.01045162750967	500.01045162750967	500.01045162750967	500.01045162750967	500.01045162750967	500.01045162750967	500.01045162750967	500.01045162750967	500.01045162750967	500.01045162750967	500.01045162750967	500.01045162750967	500.01045162750967	500.01045162750967	500.01045162750967	500.01045162750967	500.01045162750967	500.01045162750967	500.01045162750967	500.01045162750967	500.01045162750967	500.01045162750967
500.01045162750967	500.01045162750967	500.01045162750967	500.01045162750967	500.01045162750967	500.01045162750967	500.01045162750967	500.01045162750967	500.01045162750967	500.01045162750967	500.01045162750967	500.01045162750967	500.01045162750967	500.01045162750967	500.01045162750967	500.01045162750967	500.01045162750967	500.01045162750967	500.01045162750967	500.01045162750967	500.01045162750967	500.01045162750967	500.01045162750967	500.01045162750967	500.01045162750967	500.01045162750967	500.01045162750967	500.01045162750967	500.01045162750967	500.01045162750967
500.00774786962853	500.00774786962853	500.00774786962853	500.00774786962853	500.00774786962853	500.00774786962853	500.00774786962853	500.00774786962853	500.00774786962853	500.00774786962853	500.00774786962853	500.00774786962853	500.00774786962853	500.00774786962853	500.00774786962853	500.00774786962853	500.00774786962853	500.00774786962853	500.00774786962853	500.00774786962853	500.00774786962853	500.00774786962853	500.00774786962853	500.00774786962853	500.00774786962853	500.00774786962853	500.00774786962853	500.00774786962853	500.00774786962853	500.00774786962853
500.00774786962853	500.00774786962853	500.00774786962853	500.00774786962853	500.00774786962853	500.00774786962853	500.00774786962853	500.00774786962853	500.00774786962853	500.00774786962853	500.00774786962853	500.00774786962853	500.00774786962853	500.00774786962853	500.00774786962853	500.00774786962853	500.00774786962853	500.00774786962853	500.00774786962853	500.00774786962853	500.00774786962853	500.00774786962853	500.00774786962853	500.00774786962853	500.00774786962853	500.00774786962853	500.00774786962853	500.00774786962853	500.00774786962853	500.00774786962853
500.00774786962853	500.00774786962853	500.00774786962853	500.00774786962853	500.00774786962853	500.00774786962853	500.00774786962853	500.00774786962853	500.00774786962853	500.00774786962853	500.00774786962853	500.00774786962853	500.00774786962853	500.00774786962853	500.00774786962853	500.00774786962853	500.00774786962853	500.00774786962853	500.00774786962853	500.00774786962853	500.00774786962853	500.00774786962853	500.00774786962853	500.00774786962853	500.00774786962853	500.00774786962853	500.00774786962853	500.00774786962853	500.00774786962853	500.00774786962853
500.0073994928343	500.0073994928343	500.0073994928343	500.0073994928343	500.0073994928343	500.0073994928343	500.0073994928343	500.0073994928343	500.0073994928343	500.0073994928343	500.0073994928343	500.0073994928343	500.0073994928343	500.0073994928343	500.0073994928343	500.0073994928343	500.0073994928343	500.0073994928343	500.0073994928343	500.0073994928343	500.0073994928343	500.0073994928343	500.0073994928343	500.0073994928343	500.0073994928343	500.0073994928343	500.0073994928343	500.0073994928343	500.0073994928343	500.0073994928343
500.0073994928343	500.0073994928343	500.0073994928343	500.0073994928343	500.0073994928343	500.0073994928343	500.0073994928343	500.0073994928343	500.0073994928343	500.0073994928343	500.0073994928343	500.0073994928343	500.0073994928343	500.0073994928343	500.0073994928343	500.0073994928343	500.0073994928343	500.0073994928343	500.0073994928343	500.0073994928343	500.0073994928343	500.0073994928343	500.0073994928343	500.0073994928343	500.0073994928343	500.0073994928343	500.0073994928343	500.0073994928343	500.0073994928343	500.0073994928343
500.0073994928343	500.0073994928343	500.0073994928343	500.0073994928343	500.0073994928343	500.0073994928343	500.0073994928343	500.0073994928343	500.0073994928343	500.0073994928343	500.0073994928343	500.0073994928343	500.0073994928343	500.0073994928343	500.0073994928343	500.0073994928343	500.0073994928343	500.0073994928343	500.0073994928343	500.0073994928343	500.0073994928343	500.0073994928343	500.0073994928343	500.0073994928343	500.0073994928343	500.0073994928343	500.0073994928343	500.0073994928343	500.0073994928343	500.0073994928343
500.0073994928343	500.0073994928343	500.0073994928343	500.0073994928343	500.0073994928343	500.0073994928343	500.0073994928343	500.0073994928343	500.0073994928343	500.0073994928343	500.0073994928343	500.0073994928343	500.0073994928343	500.0073994928343	500.0073994928343	500.0073994928343	500.0073994928343	500.0073994928343	500.0073994928343	500.0073994928343	500.0073994928343	500.0073994928343	500.0073994928343	500.0073994928343	500.0073994928343	500.0073994928343	500.0073994928343	500.0073994928343	500.0073994928343	500.0073994928343
500.0073994928343	500.0073994928343	500.0073994928343	500.0073994928343	500.0073994928343	500.0073994928343	500.0073994928343	500.0073994928343	500.0073994928343	500.0073994928343	500.0073994928343	500.0073994928343	500.0073994928343	500.0073994928343	500.0073994928343	500.0073994928343	500.0073994928343	500.0073994928343	500.0073994928343	500.0073994928343	500.0073994928343	500.0073994928343	500.0073994928343	500.0073994928343	500.0073994928343	500.0073994928343	500.0073994928343	500.0073994928343	500.0073994928343	500.0073994928343
500.0073994928343	500.0073994928343	500.0073994928343	500.0073994928343	500.0073994928343	500.0073994928343	500.0073994928343	500.0073994928343	500.0073994928343	500.0073994928343	500.0073994928343	500.0073994928343	500.0073994928343	500.0073994928343	500.0073994928343	500.0073994928343	500.0073994928343	500.0073994928343	500.0073994928343	500.0073994928343	500.0073994928343	500.0073994928343	500.0073994928343	500.0073994928343	500.0073994928343	500.0073994928343	500.0073994928343	500.0073994928343	500.0073994928343	500.0073994928343
500.0073994928343	500.0073994928343	500.0073994928343	500.0073994928343	500.0073994928343	500.0073994928343	500.0073994928343	500.0073994928343	500.0073994928343	500.0073994928343	500.0073994928343	500.0073994928343	500.0073994928343	500.0073994928343	500.0073994928343	500.0073994928343	500.0073994928343	500.0073994928343	500.0073994928343	500.0073994928343	500.0073994928343	500.0073994928343	500.0073994928343	500.0073994928343	500.0073994928343	500.0073994928343	500.0073994928343	500.0073994928343	500.0073994928343	500.0073994928343
500.0065058959574	500.0065058959574	500.0065058959574	500.0065058959574	500.0065058959574	500.0065058959574	500.0065058959574	500.0065058959574	500.0065058959574	500.0065058959574	500.0065058959574	500.0065058959574	500.0065058959574	500.0065058959574	500.0065058959574	500.0065058959574	500.0065058959574	500.0065058959574	500.0065058959574	500.0065058959574	500.0065058959574	500.0065058959574	500.0065058959574	500.0065058959574	500.0065058959574	500.0065058959574	500.0065058959574	500.0065058959574	500.0065058959574	500.0065058959574
500.0065058959574	500.0065058959574	500.0065058959574	500.0065058959574	500.0065058959574	500.0065058959574	500.0065058959574	500.0065058959574	500.0065058959574	500.0065058959574	500.0065058959574	500.0065058959574	500.0065058959574	500.0065058959574	500.0065058959574	500.0065058959574	500.0065058959574	500.0065058959574	500.0065058959574	500.0065058959574	500.0065058959574	500.0065058959574	500.0065058959574	500.0065058959574	500.0065058959574	500.0065058959574	500.0065058959574	500.0065058959574	500.0065058959574	500.0065058959574
500.0063449388974	500.0063449388974	500.0063449388974	500.0063449388974	500.0063449388974	500.0063449388974	500.0063449388974	500.0063449388974	500.0063449388974	500.0063449388974	500.0063449388974	500.0063449388974	500.0063449388974	500.0063449388974	500.0063449388974	500.0063449388974	500.0063449388974	500.0063449388974	500.0063449388974	500.0063449388974	500.0063449388974	500.0063449388974	500.0063449388974	500.0063449388974	500.0063449388974	500.0063449388974	500.0063449388974	500.0063449388974	500.0063449388974	500.0063449388974
500.00594750911085	500.00594750911085	500.00594750911085	500.00594750911085	500.00594750911085	500.00594750911085	500.00594750911085	500.00594750911085	500.00594750911085	500.00594750911085	500.00594750911085	500.00594750911085	500.00594750911085	500.00594750911085	500.00594750911085	500.00594750911085	500.00594750911085	500.00594750911085	500.00594750911085	500.00594750911085	500.00594750911085	500.00594750911085	500.00594750911085	500.00594750911085	500.00594750911085	500.00594750911085	500.00594750911085	500.00594750911085	500.00594750911085	500.00594750911085
500.00594750911085	500.00594750911085	500.00594750911085	500.00594750911085	500.00594750911085	500.00594750911085	500.00594750911085	500.00594750911085	500.00594750911085	500.00594750911085	500.00594750911085	500.00594750911085	500.00594750911085	500.00594750911085	500.00594750911085	500.00594750911085	500.00594750911085	500.00594750911085	500.00594750911085	500.00594750911085	500.00594750911085	500.00594750911085	500.00594750911085	500.00594750911085	500.00594750911085	500.00594750911085	500.00594750911085	500.00594750911085	500.00594750911085	500.00594750911085
500.0054926476078	500.0054926476078	500.0054926476078	500.0054926476078	500.0054926476078	500.0054926476078	500.0054926476078	500.0054926476078	500.0054926476078	500.0054926476078	500.0054926476078	500.0054926476078	500.0054926476078	500.0054926476078	500.0054926476078	500.0054926476078	500.0054926476078	500.0054926476078	500.0054926476078	500.0054926476078	500.0054926476078	500.0054926476078	500.0054926476078	500.0054926476078	500.0054926476078	500.0054926476078	500.0054926476078	500.0054926476078	500.0054926476078	500.0054926476078
500.0045104348573	500.0045104348573	500.0045104348573	500.0045104348573	500.0045104348573	500.0045104348573	500.0045104348573	500.0045104348573	500.0045104348573	500.0045104348573	500.0045104348573	500.0045104348573	500.0045104348573	500.0045104348573	500.0045104348573	500.0045104348573	500.0045104348573	500.0045104348573	500.0045104348573	500.0045104348573	500.0045104348573	500.0045104348573	500.0045104348573	500.0045104348573	500.0045104348573	500.0045104348573	500.0045104348573	500.0045104348573	500.0045104348573	500.0045104348573
500.0045104348573	500.0045104348573	500.0045104348573	500.0045104348573	500.0045104348573	500.0045104348573	500.0045104348573	500.0045104348573	500.0045104348573	500.0045104348573	500.0045104348573	500.0045104348573	500.0045104348573	500.0045104348573	500.0045104348573	500.0045104348573	500.0045104348573	500.0045104348573	500.0045104348573	500.0045104348573	500.0045104348573	500.0045104348573	500.0045104348573	500.0045104348573	500.0045104348573	500.0045104348573	500.0045104348573	500.0045104348573	500.0045104348573	500.0045104348573
500.0045104348573	500.0045104348573	500.0045104348573	500.0045104348573	500.0045104348573	500.0045104348573	500.0045104348573	500.0045104348573	500.0045104348573	500.0045104348573	500.0045104348573	500.0045104348573	500.0045104348573	500.0045104348573	500.0045104348573	500.0045104348573	500.0045104348573	500.0045104348573	500.0045104348573	500.0045104348573	500.0045104348573	500.0045104348573	500.0045104348573	500.0045104348573	500.0045104348573	500.0045104348573	500.0045104348573	500.0045104348573	500.0045104348573	500.0045104348573
500.0045104348573	500.0045104348573	500.0045104348573	500.0045104348573	500.0045104348573	500.0045104348573	500.0045104348573	500.0045104348573	500.0045104348573	500.0045104348573	500.0045104348573	500.0045104348573	500.0045104348573	500.0045104348573	500.0045104348573	500.0045104348573	500.0045104348573	500.0045104348573	500.0045104348573	500.0045104348573	500.0045104348573	500.0045104348573	500.0045104348573	500.0045104348573	500.0045104348573	500.0045104348573	500.0045104348573	500.0045104348573	500.0045104348573	500.0045104348573
500.0045104348573	500.0045104348573	500.0045104348573	500.0045104348573	500.0045104348573	500.0045104348573	500.0045104348573	500.0045104348573	500.0045104348573	500.0045104348573	500.0045104348573	500.0045104348573	500.0045104348573	500.0045104348573	500.0045104348573	500.0045104348573	500.0045104348573	500.0045104348573	500.0045104348573	500.0045104348573	500.0045104348573	500.0045104348573	500.0045104348573	500.0045104348573	500.0045104348573	500.0045104348573	500.0045104348573	500.0045104348573	500.0045104348573	500.0045104348573
500.0039315265226	500.0039315265226	500.0039315265226	500.0039315265226	500.0039315265226	500.0039315265226	500.0039315265226	500.0039315265226	500.0039315265226	500.0039315265226	500.0039315265226	500.0039315265226	500.0039315265226	500.0039315265226	500.0039315265226	500.0039315265226	500.0039315265226	500.0039315265226	500.0039315265226	500.0039315265226	500.0039315265226	500.0039315265226	500.0039315265226	500.0039315265226	500.0039315265226	500.0039315265226	500.0039315265226	500.0039315265226	500.0039315265226	500.0039315265226
500.0039315265226	500.0039315265226	500.0039315265226	500.0039315265226	500.0039315265226	500.0039315265226	500.0039315265226	500.0039315265226	500.0039315265226	500.0039315265226	500.0039315265226	500.0039315265226	500.0039315265226	500.0039315265226	500.0039315265226	500.0039315265226	500.0039315265226	500.0039315265226	500.0039315265226	500.0039315265226	500.0039315265226	500.0039315265226	500.0039315265226	500.0039315265226	500.0039315265226	500.0039315265226	500.0039315265226	500.0039315265226	500.0039315265226	500.0039315265226
500.0039315265226	500.0039315265226	500.0039315265226	500.0039315265226	500.0039315265226	500.0039315265226	500.0039315265226	500.0039315265226	500.0039315265226	500.0039315265226	500.0039315265226	500.0039315265226	500.0039315265226	500.0039315265226	500.0039315265226	500.0039315265226	500.0039315265226	500.0039315265226	500.0039315265226	500.0039315265226	500.0039315265226	500.0039315265226	500.0039315265226	500.0039315265226	500.0039315265226	500.0039315265226	500.0039315265226	500.0039315265226	500.0039315265226	500.0039315265226
500.0039315265226	500.0039315265226	500.0039315265226	500.0039315265226	500.0039315265226	500.0039315265226	500.0039315265226	500.0039315265226	500.0039315265226	500.0039315265226	500.0039315265226	500.0039315265226	500.0039315265226	500.0039315265226	500.0039315265226	500.0039315265226	500.0039315265226	500.0039315265226	500.0039315265226	500.0039315265226	500.0039315265226	500.0039315265226	500.0039315265226	500.0039315265226	500.0039315265226	500.0039315265226	500.0039315265226	500.0039315265226	500.0039315265226	500.0039315265226
500.0035581686181	500.0035581686181	500.0035581686181	500.0035581686181	500.0035581686181	500.0035581686181	500.0035581686181	500.0035581686181	500.0035581686181	500.0035581686181	500.0035581686181	500.0035581686181	500.0035581686181	500.0035581686181	500.0035581686181	500.0035581686181	500.0035581686181	500.0035581686181	500.0035581686181	500.0035581686181	500.0035581686181	500.0035581686181	500.0035581686181	500.0035581686181	500.0035581686181	500.0035581686181	500.0035581686181	500.0035581686181	500.0035581686181	500.0035581686181
500.0035581686181	500.0035581686181	500.0035581686181	500.0035581686181	500.0035581686181	500.0035581686181	500.0035581686181	500.0035581686181	500.0035581686181	500.0035581686181	500.0035581686181	500.0035581686181	500.0035581686181	500.0035581686181	500.0035581686181	500.0035581686181	500.0035581686181	500.0035581686181	500.0035581686181	500.0035581686181	500.0035581686181	500.0035581686181	500.0035581686181	500.0035581686181	500.0035581686181	500.0035581686181	500.0035581686181	500.0035581686181	500.0035581686181	500.0035581686181
500.0035581686181	500.0035581686181	500.0035581686181	500.0035581686181	500.0035581686181	500.0035581686181	500.0035581686181	500.0035581686181	500.0035581686181	500.0035581686181	500.0035581686181	500.0035581686181	500.0035581686181	500.0035581686181	500.0035581686181	500.0035581686181	500.0035581686181	500.0035581686181	500.0035581686181	500.0035581686181	500.0035581686181	500.0035581686181	500.0035581686181	500.0035581686181	500.0035581686181	500.0035581686181	500.0035581686181	500.0035581686181	500.0035581686181	500.0035581686181
500.0035581686181	500.0035581686181	500.0035581686181	500.0035581686181	500.0035581686181	500.0035581686181	500.0035581686181	500.0035581686181	500.0035581686181	500.0035581686181	500.0035581686181	500.0035581686181	500.0035581686181	500.0035581686181	500.0035581686181	500.0035581686181	500.0035581686181	500.0035581686181	500.0035581686181	500.0035581686181	500.0035581686181	500.0035581686181	500.0035581686181	500.0035581686181	500.0035581686181	500.0035581686181	500.0035581686181	500.0035581686181	500.0035581686181	500.0035581686181
500.0035581686181	500.0035581686181	500.0035581686181	500.0035581686181	500.0035581686181	500.0035581686181	500.0035581686181	500.0035581686181	500.0035581686181	500.0035581686181	500.0035581686181	500.0035581686181	500.0035581686181	500.0035581686181	500.0035581686181	500.0035581686181	500.0035581686181	500.0035581686181	500.0035581686181	500.0035581686181	500.0035581686181	500.0035581686181	500.0035581686181	500.0035581686181	500.0035581686181	500.0035581686181	500.0035581686181	500.0035581686181	500.0035581686181	500.0035581686181
500.0034057156076	500.0034057156076	500.0034057156076	500.0034057156076	500.0034057156076	500.0034057156076	500.0034057156076	500.0034057156076	500.0034057156076	500.0034057156076	500.0034057156076	500.0034057156076	500.0034057156076	500.0034057156076	500.0034057156076	500.0034057156076	500.0034057156076	500.0034057156076	500.0034057156076	500.0034057156076	500.0034057156076	500.0034057156076	500.0034057156076	500.0034057156076	500.0034057156076	500.0034057156076	500.0034057156076	500.0034057156076	500.0034057156076	500.0034057156076
500.0031650026598	500.0031650026598	500.0031650026598	500.0031650026598	500.0031650026598	500.0031650026598	500.0031650026598	500.0031650026598	500.0031650026598	500.0031650026598	500.0031650026598	500.0031650026598	500.0031650026598	500.0031650026598	500.0031650026598	500.0031650026598	500.0031650026598	500.0031650026598	500.0031650026598	500.0031650026598	500.0031650026598	500.0031650026598	500.0031650026598	500.0031650026598	500.0031650026598	500.0031650026598	500.0031650026598	500.0031650026598	500.0031650026598	500.0031650026598
500.0031650026598	500.0031650026598	500.0031650026598	500.0031650026598	500.0031650026598	500.0031650026598	500.0031650026598	500.0031650026598	500.0031650026598	500.0031650026598	500.0031650026598	500.0031650026598	500.0031650026598	500.0031650026598	500.0031650026598	500.0031650026598	500.0031650026598	500.0031650026598	500.0031650026598	500.0031650026598	500.0031650026598	500.0031650026598	500.0031650026598	500.0031650026598	500.0031650026598	500.0031650026598	500.0031650026598	500.0031650026598	500.0031650026598	500.0031650026598
500.00262590525017	500.00262590525017	500.00262590525017	500.00262590525017	500.00262590525017	500.00262590525017	500.00262590525017	500.00262590525017	500.00262590525017	500.00262590525017	500.00262590525017	500.00262590525017	500.00262590525017	500.00262590525017	500.00262590525017	500.00262590525017	500.00262590525017	500.00262590525017	500.00262590525017	500.00262590525017	500.00262590525017	500.00262590525017	500.00262590525017	500.00262590525017	500.00262590525017	500.00262590525017	500.00262590525017	500.00262590525017	500.00262590525017	500.00262590525017
500.0025243915772	500.0025243915772	500.0025243915772	500.0025243915772	500.0025243915772	500.0025243915772	500.0025243915772	500.0025243915772	500.0025243915772	500.0025243915772	500.0025243915772	500.0025243915772	500.0025243915772	500.0025243915772	500.0025243915772	500.0025243915772	500.0025243915772	500.0025243915772	500.0025243915772	500.0025243915772	500.0025243915772	500.0025243915772	500.0025243915772	500.0025243915772	500.0025243915772	500.0025243915772	500.0025243915772	500.0025243915772	500.0025243915772	500.0025243915772
500.00229027496596	500.00229027496596	500.00229027496596	500.00229027496596	500.00229027496596	500.00229027496596	500.00229027496596	500.00229027496596	500.00229027496596	500.00229027496596	500.00229027496596	500.00229027496596	500.00229027496596	500.00229027496596	500.00229027496596	500.00229027496596	500.00229027496596	500.00229027496596	500.00229027496596	500.00229027496596	500.00229027496596	500.00229027496596	500.00229027496596	500.00229027496596	500.00229027496596	500.00229027496596	500.00229027496596	500.00229027496596	500.00229027496596	500.00229027496596
500.0021109642283	500.0021109642283	500.0021109642283	500.0021109642283	500.0021109642283	500.0021109642283	500.0021109642283	500.0021109642283	500.0021109642283	500.0021109642283	500.0021109642283	500.0021109642283	500.0021109642283	500.0021109642283	500.0021109642283	500.0021109642283	500.0021109642283	500.0021109642283	500.0021109642283	500.0021109642283	500.0021109642283	500.0021109642283	500.0021109642283	500.0021109642283	500.0021109642283	500.0021109642283	500.0021109642283	500.0021109642283	500.0021109642283	500.0021109642283
500.0021109642283	500.0021109642283	500.0021109642283	500.0021109642283	500.0021109642283	500.0021109642283	500.0021109642283	500.0021109642283	500.0021109642283	500.0021109642283	500.0021109642283	500.0021109642283	500.0021109642283	500.0021109642283	500.0021109642283	500.0021109642283	500.0021109642283	500.0021109642283	500.0021109642283	500.0021109642283	500.0021109642283	500.0021109642283	500.0021109642283	500.0021109642283	500.0021109642283	500.0021109642283	500.0021109642283	500.0021109642283	500.0021109642283	500.0021109642283
500.0021109642283	500.0021109642283	500.0021109642283	500.0021109642283	500.0021109642283	500.0021109642283	500.0021109642283	500.0021109642283	500.0021109642283	500.0021109642283	500.0021109642283	500.0021109642283	500.0021109642283	500.0021109642283	500.0021109642283	500.0021109642283	500.0021109642283	500.0021109642283	500.0021109642283	500.0021109642283	500.0021109642283	500.0021109642283	500.0021109642283	500.0021109642283	500.0021109642283	500.0021109642283	500.0021109642283	500.0021109642283	500.0021109642283	500.0021109642283
500.0018959183257	500.0018959183257	500.0018959183257	500.0018959183257	500.0018959183257	500.0018959183257	500.0018959183257	500.0018959183257	500.0018959183257	500.0018959183257	500.0018959183257	500.0018959183257	500.0018959183257	500.0018959183257	500.0018959183257	500.0018959183257	500.0018959183257	500.0018959183257	500.0018959183257	500.0018959183257	500.0018959183257	500.0018959183257	500.0018959183257	500.0018959183257	500.0018959183257	500.0018959183257	500.0018959183257	500.0018959183257	500.0018959183257	500.0018959183257
500.0018959183257	500.0018959183257	500.0018959183257	500.0018959183257	500.0018959183257	500.0018959183257	500.0018959183257	500.0018959183257	500.0018959183257	500.0018959183257	500.0018959183257	500.0018959183257	500.0018959183257	500.0018959183257	500.0018959183257	500.0018959183257	500.0018959183257	500.0018959183257	500.0018959183257	500.0018959183257	500.0018959183257	500.0018959183257	500.0018959183257	500.0018959183257	500.0018959183257	500.0018959183257	500.0018959183257	500.0018959183257	500.0018959183257	500.0018959183257
500.0018959183257	500.0018959183257	500.0018959183257	500.0018959183257	500.0018959183257	500.0018959183257	500.0018959183257	500.0018959183257	500.0018959183257	500.0018959183257	500.0018959183257	500.0018959183257	500.0018959183257	500.0018959183257	500.0018959183257	500.0018959183257	500.0018959183257	500.0018959183257	500.0018959183257	500.0018959183257	500.0018959183257	500.0018959183257	500.0018959183257	500.0018959183257	500.0018959183257	500.0018959183257	500.0018959183257	500.0018959183257	500.0018959183257	500.0018959183257
500.001893499301	500.001893499301	500.001893499301	500.001893499301	500.001893499301	500.001893499301	500.001893499301	500.001893499301	500.001893499301	500.001893499301	500.001893499301	500.001893499301	500.001893499301	500.001893499301	500.001893499301	500.001893499301	500.001893499301	500.001893499301	500.001893499301	500.001893499301	500.001893499301	500.001893499301	500.001893499301	500.001893499301	500.001893499301	500.001893499301	500.001893499301	500.001893499301	500.001893499301	500.001893499301
500.001893499301	500.001893499301	500.001893499301	500.001893499301	500.001893499301	500.001893499301	500.001893499301	500.001893499301	500.001893499301	500.001893499301	500.001893499301	500.001893499301	500.001893499301	500.001893499301	500.001893499301	500.001893499301	500.001893499301	500.001893499301	500.001893499301	500.001893499301	500.001893499301	500.001893499301	500.001893499301	500.001893499301	500.001893499301	500.001893499301	500.001893499301	500.001893499301	500.001893499301	500.001893499301
500.001893499301	500.001893499301	500.001893499301	500.001893499301	500.001893499301	500.001893499301	500.001893499301	500.001893499301	500.001893499301	500.001893499301	500.001893499301	500.001893499301	500.001893499301	500.001893499301	500.001893499301	500.001893499301	500.001893499301	500.001893499301	500.001893499301	500.001893499301	500.001893499301	500.001893499301	500.001893499301	500.001893499301	500.001893499301	500.001893499301	500.001893499301	500.001893499301	500.001893499301	500.001893499301
500.001819380843	500.001819380843	500.001819380843	500.001819380843	500.001819380843	500.001819380843	500.001819380843	500.001819380843	500.001819380843	500.001819380843	500.001819380843	500.001819380843	500.001819380843	500.001819380843	500.001819380843	500.001819380843	500.001819380843	500.001819380843	500.001819380843	500.001819380843	500.001819380843	500.001819380843	500.001819380843	500.001819380843	500.001819380843	500.001819380843	500.001819380843	500.001819380843	500.001819380843	500.001819380843
500.00169868617894	500.00169868617894	500.00169868617894	500.00169868617894	500.00169868617894	500.00169868617894	500.00169868617894	500.00169868617894	500.00169868617894	500.00169868617894	500.00169868617894	500.00169868617894	500.00169868617894	500.00169868617894	500.00169868617894	500.00169868617894	500.00169868617894	500.00169868617894	500.00169868617894	500.00169868617894	500.00169868617894	500.00169868617894	500.00169868617894	500.00169868617894	500.00169868617894	500.00169868617894	500.00169868617894	500.00169868617894	500.00169868617894	500.00169868617894
500.00169868617894	500.00169868617894	500.00169868617894	500.00169868617894	500.00169868617894	500.00169868617894	500.00169868617894	500.00169868617894	500.00169868617894	500.00169868617894	500.00169868617894	500.00169868617894	500.00169868617894	500.00169868617894	500.00169868617894	500.00169868617894	500.00169868617894	500.00169868617894	500.00169868617894	500.00169868617894	500.00169868617894	500.00169868617894	500.00169868617894	500.00169868617894	500.00169868617894	500.00169868617894	500.00169868617894	500.00169868617894	500.00169868617894	500.00169868617894
500.00169868617894	500.00169868617894	500.00169868617894	500.00169868617894	500.00169868617894	500.00169868617894	500.00169868617894	500.00169868617894	500.00169868617894	500.00169868617894	500.00169868617894	500.00169868617894	500.00169868617894	500.00169868617894	500.00169868617894	500.00169868617894	500.00169868617894	500.00169868617894	500.00169868617894	500.00169868617894	500.00169868617894	500.00169868617894	500.00169868617894	500.00169868617894	500.00169868617894	500.00169868617894	500.00169868617894	500.00169868617894	500.00169868617894	500.00169868617894
500.00163013200023	500.00163013200023	500.00163013200023	500.00163013200023	500.00163013200023	500.00163013200023	500.00163013200023	500.00163013200023	500.00163013200023	500.00163013200023	500.00163013200023	500.00163013200023	500.00163013200023	500.00163013200023	500.00163013200023	500.00163013200023	500.00163013200023	500.00163013200023	500.00163013200023	500.00163013200023	500.00163013200023	500.00163013200023	500.00163013200023	500.00163013200023	500.00163013200023	500.00163013200023	500.00163013200023	500.00163013200023	500.00163013200023	500.00163013200023
500.0012605946808	500.0012605946808	500.0012605946808	500.0012605946808	500.0012605946808	500.0012605946808	500.0012605946808	500.0012605946808	500.0012605946808	500.0012605946808	500.0012605946808	500.0012605946808	500.0012605946808	500.0012605946808	500.0012605946808	500.0012605946808	500.0012605946808	500.0012605946808	500.0012605946808	500.0012605946808	500.0012605946808	500.0012605946808	500.0012605946808	500.0012605946808	500.0012605946808	500.0012605946808	500.0012605946808	500.0012605946808	500.0012605946808	500.0012605946808
500.0012605946808	500.0012605946808	500.0012605946808	500.0012605946808	500.0012605946808	500.0012605946808	500.0012605946808	500.0012605946808	500.0012605946808	500.0012605946808	500.0012605946808	500.0012605946808	500.0012605946808	500.0012605946808	500.0012605946808	500.0012605946808	500.0012605946808	500.0012605946808	500.0012605946808	500.0012605946808	500.0012605946808	500.0012605946808	500.0012605946808	500.0012605946808	500.0012605946808	500.0012605946808	500.0012605946808	500.0012605946808	500.0012605946808	500.0012605946808
500.0012605946808	500.0012605946808	500.0012605946808	500.0012605946808	500.0012605946808	500.0012605946808	500.0012605946808	500.0012605946808	500.0012605946808	500.0012605946808	500.0012605946808	500.0012605946808	500.0012605946808	500.0012605946808	500.0012605946808	500.0012605946808	500.0012605946808	500.0012605946808	500.0012605946808	500.0012605946808	500.0012605946808	500.0012605946808	500.0012605946808	500.0012605946808	500.0012605946808	500.0012605946808	500.0012605946808	500.0012605946808	500.0012605946808	500.0012605946808
500.0012605946808	500.0012605946808	500.0012605946808	500.0012605946808	500.0012605946808	500.0012605946808	500.0012605946808	500.0012605946808	500.0012605946808	500.0012605946808	500.0012605946808	500.0012605946808	500.0012605946808	500.0012605946808	500.0012605946808	500.0012605946808	500.0012605946808	500.0012605946808	500.0012605946808	500.0012605946808	500.0012605946808	500.0012605946808	500.0012605946808	500.0012605946808	500.0012605946808	500.0012605946808	500.0012605946808	500.0012605946808	500.0012605946808	500.0012605946808
500.0012605946808	500.0012605946808	500.0012605946808	500.0012605946808	500.0012605946808	500.0012605946808	500.0012605946808	500.0012605946808	500.0012605946808	500.0012605946808	500.0012605946808	500.0012605946808	500.0012605946808	500.0012605946808	500.0012605946808	500.0012605946808	500.0012605946808	500.0012605946808	500.0012605946808	500.0012605946808	500.0012605946808	500.0012605946808	500.0012605946808	500.0012605946808	500.0012605946808	500.0012605946808	500.0012605946808	500.0012605946808	500.0012605946808	500.0012605946808
500.0012605946808	500.0012605946808	500.0012605946808	500.0012605946808	500.0012605946808	500.0012605946808	500.0012605946808	500.0012605946808	500.0012605946808	500.0012605946808	500.0012605946808	500.0012605946808	500.0012605946808	500.0012605946808	500.0012605946808	500.0012605946808	500.0012605946808	500.0012605946808	500.0012605946808	500.0012605946808	500.0012605946808	500.0012605946808	500.0012605946808	500.0012605946808	500.0012605946808	500.0012605946808	500.0012605946808	500.0012605946808	500.0012605946808	500.0012605946808
500.0012605946808	500.0012605946808	500.0012605946808	500.0012605946808	500.0012605946808	500.0012605946808	500.0012605946808	500.0012605946808	500.0012605946808	500.0012605946808	500.0012605946808	500.0012605946808	500.0012605946808	500.0012605946808	500.0012605946808	500.0012605946808	500.0012605946808	500.0012605946808	500.0012605946808	500.0012605946808	500.0012605946808	500.0012605946808	500.0012605946808	500.0012605946808	500.0012605946808	500.0012605946808	500.0012605946808	500.0012605946808	500.0012605946808	500.0012605946808
500.0012605946808	500.0012605946808	500.0012605946808	500.0012605946808	500.0012605946808	500.0012605946808	500.0012605946808	500.0012605946808	500.0012605946808	500.0012605946808	500.0012605946808	500.0012605946808	500.0012605946808	500.0012605946808	500.0012605946808	500.0012605946808	500.0012605946808	500.0012605946808	500.0012605946808	500.0012605946808	500.0012605946808	500.0012605946808	500.0012605946808	500.0012605946808	500.0012605946808	500.0012605946808	500.0012605946808	500.0012605946808	500.0012605946808	500.0012605946808
500.0012151228713	500.0012151228713	500.0012151228713	500.0012151228713	500.0012151228713	500.0012151228713	500.0012151228713	500.0012151228713	500.0012151228713	500.0012151228713	500.0012151228713	500.0012151228713	500.0012151228713	500.0012151228713	500.0012151228713	500.0012151228713	500.0012151228713	500.0012151228713	500.0012151228713	500.0012151228713	500.0012151228713	500.0012151228713	500.0012151228713	500.0012151228713	500.0012151228713	500.0012151228713	500.0012151228713	500.0012151228713	500.0012151228713	500.0012151228713
500.00117473059527	500.00117473059527	500.00117473059527	500.00117473059527	500.00117473059527	500.00117473059527	500.00117473059527	500.00117473059527	500.00117473059527	500.00117473059527	500.00117473059527	500.00117473059527	500.00117473059527	500.00117473059527	500.00117473059527	500.00117473059527	500.00117473059527	500.00117473059527	500.00117473059527	500.00117473059527	500.00117473059527	500.00117473059527	500.00117473059527	500.00117473059527	500.00117473059527	500.00117473059527	500.00117473059527	500.00117473059527	500.00117473059527	500.00117473059527
500.0011323437173	500.0011323437173	500.0011323437173	500.0011323437173	500.0011323437173	500.0011323437173	500.0011323437173	500.0011323437173	500.0011323437173	500.0011323437173	500.0011323437173	500.0011323437173	500.0011323437173	500.0011323437173	500.0011323437173	500.0011323437173	500.0011323437173	500.0011323437173	500.0011323437173	500.0011323437173	500.0011323437173	500.0011323437173	500.0011323437173	500.0011323437173	500.0011323437173	500.0011323437173	500.0011323437173	500.0011323437173	500.0011323437173	500.0011323437173
500.0011323437173	500.0011323437173	500.0011323437173	500.0011323437173	500.0011323437173	500.0011323437173	500.0011323437173	500.0011323437173	500.0011323437173	500.0011323437173	500.0011323437173	500.0011323437173	500.0011323437173	500.0011323437173	500.0011323437173	500.0011323437173	500.0011323437173	500.0011323437173	500.0011323437173	500.0011323437173	500.0011323437173	500.0011323437173	500.0011323437173	500.0011323437173	500.0011323437173	500.0011323437173	500.0011323437173	500.0011323437173	500.0011323437173	500.0011323437173
500.00103143554776	500.00103143554776	500.00103143554776	500.00103143554776	500.00103143554776	500.00103143554776	500.00103143554776	500.00103143554776	500.00103143554776	500.00103143554776	500.00103143554776	500.00103143554776	500.00103143554776	500.00103143554776	500.00103143554776	500.00103143554776	500.00103143554776	500.00103143554776	500.00103143554776	500.00103143554776	500.00103143554776	500.00103143554776	500.00103143554776	500.00103143554776	500.00103143554776	500.00103143554776	500.00103143554776	500.00103143554776	500.00103143554776	500.00103143554776
500.00103143554776	500.00103143554776	500.00103143554776	500.00103143554776	500.00103143554776	500.00103143554776	500.00103143554776	500.00103143554776	500.00103143554776	500.00103143554776	500.00103143554776	500.00103143554776	500.00103143554776	500.00103143554776	500.00103143554776	500.00103143554776	500.00103143554776	500.00103143554776	500.00103143554776	500.00103143554776	500.00103143554776	500.00103143554776	500.00103143554776	500.00103143554776	500.00103143554776	500.00103143554776	500.00103143554776	500.00103143554776	500.00103143554776	500.00103143554776
500.00103143554776	500.00103143554776	500.00103143554776	500.00103143554776	500.00103143554776	500.00103143554776	500.00103143554776	500.00103143554776	500.00103143554776	500.00103143554776	500.00103143554776	500.00103143554776	500.00103143554776	500.00103143554776	500.00103143554776	500.00103143554776	500.00103143554776	500.00103143554776	500.00103143554776	500.00103143554776	500.00103143554776	500.00103143554776	500.00103143554776	500.00103143554776	500.00103143554776	500.00103143554776	500.00103143554776	500.00103143554776	500.00103143554776	500.00103143554776
500.0009654763432	500.0009654763432	500.0009654763432	500.0009654763432	500.0009654763432	500.0009654763432	500.0009654763432	500.0009654763432	500.0009654763432	500.0009654763432	500.0009654763432	500.0009654763432	500.0009654763432	500.0009654763432	500.0009654763432	500.0009654763432	500.0009654763432	500.0009654763432	500.0009654763432	500.0009654763432	500.0009654763432	500.0009654763432	500.0009654763432	500.0009654763432	500.0009654763432	500.0009654763432	500.0009654763432	500.0009654763432	500.0009654763432	500.0009654763432
500.00093309202293	500.00093309202293	500.00093309202293	500.00093309202293	500.00093309202293	500.00093309202293	500.00093309202293	500.00093309202293	500.00093309202293	500.00093309202293	500.00093309202293	500.00093309202293	500.00093309202293	500.00093309202293	500.00093309202293	500.00093309202293	500.00093309202293	500.00093309202293	500.00093309202293	500.00093309202293	500.00093309202293	500.00093309202293	500.00093309202293	500.00093309202293	500.00093309202293	500.00093309202293	500.00093309202293	500.00093309202293	500.00093309202293	500.00093309202293
500.00093309202293	500.00093309202293	500.00093309202293	500.00093309202293	500.00093309202293	500.00093309202293	500.00093309202293	500.00093309202293	500.00093309202293	500.00093309202293	500.00093309202293	500.00093309202293	500.00093309202293	500.00093309202293	500.00093309202293	500.00093309202293	500.00093309202293	500.00093309202293	500.00093309202293	500.00093309202293	500.00093309202293	500.00093309202293	500.00093309202293	500.00093309202293	500.00093309202293	500.00093309202293	500.00093309202293	500.00093309202293	500.00093309202293	500.00093309202293
500.00091851401396	500.00091851401396	500.00091851401396	500.00091851401396	500.00091851401396	500.00091851401396	500.00091851401396	500.00091851401396	500.00091851401396	500.00091851401396	500.00091851401396	500.00091851401396	500.00091851401396	500.00091851401396	500.00091851401396	500.00091851401396	500.00091851401396	500.00091851401396	500.00091851401396	500.00091851401396	500.00091851401396	500.00091851401396	500.00091851401396	500.00091851401396	500.00091851401396	500.00091851401396	500.00091851401396	500.00091851401396	500.00091851401396	500.00091851401396
500.00091851401396	500.00091851401396	500.00091851401396	500.00091851401396	500.00091851401396	500.00091851401396	500.00091851401396	500.00091851401396	500.00091851401396	500.00091851401396	500.00091851401396	500.00091851401396	500.00091851401396	500.00091851401396	500.00091851401396	500.00091851401396	500.00091851401396	500.00091851401396	500.00091851401396	500.00091851401396	500.00091851401396	500.00091851401396	500.00091851401396	500.00091851401396	500.00091851401396	500.00091851401396	500.00091851401396	500.00091851401396	500.00091851401396	500.00091851401396
500.00087106427344	500.00087106427344	500.00087106427344	500.00087106427344	500.00087106427344	500.00087106427344	500.00087106427344	500.00087106427344	500.00087106427344	500.00087106427344	500.00087106427344	500.00087106427344	500.00087106427344	500.00087106427344	500.00087106427344	500.00087106427344	500.00087106427344	500.00087106427344	500.00087106427344	500.00087106427344	500.00087106427344	500.00087106427344	500.00087106427344	500.00087106427344	500.00087106427344	500.00087106427344	500.00087106427344	500.00087106427344	500.00087106427344	500.00087106427344
500.00087106427344	500.00087106427344	500.00087106427344	500.00087106427344	500.00087106427344	500.00087106427344	500.00087106427344	500.00087106427344	500.00087106427344	500.00087106427344	500.00087106427344	500.00087106427344	500.00087106427344	500.00087106427344	500.00087106427344	500.00087106427344	500.00087106427344	500.00087106427344	500.00087106427344	500.00087106427344	500.00087106427344	500.00087106427344	500.00087106427344	500.00087106427344	500.00087106427344	500.00087106427344	500.00087106427344	500.00087106427344	500.00087106427344	500.00087106427344
500.00087106427344	500.00087106427344	500.00087106427344	500.00087106427344	500.00087106427344	500.00087106427344	500.00087106427344	500.00087106427344	500.00087106427344	500.00087106427344	500.00087106427344	500.00087106427344	500.00087106427344	500.00087106427344	500.00087106427344	500.00087106427344	500.00087106427344	500.00087106427344	500.00087106427344	500.00087106427344	500.00087106427344	500.00087106427344	500.00087106427344	500.00087106427344	500.00087106427344	500.00087106427344	500.00087106427344	500.00087106427344	500.00087106427344	500.00087106427344
500.00087106427344	500.00087106427344	500.00087106427344	500.00087106427344	500.00087106427344	500.00087106427344	500.00087106427344	500.00087106427344	500.00087106427344	500.00087106427344	500.00087106427344	500.00087106427344	500.00087106427344	500.00087106427344	500.00087106427344	500.00087106427344	500.00087106427344	500.00087106427344	500.00087106427344	500.00087106427344	500.00087106427344	500.00087106427344	500.00087106427344	500.00087106427344	500.00087106427344	500.00087106427344	500.00087106427344	500.00087106427344	500.00087106427344	500.00087106427344
500.00085298292186	500.00085298292186	500.00085298292186	500.00085298292186	500.00085298292186	500.00085298292186	500.00085298292186	500.00085298292186	500.00085298292186	500.00085298292186	500.00085298292186	500.00085298292186	500.00085298292186	500.00085298292186	500.00085298292186	500.00085298292186	500.00085298292186	500.00085298292186	500.00085298292186	500.00085298292186	500.00085298292186	500.00085298292186	500.00085298292186	500.00085298292186	500.00085298292186	500.00085298292186	500.00085298292186	500.00085298292186	500.00085298292186	500.00085298292186
500.0008358059194	500.0008358059194	500.0008358059194	500.0008358059194	500.0008358059194	500.0008358059194	500.0008358059194	500.0008358059194	500.0008358059194	500.0008358059194	500.0008358059194	500.0008358059194	500.0008358059194	500.0008358059194	500.0008358059194	500.0008358059194	500.0008358059194	500.0008358059194	500.0008358059194	500.0008358059194	500.0008358059194	500.0008358059194	500.0008358059194	500.0008358059194	500.0008358059194	500.0008358059194	500.0008358059194	500.0008358059194	500.0008358059194	500.0008358059194
500.00082154994726	500.00082154994726	500.00082154994726	500.00082154994726	500.00082154994726	500.00082154994726	500.00082154994726	500.00082154994726	500.00082154994726	500.00082154994726	500.00082154994726	500.00082154994726	500.00082154994726	500.00082154994726	500.00082154994726	500.00082154994726	500.00082154994726	500.00082154994726	500.00082154994726	500.00082154994726	500.00082154994726	500.00082154994726	500.00082154994726	500.00082154994726	500.00082154994726	500.00082154994726	500.00082154994726	500.00082154994726	500.00082154994726	500.00082154994726
500.0007702511857	500.0007702511857	500.0007702511857	500.0007702511857	500.0007702511857	500.0007702511857	500.0007702511857	500.0007702511857	500.0007702511857	500.0007702511857	500.0007702511857	500.0007702511857	500.0007702511857	500.0007702511857	500.0007702511857	500.0007702511857	500.0007702511857	500.0007702511857	500.0007702511857	500.0007702511857	500.0007702511857	500.0007702511857	500.0007702511857	500.0007702511857	500.0007702511857	500.0007702511857	500.0007702511857	500.0007702511857	500.0007702511857	500.0007702511857
500.0007702511857	500.0007702511857	500.0007702511857	500.0007702511857	500.0007702511857	500.0007702511857	500.0007702511857	500.0007702511857	500.0007702511857	500.0007702511857	500.0007702511857	500.0007702511857	500.0007702511857	500.0007702511857	500.0007702511857	500.0007702511857	500.0007702511857	500.0007702511857	500.0007702511857	500.0007702511857	500.0007702511857	500.0007702511857	500.0007702511857	500.0007702511857	500.0007702511857	500.0007702511857	500.0007702511857	500.0007702511857	500.0007702511857	500.0007702511857
500.0007702511857	500.0007702511857	500.0007702511857	500.0007702511857	500.0007702511857	500.0007702511857	500.0007702511857	500.0007702511857	500.0007702511857	500.0007702511857	500.0007702511857	500.0007702511857	500.0007702511857	500.0007702511857	500.0007702511857	500.0007702511857	500.0007702511857	500.0007702511857	500.0007702511857	500.0007702511857	500.0007702511857	500.0007702511857	500.0007702511857	500.0007702511857	500.0007702511857	500.0007702511857	500.0007702511857	500.0007702511857	500.0007702511857	500.0007702511857
500.0007702511857	500.0007702511857	500.0007702511857	500.0007702511857	500.0007702511857	500.0007702511857	500.0007702511857	500.0007702511857	500.0007702511857	500.0007702511857	500.0007702511857	500.0007702511857	500.0007702511857	500.0007702511857	500.0007702511857	500.0007702511857	500.0007702511857	500.0007702511857	500.0007702511857	500.0007702511857	500.0007702511857	500.0007702511857	500.0007702511857	500.0007702511857	500.0007702511857	500.0007702511857	500.0007702511857	500.0007702511857	500.0007702511857	500.0007702511857
500.0007702511857	500.0007702511857	500.0007702511857	500.0007702511857	500.0007702511857	500.0007702511857	500.0007702511857	500.0007702511857	500.0007702511857	500.0007702511857	500.0007702511857	500.0007702511857	500.0007702511857	500.0007702511857	500.0007702511857	500.0007702511857	500.0007702511857	500.0007702511857	500.0007702511857	500.0007702511857	500.0007702511857	500.0007702511857	500.0007702511857	500.0007702511857	500.0007702511857	500.0007702511857	500.0007702511857	500.0007702511857	500.0007702511857	500.0007702511857
500.000741801925	500.000741801925	500.000741801925	500.000741801925	500.000741801925	500.000741801925	500.000741801925	500.000741801925	500.000741801925	500.000741801925	500.000741801925	500.000741801925	500.000741801925	500.000741801925	500.000741801925	500.000741801925	500.000741801925	500.000741801925	500.000741801925	500.000741801925	500.000741801925	500.000741801925	500.000741801925	500.000741801925	500.000741801925	500.000741801925	500.000741801925	500.000741801925	500.000741801925	500.000741801925
500.00073124228646	500.00073124228646	500.00073124228646	500.00073124228646	500.00073124228646	500.00073124228646	500.00073124228646	500.00073124228646	500.00073124228646	500.00073124228646	500.00073124228646	500.00073124228646	500.00073124228646	500.00073124228646	500.00073124228646	500.00073124228646	500.00073124228646	500.00073124228646	500.00073124228646	500.00073124228646	500.00073124228646	500.00073124228646	500.00073124228646	500.00073124228646	500.00073124228646	500.00073124228646	500.00073124228646	500.00073124228646	500.00073124228646	500.00073124228646
500.00070399801683	500.00070399801683	500.00070399801683	500.00070399801683	500.00070399801683	500.00070399801683	500.00070399801683	500.00070399801683	500.00070399801683	500.00070399801683	500.00070399801683	500.00070399801683	500.00070399801683	500.00070399801683	500.00070399801683	500.00070399801683	500.00070399801683	500.00070399801683	500.00070399801683	500.00070399801683	500.00070399801683	500.00070399801683	500.00070399801683	500.00070399801683	500.00070399801683	500.00070399801683	500.00070399801683	500.00070399801683	500.00070399801683	500.00070399801683
500.000689061359	500.000689061359	500.000689061359	500.000689061359	500.000689061359	500.000689061359	500.000689061359	500.000689061359	500.000689061359	500.000689061359	500.000689061359	500.000689061359	500.000689061359	500.000689061359	500.000689061359	500.000689061359	500.000689061359	500.000689061359	500.000689061359	500.000689061359	500.000689061359	500.000689061359	500.000689061359	500.000689061359	500.000689061359	500.000689061359	500.000689061359	500.000689061359	500.000689061359	500.000689061359
500.000689061359	500.000689061359	500.000689061359	500.000689061359	500.000689061359	500.000689061359	500.000689061359	500.000689061359	500.000689061359	500.000689061359	500.000689061359	500.000689061359	500.000689061359	500.000689061359	500.000689061359	500.000689061359	500.000689061359	500.000689061359	500.000689061359	500.000689061359	500.000689061359	500.000689061359	500.000689061359	500.000689061359	500.000689061359	500.000689061359	500.000689061359	500.000689061359	500.000689061359	500.000689061359
500.0006333615581	500.0006333615581	500.0006333615581	500.0006333615581	500.0006333615581	500.0006333615581	500.0006333615581	500.0006333615581	500.0006333615581	500.0006333615581	500.0006333615581	500.0006333615581	500.0006333615581	500.0006333615581	500.0006333615581	500.0006333615581	500.0006333615581	500.0006333615581	500.0006333615581	500.0006333615581	500.0006333615581	500.0006333615581	500.0006333615581	500.0006333615581	500.0006333615581	500.0006333615581	500.0006333615581	500.0006333615581	500.0006333615581	500.0006333615581
500.0006333615581	500.0006333615581	500.0006333615581	500.0006333615581	500.0006333615581	500.0006333615581	500.0006333615581	500.0006333615581	500.0006333615581	500.0006333615581	500.0006333615581	500.0006333615581	500.0006333615581	500.0006333615581	500.0006333615581	500.0006333615581	500.0006333615581	500.0006333615581	500.0006333615581	500.0006333615581	500.0006333615581	500.0006333615581	500.0006333615581	500.0006333615581	500.0006333615581	500.0006333615581	500.0006333615581	500.0006333615581	500.0006333615581	500.0006333615581
500.0006333615581	500.0006333615581	500.0006333615581	500.0006333615581	500.0006333615581	500.0006333615581	500.0006333615581	500.0006333615581	500.0006333615581	500.0006333615581	500.0006333615581	500.0006333615581	500.0006333615581	500.0006333615581	500.0006333615581	500.0006333615581	500.0006333615581	500.0006333615581	500.0006333615581	500.0006333615581	500.0006333615581	500.0006333615581	500.0006333615581	500.0006333615581	500.0006333615581	500.0006333615581	500.0006333615581	500.0006333615581	500.0006333615581	500.0006333615581
500.0006333615581	500.0006333615581	500.0006333615581	500.0006333615581	500.0006333615581	500.0006333615581	500.0006333615581	500.0006333615581	500.0006333615581	500.0006333615581	500.0006333615581	500.0006333615581	500.0006333615581	500.0006333615581	500.0006333615581	500.0006333615581	500.0006333615581	500.0006333615581	500.0006333615581	500.0006333615581	500.0006333615581	500.0006333615581	500.0006333615581	500.0006333615581	500.0006333615581	500.0006333615581	500.0006333615581	500.0006333615581	500.0006333615581	500.0006333615581
500.0006333615581	500.0006333615581	500.0006333615581	500.0006333615581	500.0006333615581	500.0006333615581	500.0006333615581	500.0006333615581	500.0006333615581	500.0006333615581	500.0006333615581	500.0006333615581	500.0006333615581	500.0006333615581	500.0006333615581	500.0006333615581	500.0006333615581	500.0006333615581	500.0006333615581	500.0006333615581	500.0006333615581	500.0006333615581	500.0006333615581	500.0006333615581	500.0006333615581	500.0006333615581	500.0006333615581	500.0006333615581	500.0006333615581	500.0006333615581
500.0006333615581	500.0006333615581	500.0006333615581	500.0006333615581	500.0006333615581	500.0006333615581	500.0006333615581	500.0006333615581	500.0006333615581	500.0006333615581	500.0006333615581	500.0006333615581	500.0006333615581	500.0006333615581	500.0006333615581	500.0006333615581	500.0006333615581	500.0006333615581	500.0006333615581	500.0006333615581	500.0006333615581	500.0006333615581	500.0006333615581	500.0006333615581	500.0006333615581	500.0006333615581	500.0006333615581	500.0006333615581	500.0006333615581	500.0006333615581
500.0006333615581	500.0006333615581	500.0006333615581	500.0006333615581	500.0006333615581	500.0006333615581	500.0006333615581	500.0006333615581	500.0006333615581	500.0006333615581	500.0006333615581	500.0006333615581	500.0006333615581	500.0006333615581	500.0006333615581	500.0006333615581	500.0006333615581	500.0006333615581	500.0006333615581	500.0006333615581	500.0006333615581	500.0006333615581	500.0006333615581	500.0006333615581	500.0006333615581	500.0006333615581	500.0006333615581	500.0006333615581	500.0006333615581	500.0006333615581
500.0006333615581	500.0006333615581	500.0006333615581	500.0006333615581	500.0006333615581	500.0006333615581	500.0006333615581	500.0006333615581	500.0006333615581	500.0006333615581	500.0006333615581	500.0006333615581	500.0006333615581	500.0006333615581	500.0006333615581	500.0006333615581	500.0006333615581	500.0006333615581	500.0006333615581	500.0006333615581	500.0006333615581	500.0006333615581	500.0006333615581	500.0006333615581	500.0006333615581	500.0006333615581	500.0006333615581	500.0006333615581	500.0006333615581	500.0006333615581
500.0006333615581	500.0006333615581	500.0006333615581	500.0006333615581	500.0006333615581	500.0006333615581	500.0006333615581	500.0006333615581	500.0006333615581	500.0006333615581	500.0006333615581	500.0006333615581	500.0006333615581	500.0006333615581	500.0006333615581	500.0006333615581	500.0006333615581	500.0006333615581	500.0006333615581	500.0006333615581	500.0006333615581	500.0006333615581	500.0006333615581	500.0006333615581	500.0006333615581	500.0006333615581	500.0006333615581	500.0006333615581	500.0006333615581	500.0006333615581
500.0006333615581	500.0006333615581	500.0006333615581	500.0006333615581	500.0006333615581	500.0006333615581	500.0006333615581	500.0006333615581	500.0006333615581	500.0006333615581	500.0006333615581	500.0006333615581	500.0006333615581	500.0006333615581	500.0006333615581	500.0006333615581	500.0006333615581	500.0006333615581	500.0006333615581	500.0006333615581	500.0006333615581	500.0006333615581	500.0006333615581	500.0006333615581	500.0006333615581	500.0006333615581	500.0006333615581	500.0006333615581	500.0006333615581	500.0006333615581
500.00061278780714	500.00061278780714	500.00061278780714	500.00061278780714	500.00061278780714	500.00061278780714	500.00061278780714	500.00061278780714	500.00061278780714	500.00061278780714	500.00061278780714	500.00061278780714	500.00061278780714	500.00061278780714	500.00061278780714	500.00061278780714	500.00061278780714	500.00061278780714	500.00061278780714	500.00061278780714	500.00061278780714	500.00061278780714	500.00061278780714	500.00061278780714	500.00061278780714	500.00061278780714	500.00061278780714	500.00061278780714	500.00061278780714	500.00061278780714
500.00059304123033	500.00059304123033	500.00059304123033	500.00059304123033	500.00059304123033	500.00059304123033	500.00059304123033	500.00059304123033	500.00059304123033	500.00059304123033	500.00059304123033	500.00059304123033	500.00059304123033	500.00059304123033	500.00059304123033	500.00059304123033	500.00059304123033	500.00059304123033	500.00059304123033	500.00059304123033	500.00059304123033	500.00059304123033	500.00059304123033	500.00059304123033	500.00059304123033	500.00059304123033	500.00059304123033	500.00059304123033	500.00059304123033	500.00059304123033
500.000582164797	500.000582164797	500.000582164797	500.000582164797	500.000582164797	500.000582164797	500.000582164797	500.000582164797	500.000582164797	500.000582164797	500.000582164797	500.000582164797	500.000582164797	500.000582164797	500.000582164797	500.000582164797	500.000582164797	500.000582164797	500.000582164797	500.000582164797	500.000582164797	500.000582164797	500.000582164797	500.000582164797	500.000582164797	500.000582164797	500.000582164797	500.000582164797	500.000582164797	500.000582164797
500.00057050865814	500.00057050865814	500.00057050865814	500.00057050865814	500.00057050865814	500.00057050865814	500.00057050865814	500.00057050865814	500.00057050865814	500.00057050865814	500.00057050865814	500.00057050865814	500.00057050865814	500.00057050865814	500.00057050865814	500.00057050865814	500.00057050865814	500.00057050865814	500.00057050865814	500.00057050865814	500.00057050865814	500.00057050865814	500.00057050865814	500.00057050865814	500.00057050865814	500.00057050865814	500.00057050865814	500.00057050865814	500.00057050865814	500.00057050865814
500.0005513404738	500.0005513404738	500.0005513404738	500.0005513404738	500.0005513404738	500.0005513404738	500.0005513404738	500.0005513404738	500.0005513404738	500.0005513404738	500.0005513404738	500.0005513404738	500.0005513404738	500.0005513404738	500.0005513404738	500.0005513404738	500.0005513404738	500.0005513404738	500.0005513404738	500.0005513404738	500.0005513404738	500.0005513404738	500.0005513404738	500.0005513404738	500.0005513404738	500.0005513404738	500.0005513404738	500.0005513404738	500.0005513404738	500.0005513404738
500.0005513404738	500.0005513404738	500.0005513404738	500.0005513404738	500.0005513404738	500.0005513404738	500.0005513404738	500.0005513404738	500.0005513404738	500.0005513404738	500.0005513404738	500.0005513404738	500.0005513404738	500.0005513404738	500.0005513404738	500.0005513404738	500.0005513404738	500.0005513404738	500.0005513404738	500.0005513404738	500.0005513404738	500.0005513404738	500.0005513404738	500.0005513404738	500.0005513404738	500.0005513404738	500.0005513404738	500.0005513404738	500.0005513404738	500.0005513404738
500.0005513404738	500.0005513404738	500.0005513404738	500.0005513404738	500.0005513404738	500.0005513404738	500.0005513404738	500.0005513404738	500.0005513404738	500.0005513404738	500.0005513404738	500.0005513404738	500.0005513404738	500.0005513404738	500.0005513404738	500.0005513404738	500.0005513404738	500.0005513404738	500.0005513404738	500.0005513404738	500.0005513404738	500.0005513404738	500.0005513404738	500.0005513404738	500.0005513404738	500.0005513404738	500.0005513404738	500.0005513404738	500.0005513404738	500.0005513404738
500.0005513404738	500.0005513404738	500.0005513404738	500.0005513404738	500.0005513404738	500.0005513404738	500.0005513404738	500.0005513404738	500.0005513404738	500.0005513404738	500.0005513404738	500.0005513404738	500.0005513404738	500.0005513404738	500.0005513404738	500.0005513404738	500.0005513404738	500.0005513404738	500.0005513404738	500.0005513404738	500.0005513404738	500.0005513404738	500.0005513404738	500.0005513404738	500.0005513404738	500.0005513404738	500.0005513404738	500.0005513404738	500.0005513404738	500.0005513404738
500.00053923928095	500.00053923928095	500.00053923928095	500.00053923928095	500.00053923928095	500.00053923928095	500.00053923928095	500.00053923928095	500.00053923928095	500.00053923928095	500.00053923928095	500.00053923928095	500.00053923928095	500.00053923928095	500.00053923928095	500.00053923928095	500.00053923928095	500.00053923928095	500.00053923928095	500.00053923928095	500.00053923928095	500.00053923928095	500.00053923928095	500.00053923928095	500.00053923928095	500.00053923928095	500.00053923928095	500.00053923928095	500.00053923928095	500.00053923928095
500.00053923928095	500.00053923928095	500.00053923928095	500.00053923928095	500.00053923928095	500.00053923928095	500.00053923928095	500.00053923928095	500.00053923928095	500.00053923928095	500.00053923928095	500.00053923928095	500.00053923928095	500.00053923928095	500.00053923928095	500.00053923928095	500.00053923928095	500.00053923928095	500.00053923928095	500.00053923928095	500.00053923928095	500.00053923928095	500.00053923928095	500.00053923928095	500.00053923928095	500.00053923928095	500.00053923928095	500.00053923928095	500.00053923928095	500.00053923928095
500.00053923928095	500.00053923928095	500.00053923928095	500.00053923928095	500.00053923928095	500.00053923928095	500.00053923928095	500.00053923928095	500.00053923928095	500.00053923928095	500.00053923928095	500.00053923928095	500.00053923928095	500.00053923928095	500.00053923928095	500.00053923928095	500.00053923928095	500.00053923928095	500.00053923928095	500.00053923928095	500.00053923928095	500.00053923928095	500.00053923928095	500.00053923928095	500.00053923928095	500.00053923928095	500.00053923928095	500.00053923928095	500.00053923928095	500.00053923928095
500.0005295561627	500.0005295561627	500.0005295561627	500.0005295561627	500.0005295561627	500.0005295561627	500.0005295561627	500.0005295561627	500.0005295561627	500.0005295561627	500.0005295561627	500.0005295561627	500.0005295561627	500.0005295561627	500.0005295561627	500.0005295561627	500.0005295561627	500.0005295561627	500.0005295561627	500.0005295561627	500.0005295561627	500.0005295561627	500.0005295561627	500.0005295561627	500.0005295561627	500.0005295561627	500.0005295561627	500.0005295561627	500.0005295561627	500.0005295561627
500.0005295561627	500.0005295561627	500.0005295561627	500.0005295561627	500.0005295561627	500.0005295561627	500.0005295561627	500.0005295561627	500.0005295561627	500.0005295561627	500.0005295561627	500.0005295561627	500.0005295561627	500.0005295561627	500.0005295561627	500.0005295561627	500.0005295561627	500.0005295561627	500.0005295561627	500.0005295561627	500.0005295561627	500.0005295561627	500.0005295561627	500.0005295561627	500.0005295561627	500.0005295561627	500.0005295561627	500.0005295561627	500.0005295561627	500.0005295561627
500.0005295561627	500.0005295561627	500.0005295561627	500.0005295561627	500.0005295561627	500.0005295561627	500.0005295561627	500.0005295561627	500.0005295561627	500.0005295561627	500.0005295561627	500.0005295561627	500.0005295561627	500.0005295561627	500.0005295561627	500.0005295561627	500.0005295561627	500.0005295561627	500.0005295561627	500.0005295561627	500.0005295561627	500.0005295561627	500.0005295561627	500.0005295561627	500.0005295561627	500.0005295561627	500.0005295561627	500.0005295561627	500.0005295561627	500.0005295561627
500.0005295561627	500.0005295561627	500.0005295561627	500.0005295561627	500.0005295561627	500.0005295561627	500.0005295561627	500.0005295561627	500.0005295561627	500.0005295561627	500.0005295561627	500.0005295561627	500.0005295561627	500.0005295561627	500.0005295561627	500.0005295561627	500.0005295561627	500.0005295561627	500.0005295561627	500.0005295561627	500.0005295561627	500.0005295561627	500.0005295561627	500.0005295561627	500.0005295561627	500.0005295561627	500.0005295561627	500.0005295561627	500.0005295561627	500.0005295561627
500.00052521524344	500.00052521524344	500.00052521524344	500.00052521524344	500.00052521524344	500.00052521524344	500.00052521524344	500.00052521524344	500.00052521524344	500.00052521524344	500.00052521524344	500.00052521524344	500.00052521524344	500.00052521524344	500.00052521524344	500.00052521524344	500.00052521524344	500.00052521524344	500.00052521524344	500.00052521524344	500.00052521524344	500.00052521524344	500.00052521524344	500.00052521524344	500.00052521524344	500.00052521524344	500.00052521524344	500.00052521524344	500.00052521524344	500.00052521524344
500.0005025138439	500.0005025138439	500.0005025138439	500.0005025138439	500.0005025138439	500.0005025138439	500.0005025138439	500.0005025138439	500.0005025138439	500.0005025138439	500.0005025138439	500.0005025138439	500.0005025138439	500.0005025138439	500.0005025138439	500.0005025138439	500.0005025138439	500.0005025138439	500.0005025138439	500.0005025138439	500.0005025138439	500.0005025138439	500.0005025138439	500.0005025138439	500.0005025138439	500.0005025138439	500.0005025138439	500.0005025138439	500.0005025138439	500.0005025138439
500.0004763499383	500.0004763499383	500.0004763499383	500.0004763499383	500.0004763499383	500.0004763499383	500.0004763499383	500.0004763499383	500.0004763499383	500.0004763499383	500.0004763499383	500.0004763499383	500.0004763499383	500.0004763499383	500.0004763499383	500.0004763499383	500.0004763499383	500.0004763499383	500.0004763499383	500.0004763499383	500.0004763499383	500.0004763499383	500.0004763499383	500.0004763499383	500.0004763499383	500.0004763499383	500.0004763499383	500.0004763499383	500.0004763499383	500.0004763499383
500.0004763499383	500.0004763499383	500.0004763499383	500.0004763499383	500.0004763499383	500.0004763499383	500.0004763499383	500.0004763499383	500.0004763499383	500.0004763499383	500.0004763499383	500.0004763499383	500.0004763499383	500.0004763499383	500.0004763499383	500.0004763499383	500.0004763499383	500.0004763499383	500.0004763499383	500.0004763499383	500.0004763499383	500.0004763499383	500.0004763499383	500.0004763499383	500.0004763499383	500.0004763499383	500.0004763499383	500.0004763499383	500.0004763499383	500.0004763499383
500.0004763499383	500.0004763499383	500.0004763499383	500.0004763499383	500.0004763499383	500.0004763499383	500.0004763499383	500.0004763499383	500.0004763499383	500.0004763499383	500.0004763499383	500.0004763499383	500.0004763499383	500.0004763499383	500.0004763499383	500.0004763499383	500.0004763499383	500.0004763499383	500.0004763499383	500.0004763499383	500.0004763499383	500.0004763499383	500.0004763499383	500.0004763499383	500.0004763499383	500.0004763499383	500.0004763499383	500.0004763499383	500.0004763499383	500.0004763499383
500.0004763499383	500.0004763499383	500.0004763499383	500.0004763499383	500.0004763499383	500.0004763499383	500.0004763499383	500.0004763499383	500.0004763499383	500.0004763499383	500.0004763499383	500.0004763499383	500.0004763499383	500.0004763499383	500.0004763499383	500.0004763499383	500.0004763499383	500.0004763499383	500.0004763499383	500.0004763499383	500.0004763499383	500.0004763499383	500.0004763499383	500.0004763499383	500.0004763499383	500.0004763499383	500.0004763499383	500.0004763499383	500.0004763499383	500.0004763499383
500.00046186210125	500.00046186210125	500.00046186210125	500.00046186210125	500.00046186210125	500.00046186210125	500.00046186210125	500.00046186210125	500.00046186210125	500.00046186210125	500.00046186210125	500.00046186210125	500.00046186210125	500.00046186210125	500.00046186210125	500.00046186210125	500.00046186210125	500.00046186210125	500.00046186210125	500.00046186210125	500.00046186210125	500.00046186210125	500.00046186210125	500.00046186210125	500.00046186210125	500.00046186210125	500.00046186210125	500.00046186210125	500.00046186210125	500.00046186210125
500.00046186210125	500.00046186210125	500.00046186210125	500.00046186210125	500.00046186210125	500.00046186210125	500.00046186210125	500.00046186210125	500.00046186210125	500.00046186210125	500.00046186210125	500.00046186210125	500.00046186210125	500.00046186210125	500.00046186210125	500.00046186210125	500.00046186210125	500.00046186210125	500.00046186210125	500.00046186210125	500.00046186210125	500.00046186210125	500.00046186210125	500.00046186210125	500.00046186210125	500.00046186210125	500.00046186210125	500.00046186210125	500.00046186210125	500.00046186210125
500.00044739399164	500.00044739399164	500.00044739399164	500.00044739399164	500.00044739399164	500.00044739399164	500.00044739399164	500.00044739399164	500.00044739399164	500.00044739399164	500.00044739399164	500.00044739399164	500.00044739399164	500.00044739399164	500.00044739399164	500.00044739399164	500.00044739399164	500.00044739399164	500.00044739399164	500.00044739399164	500.00044739399164	500.00044739399164	500.00044739399164	500.00044739399164	500.00044739399164	500.00044739399164	500.00044739399164	500.00044739399164	500.00044739399164	500.00044739399164
500.00044739399164	500.00044739399164	500.00044739399164	500.00044739399164	500.00044739399164	500.00044739399164	500.00044739399164	500.00044739399164	500.00044739399164	500.00044739399164	500.00044739399164	500.00044739399164	500.00044739399164	500.00044739399164	500.00044739399164	500.00044739399164	500.00044739399164	500.00044739399164	500.00044739399164	500.00044739399164	500.00044739399164	500.00044739399164	500.00044739399164	500.00044739399164	500.00044739399164	500.00044739399164	500.00044739399164	500.00044739399164	500.00044739399164	500.00044739399164
500.00044739399164	500.00044739399164	500.00044739399164	500.00044739399164	500.00044739399164	500.00044739399164	500.00044739399164	500.00044739399164	500.00044739399164	500.00044739399164	500.00044739399164	500.00044739399164	500.00044739399164	500.00044739399164	500.00044739399164	500.00044739399164	500.00044739399164	500.00044739399164	500.00044739399164	500.00044739399164	500.00044739399164	500.00044739399164	500.00044739399164	500.00044739399164	500.00044739399164	500.00044739399164	500.00044739399164	500.00044739399164	500.00044739399164	500.00044739399164
500.00042261896414	500.00042261896414	500.00042261896414	500.00042261896414	500.00042261896414	500.00042261896414	500.00042261896414	500.00042261896414	500.00042261896414	500.00042261896414	500.00042261896414	500.00042261896414	500.00042261896414	500.00042261896414	500.00042261896414	500.00042261896414	500.00042261896414	500.00042261896414	500.00042261896414	500.00042261896414	500.00042261896414	500.00042261896414	500.00042261896414	500.00042261896414	500.00042261896414	500.00042261896414	500.00042261896414	500.00042261896414	500.00042261896414	500.00042261896414
500.00042261896414	500.00042261896414	500.00042261896414	500.00042261896414	500.00042261896414	500.00042261896414	500.00042261896414	500.00042261896414	500.00042261896414	500.00042261896414	500.00042261896414	500.00042261896414	500.00042261896414	500.00042261896414	500.00042261896414	500.00042261896414	500.00042261896414	500.00042261896414	500.00042261896414	500.00042261896414	500.00042261896414	500.00042261896414	500.00042261896414	500.00042261896414	500.00042261896414	500.00042261896414	500.00042261896414	500.00042261896414	500.00042261896414	500.00042261896414
500.00042261896414	500.00042261896414	500.00042261896414	500.00042261896414	500.00042261896414	500.00042261896414	500.00042261896414	500.00042261896414	500.00042261896414	500.00042261896414	500.00042261896414	500.00042261896414	500.00042261896414	500.00042261896414	500.00042261896414	500.00042261896414	500.00042261896414	500.00042261896414	500.00042261896414	500.00042261896414	500.00042261896414	500.00042261896414	500.00042261896414	500.00042261896414	500.00042261896414	500.00042261896414	500.00042261896414	500.00042261896414	500.00042261896414	500.00042261896414
500.00042261896414	500.00042261896414	500.00042261896414	500.00042261896414	500.00042261896414	500.00042261896414	500.00042261896414	500.00042261896414	500.00042261896414	500.00042261896414	500.00042261896414	500.00042261896414	500.00042261896414	500.00042261896414	500.00042261896414	500.00042261896414	500.00042261896414	500.00042261896414	500.00042261896414	500.00042261896414	500.00042261896414	500.00042261896414	500.00042261896414	500.00042261896414	500.00042261896414	500.00042261896414	500.00042261896414	500.00042261896414	500.00042261896414	500.00042261896414
500.0004179792997	500.0004179792997	500.0004179792997	500.0004179792997	500.0004179792997	500.0004179792997	500.0004179792997	500.0004179792997	500.0004179792997	500.0004179792997	500.0004179792997	500.0004179792997	500.0004179792997	500.0004179792997	500.0004179792997	500.0004179792997	500.0004179792997	500.0004179792997	500.0004179792997	500.0004179792997	500.0004179792997	500.0004179792997	500.0004179792997	500.0004179792997	500.0004179792997	500.0004179792997	500.0004179792997	500.0004179792997	500.0004179792997	500.0004179792997
500.0004179792997	500.0004179792997	500.0004179792997	500.0004179792997	500.0004179792997	500.0004179792997	500.0004179792997	500.0004179792997	500.0004179792997	500.0004179792997	500.0004179792997	500.0004179792997	500.0004179792997	500.0004179792997	500.0004179792997	500.0004179792997	500.0004179792997	500.0004179792997	500.0004179792997	500.0004179792997	500.0004179792997	500.0004179792997	500.0004179792997	500.0004179792997	500.0004179792997	500.0004179792997	500.0004179792997	500.0004179792997	500.0004179792997	500.0004179792997
500.0004179792997	500.0004179792997	500.0004179792997	500.0004179792997	500.0004179792997	500.0004179792997	500.0004179792997	500.0004179792997	500.0004179792997	500.0004179792997	500.0004179792997	500.0004179792997	500.0004179792997	500.0004179792997	500.0004179792997	500.0004179792997	500.0004179792997	500.0004179792997	500.0004179792997	500.0004179792997	500.0004179792997	500.0004179792997	500.0004179792997	500.0004179792997	500.0004179792997	500.0004179792997	500.0004179792997	500.0004179792997	500.0004179792997	500.0004179792997
500.0004124405693	500.0004124405693	500.0004124405693	500.0004124405693	500.0004124405693	500.0004124405693	500.0004124405693	500.0004124405693	500.0004124405693	500.0004124405693	500.0004124405693	500.0004124405693	500.0004124405693	500.0004124405693	500.0004124405693	500.0004124405693	500.0004124405693	500.0004124405693	500.0004124405693	500.0004124405693	500.0004124405693	500.0004124405693	500.0004124405693	500.0004124405693	500.0004124405693	500.0004124405693	500.0004124405693	500.0004124405693	500.0004124405693	500.0004124405693
500.0004124405693	500.0004124405693	500.0004124405693	500.0004124405693	500.0004124405693	500.0004124405693	500.0004124405693	500.0004124405693	500.0004124405693	500.0004124405693	500.0004124405693	500.0004124405693	500.0004124405693	500.0004124405693	500.0004124405693	500.0004124405693	500.0004124405693	500.0004124405693	500.0004124405693	500.0004124405693	500.0004124405693	500.0004124405693	500.0004124405693	500.0004124405693	500.0004124405693	500.0004124405693	500.0004124405693	500.0004124405693	500.0004124405693	500.0004124405693
500.0003907149233	500.0003907149233	500.0003907149233	500.0003907149233	500.0003907149233	500.0003907149233	500.0003907149233	500.0003907149233	500.0003907149233	500.0003907149233	500.0003907149233	500.0003907149233	500.0003907149233	500.0003907149233	500.0003907149233	500.0003907149233	500.0003907149233	500.0003907149233	500.0003907149233	500.0003907149233	500.0003907149233	500.0003907149233	500.0003907149233	500.0003907149233	500.0003907149233	500.0003907149233	500.0003907149233	500.0003907149233	500.0003907149233	500.0003907149233
500.0003907149233	500.0003907149233	500.0003907149233	500.0003907149233	500.0003907149233	500.0003907149233	500.0003907149233	500.0003907149233	500.0003907149233	500.0003907149233	500.0003907149233	500.0003907149233	500.0003907149233	500.0003907149233	500.0003907149233	500.0003907149233	500.0003907149233	500.0003907149233	500.0003907149233	500.0003907149233	500.0003907149233	500.0003907149233	500.0003907149233	500.0003907149233	500.0003907149233	500.0003907149233	500.0003907149233	500.0003907149233	500.0003907149233	500.0003907149233
500.0003907149233	500.0003907149233	500.0003907149233	500.0003907149233	500.0003907149233	500.0003907149233	500.0003907149233	500.0003907149233	500.0003907149233	500.0003907149233	500.0003907149233	500.0003907149233	500.0003907149233	500.0003907149233	500.0003907149233	500.0003907149233	500.0003907149233	500.0003907149233	500.0003907149233	500.0003907149233	500.0003907149233	500.0003907149233	500.0003907149233	500.0003907149233	500.0003907149233	500.0003907149233	500.0003907149233	500.0003907149233	500.0003907149233	500.0003907149233
500.0003907149233	500.0003907149233	500.0003907149233	500.0003907149233	500.0003907149233	500.0003907149233	500.0003907149233	500.0003907149233	500.0003907149233	500.0003907149233	500.0003907149233	500.0003907149233	500.0003907149233	500.0003907149233	500.0003907149233	500.0003907149233	500.0003907149233	500.0003907149233	500.0003907149233	500.0003907149233	500.0003907149233	500.0003907149233	500.0003907149233	500.0003907149233	500.0003907149233	500.0003907149233	500.0003907149233	500.0003907149233	500.0003907149233	500.0003907149233
500.0003902889555	500.0003902889555	500.0003902889555	500.0003902889555	500.0003902889555	500.0003902889555	500.0003902889555	500.0003902889555	500.0003902889555	500.0003902889555	500.0003902889555	500.0003902889555	500.0003902889555	500.0003902889555	500.0003902889555	500.0003902889555	500.0003902889555	500.0003902889555	500.0003902889555	500.0003902889555	500.0003902889555	500.0003902889555	500.0003902889555	500.0003902889555	500.0003902889555	500.0003902889555	500.0003902889555	500.0003902889555	500.0003902889555	500.0003902889555
500.0003780221692	500.0003780221692	500.0003780221692	500.0003780221692	500.0003780221692	500.0003780221692	500.0003780221692	500.0003780221692	500.0003780221692	500.0003780221692	500.0003780221692	500.0003780221692	500.0003780221692	500.0003780221692	500.0003780221692	500.0003780221692	500.0003780221692	500.0003780221692	500.0003780221692	500.0003780221692	500.0003780221692	500.0003780221692	500.0003780221692	500.0003780221692	500.0003780221692	500.0003780221692	500.0003780221692	500.0003780221692	500.0003780221692	500.0003780221692
500.0003780221692	500.0003780221692	500.0003780221692	500.0003780221692	500.0003780221692	500.0003780221692	500.0003780221692	500.0003780221692	500.0003780221692	500.0003780221692	500.0003780221692	500.0003780221692	500.0003780221692	500.0003780221692	500.0003780221692	500.0003780221692	500.0003780221692	500.0003780221692	500.0003780221692	500.0003780221692	500.0003780221692	500.0003780221692	500.0003780221692	500.0003780221692	500.0003780221692	500.0003780221692	500.0003780221692	500.0003780221692	500.0003780221692	500.0003780221692
500.0003780221692	500.0003780221692	500.0003780221692	500.0003780221692	500.0003780221692	500.0003780221692	500.0003780221692	500.0003780221692	500.0003780221692	500.0003780221692	500.0003780221692	500.0003780221692	500.0003780221692	500.0003780221692	500.0003780221692	500.0003780221692	500.0003780221692	500.0003780221692	500.0003780221692	500.0003780221692	500.0003780221692	500.0003780221692	500.0003780221692	500.0003780221692	500.0003780221692	500.0003780221692	500.0003780221692	500.0003780221692	500.0003780221692	500.0003780221692
500.0003780221692	500.0003780221692	500.0003780221692	500.0003780221692	500.0003780221692	500.0003780221692	500.0003780221692	500.0003780221692	500.0003780221692	500.0003780221692	500.0003780221692	500.0003780221692	500.0003780221692	500.0003780221692	500.0003780221692	500.0003780221692	500.0003780221692	500.0003780221692	500.0003780221692	500.0003780221692	500.0003780221692	500.0003780221692	500.0003780221692	500.0003780221692	500.0003780221692	500.0003780221692	500.0003780221692	500.0003780221692	500.0003780221692	500.0003780221692
500.00036954686567	500.00036954686567	500.00036954686567	500.00036954686567	500.00036954686567	500.00036954686567	500.00036954686567	500.00036954686567	500.00036954686567	500.00036954686567	500.00036954686567	500.00036954686567	500.00036954686567	500.00036954686567	500.00036954686567	500.00036954686567	500.00036954686567	500.00036954686567	500.00036954686567	500.00036954686567	500.00036954686567	500.00036954686567	500.00036954686567	500.00036954686567	500.00036954686567	500.00036954686567	500.00036954686567	500.00036954686567	500.00036954686567	500.00036954686567
500.00036954686567	500.00036954686567	500.00036954686567	500.00036954686567	500.00036954686567	500.00036954686567	500.00036954686567	500.00036954686567	500.00036954686567	500.00036954686567	500.00036954686567	500.00036954686567	500.00036954686567	500.00036954686567	500.00036954686567	500.00036954686567	500.00036954686567	500.00036954686567	500.00036954686567	500.00036954686567	500.00036954686567	500.00036954686567	500.00036954686567	500.00036954686567	500.00036954686567	500.00036954686567	500.00036954686567	500.00036954686567	500.00036954686567	500.00036954686567
500.0003682229013	500.0003682229013	500.0003682229013	500.0003682229013	500.0003682229013	500.0003682229013	500.0003682229013	500.0003682229013	500.0003682229013	500.0003682229013	500.0003682229013	500.0003682229013	500.0003682229013	500.0003682229013	500.0003682229013	500.0003682229013	500.0003682229013	500.0003682229013	500.0003682229013	500.0003682229013	500.0003682229013	500.0003682229013	500.0003682229013	500.0003682229013	500.0003682229013	500.0003682229013	500.0003682229013	500.0003682229013	500.0003682229013	500.0003682229013
500.0003682229013	500.0003682229013	500.0003682229013	500.0003682229013	500.0003682229013	500.0003682229013	500.0003682229013	500.0003682229013	500.0003682229013	500.0003682229013	500.0003682229013	500.0003682229013	500.0003682229013	500.0003682229013	500.0003682229013	500.0003682229013	500.0003682229013	500.0003682229013	500.0003682229013	500.0003682229013	500.0003682229013	500.0003682229013	500.0003682229013	500.0003682229013	500.0003682229013	500.0003682229013	500.0003682229013	500.0003682229013	500.0003682229013	500.0003682229013
500.0003680657494	500.0003680657494	500.0003680657494	500.0003680657494	500.0003680657494	500.0003680657494	500.0003680657494	500.0003680657494	500.0003680657494	500.0003680657494	500.0003680657494	500.0003680657494	500.0003680657494	500.0003680657494	500.0003680657494	500.0003680657494	500.0003680657494	500.0003680657494	500.0003680657494	500.0003680657494	500.0003680657494	500.0003680657494	500.0003680657494	500.0003680657494	500.0003680657494	500.0003680657494	500.0003680657494	500.0003680657494	500.0003680657494	500.0003680657494
500.00036676908405	500.00036676908405	500.00036676908405	500.00036676908405	500.00036676908405	500.00036676908405	500.00036676908405	500.00036676908405	500.00036676908405	500.00036676908405	500.00036676908405	500.00036676908405	500.00036676908405	500.00036676908405	500.00036676908405	500.00036676908405	500.00036676908405	500.00036676908405	500.00036676908405	500.00036676908405	500.00036676908405	500.00036676908405	500.00036676908405	500.00036676908405	500.00036676908405	500.00036676908405	500.00036676908405	500.00036676908405	500.00036676908405	500.00036676908405
500.0003594311873	500.0003594311873	500.0003594311873	500.0003594311873	500.0003594311873	500.0003594311873	500.0003594311873	500.0003594311873	500.0003594311873	500.0003594311873	500.0003594311873	500.0003594311873	500.0003594311873	500.0003594311873	500.0003594311873	500.0003594311873	500.0003594311873	500.0003594311873	500.0003594311873	500.0003594311873	500.0003594311873	500.0003594311873	500.0003594311873	500.0003594311873	500.0003594311873	500.0003594311873	500.0003594311873	500.0003594311873	500.0003594311873	500.0003594311873
500.0003594311873	500.0003594311873	500.0003594311873	500.0003594311873	500.0003594311873	500.0003594311873	500.0003594311873	500.0003594311873	500.0003594311873	500.0003594311873	500.0003594311873	500.0003594311873	500.0003594311873	500.0003594311873	500.0003594311873	500.0003594311873	500.0003594311873	500.0003594311873	500.0003594311873	500.0003594311873	500.0003594311873	500.0003594311873	500.0003594311873	500.0003594311873	500.0003594311873	500.0003594311873	500.0003594311873	500.0003594311873	500.0003594311873	500.0003594311873
500.0003594311873	500.0003594311873	500.0003594311873	500.0003594311873	500.0003594311873	500.0003594311873	500.0003594311873	500.0003594311873	500.0003594311873	500.0003594311873	500.0003594311873	500.0003594311873	500.0003594311873	500.0003594311873	500.0003594311873	500.0003594311873	500.0003594311873	500.0003594311873	500.0003594311873	500.0003594311873	500.0003594311873	500.0003594311873	500.0003594311873	500.0003594311873	500.0003594311873	500.0003594311873	500.0003594311873	500.0003594311873	500.0003594311873	500.0003594311873
500.0003594311873	500.0003594311873	500.0003594311873	500.0003594311873	500.0003594311873	500.0003594311873	500.0003594311873	500.0003594311873	500.0003594311873	500.0003594311873	500.0003594311873	500.0003594311873	500.0003594311873	500.0003594311873	500.0003594311873	500.0003594311873	500.0003594311873	500.0003594311873	500.0003594311873	500.0003594311873	500.0003594311873	500.0003594311873	500.0003594311873	500.0003594311873	500.0003594311873	500.0003594311873	500.0003594311873	500.0003594311873	500.0003594311873	500.0003594311873
500.0003581307966	500.0003581307966	500.0003581307966	500.0003581307966	500.0003581307966	500.0003581307966	500.0003581307966	500.0003581307966	500.0003581307966	500.0003581307966	500.0003581307966	500.0003581307966	500.0003581307966	500.0003581307966	500.0003581307966	500.0003581307966	500.0003581307966	500.0003581307966	500.0003581307966	500.0003581307966	500.0003581307966	500.0003581307966	500.0003581307966	500.0003581307966	500.0003581307966	500.0003581307966	500.0003581307966	500.0003581307966	500.0003581307966	500.0003581307966
500.0003581307966	500.0003581307966	500.0003581307966	500.0003581307966	500.0003581307966	500.0003581307966	500.0003581307966	500.0003581307966	500.0003581307966	500.0003581307966	500.0003581307966	500.0003581307966	500.0003581307966	500.0003581307966	500.0003581307966	500.0003581307966	500.0003581307966	500.0003581307966	500.0003581307966	500.0003581307966	500.0003581307966	500.0003581307966	500.0003581307966	500.0003581307966	500.0003581307966	500.0003581307966	500.0003581307966	500.0003581307966	500.0003581307966	500.0003581307966
500.0003526123415	500.0003526123415	500.0003526123415	500.0003526123415	500.0003526123415	500.0003526123415	500.0003526123415	500.0003526123415	500.0003526123415	500.0003526123415	500.0003526123415	500.0003526123415	500.0003526123415	500.0003526123415	500.0003526123415	500.0003526123415	500.0003526123415	500.0003526123415	500.0003526123415	500.0003526123415	500.0003526123415	500.0003526123415	500.0003526123415	500.0003526123415	500.0003526123415	500.0003526123415	500.0003526123415	500.0003526123415	500.0003526123415	500.0003526123415
500.0003526123415	500.0003526123415	500.0003526123415	500.0003526123415	500.0003526123415	500.0003526123415	500.0003526123415	500.0003526123415	500.0003526123415	500.0003526123415	500.0003526123415	500.0003526123415	500.0003526123415	500.0003526123415	500.0003526123415	500.0003526123415	500.0003526123415	500.0003526123415	500.0003526123415	500.0003526123415	500.0003526123415	500.0003526123415	500.0003526123415	500.0003526123415	500.0003526123415	500.0003526123415	500.0003526123415	500.0003526123415	500.0003526123415	500.0003526123415
500.0003526123415	500.0003526123415	500.0003526123415	500.0003526123415	500.0003526123415	500.0003526123415	500.0003526123415	500.0003526123415	500.0003526123415	500.0003526123415	500.0003526123415	500.0003526123415	500.0003526123415	500.0003526123415	500.0003526123415	500.0003526123415	500.0003526123415	500.0003526123415	500.0003526123415	500.0003526123415	500.0003526123415	500.0003526123415	500.0003526123415	500.0003526123415	500.0003526123415	500.0003526123415	500.0003526123415	500.0003526123415	500.0003526123415	500.0003526123415
500.0003526123415	500.0003526123415	500.0003526123415	500.0003526123415	500.0003526123415	500.0003526123415	500.0003526123415	500.0003526123415	500.0003526123415	500.0003526123415	500.0003526123415	500.0003526123415	500.0003526123415	500.0003526123415	500.0003526123415	500.0003526123415	500.0003526123415	500.0003526123415	500.0003526123415	500.0003526123415	500.0003526123415	500.0003526123415	500.0003526123415	500.0003526123415	500.0003526123415	500.0003526123415	500.0003526123415	500.0003526123415	500.0003526123415	500.0003526123415
500.0003526123415	500.0003526123415	500.0003526123415	500.0003526123415	500.0003526123415	500.0003526123415	500.0003526123415	500.0003526123415	500.0003526123415	500.0003526123415	500.0003526123415	500.0003526123415	500.0003526123415	500.0003526123415	500.0003526123415	500.0003526123415	500.0003526123415	500.0003526123415	500.0003526123415	500.0003526123415	500.0003526123415	500.0003526123415	500.0003526123415	500.0003526123415	500.0003526123415	500.0003526123415	500.0003526123415	500.0003526123415	500.0003526123415	500.0003526123415
500.0003526123415	500.0003526123415	500.0003526123415	500.0003526123415	500.0003526123415	500.0003526123415	500.0003526123415	500.0003526123415	500.0003526123415	500.0003526123415	500.0003526123415	500.0003526123415	500.0003526123415	500.0003526123415	500.0003526123415	500.0003526123415	500.0003526123415	500.0003526123415	500.0003526123415	500.0003526123415	500.0003526123415	500.0003526123415	500.0003526123415	500.0003526123415	500.0003526123415	500.0003526123415	500.0003526123415	500.0003526123415	500.0003526123415	500.0003526123415
500.0003526123415	500.0003526123415	500.0003526123415	500.0003526123415	500.0003526123415	500.0003526123415	500.0003526123415	500.0003526123415	500.0003526123415	500.0003526123415	500.0003526123415	500.0003526123415	500.0003526123415	500.0003526123415	500.0003526123415	500.0003526123415	500.0003526123415	500.0003526123415	500.0003526123415	500.0003526123415	500.0003526123415	500.0003526123415	500.0003526123415	500.0003526123415	500.0003526123415	500.0003526123415	500.0003526123415	500.0003526123415	500.0003526123415	500.0003526123415
500.00035172932473	500.00035172932473	500.00035172932473	500.00035172932473	500.00035172932473	500.00035172932473	500.00035172932473	500.00035172932473	500.00035172932473	500.00035172932473	500.00035172932473	500.00035172932473	500.00035172932473	500.00035172932473	500.00035172932473	500.00035172932473	500.00035172932473	500.00035172932473	500.00035172932473	500.00035172932473	500.00035172932473	500.00035172932473	500.00035172932473	500.00035172932473	500.00035172932473	500.00035172932473	500.00035172932473	500.00035172932473	500.00035172932473	500.00035172932473
500.00034899774823	500.00034899774823	500.00034899774823	500.00034899774823	500.00034899774823	500.00034899774823	500.00034899774823	500.00034899774823	500.00034899774823	500.00034899774823	500.00034899774823	500.00034899774823	500.00034899774823	500.00034899774823	500.00034899774823	500.00034899774823	500.00034899774823	500.00034899774823	500.00034899774823	500.00034899774823	500.00034899774823	500.00034899774823	500.00034899774823	500.00034899774823	500.00034899774823	500.00034899774823	500.00034899774823	500.00034899774823	500.00034899774823	500.00034899774823
500.0003430910293	500.0003430910293	500.0003430910293	500.0003430910293	500.0003430910293	500.0003430910293	500.0003430910293	500.0003430910293	500.0003430910293	500.0003430910293	500.0003430910293	500.0003430910293	500.0003430910293	500.0003430910293	500.0003430910293	500.0003430910293	500.0003430910293	500.0003430910293	500.0003430910293	500.0003430910293	500.0003430910293	500.0003430910293	500.0003430910293	500.0003430910293	500.0003430910293	500.0003430910293	500.0003430910293	500.0003430910293	500.0003430910293	500.0003430910293
500.0003380204609	500.0003380204609	500.0003380204609	500.0003380204609	500.0003380204609	500.0003380204609	500.0003380204609	500.0003380204609	500.0003380204609	500.0003380204609	500.0003380204609	500.0003380204609	500.0003380204609	500.0003380204609	500.0003380204609	500.0003380204609	500.0003380204609	500.0003380204609	500.0003380204609	500.0003380204609	500.0003380204609	500.0003380204609	500.0003380204609	500.0003380204609	500.0003380204609	500.0003380204609	500.0003380204609	500.0003380204609	500.0003380204609	500.0003380204609
500.0003380204609	500.0003380204609	500.0003380204609	500.0003380204609	500.0003380204609	500.0003380204609	500.0003380204609	500.0003380204609	500.0003380204609	500.0003380204609	500.0003380204609	500.0003380204609	500.0003380204609	500.0003380204609	500.0003380204609	500.0003380204609	500.0003380204609	500.0003380204609	500.0003380204609	500.0003380204609	500.0003380204609	500.0003380204609	500.0003380204609	500.0003380204609	500.0003380204609	500.0003380204609	500.0003380204609	500.0003380204609	500.0003380204609	500.0003380204609
500.0003380204609	500.0003380204609	500.0003380204609	500.0003380204609	500.0003380204609	500.0003380204609	500.0003380204609	500.0003380204609	500.0003380204609	500.0003380204609	500.0003380204609	500.0003380204609	500.0003380204609	500.0003380204609	500.0003380204609	500.0003380204609	500.0003380204609	500.0003380204609	500.0003380204609	500.0003380204609	500.0003380204609	500.0003380204609	500.0003380204609	500.0003380204609	500.0003380204609	500.0003380204609	500.0003380204609	500.0003380204609	500.0003380204609	500.0003380204609
500.0003380204609	500.0003380204609	500.0003380204609	500.0003380204609	500.0003380204609	500.0003380204609	500.0003380204609	500.0003380204609	500.0003380204609	500.0003380204609	500.0003380204609	500.0003380204609	500.0003380204609	500.0003380204609	500.0003380204609	500.0003380204609	500.0003380204609	500.0003380204609	500.0003380204609	500.0003380204609	500.0003380204609	500.0003380204609	500.0003380204609	500.0003380204609	500.0003380204609	500.0003380204609	500.0003380204609	500.0003380204609	500.0003380204609	500.0003380204609
500.00033800489024	500.00033800489024	500.00033800489024	500.00033800489024	500.00033800489024	500.00033800489024	500.00033800489024	500.00033800489024	500.00033800489024	500.00033800489024	500.00033800489024	500.00033800489024	500.00033800489024	500.00033800489024	500.00033800489024	500.00033800489024	500.00033800489024	500.00033800489024	500.00033800489024	500.00033800489024	500.00033800489024	500.00033800489024	500.00033800489024	500.00033800489024	500.00033800489024	500.00033800489024	500.00033800489024	500.00033800489024	500.00033800489024	500.00033800489024
500.00033800489024	500.00033800489024	500.00033800489024	500.00033800489024	500.00033800489024	500.00033800489024	500.00033800489024	500.00033800489024	500.00033800489024	500.00033800489024	500.00033800489024	500.00033800489024	500.00033800489024	500.00033800489024	500.00033800489024	500.00033800489024	500.00033800489024	500.00033800489024	500.00033800489024	500.00033800489024	500.00033800489024	500.00033800489024	500.00033800489024	500.00033800489024	500.00033800489024	500.00033800489024	500.00033800489024	500.00033800489024	500.00033800489024	500.00033800489024
500.0003342682908	500.0003342682908	500.0003342682908	500.0003342682908	500.0003342682908	500.0003342682908	500.0003342682908	500.0003342682908	500.0003342682908	500.0003342682908	500.0003342682908	500.0003342682908	500.0003342682908	500.0003342682908	500.0003342682908	500.0003342682908	500.0003342682908	500.0003342682908	500.0003342682908	500.0003342682908	500.0003342682908	500.0003342682908	500.0003342682908	500.0003342682908	500.0003342682908	500.0003342682908	500.0003342682908	500.0003342682908	500.0003342682908	500.0003342682908
500.0003342682908	500.0003342682908	500.0003342682908	500.0003342682908	500.0003342682908	500.0003342682908	500.0003342682908	500.0003342682908	500.0003342682908	500.0003342682908	500.0003342682908	500.0003342682908	500.0003342682908	500.0003342682908	500.0003342682908	500.0003342682908	500.0003342682908	500.0003342682908	500.0003342682908	500.0003342682908	500.0003342682908	500.0003342682908	500.0003342682908	500.0003342682908	500.0003342682908	500.0003342682908	500.0003342682908	500.0003342682908	500.0003342682908	500.0003342682908
500.0003224234191	500.0003224234191	500.0003224234191	500.0003224234191	500.0003224234191	500.0003224234191	500.0003224234191	500.0003224234191	500.0003224234191	500.0003224234191	500.0003224234191	500.0003224234191	500.0003224234191	500.0003224234191	500.0003224234191	500.0003224234191	500.0003224234191	500.0003224234191	500.0003224234191	500.0003224234191	500.0003224234191	500.0003224234191	500.0003224234191	500.0003224234191	500.0003224234191	500.0003224234191	500.0003224234191	500.0003224234191	500.0003224234191	500.0003224234191
500.0003224234191	500.0003224234191	500.0003224234191	500.0003224234191	500.0003224234191	500.0003224234191	500.0003224234191	500.0003224234191	500.0003224234191	500.0003224234191	500.0003224234191	500.0003224234191	500.0003224234191	500.0003224234191	500.0003224234191	500.0003224234191	500.0003224234191	500.0003224234191	500.0003224234191	500.0003224234191	500.0003224234191	500.0003224234191	500.0003224234191	500.0003224234191	500.0003224234191	500.0003224234191	500.0003224234191	500.0003224234191	500.0003224234191	500.0003224234191
500.0003224234191	500.0003224234191	500.0003224234191	500.0003224234191	500.0003224234191	500.0003224234191	500.0003224234191	500.0003224234191	500.0003224234191	500.0003224234191	500.0003224234191	500.0003224234191	500.0003224234191	500.0003224234191	500.0003224234191	500.0003224234191	500.0003224234191	500.0003224234191	500.0003224234191	500.0003224234191	500.0003224234191	500.0003224234191	500.0003224234191	500.0003224234191	500.0003224234191	500.0003224234191	500.0003224234191	500.0003224234191	500.0003224234191	500.0003224234191
500.0003224234191	500.0003224234191	500.0003224234191	500.0003224234191	500.0003224234191	500.0003224234191	500.0003224234191	500.0003224234191	500.0003224234191	500.0003224234191	500.0003224234191	500.0003224234191	500.0003224234191	500.0003224234191	500.0003224234191	500.0003224234191	500.0003224234191	500.0003224234191	500.0003224234191	500.0003224234191	500.0003224234191	500.0003224234191	500.0003224234191	500.0003224234191	500.0003224234191	500.0003224234191	500.0003224234191	500.0003224234191	500.0003224234191	500.0003224234191
500.0003224234191	500.0003224234191	500.0003224234191	500.0003224234191	500.0003224234191	500.0003224234191	500.0003224234191	500.0003224234191	500.0003224234191	500.0003224234191	500.0003224234191	500.0003224234191	500.0003224234191	500.0003224234191	500.0003224234191	500.0003224234191	500.0003224234191	500.0003224234191	500.0003224234191	500.0003224234191	500.0003224234191	500.0003224234191	500.0003224234191	500.0003224234191	500.0003224234191	500.0003224234191	500.0003224234191	500.0003224234191	500.0003224234191	500.0003224234191
500.0003224234191	500.0003224234191	500.0003224234191	500.0003224234191	500.0003224234191	500.0003224234191	500.0003224234191	500.0003224234191	500.0003224234191	500.0003224234191	500.0003224234191	500.0003224234191	500.0003224234191	500.0003224234191	500.0003224234191	500.0003224234191	500.0003224234191	500.0003224234191	500.0003224234191	500.0003224234191	500.0003224234191	500.0003224234191	500.0003224234191	500.0003224234191	500.0003224234191	500.0003224234191	500.0003224234191	500.0003224234191	500.0003224234191	500.0003224234191
500.0003200252811	500.0003200252811	500.0003200252811	500.0003200252811	500.0003200252811	500.0003200252811	500.0003200252811	500.0003200252811	500.0003200252811	500.0003200252811	500.0003200252811	500.0003200252811	500.0003200252811	500.0003200252811	500.0003200252811	500.0003200252811	500.0003200252811	500.0003200252811	500.0003200252811	500.0003200252811	500.0003200252811	500.0003200252811	500.0003200252811	500.0003200252811	500.0003200252811	500.0003200252811	500.0003200252811	500.0003200252811	500.0003200252811	500.0003200252811
500.0003200252811	500.0003200252811	500.0003200252811	500.0003200252811	500.0003200252811	500.0003200252811	500.0003200252811	500.0003200252811	500.0003200252811	500.0003200252811	500.0003200252811	500.0003200252811	500.0003200252811	500.0003200252811	500.0003200252811	500.0003200252811	500.0003200252811	500.0003200252811	500.0003200252811	500.0003200252811	500.0003200252811	500.0003200252811	500.0003200252811	500.0003200252811	500.0003200252811	500.0003200252811	500.0003200252811	500.0003200252811	500.0003200252811	500.0003200252811
500.0003169991949	500.0003169991949	500.0003169991949	500.0003169991949	500.0003169991949	500.0003169991949	500.0003169991949	500.0003169991949	500.0003169991949	500.0003169991949	500.0003169991949	500.0003169991949	500.0003169991949	500.0003169991949	500.0003169991949	500.0003169991949	500.0003169991949	500.0003169991949	500.0003169991949	500.0003169991949	500.0003169991949	500.0003169991949	500.0003169991949	500.0003169991949	500.0003169991949	500.0003169991949	500.0003169991949	500.0003169991949	500.0003169991949	500.0003169991949
500.0003169991949	500.0003169991949	500.0003169991949	500.0003169991949	500.0003169991949	500.0003169991949	500.0003169991949	500.0003169991949	500.0003169991949	500.0003169991949	500.0003169991949	500.0003169991949	500.0003169991949	500.0003169991949	500.0003169991949	500.0003169991949	500.0003169991949	500.0003169991949	500.0003169991949	500.0003169991949	500.0003169991949	500.0003169991949	500.0003169991949	500.0003169991949	500.0003169991949	500.0003169991949	500.0003169991949	500.0003169991949	500.0003169991949	500.0003169991949
500.0003153709745	500.0003153709745	500.0003153709745	500.0003153709745	500.0003153709745	500.0003153709745	500.0003153709745	500.0003153709745	500.0003153709745	500.0003153709745	500.0003153709745	500.0003153709745	500.0003153709745	500.0003153709745	500.0003153709745	500.0003153709745	500.0003153709745	500.0003153709745	500.0003153709745	500.0003153709745	500.0003153709745	500.0003153709745	500.0003153709745	500.0003153709745	500.0003153709745	500.0003153709745	500.0003153709745	500.0003153709745	500.0003153709745	500.0003153709745
500.0003153709745	500.0003153709745	500.0003153709745	500.0003153709745	500.0003153709745	500.0003153709745	500.0003153709745	500.0003153709745	500.0003153709745	500.0003153709745	500.0003153709745	500.0003153709745	500.0003153709745	500.0003153709745	500.0003153709745	500.0003153709745	500.0003153709745	500.0003153709745	500.0003153709745	500.0003153709745	500.0003153709745	500.0003153709745	500.0003153709745	500.0003153709745	500.0003153709745	500.0003153709745	500.0003153709745	500.0003153709745	500.0003153709745	500.0003153709745
500.0003153709745	500.0003153709745	500.0003153709745	500.0003153709745	500.0003153709745	500.0003153709745	500.0003153709745	500.0003153709745	500.0003153709745	500.0003153709745	500.0003153709745	500.0003153709745	500.0003153709745	500.0003153709745	500.0003153709745	500.0003153709745	500.0003153709745	500.0003153709745	500.0003153709745	500.0003153709745	500.0003153709745	500.0003153709745	500.0003153709745	500.0003153709745	500.0003153709745	500.0003153709745	500.0003153709745	500.0003153709745	500.0003153709745	500.0003153709745
500.0003153709745	500.0003153709745	500.0003153709745	500.0003153709745	500.0003153709745	500.0003153709745	500.0003153709745	500.0003153709745	500.0003153709745	500.0003153709745	500.0003153709745	500.0003153709745	500.0003153709745	500.0003153709745	500.0003153709745	500.0003153709745	500.0003153709745	500.0003153709745	500.0003153709745	500.0003153709745	500.0003153709745	500.0003153709745	500.0003153709745	500.0003153709745	500.0003153709745	500.0003153709745	500.0003153709745	500.0003153709745	500.0003153709745	500.0003153709745
500.0003112609333	500.0003112609333	500.0003112609333	500.0003112609333	500.0003112609333	500.0003112609333	500.0003112609333	500.0003112609333	500.0003112609333	500.0003112609333	500.0003112609333	500.0003112609333	500.0003112609333	500.0003112609333	500.0003112609333	500.0003112609333	500.0003112609333	500.0003112609333	500.0003112609333	500.0003112609333	500.0003112609333	500.0003112609333	500.0003112609333	500.0003112609333	500.0003112609333	500.0003112609333	500.0003112609333	500.0003112609333	500.0003112609333	500.0003112609333
500.0003112609333	500.0003112609333	500.0003112609333	500.0003112609333	500.0003112609333	500.0003112609333	500.0003112609333	500.0003112609333	500.0003112609333	500.0003112609333	500.0003112609333	500.0003112609333	500.0003112609333	500.0003112609333	500.0003112609333	500.0003112609333	500.0003112609333	500.0003112609333	500.0003112609333	500.0003112609333	500.0003112609333	500.0003112609333	500.0003112609333	500.0003112609333	500.0003112609333	500.0003112609333	500.0003112609333	500.0003112609333	500.0003112609333	500.0003112609333
500.0003106019599	500.0003106019599	500.0003106019599	500.0003106019599	500.0003106019599	500.0003106019599	500.0003106019599	500.0003106019599	500.0003106019599	500.0003106019599	500.0003106019599	500.0003106019599	500.0003106019599	500.0003106019599	500.0003106019599	500.0003106019599	500.0003106019599	500.0003106019599	500.0003106019599	500.0003106019599	500.0003106019599	500.0003106019599	500.0003106019599	500.0003106019599	500.0003106019599	500.0003106019599	500.0003106019599	500.0003106019599	500.0003106019599	500.0003106019599
500.0003106019599	500.0003106019599	500.0003106019599	500.0003106019599	500.0003106019599	500.0003106019599	500.0003106019599	500.0003106019599	500.0003106019599	500.0003106019599	500.0003106019599	500.0003106019599	500.0003106019599	500.0003106019599	500.0003106019599	500.0003106019599	500.0003106019599	500.0003106019599	500.0003106019599	500.0003106019599	500.0003106019599	500.0003106019599	500.0003106019599	500.0003106019599	500.0003106019599	500.0003106019599	500.0003106019599	500.0003106019599	500.0003106019599	500.0003106019599
500.0003106019599	500.0003106019599	500.0003106019599	500.0003106019599	500.0003106019599	500.0003106019599	500.0003106019599	500.0003106019599	500.0003106019599	500.0003106019599	500.0003106019599	500.0003106019599	500.0003106019599	500.0003106019599	500.0003106019599	500.0003106019599	500.0003106019599	500.0003106019599	500.0003106019599	500.0003106019599	500.0003106019599	500.0003106019599	500.0003106019599	500.0003106019599	500.0003106019599	500.0003106019599	500.0003106019599	500.0003106019599	500.0003106019599	500.0003106019599
500.0003106019599	500.0003106019599	500.0003106019599	500.0003106019599	500.0003106019599	500.0003106019599	500.0003106019599	500.0003106019599	500.0003106019599	500.0003106019599	500.0003106019599	500.0003106019599	500.0003106019599	500.0003106019599	500.0003106019599	500.0003106019599	500.0003106019599	500.0003106019599	500.0003106019599	500.0003106019599	500.0003106019599	500.0003106019599	500.0003106019599	500.0003106019599	500.0003106019599	500.0003106019599	500.0003106019599	500.0003106019599	500.0003106019599	500.0003106019599
500.00030996286773	500.00030996286773	500.00030996286773	500.00030996286773	500.00030996286773	500.00030996286773	500.00030996286773	500.00030996286773	500.00030996286773	500.00030996286773	500.00030996286773	500.00030996286773	500.00030996286773	500.00030996286773	500.00030996286773	500.00030996286773	500.00030996286773	500.00030996286773	500.00030996286773	500.00030996286773	500.00030996286773	500.00030996286773	500.00030996286773	500.00030996286773	500.00030996286773	500.00030996286773	500.00030996286773	500.00030996286773	500.00030996286773	500.00030996286773
500.00030996286773	500.00030996286773	500.00030996286773	500.00030996286773	500.00030996286773	500.00030996286773	500.00030996286773	500.00030996286773	500.00030996286773	500.00030996286773	500.00030996286773	500.00030996286773	500.00030996286773	500.00030996286773	500.00030996286773	500.00030996286773	500.00030996286773	500.00030996286773	500.00030996286773	500.00030996286773	500.00030996286773	500.00030996286773	500.00030996286773	500.00030996286773	500.00030996286773	500.00030996286773	500.00030996286773	500.00030996286773	500.00030996286773	500.00030996286773
500.00030996286773	500.00030996286773	500.00030996286773	500.00030996286773	500.00030996286773	500.00030996286773	500.00030996286773	500.00030996286773	500.00030996286773	500.00030996286773	500.00030996286773	500.00030996286773	500.00030996286773	500.00030996286773	500.00030996286773	500.00030996286773	500.00030996286773	500.00030996286773	500.00030996286773	500.00030996286773	500.00030996286773	500.00030996286773	500.00030996286773	500.00030996286773	500.00030996286773	500.00030996286773	500.00030996286773	500.00030996286773	500.00030996286773	500.00030996286773
500.00030996286773	500.00030996286773	500.00030996286773	500.00030996286773	500.00030996286773	500.00030996286773	500.00030996286773	500.00030996286773	500.00030996286773	500.00030996286773	500.00030996286773	500.00030996286773	500.00030996286773	500.00030996286773	500.00030996286773	500.00030996286773	500.00030996286773	500.00030996286773	500.00030996286773	500.00030996286773	500.00030996286773	500.00030996286773	500.00030996286773	500.00030996286773	500.00030996286773	500.00030996286773	500.00030996286773	500.00030996286773	500.00030996286773	500.00030996286773
500.00030996286773	500.00030996286773	500.00030996286773	500.00030996286773	500.00030996286773	500.00030996286773	500.00030996286773	500.00030996286773	500.00030996286773	500.00030996286773	500.00030996286773	500.00030996286773	500.00030996286773	500.00030996286773	500.00030996286773	500.00030996286773	500.00030996286773	500.00030996286773	500.00030996286773	500.00030996286773	500.00030996286773	500.00030996286773	500.00030996286773	500.00030996286773	500.00030996286773	500.00030996286773	500.00030996286773	500.00030996286773	500.00030996286773	500.00030996286773
500.0003082438357	500.0003082438357	500.0003082438357	500.0003082438357	500.0003082438357	500.0003082438357	500.0003082438357	500.0003082438357	500.0003082438357	500.0003082438357	500.0003082438357	500.0003082438357	500.0003082438357	500.0003082438357	500.0003082438357	500.0003082438357	500.0003082438357	500.0003082438357	500.0003082438357	500.0003082438357	500.0003082438357	500.0003082438357	500.0003082438357	500.0003082438357	500.0003082438357	500.0003082438357	500.0003082438357	500.0003082438357	500.0003082438357	500.0003082438357
500.0003082438357	500.0003082438357	500.0003082438357	500.0003082438357	500.0003082438357	500.0003082438357	500.0003082438357	500.0003082438357	500.0003082438357	500.0003082438357	500.0003082438357	500.0003082438357	500.0003082438357	500.0003082438357	500.0003082438357	500.0003082438357	500.0003082438357	500.0003082438357	500.0003082438357	500.0003082438357	500.0003082438357	500.0003082438357	500.0003082438357	500.0003082438357	500.0003082438357	500.0003082438357	500.0003082438357	500.0003082438357	500.0003082438357	500.0003082438357
500.00030684821024	500.00030684821024	500.00030684821024	500.00030684821024	500.00030684821024	500.00030684821024	500.00030684821024	500.00030684821024	500.00030684821024	500.00030684821024	500.00030684821024	500.00030684821024	500.00030684821024	500.00030684821024	500.00030684821024	500.00030684821024	500.00030684821024	500.00030684821024	500.00030684821024	500.00030684821024	500.00030684821024	500.00030684821024	500.00030684821024	500.00030684821024	500.00030684821024	500.00030684821024	500.00030684821024	500.00030684821024	500.00030684821024	500.00030684821024
500.00030566054437	500.00030566054437	500.00030566054437	500.00030566054437	500.00030566054437	500.00030566054437	500.00030566054437	500.00030566054437	500.00030566054437	500.00030566054437	500.00030566054437	500.00030566054437	500.00030566054437	500.00030566054437	500.00030566054437	500.00030566054437	500.00030566054437	500.00030566054437	500.00030566054437	500.00030566054437	500.00030566054437	500.00030566054437	500.00030566054437	500.00030566054437	500.00030566054437	500.00030566054437	500.00030566054437	500.00030566054437	500.00030566054437	500.00030566054437
500.0003052471247	500.0003052471247	500.0003052471247	500.0003052471247	500.0003052471247	500.0003052471247	500.0003052471247	500.0003052471247	500.0003052471247	500.0003052471247	500.0003052471247	500.0003052471247	500.0003052471247	500.0003052471247	500.0003052471247	500.0003052471247	500.0003052471247	500.0003052471247	500.0003052471247	500.0003052471247	500.0003052471247	500.0003052471247	500.0003052471247	500.0003052471247	500.0003052471247	500.0003052471247	500.0003052471247	500.0003052471247	500.0003052471247	500.0003052471247
500.0003039151912	500.0003039151912	500.0003039151912	500.0003039151912	500.0003039151912	500.0003039151912	500.0003039151912	500.0003039151912	500.0003039151912	500.0003039151912	500.0003039151912	500.0003039151912	500.0003039151912	500.0003039151912	500.0003039151912	500.0003039151912	500.0003039151912	500.0003039151912	500.0003039151912	500.0003039151912	500.0003039151912	500.0003039151912	500.0003039151912	500.0003039151912	500.0003039151912	500.0003039151912	500.0003039151912	500.0003039151912	500.0003039151912	500.0003039151912
500.0003028267925	500.0003028267925	500.0003028267925	500.0003028267925	500.0003028267925	500.0003028267925	500.0003028267925	500.0003028267925	500.0003028267925	500.0003028267925	500.0003028267925	500.0003028267925	500.0003028267925	500.0003028267925	500.0003028267925	500.0003028267925	500.0003028267925	500.0003028267925	500.0003028267925	500.0003028267925	500.0003028267925	500.0003028267925	500.0003028267925	500.0003028267925	500.0003028267925	500.0003028267925	500.0003028267925	500.0003028267925	500.0003028267925	500.0003028267925
500.00030265284505	500.00030265284505	500.00030265284505	500.00030265284505	500.00030265284505	500.00030265284505	500.00030265284505	500.00030265284505	500.00030265284505	500.00030265284505	500.00030265284505	500.00030265284505	500.00030265284505	500.00030265284505	500.00030265284505	500.00030265284505	500.00030265284505	500.00030265284505	500.00030265284505	500.00030265284505	500.00030265284505	500.00030265284505	500.00030265284505	500.00030265284505	500.00030265284505	500.00030265284505	500.00030265284505	500.00030265284505	500.00030265284505	500.00030265284505
500.00030265284505	500.00030265284505	500.00030265284505	500.00030265284505	500.00030265284505	500.00030265284505	500.00030265284505	500.00030265284505	500.00030265284505	500.00030265284505	500.00030265284505	500.00030265284505	500.00030265284505	500.00030265284505	500.00030265284505	500.00030265284505	500.00030265284505	500.00030265284505	500.00030265284505	500.00030265284505	500.00030265284505	500.00030265284505	500.00030265284505	500.00030265284505	500.00030265284505	500.00030265284505	500.00030265284505	500.00030265284505	500.00030265284505	500.00030265284505
500.00030265284505	500.00030265284505	500.00030265284505	500.00030265284505	500.00030265284505	500.00030265284505	500.00030265284505	500.00030265284505	500.00030265284505	500.00030265284505	500.00030265284505	500.00030265284505	500.00030265284505	500.00030265284505	500.00030265284505	500.00030265284505	500.00030265284505	500.00030265284505	500.00030265284505	500.00030265284505	500.00030265284505	500.00030265284505	500.00030265284505	500.00030265284505	500.00030265284505	500.00030265284505	500.00030265284505	500.00030265284505	500.00030265284505	500.00030265284505
500.00030265284505	500.00030265284505	500.00030265284505	500.00030265284505	500.00030265284505	500.00030265284505	500.00030265284505	500.00030265284505	500.00030265284505	500.00030265284505	500.00030265284505	500.00030265284505	500.00030265284505	500.00030265284505	500.00030265284505	500.00030265284505	500.00030265284505	500.00030265284505	500.00030265284505	500.00030265284505	500.00030265284505	500.00030265284505	500.00030265284505	500.00030265284505	500.00030265284505	500.00030265284505	500.00030265284505	500.00030265284505	500.00030265284505	500.00030265284505
500.00030264595284	500.00030264595284	500.00030264595284	500.00030264595284	500.00030264595284	500.00030264595284	500.00030264595284	500.00030264595284	500.00030264595284	500.00030264595284	500.00030264595284	500.00030264595284	500.00030264595284	500.00030264595284	500.00030264595284	500.00030264595284	500.00030264595284	500.00030264595284	500.00030264595284	500.00030264595284	500.00030264595284	500.00030264595284	500.00030264595284	500.00030264595284	500.00030264595284	500.00030264595284	500.00030264595284	500.00030264595284	500.00030264595284	500.00030264595284
500.0003026146148	500.0003026146148	500.0003026146148	500.0003026146148	500.0003026146148	500.0003026146148	500.0003026146148	500.0003026146148	500.0003026146148	500.0003026146148	500.0003026146148	500.0003026146148	500.0003026146148	500.0003026146148	500.0003026146148	500.0003026146148	500.0003026146148	500.0003026146148	500.0003026146148	500.0003026146148	500.0003026146148	500.0003026146148	500.0003026146148	500.0003026146148	500.0003026146148	500.0003026146148	500.0003026146148	500.0003026146148	500.0003026146148	500.0003026146148
500.00029967552786	500.00029967552786	500.00029967552786	500.00029967552786	500.00029967552786	500.00029967552786	500.00029967552786	500.00029967552786	500.00029967552786	500.00029967552786	500.00029967552786	500.00029967552786	500.00029967552786	500.00029967552786	500.00029967552786	500.00029967552786	500.00029967552786	500.00029967552786	500.00029967552786	500.00029967552786	500.00029967552786	500.00029967552786	500.00029967552786	500.00029967552786	500.00029967552786	500.00029967552786	500.00029967552786	500.00029967552786	500.00029967552786	500.00029967552786
500.00029967552786	500.00029967552786	500.00029967552786	500.00029967552786	500.00029967552786	500.00029967552786	500.00029967552786	500.00029967552786	500.00029967552786	500.00029967552786	500.00029967552786	500.00029967552786	500.00029967552786	500.00029967552786	500.00029967552786	500.00029967552786	500.00029967552786	500.00029967552786	500.00029967552786	500.00029967552786	500.00029967552786	500.00029967552786	500.00029967552786	500.00029967552786	500.00029967552786	500.00029967552786	500.00029967552786	500.00029967552786	500.00029967552786	500.00029967552786
500.00029967552786	500.00029967552786	500.00029967552786	500.00029967552786	500.00029967552786	500.00029967552786	500.00029967552786	500.00029967552786	500.00029967552786	500.00029967552786	500.00029967552786	500.00029967552786	500.00029967552786	500.00029967552786	500.00029967552786	500.00029967552786	500.00029967552786	500.00029967552786	500.00029967552786	500.00029967552786	500.00029967552786	500.00029967552786	500.00029967552786	500.00029967552786	500.00029967552786	500.00029967552786	500.00029967552786	500.00029967552786	500.00029967552786	500.00029967552786
500.00029967552786	500.00029967552786	500.00029967552786	500.00029967552786	500.00029967552786	500.00029967552786	500.00029967552786	500.00029967552786	500.00029967552786	500.00029967552786	500.00029967552786	500.00029967552786	500.00029967552786	500.00029967552786	500.00029967552786	500.00029967552786	500.00029967552786	500.00029967552786	500.00029967552786	500.00029967552786	500.00029967552786	500.00029967552786	500.00029967552786	500.00029967552786	500.00029967552786	500.00029967552786	500.00029967552786	500.00029967552786	500.00029967552786	500.00029967552786
500.0002993119816	500.0002993119816	500.0002993119816	500.0002993119816	500.0002993119816	500.0002993119816	500.0002993119816	500.0002993119816	500.0002993119816	500.0002993119816	500.0002993119816	500.0002993119816	500.0002993119816	500.0002993119816	500.0002993119816	500.0002993119816	500.0002993119816	500.0002993119816	500.0002993119816	500.0002993119816	500.0002993119816	500.0002993119816	500.0002993119816	500.0002993119816	500.0002993119816	500.0002993119816	500.0002993119816	500.0002993119816	500.0002993119816	500.0002993119816
500.0002990571455	500.0002990571455	500.0002990571455	500.0002990571455	500.0002990571455	500.0002990571455	500.0002990571455	500.0002990571455	500.0002990571455	500.0002990571455	500.0002990571455	500.0002990571455	500.0002990571455	500.0002990571455	500.0002990571455	500.0002990571455	500.0002990571455	500.0002990571455	500.0002990571455	500.0002990571455	500.0002990571455	500.0002990571455	500.0002990571455	500.0002990571455	500.0002990571455	500.0002990571455	500.0002990571455	500.0002990571455	500.0002990571455	500.0002990571455
500.0002987005757	500.0002987005757	500.0002987005757	500.0002987005757	500.0002987005757	500.0002987005757	500.0002987005757	500.0002987005757	500.0002987005757	500.0002987005757	500.0002987005757	500.0002987005757	500.0002987005757	500.0002987005757	500.0002987005757	500.0002987005757	500.0002987005757	500.0002987005757	500.0002987005757	500.0002987005757	500.0002987005757	500.0002987005757	500.0002987005757	500.0002987005757	500.0002987005757	500.0002987005757	500.0002987005757	500.0002987005757	500.0002987005757	500.0002987005757
500.0002987005757	500.0002987005757	500.0002987005757	500.0002987005757	500.0002987005757	500.0002987005757	500.0002987005757	500.0002987005757	500.0002987005757	500.0002987005757	500.0002987005757	500.0002987005757	500.0002987005757	500.0002987005757	500.0002987005757	500.0002987005757	500.0002987005757	500.0002987005757	500.0002987005757	500.0002987005757	500.0002987005757	500.0002987005757	500.0002987005757	500.0002987005757	500.0002987005757	500.0002987005757	500.0002987005757	500.0002987005757	500.0002987005757	500.0002987005757
500.0002980055251	500.0002980055251	500.0002980055251	500.0002980055251	500.0002980055251	500.0002980055251	500.0002980055251	500.0002980055251	500.0002980055251	500.0002980055251	500.0002980055251	500.0002980055251	500.0002980055251	500.0002980055251	500.0002980055251	500.0002980055251	500.0002980055251	500.0002980055251	500.0002980055251	500.0002980055251	500.0002980055251	500.0002980055251	500.0002980055251	500.0002980055251	500.0002980055251	500.0002980055251	500.0002980055251	500.0002980055251	500.0002980055251	500.0002980055251
500.00029763881	500.00029763881	500.00029763881	500.00029763881	500.00029763881	500.00029763881	500.00029763881	500.00029763881	500.00029763881	500.00029763881	500.00029763881	500.00029763881	500.00029763881	500.00029763881	500.00029763881	500.00029763881	500.00029763881	500.00029763881	500.00029763881	500.00029763881	500.00029763881	500.00029763881	500.00029763881	500.00029763881	500.00029763881	500.00029763881	500.00029763881	500.00029763881	500.00029763881	500.00029763881
500.00029707938205	500.00029707938205	500.00029707938205	500.00029707938205	500.00029707938205	500.00029707938205	500.00029707938205	500.00029707938205	500.00029707938205	500.00029707938205	500.00029707938205	500.00029707938205	500.00029707938205	500.00029707938205	500.00029707938205	500.00029707938205	500.00029707938205	500.00029707938205	500.00029707938205	500.00029707938205	500.00029707938205	500.00029707938205	500.00029707938205	500.00029707938205	500.00029707938205	500.00029707938205	500.00029707938205	500.00029707938205	500.00029707938205	500.00029707938205
500.0002967208583	500.0002967208583	500.0002967208583	500.0002967208583	500.0002967208583	500.0002967208583	500.0002967208583	500.0002967208583	500.0002967208583	500.0002967208583	500.0002967208583	500.0002967208583	500.0002967208583	500.0002967208583	500.0002967208583	500.0002967208583	500.0002967208583	500.0002967208583	500.0002967208583	500.0002967208583	500.0002967208583	500.0002967208583	500.0002967208583	500.0002967208583	500.0002967208583	500.0002967208583	500.0002967208583	500.0002967208583	500.0002967208583	500.0002967208583
500.00029608848297	500.00029608848297	500.00029608848297	500.00029608848297	500.00029608848297	500.00029608848297	500.00029608848297	500.00029608848297	500.00029608848297	500.00029608848297	500.00029608848297	500.00029608848297	500.00029608848297	500.00029608848297	500.00029608848297	500.00029608848297	500.00029608848297	500.00029608848297	500.00029608848297	500.00029608848297	500.00029608848297	500.00029608848297	500.00029608848297	500.00029608848297	500.00029608848297	500.00029608848297	500.00029608848297	500.00029608848297	500.00029608848297	500.00029608848297
500.00029608848297	500.00029608848297	500.00029608848297	500.00029608848297	500.00029608848297	500.00029608848297	500.00029608848297	500.00029608848297	500.00029608848297	500.00029608848297	500.00029608848297	500.00029608848297	500.00029608848297	500.00029608848297	500.00029608848297	500.00029608848297	500.00029608848297	500.00029608848297	500.00029608848297	500.00029608848297	500.00029608848297	500.00029608848297	500.00029608848297	500.00029608848297	500.00029608848297	500.00029608848297	500.00029608848297	500.00029608848297	500.00029608848297	500.00029608848297
500.00029608848297	500.00029608848297	500.00029608848297	500.00029608848297	500.00029608848297	500.00029608848297	500.00029608848297	500.00029608848297	500.00029608848297	500.00029608848297	500.00029608848297	500.00029608848297	500.00029608848297	500.00029608848297	500.00029608848297	500.00029608848297	500.00029608848297	500.00029608848297	500.00029608848297	500.00029608848297	500.00029608848297	500.00029608848297	500.00029608848297	500.00029608848297	500.00029608848297	500.00029608848297	500.00029608848297	500.00029608848297	500.00029608848297	500.00029608848297
500.0002955593705	500.0002955593705	500.0002955593705	500.0002955593705	500.0002955593705	500.0002955593705	500.0002955593705	500.0002955593705	500.0002955593705	500.0002955593705	500.0002955593705	500.0002955593705	500.0002955593705	500.0002955593705	500.0002955593705	500.0002955593705	500.0002955593705	500.0002955593705	500.0002955593705	500.0002955593705	500.0002955593705	500.0002955593705	500.0002955593705	500.0002955593705	500.0002955593705	500.0002955593705	500.0002955593705	500.0002955593705	500.0002955593705	500.0002955593705
500.0002955593705	500.0002955593705	500.0002955593705	500.0002955593705	500.0002955593705	500.0002955593705	500.0002955593705	500.0002955593705	500.0002955593705	500.0002955593705	500.0002955593705	500.0002955593705	500.0002955593705	500.0002955593705	500.0002955593705	500.0002955593705	500.0002955593705	500.0002955593705	500.0002955593705	500.0002955593705	500.0002955593705	500.0002955593705	500.0002955593705	500.0002955593705	500.0002955593705	500.0002955593705	500.0002955593705	500.0002955593705	500.0002955593705	500.0002955593705
500.0002955593705	500.0002955593705	500.0002955593705	500.0002955593705	500.0002955593705	500.0002955593705	500.0002955593705	500.0002955593705	500.0002955593705	500.0002955593705	500.0002955593705	500.0002955593705	500.0002955593705	500.0002955593705	500.0002955593705	500.0002955593705	500.0002955593705	500.0002955593705	500.0002955593705	500.0002955593705	500.0002955593705	500.0002955593705	500.0002955593705	500.0002955593705	500.0002955593705	500.0002955593705	500.0002955593705	500.0002955593705	500.0002955593705	500.0002955593705
500.0002955593705	500.0002955593705	500.0002955593705	500.0002955593705	500.0002955593705	500.0002955593705	500.0002955593705	500.0002955593705	500.0002955593705	500.0002955593705	500.0002955593705	500.0002955593705	500.0002955593705	500.0002955593705	500.0002955593705	500.0002955593705	500.0002955593705	500.0002955593705	500.0002955593705	500.0002955593705	500.0002955593705	500.0002955593705	500.0002955593705	500.0002955593705	500.0002955593705	500.0002955593705	500.0002955593705	500.0002955593705	500.0002955593705	500.0002955593705
500.00029481898576	500.00029481898576	500.00029481898576	500.00029481898576	500.00029481898576	500.00029481898576	500.00029481898576	500.00029481898576	500.00029481898576	500.00029481898576	500.00029481898576	500.00029481898576	500.00029481898576	500.00029481898576	500.00029481898576	500.00029481898576	500.00029481898576	500.00029481898576	500.00029481898576	500.00029481898576	500.00029481898576	500.00029481898576	500.00029481898576	500.00029481898576	500.00029481898576	500.00029481898576	500.00029481898576	500.00029481898576	500.00029481898576	500.00029481898576
500.000294452375	500.000294452375	500.000294452375	500.000294452375	500.000294452375	500.000294452375	500.000294452375	500.000294452375	500.000294452375	500.000294452375	500.000294452375	500.000294452375	500.000294452375	500.000294452375	500.000294452375	500.000294452375	500.000294452375	500.000294452375	500.000294452375	500.000294452375	500.000294452375	500.000294452375	500.000294452375	500.000294452375	500.000294452375	500.000294452375	500.000294452375	500.000294452375	500.000294452375	500.000294452375
500.000294452375	500.000294452375	500.000294452375	500.000294452375	500.000294452375	500.000294452375	500.000294452375	500.000294452375	500.000294452375	500.000294452375	500.000294452375	500.000294452375	500.000294452375	500.000294452375	500.000294452375	500.000294452375	500.000294452375	500.000294452375	500.000294452375	500.000294452375	500.000294452375	500.000294452375	500.000294452375	500.000294452375	500.000294452375	500.000294452375	500.000294452375	500.000294452375	500.000294452375	500.000294452375
500.000294452375	500.000294452375	500.000294452375	500.000294452375	500.000294452375	500.000294452375	500.000294452375	500.000294452375	500.000294452375	500.000294452375	500.000294452375	500.000294452375	500.000294452375	500.000294452375	500.000294452375	500.000294452375	500.000294452375	500.000294452375	500.000294452375	500.000294452375	500.000294452375	500.000294452375	500.000294452375	500.000294452375	500.000294452375	500.000294452375	500.000294452375	500.000294452375	500.000294452375	500.000294452375
500.000294452375	500.000294452375	500.000294452375	500.000294452375	500.000294452375	500.000294452375	500.000294452375	500.000294452375	500.000294452375	500.000294452375	500.000294452375	500.000294452375	500.000294452375	500.000294452375	500.000294452375	500.000294452375	500.000294452375	500.000294452375	500.000294452375	500.000294452375	500.000294452375	500.000294452375	500.000294452375	500.000294452375	500.000294452375	500.000294452375	500.000294452375	500.000294452375	500.000294452375	500.000294452375
500.000294452375	500.000294452375	500.000294452375	500.000294452375	500.000294452375	500.000294452375	500.000294452375	500.000294452375	500.000294452375	500.000294452375	500.000294452375	500.000294452375	500.000294452375	500.000294452375	500.000294452375	500.000294452375	500.000294452375	500.000294452375	500.000294452375	500.000294452375	500.000294452375	500.000294452375	500.000294452375	500.000294452375	500.000294452375	500.000294452375	500.000294452375	500.000294452375	500.000294452375	500.000294452375
500.000294452375	500.000294452375	500.000294452375	500.000294452375	500.000294452375	500.000294452375	500.000294452375	500.000294452375	500.000294452375	500.000294452375	500.000294452375	500.000294452375	500.000294452375	500.000294452375	500.000294452375	500.000294452375	500.000294452375	500.000294452375	500.000294452375	500.000294452375	500.000294452375	500.000294452375	500.000294452375	500.000294452375	500.000294452375	500.000294452375	500.000294452375	500.000294452375	500.000294452375	500.000294452375
500.0002941720489	500.0002941720489	500.0002941720489	500.0002941720489	500.0002941720489	500.0002941720489	500.0002941720489	500.0002941720489	500.0002941720489	500.0002941720489	500.0002941720489	500.0002941720489	500.0002941720489	500.0002941720489	500.0002941720489	500.0002941720489	500.0002941720489	500.0002941720489	500.0002941720489	500.0002941720489	500.0002941720489	500.0002941720489	500.0002941720489	500.0002941720489	500.0002941720489	500.0002941720489	500.0002941720489	500.0002941720489	500.0002941720489	500.0002941720489
500.0002940112499	500.0002940112499	500.0002940112499	500.0002940112499	500.0002940112499	500.0002940112499	500.0002940112499	500.0002940112499	500.0002940112499	500.0002940112499	500.0002940112499	500.0002940112499	500.0002940112499	500.0002940112499	500.0002940112499	500.0002940112499	500.0002940112499	500.0002940112499	500.0002940112499	500.0002940112499	500.0002940112499	500.0002940112499	500.0002940112499	500.0002940112499	500.0002940112499	500.0002940112499	500.0002940112499	500.0002940112499	500.0002940112499	500.0002940112499
500.00029322625977	500.00029322625977	500.00029322625977	500.00029322625977	500.00029322625977	500.00029322625977	500.00029322625977	500.00029322625977	500.00029322625977	500.00029322625977	500.00029322625977	500.00029322625977	500.00029322625977	500.00029322625977	500.00029322625977	500.00029322625977	500.00029322625977	500.00029322625977	500.00029322625977	500.00029322625977	500.00029322625977	500.00029322625977	500.00029322625977	500.00029322625977	500.00029322625977	500.00029322625977	500.00029322625977	500.00029322625977	500.00029322625977	500.00029322625977
500.00029322625977	500.00029322625977	500.00029322625977	500.00029322625977	500.00029322625977	500.00029322625977	500.00029322625977	500.00029322625977	500.00029322625977	500.00029322625977	500.00029322625977	500.00029322625977	500.00029322625977	500.00029322625977	500.00029322625977	500.00029322625977	500.00029322625977	500.00029322625977	500.00029322625977	500.00029322625977	500.00029322625977	500.00029322625977	500.00029322625977	500.00029322625977	500.00029322625977	500.00029322625977	500.00029322625977	500.00029322625977	500.00029322625977	500.00029322625977
500.0002927664985	500.0002927664985	500.0002927664985	500.0002927664985	500.0002927664985	500.0002927664985	500.0002927664985	500.0002927664985	500.0002927664985	500.0002927664985	500.0002927664985	500.0002927664985	500.0002927664985	500.0002927664985	500.0002927664985	500.0002927664985	500.0002927664985	500.0002927664985	500.0002927664985	500.0002927664985	500.0002927664985	500.0002927664985	500.0002927664985	500.0002927664985	500.0002927664985	500.0002927664985	500.0002927664985	500.0002927664985	500.0002927664985	500.0002927664985
500.0002921808799	500.0002921808799	500.0002921808799	500.0002921808799	500.0002921808799	500.0002921808799	500.0002921808799	500.0002921808799	500.0002921808799	500.0002921808799	500.0002921808799	500.0002921808799	500.0002921808799	500.0002921808799	500.0002921808799	500.0002921808799	500.0002921808799	500.0002921808799	500.0002921808799	500.0002921808799	500.0002921808799	500.0002921808799	500.0002921808799	500.0002921808799	500.0002921808799	500.0002921808799	500.0002921808799	500.0002921808799	500.0002921808799	500.0002921808799
500.000291825929	500.000291825929	500.000291825929	500.000291825929	500.000291825929	500.000291825929	500.000291825929	500.000291825929	500.000291825929	500.000291825929	500.000291825929	500.000291825929	500.000291825929	500.000291825929	500.000291825929	500.000291825929	500.000291825929	500.000291825929	500.000291825929	500.000291825929	500.000291825929	500.000291825929	500.000291825929	500.000291825929	500.000291825929	500.000291825929	500.000291825929	500.000291825929	500.000291825929	500.000291825929
500.0002916456562	500.0002916456562	500.0002916456562	500.0002916456562	500.0002916456562	500.0002916456562	500.0002916456562	500.0002916456562	500.0002916456562	500.0002916456562	500.0002916456562	500.0002916456562	500.0002916456562	500.0002916456562	500.0002916456562	500.0002916456562	500.0002916456562	500.0002916456562	500.0002916456562	500.0002916456562	500.0002916456562	500.0002916456562	500.0002916456562	500.0002916456562	500.0002916456562	500.0002916456562	500.0002916456562	500.0002916456562	500.0002916456562	500.0002916456562
500.00029149177755	500.00029149177755	500.00029149177755	500.00029149177755	500.00029149177755	500.00029149177755	500.00029149177755	500.00029149177755	500.00029149177755	500.00029149177755	500.00029149177755	500.00029149177755	500.00029149177755	500.00029149177755	500.00029149177755	500.00029149177755	500.00029149177755	500.00029149177755	500.00029149177755	500.00029149177755	500.00029149177755	500.00029149177755	500.00029149177755	500.00029149177755	500.00029149177755	500.00029149177755	500.00029149177755	500.00029149177755	500.00029149177755	500.00029149177755
500.0002909450004	500.0002909450004	500.0002909450004	500.0002909450004	500.0002909450004	500.0002909450004	500.0002909450004	500.0002909450004	500.0002909450004	500.0002909450004	500.0002909450004	500.0002909450004	500.0002909450004	500.0002909450004	500.0002909450004	500.0002909450004	500.0002909450004	500.0002909450004	500.0002909450004	500.0002909450004	500.0002909450004	500.0002909450004	500.0002909450004	500.0002909450004	500.0002909450004	500.0002909450004	500.0002909450004	500.0002909450004	500.0002909450004	500.0002909450004
500.0002909450004	500.0002909450004	500.0002909450004	500.0002909450004	500.0002909450004	500.0002909450004	500.0002909450004	500.0002909450004	500.0002909450004	500.0002909450004	500.0002909450004	500.0002909450004	500.0002909450004	500.0002909450004	500.0002909450004	500.0002909450004	500.0002909450004	500.0002909450004	500.0002909450004	500.0002909450004	500.0002909450004	500.0002909450004	500.0002909450004	500.0002909450004	500.0002909450004	500.0002909450004	500.0002909450004	500.0002909450004	500.0002909450004	500.0002909450004
500.00028933530604	500.00028933530604	500.00028933530604	500.00028933530604	500.00028933530604	500.00028933530604	500.00028933530604	500.00028933530604	500.00028933530604	500.00028933530604	500.00028933530604	500.00028933530604	500.00028933530604	500.00028933530604	500.00028933530604	500.00028933530604	500.00028933530604	500.00028933530604	500.00028933530604	500.00028933530604	500.00028933530604	500.00028933530604	500.00028933530604	500.00028933530604	500.00028933530604	500.00028933530604	500.00028933530604	500.00028933530604	500.00028933530604	500.00028933530604
500.00028933530604	500.00028933530604	500.00028933530604	500.00028933530604	500.00028933530604	500.00028933530604	500.00028933530604	500.00028933530604	500.00028933530604	500.00028933530604	500.00028933530604	500.00028933530604	500.00028933530604	500.00028933530604	500.00028933530604	500.00028933530604	500.00028933530604	500.00028933530604	500.00028933530604	500.00028933530604	500.00028933530604	500.00028933530604	500.00028933530604	500.00028933530604	500.00028933530604	500.00028933530604	500.00028933530604	500.00028933530604	500.00028933530604	500.00028933530604
500.00028933530604	500.00028933530604	500.00028933530604	500.00028933530604	500.00028933530604	500.00028933530604	500.00028933530604	500.00028933530604	500.00028933530604	500.00028933530604	500.00028933530604	500.00028933530604	500.00028933530604	500.00028933530604	500.00028933530604	500.00028933530604	500.00028933530604	500.00028933530604	500.00028933530604	500.00028933530604	500.00028933530604	500.00028933530604	500.00028933530604	500.00028933530604	500.00028933530604	500.00028933530604	500.00028933530604	500.00028933530604	500.00028933530604	500.00028933530604
500.00028933530604	500.00028933530604	500.00028933530604	500.00028933530604	500.00028933530604	500.00028933530604	500.00028933530604	500.00028933530604	500.00028933530604	500.00028933530604	500.00028933530604	500.00028933530604	500.00028933530604	500.00028933530604	500.00028933530604	500.00028933530604	500.00028933530604	500.00028933530604	500.00028933530604	500.00028933530604	500.00028933530604	500.00028933530604	500.00028933530604	500.00028933530604	500.00028933530604	500.00028933530604	500.00028933530604	500.00028933530604	500.00028933530604	500.00028933530604
500.00028933530604	500.00028933530604	500.00028933530604	500.00028933530604	500.00028933530604	500.00028933530604	500.00028933530604	500.00028933530604	500.00028933530604	500.00028933530604	500.00028933530604	500.00028933530604	500.00028933530604	500.00028933530604	500.00028933530604	500.00028933530604	500.00028933530604	500.00028933530604	500.00028933530604	500.00028933530604	500.00028933530604	500.00028933530604	500.00028933530604	500.00028933530604	500.00028933530604	500.00028933530604	500.00028933530604	500.00028933530604	500.00028933530604	500.00028933530604
500.00028933530604	500.00028933530604	500.00028933530604	500.00028933530604	500.00028933530604	500.00028933530604	500.00028933530604	500.00028933530604	500.00028933530604	500.00028933530604	500.00028933530604	500.00028933530604	500.00028933530604	500.00028933530604	500.00028933530604	500.00028933530604	500.00028933530604	500.00028933530604	500.00028933530604	500.00028933530604	500.00028933530604	500.00028933530604	500.00028933530604	500.00028933530604	500.00028933530604	500.00028933530604	500.00028933530604	500.00028933530604	500.00028933530604	500.00028933530604
500.00028933530604	500.00028933530604	500.00028933530604	500.00028933530604	500.00028933530604	500.00028933530604	500.00028933530604	500.00028933530604	500.00028933530604	500.00028933530604	500.00028933530604	500.00028933530604	500.00028933530604	500.00028933530604	500.00028933530604	500.00028933530604	500.00028933530604	500.00028933530604	500.00028933530604	500.00028933530604	500.00028933530604	500.00028933530604	500.00028933530604	500.00028933530604	500.00028933530604	500.00028933530604	500.00028933530604	500.00028933530604	500.00028933530604	500.00028933530604
500.00028933530604	500.00028933530604	500.00028933530604	500.00028933530604	500.00028933530604	500.00028933530604	500.00028933530604	500.00028933530604	500.00028933530604	500.00028933530604	500.00028933530604	500.00028933530604	500.00028933530604	500.00028933530604	500.00028933530604	500.00028933530604	500.00028933530604	500.00028933530604	500.00028933530604	500.00028933530604	500.00028933530604	500.00028933530604	500.00028933530604	500.00028933530604	500.00028933530604	500.00028933530604	500.00028933530604	500.00028933530604	500.00028933530604	500.00028933530604
500.0002889684846	500.0002889684846	500.0002889684846	500.0002889684846	500.0002889684846	500.0002889684846	500.0002889684846	500.0002889684846	500.0002889684846	500.0002889684846	500.0002889684846	500.0002889684846	500.0002889684846	500.0002889684846	500.0002889684846	500.0002889684846	500.0002889684846	500.0002889684846	500.0002889684846	500.0002889684846	500.0002889684846	500.0002889684846	500.0002889684846	500.0002889684846	500.0002889684846	500.0002889684846	500.0002889684846	500.0002889684846	500.0002889684846	500.0002889684846
500.00028783752265	500.00028783752265	500.00028783752265	500.00028783752265	500.00028783752265	500.00028783752265	500.00028783752265	500.00028783752265	500.00028783752265	500.00028783752265	500.00028783752265	500.00028783752265	500.00028783752265	500.00028783752265	500.00028783752265	500.00028783752265	500.00028783752265	500.00028783752265	500.00028783752265	500.00028783752265	500.00028783752265	500.00028783752265	500.00028783752265	500.00028783752265	500.00028783752265	500.00028783752265	500.00028783752265	500.00028783752265	500.00028783752265	500.00028783752265
500.00028783752265	500.00028783752265	500.00028783752265	500.00028783752265	500.00028783752265	500.00028783752265	500.00028783752265	500.00028783752265	500.00028783752265	500.00028783752265	500.00028783752265	500.00028783752265	500.00028783752265	500.00028783752265	500.00028783752265	500.00028783752265	500.00028783752265	500.00028783752265	500.00028783752265	500.00028783752265	500.00028783752265	500.00028783752265	500.00028783752265	500.00028783752265	500.00028783752265	500.00028783752265	500.00028783752265	500.00028783752265	500.00028783752265	500.00028783752265
500.00028783752265	500.00028783752265	500.00028783752265	500.00028783752265	500.00028783752265	500.00028783752265	500.00028783752265	500.00028783752265	500.00028783752265	500.00028783752265	500.00028783752265	500.00028783752265	500.00028783752265	500.00028783752265	500.00028783752265	500.00028783752265	500.00028783752265	500.00028783752265	500.00028783752265	500.00028783752265	500.00028783752265	500.00028783752265	500.00028783752265	500.00028783752265	500.00028783752265	500.00028783752265	500.00028783752265	500.00028783752265	500.00028783752265	500.00028783752265
500.0002877223408	500.0002877223408	500.0002877223408	500.0002877223408	500.0002877223408	500.0002877223408	500.0002877223408	500.0002877223408	500.0002877223408	500.0002877223408	500.0002877223408	500.0002877223408	500.0002877223408	500.0002877223408	500.0002877223408	500.0002877223408	500.0002877223408	500.0002877223408	500.0002877223408	500.0002877223408	500.0002877223408	500.0002877223408	500.0002877223408	500.0002877223408	500.0002877223408	500.0002877223408	500.0002877223408	500.0002877223408	500.0002877223408	500.0002877223408
500.0002877223408	500.0002877223408	500.0002877223408	500.0002877223408	500.0002877223408	500.0002877223408	500.0002877223408	500.0002877223408	500.0002877223408	500.0002877223408	500.0002877223408	500.0002877223408	500.0002877223408	500.0002877223408	500.0002877223408	500.0002877223408	500.0002877223408	500.0002877223408	500.0002877223408	500.0002877223408	500.0002877223408	500.0002877223408	500.0002877223408	500.0002877223408	500.0002877223408	500.0002877223408	500.0002877223408	500.0002877223408	500.0002877223408	500.0002877223408
500.0002877223408	500.0002877223408	500.0002877223408	500.0002877223408	500.0002877223408	500.0002877223408	500.0002877223408	500.0002877223408	500.0002877223408	500.0002877223408	500.0002877223408	500.0002877223408	500.0002877223408	500.0002877223408	500.0002877223408	500.0002877223408	500.0002877223408	500.0002877223408	500.0002877223408	500.0002877223408	500.0002877223408	500.0002877223408	500.0002877223408	500.0002877223408	500.0002877223408	500.0002877223408	500.0002877223408	500.0002877223408	500.0002877223408	500.0002877223408
500.0002877223408	500.0002877223408	500.0002877223408	500.0002877223408	500.0002877223408	500.0002877223408	500.0002877223408	500.0002877223408	500.0002877223408	500.0002877223408	500.0002877223408	500.0002877223408	500.0002877223408	500.0002877223408	500.0002877223408	500.0002877223408	500.0002877223408	500.0002877223408	500.0002877223408	500.0002877223408	500.0002877223408	500.0002877223408	500.0002877223408	500.0002877223408	500.0002877223408	500.0002877223408	500.0002877223408	500.0002877223408	500.0002877223408	500.0002877223408
500.00028752698387	500.00028752698387	500.00028752698387	500.00028752698387	500.00028752698387	500.00028752698387	500.00028752698387	500.00028752698387	500.00028752698387	500.00028752698387	500.00028752698387	500.00028752698387	500.00028752698387	500.00028752698387	500.00028752698387	500.00028752698387	500.00028752698387	500.00028752698387	500.00028752698387	500.00028752698387	500.00028752698387	500.00028752698387	500.00028752698387	500.00028752698387	500.00028752698387	500.00028752698387	500.00028752698387	500.00028752698387	500.00028752698387	500.00028752698387
500.00028684186435	500.00028684186435	500.00028684186435	500.00028684186435	500.00028684186435	500.00028684186435	500.00028684186435	500.00028684186435	500.00028684186435	500.00028684186435	500.00028684186435	500.00028684186435	500.00028684186435	500.00028684186435	500.00028684186435	500.00028684186435	500.00028684186435	500.00028684186435	500.00028684186435	500.00028684186435	500.00028684186435	500.00028684186435	500.00028684186435	500.00028684186435	500.00028684186435	500.00028684186435	500.00028684186435	500.00028684186435	500.00028684186435	500.00028684186435
500.0002867433953	500.0002867433953	500.0002867433953	500.0002867433953	500.0002867433953	500.0002867433953	500.0002867433953	500.0002867433953	500.0002867433953	500.0002867433953	500.0002867433953	500.0002867433953	500.0002867433953	500.0002867433953	500.0002867433953	500.0002867433953	500.0002867433953	500.0002867433953	500.0002867433953	500.0002867433953	500.0002867433953	500.0002867433953	500.0002867433953	500.0002867433953	500.0002867433953	500.0002867433953	500.0002867433953	500.0002867433953	500.0002867433953	500.0002867433953
500.0002867433953	500.0002867433953	500.0002867433953	500.0002867433953	500.0002867433953	500.0002867433953	500.0002867433953	500.0002867433953	500.0002867433953	500.0002867433953	500.0002867433953	500.0002867433953	500.0002867433953	500.0002867433953	500.0002867433953	500.0002867433953	500.0002867433953	500.0002867433953	500.0002867433953	500.0002867433953	500.0002867433953	500.0002867433953	500.0002867433953	500.0002867433953	500.0002867433953	500.0002867433953	500.0002867433953	500.0002867433953	500.0002867433953	500.0002867433953
500.0002867433953	500.0002867433953	500.0002867433953	500.0002867433953	500.0002867433953	500.0002867433953	500.0002867433953	500.0002867433953	500.0002867433953	500.0002867433953	500.0002867433953	500.0002867433953	500.0002867433953	500.0002867433953	500.0002867433953	500.0002867433953	500.0002867433953	500.0002867433953	500.0002867433953	500.0002867433953	500.0002867433953	500.0002867433953	500.0002867433953	500.0002867433953	500.0002867433953	500.0002867433953	500.0002867433953	500.0002867433953	500.0002867433953	500.0002867433953
500.0002865758725	500.0002865758725	500.0002865758725	500.0002865758725	500.0002865758725	500.0002865758725	500.0002865758725	500.0002865758725	500.0002865758725	500.0002865758725	500.0002865758725	500.0002865758725	500.0002865758725	500.0002865758725	500.0002865758725	500.0002865758725	500.0002865758725	500.0002865758725	500.0002865758725	500.0002865758725	500.0002865758725	500.0002865758725	500.0002865758725	500.0002865758725	500.0002865758725	500.0002865758725	500.0002865758725	500.0002865758725	500.0002865758725	500.0002865758725
500.000286312055	500.000286312055	500.000286312055	500.000286312055	500.000286312055	500.000286312055	500.000286312055	500.000286312055	500.000286312055	500.000286312055	500.000286312055	500.000286312055	500.000286312055	500.000286312055	500.000286312055	500.000286312055	500.000286312055	500.000286312055	500.000286312055	500.000286312055	500.000286312055	500.000286312055	500.000286312055	500.000286312055	500.000286312055	500.000286312055	500.000286312055	500.000286312055	500.000286312055	500.000286312055
500.0002858174938	500.0002858174938	500.0002858174938	500.0002858174938	500.0002858174938	500.0002858174938	500.0002858174938	500.0002858174938	500.0002858174938	500.0002858174938	500.0002858174938	500.0002858174938	500.0002858174938	500.0002858174938	500.0002858174938	500.0002858174938	500.0002858174938	500.0002858174938	500.0002858174938	500.0002858174938	500.0002858174938	500.0002858174938	500.0002858174938	500.0002858174938	500.0002858174938	500.0002858174938	500.0002858174938	500.0002858174938	500.0002858174938	500.0002858174938
500.0002855302783	500.0002855302783	500.0002855302783	500.0002855302783	500.0002855302783	500.0002855302783	500.0002855302783	500.0002855302783	500.0002855302783	500.0002855302783	500.0002855302783	500.0002855302783	500.0002855302783	500.0002855302783	500.0002855302783	500.0002855302783	500.0002855302783	500.0002855302783	500.0002855302783	500.0002855302783	500.0002855302783	500.0002855302783	500.0002855302783	500.0002855302783	500.0002855302783	500.0002855302783	500.0002855302783	500.0002855302783	500.0002855302783	500.0002855302783
500.00028489910187	500.00028489910187	500.00028489910187	500.00028489910187	500.00028489910187	500.00028489910187	500.00028489910187	500.00028489910187	500.00028489910187	500.00028489910187	500.00028489910187	500.00028489910187	500.00028489910187	500.00028489910187	500.00028489910187	500.00028489910187	500.00028489910187	500.00028489910187	500.00028489910187	500.00028489910187	500.00028489910187	500.00028489910187	500.00028489910187	500.00028489910187	500.00028489910187	500.00028489910187	500.00028489910187	500.00028489910187	500.00028489910187	500.00028489910187
500.00028489910187	500.00028489910187	500.00028489910187	500.00028489910187	500.00028489910187	500.00028489910187	500.00028489910187	500.00028489910187	500.00028489910187	500.00028489910187	500.00028489910187	500.00028489910187	500.00028489910187	500.00028489910187	500.00028489910187	500.00028489910187	500.00028489910187	500.00028489910187	500.00028489910187	500.00028489910187	500.00028489910187	500.00028489910187	500.00028489910187	500.00028489910187	500.00028489910187	500.00028489910187	500.00028489910187	500.00028489910187	500.00028489910187	500.00028489910187
500.00028489910187	500.00028489910187	500.00028489910187	500.00028489910187	500.00028489910187	500.00028489910187	500.00028489910187	500.00028489910187	500.00028489910187	500.00028489910187	500.00028489910187	500.00028489910187	500.00028489910187	500.00028489910187	500.00028489910187	500.00028489910187	500.00028489910187	500.00028489910187	500.00028489910187	500.00028489910187	500.00028489910187	500.00028489910187	500.00028489910187	500.00028489910187	500.00028489910187	500.00028489910187	500.00028489910187	500.00028489910187	500.00028489910187	500.00028489910187
500.00028489910187	500.00028489910187	500.00028489910187	500.00028489910187	500.00028489910187	500.00028489910187	500.00028489910187	500.00028489910187	500.00028489910187	500.00028489910187	500.00028489910187	500.00028489910187	500.00028489910187	500.00028489910187	500.00028489910187	500.00028489910187	500.00028489910187	500.00028489910187	500.00028489910187	500.00028489910187	500.00028489910187	500.00028489910187	500.00028489910187	500.00028489910187	500.00028489910187	500.00028489910187	500.00028489910187	500.00028489910187	500.00028489910187	500.00028489910187
500.00028470944625	500.00028470944625	500.00028470944625	500.00028470944625	500.00028470944625	500.00028470944625	500.00028470944625	500.00028470944625	500.00028470944625	500.00028470944625	500.00028470944625	500.00028470944625	500.00028470944625	500.00028470944625	500.00028470944625	500.00028470944625	500.00028470944625	500.00028470944625	500.00028470944625	500.00028470944625	500.00028470944625	500.00028470944625	500.00028470944625	500.00028470944625	500.00028470944625	500.00028470944625	500.00028470944625	500.00028470944625	500.00028470944625	500.00028470944625
500.00028470944625	500.00028470944625	500.00028470944625	500.00028470944625	500.00028470944625	500.00028470944625	500.00028470944625	500.00028470944625	500.00028470944625	500.00028470944625	500.00028470944625	500.00028470944625	500.00028470944625	500.00028470944625	500.00028470944625	500.00028470944625	500.00028470944625	500.00028470944625	500.00028470944625	500.00028470944625	500.00028470944625	500.00028470944625	500.00028470944625	500.00028470944625	500.00028470944625	500.00028470944625	500.00028470944625	500.00028470944625	500.00028470944625	500.00028470944625
500.00028470944625	500.00028470944625	500.00028470944625	500.00028470944625	500.00028470944625	500.00028470944625	500.00028470944625	500.00028470944625	500.00028470944625	500.00028470944625	500.00028470944625	500.00028470944625	500.00028470944625	500.00028470944625	500.00028470944625	500.00028470944625	500.00028470944625	500.00028470944625	500.00028470944625	500.00028470944625	500.00028470944625	500.00028470944625	500.00028470944625	500.00028470944625	500.00028470944625	500.00028470944625	500.00028470944625	500.00028470944625	500.00028470944625	500.00028470944625
500.0002843306077	500.0002843306077	500.0002843306077	500.0002843306077	500.0002843306077	500.0002843306077	500.0002843306077	500.0002843306077	500.0002843306077	500.0002843306077	500.0002843306077	500.0002843306077	500.0002843306077	500.0002843306077	500.0002843306077	500.0002843306077	500.0002843306077	500.0002843306077	500.0002843306077	500.0002843306077	500.0002843306077	500.0002843306077	500.0002843306077	500.0002843306077	500.0002843306077	500.0002843306077	500.0002843306077	500.0002843306077	500.0002843306077	500.0002843306077
500.0002843306077	500.0002843306077	500.0002843306077	500.0002843306077	500.0002843306077	500.0002843306077	500.0002843306077	500.0002843306077	500.0002843306077	500.0002843306077	500.0002843306077	500.0002843306077	500.0002843306077	500.0002843306077	500.0002843306077	500.0002843306077	500.0002843306077	500.0002843306077	500.0002843306077	500.0002843306077	500.0002843306077	500.0002843306077	500.0002843306077	500.0002843306077	500.0002843306077	500.0002843306077	500.0002843306077	500.0002843306077	500.0002843306077	500.0002843306077
500.0002840562074	500.0002840562074	500.0002840562074	500.0002840562074	500.0002840562074	500.0002840562074	500.0002840562074	500.0002840562074	500.0002840562074	500.0002840562074	500.0002840562074	500.0002840562074	500.0002840562074	500.0002840562074	500.0002840562074	500.0002840562074	500.0002840562074	500.0002840562074	500.0002840562074	500.0002840562074	500.0002840562074	500.0002840562074	500.0002840562074	500.0002840562074	500.0002840562074	500.0002840562074	500.0002840562074	500.0002840562074	500.0002840562074	500.0002840562074
500.0002840562074	500.0002840562074	500.0002840562074	500.0002840562074	500.0002840562074	500.0002840562074	500.0002840562074	500.0002840562074	500.0002840562074	500.0002840562074	500.0002840562074	500.0002840562074	500.0002840562074	500.0002840562074	500.0002840562074	500.0002840562074	500.0002840562074	500.0002840562074	500.0002840562074	500.0002840562074	500.0002840562074	500.0002840562074	500.0002840562074	500.0002840562074	500.0002840562074	500.0002840562074	500.0002840562074	500.0002840562074	500.0002840562074	500.0002840562074
500.00028401781697	500.00028401781697	500.00028401781697	500.00028401781697	500.00028401781697	500.00028401781697	500.00028401781697	500.00028401781697	500.00028401781697	500.00028401781697	500.00028401781697	500.00028401781697	500.00028401781697	500.00028401781697	500.00028401781697	500.00028401781697	500.00028401781697	500.00028401781697	500.00028401781697	500.00028401781697	500.00028401781697	500.00028401781697	500.00028401781697	500.00028401781697	500.00028401781697	500.00028401781697	500.00028401781697	500.00028401781697	500.00028401781697	500.00028401781697
500.00028383356965	500.00028383356965	500.00028383356965	500.00028383356965	500.00028383356965	500.00028383356965	500.00028383356965	500.00028383356965	500.00028383356965	500.00028383356965	500.00028383356965	500.00028383356965	500.00028383356965	500.00028383356965	500.00028383356965	500.00028383356965	500.00028383356965	500.00028383356965	500.00028383356965	500.00028383356965	500.00028383356965	500.00028383356965	500.00028383356965	500.00028383356965	500.00028383356965	500.00028383356965	500.00028383356965	500.00028383356965	500.00028383356965	500.00028383356965
500.00028383356965	500.00028383356965	500.00028383356965	500.00028383356965	500.00028383356965	500.00028383356965	500.00028383356965	500.00028383356965	500.00028383356965	500.00028383356965	500.00028383356965	500.00028383356965	500.00028383356965	500.00028383356965	500.00028383356965	500.00028383356965	500.00028383356965	500.00028383356965	500.00028383356965	500.00028383356965	500.00028383356965	500.00028383356965	500.00028383356965	500.00028383356965	500.00028383356965	500.00028383356965	500.00028383356965	500.00028383356965	500.00028383356965	500.00028383356965
500.00028383356965	500.00028383356965	500.00028383356965	500.00028383356965	500.00028383356965	500.00028383356965	500.00028383356965	500.00028383356965	500.00028383356965	500.00028383356965	500.00028383356965	500.00028383356965	500.00028383356965	500.00028383356965	500.00028383356965	500.00028383356965	500.00028383356965	500.00028383356965	500.00028383356965	500.00028383356965	500.00028383356965	500.00028383356965	500.00028383356965	500.00028383356965	500.00028383356965	500.00028383356965	500.00028383356965	500.00028383356965	500.00028383356965	500.00028383356965
500.0002831556026	500.0002831556026	500.0002831556026	500.0002831556026	500.0002831556026	500.0002831556026	500.0002831556026	500.0002831556026	500.0002831556026	500.0002831556026	500.0002831556026	500.0002831556026	500.0002831556026	500.0002831556026	500.0002831556026	500.0002831556026	500.0002831556026	500.0002831556026	500.0002831556026	500.0002831556026	500.0002831556026	500.0002831556026	500.0002831556026	500.0002831556026	500.0002831556026	500.0002831556026	500.0002831556026	500.0002831556026	500.0002831556026	500.0002831556026
500.0002831157668	500.0002831157668	500.0002831157668	500.0002831157668	500.0002831157668	500.0002831157668	500.0002831157668	500.0002831157668	500.0002831157668	500.0002831157668	500.0002831157668	500.0002831157668	500.0002831157668	500.0002831157668	500.0002831157668	500.0002831157668	500.0002831157668	500.0002831157668	500.0002831157668	500.0002831157668	500.0002831157668	500.0002831157668	500.0002831157668	500.0002831157668	500.0002831157668	500.0002831157668	500.0002831157668	500.0002831157668	500.0002831157668	500.0002831157668
500.0002831157668	500.0002831157668	500.0002831157668	500.0002831157668	500.0002831157668	500.0002831157668	500.0002831157668	500.0002831157668	500.0002831157668	500.0002831157668	500.0002831157668	500.0002831157668	500.0002831157668	500.0002831157668	500.0002831157668	500.0002831157668	500.0002831157668	500.0002831157668	500.0002831157668	500.0002831157668	500.0002831157668	500.0002831157668	500.0002831157668	500.0002831157668	500.0002831157668	500.0002831157668	500.0002831157668	500.0002831157668	500.0002831157668	500.0002831157668
500.0002831157668	500.0002831157668	500.0002831157668	500.0002831157668	500.0002831157668	500.0002831157668	500.0002831157668	500.0002831157668	500.0002831157668	500.0002831157668	500.0002831157668	500.0002831157668	500.0002831157668	500.0002831157668	500.0002831157668	500.0002831157668	500.0002831157668	500.0002831157668	500.0002831157668	500.0002831157668	500.0002831157668	500.0002831157668	500.0002831157668	500.0002831157668	500.0002831157668	500.0002831157668	500.0002831157668	500.0002831157668	500.0002831157668	500.0002831157668
500.0002831157668	500.0002831157668	500.0002831157668	500.0002831157668	500.0002831157668	500.0002831157668	500.0002831157668	500.0002831157668	500.0002831157668	500.0002831157668	500.0002831157668	500.0002831157668	500.0002831157668	500.0002831157668	500.0002831157668	500.0002831157668	500.0002831157668	500.0002831157668	500.0002831157668	500.0002831157668	500.0002831157668	500.0002831157668	500.0002831157668	500.0002831157668	500.0002831157668	500.0002831157668	500.0002831157668	500.0002831157668	500.0002831157668	500.0002831157668
500.0002828943547	500.0002828943547	500.0002828943547	500.0002828943547	500.0002828943547	500.0002828943547	500.0002828943547	500.0002828943547	500.0002828943547	500.0002828943547	500.0002828943547	500.0002828943547	500.0002828943547	500.0002828943547	500.0002828943547	500.0002828943547	500.0002828943547	500.0002828943547	500.0002828943547	500.0002828943547	500.0002828943547	500.0002828943547	500.0002828943547	500.0002828943547	500.0002828943547	500.0002828943547	500.0002828943547	500.0002828943547	500.0002828943547	500.0002828943547
500.0002827262563	500.0002827262563	500.0002827262563	500.0002827262563	500.0002827262563	500.0002827262563	500.0002827262563	500.0002827262563	500.0002827262563	500.0002827262563	500.0002827262563	500.0002827262563	500.0002827262563	500.0002827262563	500.0002827262563	500.0002827262563	500.0002827262563	500.0002827262563	500.0002827262563	500.0002827262563	500.0002827262563	500.0002827262563	500.0002827262563	500.0002827262563	500.0002827262563	500.0002827262563	500.0002827262563	500.0002827262563	500.0002827262563	500.0002827262563
500.00028239013835	500.00028239013835	500.00028239013835	500.00028239013835	500.00028239013835	500.00028239013835	500.00028239013835	500.00028239013835	500.00028239013835	500.00028239013835	500.00028239013835	500.00028239013835	500.00028239013835	500.00028239013835	500.00028239013835	500.00028239013835	500.00028239013835	500.00028239013835	500.00028239013835	500.00028239013835	500.00028239013835	500.00028239013835	500.00028239013835	500.00028239013835	500.00028239013835	500.00028239013835	500.00028239013835	500.00028239013835	500.00028239013835	500.00028239013835
500.0002822504887	500.0002822504887	500.0002822504887	500.0002822504887	500.0002822504887	500.0002822504887	500.0002822504887	500.0002822504887	500.0002822504887	500.0002822504887	500.0002822504887	500.0002822504887	500.0002822504887	500.0002822504887	500.0002822504887	500.0002822504887	500.0002822504887	500.0002822504887	500.0002822504887	500.0002822504887	500.0002822504887	500.0002822504887	500.0002822504887	500.0002822504887	500.0002822504887	500.0002822504887	500.0002822504887	500.0002822504887	500.0002822504887	500.0002822504887
500.00028197478736	500.00028197478736	500.00028197478736	500.00028197478736	500.00028197478736	500.00028197478736	500.00028197478736	500.00028197478736	500.00028197478736	500.00028197478736	500.00028197478736	500.00028197478736	500.00028197478736	500.00028197478736	500.00028197478736	500.00028197478736	500.00028197478736	500.00028197478736	500.00028197478736	500.00028197478736	500.00028197478736	500.00028197478736	500.00028197478736	500.00028197478736	500.00028197478736	500.00028197478736	500.00028197478736	500.00028197478736	500.00028197478736	500.00028197478736
500.00028189673475	500.00028189673475	500.00028189673475	500.00028189673475	500.00028189673475	500.00028189673475	500.00028189673475	500.00028189673475	500.00028189673475	500.00028189673475	500.00028189673475	500.00028189673475	500.00028189673475	500.00028189673475	500.00028189673475	500.00028189673475	500.00028189673475	500.00028189673475	500.00028189673475	500.00028189673475	500.00028189673475	500.00028189673475	500.00028189673475	500.00028189673475	500.00028189673475	500.00028189673475	500.00028189673475	500.00028189673475	500.00028189673475	500.00028189673475
500.00028143170175	500.00028143170175	500.00028143170175	500.00028143170175	500.00028143170175	500.00028143170175	500.00028143170175	500.00028143170175	500.00028143170175	500.00028143170175	500.00028143170175	500.00028143170175	500.00028143170175	500.00028143170175	500.00028143170175	500.00028143170175	500.00028143170175	500.00028143170175	500.00028143170175	500.00028143170175	500.00028143170175	500.00028143170175	500.00028143170175	500.00028143170175	500.00028143170175	500.00028143170175	500.00028143170175	500.00028143170175	500.00028143170175	500.00028143170175
500.00028143170175	500.00028143170175	500.00028143170175	500.00028143170175	500.00028143170175	500.00028143170175	500.00028143170175	500.00028143170175	500.00028143170175	500.00028143170175	500.00028143170175	500.00028143170175	500.00028143170175	500.00028143170175	500.00028143170175	500.00028143170175	500.00028143170175	500.00028143170175	500.00028143170175	500.00028143170175	500.00028143170175	500.00028143170175	500.00028143170175	500.00028143170175	500.00028143170175	500.00028143170175	500.00028143170175	500.00028143170175	500.00028143170175	500.00028143170175
500.00028143170175	500.00028143170175	500.00028143170175	500.00028143170175	500.00028143170175	500.00028143170175	500.00028143170175	500.00028143170175	500.00028143170175	500.00028143170175	500.00028143170175	500.00028143170175	500.00028143170175	500.00028143170175	500.00028143170175	500.00028143170175	500.00028143170175	500.00028143170175	500.00028143170175	500.00028143170175	500.00028143170175	500.00028143170175	500.00028143170175	500.00028143170175	500.00028143170175	500.00028143170175	500.00028143170175	500.00028143170175	500.00028143170175	500.00028143170175
500.00028143170175	500.00028143170175	500.00028143170175	500.00028143170175	500.00028143170175	500.00028143170175	500.00028143170175	500.00028143170175	500.00028143170175	500.00028143170175	500.00028143170175	500.00028143170175	500.00028143170175	500.00028143170175	500.00028143170175	500.00028143170175	500.00028143170175	500.00028143170175	500.00028143170175	500.00028143170175	500.00028143170175	500.00028143170175	500.00028143170175	500.00028143170175	500.00028143170175	500.00028143170175	500.00028143170175	500.00028143170175	500.00028143170175	500.00028143170175
500.00028143170175	500.00028143170175	500.00028143170175	500.00028143170175	500.00028143170175	500.00028143170175	500.00028143170175	500.00028143170175	500.00028143170175	500.00028143170175	500.00028143170175	500.00028143170175	500.00028143170175	500.00028143170175	500.00028143170175	500.00028143170175	500.00028143170175	500.00028143170175	500.00028143170175	500.00028143170175	500.00028143170175	500.00028143170175	500.00028143170175	500.00028143170175	500.00028143170175	500.00028143170175	500.00028143170175	500.00028143170175	500.00028143170175	500.00028143170175
500.00028143170175	500.00028143170175	500.00028143170175	500.00028143170175	500.00028143170175	500.00028143170175	500.00028143170175	500.00028143170175	500.00028143170175	500.00028143170175	500.00028143170175	500.00028143170175	500.00028143170175	500.00028143170175	500.00028143170175	500.00028143170175	500.00028143170175	500.00028143170175	500.00028143170175	500.00028143170175	500.00028143170175	500.00028143170175	500.00028143170175	500.00028143170175	500.00028143170175	500.00028143170175	500.00028143170175	500.00028143170175	500.00028143170175	500.00028143170175
500.0002811792299	500.0002811792299	500.0002811792299	500.0002811792299	500.0002811792299	500.0002811792299	500.0002811792299	500.0002811792299	500.0002811792299	500.0002811792299	500.0002811792299	500.0002811792299	500.0002811792299	500.0002811792299	500.0002811792299	500.0002811792299	500.0002811792299	500.0002811792299	500.0002811792299	500.0002811792299	500.0002811792299	500.0002811792299	500.0002811792299	500.0002811792299	500.0002811792299	500.0002811792299	500.0002811792299	500.0002811792299	500.0002811792299	500.0002811792299
500.0002811792299	500.0002811792299	500.0002811792299	500.0002811792299	500.0002811792299	500.0002811792299	500.0002811792299	500.0002811792299	500.0002811792299	500.0002811792299	500.0002811792299	500.0002811792299	500.0002811792299	500.0002811792299	500.0002811792299	500.0002811792299	500.0002811792299	500.0002811792299	500.0002811792299	500.0002811792299	500.0002811792299	500.0002811792299	500.0002811792299	500.0002811792299	500.0002811792299	500.0002811792299	500.0002811792299	500.0002811792299	500.0002811792299	500.0002811792299
500.0002811792299	500.0002811792299	500.0002811792299	500.0002811792299	500.0002811792299	500.0002811792299	500.0002811792299	500.0002811792299	500.0002811792299	500.0002811792299	500.0002811792299	500.0002811792299	500.0002811792299	500.0002811792299	500.0002811792299	500.0002811792299	500.0002811792299	500.0002811792299	500.0002811792299	500.0002811792299	500.0002811792299	500.0002811792299	500.0002811792299	500.0002811792299	500.0002811792299	500.0002811792299	500.0002811792299	500.0002811792299	500.0002811792299	500.0002811792299
500.0002811792299	500.0002811792299	500.0002811792299	500.0002811792299	500.0002811792299	500.0002811792299	500.0002811792299	500.0002811792299	500.0002811792299	500.0002811792299	500.0002811792299	500.0002811792299	500.0002811792299	500.0002811792299	500.0002811792299	500.0002811792299	500.0002811792299	500.0002811792299	500.0002811792299	500.0002811792299	500.0002811792299	500.0002811792299	500.0002811792299	500.0002811792299	500.0002811792299	500.0002811792299	500.0002811792299	500.0002811792299	500.0002811792299	500.0002811792299
500.0002811792299	500.0002811792299	500.0002811792299	500.0002811792299	500.0002811792299	500.0002811792299	500.0002811792299	500.0002811792299	500.0002811792299	500.0002811792299	500.0002811792299	500.0002811792299	500.0002811792299	500.0002811792299	500.0002811792299	500.0002811792299	500.0002811792299	500.0002811792299	500.0002811792299	500.0002811792299	500.0002811792299	500.0002811792299	500.0002811792299	500.0002811792299	500.0002811792299	500.0002811792299	500.0002811792299	500.0002811792299	500.0002811792299	500.0002811792299
500.0002811792299	500.0002811792299	500.0002811792299	500.0002811792299	500.0002811792299	500.0002811792299	500.0002811792299	500.0002811792299	500.0002811792299	500.0002811792299	500.0002811792299	500.0002811792299	500.0002811792299	500.0002811792299	500.0002811792299	500.0002811792299	500.0002811792299	500.0002811792299	500.0002811792299	500.0002811792299	500.0002811792299	500.0002811792299	500.0002811792299	500.0002811792299	500.0002811792299	500.0002811792299	500.0002811792299	500.0002811792299	500.0002811792299	500.0002811792299
500.0002809286824	500.0002809286824	500.0002809286824	500.0002809286824	500.0002809286824	500.0002809286824	500.0002809286824	500.0002809286824	500.0002809286824	500.0002809286824	500.0002809286824	500.0002809286824	500.0002809286824	500.0002809286824	500.0002809286824	500.0002809286824	500.0002809286824	500.0002809286824	500.0002809286824	500.0002809286824	500.0002809286824	500.0002809286824	500.0002809286824	500.0002809286824	500.0002809286824	500.0002809286824	500.0002809286824	500.0002809286824	500.0002809286824	500.0002809286824
500.0002808993201	500.0002808993201	500.0002808993201	500.0002808993201	500.0002808993201	500.0002808993201	500.0002808993201	500.0002808993201	500.0002808993201	500.0002808993201	500.0002808993201	500.0002808993201	500.0002808993201	500.0002808993201	500.0002808993201	500.0002808993201	500.0002808993201	500.0002808993201	500.0002808993201	500.0002808993201	500.0002808993201	500.0002808993201	500.0002808993201	500.0002808993201	500.0002808993201	500.0002808993201	500.0002808993201	500.0002808993201	500.0002808993201	500.0002808993201
500.0002808087018	500.0002808087018	500.0002808087018	500.0002808087018	500.0002808087018	500.0002808087018	500.0002808087018	500.0002808087018	500.0002808087018	500.0002808087018	500.0002808087018	500.0002808087018	500.0002808087018	500.0002808087018	500.0002808087018	500.0002808087018	500.0002808087018	500.0002808087018	500.0002808087018	500.0002808087018	500.0002808087018	500.0002808087018	500.0002808087018	500.0002808087018	500.0002808087018	500.0002808087018	500.0002808087018	500.0002808087018	500.0002808087018	500.0002808087018
500.0002806927133	500.0002806927133	500.0002806927133	500.0002806927133	500.0002806927133	500.0002806927133	500.0002806927133	500.0002806927133	500.0002806927133	500.0002806927133	500.0002806927133	500.0002806927133	500.0002806927133	500.0002806927133	500.0002806927133	500.0002806927133	500.0002806927133	500.0002806927133	500.0002806927133	500.0002806927133	500.0002806927133	500.0002806927133	500.0002806927133	500.0002806927133	500.0002806927133	500.0002806927133	500.0002806927133	500.0002806927133	500.0002806927133	500.0002806927133
500.0002805419706	500.0002805419706	500.0002805419706	500.0002805419706	500.0002805419706	500.0002805419706	500.0002805419706	500.0002805419706	500.0002805419706	500.0002805419706	500.0002805419706	500.0002805419706	500.0002805419706	500.0002805419706	500.0002805419706	500.0002805419706	500.0002805419706	500.0002805419706	500.0002805419706	500.0002805419706	500.0002805419706	500.0002805419706	500.0002805419706	500.0002805419706	500.0002805419706	500.0002805419706	500.0002805419706	500.0002805419706	500.0002805419706	500.0002805419706
500.0002803922314	500.0002803922314	500.0002803922314	500.0002803922314	500.0002803922314	500.0002803922314	500.0002803922314	500.0002803922314	500.0002803922314	500.0002803922314	500.0002803922314	500.0002803922314	500.0002803922314	500.0002803922314	500.0002803922314	500.0002803922314	500.0002803922314	500.0002803922314	500.0002803922314	500.0002803922314	500.0002803922314	500.0002803922314	500.0002803922314	500.0002803922314	500.0002803922314	500.0002803922314	500.0002803922314	500.0002803922314	500.0002803922314	500.0002803922314
500.0002803922314	500.0002803922314	500.0002803922314	500.0002803922314	500.0002803922314	500.0002803922314	500.0002803922314	500.0002803922314	500.0002803922314	500.0002803922314	500.0002803922314	500.0002803922314	500.0002803922314	500.0002803922314	500.0002803922314	500.0002803922314	500.0002803922314	500.0002803922314	500.0002803922314	500.0002803922314	500.0002803922314	500.0002803922314	500.0002803922314	500.0002803922314	500.0002803922314	500.0002803922314	500.0002803922314	500.0002803922314	500.0002803922314	500.0002803922314
500.0002803135524	500.0002803135524	500.0002803135524	500.0002803135524	500.0002803135524	500.0002803135524	500.0002803135524	500.0002803135524	500.0002803135524	500.0002803135524	500.0002803135524	500.0002803135524	500.0002803135524	500.0002803135524	500.0002803135524	500.0002803135524	500.0002803135524	500.0002803135524	500.0002803135524	500.0002803135524	500.0002803135524	500.0002803135524	500.0002803135524	500.0002803135524	500.0002803135524	500.0002803135524	500.0002803135524	500.0002803135524	500.0002803135524	500.0002803135524
500.00028027663376	500.00028027663376	500.00028027663376	500.00028027663376	500.00028027663376	500.00028027663376	500.00028027663376	500.00028027663376	500.00028027663376	500.00028027663376	500.00028027663376	500.00028027663376	500.00028027663376	500.00028027663376	500.00028027663376	500.00028027663376	500.00028027663376	500.00028027663376	500.00028027663376	500.00028027663376	500.00028027663376	500.00028027663376	500.00028027663376	500.00028027663376	500.00028027663376	500.00028027663376	500.00028027663376	500.00028027663376	500.00028027663376	500.00028027663376
500.0002801794137	500.0002801794137	500.0002801794137	500.0002801794137	500.0002801794137	500.0002801794137	500.0002801794137	500.0002801794137	500.0002801794137	500.0002801794137	500.0002801794137	500.0002801794137	500.0002801794137	500.0002801794137	500.0002801794137	500.0002801794137	500.0002801794137	500.0002801794137	500.0002801794137	500.0002801794137	500.0002801794137	500.0002801794137	500.0002801794137	500.0002801794137	500.0002801794137	500.0002801794137	500.0002801794137	500.0002801794137	500.0002801794137	500.0002801794137
500.0002799410118	500.0002799410118	500.0002799410118	500.0002799410118	500.0002799410118	500.0002799410118	500.0002799410118	500.0002799410118	500.0002799410118	500.0002799410118	500.0002799410118	500.0002799410118	500.0002799410118	500.0002799410118	500.0002799410118	500.0002799410118	500.0002799410118	500.0002799410118	500.0002799410118	500.0002799410118	500.0002799410118	500.0002799410118	500.0002799410118	500.0002799410118	500.0002799410118	500.0002799410118	500.0002799410118	500.0002799410118	500.0002799410118	500.0002799410118
500.0002799410118	500.0002799410118	500.0002799410118	500.0002799410118	500.0002799410118	500.0002799410118	500.0002799410118	500.0002799410118	500.0002799410118	500.0002799410118	500.0002799410118	500.0002799410118	500.0002799410118	500.0002799410118	500.0002799410118	500.0002799410118	500.0002799410118	500.0002799410118	500.0002799410118	500.0002799410118	500.0002799410118	500.0002799410118	500.0002799410118	500.0002799410118	500.0002799410118	500.0002799410118	500.0002799410118	500.0002799410118	500.0002799410118	500.0002799410118
500.0002799410118	500.0002799410118	500.0002799410118	500.0002799410118	500.0002799410118	500.0002799410118	500.0002799410118	500.0002799410118	500.0002799410118	500.0002799410118	500.0002799410118	500.0002799410118	500.0002799410118	500.0002799410118	500.0002799410118	500.0002799410118	500.0002799410118	500.0002799410118	500.0002799410118	500.0002799410118	500.0002799410118	500.0002799410118	500.0002799410118	500.0002799410118	500.0002799410118	500.0002799410118	500.0002799410118	500.0002799410118	500.0002799410118	500.0002799410118
500.0002799410118	500.0002799410118	500.0002799410118	500.0002799410118	500.0002799410118	500.0002799410118	500.0002799410118	500.0002799410118	500.0002799410118	500.0002799410118	500.0002799410118	500.0002799410118	500.0002799410118	500.0002799410118	500.0002799410118	500.0002799410118	500.0002799410118	500.0002799410118	500.0002799410118	500.0002799410118	500.0002799410118	500.0002799410118	500.0002799410118	500.0002799410118	500.0002799410118	500.0002799410118	500.0002799410118	500.0002799410118	500.0002799410118	500.0002799410118
500.0002799410118	500.0002799410118	500.0002799410118	500.0002799410118	500.0002799410118	500.0002799410118	500.0002799410118	500.0002799410118	500.0002799410118	500.0002799410118	500.0002799410118	500.0002799410118	500.0002799410118	500.0002799410118	500.0002799410118	500.0002799410118	500.0002799410118	500.0002799410118	500.0002799410118	500.0002799410118	500.0002799410118	500.0002799410118	500.0002799410118	500.0002799410118	500.0002799410118	500.0002799410118	500.0002799410118	500.0002799410118	500.0002799410118	500.0002799410118
500.0002797689845	500.0002797689845	500.0002797689845	500.0002797689845	500.0002797689845	500.0002797689845	500.0002797689845	500.0002797689845	500.0002797689845	500.0002797689845	500.0002797689845	500.0002797689845	500.0002797689845	500.0002797689845	500.0002797689845	500.0002797689845	500.0002797689845	500.0002797689845	500.0002797689845	500.0002797689845	500.0002797689845	500.0002797689845	500.0002797689845	500.0002797689845	500.0002797689845	500.0002797689845	500.0002797689845	500.0002797689845	500.0002797689845	500.0002797689845
500.0002797689845	500.0002797689845	500.0002797689845	500.0002797689845	500.0002797689845	500.0002797689845	500.0002797689845	500.0002797689845	500.0002797689845	500.0002797689845	500.0002797689845	500.0002797689845	500.0002797689845	500.0002797689845	500.0002797689845	500.0002797689845	500.0002797689845	500.0002797689845	500.0002797689845	500.0002797689845	500.0002797689845	500.0002797689845	500.0002797689845	500.0002797689845	500.0002797689845	500.0002797689845	500.0002797689845	500.0002797689845	500.0002797689845	500.0002797689845
500.00027974152437	500.00027974152437	500.00027974152437	500.00027974152437	500.00027974152437	500.00027974152437	500.00027974152437	500.00027974152437	500.00027974152437	500.00027974152437	500.00027974152437	500.00027974152437	500.00027974152437	500.00027974152437	500.00027974152437	500.00027974152437	500.00027974152437	500.00027974152437	500.00027974152437	500.00027974152437	500.00027974152437	500.00027974152437	500.00027974152437	500.00027974152437	500.00027974152437	500.00027974152437	500.00027974152437	500.00027974152437	500.00027974152437	500.00027974152437
500.00027974152437	500.00027974152437	500.00027974152437	500.00027974152437	500.00027974152437	500.00027974152437	500.00027974152437	500.00027974152437	500.00027974152437	500.00027974152437	500.00027974152437	500.00027974152437	500.00027974152437	500.00027974152437	500.00027974152437	500.00027974152437	500.00027974152437	500.00027974152437	500.00027974152437	500.00027974152437	500.00027974152437	500.00027974152437	500.00027974152437	500.00027974152437	500.00027974152437	500.00027974152437	500.00027974152437	500.00027974152437	500.00027974152437	500.00027974152437
500.0002796936798	500.0002796936798	500.0002796936798	500.0002796936798	500.0002796936798	500.0002796936798	500.0002796936798	500.0002796936798	500.0002796936798	500.0002796936798	500.0002796936798	500.0002796936798	500.0002796936798	500.0002796936798	500.0002796936798	500.0002796936798	500.0002796936798	500.0002796936798	500.0002796936798	500.0002796936798	500.0002796936798	500.0002796936798	500.0002796936798	500.0002796936798	500.0002796936798	500.0002796936798	500.0002796936798	500.0002796936798	500.0002796936798	500.0002796936798
500.0002796936798	500.0002796936798	500.0002796936798	500.0002796936798	500.0002796936798	500.0002796936798	500.0002796936798	500.0002796936798	500.0002796936798	500.0002796936798	500.0002796936798	500.0002796936798	500.0002796936798	500.0002796936798	500.0002796936798	500.0002796936798	500.0002796936798	500.0002796936798	500.0002796936798	500.0002796936798	500.0002796936798	500.0002796936798	500.0002796936798	500.0002796936798	500.0002796936798	500.0002796936798	500.0002796936798	500.0002796936798	500.0002796936798	500.0002796936798
500.0002796936798	500.0002796936798	500.0002796936798	500.0002796936798	500.0002796936798	500.0002796936798	500.0002796936798	500.0002796936798	500.0002796936798	500.0002796936798	500.0002796936798	500.0002796936798	500.0002796936798	500.0002796936798	500.0002796936798	500.0002796936798	500.0002796936798	500.0002796936798	500.0002796936798	500.0002796936798	500.0002796936798	500.0002796936798	500.0002796936798	500.0002796936798	500.0002796936798	500.0002796936798	500.0002796936798	500.0002796936798	500.0002796936798	500.0002796936798
500.0002796591817	500.0002796591817	500.0002796591817	500.0002796591817	500.0002796591817	500.0002796591817	500.0002796591817	500.0002796591817	500.0002796591817	500.0002796591817	500.0002796591817	500.0002796591817	500.0002796591817	500.0002796591817	500.0002796591817	500.0002796591817	500.0002796591817	500.0002796591817	500.0002796591817	500.0002796591817	500.0002796591817	500.0002796591817	500.0002796591817	500.0002796591817	500.0002796591817	500.0002796591817	500.0002796591817	500.0002796591817	500.0002796591817	500.0002796591817
500.0002796039555	500.0002796039555	500.0002796039555	500.0002796039555	500.0002796039555	500.0002796039555	500.0002796039555	500.0002796039555	500.0002796039555	500.0002796039555	500.0002796039555	500.0002796039555	500.0002796039555	500.0002796039555	500.0002796039555	500.0002796039555	500.0002796039555	500.0002796039555	500.0002796039555	500.0002796039555	500.0002796039555	500.0002796039555	500.0002796039555	500.0002796039555	500.0002796039555	500.0002796039555	500.0002796039555	500.0002796039555	500.0002796039555	500.0002796039555
500.0002795020633	500.0002795020633	500.0002795020633	500.0002795020633	500.0002795020633	500.0002795020633	500.0002795020633	500.0002795020633	500.0002795020633	500.0002795020633	500.0002795020633	500.0002795020633	500.0002795020633	500.0002795020633	500.0002795020633	500.0002795020633	500.0002795020633	500.0002795020633	500.0002795020633	500.0002795020633	500.0002795020633	500.0002795020633	500.0002795020633	500.0002795020633	500.0002795020633	500.0002795020633	500.0002795020633	500.0002795020633	500.0002795020633	500.0002795020633
500.0002795020633	500.0002795020633	500.0002795020633	500.0002795020633	500.0002795020633	500.0002795020633	500.0002795020633	500.0002795020633	500.0002795020633	500.0002795020633	500.0002795020633	500.0002795020633	500.0002795020633	500.0002795020633	500.0002795020633	500.0002795020633	500.0002795020633	500.0002795020633	500.0002795020633	500.0002795020633	500.0002795020633	500.0002795020633	500.0002795020633	500.0002795020633	500.0002795020633	500.0002795020633	500.0002795020633	500.0002795020633	500.0002795020633	500.0002795020633
500.0002793752326	500.0002793752326	500.0002793752326	500.0002793752326	500.0002793752326	500.0002793752326	500.0002793752326	500.0002793752326	500.0002793752326	500.0002793752326	500.0002793752326	500.0002793752326	500.0002793752326	500.0002793752326	500.0002793752326	500.0002793752326	500.0002793752326	500.0002793752326	500.0002793752326	500.0002793752326	500.0002793752326	500.0002793752326	500.0002793752326	500.0002793752326	500.0002793752326	500.0002793752326	500.0002793752326	500.0002793752326	500.0002793752326	500.0002793752326
500.00027924856454	500.00027924856454	500.00027924856454	500.00027924856454	500.00027924856454	500.00027924856454	500.00027924856454	500.00027924856454	500.00027924856454	500.00027924856454	500.00027924856454	500.00027924856454	500.00027924856454	500.00027924856454	500.00027924856454	500.00027924856454	500.00027924856454	500.00027924856454	500.00027924856454	500.00027924856454	500.00027924856454	500.00027924856454	500.00027924856454	500.00027924856454	500.00027924856454	500.00027924856454	500.00027924856454	500.00027924856454	500.00027924856454	500.00027924856454
500.00027924856454	500.00027924856454	500.00027924856454	500.00027924856454	500.00027924856454	500.00027924856454	500.00027924856454	500.00027924856454	500.00027924856454	500.00027924856454	500.00027924856454	500.00027924856454	500.00027924856454	500.00027924856454	500.00027924856454	500.00027924856454	500.00027924856454	500.00027924856454	500.00027924856454	500.00027924856454	500.00027924856454	500.00027924856454	500.00027924856454	500.00027924856454	500.00027924856454	500.00027924856454	500.00027924856454	500.00027924856454	500.00027924856454	500.00027924856454
500.0002791128161	500.0002791128161	500.0002791128161	500.0002791128161	500.0002791128161	500.0002791128161	500.0002791128161	500.0002791128161	500.0002791128161	500.0002791128161	500.0002791128161	500.0002791128161	500.0002791128161	500.0002791128161	500.0002791128161	500.0002791128161	500.0002791128161	500.0002791128161	500.0002791128161	500.0002791128161	500.0002791128161	500.0002791128161	500.0002791128161	500.0002791128161	500.0002791128161	500.0002791128161	500.0002791128161	500.0002791128161	500.0002791128161	500.0002791128161
500.0002791128161	500.0002791128161	500.0002791128161	500.0002791128161	500.0002791128161	500.0002791128161	500.0002791128161	500.0002791128161	500.0002791128161	500.0002791128161	500.0002791128161	500.0002791128161	500.0002791128161	500.0002791128161	500.0002791128161	500.0002791128161	500.0002791128161	500.0002791128161	500.0002791128161	500.0002791128161	500.0002791128161	500.0002791128161	500.0002791128161	500.0002791128161	500.0002791128161	500.0002791128161	500.0002791128161	500.0002791128161	500.0002791128161	500.0002791128161
500.00027910516013	500.00027910516013	500.00027910516013	500.00027910516013	500.00027910516013	500.00027910516013	500.00027910516013	500.00027910516013	500.00027910516013	500.00027910516013	500.00027910516013	500.00027910516013	500.00027910516013	500.00027910516013	500.00027910516013	500.00027910516013	500.00027910516013	500.00027910516013	500.00027910516013	500.00027910516013	500.00027910516013	500.00027910516013	500.00027910516013	500.00027910516013	500.00027910516013	500.00027910516013	500.00027910516013	500.00027910516013	500.00027910516013	500.00027910516013
500.00027910516013	500.00027910516013	500.00027910516013	500.00027910516013	500.00027910516013	500.00027910516013	500.00027910516013	500.00027910516013	500.00027910516013	500.00027910516013	500.00027910516013	500.00027910516013	500.00027910516013	500.00027910516013	500.00027910516013	500.00027910516013	500.00027910516013	500.00027910516013	500.00027910516013	500.00027910516013	500.00027910516013	500.00027910516013	500.00027910516013	500.00027910516013	500.00027910516013	500.00027910516013	500.00027910516013	500.00027910516013	500.00027910516013	500.00027910516013
500.0002789894556	500.0002789894556	500.0002789894556	500.0002789894556	500.0002789894556	500.0002789894556	500.0002789894556	500.0002789894556	500.0002789894556	500.0002789894556	500.0002789894556	500.0002789894556	500.0002789894556	500.0002789894556	500.0002789894556	500.0002789894556	500.0002789894556	500.0002789894556	500.0002789894556	500.0002789894556	500.0002789894556	500.0002789894556	500.0002789894556	500.0002789894556	500.0002789894556	500.0002789894556	500.0002789894556	500.0002789894556	500.0002789894556	500.0002789894556
500.0002789894556	500.0002789894556	500.0002789894556	500.0002789894556	500.0002789894556	500.0002789894556	500.0002789894556	500.0002789894556	500.0002789894556	500.0002789894556	500.0002789894556	500.0002789894556	500.0002789894556	500.0002789894556	500.0002789894556	500.0002789894556	500.0002789894556	500.0002789894556	500.0002789894556	500.0002789894556	500.0002789894556	500.0002789894556	500.0002789894556	500.0002789894556	500.0002789894556	500.0002789894556	500.0002789894556	500.0002789894556	500.0002789894556	500.0002789894556
500.0002789894556	500.0002789894556	500.0002789894556	500.0002789894556	500.0002789894556	500.0002789894556	500.0002789894556	500.0002789894556	500.0002789894556	500.0002789894556	500.0002789894556	500.0002789894556	500.0002789894556	500.0002789894556	500.0002789894556	500.0002789894556	500.0002789894556	500.0002789894556	500.0002789894556	500.0002789894556	500.0002789894556	500.0002789894556	500.0002789894556	500.0002789894556	500.0002789894556	500.0002789894556	500.0002789894556	500.0002789894556	500.0002789894556	500.0002789894556
500.0002789700942	500.0002789700942	500.0002789700942	500.0002789700942	500.0002789700942	500.0002789700942	500.0002789700942	500.0002789700942	500.0002789700942	500.0002789700942	500.0002789700942	500.0002789700942	500.0002789700942	500.0002789700942	500.0002789700942	500.0002789700942	500.0002789700942	500.0002789700942	500.0002789700942	500.0002789700942	500.0002789700942	500.0002789700942	500.0002789700942	500.0002789700942	500.0002789700942	500.0002789700942	500.0002789700942	500.0002789700942	500.0002789700942	500.0002789700942
500.0002789700942	500.0002789700942	500.0002789700942	500.0002789700942	500.0002789700942	500.0002789700942	500.0002789700942	500.0002789700942	500.0002789700942	500.0002789700942	500.0002789700942	500.0002789700942	500.0002789700942	500.0002789700942	500.0002789700942	500.0002789700942	500.0002789700942	500.0002789700942	500.0002789700942	500.0002789700942	500.0002789700942	500.0002789700942	500.0002789700942	500.0002789700942	500.0002789700942	500.0002789700942	500.0002789700942	500.0002789700942	500.0002789700942	500.0002789700942
500.0002787912452	500.0002787912452	500.0002787912452	500.0002787912452	500.0002787912452	500.0002787912452	500.0002787912452	500.0002787912452	500.0002787912452	500.0002787912452	500.0002787912452	500.0002787912452	500.0002787912452	500.0002787912452	500.0002787912452	500.0002787912452	500.0002787912452	500.0002787912452	500.0002787912452	500.0002787912452	500.0002787912452	500.0002787912452	500.0002787912452	500.0002787912452	500.0002787912452	500.0002787912452	500.0002787912452	500.0002787912452	500.0002787912452	500.0002787912452
500.0002787912452	500.0002787912452	500.0002787912452	500.0002787912452	500.0002787912452	500.0002787912452	500.0002787912452	500.0002787912452	500.0002787912452	500.0002787912452	500.0002787912452	500.0002787912452	500.0002787912452	500.0002787912452	500.0002787912452	500.0002787912452	500.0002787912452	500.0002787912452	500.0002787912452	500.0002787912452	500.0002787912452	500.0002787912452	500.0002787912452	500.0002787912452	500.0002787912452	500.0002787912452	500.0002787912452	500.0002787912452	500.0002787912452	500.0002787912452
500.0002787912452	500.0002787912452	500.0002787912452	500.0002787912452	500.0002787912452	500.0002787912452	500.0002787912452	500.0002787912452	500.0002787912452	500.0002787912452	500.0002787912452	500.0002787912452	500.0002787912452	500.0002787912452	500.0002787912452	500.0002787912452	500.0002787912452	500.0002787912452	500.0002787912452	500.0002787912452	500.0002787912452	500.0002787912452	500.0002787912452	500.0002787912452	500.0002787912452	500.0002787912452	500.0002787912452	500.0002787912452	500.0002787912452	500.0002787912452
500.0002787912452	500.0002787912452	500.0002787912452	500.0002787912452	500.0002787912452	500.0002787912452	500.0002787912452	500.0002787912452	500.0002787912452	500.0002787912452	500.0002787912452	500.0002787912452	500.0002787912452	500.0002787912452	500.0002787912452	500.0002787912452	500.0002787912452	500.0002787912452	500.0002787912452	500.0002787912452	500.0002787912452	500.0002787912452	500.0002787912452	500.0002787912452	500.0002787912452	500.0002787912452	500.0002787912452	500.0002787912452	500.0002787912452	500.0002787912452
500.0002787912452	500.0002787912452	500.0002787912452	500.0002787912452	500.0002787912452	500.0002787912452	500.0002787912452	500.0002787912452	500.0002787912452	500.0002787912452	500.0002787912452	500.0002787912452	500.0002787912452	500.0002787912452	500.0002787912452	500.0002787912452	500.0002787912452	500.0002787912452	500.0002787912452	500.0002787912452	500.0002787912452	500.0002787912452	500.0002787912452	500.0002787912452	500.0002787912452	500.0002787912452	500.0002787912452	500.0002787912452	500.0002787912452	500.0002787912452
500.0002787740532	500.0002787740532	500.0002787740532	500.0002787740532	500.0002787740532	500.0002787740532	500.0002787740532	500.0002787740532	500.0002787740532	500.0002787740532	500.0002787740532	500.0002787740532	500.0002787740532	500.0002787740532	500.0002787740532	500.0002787740532	500.0002787740532	500.0002787740532	500.0002787740532	500.0002787740532	500.0002787740532	500.0002787740532	500.0002787740532	500.0002787740532	500.0002787740532	500.0002787740532	500.0002787740532	500.0002787740532	500.0002787740532	500.0002787740532
500.0002787740532	500.0002787740532	500.0002787740532	500.0002787740532	500.0002787740532	500.0002787740532	500.0002787740532	500.0002787740532	500.0002787740532	500.0002787740532	500.0002787740532	500.0002787740532	500.0002787740532	500.0002787740532	500.0002787740532	500.0002787740532	500.0002787740532	500.0002787740532	500.0002787740532	500.0002787740532	500.0002787740532	500.0002787740532	500.0002787740532	500.0002787740532	500.0002787740532	500.0002787740532	500.0002787740532	500.0002787740532	500.0002787740532	500.0002787740532
500.00027869678865	500.00027869678865	500.00027869678865	500.00027869678865	500.00027869678865	500.00027869678865	500.00027869678865	500.00027869678865	500.00027869678865	500.00027869678865	500.00027869678865	500.00027869678865	500.00027869678865	500.00027869678865	500.00027869678865	500.00027869678865	500.00027869678865	500.00027869678865	500.00027869678865	500.00027869678865	500.00027869678865	500.00027869678865	500.00027869678865	500.00027869678865	500.00027869678865	500.00027869678865	500.00027869678865	500.00027869678865	500.00027869678865	500.00027869678865
500.00027869678865	500.00027869678865	500.00027869678865	500.00027869678865	500.00027869678865	500.00027869678865	500.00027869678865	500.00027869678865	500.00027869678865	500.00027869678865	500.00027869678865	500.00027869678865	500.00027869678865	500.00027869678865	500.00027869678865	500.00027869678865	500.00027869678865	500.00027869678865	500.00027869678865	500.00027869678865	500.00027869678865	500.00027869678865	500.00027869678865	500.00027869678865	500.00027869678865	500.00027869678865	500.00027869678865	500.00027869678865	500.00027869678865	500.00027869678865
500.00027868462786	500.00027868462786	500.00027868462786	500.00027868462786	500.00027868462786	500.00027868462786	500.00027868462786	500.00027868462786	500.00027868462786	500.00027868462786	500.00027868462786	500.00027868462786	500.00027868462786	500.00027868462786	500.00027868462786	500.00027868462786	500.00027868462786	500.00027868462786	500.00027868462786	500.00027868462786	500.00027868462786	500.00027868462786	500.00027868462786	500.00027868462786	500.00027868462786	500.00027868462786	500.00027868462786	500.00027868462786	500.00027868462786	500.00027868462786
500.0002785521542	500.0002785521542	500.0002785521542	500.0002785521542	500.0002785521542	500.0002785521542	500.0002785521542	500.0002785521542	500.0002785521542	500.0002785521542	500.0002785521542	500.0002785521542	500.0002785521542	500.0002785521542	500.0002785521542	500.0002785521542	500.0002785521542	500.0002785521542	500.0002785521542	500.0002785521542	500.0002785521542	500.0002785521542	500.0002785521542	500.0002785521542	500.0002785521542	500.0002785521542	500.0002785521542	500.0002785521542	500.0002785521542	500.0002785521542
500.0002785521542	500.0002785521542	500.0002785521542	500.0002785521542	500.0002785521542	500.0002785521542	500.0002785521542	500.0002785521542	500.0002785521542	500.0002785521542	500.0002785521542	500.0002785521542	500.0002785521542	500.0002785521542	500.0002785521542	500.0002785521542	500.0002785521542	500.0002785521542	500.0002785521542	500.0002785521542	500.0002785521542	500.0002785521542	500.0002785521542	500.0002785521542	500.0002785521542	500.0002785521542	500.0002785521542	500.0002785521542	500.0002785521542	500.0002785521542
500.0002785521542	500.0002785521542	500.0002785521542	500.0002785521542	500.0002785521542	500.0002785521542	500.0002785521542	500.0002785521542	500.0002785521542	500.0002785521542	500.0002785521542	500.0002785521542	500.0002785521542	500.0002785521542	500.0002785521542	500.0002785521542	500.0002785521542	500.0002785521542	500.0002785521542	500.0002785521542	500.0002785521542	500.0002785521542	500.0002785521542	500.0002785521542	500.0002785521542	500.0002785521542	500.0002785521542	500.0002785521542	500.0002785521542	500.0002785521542
500.0002785521542	500.0002785521542	500.0002785521542	500.0002785521542	500.0002785521542	500.0002785521542	500.0002785521542	500.0002785521542	500.0002785521542	500.0002785521542	500.0002785521542	500.0002785521542	500.0002785521542	500.0002785521542	500.0002785521542	500.0002785521542	500.0002785521542	500.0002785521542	500.0002785521542	500.0002785521542	500.0002785521542	500.0002785521542	500.0002785521542	500.0002785521542	500.0002785521542	500.0002785521542	500.0002785521542	500.0002785521542	500.0002785521542	500.0002785521542
500.00027848632243	500.00027848632243	500.00027848632243	500.00027848632243	500.00027848632243	500.00027848632243	500.00027848632243	500.00027848632243	500.00027848632243	500.00027848632243	500.00027848632243	500.00027848632243	500.00027848632243	500.00027848632243	500.00027848632243	500.00027848632243	500.00027848632243	500.00027848632243	500.00027848632243	500.00027848632243	500.00027848632243	500.00027848632243	500.00027848632243	500.00027848632243	500.00027848632243	500.00027848632243	500.00027848632243	500.00027848632243	500.00027848632243	500.00027848632243
500.00027848632243	500.00027848632243	500.00027848632243	500.00027848632243	500.00027848632243	500.00027848632243	500.00027848632243	500.00027848632243	500.00027848632243	500.00027848632243	500.00027848632243	500.00027848632243	500.00027848632243	500.00027848632243	500.00027848632243	500.00027848632243	500.00027848632243	500.00027848632243	500.00027848632243	500.00027848632243	500.00027848632243	500.00027848632243	500.00027848632243	500.00027848632243	500.00027848632243	500.00027848632243	500.00027848632243	500.00027848632243	500.00027848632243	500.00027848632243
500.00027848632243	500.00027848632243	500.00027848632243	500.00027848632243	500.00027848632243	500.00027848632243	500.00027848632243	500.00027848632243	500.00027848632243	500.00027848632243	500.00027848632243	500.00027848632243	500.00027848632243	500.00027848632243	500.00027848632243	500.00027848632243	500.00027848632243	500.00027848632243	500.00027848632243	500.00027848632243	500.00027848632243	500.00027848632243	500.00027848632243	500.00027848632243	500.00027848632243	500.00027848632243	500.00027848632243	500.00027848632243	500.00027848632243	500.00027848632243
500.00027848632243	500.00027848632243	500.00027848632243	500.00027848632243	500.00027848632243	500.00027848632243	500.00027848632243	500.00027848632243	500.00027848632243	500.00027848632243	500.00027848632243	500.00027848632243	500.00027848632243	500.00027848632243	500.00027848632243	500.00027848632243	500.00027848632243	500.00027848632243	500.00027848632243	500.00027848632243	500.00027848632243	500.00027848632243	500.00027848632243	500.00027848632243	500.00027848632243	500.00027848632243	500.00027848632243	500.00027848632243	500.00027848632243	500.00027848632243
500.0002783961274	500.0002783961274	500.0002783961274	500.0002783961274	500.0002783961274	500.0002783961274	500.0002783961274	500.0002783961274	500.0002783961274	500.0002783961274	500.0002783961274	500.0002783961274	500.0002783961274	500.0002783961274	500.0002783961274	500.0002783961274	500.0002783961274	500.0002783961274	500.0002783961274	500.0002783961274	500.0002783961274	500.0002783961274	500.0002783961274	500.0002783961274	500.0002783961274	500.0002783961274	500.0002783961274	500.0002783961274	500.0002783961274	500.0002783961274
500.0002783961274	500.0002783961274	500.0002783961274	500.0002783961274	500.0002783961274	500.0002783961274	500.0002783961274	500.0002783961274	500.0002783961274	500.0002783961274	500.0002783961274	500.0002783961274	500.0002783961274	500.0002783961274	500.0002783961274	500.0002783961274	500.0002783961274	500.0002783961274	500.0002783961274	500.0002783961274	500.0002783961274	500.0002783961274	500.0002783961274	500.0002783961274	500.0002783961274	500.0002783961274	500.0002783961274	500.0002783961274	500.0002783961274	500.0002783961274
500.0002783961274	500.0002783961274	500.0002783961274	500.0002783961274	500.0002783961274	500.0002783961274	500.0002783961274	500.0002783961274	500.0002783961274	500.0002783961274	500.0002783961274	500.0002783961274	500.0002783961274	500.0002783961274	500.0002783961274	500.0002783961274	500.0002783961274	500.0002783961274	500.0002783961274	500.0002783961274	500.0002783961274	500.0002783961274	500.0002783961274	500.0002783961274	500.0002783961274	500.0002783961274	500.0002783961274	500.0002783961274	500.0002783961274	500.0002783961274
500.0002783961274	500.0002783961274	500.0002783961274	500.0002783961274	500.0002783961274	500.0002783961274	500.0002783961274	500.0002783961274	500.0002783961274	500.0002783961274	500.0002783961274	500.0002783961274	500.0002783961274	500.0002783961274	500.0002783961274	500.0002783961274	500.0002783961274	500.0002783961274	500.0002783961274	500.0002783961274	500.0002783961274	500.0002783961274	500.0002783961274	500.0002783961274	500.0002783961274	500.0002783961274	500.0002783961274	500.0002783961274	500.0002783961274	500.0002783961274
500.0002783798198	500.0002783798198	500.0002783798198	500.0002783798198	500.0002783798198	500.0002783798198	500.0002783798198	500.0002783798198	500.0002783798198	500.0002783798198	500.0002783798198	500.0002783798198	500.0002783798198	500.0002783798198	500.0002783798198	500.0002783798198	500.0002783798198	500.0002783798198	500.0002783798198	500.0002783798198	500.0002783798198	500.0002783798198	500.0002783798198	500.0002783798198	500.0002783798198	500.0002783798198	500.0002783798198	500.0002783798198	500.0002783798198	500.0002783798198
500.0002783340386	500.0002783340386	500.0002783340386	500.0002783340386	500.0002783340386	500.0002783340386	500.0002783340386	500.0002783340386	500.0002783340386	500.0002783340386	500.0002783340386	500.0002783340386	500.0002783340386	500.0002783340386	500.0002783340386	500.0002783340386	500.0002783340386	500.0002783340386	500.0002783340386	500.0002783340386	500.0002783340386	500.0002783340386	500.0002783340386	500.0002783340386	500.0002783340386	500.0002783340386	500.0002783340386	500.0002783340386	500.0002783340386	500.0002783340386
500.0002783340386	500.0002783340386	500.0002783340386	500.0002783340386	500.0002783340386	500.0002783340386	500.0002783340386	500.0002783340386	500.0002783340386	500.0002783340386	500.0002783340386	500.0002783340386	500.0002783340386	500.0002783340386	500.0002783340386	500.0002783340386	500.0002783340386	500.0002783340386	500.0002783340386	500.0002783340386	500.0002783340386	500.0002783340386	500.0002783340386	500.0002783340386	500.0002783340386	500.0002783340386	500.0002783340386	500.0002783340386	500.0002783340386	500.0002783340386
500.0002783296384	500.0002783296384	500.0002783296384	500.0002783296384	500.0002783296384	500.0002783296384	500.0002783296384	500.0002783296384	500.0002783296384	500.0002783296384	500.0002783296384	500.0002783296384	500.0002783296384	500.0002783296384	500.0002783296384	500.0002783296384	500.0002783296384	500.0002783296384	500.0002783296384	500.0002783296384	500.0002783296384	500.0002783296384	500.0002783296384	500.0002783296384	500.0002783296384	500.0002783296384	500.0002783296384	500.0002783296384	500.0002783296384	500.0002783296384
500.0002783296384	500.0002783296384	500.0002783296384	500.0002783296384	500.0002783296384	500.0002783296384	500.0002783296384	500.0002783296384	500.0002783296384	500.0002783296384	500.0002783296384	500.0002783296384	500.0002783296384	500.0002783296384	500.0002783296384	500.0002783296384	500.0002783296384	500.0002783296384	500.0002783296384	500.0002783296384	500.0002783296384	500.0002783296384	500.0002783296384	500.0002783296384	500.0002783296384	500.0002783296384	500.0002783296384	500.0002783296384	500.0002783296384	500.0002783296384
500.0002783295275	500.0002783295275	500.0002783295275	500.0002783295275	500.0002783295275	500.0002783295275	500.0002783295275	500.0002783295275	500.0002783295275	500.0002783295275	500.0002783295275	500.0002783295275	500.0002783295275	500.0002783295275	500.0002783295275	500.0002783295275	500.0002783295275	500.0002783295275	500.0002783295275	500.0002783295275	500.0002783295275	500.0002783295275	500.0002783295275	500.0002783295275	500.0002783295275	500.0002783295275	500.0002783295275	500.0002783295275	500.0002783295275	500.0002783295275
500.0002782463455	500.0002782463455	500.0002782463455	500.0002782463455	500.0002782463455	500.0002782463455	500.0002782463455	500.0002782463455	500.0002782463455	500.0002782463455	500.0002782463455	500.0002782463455	500.0002782463455	500.0002782463455	500.0002782463455	500.0002782463455	500.0002782463455	500.0002782463455	500.0002782463455	500.0002782463455	500.0002782463455	500.0002782463455	500.0002782463455	500.0002782463455	500.0002782463455	500.0002782463455	500.0002782463455	500.0002782463455	500.0002782463455	500.0002782463455
500.0002782305721	500.0002782305721	500.0002782305721	500.0002782305721	500.0002782305721	500.0002782305721	500.0002782305721	500.0002782305721	500.0002782305721	500.0002782305721	500.0002782305721	500.0002782305721	500.0002782305721	500.0002782305721	500.0002782305721	500.0002782305721	500.0002782305721	500.0002782305721	500.0002782305721	500.0002782305721	500.0002782305721	500.0002782305721	500.0002782305721	500.0002782305721	500.0002782305721	500.0002782305721	500.0002782305721	500.0002782305721	500.0002782305721	500.0002782305721
500.0002782305721	500.0002782305721	500.0002782305721	500.0002782305721	500.0002782305721	500.0002782305721	500.0002782305721	500.0002782305721	500.0002782305721	500.0002782305721	500.0002782305721	500.0002782305721	500.0002782305721	500.0002782305721	500.0002782305721	500.0002782305721	500.0002782305721	500.0002782305721	500.0002782305721	500.0002782305721	500.0002782305721	500.0002782305721	500.0002782305721	500.0002782305721	500.0002782305721	500.0002782305721	500.0002782305721	500.0002782305721	500.0002782305721	500.0002782305721
500.0002782305721	500.0002782305721	500.0002782305721	500.0002782305721	500.0002782305721	500.0002782305721	500.0002782305721	500.0002782305721	500.0002782305721	500.0002782305721	500.0002782305721	500.0002782305721	500.0002782305721	500.0002782305721	500.0002782305721	500.0002782305721	500.0002782305721	500.0002782305721	500.0002782305721	500.0002782305721	500.0002782305721	500.0002782305721	500.0002782305721	500.0002782305721	500.0002782305721	500.0002782305721	500.0002782305721	500.0002782305721	500.0002782305721	500.0002782305721
500.0002782305721	500.0002782305721	500.0002782305721	500.0002782305721	500.0002782305721	500.0002782305721	500.0002782305721	500.0002782305721	500.0002782305721	500.0002782305721	500.0002782305721	500.0002782305721	500.0002782305721	500.0002782305721	500.0002782305721	500.0002782305721	500.0002782305721	500.0002782305721	500.0002782305721	500.0002782305721	500.0002782305721	500.0002782305721	500.0002782305721	500.0002782305721	500.0002782305721	500.0002782305721	500.0002782305721	500.0002782305721	500.0002782305721	500.0002782305721
500.0002782138183	500.0002782138183	500.0002782138183	500.0002782138183	500.0002782138183	500.0002782138183	500.0002782138183	500.0002782138183	500.0002782138183	500.0002782138183	500.0002782138183	500.0002782138183	500.0002782138183	500.0002782138183	500.0002782138183	500.0002782138183	500.0002782138183	500.0002782138183	500.0002782138183	500.0002782138183	500.0002782138183	500.0002782138183	500.0002782138183	500.0002782138183	500.0002782138183	500.0002782138183	500.0002782138183	500.0002782138183	500.0002782138183	500.0002782138183
500.00027816512505	500.00027816512505	500.00027816512505	500.00027816512505	500.00027816512505	500.00027816512505	500.00027816512505	500.00027816512505	500.00027816512505	500.00027816512505	500.00027816512505	500.00027816512505	500.00027816512505	500.00027816512505	500.00027816512505	500.00027816512505	500.00027816512505	500.00027816512505	500.00027816512505	500.00027816512505	500.00027816512505	500.00027816512505	500.00027816512505	500.00027816512505	500.00027816512505	500.00027816512505	500.00027816512505	500.00027816512505	500.00027816512505	500.00027816512505
500.00027816512505	500.00027816512505	500.00027816512505	500.00027816512505	500.00027816512505	500.00027816512505	500.00027816512505	500.00027816512505	500.00027816512505	500.00027816512505	500.00027816512505	500.00027816512505	500.00027816512505	500.00027816512505	500.00027816512505	500.00027816512505	500.00027816512505	500.00027816512505	500.00027816512505	500.00027816512505	500.00027816512505	500.00027816512505	500.00027816512505	500.00027816512505	500.00027816512505	500.00027816512505	500.00027816512505	500.00027816512505	500.00027816512505	500.00027816512505
500.00027816512505	500.00027816512505	500.00027816512505	500.00027816512505	500.00027816512505	500.00027816512505	500.00027816512505	500.00027816512505	500.00027816512505	500.00027816512505	500.00027816512505	500.00027816512505	500.00027816512505	500.00027816512505	500.00027816512505	500.00027816512505	500.00027816512505	500.00027816512505	500.00027816512505	500.00027816512505	500.00027816512505	500.00027816512505	500.00027816512505	500.00027816512505	500.00027816512505	500.00027816512505	500.00027816512505	500.00027816512505	500.00027816512505	500.00027816512505
500.0002781594374	500.0002781594374	500.0002781594374	500.0002781594374	500.0002781594374	500.0002781594374	500.0002781594374	500.0002781594374	500.0002781594374	500.0002781594374	500.0002781594374	500.0002781594374	500.0002781594374	500.0002781594374	500.0002781594374	500.0002781594374	500.0002781594374	500.0002781594374	500.0002781594374	500.0002781594374	500.0002781594374	500.0002781594374	500.0002781594374	500.0002781594374	500.0002781594374	500.0002781594374	500.0002781594374	500.0002781594374	500.0002781594374	500.0002781594374
500.0002781594374	500.0002781594374	500.0002781594374	500.0002781594374	500.0002781594374	500.0002781594374	500.0002781594374	500.0002781594374	500.0002781594374	500.0002781594374	500.0002781594374	500.0002781594374	500.0002781594374	500.0002781594374	500.0002781594374	500.0002781594374	500.0002781594374	500.0002781594374	500.0002781594374	500.0002781594374	500.0002781594374	500.0002781594374	500.0002781594374	500.0002781594374	500.0002781594374	500.0002781594374	500.0002781594374	500.0002781594374	500.0002781594374	500.0002781594374
500.00027813329325	500.00027813329325	500.00027813329325	500.00027813329325	500.00027813329325	500.00027813329325	500.00027813329325	500.00027813329325	500.00027813329325	500.00027813329325	500.00027813329325	500.00027813329325	500.00027813329325	500.00027813329325	500.00027813329325	500.00027813329325	500.00027813329325	500.00027813329325	500.00027813329325	500.00027813329325	500.00027813329325	500.00027813329325	500.00027813329325	500.00027813329325	500.00027813329325	500.00027813329325	500.00027813329325	500.00027813329325	500.00027813329325	500.00027813329325
500.00027813329325	500.00027813329325	500.00027813329325	500.00027813329325	500.00027813329325	500.00027813329325	500.00027813329325	500.00027813329325	500.00027813329325	500.00027813329325	500.00027813329325	500.00027813329325	500.00027813329325	500.00027813329325	500.00027813329325	500.00027813329325	500.00027813329325	500.00027813329325	500.00027813329325	500.00027813329325	500.00027813329325	500.00027813329325	500.00027813329325	500.00027813329325	500.00027813329325	500.00027813329325	500.00027813329325	500.00027813329325	500.00027813329325	500.00027813329325
500.00027813329325	500.00027813329325	500.00027813329325	500.00027813329325	500.00027813329325	500.00027813329325	500.00027813329325	500.00027813329325	500.00027813329325	500.00027813329325	500.00027813329325	500.00027813329325	500.00027813329325	500.00027813329325	500.00027813329325	500.00027813329325	500.00027813329325	500.00027813329325	500.00027813329325	500.00027813329325	500.00027813329325	500.00027813329325	500.00027813329325	500.00027813329325	500.00027813329325	500.00027813329325	500.00027813329325	500.00027813329325	500.00027813329325	500.00027813329325
500.00027813136404	500.00027813136404	500.00027813136404	500.00027813136404	500.00027813136404	500.00027813136404	500.00027813136404	500.00027813136404	500.00027813136404	500.00027813136404	500.00027813136404	500.00027813136404	500.00027813136404	500.00027813136404	500.00027813136404	500.00027813136404	500.00027813136404	500.00027813136404	500.00027813136404	500.00027813136404	500.00027813136404	500.00027813136404	500.00027813136404	500.00027813136404	500.00027813136404	500.00027813136404	500.00027813136404	500.00027813136404	500.00027813136404	500.00027813136404
500.00027813136404	500.00027813136404	500.00027813136404	500.00027813136404	500.00027813136404	500.00027813136404	500.00027813136404	500.00027813136404	500.00027813136404	500.00027813136404	500.00027813136404	500.00027813136404	500.00027813136404	500.00027813136404	500.00027813136404	500.00027813136404	500.00027813136404	500.00027813136404	500.00027813136404	500.00027813136404	500.00027813136404	500.00027813136404	500.00027813136404	500.00027813136404	500.00027813136404	500.00027813136404	500.00027813136404	500.00027813136404	500.00027813136404	500.00027813136404
500.00027813136404	500.00027813136404	500.00027813136404	500.00027813136404	500.00027813136404	500.00027813136404	500.00027813136404	500.00027813136404	500.00027813136404	500.00027813136404	500.00027813136404	500.00027813136404	500.00027813136404	500.00027813136404	500.00027813136404	500.00027813136404	500.00027813136404	500.00027813136404	500.00027813136404	500.00027813136404	500.00027813136404	500.00027813136404	500.00027813136404	500.00027813136404	500.00027813136404	500.00027813136404	500.00027813136404	500.00027813136404	500.00027813136404	500.00027813136404
500.00027812575274	500.00027812575274	500.00027812575274	500.00027812575274	500.00027812575274	500.00027812575274	500.00027812575274	500.00027812575274	500.00027812575274	500.00027812575274	500.00027812575274	500.00027812575274	500.00027812575274	500.00027812575274	500.00027812575274	500.00027812575274	500.00027812575274	500.00027812575274	500.00027812575274	500.00027812575274	500.00027812575274	500.00027812575274	500.00027812575274	500.00027812575274	500.00027812575274	500.00027812575274	500.00027812575274	500.00027812575274	500.00027812575274	500.00027812575274
500.00027812575274	500.00027812575274	500.00027812575274	500.00027812575274	500.00027812575274	500.00027812575274	500.00027812575274	500.00027812575274	500.00027812575274	500.00027812575274	500.00027812575274	500.00027812575274	500.00027812575274	500.00027812575274	500.00027812575274	500.00027812575274	500.00027812575274	500.00027812575274	500.00027812575274	500.00027812575274	500.00027812575274	500.00027812575274	500.00027812575274	500.00027812575274	500.00027812575274	500.00027812575274	500.00027812575274	500.00027812575274	500.00027812575274	500.00027812575274
500.0002781156849	500.0002781156849	500.0002781156849	500.0002781156849	500.0002781156849	500.0002781156849	500.0002781156849	500.0002781156849	500.0002781156849	500.0002781156849	500.0002781156849	500.0002781156849	500.0002781156849	500.0002781156849	500.0002781156849	500.0002781156849	500.0002781156849	500.0002781156849	500.0002781156849	500.0002781156849	500.0002781156849	500.0002781156849	500.0002781156849	500.0002781156849	500.0002781156849	500.0002781156849	500.0002781156849	500.0002781156849	500.0002781156849	500.0002781156849
500.0002781156849	500.0002781156849	500.0002781156849	500.0002781156849	500.0002781156849	500.0002781156849	500.0002781156849	500.0002781156849	500.0002781156849	500.0002781156849	500.0002781156849	500.0002781156849	500.0002781156849	500.0002781156849	500.0002781156849	500.0002781156849	500.0002781156849	500.0002781156849	500.0002781156849	500.0002781156849	500.0002781156849	500.0002781156849	500.0002781156849	500.0002781156849	500.0002781156849	500.0002781156849	500.0002781156849	500.0002781156849	500.0002781156849	500.0002781156849
500.0002781156849	500.0002781156849	500.0002781156849	500.0002781156849	500.0002781156849	500.0002781156849	500.0002781156849	500.0002781156849	500.0002781156849	500.0002781156849	500.0002781156849	500.0002781156849	500.0002781156849	500.0002781156849	500.0002781156849	500.0002781156849	500.0002781156849	500.0002781156849	500.0002781156849	500.0002781156849	500.0002781156849	500.0002781156849	500.0002781156849	500.0002781156849	500.0002781156849	500.0002781156849	500.0002781156849	500.0002781156849	500.0002781156849	500.0002781156849
500.000278105573	500.000278105573	500.000278105573	500.000278105573	500.000278105573	500.000278105573	500.000278105573	500.000278105573	500.000278105573	500.000278105573	500.000278105573	500.000278105573	500.000278105573	500.000278105573	500.000278105573	500.000278105573	500.000278105573	500.000278105573	500.000278105573	500.000278105573	500.000278105573	500.000278105573	500.000278105573	500.000278105573	500.000278105573	500.000278105573	500.000278105573	500.000278105573	500.000278105573	500.000278105573
500.000278105573	500.000278105573	500.000278105573	500.000278105573	500.000278105573	500.000278105573	500.000278105573	500.000278105573	500.000278105573	500.000278105573	500.000278105573	500.000278105573	500.000278105573	500.000278105573	500.000278105573	500.000278105573	500.000278105573	500.000278105573	500.000278105573	500.000278105573	500.000278105573	500.000278105573	500.000278105573	500.000278105573	500.000278105573	500.000278105573	500.000278105573	500.000278105573	500.000278105573	500.000278105573
500.000278105573	500.000278105573	500.000278105573	500.000278105573	500.000278105573	500.000278105573	500.000278105573	500.000278105573	500.000278105573	500.000278105573	500.000278105573	500.000278105573	500.000278105573	500.000278105573	500.000278105573	500.000278105573	500.000278105573	500.000278105573	500.000278105573	500.000278105573	500.000278105573	500.000278105573	500.000278105573	500.000278105573	500.000278105573	500.000278105573	500.000278105573	500.000278105573	500.000278105573	500.000278105573
500.00027810047254	500.00027810047254	500.00027810047254	500.00027810047254	500.00027810047254	500.00027810047254	500.00027810047254	500.00027810047254	500.00027810047254	500.00027810047254	500.00027810047254	500.00027810047254	500.00027810047254	500.00027810047254	500.00027810047254	500.00027810047254	500.00027810047254	500.00027810047254	500.00027810047254	500.00027810047254	500.00027810047254	500.00027810047254	500.00027810047254	500.00027810047254	500.00027810047254	500.00027810047254	500.00027810047254	500.00027810047254	500.00027810047254	500.00027810047254
500.0002780503594	500.0002780503594	500.0002780503594	500.0002780503594	500.0002780503594	500.0002780503594	500.0002780503594	500.0002780503594	500.0002780503594	500.0002780503594	500.0002780503594	500.0002780503594	500.0002780503594	500.0002780503594	500.0002780503594	500.0002780503594	500.0002780503594	500.0002780503594	500.0002780503594	500.0002780503594	500.0002780503594	500.0002780503594	500.0002780503594	500.0002780503594	500.0002780503594	500.0002780503594	500.0002780503594	500.0002780503594	500.0002780503594	500.0002780503594
500.0002780354046	500.0002780354046	500.0002780354046	500.0002780354046	500.0002780354046	500.0002780354046	500.0002780354046	500.0002780354046	500.0002780354046	500.0002780354046	500.0002780354046	500.0002780354046	500.0002780354046	500.0002780354046	500.0002780354046	500.0002780354046	500.0002780354046	500.0002780354046	500.0002780354046	500.0002780354046	500.0002780354046	500.0002780354046	500.0002780354046	500.0002780354046	500.0002780354046	500.0002780354046	500.0002780354046	500.0002780354046	500.0002780354046	500.0002780354046
500.0002780354046	500.0002780354046	500.0002780354046	500.0002780354046	500.0002780354046	500.0002780354046	500.0002780354046	500.0002780354046	500.0002780354046	500.0002780354046	500.0002780354046	500.0002780354046	500.0002780354046	500.0002780354046	500.0002780354046	500.0002780354046	500.0002780354046	500.0002780354046	500.0002780354046	500.0002780354046	500.0002780354046	500.0002780354046	500.0002780354046	500.0002780354046	500.0002780354046	500.0002780354046	500.0002780354046	500.0002780354046	500.0002780354046	500.0002780354046
500.0002779846909	500.0002779846909	500.0002779846909	500.0002779846909	500.0002779846909	500.0002779846909	500.0002779846909	500.0002779846909	500.0002779846909	500.0002779846909	500.0002779846909	500.0002779846909	500.0002779846909	500.0002779846909	500.0002779846909	500.0002779846909	500.0002779846909	500.0002779846909	500.0002779846909	500.0002779846909	500.0002779846909	500.0002779846909	500.0002779846909	500.0002779846909	500.0002779846909	500.0002779846909	500.0002779846909	500.0002779846909	500.0002779846909	500.0002779846909
500.00027797745116	500.00027797745116	500.00027797745116	500.00027797745116	500.00027797745116	500.00027797745116	500.00027797745116	500.00027797745116	500.00027797745116	500.00027797745116	500.00027797745116	500.00027797745116	500.00027797745116	500.00027797745116	500.00027797745116	500.00027797745116	500.00027797745116	500.00027797745116	500.00027797745116	500.00027797745116	500.00027797745116	500.00027797745116	500.00027797745116	500.00027797745116	500.00027797745116	500.00027797745116	500.00027797745116	500.00027797745116	500.00027797745116	500.00027797745116
500.00027797064234	500.00027797064234	500.00027797064234	500.00027797064234	500.00027797064234	500.00027797064234	500.00027797064234	500.00027797064234	500.00027797064234	500.00027797064234	500.00027797064234	500.00027797064234	500.00027797064234	500.00027797064234	500.00027797064234	500.00027797064234	500.00027797064234	500.00027797064234	500.00027797064234	500.00027797064234	500.00027797064234	500.00027797064234	500.00027797064234	500.00027797064234	500.00027797064234	500.00027797064234	500.00027797064234	500.00027797064234	500.00027797064234	500.00027797064234
500.00027795433573	500.00027795433573	500.00027795433573	500.00027795433573	500.00027795433573	500.00027795433573	500.00027795433573	500.00027795433573	500.00027795433573	500.00027795433573	500.00027795433573	500.00027795433573	500.00027795433573	500.00027795433573	500.00027795433573	500.00027795433573	500.00027795433573	500.00027795433573	500.00027795433573	500.00027795433573	500.00027795433573	500.00027795433573	500.00027795433573	500.00027795433573	500.00027795433573	500.00027795433573	500.00027795433573	500.00027795433573	500.00027795433573	500.00027795433573
500.00027795433573	500.00027795433573	500.00027795433573	500.00027795433573	500.00027795433573	500.00027795433573	500.00027795433573	500.00027795433573	500.00027795433573	500.00027795433573	500.00027795433573	500.00027795433573	500.00027795433573	500.00027795433573	500.00027795433573	500.00027795433573	500.00027795433573	500.00027795433573	500.00027795433573	500.00027795433573	500.00027795433573	500.00027795433573	500.00027795433573	500.00027795433573	500.00027795433573	500.00027795433573	500.00027795433573	500.00027795433573	500.00027795433573	500.00027795433573
500.00027795433573	500.00027795433573	500.00027795433573	500.00027795433573	500.00027795433573	500.00027795433573	500.00027795433573	500.00027795433573	500.00027795433573	500.00027795433573	500.00027795433573	500.00027795433573	500.00027795433573	500.00027795433573	500.00027795433573	500.00027795433573	500.00027795433573	500.00027795433573	500.00027795433573	500.00027795433573	500.00027795433573	500.00027795433573	500.00027795433573	500.00027795433573	500.00027795433573	500.00027795433573	500.00027795433573	500.00027795433573	500.00027795433573	500.00027795433573
500.00027792403483	500.00027792403483	500.00027792403483	500.00027792403483	500.00027792403483	500.00027792403483	500.00027792403483	500.00027792403483	500.00027792403483	500.00027792403483	500.00027792403483	500.00027792403483	500.00027792403483	500.00027792403483	500.00027792403483	500.00027792403483	500.00027792403483	500.00027792403483	500.00027792403483	500.00027792403483	500.00027792403483	500.00027792403483	500.00027792403483	500.00027792403483	500.00027792403483	500.00027792403483	500.00027792403483	500.00027792403483	500.00027792403483	500.00027792403483
500.00027792403483	500.00027792403483	500.00027792403483	500.00027792403483	500.00027792403483	500.00027792403483	500.00027792403483	500.00027792403483	500.00027792403483	500.00027792403483	500.00027792403483	500.00027792403483	500.00027792403483	500.00027792403483	500.00027792403483	500.00027792403483	500.00027792403483	500.00027792403483	500.00027792403483	500.00027792403483	500.00027792403483	500.00027792403483	500.00027792403483	500.00027792403483	500.00027792403483	500.00027792403483	500.00027792403483	500.00027792403483	500.00027792403483	500.00027792403483
500.0002778980329	500.0002778980329	500.0002778980329	500.0002778980329	500.0002778980329	500.0002778980329	500.0002778980329	500.0002778980329	500.0002778980329	500.0002778980329	500.0002778980329	500.0002778980329	500.0002778980329	500.0002778980329	500.0002778980329	500.0002778980329	500.0002778980329	500.0002778980329	500.0002778980329	500.0002778980329	500.0002778980329	500.0002778980329	500.0002778980329	500.0002778980329	500.0002778980329	500.0002778980329	500.0002778980329	500.0002778980329	500.0002778980329	500.0002778980329
500.00027788981265	500.00027788981265	500.00027788981265	500.00027788981265	500.00027788981265	500.00027788981265	500.00027788981265	500.00027788981265	500.00027788981265	500.00027788981265	500.00027788981265	500.00027788981265	500.00027788981265	500.00027788981265	500.00027788981265	500.00027788981265	500.00027788981265	500.00027788981265	500.00027788981265	500.00027788981265	500.00027788981265	500.00027788981265	500.00027788981265	500.00027788981265	500.00027788981265	500.00027788981265	500.00027788981265	500.00027788981265	500.00027788981265	500.00027788981265
500.00027788981265	500.00027788981265	500.00027788981265	500.00027788981265	500.00027788981265	500.00027788981265	500.00027788981265	500.00027788981265	500.00027788981265	500.00027788981265	500.00027788981265	500.00027788981265	500.00027788981265	500.00027788981265	500.00027788981265	500.00027788981265	500.00027788981265	500.00027788981265	500.00027788981265	500.00027788981265	500.00027788981265	500.00027788981265	500.00027788981265	500.00027788981265	500.00027788981265	500.00027788981265	500.00027788981265	500.00027788981265	500.00027788981265	500.00027788981265
500.0002778818947	500.0002778818947	500.0002778818947	500.0002778818947	500.0002778818947	500.0002778818947	500.0002778818947	500.0002778818947	500.0002778818947	500.0002778818947	500.0002778818947	500.0002778818947	500.0002778818947	500.0002778818947	500.0002778818947	500.0002778818947	500.0002778818947	500.0002778818947	500.0002778818947	500.0002778818947	500.0002778818947	500.0002778818947	500.0002778818947	500.0002778818947	500.0002778818947	500.0002778818947	500.0002778818947	500.0002778818947	500.0002778818947	500.0002778818947
500.00027785981007	500.00027785981007	500.00027785981007	500.00027785981007	500.00027785981007	500.00027785981007	500.00027785981007	500.00027785981007	500.00027785981007	500.00027785981007	500.00027785981007	500.00027785981007	500.00027785981007	500.00027785981007	500.00027785981007	500.00027785981007	500.00027785981007	500.00027785981007	500.00027785981007	500.00027785981007	500.00027785981007	500.00027785981007	500.00027785981007	500.00027785981007	500.00027785981007	500.00027785981007	500.00027785981007	500.00027785981007	500.00027785981007	500.00027785981007
500.00027785981007	500.00027785981007	500.00027785981007	500.00027785981007	500.00027785981007	500.00027785981007	500.00027785981007	500.00027785981007	500.00027785981007	500.00027785981007	500.00027785981007	500.00027785981007	500.00027785981007	500.00027785981007	500.00027785981007	500.00027785981007	500.00027785981007	500.00027785981007	500.00027785981007	500.00027785981007	500.00027785981007	500.00027785981007	500.00027785981007	500.00027785981007	500.00027785981007	500.00027785981007	500.00027785981007	500.00027785981007	500.00027785981007	500.00027785981007
500.00027785088025	500.00027785088025	500.00027785088025	500.00027785088025	500.00027785088025	500.00027785088025	500.00027785088025	500.00027785088025	500.00027785088025	500.00027785088025	500.00027785088025	500.00027785088025	500.00027785088025	500.00027785088025	500.00027785088025	500.00027785088025	500.00027785088025	500.00027785088025	500.00027785088025	500.00027785088025	500.00027785088025	500.00027785088025	500.00027785088025	500.00027785088025	500.00027785088025	500.00027785088025	500.00027785088025	500.00027785088025	500.00027785088025	500.00027785088025
500.00027785088025	500.00027785088025	500.00027785088025	500.00027785088025	500.00027785088025	500.00027785088025	500.00027785088025	500.00027785088025	500.00027785088025	500.00027785088025	500.00027785088025	500.00027785088025	500.00027785088025	500.00027785088025	500.00027785088025	500.00027785088025	500.00027785088025	500.00027785088025	500.00027785088025	500.00027785088025	500.00027785088025	500.00027785088025	500.00027785088025	500.00027785088025	500.00027785088025	500.00027785088025	500.00027785088025	500.00027785088025	500.00027785088025	500.00027785088025
500.00027783220463	500.00027783220463	500.00027783220463	500.00027783220463	500.00027783220463	500.00027783220463	500.00027783220463	500.00027783220463	500.00027783220463	500.00027783220463	500.00027783220463	500.00027783220463	500.00027783220463	500.00027783220463	500.00027783220463	500.00027783220463	500.00027783220463	500.00027783220463	500.00027783220463	500.00027783220463	500.00027783220463	500.00027783220463	500.00027783220463	500.00027783220463	500.00027783220463	500.00027783220463	500.00027783220463	500.00027783220463	500.00027783220463	500.00027783220463
500.0002778184398	500.0002778184398	500.0002778184398	500.0002778184398	500.0002778184398	500.0002778184398	500.0002778184398	500.0002778184398	500.0002778184398	500.0002778184398	500.0002778184398	500.0002778184398	500.0002778184398	500.0002778184398	500.0002778184398	500.0002778184398	500.0002778184398	500.0002778184398	500.0002778184398	500.0002778184398	500.0002778184398	500.0002778184398	500.0002778184398	500.0002778184398	500.0002778184398	500.0002778184398	500.0002778184398	500.0002778184398	500.0002778184398	500.0002778184398
500.0002778184398	500.0002778184398	500.0002778184398	500.0002778184398	500.0002778184398	500.0002778184398	500.0002778184398	500.0002778184398	500.0002778184398	500.0002778184398	500.0002778184398	500.0002778184398	500.0002778184398	500.0002778184398	500.0002778184398	500.0002778184398	500.0002778184398	500.0002778184398	500.0002778184398	500.0002778184398	500.0002778184398	500.0002778184398	500.0002778184398	500.0002778184398	500.0002778184398	500.0002778184398	500.0002778184398	500.0002778184398	500.0002778184398	500.0002778184398
500.0002778184398	500.0002778184398	500.0002778184398	500.0002778184398	500.0002778184398	500.0002778184398	500.0002778184398	500.0002778184398	500.0002778184398	500.0002778184398	500.0002778184398	500.0002778184398	500.0002778184398	500.0002778184398	500.0002778184398	500.0002778184398	500.0002778184398	500.0002778184398	500.0002778184398	500.0002778184398	500.0002778184398	500.0002778184398	500.0002778184398	500.0002778184398	500.0002778184398	500.0002778184398	500.0002778184398	500.0002778184398	500.0002778184398	500.0002778184398
500.00027780891025	500.00027780891025	500.00027780891025	500.00027780891025	500.00027780891025	500.00027780891025	500.00027780891025	500.00027780891025	500.00027780891025	500.00027780891025	500.00027780891025	500.00027780891025	500.00027780891025	500.00027780891025	500.00027780891025	500.00027780891025	500.00027780891025	500.00027780891025	500.00027780891025	500.00027780891025	500.00027780891025	500.00027780891025	500.00027780891025	500.00027780891025	500.00027780891025	500.00027780891025	500.00027780891025	500.00027780891025	500.00027780891025	500.00027780891025
500.00027780891025	500.00027780891025	500.00027780891025	500.00027780891025	500.00027780891025	500.00027780891025	500.00027780891025	500.00027780891025	500.00027780891025	500.00027780891025	500.00027780891025	500.00027780891025	500.00027780891025	500.00027780891025	500.00027780891025	500.00027780891025	500.00027780891025	500.00027780891025	500.00027780891025	500.00027780891025	500.00027780891025	500.00027780891025	500.00027780891025	500.00027780891025	500.00027780891025	500.00027780891025	500.00027780891025	500.00027780891025	500.00027780891025	500.00027780891025
500.00027780891025	500.00027780891025	500.00027780891025	500.00027780891025	500.00027780891025	500.00027780891025	500.00027780891025	500.00027780891025	500.00027780891025	500.00027780891025	500.00027780891025	500.00027780891025	500.00027780891025	500.00027780891025	500.00027780891025	500.00027780891025	500.00027780891025	500.00027780891025	500.00027780891025	500.00027780891025	500.00027780891025	500.00027780891025	500.00027780891025	500.00027780891025	500.00027780891025	500.00027780891025	500.00027780891025	500.00027780891025	500.00027780891025	500.00027780891025
500.00027780891025	500.00027780891025	500.00027780891025	500.00027780891025	500.00027780891025	500.00027780891025	500.00027780891025	500.00027780891025	500.00027780891025	500.00027780891025	500.00027780891025	500.00027780891025	500.00027780891025	500.00027780891025	500.00027780891025	500.00027780891025	500.00027780891025	500.00027780891025	500.00027780891025	500.00027780891025	500.00027780891025	500.00027780891025	500.00027780891025	500.00027780891025	500.00027780891025	500.00027780891025	500.00027780891025	500.00027780891025	500.00027780891025	500.00027780891025
500.00027780050937	500.00027780050937	500.00027780050937	500.00027780050937	500.00027780050937	500.00027780050937	500.00027780050937	500.00027780050937	500.00027780050937	500.00027780050937	500.00027780050937	500.00027780050937	500.00027780050937	500.00027780050937	500.00027780050937	500.00027780050937	500.00027780050937	500.00027780050937	500.00027780050937	500.00027780050937	500.00027780050937	500.00027780050937	500.00027780050937	500.00027780050937	500.00027780050937	500.00027780050937	500.00027780050937	500.00027780050937	500.00027780050937	500.00027780050937
500.00027780050937	500.00027780050937	500.00027780050937	500.00027780050937	500.00027780050937	500.00027780050937	500.00027780050937	500.00027780050937	500.00027780050937	500.00027780050937	500.00027780050937	500.00027780050937	500.00027780050937	500.00027780050937	500.00027780050937	500.00027780050937	500.00027780050937	500.00027780050937	500.00027780050937	500.00027780050937	500.00027780050937	500.00027780050937	500.00027780050937	500.00027780050937	500.00027780050937	500.00027780050937	500.00027780050937	500.00027780050937	500.00027780050937	500.00027780050937
500.00027780050937	500.00027780050937	500.00027780050937	500.00027780050937	500.00027780050937	500.00027780050937	500.00027780050937	500.00027780050937	500.00027780050937	500.00027780050937	500.00027780050937	500.00027780050937	500.00027780050937	500.00027780050937	500.00027780050937	500.00027780050937	500.00027780050937	500.00027780050937	500.00027780050937	500.00027780050937	500.00027780050937	500.00027780050937	500.00027780050937	500.00027780050937	500.00027780050937	500.00027780050937	500.00027780050937	500.00027780050937	500.00027780050937	500.00027780050937
500.00027780050937	500.00027780050937	500.00027780050937	500.00027780050937	500.00027780050937	500.00027780050937	500.00027780050937	500.00027780050937	500.00027780050937	500.00027780050937	500.00027780050937	500.00027780050937	500.00027780050937	500.00027780050937	500.00027780050937	500.00027780050937	500.00027780050937	500.00027780050937	500.00027780050937	500.00027780050937	500.00027780050937	500.00027780050937	500.00027780050937	500.00027780050937	500.00027780050937	500.00027780050937	500.00027780050937	500.00027780050937	500.00027780050937	500.00027780050937
500.00027780050937	500.00027780050937	500.00027780050937	500.00027780050937	500.00027780050937	500.00027780050937	500.00027780050937	500.00027780050937	500.00027780050937	500.00027780050937	500.00027780050937	500.00027780050937	500.00027780050937	500.00027780050937	500.00027780050937	500.00027780050937	500.00027780050937	500.00027780050937	500.00027780050937	500.00027780050937	500.00027780050937	500.00027780050937	500.00027780050937	500.00027780050937	500.00027780050937	500.00027780050937	500.00027780050937	500.00027780050937	500.00027780050937	500.00027780050937
500.00027780050937	500.00027780050937	500.00027780050937	500.00027780050937	500.00027780050937	500.00027780050937	500.00027780050937	500.00027780050937	500.00027780050937	500.00027780050937	500.00027780050937	500.00027780050937	500.00027780050937	500.00027780050937	500.00027780050937	500.00027780050937	500.00027780050937	500.00027780050937	500.00027780050937	500.00027780050937	500.00027780050937	500.00027780050937	500.00027780050937	500.00027780050937	500.00027780050937	500.00027780050937	500.00027780050937	500.00027780050937	500.00027780050937	500.00027780050937
500.00027780050937	500.00027780050937	500.00027780050937	500.00027780050937	500.00027780050937	500.00027780050937	500.00027780050937	500.00027780050937	500.00027780050937	500.00027780050937	500.00027780050937	500.00027780050937	500.00027780050937	500.00027780050937	500.00027780050937	500.00027780050937	500.00027780050937	500.00027780050937	500.00027780050937	500.00027780050937	500.00027780050937	500.00027780050937	500.00027780050937	500.00027780050937	500.00027780050937	500.00027780050937	500.00027780050937	500.00027780050937	500.00027780050937	500.00027780050937
500.00027780050937	500.00027780050937	500.00027780050937	500.00027780050937	500.00027780050937	500.00027780050937	500.00027780050937	500.00027780050937	500.00027780050937	500.00027780050937	500.00027780050937	500.00027780050937	500.00027780050937	500.00027780050937	500.00027780050937	500.00027780050937	500.00027780050937	500.00027780050937	500.00027780050937	500.00027780050937	500.00027780050937	500.00027780050937	500.00027780050937	500.00027780050937	500.00027780050937	500.00027780050937	500.00027780050937	500.00027780050937	500.00027780050937	500.00027780050937
500.00027780050937	500.00027780050937	500.00027780050937	500.00027780050937	500.00027780050937	500.00027780050937	500.00027780050937	500.00027780050937	500.00027780050937	500.00027780050937	500.00027780050937	500.00027780050937	500.00027780050937	500.00027780050937	500.00027780050937	500.00027780050937	500.00027780050937	500.00027780050937	500.00027780050937	500.00027780050937	500.00027780050937	500.00027780050937	500.00027780050937	500.00027780050937	500.00027780050937	500.00027780050937	500.00027780050937	500.00027780050937	500.00027780050937	500.00027780050937
