# Supplementary material for: An improved FOX optimization algorithm using adaptive exploration and exploitation for global optimization
Source: PLoS One. 2025 Sep 18;20(9):e0331965. doi: 10.1371/journal.pone.0331965 (PMC12445531; doi:10.1371/journal.pone.0331965)
Supplement: S2 File — This compressed file contains all the results of the conducted experiments. Each main directory within the archive includes three subdirectories: Analysis, best_fit, and convergence. The best_fit and convergence folders contain the raw experimental data obtained from 30 independent runs. The Analysis folder includes tables and figures derived from these raw results. These files can be used to reproduce and further analyze the results presented in the manuscript. (ZIP) [file pone.0331965.s002.zip › cec2017/convergence/CMAES/C17F9.csv]

trial_1	trial_2	trial_3	trial_4	trial_5	trial_6	trial_7	trial_8	trial_9	trial_10	trial_11	trial_12	trial_13	trial_14	trial_15	trial_16	trial_17	trial_18	trial_19	trial_20	trial_21	trial_22	trial_23	trial_24	trial_25	trial_26	trial_27	trial_28	trial_29	trial_30
10610.102481672875	10749.911512446803	10340.493935643115	10749.911512446803	10276.222278762789	10017.147939991477	10749.911512446803	10749.911512446803	10192.134944547588	10749.911512446803	10749.911512446803	10749.911512446803	10388.921782572907	10749.911512446803	10749.911512446803	9914.35445513528	10496.699017547198	10749.911512446803	10749.911512446803	10463.238790650828	10749.911512446803	10276.285132304067	10749.911512446803	10749.911512446803	10749.911512446803	10724.96507264919	10749.911512446803	10749.911512446803	10639.473681289175	9844.309860355906
10610.102481672875	10738.758898626009	10340.493935643115	10738.758898626009	10276.222278762789	10017.147939991477	10738.758898626009	10738.758898626009	10192.134944547588	10738.758898626009	10738.758898626009	10738.758898626009	10388.921782572907	10738.758898626009	10738.758898626009	9914.35445513528	10496.699017547198	10738.758898626009	10738.758898626009	10463.238790650828	10738.758898626009	10276.285132304067	10738.758898626009	10738.758898626009	10738.758898626009	10724.96507264919	10738.758898626009	10738.758898626009	10639.473681289175	9844.309860355906
10610.102481672875	10709.690835932846	10340.493935643115	10709.690835932846	10276.222278762789	10017.147939991477	10709.690835932846	10709.690835932846	10192.134944547588	10709.690835932846	10709.690835932846	10709.690835932846	10388.921782572907	10709.690835932846	10709.690835932846	9914.35445513528	10496.699017547198	10709.690835932846	10709.690835932846	10463.238790650828	10709.690835932846	10276.285132304067	10709.690835932846	10709.690835932846	10709.690835932846	10709.690835932846	10709.690835932846	10709.690835932846	10639.473681289175	9844.309860355906
10610.102481672875	10697.101791731211	10340.493935643115	10697.101791731211	10276.222278762789	10017.147939991477	10697.101791731211	10697.101791731211	10192.134944547588	10697.101791731211	10697.101791731211	10697.101791731211	10388.921782572907	10697.101791731211	10697.101791731211	9914.35445513528	10496.699017547198	10697.101791731211	10697.101791731211	10463.238790650828	10697.101791731211	10276.285132304067	10697.101791731211	10697.101791731211	10697.101791731211	10697.101791731211	10697.101791731211	10697.101791731211	10639.473681289175	9844.309860355906
10610.102481672875	10658.269050365934	10340.493935643115	10658.269050365934	10276.222278762789	10017.147939991477	10658.269050365934	10658.269050365934	10192.134944547588	10658.269050365934	10658.269050365934	10658.269050365934	10388.921782572907	10658.269050365934	10658.269050365934	9914.35445513528	10496.699017547198	10658.269050365934	10658.269050365934	10463.238790650828	10658.269050365934	10276.285132304067	10658.269050365934	10658.269050365934	10658.269050365934	10658.269050365934	10658.269050365934	10658.269050365934	10639.473681289175	9844.309860355906
10610.102481672875	10646.598724157751	10340.493935643115	10646.598724157751	10276.222278762789	10017.147939991477	10646.598724157751	10646.598724157751	10192.134944547588	10646.598724157751	10646.598724157751	10646.598724157751	10388.921782572907	10646.598724157751	10646.598724157751	9914.35445513528	10496.699017547198	10646.598724157751	10646.598724157751	10463.238790650828	10646.598724157751	10276.285132304067	10646.598724157751	10646.598724157751	10646.598724157751	10646.598724157751	10646.598724157751	10646.598724157751	10639.473681289175	9844.309860355906
10579.923800259483	10579.923800259483	10340.493935643115	10579.923800259483	10276.222278762789	10017.147939991477	10579.923800259483	10579.923800259483	10192.134944547588	10579.923800259483	10579.923800259483	10579.923800259483	10388.921782572907	10579.923800259483	10579.923800259483	9914.35445513528	10496.699017547198	10579.923800259483	10579.923800259483	10463.238790650828	10579.923800259483	10276.285132304067	10579.923800259483	10579.923800259483	10579.923800259483	10579.923800259483	10579.923800259483	10579.923800259483	10579.923800259483	9844.309860355906
10566.535990148026	10566.535990148026	10340.493935643115	10566.535990148026	10276.222278762789	10017.147939991477	10566.535990148026	10566.535990148026	10192.134944547588	10566.535990148026	10566.535990148026	10566.535990148026	10388.921782572907	10566.535990148026	10566.535990148026	9914.35445513528	10496.699017547198	10566.535990148026	10566.535990148026	10463.238790650828	10566.535990148026	10276.285132304067	10566.535990148026	10566.535990148026	10566.535990148026	10566.535990148026	10566.535990148026	10566.535990148026	10566.535990148026	9844.309860355906
10529.115520227877	10529.115520227877	10340.493935643115	10529.115520227877	10276.222278762789	10017.147939991477	10529.115520227877	10529.115520227877	10192.134944547588	10529.115520227877	10529.115520227877	10529.115520227877	10388.921782572907	10529.115520227877	10529.115520227877	9914.35445513528	10496.699017547198	10529.115520227877	10529.115520227877	10463.238790650828	10529.115520227877	10276.285132304067	10529.115520227877	10529.115520227877	10529.115520227877	10529.115520227877	10529.115520227877	10529.115520227877	10529.115520227877	9844.309860355906
10445.238169020009	10445.238169020009	10340.493935643115	10445.238169020009	10276.222278762789	10017.147939991477	10445.238169020009	10445.238169020009	10192.134944547588	10445.238169020009	10445.238169020009	10445.238169020009	10388.921782572907	10445.238169020009	10445.238169020009	9914.35445513528	10445.238169020009	10445.238169020009	10445.238169020009	10445.238169020009	10445.238169020009	10276.285132304067	10445.238169020009	10445.238169020009	10445.238169020009	10445.238169020009	10445.238169020009	10445.238169020009	10445.238169020009	9844.309860355906
10313.294529631998	10313.294529631998	10313.294529631998	10313.294529631998	10276.222278762789	10017.147939991477	10313.294529631998	10313.294529631998	10192.134944547588	10313.294529631998	10313.294529631998	10313.294529631998	10313.294529631998	10313.294529631998	10313.294529631998	9914.35445513528	10313.294529631998	10313.294529631998	10313.294529631998	10313.294529631998	10313.294529631998	10276.285132304067	10313.294529631998	10313.294529631998	10313.294529631998	10313.294529631998	10313.294529631998	10313.294529631998	10313.294529631998	9844.309860355906
10225.866341034389	10225.866341034389	10225.866341034389	10225.866341034389	10225.866341034389	10017.147939991477	10225.866341034389	10225.866341034389	10192.134944547588	10225.866341034389	10225.866341034389	10225.866341034389	10225.866341034389	10225.866341034389	10225.866341034389	9914.35445513528	10225.866341034389	10225.866341034389	10225.866341034389	10225.866341034389	10225.866341034389	10225.866341034389	10225.866341034389	10225.866341034389	10225.866341034389	10225.866341034389	10225.866341034389	10225.866341034389	10225.866341034389	9844.309860355906
10025.424286881327	10025.424286881327	10025.424286881327	10025.424286881327	10025.424286881327	10017.147939991477	10025.424286881327	10025.424286881327	10025.424286881327	10025.424286881327	10025.424286881327	10025.424286881327	10025.424286881327	10025.424286881327	10025.424286881327	9914.35445513528	10025.424286881327	10025.424286881327	10025.424286881327	10025.424286881327	10025.424286881327	10025.424286881327	10025.424286881327	10025.424286881327	10025.424286881327	10025.424286881327	10025.424286881327	10025.424286881327	10025.424286881327	9844.309860355906
9649.470380681469	9649.470380681469	9649.470380681469	9649.470380681469	9649.470380681469	9649.470380681469	9649.470380681469	9649.470380681469	9649.470380681469	9649.470380681469	9649.470380681469	9649.470380681469	9649.470380681469	9649.470380681469	9649.470380681469	9649.470380681469	9649.470380681469	9649.470380681469	9649.470380681469	9649.470380681469	9649.470380681469	9649.470380681469	9649.470380681469	9649.470380681469	9649.470380681469	9649.470380681469	9649.470380681469	9649.470380681469	9649.470380681469	9649.470380681469
9403.10668619658	9403.10668619658	9403.10668619658	9403.10668619658	9403.10668619658	9403.10668619658	9403.10668619658	9403.10668619658	9403.10668619658	9403.10668619658	9403.10668619658	9403.10668619658	9403.10668619658	9403.10668619658	9403.10668619658	9403.10668619658	9403.10668619658	9403.10668619658	9403.10668619658	9403.10668619658	9403.10668619658	9403.10668619658	9403.10668619658	9403.10668619658	9403.10668619658	9403.10668619658	9403.10668619658	9403.10668619658	9403.10668619658	9403.10668619658
8987.246044231295	8987.246044231295	8987.246044231295	8987.246044231295	8987.246044231295	8987.246044231295	8987.246044231295	8987.246044231295	8987.246044231295	8987.246044231295	8987.246044231295	8987.246044231295	8987.246044231295	8987.246044231295	8987.246044231295	8987.246044231295	8987.246044231295	8987.246044231295	8987.246044231295	8987.246044231295	8987.246044231295	8987.246044231295	8987.246044231295	8987.246044231295	8987.246044231295	8987.246044231295	8987.246044231295	8987.246044231295	8987.246044231295	8987.246044231295
8561.378579641832	8561.378579641832	8561.378579641832	8561.378579641832	8561.378579641832	8561.378579641832	8561.378579641832	8561.378579641832	8561.378579641832	8561.378579641832	8561.378579641832	8561.378579641832	8561.378579641832	8561.378579641832	8561.378579641832	8561.378579641832	8561.378579641832	8561.378579641832	8561.378579641832	8561.378579641832	8561.378579641832	8561.378579641832	8561.378579641832	8561.378579641832	8561.378579641832	8561.378579641832	8561.378579641832	8561.378579641832	8561.378579641832	8561.378579641832
8540.434931737283	8540.434931737283	8540.434931737283	8540.434931737283	8540.434931737283	8540.434931737283	8540.434931737283	8540.434931737283	8540.434931737283	8540.434931737283	8540.434931737283	8540.434931737283	8540.434931737283	8540.434931737283	8540.434931737283	8540.434931737283	8540.434931737283	8540.434931737283	8540.434931737283	8540.434931737283	8540.434931737283	8540.434931737283	8540.434931737283	8540.434931737283	8540.434931737283	8540.434931737283	8540.434931737283	8540.434931737283	8540.434931737283	8540.434931737283
8287.871281272433	8287.871281272433	8287.871281272433	8287.871281272433	8287.871281272433	8287.871281272433	8287.871281272433	8287.871281272433	8287.871281272433	8287.871281272433	8287.871281272433	8287.871281272433	8287.871281272433	8287.871281272433	8287.871281272433	8287.871281272433	8287.871281272433	8287.871281272433	8287.871281272433	8287.871281272433	8287.871281272433	8287.871281272433	8287.871281272433	8287.871281272433	8287.871281272433	8287.871281272433	8287.871281272433	8287.871281272433	8287.871281272433	8287.871281272433
8280.619614176841	8280.619614176841	8280.619614176841	8280.619614176841	8280.619614176841	8280.619614176841	8280.619614176841	8280.619614176841	8280.619614176841	8280.619614176841	8280.619614176841	8280.619614176841	8280.619614176841	8280.619614176841	8280.619614176841	8280.619614176841	8280.619614176841	8280.619614176841	8280.619614176841	8280.619614176841	8280.619614176841	8280.619614176841	8280.619614176841	8280.619614176841	8280.619614176841	8280.619614176841	8280.619614176841	8280.619614176841	8280.619614176841	8280.619614176841
7956.868395775917	7956.868395775917	7956.868395775917	7956.868395775917	7956.868395775917	7956.868395775917	7956.868395775917	7956.868395775917	7956.868395775917	7956.868395775917	7956.868395775917	7956.868395775917	7956.868395775917	7956.868395775917	7956.868395775917	7956.868395775917	7956.868395775917	7956.868395775917	7956.868395775917	7956.868395775917	7956.868395775917	7956.868395775917	7956.868395775917	7956.868395775917	7956.868395775917	7956.868395775917	7956.868395775917	7956.868395775917	7956.868395775917	7956.868395775917
7956.868395775917	7956.868395775917	7956.868395775917	7956.868395775917	7956.868395775917	7956.868395775917	7956.868395775917	7956.868395775917	7956.868395775917	7956.868395775917	7956.868395775917	7956.868395775917	7956.868395775917	7956.868395775917	7956.868395775917	7956.868395775917	7956.868395775917	7956.868395775917	7956.868395775917	7956.868395775917	7956.868395775917	7956.868395775917	7956.868395775917	7956.868395775917	7956.868395775917	7956.868395775917	7956.868395775917	7956.868395775917	7956.868395775917	7956.868395775917
7941.854014194278	7941.854014194278	7941.854014194278	7941.854014194278	7941.854014194278	7941.854014194278	7941.854014194278	7941.854014194278	7941.854014194278	7941.854014194278	7941.854014194278	7941.854014194278	7941.854014194278	7941.854014194278	7941.854014194278	7941.854014194278	7941.854014194278	7941.854014194278	7941.854014194278	7941.854014194278	7941.854014194278	7941.854014194278	7941.854014194278	7941.854014194278	7941.854014194278	7941.854014194278	7941.854014194278	7941.854014194278	7941.854014194278	7941.854014194278
7941.854014194278	7941.854014194278	7941.854014194278	7941.854014194278	7941.854014194278	7941.854014194278	7941.854014194278	7941.854014194278	7941.854014194278	7941.854014194278	7941.854014194278	7941.854014194278	7941.854014194278	7941.854014194278	7941.854014194278	7941.854014194278	7941.854014194278	7941.854014194278	7941.854014194278	7941.854014194278	7941.854014194278	7941.854014194278	7941.854014194278	7941.854014194278	7941.854014194278	7941.854014194278	7941.854014194278	7941.854014194278	7941.854014194278	7941.854014194278
7446.846699867607	7446.846699867607	7446.846699867607	7446.846699867607	7446.846699867607	7446.846699867607	7446.846699867607	7446.846699867607	7446.846699867607	7446.846699867607	7446.846699867607	7446.846699867607	7446.846699867607	7446.846699867607	7446.846699867607	7446.846699867607	7446.846699867607	7446.846699867607	7446.846699867607	7446.846699867607	7446.846699867607	7446.846699867607	7446.846699867607	7446.846699867607	7446.846699867607	7446.846699867607	7446.846699867607	7446.846699867607	7446.846699867607	7446.846699867607
7446.846699867607	7446.846699867607	7446.846699867607	7446.846699867607	7446.846699867607	7446.846699867607	7446.846699867607	7446.846699867607	7446.846699867607	7446.846699867607	7446.846699867607	7446.846699867607	7446.846699867607	7446.846699867607	7446.846699867607	7446.846699867607	7446.846699867607	7446.846699867607	7446.846699867607	7446.846699867607	7446.846699867607	7446.846699867607	7446.846699867607	7446.846699867607	7446.846699867607	7446.846699867607	7446.846699867607	7446.846699867607	7446.846699867607	7446.846699867607
7372.628475729223	7372.628475729223	7372.628475729223	7372.628475729223	7372.628475729223	7372.628475729223	7372.628475729223	7372.628475729223	7372.628475729223	7372.628475729223	7372.628475729223	7372.628475729223	7372.628475729223	7372.628475729223	7372.628475729223	7372.628475729223	7372.628475729223	7372.628475729223	7372.628475729223	7372.628475729223	7372.628475729223	7372.628475729223	7372.628475729223	7372.628475729223	7372.628475729223	7372.628475729223	7372.628475729223	7372.628475729223	7372.628475729223	7372.628475729223
7372.628475729223	7372.628475729223	7372.628475729223	7372.628475729223	7372.628475729223	7372.628475729223	7372.628475729223	7372.628475729223	7372.628475729223	7372.628475729223	7372.628475729223	7372.628475729223	7372.628475729223	7372.628475729223	7372.628475729223	7372.628475729223	7372.628475729223	7372.628475729223	7372.628475729223	7372.628475729223	7372.628475729223	7372.628475729223	7372.628475729223	7372.628475729223	7372.628475729223	7372.628475729223	7372.628475729223	7372.628475729223	7372.628475729223	7372.628475729223
7372.628475729223	7372.628475729223	7372.628475729223	7372.628475729223	7372.628475729223	7372.628475729223	7372.628475729223	7372.628475729223	7372.628475729223	7372.628475729223	7372.628475729223	7372.628475729223	7372.628475729223	7372.628475729223	7372.628475729223	7372.628475729223	7372.628475729223	7372.628475729223	7372.628475729223	7372.628475729223	7372.628475729223	7372.628475729223	7372.628475729223	7372.628475729223	7372.628475729223	7372.628475729223	7372.628475729223	7372.628475729223	7372.628475729223	7372.628475729223
7005.407071364045	7005.407071364045	7005.407071364045	7005.407071364045	7005.407071364045	7005.407071364045	7005.407071364045	7005.407071364045	7005.407071364045	7005.407071364045	7005.407071364045	7005.407071364045	7005.407071364045	7005.407071364045	7005.407071364045	7005.407071364045	7005.407071364045	7005.407071364045	7005.407071364045	7005.407071364045	7005.407071364045	7005.407071364045	7005.407071364045	7005.407071364045	7005.407071364045	7005.407071364045	7005.407071364045	7005.407071364045	7005.407071364045	7005.407071364045
7005.407071364045	7005.407071364045	7005.407071364045	7005.407071364045	7005.407071364045	7005.407071364045	7005.407071364045	7005.407071364045	7005.407071364045	7005.407071364045	7005.407071364045	7005.407071364045	7005.407071364045	7005.407071364045	7005.407071364045	7005.407071364045	7005.407071364045	7005.407071364045	7005.407071364045	7005.407071364045	7005.407071364045	7005.407071364045	7005.407071364045	7005.407071364045	7005.407071364045	7005.407071364045	7005.407071364045	7005.407071364045	7005.407071364045	7005.407071364045
6998.283904357196	6998.283904357196	6998.283904357196	6998.283904357196	6998.283904357196	6998.283904357196	6998.283904357196	6998.283904357196	6998.283904357196	6998.283904357196	6998.283904357196	6998.283904357196	6998.283904357196	6998.283904357196	6998.283904357196	6998.283904357196	6998.283904357196	6998.283904357196	6998.283904357196	6998.283904357196	6998.283904357196	6998.283904357196	6998.283904357196	6998.283904357196	6998.283904357196	6998.283904357196	6998.283904357196	6998.283904357196	6998.283904357196	6998.283904357196
6893.07405350406	6893.07405350406	6893.07405350406	6893.07405350406	6893.07405350406	6893.07405350406	6893.07405350406	6893.07405350406	6893.07405350406	6893.07405350406	6893.07405350406	6893.07405350406	6893.07405350406	6893.07405350406	6893.07405350406	6893.07405350406	6893.07405350406	6893.07405350406	6893.07405350406	6893.07405350406	6893.07405350406	6893.07405350406	6893.07405350406	6893.07405350406	6893.07405350406	6893.07405350406	6893.07405350406	6893.07405350406	6893.07405350406	6893.07405350406
6893.07405350406	6893.07405350406	6893.07405350406	6893.07405350406	6893.07405350406	6893.07405350406	6893.07405350406	6893.07405350406	6893.07405350406	6893.07405350406	6893.07405350406	6893.07405350406	6893.07405350406	6893.07405350406	6893.07405350406	6893.07405350406	6893.07405350406	6893.07405350406	6893.07405350406	6893.07405350406	6893.07405350406	6893.07405350406	6893.07405350406	6893.07405350406	6893.07405350406	6893.07405350406	6893.07405350406	6893.07405350406	6893.07405350406	6893.07405350406
6625.242541192796	6625.242541192796	6625.242541192796	6625.242541192796	6625.242541192796	6625.242541192796	6625.242541192796	6625.242541192796	6625.242541192796	6625.242541192796	6625.242541192796	6625.242541192796	6625.242541192796	6625.242541192796	6625.242541192796	6625.242541192796	6625.242541192796	6625.242541192796	6625.242541192796	6625.242541192796	6625.242541192796	6625.242541192796	6625.242541192796	6625.242541192796	6625.242541192796	6625.242541192796	6625.242541192796	6625.242541192796	6625.242541192796	6625.242541192796
6625.242541192796	6625.242541192796	6625.242541192796	6625.242541192796	6625.242541192796	6625.242541192796	6625.242541192796	6625.242541192796	6625.242541192796	6625.242541192796	6625.242541192796	6625.242541192796	6625.242541192796	6625.242541192796	6625.242541192796	6625.242541192796	6625.242541192796	6625.242541192796	6625.242541192796	6625.242541192796	6625.242541192796	6625.242541192796	6625.242541192796	6625.242541192796	6625.242541192796	6625.242541192796	6625.242541192796	6625.242541192796	6625.242541192796	6625.242541192796
6625.242541192796	6625.242541192796	6625.242541192796	6625.242541192796	6625.242541192796	6625.242541192796	6625.242541192796	6625.242541192796	6625.242541192796	6625.242541192796	6625.242541192796	6625.242541192796	6625.242541192796	6625.242541192796	6625.242541192796	6625.242541192796	6625.242541192796	6625.242541192796	6625.242541192796	6625.242541192796	6625.242541192796	6625.242541192796	6625.242541192796	6625.242541192796	6625.242541192796	6625.242541192796	6625.242541192796	6625.242541192796	6625.242541192796	6625.242541192796
6625.242541192796	6625.242541192796	6625.242541192796	6625.242541192796	6625.242541192796	6625.242541192796	6625.242541192796	6625.242541192796	6625.242541192796	6625.242541192796	6625.242541192796	6625.242541192796	6625.242541192796	6625.242541192796	6625.242541192796	6625.242541192796	6625.242541192796	6625.242541192796	6625.242541192796	6625.242541192796	6625.242541192796	6625.242541192796	6625.242541192796	6625.242541192796	6625.242541192796	6625.242541192796	6625.242541192796	6625.242541192796	6625.242541192796	6625.242541192796
6491.6782047514025	6491.6782047514025	6491.6782047514025	6491.6782047514025	6491.6782047514025	6491.6782047514025	6491.6782047514025	6491.6782047514025	6491.6782047514025	6491.6782047514025	6491.6782047514025	6491.6782047514025	6491.6782047514025	6491.6782047514025	6491.6782047514025	6491.6782047514025	6491.6782047514025	6491.6782047514025	6491.6782047514025	6491.6782047514025	6491.6782047514025	6491.6782047514025	6491.6782047514025	6491.6782047514025	6491.6782047514025	6491.6782047514025	6491.6782047514025	6491.6782047514025	6491.6782047514025	6491.6782047514025
6491.6782047514025	6491.6782047514025	6491.6782047514025	6491.6782047514025	6491.6782047514025	6491.6782047514025	6491.6782047514025	6491.6782047514025	6491.6782047514025	6491.6782047514025	6491.6782047514025	6491.6782047514025	6491.6782047514025	6491.6782047514025	6491.6782047514025	6491.6782047514025	6491.6782047514025	6491.6782047514025	6491.6782047514025	6491.6782047514025	6491.6782047514025	6491.6782047514025	6491.6782047514025	6491.6782047514025	6491.6782047514025	6491.6782047514025	6491.6782047514025	6491.6782047514025	6491.6782047514025	6491.6782047514025
6491.6782047514025	6491.6782047514025	6491.6782047514025	6491.6782047514025	6491.6782047514025	6491.6782047514025	6491.6782047514025	6491.6782047514025	6491.6782047514025	6491.6782047514025	6491.6782047514025	6491.6782047514025	6491.6782047514025	6491.6782047514025	6491.6782047514025	6491.6782047514025	6491.6782047514025	6491.6782047514025	6491.6782047514025	6491.6782047514025	6491.6782047514025	6491.6782047514025	6491.6782047514025	6491.6782047514025	6491.6782047514025	6491.6782047514025	6491.6782047514025	6491.6782047514025	6491.6782047514025	6491.6782047514025
6491.6782047514025	6491.6782047514025	6491.6782047514025	6491.6782047514025	6491.6782047514025	6491.6782047514025	6491.6782047514025	6491.6782047514025	6491.6782047514025	6491.6782047514025	6491.6782047514025	6491.6782047514025	6491.6782047514025	6491.6782047514025	6491.6782047514025	6491.6782047514025	6491.6782047514025	6491.6782047514025	6491.6782047514025	6491.6782047514025	6491.6782047514025	6491.6782047514025	6491.6782047514025	6491.6782047514025	6491.6782047514025	6491.6782047514025	6491.6782047514025	6491.6782047514025	6491.6782047514025	6491.6782047514025
6491.6782047514025	6491.6782047514025	6491.6782047514025	6491.6782047514025	6491.6782047514025	6491.6782047514025	6491.6782047514025	6491.6782047514025	6491.6782047514025	6491.6782047514025	6491.6782047514025	6491.6782047514025	6491.6782047514025	6491.6782047514025	6491.6782047514025	6491.6782047514025	6491.6782047514025	6491.6782047514025	6491.6782047514025	6491.6782047514025	6491.6782047514025	6491.6782047514025	6491.6782047514025	6491.6782047514025	6491.6782047514025	6491.6782047514025	6491.6782047514025	6491.6782047514025	6491.6782047514025	6491.6782047514025
6298.072330353213	6298.072330353213	6298.072330353213	6298.072330353213	6298.072330353213	6298.072330353213	6298.072330353213	6298.072330353213	6298.072330353213	6298.072330353213	6298.072330353213	6298.072330353213	6298.072330353213	6298.072330353213	6298.072330353213	6298.072330353213	6298.072330353213	6298.072330353213	6298.072330353213	6298.072330353213	6298.072330353213	6298.072330353213	6298.072330353213	6298.072330353213	6298.072330353213	6298.072330353213	6298.072330353213	6298.072330353213	6298.072330353213	6298.072330353213
6298.072330353213	6298.072330353213	6298.072330353213	6298.072330353213	6298.072330353213	6298.072330353213	6298.072330353213	6298.072330353213	6298.072330353213	6298.072330353213	6298.072330353213	6298.072330353213	6298.072330353213	6298.072330353213	6298.072330353213	6298.072330353213	6298.072330353213	6298.072330353213	6298.072330353213	6298.072330353213	6298.072330353213	6298.072330353213	6298.072330353213	6298.072330353213	6298.072330353213	6298.072330353213	6298.072330353213	6298.072330353213	6298.072330353213	6298.072330353213
6298.072330353213	6298.072330353213	6298.072330353213	6298.072330353213	6298.072330353213	6298.072330353213	6298.072330353213	6298.072330353213	6298.072330353213	6298.072330353213	6298.072330353213	6298.072330353213	6298.072330353213	6298.072330353213	6298.072330353213	6298.072330353213	6298.072330353213	6298.072330353213	6298.072330353213	6298.072330353213	6298.072330353213	6298.072330353213	6298.072330353213	6298.072330353213	6298.072330353213	6298.072330353213	6298.072330353213	6298.072330353213	6298.072330353213	6298.072330353213
6298.072330353213	6298.072330353213	6298.072330353213	6298.072330353213	6298.072330353213	6298.072330353213	6298.072330353213	6298.072330353213	6298.072330353213	6298.072330353213	6298.072330353213	6298.072330353213	6298.072330353213	6298.072330353213	6298.072330353213	6298.072330353213	6298.072330353213	6298.072330353213	6298.072330353213	6298.072330353213	6298.072330353213	6298.072330353213	6298.072330353213	6298.072330353213	6298.072330353213	6298.072330353213	6298.072330353213	6298.072330353213	6298.072330353213	6298.072330353213
6298.072330353213	6298.072330353213	6298.072330353213	6298.072330353213	6298.072330353213	6298.072330353213	6298.072330353213	6298.072330353213	6298.072330353213	6298.072330353213	6298.072330353213	6298.072330353213	6298.072330353213	6298.072330353213	6298.072330353213	6298.072330353213	6298.072330353213	6298.072330353213	6298.072330353213	6298.072330353213	6298.072330353213	6298.072330353213	6298.072330353213	6298.072330353213	6298.072330353213	6298.072330353213	6298.072330353213	6298.072330353213	6298.072330353213	6298.072330353213
6003.405759352177	6003.405759352177	6003.405759352177	6003.405759352177	6003.405759352177	6003.405759352177	6003.405759352177	6003.405759352177	6003.405759352177	6003.405759352177	6003.405759352177	6003.405759352177	6003.405759352177	6003.405759352177	6003.405759352177	6003.405759352177	6003.405759352177	6003.405759352177	6003.405759352177	6003.405759352177	6003.405759352177	6003.405759352177	6003.405759352177	6003.405759352177	6003.405759352177	6003.405759352177	6003.405759352177	6003.405759352177	6003.405759352177	6003.405759352177
5869.052950625396	5869.052950625396	5869.052950625396	5869.052950625396	5869.052950625396	5869.052950625396	5869.052950625396	5869.052950625396	5869.052950625396	5869.052950625396	5869.052950625396	5869.052950625396	5869.052950625396	5869.052950625396	5869.052950625396	5869.052950625396	5869.052950625396	5869.052950625396	5869.052950625396	5869.052950625396	5869.052950625396	5869.052950625396	5869.052950625396	5869.052950625396	5869.052950625396	5869.052950625396	5869.052950625396	5869.052950625396	5869.052950625396	5869.052950625396
5869.052950625396	5869.052950625396	5869.052950625396	5869.052950625396	5869.052950625396	5869.052950625396	5869.052950625396	5869.052950625396	5869.052950625396	5869.052950625396	5869.052950625396	5869.052950625396	5869.052950625396	5869.052950625396	5869.052950625396	5869.052950625396	5869.052950625396	5869.052950625396	5869.052950625396	5869.052950625396	5869.052950625396	5869.052950625396	5869.052950625396	5869.052950625396	5869.052950625396	5869.052950625396	5869.052950625396	5869.052950625396	5869.052950625396	5869.052950625396
5869.052950625396	5869.052950625396	5869.052950625396	5869.052950625396	5869.052950625396	5869.052950625396	5869.052950625396	5869.052950625396	5869.052950625396	5869.052950625396	5869.052950625396	5869.052950625396	5869.052950625396	5869.052950625396	5869.052950625396	5869.052950625396	5869.052950625396	5869.052950625396	5869.052950625396	5869.052950625396	5869.052950625396	5869.052950625396	5869.052950625396	5869.052950625396	5869.052950625396	5869.052950625396	5869.052950625396	5869.052950625396	5869.052950625396	5869.052950625396
5796.74354591192	5796.74354591192	5796.74354591192	5796.74354591192	5796.74354591192	5796.74354591192	5796.74354591192	5796.74354591192	5796.74354591192	5796.74354591192	5796.74354591192	5796.74354591192	5796.74354591192	5796.74354591192	5796.74354591192	5796.74354591192	5796.74354591192	5796.74354591192	5796.74354591192	5796.74354591192	5796.74354591192	5796.74354591192	5796.74354591192	5796.74354591192	5796.74354591192	5796.74354591192	5796.74354591192	5796.74354591192	5796.74354591192	5796.74354591192
5796.74354591192	5796.74354591192	5796.74354591192	5796.74354591192	5796.74354591192	5796.74354591192	5796.74354591192	5796.74354591192	5796.74354591192	5796.74354591192	5796.74354591192	5796.74354591192	5796.74354591192	5796.74354591192	5796.74354591192	5796.74354591192	5796.74354591192	5796.74354591192	5796.74354591192	5796.74354591192	5796.74354591192	5796.74354591192	5796.74354591192	5796.74354591192	5796.74354591192	5796.74354591192	5796.74354591192	5796.74354591192	5796.74354591192	5796.74354591192
5796.74354591192	5796.74354591192	5796.74354591192	5796.74354591192	5796.74354591192	5796.74354591192	5796.74354591192	5796.74354591192	5796.74354591192	5796.74354591192	5796.74354591192	5796.74354591192	5796.74354591192	5796.74354591192	5796.74354591192	5796.74354591192	5796.74354591192	5796.74354591192	5796.74354591192	5796.74354591192	5796.74354591192	5796.74354591192	5796.74354591192	5796.74354591192	5796.74354591192	5796.74354591192	5796.74354591192	5796.74354591192	5796.74354591192	5796.74354591192
5665.245451169955	5665.245451169955	5665.245451169955	5665.245451169955	5665.245451169955	5665.245451169955	5665.245451169955	5665.245451169955	5665.245451169955	5665.245451169955	5665.245451169955	5665.245451169955	5665.245451169955	5665.245451169955	5665.245451169955	5665.245451169955	5665.245451169955	5665.245451169955	5665.245451169955	5665.245451169955	5665.245451169955	5665.245451169955	5665.245451169955	5665.245451169955	5665.245451169955	5665.245451169955	5665.245451169955	5665.245451169955	5665.245451169955	5665.245451169955
5665.245451169955	5665.245451169955	5665.245451169955	5665.245451169955	5665.245451169955	5665.245451169955	5665.245451169955	5665.245451169955	5665.245451169955	5665.245451169955	5665.245451169955	5665.245451169955	5665.245451169955	5665.245451169955	5665.245451169955	5665.245451169955	5665.245451169955	5665.245451169955	5665.245451169955	5665.245451169955	5665.245451169955	5665.245451169955	5665.245451169955	5665.245451169955	5665.245451169955	5665.245451169955	5665.245451169955	5665.245451169955	5665.245451169955	5665.245451169955
5665.245451169955	5665.245451169955	5665.245451169955	5665.245451169955	5665.245451169955	5665.245451169955	5665.245451169955	5665.245451169955	5665.245451169955	5665.245451169955	5665.245451169955	5665.245451169955	5665.245451169955	5665.245451169955	5665.245451169955	5665.245451169955	5665.245451169955	5665.245451169955	5665.245451169955	5665.245451169955	5665.245451169955	5665.245451169955	5665.245451169955	5665.245451169955	5665.245451169955	5665.245451169955	5665.245451169955	5665.245451169955	5665.245451169955	5665.245451169955
5665.245451169955	5665.245451169955	5665.245451169955	5665.245451169955	5665.245451169955	5665.245451169955	5665.245451169955	5665.245451169955	5665.245451169955	5665.245451169955	5665.245451169955	5665.245451169955	5665.245451169955	5665.245451169955	5665.245451169955	5665.245451169955	5665.245451169955	5665.245451169955	5665.245451169955	5665.245451169955	5665.245451169955	5665.245451169955	5665.245451169955	5665.245451169955	5665.245451169955	5665.245451169955	5665.245451169955	5665.245451169955	5665.245451169955	5665.245451169955
5568.54694819637	5568.54694819637	5568.54694819637	5568.54694819637	5568.54694819637	5568.54694819637	5568.54694819637	5568.54694819637	5568.54694819637	5568.54694819637	5568.54694819637	5568.54694819637	5568.54694819637	5568.54694819637	5568.54694819637	5568.54694819637	5568.54694819637	5568.54694819637	5568.54694819637	5568.54694819637	5568.54694819637	5568.54694819637	5568.54694819637	5568.54694819637	5568.54694819637	5568.54694819637	5568.54694819637	5568.54694819637	5568.54694819637	5568.54694819637
5447.674031086601	5447.674031086601	5447.674031086601	5447.674031086601	5447.674031086601	5447.674031086601	5447.674031086601	5447.674031086601	5447.674031086601	5447.674031086601	5447.674031086601	5447.674031086601	5447.674031086601	5447.674031086601	5447.674031086601	5447.674031086601	5447.674031086601	5447.674031086601	5447.674031086601	5447.674031086601	5447.674031086601	5447.674031086601	5447.674031086601	5447.674031086601	5447.674031086601	5447.674031086601	5447.674031086601	5447.674031086601	5447.674031086601	5447.674031086601
5447.674031086601	5447.674031086601	5447.674031086601	5447.674031086601	5447.674031086601	5447.674031086601	5447.674031086601	5447.674031086601	5447.674031086601	5447.674031086601	5447.674031086601	5447.674031086601	5447.674031086601	5447.674031086601	5447.674031086601	5447.674031086601	5447.674031086601	5447.674031086601	5447.674031086601	5447.674031086601	5447.674031086601	5447.674031086601	5447.674031086601	5447.674031086601	5447.674031086601	5447.674031086601	5447.674031086601	5447.674031086601	5447.674031086601	5447.674031086601
5324.595432981627	5324.595432981627	5324.595432981627	5324.595432981627	5324.595432981627	5324.595432981627	5324.595432981627	5324.595432981627	5324.595432981627	5324.595432981627	5324.595432981627	5324.595432981627	5324.595432981627	5324.595432981627	5324.595432981627	5324.595432981627	5324.595432981627	5324.595432981627	5324.595432981627	5324.595432981627	5324.595432981627	5324.595432981627	5324.595432981627	5324.595432981627	5324.595432981627	5324.595432981627	5324.595432981627	5324.595432981627	5324.595432981627	5324.595432981627
5324.595432981627	5324.595432981627	5324.595432981627	5324.595432981627	5324.595432981627	5324.595432981627	5324.595432981627	5324.595432981627	5324.595432981627	5324.595432981627	5324.595432981627	5324.595432981627	5324.595432981627	5324.595432981627	5324.595432981627	5324.595432981627	5324.595432981627	5324.595432981627	5324.595432981627	5324.595432981627	5324.595432981627	5324.595432981627	5324.595432981627	5324.595432981627	5324.595432981627	5324.595432981627	5324.595432981627	5324.595432981627	5324.595432981627	5324.595432981627
5324.595432981627	5324.595432981627	5324.595432981627	5324.595432981627	5324.595432981627	5324.595432981627	5324.595432981627	5324.595432981627	5324.595432981627	5324.595432981627	5324.595432981627	5324.595432981627	5324.595432981627	5324.595432981627	5324.595432981627	5324.595432981627	5324.595432981627	5324.595432981627	5324.595432981627	5324.595432981627	5324.595432981627	5324.595432981627	5324.595432981627	5324.595432981627	5324.595432981627	5324.595432981627	5324.595432981627	5324.595432981627	5324.595432981627	5324.595432981627
5324.595432981627	5324.595432981627	5324.595432981627	5324.595432981627	5324.595432981627	5324.595432981627	5324.595432981627	5324.595432981627	5324.595432981627	5324.595432981627	5324.595432981627	5324.595432981627	5324.595432981627	5324.595432981627	5324.595432981627	5324.595432981627	5324.595432981627	5324.595432981627	5324.595432981627	5324.595432981627	5324.595432981627	5324.595432981627	5324.595432981627	5324.595432981627	5324.595432981627	5324.595432981627	5324.595432981627	5324.595432981627	5324.595432981627	5324.595432981627
5324.595432981627	5324.595432981627	5324.595432981627	5324.595432981627	5324.595432981627	5324.595432981627	5324.595432981627	5324.595432981627	5324.595432981627	5324.595432981627	5324.595432981627	5324.595432981627	5324.595432981627	5324.595432981627	5324.595432981627	5324.595432981627	5324.595432981627	5324.595432981627	5324.595432981627	5324.595432981627	5324.595432981627	5324.595432981627	5324.595432981627	5324.595432981627	5324.595432981627	5324.595432981627	5324.595432981627	5324.595432981627	5324.595432981627	5324.595432981627
5324.595432981627	5324.595432981627	5324.595432981627	5324.595432981627	5324.595432981627	5324.595432981627	5324.595432981627	5324.595432981627	5324.595432981627	5324.595432981627	5324.595432981627	5324.595432981627	5324.595432981627	5324.595432981627	5324.595432981627	5324.595432981627	5324.595432981627	5324.595432981627	5324.595432981627	5324.595432981627	5324.595432981627	5324.595432981627	5324.595432981627	5324.595432981627	5324.595432981627	5324.595432981627	5324.595432981627	5324.595432981627	5324.595432981627	5324.595432981627
5324.595432981627	5324.595432981627	5324.595432981627	5324.595432981627	5324.595432981627	5324.595432981627	5324.595432981627	5324.595432981627	5324.595432981627	5324.595432981627	5324.595432981627	5324.595432981627	5324.595432981627	5324.595432981627	5324.595432981627	5324.595432981627	5324.595432981627	5324.595432981627	5324.595432981627	5324.595432981627	5324.595432981627	5324.595432981627	5324.595432981627	5324.595432981627	5324.595432981627	5324.595432981627	5324.595432981627	5324.595432981627	5324.595432981627	5324.595432981627
5315.06588986856	5315.06588986856	5315.06588986856	5315.06588986856	5315.06588986856	5315.06588986856	5315.06588986856	5315.06588986856	5315.06588986856	5315.06588986856	5315.06588986856	5315.06588986856	5315.06588986856	5315.06588986856	5315.06588986856	5315.06588986856	5315.06588986856	5315.06588986856	5315.06588986856	5315.06588986856	5315.06588986856	5315.06588986856	5315.06588986856	5315.06588986856	5315.06588986856	5315.06588986856	5315.06588986856	5315.06588986856	5315.06588986856	5315.06588986856
5315.06588986856	5315.06588986856	5315.06588986856	5315.06588986856	5315.06588986856	5315.06588986856	5315.06588986856	5315.06588986856	5315.06588986856	5315.06588986856	5315.06588986856	5315.06588986856	5315.06588986856	5315.06588986856	5315.06588986856	5315.06588986856	5315.06588986856	5315.06588986856	5315.06588986856	5315.06588986856	5315.06588986856	5315.06588986856	5315.06588986856	5315.06588986856	5315.06588986856	5315.06588986856	5315.06588986856	5315.06588986856	5315.06588986856	5315.06588986856
5315.06588986856	5315.06588986856	5315.06588986856	5315.06588986856	5315.06588986856	5315.06588986856	5315.06588986856	5315.06588986856	5315.06588986856	5315.06588986856	5315.06588986856	5315.06588986856	5315.06588986856	5315.06588986856	5315.06588986856	5315.06588986856	5315.06588986856	5315.06588986856	5315.06588986856	5315.06588986856	5315.06588986856	5315.06588986856	5315.06588986856	5315.06588986856	5315.06588986856	5315.06588986856	5315.06588986856	5315.06588986856	5315.06588986856	5315.06588986856
5315.06588986856	5315.06588986856	5315.06588986856	5315.06588986856	5315.06588986856	5315.06588986856	5315.06588986856	5315.06588986856	5315.06588986856	5315.06588986856	5315.06588986856	5315.06588986856	5315.06588986856	5315.06588986856	5315.06588986856	5315.06588986856	5315.06588986856	5315.06588986856	5315.06588986856	5315.06588986856	5315.06588986856	5315.06588986856	5315.06588986856	5315.06588986856	5315.06588986856	5315.06588986856	5315.06588986856	5315.06588986856	5315.06588986856	5315.06588986856
5315.06588986856	5315.06588986856	5315.06588986856	5315.06588986856	5315.06588986856	5315.06588986856	5315.06588986856	5315.06588986856	5315.06588986856	5315.06588986856	5315.06588986856	5315.06588986856	5315.06588986856	5315.06588986856	5315.06588986856	5315.06588986856	5315.06588986856	5315.06588986856	5315.06588986856	5315.06588986856	5315.06588986856	5315.06588986856	5315.06588986856	5315.06588986856	5315.06588986856	5315.06588986856	5315.06588986856	5315.06588986856	5315.06588986856	5315.06588986856
5256.245422739346	5256.245422739346	5256.245422739346	5256.245422739346	5256.245422739346	5256.245422739346	5256.245422739346	5256.245422739346	5256.245422739346	5256.245422739346	5256.245422739346	5256.245422739346	5256.245422739346	5256.245422739346	5256.245422739346	5256.245422739346	5256.245422739346	5256.245422739346	5256.245422739346	5256.245422739346	5256.245422739346	5256.245422739346	5256.245422739346	5256.245422739346	5256.245422739346	5256.245422739346	5256.245422739346	5256.245422739346	5256.245422739346	5256.245422739346
5201.89166898887	5201.89166898887	5201.89166898887	5201.89166898887	5201.89166898887	5201.89166898887	5201.89166898887	5201.89166898887	5201.89166898887	5201.89166898887	5201.89166898887	5201.89166898887	5201.89166898887	5201.89166898887	5201.89166898887	5201.89166898887	5201.89166898887	5201.89166898887	5201.89166898887	5201.89166898887	5201.89166898887	5201.89166898887	5201.89166898887	5201.89166898887	5201.89166898887	5201.89166898887	5201.89166898887	5201.89166898887	5201.89166898887	5201.89166898887
5200.425607175404	5200.425607175404	5200.425607175404	5200.425607175404	5200.425607175404	5200.425607175404	5200.425607175404	5200.425607175404	5200.425607175404	5200.425607175404	5200.425607175404	5200.425607175404	5200.425607175404	5200.425607175404	5200.425607175404	5200.425607175404	5200.425607175404	5200.425607175404	5200.425607175404	5200.425607175404	5200.425607175404	5200.425607175404	5200.425607175404	5200.425607175404	5200.425607175404	5200.425607175404	5200.425607175404	5200.425607175404	5200.425607175404	5200.425607175404
5200.425607175404	5200.425607175404	5200.425607175404	5200.425607175404	5200.425607175404	5200.425607175404	5200.425607175404	5200.425607175404	5200.425607175404	5200.425607175404	5200.425607175404	5200.425607175404	5200.425607175404	5200.425607175404	5200.425607175404	5200.425607175404	5200.425607175404	5200.425607175404	5200.425607175404	5200.425607175404	5200.425607175404	5200.425607175404	5200.425607175404	5200.425607175404	5200.425607175404	5200.425607175404	5200.425607175404	5200.425607175404	5200.425607175404	5200.425607175404
5200.425607175404	5200.425607175404	5200.425607175404	5200.425607175404	5200.425607175404	5200.425607175404	5200.425607175404	5200.425607175404	5200.425607175404	5200.425607175404	5200.425607175404	5200.425607175404	5200.425607175404	5200.425607175404	5200.425607175404	5200.425607175404	5200.425607175404	5200.425607175404	5200.425607175404	5200.425607175404	5200.425607175404	5200.425607175404	5200.425607175404	5200.425607175404	5200.425607175404	5200.425607175404	5200.425607175404	5200.425607175404	5200.425607175404	5200.425607175404
5200.425607175404	5200.425607175404	5200.425607175404	5200.425607175404	5200.425607175404	5200.425607175404	5200.425607175404	5200.425607175404	5200.425607175404	5200.425607175404	5200.425607175404	5200.425607175404	5200.425607175404	5200.425607175404	5200.425607175404	5200.425607175404	5200.425607175404	5200.425607175404	5200.425607175404	5200.425607175404	5200.425607175404	5200.425607175404	5200.425607175404	5200.425607175404	5200.425607175404	5200.425607175404	5200.425607175404	5200.425607175404	5200.425607175404	5200.425607175404
5186.543505836073	5186.543505836073	5186.543505836073	5186.543505836073	5186.543505836073	5186.543505836073	5186.543505836073	5186.543505836073	5186.543505836073	5186.543505836073	5186.543505836073	5186.543505836073	5186.543505836073	5186.543505836073	5186.543505836073	5186.543505836073	5186.543505836073	5186.543505836073	5186.543505836073	5186.543505836073	5186.543505836073	5186.543505836073	5186.543505836073	5186.543505836073	5186.543505836073	5186.543505836073	5186.543505836073	5186.543505836073	5186.543505836073	5186.543505836073
5175.673002279673	5175.673002279673	5175.673002279673	5175.673002279673	5175.673002279673	5175.673002279673	5175.673002279673	5175.673002279673	5175.673002279673	5175.673002279673	5175.673002279673	5175.673002279673	5175.673002279673	5175.673002279673	5175.673002279673	5175.673002279673	5175.673002279673	5175.673002279673	5175.673002279673	5175.673002279673	5175.673002279673	5175.673002279673	5175.673002279673	5175.673002279673	5175.673002279673	5175.673002279673	5175.673002279673	5175.673002279673	5175.673002279673	5175.673002279673
5160.30778023556	5160.30778023556	5160.30778023556	5160.30778023556	5160.30778023556	5160.30778023556	5160.30778023556	5160.30778023556	5160.30778023556	5160.30778023556	5160.30778023556	5160.30778023556	5160.30778023556	5160.30778023556	5160.30778023556	5160.30778023556	5160.30778023556	5160.30778023556	5160.30778023556	5160.30778023556	5160.30778023556	5160.30778023556	5160.30778023556	5160.30778023556	5160.30778023556	5160.30778023556	5160.30778023556	5160.30778023556	5160.30778023556	5160.30778023556
5160.30778023556	5160.30778023556	5160.30778023556	5160.30778023556	5160.30778023556	5160.30778023556	5160.30778023556	5160.30778023556	5160.30778023556	5160.30778023556	5160.30778023556	5160.30778023556	5160.30778023556	5160.30778023556	5160.30778023556	5160.30778023556	5160.30778023556	5160.30778023556	5160.30778023556	5160.30778023556	5160.30778023556	5160.30778023556	5160.30778023556	5160.30778023556	5160.30778023556	5160.30778023556	5160.30778023556	5160.30778023556	5160.30778023556	5160.30778023556
5139.078329180153	5139.078329180153	5139.078329180153	5139.078329180153	5139.078329180153	5139.078329180153	5139.078329180153	5139.078329180153	5139.078329180153	5139.078329180153	5139.078329180153	5139.078329180153	5139.078329180153	5139.078329180153	5139.078329180153	5139.078329180153	5139.078329180153	5139.078329180153	5139.078329180153	5139.078329180153	5139.078329180153	5139.078329180153	5139.078329180153	5139.078329180153	5139.078329180153	5139.078329180153	5139.078329180153	5139.078329180153	5139.078329180153	5139.078329180153
5139.078329180153	5139.078329180153	5139.078329180153	5139.078329180153	5139.078329180153	5139.078329180153	5139.078329180153	5139.078329180153	5139.078329180153	5139.078329180153	5139.078329180153	5139.078329180153	5139.078329180153	5139.078329180153	5139.078329180153	5139.078329180153	5139.078329180153	5139.078329180153	5139.078329180153	5139.078329180153	5139.078329180153	5139.078329180153	5139.078329180153	5139.078329180153	5139.078329180153	5139.078329180153	5139.078329180153	5139.078329180153	5139.078329180153	5139.078329180153
5121.2276996665205	5121.2276996665205	5121.2276996665205	5121.2276996665205	5121.2276996665205	5121.2276996665205	5121.2276996665205	5121.2276996665205	5121.2276996665205	5121.2276996665205	5121.2276996665205	5121.2276996665205	5121.2276996665205	5121.2276996665205	5121.2276996665205	5121.2276996665205	5121.2276996665205	5121.2276996665205	5121.2276996665205	5121.2276996665205	5121.2276996665205	5121.2276996665205	5121.2276996665205	5121.2276996665205	5121.2276996665205	5121.2276996665205	5121.2276996665205	5121.2276996665205	5121.2276996665205	5121.2276996665205
5121.2276996665205	5121.2276996665205	5121.2276996665205	5121.2276996665205	5121.2276996665205	5121.2276996665205	5121.2276996665205	5121.2276996665205	5121.2276996665205	5121.2276996665205	5121.2276996665205	5121.2276996665205	5121.2276996665205	5121.2276996665205	5121.2276996665205	5121.2276996665205	5121.2276996665205	5121.2276996665205	5121.2276996665205	5121.2276996665205	5121.2276996665205	5121.2276996665205	5121.2276996665205	5121.2276996665205	5121.2276996665205	5121.2276996665205	5121.2276996665205	5121.2276996665205	5121.2276996665205	5121.2276996665205
5121.2276996665205	5121.2276996665205	5121.2276996665205	5121.2276996665205	5121.2276996665205	5121.2276996665205	5121.2276996665205	5121.2276996665205	5121.2276996665205	5121.2276996665205	5121.2276996665205	5121.2276996665205	5121.2276996665205	5121.2276996665205	5121.2276996665205	5121.2276996665205	5121.2276996665205	5121.2276996665205	5121.2276996665205	5121.2276996665205	5121.2276996665205	5121.2276996665205	5121.2276996665205	5121.2276996665205	5121.2276996665205	5121.2276996665205	5121.2276996665205	5121.2276996665205	5121.2276996665205	5121.2276996665205
5121.2276996665205	5121.2276996665205	5121.2276996665205	5121.2276996665205	5121.2276996665205	5121.2276996665205	5121.2276996665205	5121.2276996665205	5121.2276996665205	5121.2276996665205	5121.2276996665205	5121.2276996665205	5121.2276996665205	5121.2276996665205	5121.2276996665205	5121.2276996665205	5121.2276996665205	5121.2276996665205	5121.2276996665205	5121.2276996665205	5121.2276996665205	5121.2276996665205	5121.2276996665205	5121.2276996665205	5121.2276996665205	5121.2276996665205	5121.2276996665205	5121.2276996665205	5121.2276996665205	5121.2276996665205
5121.2276996665205	5121.2276996665205	5121.2276996665205	5121.2276996665205	5121.2276996665205	5121.2276996665205	5121.2276996665205	5121.2276996665205	5121.2276996665205	5121.2276996665205	5121.2276996665205	5121.2276996665205	5121.2276996665205	5121.2276996665205	5121.2276996665205	5121.2276996665205	5121.2276996665205	5121.2276996665205	5121.2276996665205	5121.2276996665205	5121.2276996665205	5121.2276996665205	5121.2276996665205	5121.2276996665205	5121.2276996665205	5121.2276996665205	5121.2276996665205	5121.2276996665205	5121.2276996665205	5121.2276996665205
5121.2276996665205	5121.2276996665205	5121.2276996665205	5121.2276996665205	5121.2276996665205	5121.2276996665205	5121.2276996665205	5121.2276996665205	5121.2276996665205	5121.2276996665205	5121.2276996665205	5121.2276996665205	5121.2276996665205	5121.2276996665205	5121.2276996665205	5121.2276996665205	5121.2276996665205	5121.2276996665205	5121.2276996665205	5121.2276996665205	5121.2276996665205	5121.2276996665205	5121.2276996665205	5121.2276996665205	5121.2276996665205	5121.2276996665205	5121.2276996665205	5121.2276996665205	5121.2276996665205	5121.2276996665205
5121.2276996665205	5121.2276996665205	5121.2276996665205	5121.2276996665205	5121.2276996665205	5121.2276996665205	5121.2276996665205	5121.2276996665205	5121.2276996665205	5121.2276996665205	5121.2276996665205	5121.2276996665205	5121.2276996665205	5121.2276996665205	5121.2276996665205	5121.2276996665205	5121.2276996665205	5121.2276996665205	5121.2276996665205	5121.2276996665205	5121.2276996665205	5121.2276996665205	5121.2276996665205	5121.2276996665205	5121.2276996665205	5121.2276996665205	5121.2276996665205	5121.2276996665205	5121.2276996665205	5121.2276996665205
5118.297898558485	5118.297898558485	5118.297898558485	5118.297898558485	5118.297898558485	5118.297898558485	5118.297898558485	5118.297898558485	5118.297898558485	5118.297898558485	5118.297898558485	5118.297898558485	5118.297898558485	5118.297898558485	5118.297898558485	5118.297898558485	5118.297898558485	5118.297898558485	5118.297898558485	5118.297898558485	5118.297898558485	5118.297898558485	5118.297898558485	5118.297898558485	5118.297898558485	5118.297898558485	5118.297898558485	5118.297898558485	5118.297898558485	5118.297898558485
5114.679666265034	5114.679666265034	5114.679666265034	5114.679666265034	5114.679666265034	5114.679666265034	5114.679666265034	5114.679666265034	5114.679666265034	5114.679666265034	5114.679666265034	5114.679666265034	5114.679666265034	5114.679666265034	5114.679666265034	5114.679666265034	5114.679666265034	5114.679666265034	5114.679666265034	5114.679666265034	5114.679666265034	5114.679666265034	5114.679666265034	5114.679666265034	5114.679666265034	5114.679666265034	5114.679666265034	5114.679666265034	5114.679666265034	5114.679666265034
5114.679666265034	5114.679666265034	5114.679666265034	5114.679666265034	5114.679666265034	5114.679666265034	5114.679666265034	5114.679666265034	5114.679666265034	5114.679666265034	5114.679666265034	5114.679666265034	5114.679666265034	5114.679666265034	5114.679666265034	5114.679666265034	5114.679666265034	5114.679666265034	5114.679666265034	5114.679666265034	5114.679666265034	5114.679666265034	5114.679666265034	5114.679666265034	5114.679666265034	5114.679666265034	5114.679666265034	5114.679666265034	5114.679666265034	5114.679666265034
5114.679666265034	5114.679666265034	5114.679666265034	5114.679666265034	5114.679666265034	5114.679666265034	5114.679666265034	5114.679666265034	5114.679666265034	5114.679666265034	5114.679666265034	5114.679666265034	5114.679666265034	5114.679666265034	5114.679666265034	5114.679666265034	5114.679666265034	5114.679666265034	5114.679666265034	5114.679666265034	5114.679666265034	5114.679666265034	5114.679666265034	5114.679666265034	5114.679666265034	5114.679666265034	5114.679666265034	5114.679666265034	5114.679666265034	5114.679666265034
5106.088438373898	5106.088438373898	5106.088438373898	5106.088438373898	5106.088438373898	5106.088438373898	5106.088438373898	5106.088438373898	5106.088438373898	5106.088438373898	5106.088438373898	5106.088438373898	5106.088438373898	5106.088438373898	5106.088438373898	5106.088438373898	5106.088438373898	5106.088438373898	5106.088438373898	5106.088438373898	5106.088438373898	5106.088438373898	5106.088438373898	5106.088438373898	5106.088438373898	5106.088438373898	5106.088438373898	5106.088438373898	5106.088438373898	5106.088438373898
5106.088438373898	5106.088438373898	5106.088438373898	5106.088438373898	5106.088438373898	5106.088438373898	5106.088438373898	5106.088438373898	5106.088438373898	5106.088438373898	5106.088438373898	5106.088438373898	5106.088438373898	5106.088438373898	5106.088438373898	5106.088438373898	5106.088438373898	5106.088438373898	5106.088438373898	5106.088438373898	5106.088438373898	5106.088438373898	5106.088438373898	5106.088438373898	5106.088438373898	5106.088438373898	5106.088438373898	5106.088438373898	5106.088438373898	5106.088438373898
5106.088438373898	5106.088438373898	5106.088438373898	5106.088438373898	5106.088438373898	5106.088438373898	5106.088438373898	5106.088438373898	5106.088438373898	5106.088438373898	5106.088438373898	5106.088438373898	5106.088438373898	5106.088438373898	5106.088438373898	5106.088438373898	5106.088438373898	5106.088438373898	5106.088438373898	5106.088438373898	5106.088438373898	5106.088438373898	5106.088438373898	5106.088438373898	5106.088438373898	5106.088438373898	5106.088438373898	5106.088438373898	5106.088438373898	5106.088438373898
5095.192958285199	5095.192958285199	5095.192958285199	5095.192958285199	5095.192958285199	5095.192958285199	5095.192958285199	5095.192958285199	5095.192958285199	5095.192958285199	5095.192958285199	5095.192958285199	5095.192958285199	5095.192958285199	5095.192958285199	5095.192958285199	5095.192958285199	5095.192958285199	5095.192958285199	5095.192958285199	5095.192958285199	5095.192958285199	5095.192958285199	5095.192958285199	5095.192958285199	5095.192958285199	5095.192958285199	5095.192958285199	5095.192958285199	5095.192958285199
5084.28847775981	5084.28847775981	5084.28847775981	5084.28847775981	5084.28847775981	5084.28847775981	5084.28847775981	5084.28847775981	5084.28847775981	5084.28847775981	5084.28847775981	5084.28847775981	5084.28847775981	5084.28847775981	5084.28847775981	5084.28847775981	5084.28847775981	5084.28847775981	5084.28847775981	5084.28847775981	5084.28847775981	5084.28847775981	5084.28847775981	5084.28847775981	5084.28847775981	5084.28847775981	5084.28847775981	5084.28847775981	5084.28847775981	5084.28847775981
5084.28847775981	5084.28847775981	5084.28847775981	5084.28847775981	5084.28847775981	5084.28847775981	5084.28847775981	5084.28847775981	5084.28847775981	5084.28847775981	5084.28847775981	5084.28847775981	5084.28847775981	5084.28847775981	5084.28847775981	5084.28847775981	5084.28847775981	5084.28847775981	5084.28847775981	5084.28847775981	5084.28847775981	5084.28847775981	5084.28847775981	5084.28847775981	5084.28847775981	5084.28847775981	5084.28847775981	5084.28847775981	5084.28847775981	5084.28847775981
5083.571490197801	5083.571490197801	5083.571490197801	5083.571490197801	5083.571490197801	5083.571490197801	5083.571490197801	5083.571490197801	5083.571490197801	5083.571490197801	5083.571490197801	5083.571490197801	5083.571490197801	5083.571490197801	5083.571490197801	5083.571490197801	5083.571490197801	5083.571490197801	5083.571490197801	5083.571490197801	5083.571490197801	5083.571490197801	5083.571490197801	5083.571490197801	5083.571490197801	5083.571490197801	5083.571490197801	5083.571490197801	5083.571490197801	5083.571490197801
5070.468780669355	5070.468780669355	5070.468780669355	5070.468780669355	5070.468780669355	5070.468780669355	5070.468780669355	5070.468780669355	5070.468780669355	5070.468780669355	5070.468780669355	5070.468780669355	5070.468780669355	5070.468780669355	5070.468780669355	5070.468780669355	5070.468780669355	5070.468780669355	5070.468780669355	5070.468780669355	5070.468780669355	5070.468780669355	5070.468780669355	5070.468780669355	5070.468780669355	5070.468780669355	5070.468780669355	5070.468780669355	5070.468780669355	5070.468780669355
5070.468780669355	5070.468780669355	5070.468780669355	5070.468780669355	5070.468780669355	5070.468780669355	5070.468780669355	5070.468780669355	5070.468780669355	5070.468780669355	5070.468780669355	5070.468780669355	5070.468780669355	5070.468780669355	5070.468780669355	5070.468780669355	5070.468780669355	5070.468780669355	5070.468780669355	5070.468780669355	5070.468780669355	5070.468780669355	5070.468780669355	5070.468780669355	5070.468780669355	5070.468780669355	5070.468780669355	5070.468780669355	5070.468780669355	5070.468780669355
5070.468780669355	5070.468780669355	5070.468780669355	5070.468780669355	5070.468780669355	5070.468780669355	5070.468780669355	5070.468780669355	5070.468780669355	5070.468780669355	5070.468780669355	5070.468780669355	5070.468780669355	5070.468780669355	5070.468780669355	5070.468780669355	5070.468780669355	5070.468780669355	5070.468780669355	5070.468780669355	5070.468780669355	5070.468780669355	5070.468780669355	5070.468780669355	5070.468780669355	5070.468780669355	5070.468780669355	5070.468780669355	5070.468780669355	5070.468780669355
5070.468780669355	5070.468780669355	5070.468780669355	5070.468780669355	5070.468780669355	5070.468780669355	5070.468780669355	5070.468780669355	5070.468780669355	5070.468780669355	5070.468780669355	5070.468780669355	5070.468780669355	5070.468780669355	5070.468780669355	5070.468780669355	5070.468780669355	5070.468780669355	5070.468780669355	5070.468780669355	5070.468780669355	5070.468780669355	5070.468780669355	5070.468780669355	5070.468780669355	5070.468780669355	5070.468780669355	5070.468780669355	5070.468780669355	5070.468780669355
5068.200912097243	5068.200912097243	5068.200912097243	5068.200912097243	5068.200912097243	5068.200912097243	5068.200912097243	5068.200912097243	5068.200912097243	5068.200912097243	5068.200912097243	5068.200912097243	5068.200912097243	5068.200912097243	5068.200912097243	5068.200912097243	5068.200912097243	5068.200912097243	5068.200912097243	5068.200912097243	5068.200912097243	5068.200912097243	5068.200912097243	5068.200912097243	5068.200912097243	5068.200912097243	5068.200912097243	5068.200912097243	5068.200912097243	5068.200912097243
5067.947703251397	5067.947703251397	5067.947703251397	5067.947703251397	5067.947703251397	5067.947703251397	5067.947703251397	5067.947703251397	5067.947703251397	5067.947703251397	5067.947703251397	5067.947703251397	5067.947703251397	5067.947703251397	5067.947703251397	5067.947703251397	5067.947703251397	5067.947703251397	5067.947703251397	5067.947703251397	5067.947703251397	5067.947703251397	5067.947703251397	5067.947703251397	5067.947703251397	5067.947703251397	5067.947703251397	5067.947703251397	5067.947703251397	5067.947703251397
5061.915589849259	5061.915589849259	5061.915589849259	5061.915589849259	5061.915589849259	5061.915589849259	5061.915589849259	5061.915589849259	5061.915589849259	5061.915589849259	5061.915589849259	5061.915589849259	5061.915589849259	5061.915589849259	5061.915589849259	5061.915589849259	5061.915589849259	5061.915589849259	5061.915589849259	5061.915589849259	5061.915589849259	5061.915589849259	5061.915589849259	5061.915589849259	5061.915589849259	5061.915589849259	5061.915589849259	5061.915589849259	5061.915589849259	5061.915589849259
5061.915589849259	5061.915589849259	5061.915589849259	5061.915589849259	5061.915589849259	5061.915589849259	5061.915589849259	5061.915589849259	5061.915589849259	5061.915589849259	5061.915589849259	5061.915589849259	5061.915589849259	5061.915589849259	5061.915589849259	5061.915589849259	5061.915589849259	5061.915589849259	5061.915589849259	5061.915589849259	5061.915589849259	5061.915589849259	5061.915589849259	5061.915589849259	5061.915589849259	5061.915589849259	5061.915589849259	5061.915589849259	5061.915589849259	5061.915589849259
5061.915589849259	5061.915589849259	5061.915589849259	5061.915589849259	5061.915589849259	5061.915589849259	5061.915589849259	5061.915589849259	5061.915589849259	5061.915589849259	5061.915589849259	5061.915589849259	5061.915589849259	5061.915589849259	5061.915589849259	5061.915589849259	5061.915589849259	5061.915589849259	5061.915589849259	5061.915589849259	5061.915589849259	5061.915589849259	5061.915589849259	5061.915589849259	5061.915589849259	5061.915589849259	5061.915589849259	5061.915589849259	5061.915589849259	5061.915589849259
5061.915589849259	5061.915589849259	5061.915589849259	5061.915589849259	5061.915589849259	5061.915589849259	5061.915589849259	5061.915589849259	5061.915589849259	5061.915589849259	5061.915589849259	5061.915589849259	5061.915589849259	5061.915589849259	5061.915589849259	5061.915589849259	5061.915589849259	5061.915589849259	5061.915589849259	5061.915589849259	5061.915589849259	5061.915589849259	5061.915589849259	5061.915589849259	5061.915589849259	5061.915589849259	5061.915589849259	5061.915589849259	5061.915589849259	5061.915589849259
5061.915589849259	5061.915589849259	5061.915589849259	5061.915589849259	5061.915589849259	5061.915589849259	5061.915589849259	5061.915589849259	5061.915589849259	5061.915589849259	5061.915589849259	5061.915589849259	5061.915589849259	5061.915589849259	5061.915589849259	5061.915589849259	5061.915589849259	5061.915589849259	5061.915589849259	5061.915589849259	5061.915589849259	5061.915589849259	5061.915589849259	5061.915589849259	5061.915589849259	5061.915589849259	5061.915589849259	5061.915589849259	5061.915589849259	5061.915589849259
5056.953065439278	5056.953065439278	5056.953065439278	5056.953065439278	5056.953065439278	5056.953065439278	5056.953065439278	5056.953065439278	5056.953065439278	5056.953065439278	5056.953065439278	5056.953065439278	5056.953065439278	5056.953065439278	5056.953065439278	5056.953065439278	5056.953065439278	5056.953065439278	5056.953065439278	5056.953065439278	5056.953065439278	5056.953065439278	5056.953065439278	5056.953065439278	5056.953065439278	5056.953065439278	5056.953065439278	5056.953065439278	5056.953065439278	5056.953065439278
5056.953065439278	5056.953065439278	5056.953065439278	5056.953065439278	5056.953065439278	5056.953065439278	5056.953065439278	5056.953065439278	5056.953065439278	5056.953065439278	5056.953065439278	5056.953065439278	5056.953065439278	5056.953065439278	5056.953065439278	5056.953065439278	5056.953065439278	5056.953065439278	5056.953065439278	5056.953065439278	5056.953065439278	5056.953065439278	5056.953065439278	5056.953065439278	5056.953065439278	5056.953065439278	5056.953065439278	5056.953065439278	5056.953065439278	5056.953065439278
5056.953065439278	5056.953065439278	5056.953065439278	5056.953065439278	5056.953065439278	5056.953065439278	5056.953065439278	5056.953065439278	5056.953065439278	5056.953065439278	5056.953065439278	5056.953065439278	5056.953065439278	5056.953065439278	5056.953065439278	5056.953065439278	5056.953065439278	5056.953065439278	5056.953065439278	5056.953065439278	5056.953065439278	5056.953065439278	5056.953065439278	5056.953065439278	5056.953065439278	5056.953065439278	5056.953065439278	5056.953065439278	5056.953065439278	5056.953065439278
5056.953065439278	5056.953065439278	5056.953065439278	5056.953065439278	5056.953065439278	5056.953065439278	5056.953065439278	5056.953065439278	5056.953065439278	5056.953065439278	5056.953065439278	5056.953065439278	5056.953065439278	5056.953065439278	5056.953065439278	5056.953065439278	5056.953065439278	5056.953065439278	5056.953065439278	5056.953065439278	5056.953065439278	5056.953065439278	5056.953065439278	5056.953065439278	5056.953065439278	5056.953065439278	5056.953065439278	5056.953065439278	5056.953065439278	5056.953065439278
5056.953065439278	5056.953065439278	5056.953065439278	5056.953065439278	5056.953065439278	5056.953065439278	5056.953065439278	5056.953065439278	5056.953065439278	5056.953065439278	5056.953065439278	5056.953065439278	5056.953065439278	5056.953065439278	5056.953065439278	5056.953065439278	5056.953065439278	5056.953065439278	5056.953065439278	5056.953065439278	5056.953065439278	5056.953065439278	5056.953065439278	5056.953065439278	5056.953065439278	5056.953065439278	5056.953065439278	5056.953065439278	5056.953065439278	5056.953065439278
5056.953065439278	5056.953065439278	5056.953065439278	5056.953065439278	5056.953065439278	5056.953065439278	5056.953065439278	5056.953065439278	5056.953065439278	5056.953065439278	5056.953065439278	5056.953065439278	5056.953065439278	5056.953065439278	5056.953065439278	5056.953065439278	5056.953065439278	5056.953065439278	5056.953065439278	5056.953065439278	5056.953065439278	5056.953065439278	5056.953065439278	5056.953065439278	5056.953065439278	5056.953065439278	5056.953065439278	5056.953065439278	5056.953065439278	5056.953065439278
5048.965093589572	5048.965093589572	5048.965093589572	5048.965093589572	5048.965093589572	5048.965093589572	5048.965093589572	5048.965093589572	5048.965093589572	5048.965093589572	5048.965093589572	5048.965093589572	5048.965093589572	5048.965093589572	5048.965093589572	5048.965093589572	5048.965093589572	5048.965093589572	5048.965093589572	5048.965093589572	5048.965093589572	5048.965093589572	5048.965093589572	5048.965093589572	5048.965093589572	5048.965093589572	5048.965093589572	5048.965093589572	5048.965093589572	5048.965093589572
5048.965093589572	5048.965093589572	5048.965093589572	5048.965093589572	5048.965093589572	5048.965093589572	5048.965093589572	5048.965093589572	5048.965093589572	5048.965093589572	5048.965093589572	5048.965093589572	5048.965093589572	5048.965093589572	5048.965093589572	5048.965093589572	5048.965093589572	5048.965093589572	5048.965093589572	5048.965093589572	5048.965093589572	5048.965093589572	5048.965093589572	5048.965093589572	5048.965093589572	5048.965093589572	5048.965093589572	5048.965093589572	5048.965093589572	5048.965093589572
5048.965093589572	5048.965093589572	5048.965093589572	5048.965093589572	5048.965093589572	5048.965093589572	5048.965093589572	5048.965093589572	5048.965093589572	5048.965093589572	5048.965093589572	5048.965093589572	5048.965093589572	5048.965093589572	5048.965093589572	5048.965093589572	5048.965093589572	5048.965093589572	5048.965093589572	5048.965093589572	5048.965093589572	5048.965093589572	5048.965093589572	5048.965093589572	5048.965093589572	5048.965093589572	5048.965093589572	5048.965093589572	5048.965093589572	5048.965093589572
5048.370335617805	5048.370335617805	5048.370335617805	5048.370335617805	5048.370335617805	5048.370335617805	5048.370335617805	5048.370335617805	5048.370335617805	5048.370335617805	5048.370335617805	5048.370335617805	5048.370335617805	5048.370335617805	5048.370335617805	5048.370335617805	5048.370335617805	5048.370335617805	5048.370335617805	5048.370335617805	5048.370335617805	5048.370335617805	5048.370335617805	5048.370335617805	5048.370335617805	5048.370335617805	5048.370335617805	5048.370335617805	5048.370335617805	5048.370335617805
5048.370335617805	5048.370335617805	5048.370335617805	5048.370335617805	5048.370335617805	5048.370335617805	5048.370335617805	5048.370335617805	5048.370335617805	5048.370335617805	5048.370335617805	5048.370335617805	5048.370335617805	5048.370335617805	5048.370335617805	5048.370335617805	5048.370335617805	5048.370335617805	5048.370335617805	5048.370335617805	5048.370335617805	5048.370335617805	5048.370335617805	5048.370335617805	5048.370335617805	5048.370335617805	5048.370335617805	5048.370335617805	5048.370335617805	5048.370335617805
5048.370335617805	5048.370335617805	5048.370335617805	5048.370335617805	5048.370335617805	5048.370335617805	5048.370335617805	5048.370335617805	5048.370335617805	5048.370335617805	5048.370335617805	5048.370335617805	5048.370335617805	5048.370335617805	5048.370335617805	5048.370335617805	5048.370335617805	5048.370335617805	5048.370335617805	5048.370335617805	5048.370335617805	5048.370335617805	5048.370335617805	5048.370335617805	5048.370335617805	5048.370335617805	5048.370335617805	5048.370335617805	5048.370335617805	5048.370335617805
5048.370335617805	5048.370335617805	5048.370335617805	5048.370335617805	5048.370335617805	5048.370335617805	5048.370335617805	5048.370335617805	5048.370335617805	5048.370335617805	5048.370335617805	5048.370335617805	5048.370335617805	5048.370335617805	5048.370335617805	5048.370335617805	5048.370335617805	5048.370335617805	5048.370335617805	5048.370335617805	5048.370335617805	5048.370335617805	5048.370335617805	5048.370335617805	5048.370335617805	5048.370335617805	5048.370335617805	5048.370335617805	5048.370335617805	5048.370335617805
5048.370335617805	5048.370335617805	5048.370335617805	5048.370335617805	5048.370335617805	5048.370335617805	5048.370335617805	5048.370335617805	5048.370335617805	5048.370335617805	5048.370335617805	5048.370335617805	5048.370335617805	5048.370335617805	5048.370335617805	5048.370335617805	5048.370335617805	5048.370335617805	5048.370335617805	5048.370335617805	5048.370335617805	5048.370335617805	5048.370335617805	5048.370335617805	5048.370335617805	5048.370335617805	5048.370335617805	5048.370335617805	5048.370335617805	5048.370335617805
5048.370335617805	5048.370335617805	5048.370335617805	5048.370335617805	5048.370335617805	5048.370335617805	5048.370335617805	5048.370335617805	5048.370335617805	5048.370335617805	5048.370335617805	5048.370335617805	5048.370335617805	5048.370335617805	5048.370335617805	5048.370335617805	5048.370335617805	5048.370335617805	5048.370335617805	5048.370335617805	5048.370335617805	5048.370335617805	5048.370335617805	5048.370335617805	5048.370335617805	5048.370335617805	5048.370335617805	5048.370335617805	5048.370335617805	5048.370335617805
5047.79341780787	5047.79341780787	5047.79341780787	5047.79341780787	5047.79341780787	5047.79341780787	5047.79341780787	5047.79341780787	5047.79341780787	5047.79341780787	5047.79341780787	5047.79341780787	5047.79341780787	5047.79341780787	5047.79341780787	5047.79341780787	5047.79341780787	5047.79341780787	5047.79341780787	5047.79341780787	5047.79341780787	5047.79341780787	5047.79341780787	5047.79341780787	5047.79341780787	5047.79341780787	5047.79341780787	5047.79341780787	5047.79341780787	5047.79341780787
5047.79341780787	5047.79341780787	5047.79341780787	5047.79341780787	5047.79341780787	5047.79341780787	5047.79341780787	5047.79341780787	5047.79341780787	5047.79341780787	5047.79341780787	5047.79341780787	5047.79341780787	5047.79341780787	5047.79341780787	5047.79341780787	5047.79341780787	5047.79341780787	5047.79341780787	5047.79341780787	5047.79341780787	5047.79341780787	5047.79341780787	5047.79341780787	5047.79341780787	5047.79341780787	5047.79341780787	5047.79341780787	5047.79341780787	5047.79341780787
5047.79341780787	5047.79341780787	5047.79341780787	5047.79341780787	5047.79341780787	5047.79341780787	5047.79341780787	5047.79341780787	5047.79341780787	5047.79341780787	5047.79341780787	5047.79341780787	5047.79341780787	5047.79341780787	5047.79341780787	5047.79341780787	5047.79341780787	5047.79341780787	5047.79341780787	5047.79341780787	5047.79341780787	5047.79341780787	5047.79341780787	5047.79341780787	5047.79341780787	5047.79341780787	5047.79341780787	5047.79341780787	5047.79341780787	5047.79341780787
5047.79341780787	5047.79341780787	5047.79341780787	5047.79341780787	5047.79341780787	5047.79341780787	5047.79341780787	5047.79341780787	5047.79341780787	5047.79341780787	5047.79341780787	5047.79341780787	5047.79341780787	5047.79341780787	5047.79341780787	5047.79341780787	5047.79341780787	5047.79341780787	5047.79341780787	5047.79341780787	5047.79341780787	5047.79341780787	5047.79341780787	5047.79341780787	5047.79341780787	5047.79341780787	5047.79341780787	5047.79341780787	5047.79341780787	5047.79341780787
5047.79341780787	5047.79341780787	5047.79341780787	5047.79341780787	5047.79341780787	5047.79341780787	5047.79341780787	5047.79341780787	5047.79341780787	5047.79341780787	5047.79341780787	5047.79341780787	5047.79341780787	5047.79341780787	5047.79341780787	5047.79341780787	5047.79341780787	5047.79341780787	5047.79341780787	5047.79341780787	5047.79341780787	5047.79341780787	5047.79341780787	5047.79341780787	5047.79341780787	5047.79341780787	5047.79341780787	5047.79341780787	5047.79341780787	5047.79341780787
5047.79341780787	5047.79341780787	5047.79341780787	5047.79341780787	5047.79341780787	5047.79341780787	5047.79341780787	5047.79341780787	5047.79341780787	5047.79341780787	5047.79341780787	5047.79341780787	5047.79341780787	5047.79341780787	5047.79341780787	5047.79341780787	5047.79341780787	5047.79341780787	5047.79341780787	5047.79341780787	5047.79341780787	5047.79341780787	5047.79341780787	5047.79341780787	5047.79341780787	5047.79341780787	5047.79341780787	5047.79341780787	5047.79341780787	5047.79341780787
5047.79341780787	5047.79341780787	5047.79341780787	5047.79341780787	5047.79341780787	5047.79341780787	5047.79341780787	5047.79341780787	5047.79341780787	5047.79341780787	5047.79341780787	5047.79341780787	5047.79341780787	5047.79341780787	5047.79341780787	5047.79341780787	5047.79341780787	5047.79341780787	5047.79341780787	5047.79341780787	5047.79341780787	5047.79341780787	5047.79341780787	5047.79341780787	5047.79341780787	5047.79341780787	5047.79341780787	5047.79341780787	5047.79341780787	5047.79341780787
5045.140098823955	5045.140098823955	5045.140098823955	5045.140098823955	5045.140098823955	5045.140098823955	5045.140098823955	5045.140098823955	5045.140098823955	5045.140098823955	5045.140098823955	5045.140098823955	5045.140098823955	5045.140098823955	5045.140098823955	5045.140098823955	5045.140098823955	5045.140098823955	5045.140098823955	5045.140098823955	5045.140098823955	5045.140098823955	5045.140098823955	5045.140098823955	5045.140098823955	5045.140098823955	5045.140098823955	5045.140098823955	5045.140098823955	5045.140098823955
5045.140098823955	5045.140098823955	5045.140098823955	5045.140098823955	5045.140098823955	5045.140098823955	5045.140098823955	5045.140098823955	5045.140098823955	5045.140098823955	5045.140098823955	5045.140098823955	5045.140098823955	5045.140098823955	5045.140098823955	5045.140098823955	5045.140098823955	5045.140098823955	5045.140098823955	5045.140098823955	5045.140098823955	5045.140098823955	5045.140098823955	5045.140098823955	5045.140098823955	5045.140098823955	5045.140098823955	5045.140098823955	5045.140098823955	5045.140098823955
5045.140098823955	5045.140098823955	5045.140098823955	5045.140098823955	5045.140098823955	5045.140098823955	5045.140098823955	5045.140098823955	5045.140098823955	5045.140098823955	5045.140098823955	5045.140098823955	5045.140098823955	5045.140098823955	5045.140098823955	5045.140098823955	5045.140098823955	5045.140098823955	5045.140098823955	5045.140098823955	5045.140098823955	5045.140098823955	5045.140098823955	5045.140098823955	5045.140098823955	5045.140098823955	5045.140098823955	5045.140098823955	5045.140098823955	5045.140098823955
5045.140098823955	5045.140098823955	5045.140098823955	5045.140098823955	5045.140098823955	5045.140098823955	5045.140098823955	5045.140098823955	5045.140098823955	5045.140098823955	5045.140098823955	5045.140098823955	5045.140098823955	5045.140098823955	5045.140098823955	5045.140098823955	5045.140098823955	5045.140098823955	5045.140098823955	5045.140098823955	5045.140098823955	5045.140098823955	5045.140098823955	5045.140098823955	5045.140098823955	5045.140098823955	5045.140098823955	5045.140098823955	5045.140098823955	5045.140098823955
5045.140098823955	5045.140098823955	5045.140098823955	5045.140098823955	5045.140098823955	5045.140098823955	5045.140098823955	5045.140098823955	5045.140098823955	5045.140098823955	5045.140098823955	5045.140098823955	5045.140098823955	5045.140098823955	5045.140098823955	5045.140098823955	5045.140098823955	5045.140098823955	5045.140098823955	5045.140098823955	5045.140098823955	5045.140098823955	5045.140098823955	5045.140098823955	5045.140098823955	5045.140098823955	5045.140098823955	5045.140098823955	5045.140098823955	5045.140098823955
5045.140098823955	5045.140098823955	5045.140098823955	5045.140098823955	5045.140098823955	5045.140098823955	5045.140098823955	5045.140098823955	5045.140098823955	5045.140098823955	5045.140098823955	5045.140098823955	5045.140098823955	5045.140098823955	5045.140098823955	5045.140098823955	5045.140098823955	5045.140098823955	5045.140098823955	5045.140098823955	5045.140098823955	5045.140098823955	5045.140098823955	5045.140098823955	5045.140098823955	5045.140098823955	5045.140098823955	5045.140098823955	5045.140098823955	5045.140098823955
5045.140098823955	5045.140098823955	5045.140098823955	5045.140098823955	5045.140098823955	5045.140098823955	5045.140098823955	5045.140098823955	5045.140098823955	5045.140098823955	5045.140098823955	5045.140098823955	5045.140098823955	5045.140098823955	5045.140098823955	5045.140098823955	5045.140098823955	5045.140098823955	5045.140098823955	5045.140098823955	5045.140098823955	5045.140098823955	5045.140098823955	5045.140098823955	5045.140098823955	5045.140098823955	5045.140098823955	5045.140098823955	5045.140098823955	5045.140098823955
5045.047087171737	5045.047087171737	5045.047087171737	5045.047087171737	5045.047087171737	5045.047087171737	5045.047087171737	5045.047087171737	5045.047087171737	5045.047087171737	5045.047087171737	5045.047087171737	5045.047087171737	5045.047087171737	5045.047087171737	5045.047087171737	5045.047087171737	5045.047087171737	5045.047087171737	5045.047087171737	5045.047087171737	5045.047087171737	5045.047087171737	5045.047087171737	5045.047087171737	5045.047087171737	5045.047087171737	5045.047087171737	5045.047087171737	5045.047087171737
5044.034906739011	5044.034906739011	5044.034906739011	5044.034906739011	5044.034906739011	5044.034906739011	5044.034906739011	5044.034906739011	5044.034906739011	5044.034906739011	5044.034906739011	5044.034906739011	5044.034906739011	5044.034906739011	5044.034906739011	5044.034906739011	5044.034906739011	5044.034906739011	5044.034906739011	5044.034906739011	5044.034906739011	5044.034906739011	5044.034906739011	5044.034906739011	5044.034906739011	5044.034906739011	5044.034906739011	5044.034906739011	5044.034906739011	5044.034906739011
5044.034906739011	5044.034906739011	5044.034906739011	5044.034906739011	5044.034906739011	5044.034906739011	5044.034906739011	5044.034906739011	5044.034906739011	5044.034906739011	5044.034906739011	5044.034906739011	5044.034906739011	5044.034906739011	5044.034906739011	5044.034906739011	5044.034906739011	5044.034906739011	5044.034906739011	5044.034906739011	5044.034906739011	5044.034906739011	5044.034906739011	5044.034906739011	5044.034906739011	5044.034906739011	5044.034906739011	5044.034906739011	5044.034906739011	5044.034906739011
5044.034906739011	5044.034906739011	5044.034906739011	5044.034906739011	5044.034906739011	5044.034906739011	5044.034906739011	5044.034906739011	5044.034906739011	5044.034906739011	5044.034906739011	5044.034906739011	5044.034906739011	5044.034906739011	5044.034906739011	5044.034906739011	5044.034906739011	5044.034906739011	5044.034906739011	5044.034906739011	5044.034906739011	5044.034906739011	5044.034906739011	5044.034906739011	5044.034906739011	5044.034906739011	5044.034906739011	5044.034906739011	5044.034906739011	5044.034906739011
5044.034906739011	5044.034906739011	5044.034906739011	5044.034906739011	5044.034906739011	5044.034906739011	5044.034906739011	5044.034906739011	5044.034906739011	5044.034906739011	5044.034906739011	5044.034906739011	5044.034906739011	5044.034906739011	5044.034906739011	5044.034906739011	5044.034906739011	5044.034906739011	5044.034906739011	5044.034906739011	5044.034906739011	5044.034906739011	5044.034906739011	5044.034906739011	5044.034906739011	5044.034906739011	5044.034906739011	5044.034906739011	5044.034906739011	5044.034906739011
5044.034906739011	5044.034906739011	5044.034906739011	5044.034906739011	5044.034906739011	5044.034906739011	5044.034906739011	5044.034906739011	5044.034906739011	5044.034906739011	5044.034906739011	5044.034906739011	5044.034906739011	5044.034906739011	5044.034906739011	5044.034906739011	5044.034906739011	5044.034906739011	5044.034906739011	5044.034906739011	5044.034906739011	5044.034906739011	5044.034906739011	5044.034906739011	5044.034906739011	5044.034906739011	5044.034906739011	5044.034906739011	5044.034906739011	5044.034906739011
5043.777198424295	5043.777198424295	5043.777198424295	5043.777198424295	5043.777198424295	5043.777198424295	5043.777198424295	5043.777198424295	5043.777198424295	5043.777198424295	5043.777198424295	5043.777198424295	5043.777198424295	5043.777198424295	5043.777198424295	5043.777198424295	5043.777198424295	5043.777198424295	5043.777198424295	5043.777198424295	5043.777198424295	5043.777198424295	5043.777198424295	5043.777198424295	5043.777198424295	5043.777198424295	5043.777198424295	5043.777198424295	5043.777198424295	5043.777198424295
5043.429397749136	5043.429397749136	5043.429397749136	5043.429397749136	5043.429397749136	5043.429397749136	5043.429397749136	5043.429397749136	5043.429397749136	5043.429397749136	5043.429397749136	5043.429397749136	5043.429397749136	5043.429397749136	5043.429397749136	5043.429397749136	5043.429397749136	5043.429397749136	5043.429397749136	5043.429397749136	5043.429397749136	5043.429397749136	5043.429397749136	5043.429397749136	5043.429397749136	5043.429397749136	5043.429397749136	5043.429397749136	5043.429397749136	5043.429397749136
5043.223827907803	5043.223827907803	5043.223827907803	5043.223827907803	5043.223827907803	5043.223827907803	5043.223827907803	5043.223827907803	5043.223827907803	5043.223827907803	5043.223827907803	5043.223827907803	5043.223827907803	5043.223827907803	5043.223827907803	5043.223827907803	5043.223827907803	5043.223827907803	5043.223827907803	5043.223827907803	5043.223827907803	5043.223827907803	5043.223827907803	5043.223827907803	5043.223827907803	5043.223827907803	5043.223827907803	5043.223827907803	5043.223827907803	5043.223827907803
5042.499275364573	5042.499275364573	5042.499275364573	5042.499275364573	5042.499275364573	5042.499275364573	5042.499275364573	5042.499275364573	5042.499275364573	5042.499275364573	5042.499275364573	5042.499275364573	5042.499275364573	5042.499275364573	5042.499275364573	5042.499275364573	5042.499275364573	5042.499275364573	5042.499275364573	5042.499275364573	5042.499275364573	5042.499275364573	5042.499275364573	5042.499275364573	5042.499275364573	5042.499275364573	5042.499275364573	5042.499275364573	5042.499275364573	5042.499275364573
5042.499275364573	5042.499275364573	5042.499275364573	5042.499275364573	5042.499275364573	5042.499275364573	5042.499275364573	5042.499275364573	5042.499275364573	5042.499275364573	5042.499275364573	5042.499275364573	5042.499275364573	5042.499275364573	5042.499275364573	5042.499275364573	5042.499275364573	5042.499275364573	5042.499275364573	5042.499275364573	5042.499275364573	5042.499275364573	5042.499275364573	5042.499275364573	5042.499275364573	5042.499275364573	5042.499275364573	5042.499275364573	5042.499275364573	5042.499275364573
5042.499275364573	5042.499275364573	5042.499275364573	5042.499275364573	5042.499275364573	5042.499275364573	5042.499275364573	5042.499275364573	5042.499275364573	5042.499275364573	5042.499275364573	5042.499275364573	5042.499275364573	5042.499275364573	5042.499275364573	5042.499275364573	5042.499275364573	5042.499275364573	5042.499275364573	5042.499275364573	5042.499275364573	5042.499275364573	5042.499275364573	5042.499275364573	5042.499275364573	5042.499275364573	5042.499275364573	5042.499275364573	5042.499275364573	5042.499275364573
5042.002044991612	5042.002044991612	5042.002044991612	5042.002044991612	5042.002044991612	5042.002044991612	5042.002044991612	5042.002044991612	5042.002044991612	5042.002044991612	5042.002044991612	5042.002044991612	5042.002044991612	5042.002044991612	5042.002044991612	5042.002044991612	5042.002044991612	5042.002044991612	5042.002044991612	5042.002044991612	5042.002044991612	5042.002044991612	5042.002044991612	5042.002044991612	5042.002044991612	5042.002044991612	5042.002044991612	5042.002044991612	5042.002044991612	5042.002044991612
5042.002044991612	5042.002044991612	5042.002044991612	5042.002044991612	5042.002044991612	5042.002044991612	5042.002044991612	5042.002044991612	5042.002044991612	5042.002044991612	5042.002044991612	5042.002044991612	5042.002044991612	5042.002044991612	5042.002044991612	5042.002044991612	5042.002044991612	5042.002044991612	5042.002044991612	5042.002044991612	5042.002044991612	5042.002044991612	5042.002044991612	5042.002044991612	5042.002044991612	5042.002044991612	5042.002044991612	5042.002044991612	5042.002044991612	5042.002044991612
5042.002044991612	5042.002044991612	5042.002044991612	5042.002044991612	5042.002044991612	5042.002044991612	5042.002044991612	5042.002044991612	5042.002044991612	5042.002044991612	5042.002044991612	5042.002044991612	5042.002044991612	5042.002044991612	5042.002044991612	5042.002044991612	5042.002044991612	5042.002044991612	5042.002044991612	5042.002044991612	5042.002044991612	5042.002044991612	5042.002044991612	5042.002044991612	5042.002044991612	5042.002044991612	5042.002044991612	5042.002044991612	5042.002044991612	5042.002044991612
5042.002044991612	5042.002044991612	5042.002044991612	5042.002044991612	5042.002044991612	5042.002044991612	5042.002044991612	5042.002044991612	5042.002044991612	5042.002044991612	5042.002044991612	5042.002044991612	5042.002044991612	5042.002044991612	5042.002044991612	5042.002044991612	5042.002044991612	5042.002044991612	5042.002044991612	5042.002044991612	5042.002044991612	5042.002044991612	5042.002044991612	5042.002044991612	5042.002044991612	5042.002044991612	5042.002044991612	5042.002044991612	5042.002044991612	5042.002044991612
5042.002044991612	5042.002044991612	5042.002044991612	5042.002044991612	5042.002044991612	5042.002044991612	5042.002044991612	5042.002044991612	5042.002044991612	5042.002044991612	5042.002044991612	5042.002044991612	5042.002044991612	5042.002044991612	5042.002044991612	5042.002044991612	5042.002044991612	5042.002044991612	5042.002044991612	5042.002044991612	5042.002044991612	5042.002044991612	5042.002044991612	5042.002044991612	5042.002044991612	5042.002044991612	5042.002044991612	5042.002044991612	5042.002044991612	5042.002044991612
5042.002044991612	5042.002044991612	5042.002044991612	5042.002044991612	5042.002044991612	5042.002044991612	5042.002044991612	5042.002044991612	5042.002044991612	5042.002044991612	5042.002044991612	5042.002044991612	5042.002044991612	5042.002044991612	5042.002044991612	5042.002044991612	5042.002044991612	5042.002044991612	5042.002044991612	5042.002044991612	5042.002044991612	5042.002044991612	5042.002044991612	5042.002044991612	5042.002044991612	5042.002044991612	5042.002044991612	5042.002044991612	5042.002044991612	5042.002044991612
5042.002044991612	5042.002044991612	5042.002044991612	5042.002044991612	5042.002044991612	5042.002044991612	5042.002044991612	5042.002044991612	5042.002044991612	5042.002044991612	5042.002044991612	5042.002044991612	5042.002044991612	5042.002044991612	5042.002044991612	5042.002044991612	5042.002044991612	5042.002044991612	5042.002044991612	5042.002044991612	5042.002044991612	5042.002044991612	5042.002044991612	5042.002044991612	5042.002044991612	5042.002044991612	5042.002044991612	5042.002044991612	5042.002044991612	5042.002044991612
5041.998560316433	5041.998560316433	5041.998560316433	5041.998560316433	5041.998560316433	5041.998560316433	5041.998560316433	5041.998560316433	5041.998560316433	5041.998560316433	5041.998560316433	5041.998560316433	5041.998560316433	5041.998560316433	5041.998560316433	5041.998560316433	5041.998560316433	5041.998560316433	5041.998560316433	5041.998560316433	5041.998560316433	5041.998560316433	5041.998560316433	5041.998560316433	5041.998560316433	5041.998560316433	5041.998560316433	5041.998560316433	5041.998560316433	5041.998560316433
5041.998560316433	5041.998560316433	5041.998560316433	5041.998560316433	5041.998560316433	5041.998560316433	5041.998560316433	5041.998560316433	5041.998560316433	5041.998560316433	5041.998560316433	5041.998560316433	5041.998560316433	5041.998560316433	5041.998560316433	5041.998560316433	5041.998560316433	5041.998560316433	5041.998560316433	5041.998560316433	5041.998560316433	5041.998560316433	5041.998560316433	5041.998560316433	5041.998560316433	5041.998560316433	5041.998560316433	5041.998560316433	5041.998560316433	5041.998560316433
5041.998560316433	5041.998560316433	5041.998560316433	5041.998560316433	5041.998560316433	5041.998560316433	5041.998560316433	5041.998560316433	5041.998560316433	5041.998560316433	5041.998560316433	5041.998560316433	5041.998560316433	5041.998560316433	5041.998560316433	5041.998560316433	5041.998560316433	5041.998560316433	5041.998560316433	5041.998560316433	5041.998560316433	5041.998560316433	5041.998560316433	5041.998560316433	5041.998560316433	5041.998560316433	5041.998560316433	5041.998560316433	5041.998560316433	5041.998560316433
5041.06666168232	5041.06666168232	5041.06666168232	5041.06666168232	5041.06666168232	5041.06666168232	5041.06666168232	5041.06666168232	5041.06666168232	5041.06666168232	5041.06666168232	5041.06666168232	5041.06666168232	5041.06666168232	5041.06666168232	5041.06666168232	5041.06666168232	5041.06666168232	5041.06666168232	5041.06666168232	5041.06666168232	5041.06666168232	5041.06666168232	5041.06666168232	5041.06666168232	5041.06666168232	5041.06666168232	5041.06666168232	5041.06666168232	5041.06666168232
5041.06666168232	5041.06666168232	5041.06666168232	5041.06666168232	5041.06666168232	5041.06666168232	5041.06666168232	5041.06666168232	5041.06666168232	5041.06666168232	5041.06666168232	5041.06666168232	5041.06666168232	5041.06666168232	5041.06666168232	5041.06666168232	5041.06666168232	5041.06666168232	5041.06666168232	5041.06666168232	5041.06666168232	5041.06666168232	5041.06666168232	5041.06666168232	5041.06666168232	5041.06666168232	5041.06666168232	5041.06666168232	5041.06666168232	5041.06666168232
5041.06666168232	5041.06666168232	5041.06666168232	5041.06666168232	5041.06666168232	5041.06666168232	5041.06666168232	5041.06666168232	5041.06666168232	5041.06666168232	5041.06666168232	5041.06666168232	5041.06666168232	5041.06666168232	5041.06666168232	5041.06666168232	5041.06666168232	5041.06666168232	5041.06666168232	5041.06666168232	5041.06666168232	5041.06666168232	5041.06666168232	5041.06666168232	5041.06666168232	5041.06666168232	5041.06666168232	5041.06666168232	5041.06666168232	5041.06666168232
5041.06666168232	5041.06666168232	5041.06666168232	5041.06666168232	5041.06666168232	5041.06666168232	5041.06666168232	5041.06666168232	5041.06666168232	5041.06666168232	5041.06666168232	5041.06666168232	5041.06666168232	5041.06666168232	5041.06666168232	5041.06666168232	5041.06666168232	5041.06666168232	5041.06666168232	5041.06666168232	5041.06666168232	5041.06666168232	5041.06666168232	5041.06666168232	5041.06666168232	5041.06666168232	5041.06666168232	5041.06666168232	5041.06666168232	5041.06666168232
5041.06666168232	5041.06666168232	5041.06666168232	5041.06666168232	5041.06666168232	5041.06666168232	5041.06666168232	5041.06666168232	5041.06666168232	5041.06666168232	5041.06666168232	5041.06666168232	5041.06666168232	5041.06666168232	5041.06666168232	5041.06666168232	5041.06666168232	5041.06666168232	5041.06666168232	5041.06666168232	5041.06666168232	5041.06666168232	5041.06666168232	5041.06666168232	5041.06666168232	5041.06666168232	5041.06666168232	5041.06666168232	5041.06666168232	5041.06666168232
5041.06666168232	5041.06666168232	5041.06666168232	5041.06666168232	5041.06666168232	5041.06666168232	5041.06666168232	5041.06666168232	5041.06666168232	5041.06666168232	5041.06666168232	5041.06666168232	5041.06666168232	5041.06666168232	5041.06666168232	5041.06666168232	5041.06666168232	5041.06666168232	5041.06666168232	5041.06666168232	5041.06666168232	5041.06666168232	5041.06666168232	5041.06666168232	5041.06666168232	5041.06666168232	5041.06666168232	5041.06666168232	5041.06666168232	5041.06666168232
5041.06666168232	5041.06666168232	5041.06666168232	5041.06666168232	5041.06666168232	5041.06666168232	5041.06666168232	5041.06666168232	5041.06666168232	5041.06666168232	5041.06666168232	5041.06666168232	5041.06666168232	5041.06666168232	5041.06666168232	5041.06666168232	5041.06666168232	5041.06666168232	5041.06666168232	5041.06666168232	5041.06666168232	5041.06666168232	5041.06666168232	5041.06666168232	5041.06666168232	5041.06666168232	5041.06666168232	5041.06666168232	5041.06666168232	5041.06666168232
5041.06666168232	5041.06666168232	5041.06666168232	5041.06666168232	5041.06666168232	5041.06666168232	5041.06666168232	5041.06666168232	5041.06666168232	5041.06666168232	5041.06666168232	5041.06666168232	5041.06666168232	5041.06666168232	5041.06666168232	5041.06666168232	5041.06666168232	5041.06666168232	5041.06666168232	5041.06666168232	5041.06666168232	5041.06666168232	5041.06666168232	5041.06666168232	5041.06666168232	5041.06666168232	5041.06666168232	5041.06666168232	5041.06666168232	5041.06666168232
5040.907042210272	5040.907042210272	5040.907042210272	5040.907042210272	5040.907042210272	5040.907042210272	5040.907042210272	5040.907042210272	5040.907042210272	5040.907042210272	5040.907042210272	5040.907042210272	5040.907042210272	5040.907042210272	5040.907042210272	5040.907042210272	5040.907042210272	5040.907042210272	5040.907042210272	5040.907042210272	5040.907042210272	5040.907042210272	5040.907042210272	5040.907042210272	5040.907042210272	5040.907042210272	5040.907042210272	5040.907042210272	5040.907042210272	5040.907042210272
5040.907042210272	5040.907042210272	5040.907042210272	5040.907042210272	5040.907042210272	5040.907042210272	5040.907042210272	5040.907042210272	5040.907042210272	5040.907042210272	5040.907042210272	5040.907042210272	5040.907042210272	5040.907042210272	5040.907042210272	5040.907042210272	5040.907042210272	5040.907042210272	5040.907042210272	5040.907042210272	5040.907042210272	5040.907042210272	5040.907042210272	5040.907042210272	5040.907042210272	5040.907042210272	5040.907042210272	5040.907042210272	5040.907042210272	5040.907042210272
5040.907042210272	5040.907042210272	5040.907042210272	5040.907042210272	5040.907042210272	5040.907042210272	5040.907042210272	5040.907042210272	5040.907042210272	5040.907042210272	5040.907042210272	5040.907042210272	5040.907042210272	5040.907042210272	5040.907042210272	5040.907042210272	5040.907042210272	5040.907042210272	5040.907042210272	5040.907042210272	5040.907042210272	5040.907042210272	5040.907042210272	5040.907042210272	5040.907042210272	5040.907042210272	5040.907042210272	5040.907042210272	5040.907042210272	5040.907042210272
5040.677912813753	5040.677912813753	5040.677912813753	5040.677912813753	5040.677912813753	5040.677912813753	5040.677912813753	5040.677912813753	5040.677912813753	5040.677912813753	5040.677912813753	5040.677912813753	5040.677912813753	5040.677912813753	5040.677912813753	5040.677912813753	5040.677912813753	5040.677912813753	5040.677912813753	5040.677912813753	5040.677912813753	5040.677912813753	5040.677912813753	5040.677912813753	5040.677912813753	5040.677912813753	5040.677912813753	5040.677912813753	5040.677912813753	5040.677912813753
5040.677912813753	5040.677912813753	5040.677912813753	5040.677912813753	5040.677912813753	5040.677912813753	5040.677912813753	5040.677912813753	5040.677912813753	5040.677912813753	5040.677912813753	5040.677912813753	5040.677912813753	5040.677912813753	5040.677912813753	5040.677912813753	5040.677912813753	5040.677912813753	5040.677912813753	5040.677912813753	5040.677912813753	5040.677912813753	5040.677912813753	5040.677912813753	5040.677912813753	5040.677912813753	5040.677912813753	5040.677912813753	5040.677912813753	5040.677912813753
5040.677912813753	5040.677912813753	5040.677912813753	5040.677912813753	5040.677912813753	5040.677912813753	5040.677912813753	5040.677912813753	5040.677912813753	5040.677912813753	5040.677912813753	5040.677912813753	5040.677912813753	5040.677912813753	5040.677912813753	5040.677912813753	5040.677912813753	5040.677912813753	5040.677912813753	5040.677912813753	5040.677912813753	5040.677912813753	5040.677912813753	5040.677912813753	5040.677912813753	5040.677912813753	5040.677912813753	5040.677912813753	5040.677912813753	5040.677912813753
5040.677912813753	5040.677912813753	5040.677912813753	5040.677912813753	5040.677912813753	5040.677912813753	5040.677912813753	5040.677912813753	5040.677912813753	5040.677912813753	5040.677912813753	5040.677912813753	5040.677912813753	5040.677912813753	5040.677912813753	5040.677912813753	5040.677912813753	5040.677912813753	5040.677912813753	5040.677912813753	5040.677912813753	5040.677912813753	5040.677912813753	5040.677912813753	5040.677912813753	5040.677912813753	5040.677912813753	5040.677912813753	5040.677912813753	5040.677912813753
5040.677912813753	5040.677912813753	5040.677912813753	5040.677912813753	5040.677912813753	5040.677912813753	5040.677912813753	5040.677912813753	5040.677912813753	5040.677912813753	5040.677912813753	5040.677912813753	5040.677912813753	5040.677912813753	5040.677912813753	5040.677912813753	5040.677912813753	5040.677912813753	5040.677912813753	5040.677912813753	5040.677912813753	5040.677912813753	5040.677912813753	5040.677912813753	5040.677912813753	5040.677912813753	5040.677912813753	5040.677912813753	5040.677912813753	5040.677912813753
5040.677912813753	5040.677912813753	5040.677912813753	5040.677912813753	5040.677912813753	5040.677912813753	5040.677912813753	5040.677912813753	5040.677912813753	5040.677912813753	5040.677912813753	5040.677912813753	5040.677912813753	5040.677912813753	5040.677912813753	5040.677912813753	5040.677912813753	5040.677912813753	5040.677912813753	5040.677912813753	5040.677912813753	5040.677912813753	5040.677912813753	5040.677912813753	5040.677912813753	5040.677912813753	5040.677912813753	5040.677912813753	5040.677912813753	5040.677912813753
5040.677912813753	5040.677912813753	5040.677912813753	5040.677912813753	5040.677912813753	5040.677912813753	5040.677912813753	5040.677912813753	5040.677912813753	5040.677912813753	5040.677912813753	5040.677912813753	5040.677912813753	5040.677912813753	5040.677912813753	5040.677912813753	5040.677912813753	5040.677912813753	5040.677912813753	5040.677912813753	5040.677912813753	5040.677912813753	5040.677912813753	5040.677912813753	5040.677912813753	5040.677912813753	5040.677912813753	5040.677912813753	5040.677912813753	5040.677912813753
5040.4685167096995	5040.4685167096995	5040.4685167096995	5040.4685167096995	5040.4685167096995	5040.4685167096995	5040.4685167096995	5040.4685167096995	5040.4685167096995	5040.4685167096995	5040.4685167096995	5040.4685167096995	5040.4685167096995	5040.4685167096995	5040.4685167096995	5040.4685167096995	5040.4685167096995	5040.4685167096995	5040.4685167096995	5040.4685167096995	5040.4685167096995	5040.4685167096995	5040.4685167096995	5040.4685167096995	5040.4685167096995	5040.4685167096995	5040.4685167096995	5040.4685167096995	5040.4685167096995	5040.4685167096995
5040.4685167096995	5040.4685167096995	5040.4685167096995	5040.4685167096995	5040.4685167096995	5040.4685167096995	5040.4685167096995	5040.4685167096995	5040.4685167096995	5040.4685167096995	5040.4685167096995	5040.4685167096995	5040.4685167096995	5040.4685167096995	5040.4685167096995	5040.4685167096995	5040.4685167096995	5040.4685167096995	5040.4685167096995	5040.4685167096995	5040.4685167096995	5040.4685167096995	5040.4685167096995	5040.4685167096995	5040.4685167096995	5040.4685167096995	5040.4685167096995	5040.4685167096995	5040.4685167096995	5040.4685167096995
5040.4685167096995	5040.4685167096995	5040.4685167096995	5040.4685167096995	5040.4685167096995	5040.4685167096995	5040.4685167096995	5040.4685167096995	5040.4685167096995	5040.4685167096995	5040.4685167096995	5040.4685167096995	5040.4685167096995	5040.4685167096995	5040.4685167096995	5040.4685167096995	5040.4685167096995	5040.4685167096995	5040.4685167096995	5040.4685167096995	5040.4685167096995	5040.4685167096995	5040.4685167096995	5040.4685167096995	5040.4685167096995	5040.4685167096995	5040.4685167096995	5040.4685167096995	5040.4685167096995	5040.4685167096995
5040.4685167096995	5040.4685167096995	5040.4685167096995	5040.4685167096995	5040.4685167096995	5040.4685167096995	5040.4685167096995	5040.4685167096995	5040.4685167096995	5040.4685167096995	5040.4685167096995	5040.4685167096995	5040.4685167096995	5040.4685167096995	5040.4685167096995	5040.4685167096995	5040.4685167096995	5040.4685167096995	5040.4685167096995	5040.4685167096995	5040.4685167096995	5040.4685167096995	5040.4685167096995	5040.4685167096995	5040.4685167096995	5040.4685167096995	5040.4685167096995	5040.4685167096995	5040.4685167096995	5040.4685167096995
5040.4685167096995	5040.4685167096995	5040.4685167096995	5040.4685167096995	5040.4685167096995	5040.4685167096995	5040.4685167096995	5040.4685167096995	5040.4685167096995	5040.4685167096995	5040.4685167096995	5040.4685167096995	5040.4685167096995	5040.4685167096995	5040.4685167096995	5040.4685167096995	5040.4685167096995	5040.4685167096995	5040.4685167096995	5040.4685167096995	5040.4685167096995	5040.4685167096995	5040.4685167096995	5040.4685167096995	5040.4685167096995	5040.4685167096995	5040.4685167096995	5040.4685167096995	5040.4685167096995	5040.4685167096995
5040.4685167096995	5040.4685167096995	5040.4685167096995	5040.4685167096995	5040.4685167096995	5040.4685167096995	5040.4685167096995	5040.4685167096995	5040.4685167096995	5040.4685167096995	5040.4685167096995	5040.4685167096995	5040.4685167096995	5040.4685167096995	5040.4685167096995	5040.4685167096995	5040.4685167096995	5040.4685167096995	5040.4685167096995	5040.4685167096995	5040.4685167096995	5040.4685167096995	5040.4685167096995	5040.4685167096995	5040.4685167096995	5040.4685167096995	5040.4685167096995	5040.4685167096995	5040.4685167096995	5040.4685167096995
5040.4685167096995	5040.4685167096995	5040.4685167096995	5040.4685167096995	5040.4685167096995	5040.4685167096995	5040.4685167096995	5040.4685167096995	5040.4685167096995	5040.4685167096995	5040.4685167096995	5040.4685167096995	5040.4685167096995	5040.4685167096995	5040.4685167096995	5040.4685167096995	5040.4685167096995	5040.4685167096995	5040.4685167096995	5040.4685167096995	5040.4685167096995	5040.4685167096995	5040.4685167096995	5040.4685167096995	5040.4685167096995	5040.4685167096995	5040.4685167096995	5040.4685167096995	5040.4685167096995	5040.4685167096995
5040.4685167096995	5040.4685167096995	5040.4685167096995	5040.4685167096995	5040.4685167096995	5040.4685167096995	5040.4685167096995	5040.4685167096995	5040.4685167096995	5040.4685167096995	5040.4685167096995	5040.4685167096995	5040.4685167096995	5040.4685167096995	5040.4685167096995	5040.4685167096995	5040.4685167096995	5040.4685167096995	5040.4685167096995	5040.4685167096995	5040.4685167096995	5040.4685167096995	5040.4685167096995	5040.4685167096995	5040.4685167096995	5040.4685167096995	5040.4685167096995	5040.4685167096995	5040.4685167096995	5040.4685167096995
5040.430713659531	5040.430713659531	5040.430713659531	5040.430713659531	5040.430713659531	5040.430713659531	5040.430713659531	5040.430713659531	5040.430713659531	5040.430713659531	5040.430713659531	5040.430713659531	5040.430713659531	5040.430713659531	5040.430713659531	5040.430713659531	5040.430713659531	5040.430713659531	5040.430713659531	5040.430713659531	5040.430713659531	5040.430713659531	5040.430713659531	5040.430713659531	5040.430713659531	5040.430713659531	5040.430713659531	5040.430713659531	5040.430713659531	5040.430713659531
5040.430713659531	5040.430713659531	5040.430713659531	5040.430713659531	5040.430713659531	5040.430713659531	5040.430713659531	5040.430713659531	5040.430713659531	5040.430713659531	5040.430713659531	5040.430713659531	5040.430713659531	5040.430713659531	5040.430713659531	5040.430713659531	5040.430713659531	5040.430713659531	5040.430713659531	5040.430713659531	5040.430713659531	5040.430713659531	5040.430713659531	5040.430713659531	5040.430713659531	5040.430713659531	5040.430713659531	5040.430713659531	5040.430713659531	5040.430713659531
5040.430713659531	5040.430713659531	5040.430713659531	5040.430713659531	5040.430713659531	5040.430713659531	5040.430713659531	5040.430713659531	5040.430713659531	5040.430713659531	5040.430713659531	5040.430713659531	5040.430713659531	5040.430713659531	5040.430713659531	5040.430713659531	5040.430713659531	5040.430713659531	5040.430713659531	5040.430713659531	5040.430713659531	5040.430713659531	5040.430713659531	5040.430713659531	5040.430713659531	5040.430713659531	5040.430713659531	5040.430713659531	5040.430713659531	5040.430713659531
5040.430713659531	5040.430713659531	5040.430713659531	5040.430713659531	5040.430713659531	5040.430713659531	5040.430713659531	5040.430713659531	5040.430713659531	5040.430713659531	5040.430713659531	5040.430713659531	5040.430713659531	5040.430713659531	5040.430713659531	5040.430713659531	5040.430713659531	5040.430713659531	5040.430713659531	5040.430713659531	5040.430713659531	5040.430713659531	5040.430713659531	5040.430713659531	5040.430713659531	5040.430713659531	5040.430713659531	5040.430713659531	5040.430713659531	5040.430713659531
5040.430713659531	5040.430713659531	5040.430713659531	5040.430713659531	5040.430713659531	5040.430713659531	5040.430713659531	5040.430713659531	5040.430713659531	5040.430713659531	5040.430713659531	5040.430713659531	5040.430713659531	5040.430713659531	5040.430713659531	5040.430713659531	5040.430713659531	5040.430713659531	5040.430713659531	5040.430713659531	5040.430713659531	5040.430713659531	5040.430713659531	5040.430713659531	5040.430713659531	5040.430713659531	5040.430713659531	5040.430713659531	5040.430713659531	5040.430713659531
5040.430713659531	5040.430713659531	5040.430713659531	5040.430713659531	5040.430713659531	5040.430713659531	5040.430713659531	5040.430713659531	5040.430713659531	5040.430713659531	5040.430713659531	5040.430713659531	5040.430713659531	5040.430713659531	5040.430713659531	5040.430713659531	5040.430713659531	5040.430713659531	5040.430713659531	5040.430713659531	5040.430713659531	5040.430713659531	5040.430713659531	5040.430713659531	5040.430713659531	5040.430713659531	5040.430713659531	5040.430713659531	5040.430713659531	5040.430713659531
5040.430713659531	5040.430713659531	5040.430713659531	5040.430713659531	5040.430713659531	5040.430713659531	5040.430713659531	5040.430713659531	5040.430713659531	5040.430713659531	5040.430713659531	5040.430713659531	5040.430713659531	5040.430713659531	5040.430713659531	5040.430713659531	5040.430713659531	5040.430713659531	5040.430713659531	5040.430713659531	5040.430713659531	5040.430713659531	5040.430713659531	5040.430713659531	5040.430713659531	5040.430713659531	5040.430713659531	5040.430713659531	5040.430713659531	5040.430713659531
5040.430713659531	5040.430713659531	5040.430713659531	5040.430713659531	5040.430713659531	5040.430713659531	5040.430713659531	5040.430713659531	5040.430713659531	5040.430713659531	5040.430713659531	5040.430713659531	5040.430713659531	5040.430713659531	5040.430713659531	5040.430713659531	5040.430713659531	5040.430713659531	5040.430713659531	5040.430713659531	5040.430713659531	5040.430713659531	5040.430713659531	5040.430713659531	5040.430713659531	5040.430713659531	5040.430713659531	5040.430713659531	5040.430713659531	5040.430713659531
5040.430713659531	5040.430713659531	5040.430713659531	5040.430713659531	5040.430713659531	5040.430713659531	5040.430713659531	5040.430713659531	5040.430713659531	5040.430713659531	5040.430713659531	5040.430713659531	5040.430713659531	5040.430713659531	5040.430713659531	5040.430713659531	5040.430713659531	5040.430713659531	5040.430713659531	5040.430713659531	5040.430713659531	5040.430713659531	5040.430713659531	5040.430713659531	5040.430713659531	5040.430713659531	5040.430713659531	5040.430713659531	5040.430713659531	5040.430713659531
5040.430713659531	5040.430713659531	5040.430713659531	5040.430713659531	5040.430713659531	5040.430713659531	5040.430713659531	5040.430713659531	5040.430713659531	5040.430713659531	5040.430713659531	5040.430713659531	5040.430713659531	5040.430713659531	5040.430713659531	5040.430713659531	5040.430713659531	5040.430713659531	5040.430713659531	5040.430713659531	5040.430713659531	5040.430713659531	5040.430713659531	5040.430713659531	5040.430713659531	5040.430713659531	5040.430713659531	5040.430713659531	5040.430713659531	5040.430713659531
5040.430713659531	5040.430713659531	5040.430713659531	5040.430713659531	5040.430713659531	5040.430713659531	5040.430713659531	5040.430713659531	5040.430713659531	5040.430713659531	5040.430713659531	5040.430713659531	5040.430713659531	5040.430713659531	5040.430713659531	5040.430713659531	5040.430713659531	5040.430713659531	5040.430713659531	5040.430713659531	5040.430713659531	5040.430713659531	5040.430713659531	5040.430713659531	5040.430713659531	5040.430713659531	5040.430713659531	5040.430713659531	5040.430713659531	5040.430713659531
5040.430713659531	5040.430713659531	5040.430713659531	5040.430713659531	5040.430713659531	5040.430713659531	5040.430713659531	5040.430713659531	5040.430713659531	5040.430713659531	5040.430713659531	5040.430713659531	5040.430713659531	5040.430713659531	5040.430713659531	5040.430713659531	5040.430713659531	5040.430713659531	5040.430713659531	5040.430713659531	5040.430713659531	5040.430713659531	5040.430713659531	5040.430713659531	5040.430713659531	5040.430713659531	5040.430713659531	5040.430713659531	5040.430713659531	5040.430713659531
5040.430713659531	5040.430713659531	5040.430713659531	5040.430713659531	5040.430713659531	5040.430713659531	5040.430713659531	5040.430713659531	5040.430713659531	5040.430713659531	5040.430713659531	5040.430713659531	5040.430713659531	5040.430713659531	5040.430713659531	5040.430713659531	5040.430713659531	5040.430713659531	5040.430713659531	5040.430713659531	5040.430713659531	5040.430713659531	5040.430713659531	5040.430713659531	5040.430713659531	5040.430713659531	5040.430713659531	5040.430713659531	5040.430713659531	5040.430713659531
5040.430713659531	5040.430713659531	5040.430713659531	5040.430713659531	5040.430713659531	5040.430713659531	5040.430713659531	5040.430713659531	5040.430713659531	5040.430713659531	5040.430713659531	5040.430713659531	5040.430713659531	5040.430713659531	5040.430713659531	5040.430713659531	5040.430713659531	5040.430713659531	5040.430713659531	5040.430713659531	5040.430713659531	5040.430713659531	5040.430713659531	5040.430713659531	5040.430713659531	5040.430713659531	5040.430713659531	5040.430713659531	5040.430713659531	5040.430713659531
5040.316477460312	5040.316477460312	5040.316477460312	5040.316477460312	5040.316477460312	5040.316477460312	5040.316477460312	5040.316477460312	5040.316477460312	5040.316477460312	5040.316477460312	5040.316477460312	5040.316477460312	5040.316477460312	5040.316477460312	5040.316477460312	5040.316477460312	5040.316477460312	5040.316477460312	5040.316477460312	5040.316477460312	5040.316477460312	5040.316477460312	5040.316477460312	5040.316477460312	5040.316477460312	5040.316477460312	5040.316477460312	5040.316477460312	5040.316477460312
5040.316477460312	5040.316477460312	5040.316477460312	5040.316477460312	5040.316477460312	5040.316477460312	5040.316477460312	5040.316477460312	5040.316477460312	5040.316477460312	5040.316477460312	5040.316477460312	5040.316477460312	5040.316477460312	5040.316477460312	5040.316477460312	5040.316477460312	5040.316477460312	5040.316477460312	5040.316477460312	5040.316477460312	5040.316477460312	5040.316477460312	5040.316477460312	5040.316477460312	5040.316477460312	5040.316477460312	5040.316477460312	5040.316477460312	5040.316477460312
5040.021759983118	5040.021759983118	5040.021759983118	5040.021759983118	5040.021759983118	5040.021759983118	5040.021759983118	5040.021759983118	5040.021759983118	5040.021759983118	5040.021759983118	5040.021759983118	5040.021759983118	5040.021759983118	5040.021759983118	5040.021759983118	5040.021759983118	5040.021759983118	5040.021759983118	5040.021759983118	5040.021759983118	5040.021759983118	5040.021759983118	5040.021759983118	5040.021759983118	5040.021759983118	5040.021759983118	5040.021759983118	5040.021759983118	5040.021759983118
5040.021759983118	5040.021759983118	5040.021759983118	5040.021759983118	5040.021759983118	5040.021759983118	5040.021759983118	5040.021759983118	5040.021759983118	5040.021759983118	5040.021759983118	5040.021759983118	5040.021759983118	5040.021759983118	5040.021759983118	5040.021759983118	5040.021759983118	5040.021759983118	5040.021759983118	5040.021759983118	5040.021759983118	5040.021759983118	5040.021759983118	5040.021759983118	5040.021759983118	5040.021759983118	5040.021759983118	5040.021759983118	5040.021759983118	5040.021759983118
5040.021759983118	5040.021759983118	5040.021759983118	5040.021759983118	5040.021759983118	5040.021759983118	5040.021759983118	5040.021759983118	5040.021759983118	5040.021759983118	5040.021759983118	5040.021759983118	5040.021759983118	5040.021759983118	5040.021759983118	5040.021759983118	5040.021759983118	5040.021759983118	5040.021759983118	5040.021759983118	5040.021759983118	5040.021759983118	5040.021759983118	5040.021759983118	5040.021759983118	5040.021759983118	5040.021759983118	5040.021759983118	5040.021759983118	5040.021759983118
5040.021759983118	5040.021759983118	5040.021759983118	5040.021759983118	5040.021759983118	5040.021759983118	5040.021759983118	5040.021759983118	5040.021759983118	5040.021759983118	5040.021759983118	5040.021759983118	5040.021759983118	5040.021759983118	5040.021759983118	5040.021759983118	5040.021759983118	5040.021759983118	5040.021759983118	5040.021759983118	5040.021759983118	5040.021759983118	5040.021759983118	5040.021759983118	5040.021759983118	5040.021759983118	5040.021759983118	5040.021759983118	5040.021759983118	5040.021759983118
5040.021759983118	5040.021759983118	5040.021759983118	5040.021759983118	5040.021759983118	5040.021759983118	5040.021759983118	5040.021759983118	5040.021759983118	5040.021759983118	5040.021759983118	5040.021759983118	5040.021759983118	5040.021759983118	5040.021759983118	5040.021759983118	5040.021759983118	5040.021759983118	5040.021759983118	5040.021759983118	5040.021759983118	5040.021759983118	5040.021759983118	5040.021759983118	5040.021759983118	5040.021759983118	5040.021759983118	5040.021759983118	5040.021759983118	5040.021759983118
5040.021759983118	5040.021759983118	5040.021759983118	5040.021759983118	5040.021759983118	5040.021759983118	5040.021759983118	5040.021759983118	5040.021759983118	5040.021759983118	5040.021759983118	5040.021759983118	5040.021759983118	5040.021759983118	5040.021759983118	5040.021759983118	5040.021759983118	5040.021759983118	5040.021759983118	5040.021759983118	5040.021759983118	5040.021759983118	5040.021759983118	5040.021759983118	5040.021759983118	5040.021759983118	5040.021759983118	5040.021759983118	5040.021759983118	5040.021759983118
5040.021759983118	5040.021759983118	5040.021759983118	5040.021759983118	5040.021759983118	5040.021759983118	5040.021759983118	5040.021759983118	5040.021759983118	5040.021759983118	5040.021759983118	5040.021759983118	5040.021759983118	5040.021759983118	5040.021759983118	5040.021759983118	5040.021759983118	5040.021759983118	5040.021759983118	5040.021759983118	5040.021759983118	5040.021759983118	5040.021759983118	5040.021759983118	5040.021759983118	5040.021759983118	5040.021759983118	5040.021759983118	5040.021759983118	5040.021759983118
5040.021759983118	5040.021759983118	5040.021759983118	5040.021759983118	5040.021759983118	5040.021759983118	5040.021759983118	5040.021759983118	5040.021759983118	5040.021759983118	5040.021759983118	5040.021759983118	5040.021759983118	5040.021759983118	5040.021759983118	5040.021759983118	5040.021759983118	5040.021759983118	5040.021759983118	5040.021759983118	5040.021759983118	5040.021759983118	5040.021759983118	5040.021759983118	5040.021759983118	5040.021759983118	5040.021759983118	5040.021759983118	5040.021759983118	5040.021759983118
5040.021759983118	5040.021759983118	5040.021759983118	5040.021759983118	5040.021759983118	5040.021759983118	5040.021759983118	5040.021759983118	5040.021759983118	5040.021759983118	5040.021759983118	5040.021759983118	5040.021759983118	5040.021759983118	5040.021759983118	5040.021759983118	5040.021759983118	5040.021759983118	5040.021759983118	5040.021759983118	5040.021759983118	5040.021759983118	5040.021759983118	5040.021759983118	5040.021759983118	5040.021759983118	5040.021759983118	5040.021759983118	5040.021759983118	5040.021759983118
5040.021759983118	5040.021759983118	5040.021759983118	5040.021759983118	5040.021759983118	5040.021759983118	5040.021759983118	5040.021759983118	5040.021759983118	5040.021759983118	5040.021759983118	5040.021759983118	5040.021759983118	5040.021759983118	5040.021759983118	5040.021759983118	5040.021759983118	5040.021759983118	5040.021759983118	5040.021759983118	5040.021759983118	5040.021759983118	5040.021759983118	5040.021759983118	5040.021759983118	5040.021759983118	5040.021759983118	5040.021759983118	5040.021759983118	5040.021759983118
5040.021759983118	5040.021759983118	5040.021759983118	5040.021759983118	5040.021759983118	5040.021759983118	5040.021759983118	5040.021759983118	5040.021759983118	5040.021759983118	5040.021759983118	5040.021759983118	5040.021759983118	5040.021759983118	5040.021759983118	5040.021759983118	5040.021759983118	5040.021759983118	5040.021759983118	5040.021759983118	5040.021759983118	5040.021759983118	5040.021759983118	5040.021759983118	5040.021759983118	5040.021759983118	5040.021759983118	5040.021759983118	5040.021759983118	5040.021759983118
5040.021759983118	5040.021759983118	5040.021759983118	5040.021759983118	5040.021759983118	5040.021759983118	5040.021759983118	5040.021759983118	5040.021759983118	5040.021759983118	5040.021759983118	5040.021759983118	5040.021759983118	5040.021759983118	5040.021759983118	5040.021759983118	5040.021759983118	5040.021759983118	5040.021759983118	5040.021759983118	5040.021759983118	5040.021759983118	5040.021759983118	5040.021759983118	5040.021759983118	5040.021759983118	5040.021759983118	5040.021759983118	5040.021759983118	5040.021759983118
5040.021759983118	5040.021759983118	5040.021759983118	5040.021759983118	5040.021759983118	5040.021759983118	5040.021759983118	5040.021759983118	5040.021759983118	5040.021759983118	5040.021759983118	5040.021759983118	5040.021759983118	5040.021759983118	5040.021759983118	5040.021759983118	5040.021759983118	5040.021759983118	5040.021759983118	5040.021759983118	5040.021759983118	5040.021759983118	5040.021759983118	5040.021759983118	5040.021759983118	5040.021759983118	5040.021759983118	5040.021759983118	5040.021759983118	5040.021759983118
5040.021759983118	5040.021759983118	5040.021759983118	5040.021759983118	5040.021759983118	5040.021759983118	5040.021759983118	5040.021759983118	5040.021759983118	5040.021759983118	5040.021759983118	5040.021759983118	5040.021759983118	5040.021759983118	5040.021759983118	5040.021759983118	5040.021759983118	5040.021759983118	5040.021759983118	5040.021759983118	5040.021759983118	5040.021759983118	5040.021759983118	5040.021759983118	5040.021759983118	5040.021759983118	5040.021759983118	5040.021759983118	5040.021759983118	5040.021759983118
5040.021759983118	5040.021759983118	5040.021759983118	5040.021759983118	5040.021759983118	5040.021759983118	5040.021759983118	5040.021759983118	5040.021759983118	5040.021759983118	5040.021759983118	5040.021759983118	5040.021759983118	5040.021759983118	5040.021759983118	5040.021759983118	5040.021759983118	5040.021759983118	5040.021759983118	5040.021759983118	5040.021759983118	5040.021759983118	5040.021759983118	5040.021759983118	5040.021759983118	5040.021759983118	5040.021759983118	5040.021759983118	5040.021759983118	5040.021759983118
5039.8772130442085	5039.8772130442085	5039.8772130442085	5039.8772130442085	5039.8772130442085	5039.8772130442085	5039.8772130442085	5039.8772130442085	5039.8772130442085	5039.8772130442085	5039.8772130442085	5039.8772130442085	5039.8772130442085	5039.8772130442085	5039.8772130442085	5039.8772130442085	5039.8772130442085	5039.8772130442085	5039.8772130442085	5039.8772130442085	5039.8772130442085	5039.8772130442085	5039.8772130442085	5039.8772130442085	5039.8772130442085	5039.8772130442085	5039.8772130442085	5039.8772130442085	5039.8772130442085	5039.8772130442085
5039.8772130442085	5039.8772130442085	5039.8772130442085	5039.8772130442085	5039.8772130442085	5039.8772130442085	5039.8772130442085	5039.8772130442085	5039.8772130442085	5039.8772130442085	5039.8772130442085	5039.8772130442085	5039.8772130442085	5039.8772130442085	5039.8772130442085	5039.8772130442085	5039.8772130442085	5039.8772130442085	5039.8772130442085	5039.8772130442085	5039.8772130442085	5039.8772130442085	5039.8772130442085	5039.8772130442085	5039.8772130442085	5039.8772130442085	5039.8772130442085	5039.8772130442085	5039.8772130442085	5039.8772130442085
5039.8772130442085	5039.8772130442085	5039.8772130442085	5039.8772130442085	5039.8772130442085	5039.8772130442085	5039.8772130442085	5039.8772130442085	5039.8772130442085	5039.8772130442085	5039.8772130442085	5039.8772130442085	5039.8772130442085	5039.8772130442085	5039.8772130442085	5039.8772130442085	5039.8772130442085	5039.8772130442085	5039.8772130442085	5039.8772130442085	5039.8772130442085	5039.8772130442085	5039.8772130442085	5039.8772130442085	5039.8772130442085	5039.8772130442085	5039.8772130442085	5039.8772130442085	5039.8772130442085	5039.8772130442085
5039.852346023066	5039.852346023066	5039.852346023066	5039.852346023066	5039.852346023066	5039.852346023066	5039.852346023066	5039.852346023066	5039.852346023066	5039.852346023066	5039.852346023066	5039.852346023066	5039.852346023066	5039.852346023066	5039.852346023066	5039.852346023066	5039.852346023066	5039.852346023066	5039.852346023066	5039.852346023066	5039.852346023066	5039.852346023066	5039.852346023066	5039.852346023066	5039.852346023066	5039.852346023066	5039.852346023066	5039.852346023066	5039.852346023066	5039.852346023066
5039.852346023066	5039.852346023066	5039.852346023066	5039.852346023066	5039.852346023066	5039.852346023066	5039.852346023066	5039.852346023066	5039.852346023066	5039.852346023066	5039.852346023066	5039.852346023066	5039.852346023066	5039.852346023066	5039.852346023066	5039.852346023066	5039.852346023066	5039.852346023066	5039.852346023066	5039.852346023066	5039.852346023066	5039.852346023066	5039.852346023066	5039.852346023066	5039.852346023066	5039.852346023066	5039.852346023066	5039.852346023066	5039.852346023066	5039.852346023066
5039.566124114192	5039.566124114192	5039.566124114192	5039.566124114192	5039.566124114192	5039.566124114192	5039.566124114192	5039.566124114192	5039.566124114192	5039.566124114192	5039.566124114192	5039.566124114192	5039.566124114192	5039.566124114192	5039.566124114192	5039.566124114192	5039.566124114192	5039.566124114192	5039.566124114192	5039.566124114192	5039.566124114192	5039.566124114192	5039.566124114192	5039.566124114192	5039.566124114192	5039.566124114192	5039.566124114192	5039.566124114192	5039.566124114192	5039.566124114192
5039.566124114192	5039.566124114192	5039.566124114192	5039.566124114192	5039.566124114192	5039.566124114192	5039.566124114192	5039.566124114192	5039.566124114192	5039.566124114192	5039.566124114192	5039.566124114192	5039.566124114192	5039.566124114192	5039.566124114192	5039.566124114192	5039.566124114192	5039.566124114192	5039.566124114192	5039.566124114192	5039.566124114192	5039.566124114192	5039.566124114192	5039.566124114192	5039.566124114192	5039.566124114192	5039.566124114192	5039.566124114192	5039.566124114192	5039.566124114192
5039.566124114192	5039.566124114192	5039.566124114192	5039.566124114192	5039.566124114192	5039.566124114192	5039.566124114192	5039.566124114192	5039.566124114192	5039.566124114192	5039.566124114192	5039.566124114192	5039.566124114192	5039.566124114192	5039.566124114192	5039.566124114192	5039.566124114192	5039.566124114192	5039.566124114192	5039.566124114192	5039.566124114192	5039.566124114192	5039.566124114192	5039.566124114192	5039.566124114192	5039.566124114192	5039.566124114192	5039.566124114192	5039.566124114192	5039.566124114192
5039.566124114192	5039.566124114192	5039.566124114192	5039.566124114192	5039.566124114192	5039.566124114192	5039.566124114192	5039.566124114192	5039.566124114192	5039.566124114192	5039.566124114192	5039.566124114192	5039.566124114192	5039.566124114192	5039.566124114192	5039.566124114192	5039.566124114192	5039.566124114192	5039.566124114192	5039.566124114192	5039.566124114192	5039.566124114192	5039.566124114192	5039.566124114192	5039.566124114192	5039.566124114192	5039.566124114192	5039.566124114192	5039.566124114192	5039.566124114192
5039.566124114192	5039.566124114192	5039.566124114192	5039.566124114192	5039.566124114192	5039.566124114192	5039.566124114192	5039.566124114192	5039.566124114192	5039.566124114192	5039.566124114192	5039.566124114192	5039.566124114192	5039.566124114192	5039.566124114192	5039.566124114192	5039.566124114192	5039.566124114192	5039.566124114192	5039.566124114192	5039.566124114192	5039.566124114192	5039.566124114192	5039.566124114192	5039.566124114192	5039.566124114192	5039.566124114192	5039.566124114192	5039.566124114192	5039.566124114192
5039.566124114192	5039.566124114192	5039.566124114192	5039.566124114192	5039.566124114192	5039.566124114192	5039.566124114192	5039.566124114192	5039.566124114192	5039.566124114192	5039.566124114192	5039.566124114192	5039.566124114192	5039.566124114192	5039.566124114192	5039.566124114192	5039.566124114192	5039.566124114192	5039.566124114192	5039.566124114192	5039.566124114192	5039.566124114192	5039.566124114192	5039.566124114192	5039.566124114192	5039.566124114192	5039.566124114192	5039.566124114192	5039.566124114192	5039.566124114192
5039.566124114192	5039.566124114192	5039.566124114192	5039.566124114192	5039.566124114192	5039.566124114192	5039.566124114192	5039.566124114192	5039.566124114192	5039.566124114192	5039.566124114192	5039.566124114192	5039.566124114192	5039.566124114192	5039.566124114192	5039.566124114192	5039.566124114192	5039.566124114192	5039.566124114192	5039.566124114192	5039.566124114192	5039.566124114192	5039.566124114192	5039.566124114192	5039.566124114192	5039.566124114192	5039.566124114192	5039.566124114192	5039.566124114192	5039.566124114192
5039.566124114192	5039.566124114192	5039.566124114192	5039.566124114192	5039.566124114192	5039.566124114192	5039.566124114192	5039.566124114192	5039.566124114192	5039.566124114192	5039.566124114192	5039.566124114192	5039.566124114192	5039.566124114192	5039.566124114192	5039.566124114192	5039.566124114192	5039.566124114192	5039.566124114192	5039.566124114192	5039.566124114192	5039.566124114192	5039.566124114192	5039.566124114192	5039.566124114192	5039.566124114192	5039.566124114192	5039.566124114192	5039.566124114192	5039.566124114192
5039.566124114192	5039.566124114192	5039.566124114192	5039.566124114192	5039.566124114192	5039.566124114192	5039.566124114192	5039.566124114192	5039.566124114192	5039.566124114192	5039.566124114192	5039.566124114192	5039.566124114192	5039.566124114192	5039.566124114192	5039.566124114192	5039.566124114192	5039.566124114192	5039.566124114192	5039.566124114192	5039.566124114192	5039.566124114192	5039.566124114192	5039.566124114192	5039.566124114192	5039.566124114192	5039.566124114192	5039.566124114192	5039.566124114192	5039.566124114192
5039.566124114192	5039.566124114192	5039.566124114192	5039.566124114192	5039.566124114192	5039.566124114192	5039.566124114192	5039.566124114192	5039.566124114192	5039.566124114192	5039.566124114192	5039.566124114192	5039.566124114192	5039.566124114192	5039.566124114192	5039.566124114192	5039.566124114192	5039.566124114192	5039.566124114192	5039.566124114192	5039.566124114192	5039.566124114192	5039.566124114192	5039.566124114192	5039.566124114192	5039.566124114192	5039.566124114192	5039.566124114192	5039.566124114192	5039.566124114192
5039.566124114192	5039.566124114192	5039.566124114192	5039.566124114192	5039.566124114192	5039.566124114192	5039.566124114192	5039.566124114192	5039.566124114192	5039.566124114192	5039.566124114192	5039.566124114192	5039.566124114192	5039.566124114192	5039.566124114192	5039.566124114192	5039.566124114192	5039.566124114192	5039.566124114192	5039.566124114192	5039.566124114192	5039.566124114192	5039.566124114192	5039.566124114192	5039.566124114192	5039.566124114192	5039.566124114192	5039.566124114192	5039.566124114192	5039.566124114192
5039.566124114192	5039.566124114192	5039.566124114192	5039.566124114192	5039.566124114192	5039.566124114192	5039.566124114192	5039.566124114192	5039.566124114192	5039.566124114192	5039.566124114192	5039.566124114192	5039.566124114192	5039.566124114192	5039.566124114192	5039.566124114192	5039.566124114192	5039.566124114192	5039.566124114192	5039.566124114192	5039.566124114192	5039.566124114192	5039.566124114192	5039.566124114192	5039.566124114192	5039.566124114192	5039.566124114192	5039.566124114192	5039.566124114192	5039.566124114192
5039.566124114192	5039.566124114192	5039.566124114192	5039.566124114192	5039.566124114192	5039.566124114192	5039.566124114192	5039.566124114192	5039.566124114192	5039.566124114192	5039.566124114192	5039.566124114192	5039.566124114192	5039.566124114192	5039.566124114192	5039.566124114192	5039.566124114192	5039.566124114192	5039.566124114192	5039.566124114192	5039.566124114192	5039.566124114192	5039.566124114192	5039.566124114192	5039.566124114192	5039.566124114192	5039.566124114192	5039.566124114192	5039.566124114192	5039.566124114192
5039.566124114192	5039.566124114192	5039.566124114192	5039.566124114192	5039.566124114192	5039.566124114192	5039.566124114192	5039.566124114192	5039.566124114192	5039.566124114192	5039.566124114192	5039.566124114192	5039.566124114192	5039.566124114192	5039.566124114192	5039.566124114192	5039.566124114192	5039.566124114192	5039.566124114192	5039.566124114192	5039.566124114192	5039.566124114192	5039.566124114192	5039.566124114192	5039.566124114192	5039.566124114192	5039.566124114192	5039.566124114192	5039.566124114192	5039.566124114192
5039.566124114192	5039.566124114192	5039.566124114192	5039.566124114192	5039.566124114192	5039.566124114192	5039.566124114192	5039.566124114192	5039.566124114192	5039.566124114192	5039.566124114192	5039.566124114192	5039.566124114192	5039.566124114192	5039.566124114192	5039.566124114192	5039.566124114192	5039.566124114192	5039.566124114192	5039.566124114192	5039.566124114192	5039.566124114192	5039.566124114192	5039.566124114192	5039.566124114192	5039.566124114192	5039.566124114192	5039.566124114192	5039.566124114192	5039.566124114192
5039.566124114192	5039.566124114192	5039.566124114192	5039.566124114192	5039.566124114192	5039.566124114192	5039.566124114192	5039.566124114192	5039.566124114192	5039.566124114192	5039.566124114192	5039.566124114192	5039.566124114192	5039.566124114192	5039.566124114192	5039.566124114192	5039.566124114192	5039.566124114192	5039.566124114192	5039.566124114192	5039.566124114192	5039.566124114192	5039.566124114192	5039.566124114192	5039.566124114192	5039.566124114192	5039.566124114192	5039.566124114192	5039.566124114192	5039.566124114192
5039.509341555204	5039.509341555204	5039.509341555204	5039.509341555204	5039.509341555204	5039.509341555204	5039.509341555204	5039.509341555204	5039.509341555204	5039.509341555204	5039.509341555204	5039.509341555204	5039.509341555204	5039.509341555204	5039.509341555204	5039.509341555204	5039.509341555204	5039.509341555204	5039.509341555204	5039.509341555204	5039.509341555204	5039.509341555204	5039.509341555204	5039.509341555204	5039.509341555204	5039.509341555204	5039.509341555204	5039.509341555204	5039.509341555204	5039.509341555204
5039.509341555204	5039.509341555204	5039.509341555204	5039.509341555204	5039.509341555204	5039.509341555204	5039.509341555204	5039.509341555204	5039.509341555204	5039.509341555204	5039.509341555204	5039.509341555204	5039.509341555204	5039.509341555204	5039.509341555204	5039.509341555204	5039.509341555204	5039.509341555204	5039.509341555204	5039.509341555204	5039.509341555204	5039.509341555204	5039.509341555204	5039.509341555204	5039.509341555204	5039.509341555204	5039.509341555204	5039.509341555204	5039.509341555204	5039.509341555204
5039.509341555204	5039.509341555204	5039.509341555204	5039.509341555204	5039.509341555204	5039.509341555204	5039.509341555204	5039.509341555204	5039.509341555204	5039.509341555204	5039.509341555204	5039.509341555204	5039.509341555204	5039.509341555204	5039.509341555204	5039.509341555204	5039.509341555204	5039.509341555204	5039.509341555204	5039.509341555204	5039.509341555204	5039.509341555204	5039.509341555204	5039.509341555204	5039.509341555204	5039.509341555204	5039.509341555204	5039.509341555204	5039.509341555204	5039.509341555204
5039.509341555204	5039.509341555204	5039.509341555204	5039.509341555204	5039.509341555204	5039.509341555204	5039.509341555204	5039.509341555204	5039.509341555204	5039.509341555204	5039.509341555204	5039.509341555204	5039.509341555204	5039.509341555204	5039.509341555204	5039.509341555204	5039.509341555204	5039.509341555204	5039.509341555204	5039.509341555204	5039.509341555204	5039.509341555204	5039.509341555204	5039.509341555204	5039.509341555204	5039.509341555204	5039.509341555204	5039.509341555204	5039.509341555204	5039.509341555204
5039.509341555204	5039.509341555204	5039.509341555204	5039.509341555204	5039.509341555204	5039.509341555204	5039.509341555204	5039.509341555204	5039.509341555204	5039.509341555204	5039.509341555204	5039.509341555204	5039.509341555204	5039.509341555204	5039.509341555204	5039.509341555204	5039.509341555204	5039.509341555204	5039.509341555204	5039.509341555204	5039.509341555204	5039.509341555204	5039.509341555204	5039.509341555204	5039.509341555204	5039.509341555204	5039.509341555204	5039.509341555204	5039.509341555204	5039.509341555204
5039.509341555204	5039.509341555204	5039.509341555204	5039.509341555204	5039.509341555204	5039.509341555204	5039.509341555204	5039.509341555204	5039.509341555204	5039.509341555204	5039.509341555204	5039.509341555204	5039.509341555204	5039.509341555204	5039.509341555204	5039.509341555204	5039.509341555204	5039.509341555204	5039.509341555204	5039.509341555204	5039.509341555204	5039.509341555204	5039.509341555204	5039.509341555204	5039.509341555204	5039.509341555204	5039.509341555204	5039.509341555204	5039.509341555204	5039.509341555204
5039.430356978932	5039.430356978932	5039.430356978932	5039.430356978932	5039.430356978932	5039.430356978932	5039.430356978932	5039.430356978932	5039.430356978932	5039.430356978932	5039.430356978932	5039.430356978932	5039.430356978932	5039.430356978932	5039.430356978932	5039.430356978932	5039.430356978932	5039.430356978932	5039.430356978932	5039.430356978932	5039.430356978932	5039.430356978932	5039.430356978932	5039.430356978932	5039.430356978932	5039.430356978932	5039.430356978932	5039.430356978932	5039.430356978932	5039.430356978932
5039.430356978932	5039.430356978932	5039.430356978932	5039.430356978932	5039.430356978932	5039.430356978932	5039.430356978932	5039.430356978932	5039.430356978932	5039.430356978932	5039.430356978932	5039.430356978932	5039.430356978932	5039.430356978932	5039.430356978932	5039.430356978932	5039.430356978932	5039.430356978932	5039.430356978932	5039.430356978932	5039.430356978932	5039.430356978932	5039.430356978932	5039.430356978932	5039.430356978932	5039.430356978932	5039.430356978932	5039.430356978932	5039.430356978932	5039.430356978932
5039.430356978932	5039.430356978932	5039.430356978932	5039.430356978932	5039.430356978932	5039.430356978932	5039.430356978932	5039.430356978932	5039.430356978932	5039.430356978932	5039.430356978932	5039.430356978932	5039.430356978932	5039.430356978932	5039.430356978932	5039.430356978932	5039.430356978932	5039.430356978932	5039.430356978932	5039.430356978932	5039.430356978932	5039.430356978932	5039.430356978932	5039.430356978932	5039.430356978932	5039.430356978932	5039.430356978932	5039.430356978932	5039.430356978932	5039.430356978932
5039.430356978932	5039.430356978932	5039.430356978932	5039.430356978932	5039.430356978932	5039.430356978932	5039.430356978932	5039.430356978932	5039.430356978932	5039.430356978932	5039.430356978932	5039.430356978932	5039.430356978932	5039.430356978932	5039.430356978932	5039.430356978932	5039.430356978932	5039.430356978932	5039.430356978932	5039.430356978932	5039.430356978932	5039.430356978932	5039.430356978932	5039.430356978932	5039.430356978932	5039.430356978932	5039.430356978932	5039.430356978932	5039.430356978932	5039.430356978932
5039.430356978932	5039.430356978932	5039.430356978932	5039.430356978932	5039.430356978932	5039.430356978932	5039.430356978932	5039.430356978932	5039.430356978932	5039.430356978932	5039.430356978932	5039.430356978932	5039.430356978932	5039.430356978932	5039.430356978932	5039.430356978932	5039.430356978932	5039.430356978932	5039.430356978932	5039.430356978932	5039.430356978932	5039.430356978932	5039.430356978932	5039.430356978932	5039.430356978932	5039.430356978932	5039.430356978932	5039.430356978932	5039.430356978932	5039.430356978932
5039.430356978932	5039.430356978932	5039.430356978932	5039.430356978932	5039.430356978932	5039.430356978932	5039.430356978932	5039.430356978932	5039.430356978932	5039.430356978932	5039.430356978932	5039.430356978932	5039.430356978932	5039.430356978932	5039.430356978932	5039.430356978932	5039.430356978932	5039.430356978932	5039.430356978932	5039.430356978932	5039.430356978932	5039.430356978932	5039.430356978932	5039.430356978932	5039.430356978932	5039.430356978932	5039.430356978932	5039.430356978932	5039.430356978932	5039.430356978932
5039.430356978932	5039.430356978932	5039.430356978932	5039.430356978932	5039.430356978932	5039.430356978932	5039.430356978932	5039.430356978932	5039.430356978932	5039.430356978932	5039.430356978932	5039.430356978932	5039.430356978932	5039.430356978932	5039.430356978932	5039.430356978932	5039.430356978932	5039.430356978932	5039.430356978932	5039.430356978932	5039.430356978932	5039.430356978932	5039.430356978932	5039.430356978932	5039.430356978932	5039.430356978932	5039.430356978932	5039.430356978932	5039.430356978932	5039.430356978932
5039.430356978932	5039.430356978932	5039.430356978932	5039.430356978932	5039.430356978932	5039.430356978932	5039.430356978932	5039.430356978932	5039.430356978932	5039.430356978932	5039.430356978932	5039.430356978932	5039.430356978932	5039.430356978932	5039.430356978932	5039.430356978932	5039.430356978932	5039.430356978932	5039.430356978932	5039.430356978932	5039.430356978932	5039.430356978932	5039.430356978932	5039.430356978932	5039.430356978932	5039.430356978932	5039.430356978932	5039.430356978932	5039.430356978932	5039.430356978932
5039.430356978932	5039.430356978932	5039.430356978932	5039.430356978932	5039.430356978932	5039.430356978932	5039.430356978932	5039.430356978932	5039.430356978932	5039.430356978932	5039.430356978932	5039.430356978932	5039.430356978932	5039.430356978932	5039.430356978932	5039.430356978932	5039.430356978932	5039.430356978932	5039.430356978932	5039.430356978932	5039.430356978932	5039.430356978932	5039.430356978932	5039.430356978932	5039.430356978932	5039.430356978932	5039.430356978932	5039.430356978932	5039.430356978932	5039.430356978932
5039.430356978932	5039.430356978932	5039.430356978932	5039.430356978932	5039.430356978932	5039.430356978932	5039.430356978932	5039.430356978932	5039.430356978932	5039.430356978932	5039.430356978932	5039.430356978932	5039.430356978932	5039.430356978932	5039.430356978932	5039.430356978932	5039.430356978932	5039.430356978932	5039.430356978932	5039.430356978932	5039.430356978932	5039.430356978932	5039.430356978932	5039.430356978932	5039.430356978932	5039.430356978932	5039.430356978932	5039.430356978932	5039.430356978932	5039.430356978932
5039.430356978932	5039.430356978932	5039.430356978932	5039.430356978932	5039.430356978932	5039.430356978932	5039.430356978932	5039.430356978932	5039.430356978932	5039.430356978932	5039.430356978932	5039.430356978932	5039.430356978932	5039.430356978932	5039.430356978932	5039.430356978932	5039.430356978932	5039.430356978932	5039.430356978932	5039.430356978932	5039.430356978932	5039.430356978932	5039.430356978932	5039.430356978932	5039.430356978932	5039.430356978932	5039.430356978932	5039.430356978932	5039.430356978932	5039.430356978932
5039.430356978932	5039.430356978932	5039.430356978932	5039.430356978932	5039.430356978932	5039.430356978932	5039.430356978932	5039.430356978932	5039.430356978932	5039.430356978932	5039.430356978932	5039.430356978932	5039.430356978932	5039.430356978932	5039.430356978932	5039.430356978932	5039.430356978932	5039.430356978932	5039.430356978932	5039.430356978932	5039.430356978932	5039.430356978932	5039.430356978932	5039.430356978932	5039.430356978932	5039.430356978932	5039.430356978932	5039.430356978932	5039.430356978932	5039.430356978932
5039.430356978932	5039.430356978932	5039.430356978932	5039.430356978932	5039.430356978932	5039.430356978932	5039.430356978932	5039.430356978932	5039.430356978932	5039.430356978932	5039.430356978932	5039.430356978932	5039.430356978932	5039.430356978932	5039.430356978932	5039.430356978932	5039.430356978932	5039.430356978932	5039.430356978932	5039.430356978932	5039.430356978932	5039.430356978932	5039.430356978932	5039.430356978932	5039.430356978932	5039.430356978932	5039.430356978932	5039.430356978932	5039.430356978932	5039.430356978932
5039.430356978932	5039.430356978932	5039.430356978932	5039.430356978932	5039.430356978932	5039.430356978932	5039.430356978932	5039.430356978932	5039.430356978932	5039.430356978932	5039.430356978932	5039.430356978932	5039.430356978932	5039.430356978932	5039.430356978932	5039.430356978932	5039.430356978932	5039.430356978932	5039.430356978932	5039.430356978932	5039.430356978932	5039.430356978932	5039.430356978932	5039.430356978932	5039.430356978932	5039.430356978932	5039.430356978932	5039.430356978932	5039.430356978932	5039.430356978932
5039.430356978932	5039.430356978932	5039.430356978932	5039.430356978932	5039.430356978932	5039.430356978932	5039.430356978932	5039.430356978932	5039.430356978932	5039.430356978932	5039.430356978932	5039.430356978932	5039.430356978932	5039.430356978932	5039.430356978932	5039.430356978932	5039.430356978932	5039.430356978932	5039.430356978932	5039.430356978932	5039.430356978932	5039.430356978932	5039.430356978932	5039.430356978932	5039.430356978932	5039.430356978932	5039.430356978932	5039.430356978932	5039.430356978932	5039.430356978932
5039.430356978932	5039.430356978932	5039.430356978932	5039.430356978932	5039.430356978932	5039.430356978932	5039.430356978932	5039.430356978932	5039.430356978932	5039.430356978932	5039.430356978932	5039.430356978932	5039.430356978932	5039.430356978932	5039.430356978932	5039.430356978932	5039.430356978932	5039.430356978932	5039.430356978932	5039.430356978932	5039.430356978932	5039.430356978932	5039.430356978932	5039.430356978932	5039.430356978932	5039.430356978932	5039.430356978932	5039.430356978932	5039.430356978932	5039.430356978932
5039.430356978932	5039.430356978932	5039.430356978932	5039.430356978932	5039.430356978932	5039.430356978932	5039.430356978932	5039.430356978932	5039.430356978932	5039.430356978932	5039.430356978932	5039.430356978932	5039.430356978932	5039.430356978932	5039.430356978932	5039.430356978932	5039.430356978932	5039.430356978932	5039.430356978932	5039.430356978932	5039.430356978932	5039.430356978932	5039.430356978932	5039.430356978932	5039.430356978932	5039.430356978932	5039.430356978932	5039.430356978932	5039.430356978932	5039.430356978932
5039.430356978932	5039.430356978932	5039.430356978932	5039.430356978932	5039.430356978932	5039.430356978932	5039.430356978932	5039.430356978932	5039.430356978932	5039.430356978932	5039.430356978932	5039.430356978932	5039.430356978932	5039.430356978932	5039.430356978932	5039.430356978932	5039.430356978932	5039.430356978932	5039.430356978932	5039.430356978932	5039.430356978932	5039.430356978932	5039.430356978932	5039.430356978932	5039.430356978932	5039.430356978932	5039.430356978932	5039.430356978932	5039.430356978932	5039.430356978932
5039.430356978932	5039.430356978932	5039.430356978932	5039.430356978932	5039.430356978932	5039.430356978932	5039.430356978932	5039.430356978932	5039.430356978932	5039.430356978932	5039.430356978932	5039.430356978932	5039.430356978932	5039.430356978932	5039.430356978932	5039.430356978932	5039.430356978932	5039.430356978932	5039.430356978932	5039.430356978932	5039.430356978932	5039.430356978932	5039.430356978932	5039.430356978932	5039.430356978932	5039.430356978932	5039.430356978932	5039.430356978932	5039.430356978932	5039.430356978932
5039.430356978932	5039.430356978932	5039.430356978932	5039.430356978932	5039.430356978932	5039.430356978932	5039.430356978932	5039.430356978932	5039.430356978932	5039.430356978932	5039.430356978932	5039.430356978932	5039.430356978932	5039.430356978932	5039.430356978932	5039.430356978932	5039.430356978932	5039.430356978932	5039.430356978932	5039.430356978932	5039.430356978932	5039.430356978932	5039.430356978932	5039.430356978932	5039.430356978932	5039.430356978932	5039.430356978932	5039.430356978932	5039.430356978932	5039.430356978932
5039.430356978932	5039.430356978932	5039.430356978932	5039.430356978932	5039.430356978932	5039.430356978932	5039.430356978932	5039.430356978932	5039.430356978932	5039.430356978932	5039.430356978932	5039.430356978932	5039.430356978932	5039.430356978932	5039.430356978932	5039.430356978932	5039.430356978932	5039.430356978932	5039.430356978932	5039.430356978932	5039.430356978932	5039.430356978932	5039.430356978932	5039.430356978932	5039.430356978932	5039.430356978932	5039.430356978932	5039.430356978932	5039.430356978932	5039.430356978932
5039.430356978932	5039.430356978932	5039.430356978932	5039.430356978932	5039.430356978932	5039.430356978932	5039.430356978932	5039.430356978932	5039.430356978932	5039.430356978932	5039.430356978932	5039.430356978932	5039.430356978932	5039.430356978932	5039.430356978932	5039.430356978932	5039.430356978932	5039.430356978932	5039.430356978932	5039.430356978932	5039.430356978932	5039.430356978932	5039.430356978932	5039.430356978932	5039.430356978932	5039.430356978932	5039.430356978932	5039.430356978932	5039.430356978932	5039.430356978932
5039.430356978932	5039.430356978932	5039.430356978932	5039.430356978932	5039.430356978932	5039.430356978932	5039.430356978932	5039.430356978932	5039.430356978932	5039.430356978932	5039.430356978932	5039.430356978932	5039.430356978932	5039.430356978932	5039.430356978932	5039.430356978932	5039.430356978932	5039.430356978932	5039.430356978932	5039.430356978932	5039.430356978932	5039.430356978932	5039.430356978932	5039.430356978932	5039.430356978932	5039.430356978932	5039.430356978932	5039.430356978932	5039.430356978932	5039.430356978932
5039.430356978932	5039.430356978932	5039.430356978932	5039.430356978932	5039.430356978932	5039.430356978932	5039.430356978932	5039.430356978932	5039.430356978932	5039.430356978932	5039.430356978932	5039.430356978932	5039.430356978932	5039.430356978932	5039.430356978932	5039.430356978932	5039.430356978932	5039.430356978932	5039.430356978932	5039.430356978932	5039.430356978932	5039.430356978932	5039.430356978932	5039.430356978932	5039.430356978932	5039.430356978932	5039.430356978932	5039.430356978932	5039.430356978932	5039.430356978932
5039.40324366508	5039.40324366508	5039.40324366508	5039.40324366508	5039.40324366508	5039.40324366508	5039.40324366508	5039.40324366508	5039.40324366508	5039.40324366508	5039.40324366508	5039.40324366508	5039.40324366508	5039.40324366508	5039.40324366508	5039.40324366508	5039.40324366508	5039.40324366508	5039.40324366508	5039.40324366508	5039.40324366508	5039.40324366508	5039.40324366508	5039.40324366508	5039.40324366508	5039.40324366508	5039.40324366508	5039.40324366508	5039.40324366508	5039.40324366508
5039.40324366508	5039.40324366508	5039.40324366508	5039.40324366508	5039.40324366508	5039.40324366508	5039.40324366508	5039.40324366508	5039.40324366508	5039.40324366508	5039.40324366508	5039.40324366508	5039.40324366508	5039.40324366508	5039.40324366508	5039.40324366508	5039.40324366508	5039.40324366508	5039.40324366508	5039.40324366508	5039.40324366508	5039.40324366508	5039.40324366508	5039.40324366508	5039.40324366508	5039.40324366508	5039.40324366508	5039.40324366508	5039.40324366508	5039.40324366508
5039.40324366508	5039.40324366508	5039.40324366508	5039.40324366508	5039.40324366508	5039.40324366508	5039.40324366508	5039.40324366508	5039.40324366508	5039.40324366508	5039.40324366508	5039.40324366508	5039.40324366508	5039.40324366508	5039.40324366508	5039.40324366508	5039.40324366508	5039.40324366508	5039.40324366508	5039.40324366508	5039.40324366508	5039.40324366508	5039.40324366508	5039.40324366508	5039.40324366508	5039.40324366508	5039.40324366508	5039.40324366508	5039.40324366508	5039.40324366508
5039.40324366508	5039.40324366508	5039.40324366508	5039.40324366508	5039.40324366508	5039.40324366508	5039.40324366508	5039.40324366508	5039.40324366508	5039.40324366508	5039.40324366508	5039.40324366508	5039.40324366508	5039.40324366508	5039.40324366508	5039.40324366508	5039.40324366508	5039.40324366508	5039.40324366508	5039.40324366508	5039.40324366508	5039.40324366508	5039.40324366508	5039.40324366508	5039.40324366508	5039.40324366508	5039.40324366508	5039.40324366508	5039.40324366508	5039.40324366508
5039.40324366508	5039.40324366508	5039.40324366508	5039.40324366508	5039.40324366508	5039.40324366508	5039.40324366508	5039.40324366508	5039.40324366508	5039.40324366508	5039.40324366508	5039.40324366508	5039.40324366508	5039.40324366508	5039.40324366508	5039.40324366508	5039.40324366508	5039.40324366508	5039.40324366508	5039.40324366508	5039.40324366508	5039.40324366508	5039.40324366508	5039.40324366508	5039.40324366508	5039.40324366508	5039.40324366508	5039.40324366508	5039.40324366508	5039.40324366508
5039.40324366508	5039.40324366508	5039.40324366508	5039.40324366508	5039.40324366508	5039.40324366508	5039.40324366508	5039.40324366508	5039.40324366508	5039.40324366508	5039.40324366508	5039.40324366508	5039.40324366508	5039.40324366508	5039.40324366508	5039.40324366508	5039.40324366508	5039.40324366508	5039.40324366508	5039.40324366508	5039.40324366508	5039.40324366508	5039.40324366508	5039.40324366508	5039.40324366508	5039.40324366508	5039.40324366508	5039.40324366508	5039.40324366508	5039.40324366508
5039.40324366508	5039.40324366508	5039.40324366508	5039.40324366508	5039.40324366508	5039.40324366508	5039.40324366508	5039.40324366508	5039.40324366508	5039.40324366508	5039.40324366508	5039.40324366508	5039.40324366508	5039.40324366508	5039.40324366508	5039.40324366508	5039.40324366508	5039.40324366508	5039.40324366508	5039.40324366508	5039.40324366508	5039.40324366508	5039.40324366508	5039.40324366508	5039.40324366508	5039.40324366508	5039.40324366508	5039.40324366508	5039.40324366508	5039.40324366508
5039.40324366508	5039.40324366508	5039.40324366508	5039.40324366508	5039.40324366508	5039.40324366508	5039.40324366508	5039.40324366508	5039.40324366508	5039.40324366508	5039.40324366508	5039.40324366508	5039.40324366508	5039.40324366508	5039.40324366508	5039.40324366508	5039.40324366508	5039.40324366508	5039.40324366508	5039.40324366508	5039.40324366508	5039.40324366508	5039.40324366508	5039.40324366508	5039.40324366508	5039.40324366508	5039.40324366508	5039.40324366508	5039.40324366508	5039.40324366508
5039.40324366508	5039.40324366508	5039.40324366508	5039.40324366508	5039.40324366508	5039.40324366508	5039.40324366508	5039.40324366508	5039.40324366508	5039.40324366508	5039.40324366508	5039.40324366508	5039.40324366508	5039.40324366508	5039.40324366508	5039.40324366508	5039.40324366508	5039.40324366508	5039.40324366508	5039.40324366508	5039.40324366508	5039.40324366508	5039.40324366508	5039.40324366508	5039.40324366508	5039.40324366508	5039.40324366508	5039.40324366508	5039.40324366508	5039.40324366508
5039.40324366508	5039.40324366508	5039.40324366508	5039.40324366508	5039.40324366508	5039.40324366508	5039.40324366508	5039.40324366508	5039.40324366508	5039.40324366508	5039.40324366508	5039.40324366508	5039.40324366508	5039.40324366508	5039.40324366508	5039.40324366508	5039.40324366508	5039.40324366508	5039.40324366508	5039.40324366508	5039.40324366508	5039.40324366508	5039.40324366508	5039.40324366508	5039.40324366508	5039.40324366508	5039.40324366508	5039.40324366508	5039.40324366508	5039.40324366508
5039.40324366508	5039.40324366508	5039.40324366508	5039.40324366508	5039.40324366508	5039.40324366508	5039.40324366508	5039.40324366508	5039.40324366508	5039.40324366508	5039.40324366508	5039.40324366508	5039.40324366508	5039.40324366508	5039.40324366508	5039.40324366508	5039.40324366508	5039.40324366508	5039.40324366508	5039.40324366508	5039.40324366508	5039.40324366508	5039.40324366508	5039.40324366508	5039.40324366508	5039.40324366508	5039.40324366508	5039.40324366508	5039.40324366508	5039.40324366508
5039.40324366508	5039.40324366508	5039.40324366508	5039.40324366508	5039.40324366508	5039.40324366508	5039.40324366508	5039.40324366508	5039.40324366508	5039.40324366508	5039.40324366508	5039.40324366508	5039.40324366508	5039.40324366508	5039.40324366508	5039.40324366508	5039.40324366508	5039.40324366508	5039.40324366508	5039.40324366508	5039.40324366508	5039.40324366508	5039.40324366508	5039.40324366508	5039.40324366508	5039.40324366508	5039.40324366508	5039.40324366508	5039.40324366508	5039.40324366508
5039.352752192959	5039.352752192959	5039.352752192959	5039.352752192959	5039.352752192959	5039.352752192959	5039.352752192959	5039.352752192959	5039.352752192959	5039.352752192959	5039.352752192959	5039.352752192959	5039.352752192959	5039.352752192959	5039.352752192959	5039.352752192959	5039.352752192959	5039.352752192959	5039.352752192959	5039.352752192959	5039.352752192959	5039.352752192959	5039.352752192959	5039.352752192959	5039.352752192959	5039.352752192959	5039.352752192959	5039.352752192959	5039.352752192959	5039.352752192959
5039.305940729842	5039.305940729842	5039.305940729842	5039.305940729842	5039.305940729842	5039.305940729842	5039.305940729842	5039.305940729842	5039.305940729842	5039.305940729842	5039.305940729842	5039.305940729842	5039.305940729842	5039.305940729842	5039.305940729842	5039.305940729842	5039.305940729842	5039.305940729842	5039.305940729842	5039.305940729842	5039.305940729842	5039.305940729842	5039.305940729842	5039.305940729842	5039.305940729842	5039.305940729842	5039.305940729842	5039.305940729842	5039.305940729842	5039.305940729842
5039.221894571814	5039.221894571814	5039.221894571814	5039.221894571814	5039.221894571814	5039.221894571814	5039.221894571814	5039.221894571814	5039.221894571814	5039.221894571814	5039.221894571814	5039.221894571814	5039.221894571814	5039.221894571814	5039.221894571814	5039.221894571814	5039.221894571814	5039.221894571814	5039.221894571814	5039.221894571814	5039.221894571814	5039.221894571814	5039.221894571814	5039.221894571814	5039.221894571814	5039.221894571814	5039.221894571814	5039.221894571814	5039.221894571814	5039.221894571814
5039.221894571814	5039.221894571814	5039.221894571814	5039.221894571814	5039.221894571814	5039.221894571814	5039.221894571814	5039.221894571814	5039.221894571814	5039.221894571814	5039.221894571814	5039.221894571814	5039.221894571814	5039.221894571814	5039.221894571814	5039.221894571814	5039.221894571814	5039.221894571814	5039.221894571814	5039.221894571814	5039.221894571814	5039.221894571814	5039.221894571814	5039.221894571814	5039.221894571814	5039.221894571814	5039.221894571814	5039.221894571814	5039.221894571814	5039.221894571814
5039.221894571814	5039.221894571814	5039.221894571814	5039.221894571814	5039.221894571814	5039.221894571814	5039.221894571814	5039.221894571814	5039.221894571814	5039.221894571814	5039.221894571814	5039.221894571814	5039.221894571814	5039.221894571814	5039.221894571814	5039.221894571814	5039.221894571814	5039.221894571814	5039.221894571814	5039.221894571814	5039.221894571814	5039.221894571814	5039.221894571814	5039.221894571814	5039.221894571814	5039.221894571814	5039.221894571814	5039.221894571814	5039.221894571814	5039.221894571814
5039.221894571814	5039.221894571814	5039.221894571814	5039.221894571814	5039.221894571814	5039.221894571814	5039.221894571814	5039.221894571814	5039.221894571814	5039.221894571814	5039.221894571814	5039.221894571814	5039.221894571814	5039.221894571814	5039.221894571814	5039.221894571814	5039.221894571814	5039.221894571814	5039.221894571814	5039.221894571814	5039.221894571814	5039.221894571814	5039.221894571814	5039.221894571814	5039.221894571814	5039.221894571814	5039.221894571814	5039.221894571814	5039.221894571814	5039.221894571814
5039.221894571814	5039.221894571814	5039.221894571814	5039.221894571814	5039.221894571814	5039.221894571814	5039.221894571814	5039.221894571814	5039.221894571814	5039.221894571814	5039.221894571814	5039.221894571814	5039.221894571814	5039.221894571814	5039.221894571814	5039.221894571814	5039.221894571814	5039.221894571814	5039.221894571814	5039.221894571814	5039.221894571814	5039.221894571814	5039.221894571814	5039.221894571814	5039.221894571814	5039.221894571814	5039.221894571814	5039.221894571814	5039.221894571814	5039.221894571814
5039.221894571814	5039.221894571814	5039.221894571814	5039.221894571814	5039.221894571814	5039.221894571814	5039.221894571814	5039.221894571814	5039.221894571814	5039.221894571814	5039.221894571814	5039.221894571814	5039.221894571814	5039.221894571814	5039.221894571814	5039.221894571814	5039.221894571814	5039.221894571814	5039.221894571814	5039.221894571814	5039.221894571814	5039.221894571814	5039.221894571814	5039.221894571814	5039.221894571814	5039.221894571814	5039.221894571814	5039.221894571814	5039.221894571814	5039.221894571814
5039.221894571814	5039.221894571814	5039.221894571814	5039.221894571814	5039.221894571814	5039.221894571814	5039.221894571814	5039.221894571814	5039.221894571814	5039.221894571814	5039.221894571814	5039.221894571814	5039.221894571814	5039.221894571814	5039.221894571814	5039.221894571814	5039.221894571814	5039.221894571814	5039.221894571814	5039.221894571814	5039.221894571814	5039.221894571814	5039.221894571814	5039.221894571814	5039.221894571814	5039.221894571814	5039.221894571814	5039.221894571814	5039.221894571814	5039.221894571814
5039.221894571814	5039.221894571814	5039.221894571814	5039.221894571814	5039.221894571814	5039.221894571814	5039.221894571814	5039.221894571814	5039.221894571814	5039.221894571814	5039.221894571814	5039.221894571814	5039.221894571814	5039.221894571814	5039.221894571814	5039.221894571814	5039.221894571814	5039.221894571814	5039.221894571814	5039.221894571814	5039.221894571814	5039.221894571814	5039.221894571814	5039.221894571814	5039.221894571814	5039.221894571814	5039.221894571814	5039.221894571814	5039.221894571814	5039.221894571814
5039.221894571814	5039.221894571814	5039.221894571814	5039.221894571814	5039.221894571814	5039.221894571814	5039.221894571814	5039.221894571814	5039.221894571814	5039.221894571814	5039.221894571814	5039.221894571814	5039.221894571814	5039.221894571814	5039.221894571814	5039.221894571814	5039.221894571814	5039.221894571814	5039.221894571814	5039.221894571814	5039.221894571814	5039.221894571814	5039.221894571814	5039.221894571814	5039.221894571814	5039.221894571814	5039.221894571814	5039.221894571814	5039.221894571814	5039.221894571814
5039.221894571814	5039.221894571814	5039.221894571814	5039.221894571814	5039.221894571814	5039.221894571814	5039.221894571814	5039.221894571814	5039.221894571814	5039.221894571814	5039.221894571814	5039.221894571814	5039.221894571814	5039.221894571814	5039.221894571814	5039.221894571814	5039.221894571814	5039.221894571814	5039.221894571814	5039.221894571814	5039.221894571814	5039.221894571814	5039.221894571814	5039.221894571814	5039.221894571814	5039.221894571814	5039.221894571814	5039.221894571814	5039.221894571814	5039.221894571814
5039.221894571814	5039.221894571814	5039.221894571814	5039.221894571814	5039.221894571814	5039.221894571814	5039.221894571814	5039.221894571814	5039.221894571814	5039.221894571814	5039.221894571814	5039.221894571814	5039.221894571814	5039.221894571814	5039.221894571814	5039.221894571814	5039.221894571814	5039.221894571814	5039.221894571814	5039.221894571814	5039.221894571814	5039.221894571814	5039.221894571814	5039.221894571814	5039.221894571814	5039.221894571814	5039.221894571814	5039.221894571814	5039.221894571814	5039.221894571814
5039.221894571814	5039.221894571814	5039.221894571814	5039.221894571814	5039.221894571814	5039.221894571814	5039.221894571814	5039.221894571814	5039.221894571814	5039.221894571814	5039.221894571814	5039.221894571814	5039.221894571814	5039.221894571814	5039.221894571814	5039.221894571814	5039.221894571814	5039.221894571814	5039.221894571814	5039.221894571814	5039.221894571814	5039.221894571814	5039.221894571814	5039.221894571814	5039.221894571814	5039.221894571814	5039.221894571814	5039.221894571814	5039.221894571814	5039.221894571814
5039.221894571814	5039.221894571814	5039.221894571814	5039.221894571814	5039.221894571814	5039.221894571814	5039.221894571814	5039.221894571814	5039.221894571814	5039.221894571814	5039.221894571814	5039.221894571814	5039.221894571814	5039.221894571814	5039.221894571814	5039.221894571814	5039.221894571814	5039.221894571814	5039.221894571814	5039.221894571814	5039.221894571814	5039.221894571814	5039.221894571814	5039.221894571814	5039.221894571814	5039.221894571814	5039.221894571814	5039.221894571814	5039.221894571814	5039.221894571814
5039.221894571814	5039.221894571814	5039.221894571814	5039.221894571814	5039.221894571814	5039.221894571814	5039.221894571814	5039.221894571814	5039.221894571814	5039.221894571814	5039.221894571814	5039.221894571814	5039.221894571814	5039.221894571814	5039.221894571814	5039.221894571814	5039.221894571814	5039.221894571814	5039.221894571814	5039.221894571814	5039.221894571814	5039.221894571814	5039.221894571814	5039.221894571814	5039.221894571814	5039.221894571814	5039.221894571814	5039.221894571814	5039.221894571814	5039.221894571814
5039.221894571814	5039.221894571814	5039.221894571814	5039.221894571814	5039.221894571814	5039.221894571814	5039.221894571814	5039.221894571814	5039.221894571814	5039.221894571814	5039.221894571814	5039.221894571814	5039.221894571814	5039.221894571814	5039.221894571814	5039.221894571814	5039.221894571814	5039.221894571814	5039.221894571814	5039.221894571814	5039.221894571814	5039.221894571814	5039.221894571814	5039.221894571814	5039.221894571814	5039.221894571814	5039.221894571814	5039.221894571814	5039.221894571814	5039.221894571814
5039.221894571814	5039.221894571814	5039.221894571814	5039.221894571814	5039.221894571814	5039.221894571814	5039.221894571814	5039.221894571814	5039.221894571814	5039.221894571814	5039.221894571814	5039.221894571814	5039.221894571814	5039.221894571814	5039.221894571814	5039.221894571814	5039.221894571814	5039.221894571814	5039.221894571814	5039.221894571814	5039.221894571814	5039.221894571814	5039.221894571814	5039.221894571814	5039.221894571814	5039.221894571814	5039.221894571814	5039.221894571814	5039.221894571814	5039.221894571814
5039.221894571814	5039.221894571814	5039.221894571814	5039.221894571814	5039.221894571814	5039.221894571814	5039.221894571814	5039.221894571814	5039.221894571814	5039.221894571814	5039.221894571814	5039.221894571814	5039.221894571814	5039.221894571814	5039.221894571814	5039.221894571814	5039.221894571814	5039.221894571814	5039.221894571814	5039.221894571814	5039.221894571814	5039.221894571814	5039.221894571814	5039.221894571814	5039.221894571814	5039.221894571814	5039.221894571814	5039.221894571814	5039.221894571814	5039.221894571814
5039.221894571814	5039.221894571814	5039.221894571814	5039.221894571814	5039.221894571814	5039.221894571814	5039.221894571814	5039.221894571814	5039.221894571814	5039.221894571814	5039.221894571814	5039.221894571814	5039.221894571814	5039.221894571814	5039.221894571814	5039.221894571814	5039.221894571814	5039.221894571814	5039.221894571814	5039.221894571814	5039.221894571814	5039.221894571814	5039.221894571814	5039.221894571814	5039.221894571814	5039.221894571814	5039.221894571814	5039.221894571814	5039.221894571814	5039.221894571814
5039.159846360029	5039.159846360029	5039.159846360029	5039.159846360029	5039.159846360029	5039.159846360029	5039.159846360029	5039.159846360029	5039.159846360029	5039.159846360029	5039.159846360029	5039.159846360029	5039.159846360029	5039.159846360029	5039.159846360029	5039.159846360029	5039.159846360029	5039.159846360029	5039.159846360029	5039.159846360029	5039.159846360029	5039.159846360029	5039.159846360029	5039.159846360029	5039.159846360029	5039.159846360029	5039.159846360029	5039.159846360029	5039.159846360029	5039.159846360029
5039.159846360029	5039.159846360029	5039.159846360029	5039.159846360029	5039.159846360029	5039.159846360029	5039.159846360029	5039.159846360029	5039.159846360029	5039.159846360029	5039.159846360029	5039.159846360029	5039.159846360029	5039.159846360029	5039.159846360029	5039.159846360029	5039.159846360029	5039.159846360029	5039.159846360029	5039.159846360029	5039.159846360029	5039.159846360029	5039.159846360029	5039.159846360029	5039.159846360029	5039.159846360029	5039.159846360029	5039.159846360029	5039.159846360029	5039.159846360029
5039.159846360029	5039.159846360029	5039.159846360029	5039.159846360029	5039.159846360029	5039.159846360029	5039.159846360029	5039.159846360029	5039.159846360029	5039.159846360029	5039.159846360029	5039.159846360029	5039.159846360029	5039.159846360029	5039.159846360029	5039.159846360029	5039.159846360029	5039.159846360029	5039.159846360029	5039.159846360029	5039.159846360029	5039.159846360029	5039.159846360029	5039.159846360029	5039.159846360029	5039.159846360029	5039.159846360029	5039.159846360029	5039.159846360029	5039.159846360029
5039.159846360029	5039.159846360029	5039.159846360029	5039.159846360029	5039.159846360029	5039.159846360029	5039.159846360029	5039.159846360029	5039.159846360029	5039.159846360029	5039.159846360029	5039.159846360029	5039.159846360029	5039.159846360029	5039.159846360029	5039.159846360029	5039.159846360029	5039.159846360029	5039.159846360029	5039.159846360029	5039.159846360029	5039.159846360029	5039.159846360029	5039.159846360029	5039.159846360029	5039.159846360029	5039.159846360029	5039.159846360029	5039.159846360029	5039.159846360029
5039.159846360029	5039.159846360029	5039.159846360029	5039.159846360029	5039.159846360029	5039.159846360029	5039.159846360029	5039.159846360029	5039.159846360029	5039.159846360029	5039.159846360029	5039.159846360029	5039.159846360029	5039.159846360029	5039.159846360029	5039.159846360029	5039.159846360029	5039.159846360029	5039.159846360029	5039.159846360029	5039.159846360029	5039.159846360029	5039.159846360029	5039.159846360029	5039.159846360029	5039.159846360029	5039.159846360029	5039.159846360029	5039.159846360029	5039.159846360029
5039.143301657419	5039.143301657419	5039.143301657419	5039.143301657419	5039.143301657419	5039.143301657419	5039.143301657419	5039.143301657419	5039.143301657419	5039.143301657419	5039.143301657419	5039.143301657419	5039.143301657419	5039.143301657419	5039.143301657419	5039.143301657419	5039.143301657419	5039.143301657419	5039.143301657419	5039.143301657419	5039.143301657419	5039.143301657419	5039.143301657419	5039.143301657419	5039.143301657419	5039.143301657419	5039.143301657419	5039.143301657419	5039.143301657419	5039.143301657419
5039.143301657419	5039.143301657419	5039.143301657419	5039.143301657419	5039.143301657419	5039.143301657419	5039.143301657419	5039.143301657419	5039.143301657419	5039.143301657419	5039.143301657419	5039.143301657419	5039.143301657419	5039.143301657419	5039.143301657419	5039.143301657419	5039.143301657419	5039.143301657419	5039.143301657419	5039.143301657419	5039.143301657419	5039.143301657419	5039.143301657419	5039.143301657419	5039.143301657419	5039.143301657419	5039.143301657419	5039.143301657419	5039.143301657419	5039.143301657419
5039.113172635834	5039.113172635834	5039.113172635834	5039.113172635834	5039.113172635834	5039.113172635834	5039.113172635834	5039.113172635834	5039.113172635834	5039.113172635834	5039.113172635834	5039.113172635834	5039.113172635834	5039.113172635834	5039.113172635834	5039.113172635834	5039.113172635834	5039.113172635834	5039.113172635834	5039.113172635834	5039.113172635834	5039.113172635834	5039.113172635834	5039.113172635834	5039.113172635834	5039.113172635834	5039.113172635834	5039.113172635834	5039.113172635834	5039.113172635834
5039.113172635834	5039.113172635834	5039.113172635834	5039.113172635834	5039.113172635834	5039.113172635834	5039.113172635834	5039.113172635834	5039.113172635834	5039.113172635834	5039.113172635834	5039.113172635834	5039.113172635834	5039.113172635834	5039.113172635834	5039.113172635834	5039.113172635834	5039.113172635834	5039.113172635834	5039.113172635834	5039.113172635834	5039.113172635834	5039.113172635834	5039.113172635834	5039.113172635834	5039.113172635834	5039.113172635834	5039.113172635834	5039.113172635834	5039.113172635834
5039.113172635834	5039.113172635834	5039.113172635834	5039.113172635834	5039.113172635834	5039.113172635834	5039.113172635834	5039.113172635834	5039.113172635834	5039.113172635834	5039.113172635834	5039.113172635834	5039.113172635834	5039.113172635834	5039.113172635834	5039.113172635834	5039.113172635834	5039.113172635834	5039.113172635834	5039.113172635834	5039.113172635834	5039.113172635834	5039.113172635834	5039.113172635834	5039.113172635834	5039.113172635834	5039.113172635834	5039.113172635834	5039.113172635834	5039.113172635834
5039.113172635834	5039.113172635834	5039.113172635834	5039.113172635834	5039.113172635834	5039.113172635834	5039.113172635834	5039.113172635834	5039.113172635834	5039.113172635834	5039.113172635834	5039.113172635834	5039.113172635834	5039.113172635834	5039.113172635834	5039.113172635834	5039.113172635834	5039.113172635834	5039.113172635834	5039.113172635834	5039.113172635834	5039.113172635834	5039.113172635834	5039.113172635834	5039.113172635834	5039.113172635834	5039.113172635834	5039.113172635834	5039.113172635834	5039.113172635834
5039.1072493395895	5039.1072493395895	5039.1072493395895	5039.1072493395895	5039.1072493395895	5039.1072493395895	5039.1072493395895	5039.1072493395895	5039.1072493395895	5039.1072493395895	5039.1072493395895	5039.1072493395895	5039.1072493395895	5039.1072493395895	5039.1072493395895	5039.1072493395895	5039.1072493395895	5039.1072493395895	5039.1072493395895	5039.1072493395895	5039.1072493395895	5039.1072493395895	5039.1072493395895	5039.1072493395895	5039.1072493395895	5039.1072493395895	5039.1072493395895	5039.1072493395895	5039.1072493395895	5039.1072493395895
5039.101652704974	5039.101652704974	5039.101652704974	5039.101652704974	5039.101652704974	5039.101652704974	5039.101652704974	5039.101652704974	5039.101652704974	5039.101652704974	5039.101652704974	5039.101652704974	5039.101652704974	5039.101652704974	5039.101652704974	5039.101652704974	5039.101652704974	5039.101652704974	5039.101652704974	5039.101652704974	5039.101652704974	5039.101652704974	5039.101652704974	5039.101652704974	5039.101652704974	5039.101652704974	5039.101652704974	5039.101652704974	5039.101652704974	5039.101652704974
5039.101652704974	5039.101652704974	5039.101652704974	5039.101652704974	5039.101652704974	5039.101652704974	5039.101652704974	5039.101652704974	5039.101652704974	5039.101652704974	5039.101652704974	5039.101652704974	5039.101652704974	5039.101652704974	5039.101652704974	5039.101652704974	5039.101652704974	5039.101652704974	5039.101652704974	5039.101652704974	5039.101652704974	5039.101652704974	5039.101652704974	5039.101652704974	5039.101652704974	5039.101652704974	5039.101652704974	5039.101652704974	5039.101652704974	5039.101652704974
5039.08741890794	5039.08741890794	5039.08741890794	5039.08741890794	5039.08741890794	5039.08741890794	5039.08741890794	5039.08741890794	5039.08741890794	5039.08741890794	5039.08741890794	5039.08741890794	5039.08741890794	5039.08741890794	5039.08741890794	5039.08741890794	5039.08741890794	5039.08741890794	5039.08741890794	5039.08741890794	5039.08741890794	5039.08741890794	5039.08741890794	5039.08741890794	5039.08741890794	5039.08741890794	5039.08741890794	5039.08741890794	5039.08741890794	5039.08741890794
5039.08741890794	5039.08741890794	5039.08741890794	5039.08741890794	5039.08741890794	5039.08741890794	5039.08741890794	5039.08741890794	5039.08741890794	5039.08741890794	5039.08741890794	5039.08741890794	5039.08741890794	5039.08741890794	5039.08741890794	5039.08741890794	5039.08741890794	5039.08741890794	5039.08741890794	5039.08741890794	5039.08741890794	5039.08741890794	5039.08741890794	5039.08741890794	5039.08741890794	5039.08741890794	5039.08741890794	5039.08741890794	5039.08741890794	5039.08741890794
5039.068708757048	5039.068708757048	5039.068708757048	5039.068708757048	5039.068708757048	5039.068708757048	5039.068708757048	5039.068708757048	5039.068708757048	5039.068708757048	5039.068708757048	5039.068708757048	5039.068708757048	5039.068708757048	5039.068708757048	5039.068708757048	5039.068708757048	5039.068708757048	5039.068708757048	5039.068708757048	5039.068708757048	5039.068708757048	5039.068708757048	5039.068708757048	5039.068708757048	5039.068708757048	5039.068708757048	5039.068708757048	5039.068708757048	5039.068708757048
5039.068708757048	5039.068708757048	5039.068708757048	5039.068708757048	5039.068708757048	5039.068708757048	5039.068708757048	5039.068708757048	5039.068708757048	5039.068708757048	5039.068708757048	5039.068708757048	5039.068708757048	5039.068708757048	5039.068708757048	5039.068708757048	5039.068708757048	5039.068708757048	5039.068708757048	5039.068708757048	5039.068708757048	5039.068708757048	5039.068708757048	5039.068708757048	5039.068708757048	5039.068708757048	5039.068708757048	5039.068708757048	5039.068708757048	5039.068708757048
5039.063318817032	5039.063318817032	5039.063318817032	5039.063318817032	5039.063318817032	5039.063318817032	5039.063318817032	5039.063318817032	5039.063318817032	5039.063318817032	5039.063318817032	5039.063318817032	5039.063318817032	5039.063318817032	5039.063318817032	5039.063318817032	5039.063318817032	5039.063318817032	5039.063318817032	5039.063318817032	5039.063318817032	5039.063318817032	5039.063318817032	5039.063318817032	5039.063318817032	5039.063318817032	5039.063318817032	5039.063318817032	5039.063318817032	5039.063318817032
5039.045631445535	5039.045631445535	5039.045631445535	5039.045631445535	5039.045631445535	5039.045631445535	5039.045631445535	5039.045631445535	5039.045631445535	5039.045631445535	5039.045631445535	5039.045631445535	5039.045631445535	5039.045631445535	5039.045631445535	5039.045631445535	5039.045631445535	5039.045631445535	5039.045631445535	5039.045631445535	5039.045631445535	5039.045631445535	5039.045631445535	5039.045631445535	5039.045631445535	5039.045631445535	5039.045631445535	5039.045631445535	5039.045631445535	5039.045631445535
5039.045631445535	5039.045631445535	5039.045631445535	5039.045631445535	5039.045631445535	5039.045631445535	5039.045631445535	5039.045631445535	5039.045631445535	5039.045631445535	5039.045631445535	5039.045631445535	5039.045631445535	5039.045631445535	5039.045631445535	5039.045631445535	5039.045631445535	5039.045631445535	5039.045631445535	5039.045631445535	5039.045631445535	5039.045631445535	5039.045631445535	5039.045631445535	5039.045631445535	5039.045631445535	5039.045631445535	5039.045631445535	5039.045631445535	5039.045631445535
5039.045631445535	5039.045631445535	5039.045631445535	5039.045631445535	5039.045631445535	5039.045631445535	5039.045631445535	5039.045631445535	5039.045631445535	5039.045631445535	5039.045631445535	5039.045631445535	5039.045631445535	5039.045631445535	5039.045631445535	5039.045631445535	5039.045631445535	5039.045631445535	5039.045631445535	5039.045631445535	5039.045631445535	5039.045631445535	5039.045631445535	5039.045631445535	5039.045631445535	5039.045631445535	5039.045631445535	5039.045631445535	5039.045631445535	5039.045631445535
5039.045631445535	5039.045631445535	5039.045631445535	5039.045631445535	5039.045631445535	5039.045631445535	5039.045631445535	5039.045631445535	5039.045631445535	5039.045631445535	5039.045631445535	5039.045631445535	5039.045631445535	5039.045631445535	5039.045631445535	5039.045631445535	5039.045631445535	5039.045631445535	5039.045631445535	5039.045631445535	5039.045631445535	5039.045631445535	5039.045631445535	5039.045631445535	5039.045631445535	5039.045631445535	5039.045631445535	5039.045631445535	5039.045631445535	5039.045631445535
5039.045631445535	5039.045631445535	5039.045631445535	5039.045631445535	5039.045631445535	5039.045631445535	5039.045631445535	5039.045631445535	5039.045631445535	5039.045631445535	5039.045631445535	5039.045631445535	5039.045631445535	5039.045631445535	5039.045631445535	5039.045631445535	5039.045631445535	5039.045631445535	5039.045631445535	5039.045631445535	5039.045631445535	5039.045631445535	5039.045631445535	5039.045631445535	5039.045631445535	5039.045631445535	5039.045631445535	5039.045631445535	5039.045631445535	5039.045631445535
5039.042304580265	5039.042304580265	5039.042304580265	5039.042304580265	5039.042304580265	5039.042304580265	5039.042304580265	5039.042304580265	5039.042304580265	5039.042304580265	5039.042304580265	5039.042304580265	5039.042304580265	5039.042304580265	5039.042304580265	5039.042304580265	5039.042304580265	5039.042304580265	5039.042304580265	5039.042304580265	5039.042304580265	5039.042304580265	5039.042304580265	5039.042304580265	5039.042304580265	5039.042304580265	5039.042304580265	5039.042304580265	5039.042304580265	5039.042304580265
5039.042304580265	5039.042304580265	5039.042304580265	5039.042304580265	5039.042304580265	5039.042304580265	5039.042304580265	5039.042304580265	5039.042304580265	5039.042304580265	5039.042304580265	5039.042304580265	5039.042304580265	5039.042304580265	5039.042304580265	5039.042304580265	5039.042304580265	5039.042304580265	5039.042304580265	5039.042304580265	5039.042304580265	5039.042304580265	5039.042304580265	5039.042304580265	5039.042304580265	5039.042304580265	5039.042304580265	5039.042304580265	5039.042304580265	5039.042304580265
5039.042304580265	5039.042304580265	5039.042304580265	5039.042304580265	5039.042304580265	5039.042304580265	5039.042304580265	5039.042304580265	5039.042304580265	5039.042304580265	5039.042304580265	5039.042304580265	5039.042304580265	5039.042304580265	5039.042304580265	5039.042304580265	5039.042304580265	5039.042304580265	5039.042304580265	5039.042304580265	5039.042304580265	5039.042304580265	5039.042304580265	5039.042304580265	5039.042304580265	5039.042304580265	5039.042304580265	5039.042304580265	5039.042304580265	5039.042304580265
5039.042304580265	5039.042304580265	5039.042304580265	5039.042304580265	5039.042304580265	5039.042304580265	5039.042304580265	5039.042304580265	5039.042304580265	5039.042304580265	5039.042304580265	5039.042304580265	5039.042304580265	5039.042304580265	5039.042304580265	5039.042304580265	5039.042304580265	5039.042304580265	5039.042304580265	5039.042304580265	5039.042304580265	5039.042304580265	5039.042304580265	5039.042304580265	5039.042304580265	5039.042304580265	5039.042304580265	5039.042304580265	5039.042304580265	5039.042304580265
5039.042304580265	5039.042304580265	5039.042304580265	5039.042304580265	5039.042304580265	5039.042304580265	5039.042304580265	5039.042304580265	5039.042304580265	5039.042304580265	5039.042304580265	5039.042304580265	5039.042304580265	5039.042304580265	5039.042304580265	5039.042304580265	5039.042304580265	5039.042304580265	5039.042304580265	5039.042304580265	5039.042304580265	5039.042304580265	5039.042304580265	5039.042304580265	5039.042304580265	5039.042304580265	5039.042304580265	5039.042304580265	5039.042304580265	5039.042304580265
5039.042304580265	5039.042304580265	5039.042304580265	5039.042304580265	5039.042304580265	5039.042304580265	5039.042304580265	5039.042304580265	5039.042304580265	5039.042304580265	5039.042304580265	5039.042304580265	5039.042304580265	5039.042304580265	5039.042304580265	5039.042304580265	5039.042304580265	5039.042304580265	5039.042304580265	5039.042304580265	5039.042304580265	5039.042304580265	5039.042304580265	5039.042304580265	5039.042304580265	5039.042304580265	5039.042304580265	5039.042304580265	5039.042304580265	5039.042304580265
5039.042304580265	5039.042304580265	5039.042304580265	5039.042304580265	5039.042304580265	5039.042304580265	5039.042304580265	5039.042304580265	5039.042304580265	5039.042304580265	5039.042304580265	5039.042304580265	5039.042304580265	5039.042304580265	5039.042304580265	5039.042304580265	5039.042304580265	5039.042304580265	5039.042304580265	5039.042304580265	5039.042304580265	5039.042304580265	5039.042304580265	5039.042304580265	5039.042304580265	5039.042304580265	5039.042304580265	5039.042304580265	5039.042304580265	5039.042304580265
5039.042304580265	5039.042304580265	5039.042304580265	5039.042304580265	5039.042304580265	5039.042304580265	5039.042304580265	5039.042304580265	5039.042304580265	5039.042304580265	5039.042304580265	5039.042304580265	5039.042304580265	5039.042304580265	5039.042304580265	5039.042304580265	5039.042304580265	5039.042304580265	5039.042304580265	5039.042304580265	5039.042304580265	5039.042304580265	5039.042304580265	5039.042304580265	5039.042304580265	5039.042304580265	5039.042304580265	5039.042304580265	5039.042304580265	5039.042304580265
5039.042304580265	5039.042304580265	5039.042304580265	5039.042304580265	5039.042304580265	5039.042304580265	5039.042304580265	5039.042304580265	5039.042304580265	5039.042304580265	5039.042304580265	5039.042304580265	5039.042304580265	5039.042304580265	5039.042304580265	5039.042304580265	5039.042304580265	5039.042304580265	5039.042304580265	5039.042304580265	5039.042304580265	5039.042304580265	5039.042304580265	5039.042304580265	5039.042304580265	5039.042304580265	5039.042304580265	5039.042304580265	5039.042304580265	5039.042304580265
5039.042304580265	5039.042304580265	5039.042304580265	5039.042304580265	5039.042304580265	5039.042304580265	5039.042304580265	5039.042304580265	5039.042304580265	5039.042304580265	5039.042304580265	5039.042304580265	5039.042304580265	5039.042304580265	5039.042304580265	5039.042304580265	5039.042304580265	5039.042304580265	5039.042304580265	5039.042304580265	5039.042304580265	5039.042304580265	5039.042304580265	5039.042304580265	5039.042304580265	5039.042304580265	5039.042304580265	5039.042304580265	5039.042304580265	5039.042304580265
5039.042304580265	5039.042304580265	5039.042304580265	5039.042304580265	5039.042304580265	5039.042304580265	5039.042304580265	5039.042304580265	5039.042304580265	5039.042304580265	5039.042304580265	5039.042304580265	5039.042304580265	5039.042304580265	5039.042304580265	5039.042304580265	5039.042304580265	5039.042304580265	5039.042304580265	5039.042304580265	5039.042304580265	5039.042304580265	5039.042304580265	5039.042304580265	5039.042304580265	5039.042304580265	5039.042304580265	5039.042304580265	5039.042304580265	5039.042304580265
5039.042304580265	5039.042304580265	5039.042304580265	5039.042304580265	5039.042304580265	5039.042304580265	5039.042304580265	5039.042304580265	5039.042304580265	5039.042304580265	5039.042304580265	5039.042304580265	5039.042304580265	5039.042304580265	5039.042304580265	5039.042304580265	5039.042304580265	5039.042304580265	5039.042304580265	5039.042304580265	5039.042304580265	5039.042304580265	5039.042304580265	5039.042304580265	5039.042304580265	5039.042304580265	5039.042304580265	5039.042304580265	5039.042304580265	5039.042304580265
5039.042304580265	5039.042304580265	5039.042304580265	5039.042304580265	5039.042304580265	5039.042304580265	5039.042304580265	5039.042304580265	5039.042304580265	5039.042304580265	5039.042304580265	5039.042304580265	5039.042304580265	5039.042304580265	5039.042304580265	5039.042304580265	5039.042304580265	5039.042304580265	5039.042304580265	5039.042304580265	5039.042304580265	5039.042304580265	5039.042304580265	5039.042304580265	5039.042304580265	5039.042304580265	5039.042304580265	5039.042304580265	5039.042304580265	5039.042304580265
5039.034450793208	5039.034450793208	5039.034450793208	5039.034450793208	5039.034450793208	5039.034450793208	5039.034450793208	5039.034450793208	5039.034450793208	5039.034450793208	5039.034450793208	5039.034450793208	5039.034450793208	5039.034450793208	5039.034450793208	5039.034450793208	5039.034450793208	5039.034450793208	5039.034450793208	5039.034450793208	5039.034450793208	5039.034450793208	5039.034450793208	5039.034450793208	5039.034450793208	5039.034450793208	5039.034450793208	5039.034450793208	5039.034450793208	5039.034450793208
5039.034450793208	5039.034450793208	5039.034450793208	5039.034450793208	5039.034450793208	5039.034450793208	5039.034450793208	5039.034450793208	5039.034450793208	5039.034450793208	5039.034450793208	5039.034450793208	5039.034450793208	5039.034450793208	5039.034450793208	5039.034450793208	5039.034450793208	5039.034450793208	5039.034450793208	5039.034450793208	5039.034450793208	5039.034450793208	5039.034450793208	5039.034450793208	5039.034450793208	5039.034450793208	5039.034450793208	5039.034450793208	5039.034450793208	5039.034450793208
5039.034450793208	5039.034450793208	5039.034450793208	5039.034450793208	5039.034450793208	5039.034450793208	5039.034450793208	5039.034450793208	5039.034450793208	5039.034450793208	5039.034450793208	5039.034450793208	5039.034450793208	5039.034450793208	5039.034450793208	5039.034450793208	5039.034450793208	5039.034450793208	5039.034450793208	5039.034450793208	5039.034450793208	5039.034450793208	5039.034450793208	5039.034450793208	5039.034450793208	5039.034450793208	5039.034450793208	5039.034450793208	5039.034450793208	5039.034450793208
5039.0104702394965	5039.0104702394965	5039.0104702394965	5039.0104702394965	5039.0104702394965	5039.0104702394965	5039.0104702394965	5039.0104702394965	5039.0104702394965	5039.0104702394965	5039.0104702394965	5039.0104702394965	5039.0104702394965	5039.0104702394965	5039.0104702394965	5039.0104702394965	5039.0104702394965	5039.0104702394965	5039.0104702394965	5039.0104702394965	5039.0104702394965	5039.0104702394965	5039.0104702394965	5039.0104702394965	5039.0104702394965	5039.0104702394965	5039.0104702394965	5039.0104702394965	5039.0104702394965	5039.0104702394965
5039.0104702394965	5039.0104702394965	5039.0104702394965	5039.0104702394965	5039.0104702394965	5039.0104702394965	5039.0104702394965	5039.0104702394965	5039.0104702394965	5039.0104702394965	5039.0104702394965	5039.0104702394965	5039.0104702394965	5039.0104702394965	5039.0104702394965	5039.0104702394965	5039.0104702394965	5039.0104702394965	5039.0104702394965	5039.0104702394965	5039.0104702394965	5039.0104702394965	5039.0104702394965	5039.0104702394965	5039.0104702394965	5039.0104702394965	5039.0104702394965	5039.0104702394965	5039.0104702394965	5039.0104702394965
5039.0104702394965	5039.0104702394965	5039.0104702394965	5039.0104702394965	5039.0104702394965	5039.0104702394965	5039.0104702394965	5039.0104702394965	5039.0104702394965	5039.0104702394965	5039.0104702394965	5039.0104702394965	5039.0104702394965	5039.0104702394965	5039.0104702394965	5039.0104702394965	5039.0104702394965	5039.0104702394965	5039.0104702394965	5039.0104702394965	5039.0104702394965	5039.0104702394965	5039.0104702394965	5039.0104702394965	5039.0104702394965	5039.0104702394965	5039.0104702394965	5039.0104702394965	5039.0104702394965	5039.0104702394965
5039.0104702394965	5039.0104702394965	5039.0104702394965	5039.0104702394965	5039.0104702394965	5039.0104702394965	5039.0104702394965	5039.0104702394965	5039.0104702394965	5039.0104702394965	5039.0104702394965	5039.0104702394965	5039.0104702394965	5039.0104702394965	5039.0104702394965	5039.0104702394965	5039.0104702394965	5039.0104702394965	5039.0104702394965	5039.0104702394965	5039.0104702394965	5039.0104702394965	5039.0104702394965	5039.0104702394965	5039.0104702394965	5039.0104702394965	5039.0104702394965	5039.0104702394965	5039.0104702394965	5039.0104702394965
5039.0104702394965	5039.0104702394965	5039.0104702394965	5039.0104702394965	5039.0104702394965	5039.0104702394965	5039.0104702394965	5039.0104702394965	5039.0104702394965	5039.0104702394965	5039.0104702394965	5039.0104702394965	5039.0104702394965	5039.0104702394965	5039.0104702394965	5039.0104702394965	5039.0104702394965	5039.0104702394965	5039.0104702394965	5039.0104702394965	5039.0104702394965	5039.0104702394965	5039.0104702394965	5039.0104702394965	5039.0104702394965	5039.0104702394965	5039.0104702394965	5039.0104702394965	5039.0104702394965	5039.0104702394965
5039.0104702394965	5039.0104702394965	5039.0104702394965	5039.0104702394965	5039.0104702394965	5039.0104702394965	5039.0104702394965	5039.0104702394965	5039.0104702394965	5039.0104702394965	5039.0104702394965	5039.0104702394965	5039.0104702394965	5039.0104702394965	5039.0104702394965	5039.0104702394965	5039.0104702394965	5039.0104702394965	5039.0104702394965	5039.0104702394965	5039.0104702394965	5039.0104702394965	5039.0104702394965	5039.0104702394965	5039.0104702394965	5039.0104702394965	5039.0104702394965	5039.0104702394965	5039.0104702394965	5039.0104702394965
5039.0104702394965	5039.0104702394965	5039.0104702394965	5039.0104702394965	5039.0104702394965	5039.0104702394965	5039.0104702394965	5039.0104702394965	5039.0104702394965	5039.0104702394965	5039.0104702394965	5039.0104702394965	5039.0104702394965	5039.0104702394965	5039.0104702394965	5039.0104702394965	5039.0104702394965	5039.0104702394965	5039.0104702394965	5039.0104702394965	5039.0104702394965	5039.0104702394965	5039.0104702394965	5039.0104702394965	5039.0104702394965	5039.0104702394965	5039.0104702394965	5039.0104702394965	5039.0104702394965	5039.0104702394965
5039.0104702394965	5039.0104702394965	5039.0104702394965	5039.0104702394965	5039.0104702394965	5039.0104702394965	5039.0104702394965	5039.0104702394965	5039.0104702394965	5039.0104702394965	5039.0104702394965	5039.0104702394965	5039.0104702394965	5039.0104702394965	5039.0104702394965	5039.0104702394965	5039.0104702394965	5039.0104702394965	5039.0104702394965	5039.0104702394965	5039.0104702394965	5039.0104702394965	5039.0104702394965	5039.0104702394965	5039.0104702394965	5039.0104702394965	5039.0104702394965	5039.0104702394965	5039.0104702394965	5039.0104702394965
5039.005655551988	5039.005655551988	5039.005655551988	5039.005655551988	5039.005655551988	5039.005655551988	5039.005655551988	5039.005655551988	5039.005655551988	5039.005655551988	5039.005655551988	5039.005655551988	5039.005655551988	5039.005655551988	5039.005655551988	5039.005655551988	5039.005655551988	5039.005655551988	5039.005655551988	5039.005655551988	5039.005655551988	5039.005655551988	5039.005655551988	5039.005655551988	5039.005655551988	5039.005655551988	5039.005655551988	5039.005655551988	5039.005655551988	5039.005655551988
5039.005655551988	5039.005655551988	5039.005655551988	5039.005655551988	5039.005655551988	5039.005655551988	5039.005655551988	5039.005655551988	5039.005655551988	5039.005655551988	5039.005655551988	5039.005655551988	5039.005655551988	5039.005655551988	5039.005655551988	5039.005655551988	5039.005655551988	5039.005655551988	5039.005655551988	5039.005655551988	5039.005655551988	5039.005655551988	5039.005655551988	5039.005655551988	5039.005655551988	5039.005655551988	5039.005655551988	5039.005655551988	5039.005655551988	5039.005655551988
5039.005655551988	5039.005655551988	5039.005655551988	5039.005655551988	5039.005655551988	5039.005655551988	5039.005655551988	5039.005655551988	5039.005655551988	5039.005655551988	5039.005655551988	5039.005655551988	5039.005655551988	5039.005655551988	5039.005655551988	5039.005655551988	5039.005655551988	5039.005655551988	5039.005655551988	5039.005655551988	5039.005655551988	5039.005655551988	5039.005655551988	5039.005655551988	5039.005655551988	5039.005655551988	5039.005655551988	5039.005655551988	5039.005655551988	5039.005655551988
5039.005655551988	5039.005655551988	5039.005655551988	5039.005655551988	5039.005655551988	5039.005655551988	5039.005655551988	5039.005655551988	5039.005655551988	5039.005655551988	5039.005655551988	5039.005655551988	5039.005655551988	5039.005655551988	5039.005655551988	5039.005655551988	5039.005655551988	5039.005655551988	5039.005655551988	5039.005655551988	5039.005655551988	5039.005655551988	5039.005655551988	5039.005655551988	5039.005655551988	5039.005655551988	5039.005655551988	5039.005655551988	5039.005655551988	5039.005655551988
5038.984508922951	5038.984508922951	5038.984508922951	5038.984508922951	5038.984508922951	5038.984508922951	5038.984508922951	5038.984508922951	5038.984508922951	5038.984508922951	5038.984508922951	5038.984508922951	5038.984508922951	5038.984508922951	5038.984508922951	5038.984508922951	5038.984508922951	5038.984508922951	5038.984508922951	5038.984508922951	5038.984508922951	5038.984508922951	5038.984508922951	5038.984508922951	5038.984508922951	5038.984508922951	5038.984508922951	5038.984508922951	5038.984508922951	5038.984508922951
5038.984508922951	5038.984508922951	5038.984508922951	5038.984508922951	5038.984508922951	5038.984508922951	5038.984508922951	5038.984508922951	5038.984508922951	5038.984508922951	5038.984508922951	5038.984508922951	5038.984508922951	5038.984508922951	5038.984508922951	5038.984508922951	5038.984508922951	5038.984508922951	5038.984508922951	5038.984508922951	5038.984508922951	5038.984508922951	5038.984508922951	5038.984508922951	5038.984508922951	5038.984508922951	5038.984508922951	5038.984508922951	5038.984508922951	5038.984508922951
5038.984508922951	5038.984508922951	5038.984508922951	5038.984508922951	5038.984508922951	5038.984508922951	5038.984508922951	5038.984508922951	5038.984508922951	5038.984508922951	5038.984508922951	5038.984508922951	5038.984508922951	5038.984508922951	5038.984508922951	5038.984508922951	5038.984508922951	5038.984508922951	5038.984508922951	5038.984508922951	5038.984508922951	5038.984508922951	5038.984508922951	5038.984508922951	5038.984508922951	5038.984508922951	5038.984508922951	5038.984508922951	5038.984508922951	5038.984508922951
5038.984508922951	5038.984508922951	5038.984508922951	5038.984508922951	5038.984508922951	5038.984508922951	5038.984508922951	5038.984508922951	5038.984508922951	5038.984508922951	5038.984508922951	5038.984508922951	5038.984508922951	5038.984508922951	5038.984508922951	5038.984508922951	5038.984508922951	5038.984508922951	5038.984508922951	5038.984508922951	5038.984508922951	5038.984508922951	5038.984508922951	5038.984508922951	5038.984508922951	5038.984508922951	5038.984508922951	5038.984508922951	5038.984508922951	5038.984508922951
5038.984508922951	5038.984508922951	5038.984508922951	5038.984508922951	5038.984508922951	5038.984508922951	5038.984508922951	5038.984508922951	5038.984508922951	5038.984508922951	5038.984508922951	5038.984508922951	5038.984508922951	5038.984508922951	5038.984508922951	5038.984508922951	5038.984508922951	5038.984508922951	5038.984508922951	5038.984508922951	5038.984508922951	5038.984508922951	5038.984508922951	5038.984508922951	5038.984508922951	5038.984508922951	5038.984508922951	5038.984508922951	5038.984508922951	5038.984508922951
5038.984508922951	5038.984508922951	5038.984508922951	5038.984508922951	5038.984508922951	5038.984508922951	5038.984508922951	5038.984508922951	5038.984508922951	5038.984508922951	5038.984508922951	5038.984508922951	5038.984508922951	5038.984508922951	5038.984508922951	5038.984508922951	5038.984508922951	5038.984508922951	5038.984508922951	5038.984508922951	5038.984508922951	5038.984508922951	5038.984508922951	5038.984508922951	5038.984508922951	5038.984508922951	5038.984508922951	5038.984508922951	5038.984508922951	5038.984508922951
5038.984508922951	5038.984508922951	5038.984508922951	5038.984508922951	5038.984508922951	5038.984508922951	5038.984508922951	5038.984508922951	5038.984508922951	5038.984508922951	5038.984508922951	5038.984508922951	5038.984508922951	5038.984508922951	5038.984508922951	5038.984508922951	5038.984508922951	5038.984508922951	5038.984508922951	5038.984508922951	5038.984508922951	5038.984508922951	5038.984508922951	5038.984508922951	5038.984508922951	5038.984508922951	5038.984508922951	5038.984508922951	5038.984508922951	5038.984508922951
5038.984508922951	5038.984508922951	5038.984508922951	5038.984508922951	5038.984508922951	5038.984508922951	5038.984508922951	5038.984508922951	5038.984508922951	5038.984508922951	5038.984508922951	5038.984508922951	5038.984508922951	5038.984508922951	5038.984508922951	5038.984508922951	5038.984508922951	5038.984508922951	5038.984508922951	5038.984508922951	5038.984508922951	5038.984508922951	5038.984508922951	5038.984508922951	5038.984508922951	5038.984508922951	5038.984508922951	5038.984508922951	5038.984508922951	5038.984508922951
5038.984508922951	5038.984508922951	5038.984508922951	5038.984508922951	5038.984508922951	5038.984508922951	5038.984508922951	5038.984508922951	5038.984508922951	5038.984508922951	5038.984508922951	5038.984508922951	5038.984508922951	5038.984508922951	5038.984508922951	5038.984508922951	5038.984508922951	5038.984508922951	5038.984508922951	5038.984508922951	5038.984508922951	5038.984508922951	5038.984508922951	5038.984508922951	5038.984508922951	5038.984508922951	5038.984508922951	5038.984508922951	5038.984508922951	5038.984508922951
5038.984508922951	5038.984508922951	5038.984508922951	5038.984508922951	5038.984508922951	5038.984508922951	5038.984508922951	5038.984508922951	5038.984508922951	5038.984508922951	5038.984508922951	5038.984508922951	5038.984508922951	5038.984508922951	5038.984508922951	5038.984508922951	5038.984508922951	5038.984508922951	5038.984508922951	5038.984508922951	5038.984508922951	5038.984508922951	5038.984508922951	5038.984508922951	5038.984508922951	5038.984508922951	5038.984508922951	5038.984508922951	5038.984508922951	5038.984508922951
5038.984508922951	5038.984508922951	5038.984508922951	5038.984508922951	5038.984508922951	5038.984508922951	5038.984508922951	5038.984508922951	5038.984508922951	5038.984508922951	5038.984508922951	5038.984508922951	5038.984508922951	5038.984508922951	5038.984508922951	5038.984508922951	5038.984508922951	5038.984508922951	5038.984508922951	5038.984508922951	5038.984508922951	5038.984508922951	5038.984508922951	5038.984508922951	5038.984508922951	5038.984508922951	5038.984508922951	5038.984508922951	5038.984508922951	5038.984508922951
5038.984508922951	5038.984508922951	5038.984508922951	5038.984508922951	5038.984508922951	5038.984508922951	5038.984508922951	5038.984508922951	5038.984508922951	5038.984508922951	5038.984508922951	5038.984508922951	5038.984508922951	5038.984508922951	5038.984508922951	5038.984508922951	5038.984508922951	5038.984508922951	5038.984508922951	5038.984508922951	5038.984508922951	5038.984508922951	5038.984508922951	5038.984508922951	5038.984508922951	5038.984508922951	5038.984508922951	5038.984508922951	5038.984508922951	5038.984508922951
5038.984508922951	5038.984508922951	5038.984508922951	5038.984508922951	5038.984508922951	5038.984508922951	5038.984508922951	5038.984508922951	5038.984508922951	5038.984508922951	5038.984508922951	5038.984508922951	5038.984508922951	5038.984508922951	5038.984508922951	5038.984508922951	5038.984508922951	5038.984508922951	5038.984508922951	5038.984508922951	5038.984508922951	5038.984508922951	5038.984508922951	5038.984508922951	5038.984508922951	5038.984508922951	5038.984508922951	5038.984508922951	5038.984508922951	5038.984508922951
5038.984281156581	5038.984281156581	5038.984281156581	5038.984281156581	5038.984281156581	5038.984281156581	5038.984281156581	5038.984281156581	5038.984281156581	5038.984281156581	5038.984281156581	5038.984281156581	5038.984281156581	5038.984281156581	5038.984281156581	5038.984281156581	5038.984281156581	5038.984281156581	5038.984281156581	5038.984281156581	5038.984281156581	5038.984281156581	5038.984281156581	5038.984281156581	5038.984281156581	5038.984281156581	5038.984281156581	5038.984281156581	5038.984281156581	5038.984281156581
5038.984281156581	5038.984281156581	5038.984281156581	5038.984281156581	5038.984281156581	5038.984281156581	5038.984281156581	5038.984281156581	5038.984281156581	5038.984281156581	5038.984281156581	5038.984281156581	5038.984281156581	5038.984281156581	5038.984281156581	5038.984281156581	5038.984281156581	5038.984281156581	5038.984281156581	5038.984281156581	5038.984281156581	5038.984281156581	5038.984281156581	5038.984281156581	5038.984281156581	5038.984281156581	5038.984281156581	5038.984281156581	5038.984281156581	5038.984281156581
5038.983527222885	5038.983527222885	5038.983527222885	5038.983527222885	5038.983527222885	5038.983527222885	5038.983527222885	5038.983527222885	5038.983527222885	5038.983527222885	5038.983527222885	5038.983527222885	5038.983527222885	5038.983527222885	5038.983527222885	5038.983527222885	5038.983527222885	5038.983527222885	5038.983527222885	5038.983527222885	5038.983527222885	5038.983527222885	5038.983527222885	5038.983527222885	5038.983527222885	5038.983527222885	5038.983527222885	5038.983527222885	5038.983527222885	5038.983527222885
5038.983527222885	5038.983527222885	5038.983527222885	5038.983527222885	5038.983527222885	5038.983527222885	5038.983527222885	5038.983527222885	5038.983527222885	5038.983527222885	5038.983527222885	5038.983527222885	5038.983527222885	5038.983527222885	5038.983527222885	5038.983527222885	5038.983527222885	5038.983527222885	5038.983527222885	5038.983527222885	5038.983527222885	5038.983527222885	5038.983527222885	5038.983527222885	5038.983527222885	5038.983527222885	5038.983527222885	5038.983527222885	5038.983527222885	5038.983527222885
5038.980193661981	5038.980193661981	5038.980193661981	5038.980193661981	5038.980193661981	5038.980193661981	5038.980193661981	5038.980193661981	5038.980193661981	5038.980193661981	5038.980193661981	5038.980193661981	5038.980193661981	5038.980193661981	5038.980193661981	5038.980193661981	5038.980193661981	5038.980193661981	5038.980193661981	5038.980193661981	5038.980193661981	5038.980193661981	5038.980193661981	5038.980193661981	5038.980193661981	5038.980193661981	5038.980193661981	5038.980193661981	5038.980193661981	5038.980193661981
5038.980193661981	5038.980193661981	5038.980193661981	5038.980193661981	5038.980193661981	5038.980193661981	5038.980193661981	5038.980193661981	5038.980193661981	5038.980193661981	5038.980193661981	5038.980193661981	5038.980193661981	5038.980193661981	5038.980193661981	5038.980193661981	5038.980193661981	5038.980193661981	5038.980193661981	5038.980193661981	5038.980193661981	5038.980193661981	5038.980193661981	5038.980193661981	5038.980193661981	5038.980193661981	5038.980193661981	5038.980193661981	5038.980193661981	5038.980193661981
5038.9748133000285	5038.9748133000285	5038.9748133000285	5038.9748133000285	5038.9748133000285	5038.9748133000285	5038.9748133000285	5038.9748133000285	5038.9748133000285	5038.9748133000285	5038.9748133000285	5038.9748133000285	5038.9748133000285	5038.9748133000285	5038.9748133000285	5038.9748133000285	5038.9748133000285	5038.9748133000285	5038.9748133000285	5038.9748133000285	5038.9748133000285	5038.9748133000285	5038.9748133000285	5038.9748133000285	5038.9748133000285	5038.9748133000285	5038.9748133000285	5038.9748133000285	5038.9748133000285	5038.9748133000285
5038.9748133000285	5038.9748133000285	5038.9748133000285	5038.9748133000285	5038.9748133000285	5038.9748133000285	5038.9748133000285	5038.9748133000285	5038.9748133000285	5038.9748133000285	5038.9748133000285	5038.9748133000285	5038.9748133000285	5038.9748133000285	5038.9748133000285	5038.9748133000285	5038.9748133000285	5038.9748133000285	5038.9748133000285	5038.9748133000285	5038.9748133000285	5038.9748133000285	5038.9748133000285	5038.9748133000285	5038.9748133000285	5038.9748133000285	5038.9748133000285	5038.9748133000285	5038.9748133000285	5038.9748133000285
5038.9748133000285	5038.9748133000285	5038.9748133000285	5038.9748133000285	5038.9748133000285	5038.9748133000285	5038.9748133000285	5038.9748133000285	5038.9748133000285	5038.9748133000285	5038.9748133000285	5038.9748133000285	5038.9748133000285	5038.9748133000285	5038.9748133000285	5038.9748133000285	5038.9748133000285	5038.9748133000285	5038.9748133000285	5038.9748133000285	5038.9748133000285	5038.9748133000285	5038.9748133000285	5038.9748133000285	5038.9748133000285	5038.9748133000285	5038.9748133000285	5038.9748133000285	5038.9748133000285	5038.9748133000285
5038.9748133000285	5038.9748133000285	5038.9748133000285	5038.9748133000285	5038.9748133000285	5038.9748133000285	5038.9748133000285	5038.9748133000285	5038.9748133000285	5038.9748133000285	5038.9748133000285	5038.9748133000285	5038.9748133000285	5038.9748133000285	5038.9748133000285	5038.9748133000285	5038.9748133000285	5038.9748133000285	5038.9748133000285	5038.9748133000285	5038.9748133000285	5038.9748133000285	5038.9748133000285	5038.9748133000285	5038.9748133000285	5038.9748133000285	5038.9748133000285	5038.9748133000285	5038.9748133000285	5038.9748133000285
5038.9748133000285	5038.9748133000285	5038.9748133000285	5038.9748133000285	5038.9748133000285	5038.9748133000285	5038.9748133000285	5038.9748133000285	5038.9748133000285	5038.9748133000285	5038.9748133000285	5038.9748133000285	5038.9748133000285	5038.9748133000285	5038.9748133000285	5038.9748133000285	5038.9748133000285	5038.9748133000285	5038.9748133000285	5038.9748133000285	5038.9748133000285	5038.9748133000285	5038.9748133000285	5038.9748133000285	5038.9748133000285	5038.9748133000285	5038.9748133000285	5038.9748133000285	5038.9748133000285	5038.9748133000285
5038.972451417803	5038.972451417803	5038.972451417803	5038.972451417803	5038.972451417803	5038.972451417803	5038.972451417803	5038.972451417803	5038.972451417803	5038.972451417803	5038.972451417803	5038.972451417803	5038.972451417803	5038.972451417803	5038.972451417803	5038.972451417803	5038.972451417803	5038.972451417803	5038.972451417803	5038.972451417803	5038.972451417803	5038.972451417803	5038.972451417803	5038.972451417803	5038.972451417803	5038.972451417803	5038.972451417803	5038.972451417803	5038.972451417803	5038.972451417803
5038.972451417803	5038.972451417803	5038.972451417803	5038.972451417803	5038.972451417803	5038.972451417803	5038.972451417803	5038.972451417803	5038.972451417803	5038.972451417803	5038.972451417803	5038.972451417803	5038.972451417803	5038.972451417803	5038.972451417803	5038.972451417803	5038.972451417803	5038.972451417803	5038.972451417803	5038.972451417803	5038.972451417803	5038.972451417803	5038.972451417803	5038.972451417803	5038.972451417803	5038.972451417803	5038.972451417803	5038.972451417803	5038.972451417803	5038.972451417803
5038.968993159309	5038.968993159309	5038.968993159309	5038.968993159309	5038.968993159309	5038.968993159309	5038.968993159309	5038.968993159309	5038.968993159309	5038.968993159309	5038.968993159309	5038.968993159309	5038.968993159309	5038.968993159309	5038.968993159309	5038.968993159309	5038.968993159309	5038.968993159309	5038.968993159309	5038.968993159309	5038.968993159309	5038.968993159309	5038.968993159309	5038.968993159309	5038.968993159309	5038.968993159309	5038.968993159309	5038.968993159309	5038.968993159309	5038.968993159309
5038.968993159309	5038.968993159309	5038.968993159309	5038.968993159309	5038.968993159309	5038.968993159309	5038.968993159309	5038.968993159309	5038.968993159309	5038.968993159309	5038.968993159309	5038.968993159309	5038.968993159309	5038.968993159309	5038.968993159309	5038.968993159309	5038.968993159309	5038.968993159309	5038.968993159309	5038.968993159309	5038.968993159309	5038.968993159309	5038.968993159309	5038.968993159309	5038.968993159309	5038.968993159309	5038.968993159309	5038.968993159309	5038.968993159309	5038.968993159309
5038.968993159309	5038.968993159309	5038.968993159309	5038.968993159309	5038.968993159309	5038.968993159309	5038.968993159309	5038.968993159309	5038.968993159309	5038.968993159309	5038.968993159309	5038.968993159309	5038.968993159309	5038.968993159309	5038.968993159309	5038.968993159309	5038.968993159309	5038.968993159309	5038.968993159309	5038.968993159309	5038.968993159309	5038.968993159309	5038.968993159309	5038.968993159309	5038.968993159309	5038.968993159309	5038.968993159309	5038.968993159309	5038.968993159309	5038.968993159309
5038.968993159309	5038.968993159309	5038.968993159309	5038.968993159309	5038.968993159309	5038.968993159309	5038.968993159309	5038.968993159309	5038.968993159309	5038.968993159309	5038.968993159309	5038.968993159309	5038.968993159309	5038.968993159309	5038.968993159309	5038.968993159309	5038.968993159309	5038.968993159309	5038.968993159309	5038.968993159309	5038.968993159309	5038.968993159309	5038.968993159309	5038.968993159309	5038.968993159309	5038.968993159309	5038.968993159309	5038.968993159309	5038.968993159309	5038.968993159309
5038.968993159309	5038.968993159309	5038.968993159309	5038.968993159309	5038.968993159309	5038.968993159309	5038.968993159309	5038.968993159309	5038.968993159309	5038.968993159309	5038.968993159309	5038.968993159309	5038.968993159309	5038.968993159309	5038.968993159309	5038.968993159309	5038.968993159309	5038.968993159309	5038.968993159309	5038.968993159309	5038.968993159309	5038.968993159309	5038.968993159309	5038.968993159309	5038.968993159309	5038.968993159309	5038.968993159309	5038.968993159309	5038.968993159309	5038.968993159309
5038.968993159309	5038.968993159309	5038.968993159309	5038.968993159309	5038.968993159309	5038.968993159309	5038.968993159309	5038.968993159309	5038.968993159309	5038.968993159309	5038.968993159309	5038.968993159309	5038.968993159309	5038.968993159309	5038.968993159309	5038.968993159309	5038.968993159309	5038.968993159309	5038.968993159309	5038.968993159309	5038.968993159309	5038.968993159309	5038.968993159309	5038.968993159309	5038.968993159309	5038.968993159309	5038.968993159309	5038.968993159309	5038.968993159309	5038.968993159309
5038.959559492649	5038.959559492649	5038.959559492649	5038.959559492649	5038.959559492649	5038.959559492649	5038.959559492649	5038.959559492649	5038.959559492649	5038.959559492649	5038.959559492649	5038.959559492649	5038.959559492649	5038.959559492649	5038.959559492649	5038.959559492649	5038.959559492649	5038.959559492649	5038.959559492649	5038.959559492649	5038.959559492649	5038.959559492649	5038.959559492649	5038.959559492649	5038.959559492649	5038.959559492649	5038.959559492649	5038.959559492649	5038.959559492649	5038.959559492649
5038.959559492649	5038.959559492649	5038.959559492649	5038.959559492649	5038.959559492649	5038.959559492649	5038.959559492649	5038.959559492649	5038.959559492649	5038.959559492649	5038.959559492649	5038.959559492649	5038.959559492649	5038.959559492649	5038.959559492649	5038.959559492649	5038.959559492649	5038.959559492649	5038.959559492649	5038.959559492649	5038.959559492649	5038.959559492649	5038.959559492649	5038.959559492649	5038.959559492649	5038.959559492649	5038.959559492649	5038.959559492649	5038.959559492649	5038.959559492649
5038.957972046015	5038.957972046015	5038.957972046015	5038.957972046015	5038.957972046015	5038.957972046015	5038.957972046015	5038.957972046015	5038.957972046015	5038.957972046015	5038.957972046015	5038.957972046015	5038.957972046015	5038.957972046015	5038.957972046015	5038.957972046015	5038.957972046015	5038.957972046015	5038.957972046015	5038.957972046015	5038.957972046015	5038.957972046015	5038.957972046015	5038.957972046015	5038.957972046015	5038.957972046015	5038.957972046015	5038.957972046015	5038.957972046015	5038.957972046015
5038.953398110607	5038.953398110607	5038.953398110607	5038.953398110607	5038.953398110607	5038.953398110607	5038.953398110607	5038.953398110607	5038.953398110607	5038.953398110607	5038.953398110607	5038.953398110607	5038.953398110607	5038.953398110607	5038.953398110607	5038.953398110607	5038.953398110607	5038.953398110607	5038.953398110607	5038.953398110607	5038.953398110607	5038.953398110607	5038.953398110607	5038.953398110607	5038.953398110607	5038.953398110607	5038.953398110607	5038.953398110607	5038.953398110607	5038.953398110607
5038.951503477716	5038.951503477716	5038.951503477716	5038.951503477716	5038.951503477716	5038.951503477716	5038.951503477716	5038.951503477716	5038.951503477716	5038.951503477716	5038.951503477716	5038.951503477716	5038.951503477716	5038.951503477716	5038.951503477716	5038.951503477716	5038.951503477716	5038.951503477716	5038.951503477716	5038.951503477716	5038.951503477716	5038.951503477716	5038.951503477716	5038.951503477716	5038.951503477716	5038.951503477716	5038.951503477716	5038.951503477716	5038.951503477716	5038.951503477716
5038.951503477716	5038.951503477716	5038.951503477716	5038.951503477716	5038.951503477716	5038.951503477716	5038.951503477716	5038.951503477716	5038.951503477716	5038.951503477716	5038.951503477716	5038.951503477716	5038.951503477716	5038.951503477716	5038.951503477716	5038.951503477716	5038.951503477716	5038.951503477716	5038.951503477716	5038.951503477716	5038.951503477716	5038.951503477716	5038.951503477716	5038.951503477716	5038.951503477716	5038.951503477716	5038.951503477716	5038.951503477716	5038.951503477716	5038.951503477716
5038.951503477716	5038.951503477716	5038.951503477716	5038.951503477716	5038.951503477716	5038.951503477716	5038.951503477716	5038.951503477716	5038.951503477716	5038.951503477716	5038.951503477716	5038.951503477716	5038.951503477716	5038.951503477716	5038.951503477716	5038.951503477716	5038.951503477716	5038.951503477716	5038.951503477716	5038.951503477716	5038.951503477716	5038.951503477716	5038.951503477716	5038.951503477716	5038.951503477716	5038.951503477716	5038.951503477716	5038.951503477716	5038.951503477716	5038.951503477716
5038.948600247688	5038.948600247688	5038.948600247688	5038.948600247688	5038.948600247688	5038.948600247688	5038.948600247688	5038.948600247688	5038.948600247688	5038.948600247688	5038.948600247688	5038.948600247688	5038.948600247688	5038.948600247688	5038.948600247688	5038.948600247688	5038.948600247688	5038.948600247688	5038.948600247688	5038.948600247688	5038.948600247688	5038.948600247688	5038.948600247688	5038.948600247688	5038.948600247688	5038.948600247688	5038.948600247688	5038.948600247688	5038.948600247688	5038.948600247688
5038.948600247688	5038.948600247688	5038.948600247688	5038.948600247688	5038.948600247688	5038.948600247688	5038.948600247688	5038.948600247688	5038.948600247688	5038.948600247688	5038.948600247688	5038.948600247688	5038.948600247688	5038.948600247688	5038.948600247688	5038.948600247688	5038.948600247688	5038.948600247688	5038.948600247688	5038.948600247688	5038.948600247688	5038.948600247688	5038.948600247688	5038.948600247688	5038.948600247688	5038.948600247688	5038.948600247688	5038.948600247688	5038.948600247688	5038.948600247688
5038.948600247688	5038.948600247688	5038.948600247688	5038.948600247688	5038.948600247688	5038.948600247688	5038.948600247688	5038.948600247688	5038.948600247688	5038.948600247688	5038.948600247688	5038.948600247688	5038.948600247688	5038.948600247688	5038.948600247688	5038.948600247688	5038.948600247688	5038.948600247688	5038.948600247688	5038.948600247688	5038.948600247688	5038.948600247688	5038.948600247688	5038.948600247688	5038.948600247688	5038.948600247688	5038.948600247688	5038.948600247688	5038.948600247688	5038.948600247688
5038.948600247688	5038.948600247688	5038.948600247688	5038.948600247688	5038.948600247688	5038.948600247688	5038.948600247688	5038.948600247688	5038.948600247688	5038.948600247688	5038.948600247688	5038.948600247688	5038.948600247688	5038.948600247688	5038.948600247688	5038.948600247688	5038.948600247688	5038.948600247688	5038.948600247688	5038.948600247688	5038.948600247688	5038.948600247688	5038.948600247688	5038.948600247688	5038.948600247688	5038.948600247688	5038.948600247688	5038.948600247688	5038.948600247688	5038.948600247688
5038.948600247688	5038.948600247688	5038.948600247688	5038.948600247688	5038.948600247688	5038.948600247688	5038.948600247688	5038.948600247688	5038.948600247688	5038.948600247688	5038.948600247688	5038.948600247688	5038.948600247688	5038.948600247688	5038.948600247688	5038.948600247688	5038.948600247688	5038.948600247688	5038.948600247688	5038.948600247688	5038.948600247688	5038.948600247688	5038.948600247688	5038.948600247688	5038.948600247688	5038.948600247688	5038.948600247688	5038.948600247688	5038.948600247688	5038.948600247688
5038.948600247688	5038.948600247688	5038.948600247688	5038.948600247688	5038.948600247688	5038.948600247688	5038.948600247688	5038.948600247688	5038.948600247688	5038.948600247688	5038.948600247688	5038.948600247688	5038.948600247688	5038.948600247688	5038.948600247688	5038.948600247688	5038.948600247688	5038.948600247688	5038.948600247688	5038.948600247688	5038.948600247688	5038.948600247688	5038.948600247688	5038.948600247688	5038.948600247688	5038.948600247688	5038.948600247688	5038.948600247688	5038.948600247688	5038.948600247688
5038.945858027637	5038.945858027637	5038.945858027637	5038.945858027637	5038.945858027637	5038.945858027637	5038.945858027637	5038.945858027637	5038.945858027637	5038.945858027637	5038.945858027637	5038.945858027637	5038.945858027637	5038.945858027637	5038.945858027637	5038.945858027637	5038.945858027637	5038.945858027637	5038.945858027637	5038.945858027637	5038.945858027637	5038.945858027637	5038.945858027637	5038.945858027637	5038.945858027637	5038.945858027637	5038.945858027637	5038.945858027637	5038.945858027637	5038.945858027637
5038.945858027637	5038.945858027637	5038.945858027637	5038.945858027637	5038.945858027637	5038.945858027637	5038.945858027637	5038.945858027637	5038.945858027637	5038.945858027637	5038.945858027637	5038.945858027637	5038.945858027637	5038.945858027637	5038.945858027637	5038.945858027637	5038.945858027637	5038.945858027637	5038.945858027637	5038.945858027637	5038.945858027637	5038.945858027637	5038.945858027637	5038.945858027637	5038.945858027637	5038.945858027637	5038.945858027637	5038.945858027637	5038.945858027637	5038.945858027637
5038.945858027637	5038.945858027637	5038.945858027637	5038.945858027637	5038.945858027637	5038.945858027637	5038.945858027637	5038.945858027637	5038.945858027637	5038.945858027637	5038.945858027637	5038.945858027637	5038.945858027637	5038.945858027637	5038.945858027637	5038.945858027637	5038.945858027637	5038.945858027637	5038.945858027637	5038.945858027637	5038.945858027637	5038.945858027637	5038.945858027637	5038.945858027637	5038.945858027637	5038.945858027637	5038.945858027637	5038.945858027637	5038.945858027637	5038.945858027637
5038.945858027637	5038.945858027637	5038.945858027637	5038.945858027637	5038.945858027637	5038.945858027637	5038.945858027637	5038.945858027637	5038.945858027637	5038.945858027637	5038.945858027637	5038.945858027637	5038.945858027637	5038.945858027637	5038.945858027637	5038.945858027637	5038.945858027637	5038.945858027637	5038.945858027637	5038.945858027637	5038.945858027637	5038.945858027637	5038.945858027637	5038.945858027637	5038.945858027637	5038.945858027637	5038.945858027637	5038.945858027637	5038.945858027637	5038.945858027637
5038.945858027637	5038.945858027637	5038.945858027637	5038.945858027637	5038.945858027637	5038.945858027637	5038.945858027637	5038.945858027637	5038.945858027637	5038.945858027637	5038.945858027637	5038.945858027637	5038.945858027637	5038.945858027637	5038.945858027637	5038.945858027637	5038.945858027637	5038.945858027637	5038.945858027637	5038.945858027637	5038.945858027637	5038.945858027637	5038.945858027637	5038.945858027637	5038.945858027637	5038.945858027637	5038.945858027637	5038.945858027637	5038.945858027637	5038.945858027637
5038.945858027637	5038.945858027637	5038.945858027637	5038.945858027637	5038.945858027637	5038.945858027637	5038.945858027637	5038.945858027637	5038.945858027637	5038.945858027637	5038.945858027637	5038.945858027637	5038.945858027637	5038.945858027637	5038.945858027637	5038.945858027637	5038.945858027637	5038.945858027637	5038.945858027637	5038.945858027637	5038.945858027637	5038.945858027637	5038.945858027637	5038.945858027637	5038.945858027637	5038.945858027637	5038.945858027637	5038.945858027637	5038.945858027637	5038.945858027637
5038.945858027637	5038.945858027637	5038.945858027637	5038.945858027637	5038.945858027637	5038.945858027637	5038.945858027637	5038.945858027637	5038.945858027637	5038.945858027637	5038.945858027637	5038.945858027637	5038.945858027637	5038.945858027637	5038.945858027637	5038.945858027637	5038.945858027637	5038.945858027637	5038.945858027637	5038.945858027637	5038.945858027637	5038.945858027637	5038.945858027637	5038.945858027637	5038.945858027637	5038.945858027637	5038.945858027637	5038.945858027637	5038.945858027637	5038.945858027637
5038.945858027637	5038.945858027637	5038.945858027637	5038.945858027637	5038.945858027637	5038.945858027637	5038.945858027637	5038.945858027637	5038.945858027637	5038.945858027637	5038.945858027637	5038.945858027637	5038.945858027637	5038.945858027637	5038.945858027637	5038.945858027637	5038.945858027637	5038.945858027637	5038.945858027637	5038.945858027637	5038.945858027637	5038.945858027637	5038.945858027637	5038.945858027637	5038.945858027637	5038.945858027637	5038.945858027637	5038.945858027637	5038.945858027637	5038.945858027637
5038.945858027637	5038.945858027637	5038.945858027637	5038.945858027637	5038.945858027637	5038.945858027637	5038.945858027637	5038.945858027637	5038.945858027637	5038.945858027637	5038.945858027637	5038.945858027637	5038.945858027637	5038.945858027637	5038.945858027637	5038.945858027637	5038.945858027637	5038.945858027637	5038.945858027637	5038.945858027637	5038.945858027637	5038.945858027637	5038.945858027637	5038.945858027637	5038.945858027637	5038.945858027637	5038.945858027637	5038.945858027637	5038.945858027637	5038.945858027637
5038.945858027637	5038.945858027637	5038.945858027637	5038.945858027637	5038.945858027637	5038.945858027637	5038.945858027637	5038.945858027637	5038.945858027637	5038.945858027637	5038.945858027637	5038.945858027637	5038.945858027637	5038.945858027637	5038.945858027637	5038.945858027637	5038.945858027637	5038.945858027637	5038.945858027637	5038.945858027637	5038.945858027637	5038.945858027637	5038.945858027637	5038.945858027637	5038.945858027637	5038.945858027637	5038.945858027637	5038.945858027637	5038.945858027637	5038.945858027637
5038.945858027637	5038.945858027637	5038.945858027637	5038.945858027637	5038.945858027637	5038.945858027637	5038.945858027637	5038.945858027637	5038.945858027637	5038.945858027637	5038.945858027637	5038.945858027637	5038.945858027637	5038.945858027637	5038.945858027637	5038.945858027637	5038.945858027637	5038.945858027637	5038.945858027637	5038.945858027637	5038.945858027637	5038.945858027637	5038.945858027637	5038.945858027637	5038.945858027637	5038.945858027637	5038.945858027637	5038.945858027637	5038.945858027637	5038.945858027637
5038.945858027637	5038.945858027637	5038.945858027637	5038.945858027637	5038.945858027637	5038.945858027637	5038.945858027637	5038.945858027637	5038.945858027637	5038.945858027637	5038.945858027637	5038.945858027637	5038.945858027637	5038.945858027637	5038.945858027637	5038.945858027637	5038.945858027637	5038.945858027637	5038.945858027637	5038.945858027637	5038.945858027637	5038.945858027637	5038.945858027637	5038.945858027637	5038.945858027637	5038.945858027637	5038.945858027637	5038.945858027637	5038.945858027637	5038.945858027637
5038.942724715678	5038.942724715678	5038.942724715678	5038.942724715678	5038.942724715678	5038.942724715678	5038.942724715678	5038.942724715678	5038.942724715678	5038.942724715678	5038.942724715678	5038.942724715678	5038.942724715678	5038.942724715678	5038.942724715678	5038.942724715678	5038.942724715678	5038.942724715678	5038.942724715678	5038.942724715678	5038.942724715678	5038.942724715678	5038.942724715678	5038.942724715678	5038.942724715678	5038.942724715678	5038.942724715678	5038.942724715678	5038.942724715678	5038.942724715678
5038.942724715678	5038.942724715678	5038.942724715678	5038.942724715678	5038.942724715678	5038.942724715678	5038.942724715678	5038.942724715678	5038.942724715678	5038.942724715678	5038.942724715678	5038.942724715678	5038.942724715678	5038.942724715678	5038.942724715678	5038.942724715678	5038.942724715678	5038.942724715678	5038.942724715678	5038.942724715678	5038.942724715678	5038.942724715678	5038.942724715678	5038.942724715678	5038.942724715678	5038.942724715678	5038.942724715678	5038.942724715678	5038.942724715678	5038.942724715678
5038.942724715678	5038.942724715678	5038.942724715678	5038.942724715678	5038.942724715678	5038.942724715678	5038.942724715678	5038.942724715678	5038.942724715678	5038.942724715678	5038.942724715678	5038.942724715678	5038.942724715678	5038.942724715678	5038.942724715678	5038.942724715678	5038.942724715678	5038.942724715678	5038.942724715678	5038.942724715678	5038.942724715678	5038.942724715678	5038.942724715678	5038.942724715678	5038.942724715678	5038.942724715678	5038.942724715678	5038.942724715678	5038.942724715678	5038.942724715678
5038.942724715678	5038.942724715678	5038.942724715678	5038.942724715678	5038.942724715678	5038.942724715678	5038.942724715678	5038.942724715678	5038.942724715678	5038.942724715678	5038.942724715678	5038.942724715678	5038.942724715678	5038.942724715678	5038.942724715678	5038.942724715678	5038.942724715678	5038.942724715678	5038.942724715678	5038.942724715678	5038.942724715678	5038.942724715678	5038.942724715678	5038.942724715678	5038.942724715678	5038.942724715678	5038.942724715678	5038.942724715678	5038.942724715678	5038.942724715678
5038.942724715678	5038.942724715678	5038.942724715678	5038.942724715678	5038.942724715678	5038.942724715678	5038.942724715678	5038.942724715678	5038.942724715678	5038.942724715678	5038.942724715678	5038.942724715678	5038.942724715678	5038.942724715678	5038.942724715678	5038.942724715678	5038.942724715678	5038.942724715678	5038.942724715678	5038.942724715678	5038.942724715678	5038.942724715678	5038.942724715678	5038.942724715678	5038.942724715678	5038.942724715678	5038.942724715678	5038.942724715678	5038.942724715678	5038.942724715678
5038.942724715678	5038.942724715678	5038.942724715678	5038.942724715678	5038.942724715678	5038.942724715678	5038.942724715678	5038.942724715678	5038.942724715678	5038.942724715678	5038.942724715678	5038.942724715678	5038.942724715678	5038.942724715678	5038.942724715678	5038.942724715678	5038.942724715678	5038.942724715678	5038.942724715678	5038.942724715678	5038.942724715678	5038.942724715678	5038.942724715678	5038.942724715678	5038.942724715678	5038.942724715678	5038.942724715678	5038.942724715678	5038.942724715678	5038.942724715678
5038.942724715678	5038.942724715678	5038.942724715678	5038.942724715678	5038.942724715678	5038.942724715678	5038.942724715678	5038.942724715678	5038.942724715678	5038.942724715678	5038.942724715678	5038.942724715678	5038.942724715678	5038.942724715678	5038.942724715678	5038.942724715678	5038.942724715678	5038.942724715678	5038.942724715678	5038.942724715678	5038.942724715678	5038.942724715678	5038.942724715678	5038.942724715678	5038.942724715678	5038.942724715678	5038.942724715678	5038.942724715678	5038.942724715678	5038.942724715678
5038.942724715678	5038.942724715678	5038.942724715678	5038.942724715678	5038.942724715678	5038.942724715678	5038.942724715678	5038.942724715678	5038.942724715678	5038.942724715678	5038.942724715678	5038.942724715678	5038.942724715678	5038.942724715678	5038.942724715678	5038.942724715678	5038.942724715678	5038.942724715678	5038.942724715678	5038.942724715678	5038.942724715678	5038.942724715678	5038.942724715678	5038.942724715678	5038.942724715678	5038.942724715678	5038.942724715678	5038.942724715678	5038.942724715678	5038.942724715678
5038.942724715678	5038.942724715678	5038.942724715678	5038.942724715678	5038.942724715678	5038.942724715678	5038.942724715678	5038.942724715678	5038.942724715678	5038.942724715678	5038.942724715678	5038.942724715678	5038.942724715678	5038.942724715678	5038.942724715678	5038.942724715678	5038.942724715678	5038.942724715678	5038.942724715678	5038.942724715678	5038.942724715678	5038.942724715678	5038.942724715678	5038.942724715678	5038.942724715678	5038.942724715678	5038.942724715678	5038.942724715678	5038.942724715678	5038.942724715678
5038.942724715678	5038.942724715678	5038.942724715678	5038.942724715678	5038.942724715678	5038.942724715678	5038.942724715678	5038.942724715678	5038.942724715678	5038.942724715678	5038.942724715678	5038.942724715678	5038.942724715678	5038.942724715678	5038.942724715678	5038.942724715678	5038.942724715678	5038.942724715678	5038.942724715678	5038.942724715678	5038.942724715678	5038.942724715678	5038.942724715678	5038.942724715678	5038.942724715678	5038.942724715678	5038.942724715678	5038.942724715678	5038.942724715678	5038.942724715678
5038.942724715678	5038.942724715678	5038.942724715678	5038.942724715678	5038.942724715678	5038.942724715678	5038.942724715678	5038.942724715678	5038.942724715678	5038.942724715678	5038.942724715678	5038.942724715678	5038.942724715678	5038.942724715678	5038.942724715678	5038.942724715678	5038.942724715678	5038.942724715678	5038.942724715678	5038.942724715678	5038.942724715678	5038.942724715678	5038.942724715678	5038.942724715678	5038.942724715678	5038.942724715678	5038.942724715678	5038.942724715678	5038.942724715678	5038.942724715678
5038.9386137458805	5038.9386137458805	5038.9386137458805	5038.9386137458805	5038.9386137458805	5038.9386137458805	5038.9386137458805	5038.9386137458805	5038.9386137458805	5038.9386137458805	5038.9386137458805	5038.9386137458805	5038.9386137458805	5038.9386137458805	5038.9386137458805	5038.9386137458805	5038.9386137458805	5038.9386137458805	5038.9386137458805	5038.9386137458805	5038.9386137458805	5038.9386137458805	5038.9386137458805	5038.9386137458805	5038.9386137458805	5038.9386137458805	5038.9386137458805	5038.9386137458805	5038.9386137458805	5038.9386137458805
5038.9386137458805	5038.9386137458805	5038.9386137458805	5038.9386137458805	5038.9386137458805	5038.9386137458805	5038.9386137458805	5038.9386137458805	5038.9386137458805	5038.9386137458805	5038.9386137458805	5038.9386137458805	5038.9386137458805	5038.9386137458805	5038.9386137458805	5038.9386137458805	5038.9386137458805	5038.9386137458805	5038.9386137458805	5038.9386137458805	5038.9386137458805	5038.9386137458805	5038.9386137458805	5038.9386137458805	5038.9386137458805	5038.9386137458805	5038.9386137458805	5038.9386137458805	5038.9386137458805	5038.9386137458805
5038.9386137458805	5038.9386137458805	5038.9386137458805	5038.9386137458805	5038.9386137458805	5038.9386137458805	5038.9386137458805	5038.9386137458805	5038.9386137458805	5038.9386137458805	5038.9386137458805	5038.9386137458805	5038.9386137458805	5038.9386137458805	5038.9386137458805	5038.9386137458805	5038.9386137458805	5038.9386137458805	5038.9386137458805	5038.9386137458805	5038.9386137458805	5038.9386137458805	5038.9386137458805	5038.9386137458805	5038.9386137458805	5038.9386137458805	5038.9386137458805	5038.9386137458805	5038.9386137458805	5038.9386137458805
5038.9386137458805	5038.9386137458805	5038.9386137458805	5038.9386137458805	5038.9386137458805	5038.9386137458805	5038.9386137458805	5038.9386137458805	5038.9386137458805	5038.9386137458805	5038.9386137458805	5038.9386137458805	5038.9386137458805	5038.9386137458805	5038.9386137458805	5038.9386137458805	5038.9386137458805	5038.9386137458805	5038.9386137458805	5038.9386137458805	5038.9386137458805	5038.9386137458805	5038.9386137458805	5038.9386137458805	5038.9386137458805	5038.9386137458805	5038.9386137458805	5038.9386137458805	5038.9386137458805	5038.9386137458805
5038.9386137458805	5038.9386137458805	5038.9386137458805	5038.9386137458805	5038.9386137458805	5038.9386137458805	5038.9386137458805	5038.9386137458805	5038.9386137458805	5038.9386137458805	5038.9386137458805	5038.9386137458805	5038.9386137458805	5038.9386137458805	5038.9386137458805	5038.9386137458805	5038.9386137458805	5038.9386137458805	5038.9386137458805	5038.9386137458805	5038.9386137458805	5038.9386137458805	5038.9386137458805	5038.9386137458805	5038.9386137458805	5038.9386137458805	5038.9386137458805	5038.9386137458805	5038.9386137458805	5038.9386137458805
5038.9386137458805	5038.9386137458805	5038.9386137458805	5038.9386137458805	5038.9386137458805	5038.9386137458805	5038.9386137458805	5038.9386137458805	5038.9386137458805	5038.9386137458805	5038.9386137458805	5038.9386137458805	5038.9386137458805	5038.9386137458805	5038.9386137458805	5038.9386137458805	5038.9386137458805	5038.9386137458805	5038.9386137458805	5038.9386137458805	5038.9386137458805	5038.9386137458805	5038.9386137458805	5038.9386137458805	5038.9386137458805	5038.9386137458805	5038.9386137458805	5038.9386137458805	5038.9386137458805	5038.9386137458805
5038.9386137458805	5038.9386137458805	5038.9386137458805	5038.9386137458805	5038.9386137458805	5038.9386137458805	5038.9386137458805	5038.9386137458805	5038.9386137458805	5038.9386137458805	5038.9386137458805	5038.9386137458805	5038.9386137458805	5038.9386137458805	5038.9386137458805	5038.9386137458805	5038.9386137458805	5038.9386137458805	5038.9386137458805	5038.9386137458805	5038.9386137458805	5038.9386137458805	5038.9386137458805	5038.9386137458805	5038.9386137458805	5038.9386137458805	5038.9386137458805	5038.9386137458805	5038.9386137458805	5038.9386137458805
5038.9386137458805	5038.9386137458805	5038.9386137458805	5038.9386137458805	5038.9386137458805	5038.9386137458805	5038.9386137458805	5038.9386137458805	5038.9386137458805	5038.9386137458805	5038.9386137458805	5038.9386137458805	5038.9386137458805	5038.9386137458805	5038.9386137458805	5038.9386137458805	5038.9386137458805	5038.9386137458805	5038.9386137458805	5038.9386137458805	5038.9386137458805	5038.9386137458805	5038.9386137458805	5038.9386137458805	5038.9386137458805	5038.9386137458805	5038.9386137458805	5038.9386137458805	5038.9386137458805	5038.9386137458805
5038.9386137458805	5038.9386137458805	5038.9386137458805	5038.9386137458805	5038.9386137458805	5038.9386137458805	5038.9386137458805	5038.9386137458805	5038.9386137458805	5038.9386137458805	5038.9386137458805	5038.9386137458805	5038.9386137458805	5038.9386137458805	5038.9386137458805	5038.9386137458805	5038.9386137458805	5038.9386137458805	5038.9386137458805	5038.9386137458805	5038.9386137458805	5038.9386137458805	5038.9386137458805	5038.9386137458805	5038.9386137458805	5038.9386137458805	5038.9386137458805	5038.9386137458805	5038.9386137458805	5038.9386137458805
5038.9386137458805	5038.9386137458805	5038.9386137458805	5038.9386137458805	5038.9386137458805	5038.9386137458805	5038.9386137458805	5038.9386137458805	5038.9386137458805	5038.9386137458805	5038.9386137458805	5038.9386137458805	5038.9386137458805	5038.9386137458805	5038.9386137458805	5038.9386137458805	5038.9386137458805	5038.9386137458805	5038.9386137458805	5038.9386137458805	5038.9386137458805	5038.9386137458805	5038.9386137458805	5038.9386137458805	5038.9386137458805	5038.9386137458805	5038.9386137458805	5038.9386137458805	5038.9386137458805	5038.9386137458805
5038.9386137458805	5038.9386137458805	5038.9386137458805	5038.9386137458805	5038.9386137458805	5038.9386137458805	5038.9386137458805	5038.9386137458805	5038.9386137458805	5038.9386137458805	5038.9386137458805	5038.9386137458805	5038.9386137458805	5038.9386137458805	5038.9386137458805	5038.9386137458805	5038.9386137458805	5038.9386137458805	5038.9386137458805	5038.9386137458805	5038.9386137458805	5038.9386137458805	5038.9386137458805	5038.9386137458805	5038.9386137458805	5038.9386137458805	5038.9386137458805	5038.9386137458805	5038.9386137458805	5038.9386137458805
5038.9386137458805	5038.9386137458805	5038.9386137458805	5038.9386137458805	5038.9386137458805	5038.9386137458805	5038.9386137458805	5038.9386137458805	5038.9386137458805	5038.9386137458805	5038.9386137458805	5038.9386137458805	5038.9386137458805	5038.9386137458805	5038.9386137458805	5038.9386137458805	5038.9386137458805	5038.9386137458805	5038.9386137458805	5038.9386137458805	5038.9386137458805	5038.9386137458805	5038.9386137458805	5038.9386137458805	5038.9386137458805	5038.9386137458805	5038.9386137458805	5038.9386137458805	5038.9386137458805	5038.9386137458805
5038.9386137458805	5038.9386137458805	5038.9386137458805	5038.9386137458805	5038.9386137458805	5038.9386137458805	5038.9386137458805	5038.9386137458805	5038.9386137458805	5038.9386137458805	5038.9386137458805	5038.9386137458805	5038.9386137458805	5038.9386137458805	5038.9386137458805	5038.9386137458805	5038.9386137458805	5038.9386137458805	5038.9386137458805	5038.9386137458805	5038.9386137458805	5038.9386137458805	5038.9386137458805	5038.9386137458805	5038.9386137458805	5038.9386137458805	5038.9386137458805	5038.9386137458805	5038.9386137458805	5038.9386137458805
5038.9386137458805	5038.9386137458805	5038.9386137458805	5038.9386137458805	5038.9386137458805	5038.9386137458805	5038.9386137458805	5038.9386137458805	5038.9386137458805	5038.9386137458805	5038.9386137458805	5038.9386137458805	5038.9386137458805	5038.9386137458805	5038.9386137458805	5038.9386137458805	5038.9386137458805	5038.9386137458805	5038.9386137458805	5038.9386137458805	5038.9386137458805	5038.9386137458805	5038.9386137458805	5038.9386137458805	5038.9386137458805	5038.9386137458805	5038.9386137458805	5038.9386137458805	5038.9386137458805	5038.9386137458805
5038.9386137458805	5038.9386137458805	5038.9386137458805	5038.9386137458805	5038.9386137458805	5038.9386137458805	5038.9386137458805	5038.9386137458805	5038.9386137458805	5038.9386137458805	5038.9386137458805	5038.9386137458805	5038.9386137458805	5038.9386137458805	5038.9386137458805	5038.9386137458805	5038.9386137458805	5038.9386137458805	5038.9386137458805	5038.9386137458805	5038.9386137458805	5038.9386137458805	5038.9386137458805	5038.9386137458805	5038.9386137458805	5038.9386137458805	5038.9386137458805	5038.9386137458805	5038.9386137458805	5038.9386137458805
5038.929532546945	5038.929532546945	5038.929532546945	5038.929532546945	5038.929532546945	5038.929532546945	5038.929532546945	5038.929532546945	5038.929532546945	5038.929532546945	5038.929532546945	5038.929532546945	5038.929532546945	5038.929532546945	5038.929532546945	5038.929532546945	5038.929532546945	5038.929532546945	5038.929532546945	5038.929532546945	5038.929532546945	5038.929532546945	5038.929532546945	5038.929532546945	5038.929532546945	5038.929532546945	5038.929532546945	5038.929532546945	5038.929532546945	5038.929532546945
5038.929532546945	5038.929532546945	5038.929532546945	5038.929532546945	5038.929532546945	5038.929532546945	5038.929532546945	5038.929532546945	5038.929532546945	5038.929532546945	5038.929532546945	5038.929532546945	5038.929532546945	5038.929532546945	5038.929532546945	5038.929532546945	5038.929532546945	5038.929532546945	5038.929532546945	5038.929532546945	5038.929532546945	5038.929532546945	5038.929532546945	5038.929532546945	5038.929532546945	5038.929532546945	5038.929532546945	5038.929532546945	5038.929532546945	5038.929532546945
5038.929532546945	5038.929532546945	5038.929532546945	5038.929532546945	5038.929532546945	5038.929532546945	5038.929532546945	5038.929532546945	5038.929532546945	5038.929532546945	5038.929532546945	5038.929532546945	5038.929532546945	5038.929532546945	5038.929532546945	5038.929532546945	5038.929532546945	5038.929532546945	5038.929532546945	5038.929532546945	5038.929532546945	5038.929532546945	5038.929532546945	5038.929532546945	5038.929532546945	5038.929532546945	5038.929532546945	5038.929532546945	5038.929532546945	5038.929532546945
5038.929532546945	5038.929532546945	5038.929532546945	5038.929532546945	5038.929532546945	5038.929532546945	5038.929532546945	5038.929532546945	5038.929532546945	5038.929532546945	5038.929532546945	5038.929532546945	5038.929532546945	5038.929532546945	5038.929532546945	5038.929532546945	5038.929532546945	5038.929532546945	5038.929532546945	5038.929532546945	5038.929532546945	5038.929532546945	5038.929532546945	5038.929532546945	5038.929532546945	5038.929532546945	5038.929532546945	5038.929532546945	5038.929532546945	5038.929532546945
5038.929532546945	5038.929532546945	5038.929532546945	5038.929532546945	5038.929532546945	5038.929532546945	5038.929532546945	5038.929532546945	5038.929532546945	5038.929532546945	5038.929532546945	5038.929532546945	5038.929532546945	5038.929532546945	5038.929532546945	5038.929532546945	5038.929532546945	5038.929532546945	5038.929532546945	5038.929532546945	5038.929532546945	5038.929532546945	5038.929532546945	5038.929532546945	5038.929532546945	5038.929532546945	5038.929532546945	5038.929532546945	5038.929532546945	5038.929532546945
5038.929532546945	5038.929532546945	5038.929532546945	5038.929532546945	5038.929532546945	5038.929532546945	5038.929532546945	5038.929532546945	5038.929532546945	5038.929532546945	5038.929532546945	5038.929532546945	5038.929532546945	5038.929532546945	5038.929532546945	5038.929532546945	5038.929532546945	5038.929532546945	5038.929532546945	5038.929532546945	5038.929532546945	5038.929532546945	5038.929532546945	5038.929532546945	5038.929532546945	5038.929532546945	5038.929532546945	5038.929532546945	5038.929532546945	5038.929532546945
5038.929532546945	5038.929532546945	5038.929532546945	5038.929532546945	5038.929532546945	5038.929532546945	5038.929532546945	5038.929532546945	5038.929532546945	5038.929532546945	5038.929532546945	5038.929532546945	5038.929532546945	5038.929532546945	5038.929532546945	5038.929532546945	5038.929532546945	5038.929532546945	5038.929532546945	5038.929532546945	5038.929532546945	5038.929532546945	5038.929532546945	5038.929532546945	5038.929532546945	5038.929532546945	5038.929532546945	5038.929532546945	5038.929532546945	5038.929532546945
5038.929532546945	5038.929532546945	5038.929532546945	5038.929532546945	5038.929532546945	5038.929532546945	5038.929532546945	5038.929532546945	5038.929532546945	5038.929532546945	5038.929532546945	5038.929532546945	5038.929532546945	5038.929532546945	5038.929532546945	5038.929532546945	5038.929532546945	5038.929532546945	5038.929532546945	5038.929532546945	5038.929532546945	5038.929532546945	5038.929532546945	5038.929532546945	5038.929532546945	5038.929532546945	5038.929532546945	5038.929532546945	5038.929532546945	5038.929532546945
5038.929532546945	5038.929532546945	5038.929532546945	5038.929532546945	5038.929532546945	5038.929532546945	5038.929532546945	5038.929532546945	5038.929532546945	5038.929532546945	5038.929532546945	5038.929532546945	5038.929532546945	5038.929532546945	5038.929532546945	5038.929532546945	5038.929532546945	5038.929532546945	5038.929532546945	5038.929532546945	5038.929532546945	5038.929532546945	5038.929532546945	5038.929532546945	5038.929532546945	5038.929532546945	5038.929532546945	5038.929532546945	5038.929532546945	5038.929532546945
5038.929532546945	5038.929532546945	5038.929532546945	5038.929532546945	5038.929532546945	5038.929532546945	5038.929532546945	5038.929532546945	5038.929532546945	5038.929532546945	5038.929532546945	5038.929532546945	5038.929532546945	5038.929532546945	5038.929532546945	5038.929532546945	5038.929532546945	5038.929532546945	5038.929532546945	5038.929532546945	5038.929532546945	5038.929532546945	5038.929532546945	5038.929532546945	5038.929532546945	5038.929532546945	5038.929532546945	5038.929532546945	5038.929532546945	5038.929532546945
5038.929532546945	5038.929532546945	5038.929532546945	5038.929532546945	5038.929532546945	5038.929532546945	5038.929532546945	5038.929532546945	5038.929532546945	5038.929532546945	5038.929532546945	5038.929532546945	5038.929532546945	5038.929532546945	5038.929532546945	5038.929532546945	5038.929532546945	5038.929532546945	5038.929532546945	5038.929532546945	5038.929532546945	5038.929532546945	5038.929532546945	5038.929532546945	5038.929532546945	5038.929532546945	5038.929532546945	5038.929532546945	5038.929532546945	5038.929532546945
5038.929532546945	5038.929532546945	5038.929532546945	5038.929532546945	5038.929532546945	5038.929532546945	5038.929532546945	5038.929532546945	5038.929532546945	5038.929532546945	5038.929532546945	5038.929532546945	5038.929532546945	5038.929532546945	5038.929532546945	5038.929532546945	5038.929532546945	5038.929532546945	5038.929532546945	5038.929532546945	5038.929532546945	5038.929532546945	5038.929532546945	5038.929532546945	5038.929532546945	5038.929532546945	5038.929532546945	5038.929532546945	5038.929532546945	5038.929532546945
5038.929532546945	5038.929532546945	5038.929532546945	5038.929532546945	5038.929532546945	5038.929532546945	5038.929532546945	5038.929532546945	5038.929532546945	5038.929532546945	5038.929532546945	5038.929532546945	5038.929532546945	5038.929532546945	5038.929532546945	5038.929532546945	5038.929532546945	5038.929532546945	5038.929532546945	5038.929532546945	5038.929532546945	5038.929532546945	5038.929532546945	5038.929532546945	5038.929532546945	5038.929532546945	5038.929532546945	5038.929532546945	5038.929532546945	5038.929532546945
5038.929532546945	5038.929532546945	5038.929532546945	5038.929532546945	5038.929532546945	5038.929532546945	5038.929532546945	5038.929532546945	5038.929532546945	5038.929532546945	5038.929532546945	5038.929532546945	5038.929532546945	5038.929532546945	5038.929532546945	5038.929532546945	5038.929532546945	5038.929532546945	5038.929532546945	5038.929532546945	5038.929532546945	5038.929532546945	5038.929532546945	5038.929532546945	5038.929532546945	5038.929532546945	5038.929532546945	5038.929532546945	5038.929532546945	5038.929532546945
5038.929532546945	5038.929532546945	5038.929532546945	5038.929532546945	5038.929532546945	5038.929532546945	5038.929532546945	5038.929532546945	5038.929532546945	5038.929532546945	5038.929532546945	5038.929532546945	5038.929532546945	5038.929532546945	5038.929532546945	5038.929532546945	5038.929532546945	5038.929532546945	5038.929532546945	5038.929532546945	5038.929532546945	5038.929532546945	5038.929532546945	5038.929532546945	5038.929532546945	5038.929532546945	5038.929532546945	5038.929532546945	5038.929532546945	5038.929532546945
5038.929532546945	5038.929532546945	5038.929532546945	5038.929532546945	5038.929532546945	5038.929532546945	5038.929532546945	5038.929532546945	5038.929532546945	5038.929532546945	5038.929532546945	5038.929532546945	5038.929532546945	5038.929532546945	5038.929532546945	5038.929532546945	5038.929532546945	5038.929532546945	5038.929532546945	5038.929532546945	5038.929532546945	5038.929532546945	5038.929532546945	5038.929532546945	5038.929532546945	5038.929532546945	5038.929532546945	5038.929532546945	5038.929532546945	5038.929532546945
5038.929532546945	5038.929532546945	5038.929532546945	5038.929532546945	5038.929532546945	5038.929532546945	5038.929532546945	5038.929532546945	5038.929532546945	5038.929532546945	5038.929532546945	5038.929532546945	5038.929532546945	5038.929532546945	5038.929532546945	5038.929532546945	5038.929532546945	5038.929532546945	5038.929532546945	5038.929532546945	5038.929532546945	5038.929532546945	5038.929532546945	5038.929532546945	5038.929532546945	5038.929532546945	5038.929532546945	5038.929532546945	5038.929532546945	5038.929532546945
5038.929532546945	5038.929532546945	5038.929532546945	5038.929532546945	5038.929532546945	5038.929532546945	5038.929532546945	5038.929532546945	5038.929532546945	5038.929532546945	5038.929532546945	5038.929532546945	5038.929532546945	5038.929532546945	5038.929532546945	5038.929532546945	5038.929532546945	5038.929532546945	5038.929532546945	5038.929532546945	5038.929532546945	5038.929532546945	5038.929532546945	5038.929532546945	5038.929532546945	5038.929532546945	5038.929532546945	5038.929532546945	5038.929532546945	5038.929532546945
5038.929532546945	5038.929532546945	5038.929532546945	5038.929532546945	5038.929532546945	5038.929532546945	5038.929532546945	5038.929532546945	5038.929532546945	5038.929532546945	5038.929532546945	5038.929532546945	5038.929532546945	5038.929532546945	5038.929532546945	5038.929532546945	5038.929532546945	5038.929532546945	5038.929532546945	5038.929532546945	5038.929532546945	5038.929532546945	5038.929532546945	5038.929532546945	5038.929532546945	5038.929532546945	5038.929532546945	5038.929532546945	5038.929532546945	5038.929532546945
5038.929532546945	5038.929532546945	5038.929532546945	5038.929532546945	5038.929532546945	5038.929532546945	5038.929532546945	5038.929532546945	5038.929532546945	5038.929532546945	5038.929532546945	5038.929532546945	5038.929532546945	5038.929532546945	5038.929532546945	5038.929532546945	5038.929532546945	5038.929532546945	5038.929532546945	5038.929532546945	5038.929532546945	5038.929532546945	5038.929532546945	5038.929532546945	5038.929532546945	5038.929532546945	5038.929532546945	5038.929532546945	5038.929532546945	5038.929532546945
5038.926807837792	5038.926807837792	5038.926807837792	5038.926807837792	5038.926807837792	5038.926807837792	5038.926807837792	5038.926807837792	5038.926807837792	5038.926807837792	5038.926807837792	5038.926807837792	5038.926807837792	5038.926807837792	5038.926807837792	5038.926807837792	5038.926807837792	5038.926807837792	5038.926807837792	5038.926807837792	5038.926807837792	5038.926807837792	5038.926807837792	5038.926807837792	5038.926807837792	5038.926807837792	5038.926807837792	5038.926807837792	5038.926807837792	5038.926807837792
5038.926807837792	5038.926807837792	5038.926807837792	5038.926807837792	5038.926807837792	5038.926807837792	5038.926807837792	5038.926807837792	5038.926807837792	5038.926807837792	5038.926807837792	5038.926807837792	5038.926807837792	5038.926807837792	5038.926807837792	5038.926807837792	5038.926807837792	5038.926807837792	5038.926807837792	5038.926807837792	5038.926807837792	5038.926807837792	5038.926807837792	5038.926807837792	5038.926807837792	5038.926807837792	5038.926807837792	5038.926807837792	5038.926807837792	5038.926807837792
5038.926807837792	5038.926807837792	5038.926807837792	5038.926807837792	5038.926807837792	5038.926807837792	5038.926807837792	5038.926807837792	5038.926807837792	5038.926807837792	5038.926807837792	5038.926807837792	5038.926807837792	5038.926807837792	5038.926807837792	5038.926807837792	5038.926807837792	5038.926807837792	5038.926807837792	5038.926807837792	5038.926807837792	5038.926807837792	5038.926807837792	5038.926807837792	5038.926807837792	5038.926807837792	5038.926807837792	5038.926807837792	5038.926807837792	5038.926807837792
5038.926807837792	5038.926807837792	5038.926807837792	5038.926807837792	5038.926807837792	5038.926807837792	5038.926807837792	5038.926807837792	5038.926807837792	5038.926807837792	5038.926807837792	5038.926807837792	5038.926807837792	5038.926807837792	5038.926807837792	5038.926807837792	5038.926807837792	5038.926807837792	5038.926807837792	5038.926807837792	5038.926807837792	5038.926807837792	5038.926807837792	5038.926807837792	5038.926807837792	5038.926807837792	5038.926807837792	5038.926807837792	5038.926807837792	5038.926807837792
5038.925107371186	5038.925107371186	5038.925107371186	5038.925107371186	5038.925107371186	5038.925107371186	5038.925107371186	5038.925107371186	5038.925107371186	5038.925107371186	5038.925107371186	5038.925107371186	5038.925107371186	5038.925107371186	5038.925107371186	5038.925107371186	5038.925107371186	5038.925107371186	5038.925107371186	5038.925107371186	5038.925107371186	5038.925107371186	5038.925107371186	5038.925107371186	5038.925107371186	5038.925107371186	5038.925107371186	5038.925107371186	5038.925107371186	5038.925107371186
5038.925107371186	5038.925107371186	5038.925107371186	5038.925107371186	5038.925107371186	5038.925107371186	5038.925107371186	5038.925107371186	5038.925107371186	5038.925107371186	5038.925107371186	5038.925107371186	5038.925107371186	5038.925107371186	5038.925107371186	5038.925107371186	5038.925107371186	5038.925107371186	5038.925107371186	5038.925107371186	5038.925107371186	5038.925107371186	5038.925107371186	5038.925107371186	5038.925107371186	5038.925107371186	5038.925107371186	5038.925107371186	5038.925107371186	5038.925107371186
5038.925107371186	5038.925107371186	5038.925107371186	5038.925107371186	5038.925107371186	5038.925107371186	5038.925107371186	5038.925107371186	5038.925107371186	5038.925107371186	5038.925107371186	5038.925107371186	5038.925107371186	5038.925107371186	5038.925107371186	5038.925107371186	5038.925107371186	5038.925107371186	5038.925107371186	5038.925107371186	5038.925107371186	5038.925107371186	5038.925107371186	5038.925107371186	5038.925107371186	5038.925107371186	5038.925107371186	5038.925107371186	5038.925107371186	5038.925107371186
5038.924308103451	5038.924308103451	5038.924308103451	5038.924308103451	5038.924308103451	5038.924308103451	5038.924308103451	5038.924308103451	5038.924308103451	5038.924308103451	5038.924308103451	5038.924308103451	5038.924308103451	5038.924308103451	5038.924308103451	5038.924308103451	5038.924308103451	5038.924308103451	5038.924308103451	5038.924308103451	5038.924308103451	5038.924308103451	5038.924308103451	5038.924308103451	5038.924308103451	5038.924308103451	5038.924308103451	5038.924308103451	5038.924308103451	5038.924308103451
5038.924308103451	5038.924308103451	5038.924308103451	5038.924308103451	5038.924308103451	5038.924308103451	5038.924308103451	5038.924308103451	5038.924308103451	5038.924308103451	5038.924308103451	5038.924308103451	5038.924308103451	5038.924308103451	5038.924308103451	5038.924308103451	5038.924308103451	5038.924308103451	5038.924308103451	5038.924308103451	5038.924308103451	5038.924308103451	5038.924308103451	5038.924308103451	5038.924308103451	5038.924308103451	5038.924308103451	5038.924308103451	5038.924308103451	5038.924308103451
5038.91930360066	5038.91930360066	5038.91930360066	5038.91930360066	5038.91930360066	5038.91930360066	5038.91930360066	5038.91930360066	5038.91930360066	5038.91930360066	5038.91930360066	5038.91930360066	5038.91930360066	5038.91930360066	5038.91930360066	5038.91930360066	5038.91930360066	5038.91930360066	5038.91930360066	5038.91930360066	5038.91930360066	5038.91930360066	5038.91930360066	5038.91930360066	5038.91930360066	5038.91930360066	5038.91930360066	5038.91930360066	5038.91930360066	5038.91930360066
5038.91930360066	5038.91930360066	5038.91930360066	5038.91930360066	5038.91930360066	5038.91930360066	5038.91930360066	5038.91930360066	5038.91930360066	5038.91930360066	5038.91930360066	5038.91930360066	5038.91930360066	5038.91930360066	5038.91930360066	5038.91930360066	5038.91930360066	5038.91930360066	5038.91930360066	5038.91930360066	5038.91930360066	5038.91930360066	5038.91930360066	5038.91930360066	5038.91930360066	5038.91930360066	5038.91930360066	5038.91930360066	5038.91930360066	5038.91930360066
5038.91930360066	5038.91930360066	5038.91930360066	5038.91930360066	5038.91930360066	5038.91930360066	5038.91930360066	5038.91930360066	5038.91930360066	5038.91930360066	5038.91930360066	5038.91930360066	5038.91930360066	5038.91930360066	5038.91930360066	5038.91930360066	5038.91930360066	5038.91930360066	5038.91930360066	5038.91930360066	5038.91930360066	5038.91930360066	5038.91930360066	5038.91930360066	5038.91930360066	5038.91930360066	5038.91930360066	5038.91930360066	5038.91930360066	5038.91930360066
5038.919235226345	5038.919235226345	5038.919235226345	5038.919235226345	5038.919235226345	5038.919235226345	5038.919235226345	5038.919235226345	5038.919235226345	5038.919235226345	5038.919235226345	5038.919235226345	5038.919235226345	5038.919235226345	5038.919235226345	5038.919235226345	5038.919235226345	5038.919235226345	5038.919235226345	5038.919235226345	5038.919235226345	5038.919235226345	5038.919235226345	5038.919235226345	5038.919235226345	5038.919235226345	5038.919235226345	5038.919235226345	5038.919235226345	5038.919235226345
5038.916396974435	5038.916396974435	5038.916396974435	5038.916396974435	5038.916396974435	5038.916396974435	5038.916396974435	5038.916396974435	5038.916396974435	5038.916396974435	5038.916396974435	5038.916396974435	5038.916396974435	5038.916396974435	5038.916396974435	5038.916396974435	5038.916396974435	5038.916396974435	5038.916396974435	5038.916396974435	5038.916396974435	5038.916396974435	5038.916396974435	5038.916396974435	5038.916396974435	5038.916396974435	5038.916396974435	5038.916396974435	5038.916396974435	5038.916396974435
5038.916396974435	5038.916396974435	5038.916396974435	5038.916396974435	5038.916396974435	5038.916396974435	5038.916396974435	5038.916396974435	5038.916396974435	5038.916396974435	5038.916396974435	5038.916396974435	5038.916396974435	5038.916396974435	5038.916396974435	5038.916396974435	5038.916396974435	5038.916396974435	5038.916396974435	5038.916396974435	5038.916396974435	5038.916396974435	5038.916396974435	5038.916396974435	5038.916396974435	5038.916396974435	5038.916396974435	5038.916396974435	5038.916396974435	5038.916396974435
5038.916396974435	5038.916396974435	5038.916396974435	5038.916396974435	5038.916396974435	5038.916396974435	5038.916396974435	5038.916396974435	5038.916396974435	5038.916396974435	5038.916396974435	5038.916396974435	5038.916396974435	5038.916396974435	5038.916396974435	5038.916396974435	5038.916396974435	5038.916396974435	5038.916396974435	5038.916396974435	5038.916396974435	5038.916396974435	5038.916396974435	5038.916396974435	5038.916396974435	5038.916396974435	5038.916396974435	5038.916396974435	5038.916396974435	5038.916396974435
5038.916396974435	5038.916396974435	5038.916396974435	5038.916396974435	5038.916396974435	5038.916396974435	5038.916396974435	5038.916396974435	5038.916396974435	5038.916396974435	5038.916396974435	5038.916396974435	5038.916396974435	5038.916396974435	5038.916396974435	5038.916396974435	5038.916396974435	5038.916396974435	5038.916396974435	5038.916396974435	5038.916396974435	5038.916396974435	5038.916396974435	5038.916396974435	5038.916396974435	5038.916396974435	5038.916396974435	5038.916396974435	5038.916396974435	5038.916396974435
5038.916396974435	5038.916396974435	5038.916396974435	5038.916396974435	5038.916396974435	5038.916396974435	5038.916396974435	5038.916396974435	5038.916396974435	5038.916396974435	5038.916396974435	5038.916396974435	5038.916396974435	5038.916396974435	5038.916396974435	5038.916396974435	5038.916396974435	5038.916396974435	5038.916396974435	5038.916396974435	5038.916396974435	5038.916396974435	5038.916396974435	5038.916396974435	5038.916396974435	5038.916396974435	5038.916396974435	5038.916396974435	5038.916396974435	5038.916396974435
5038.916396974435	5038.916396974435	5038.916396974435	5038.916396974435	5038.916396974435	5038.916396974435	5038.916396974435	5038.916396974435	5038.916396974435	5038.916396974435	5038.916396974435	5038.916396974435	5038.916396974435	5038.916396974435	5038.916396974435	5038.916396974435	5038.916396974435	5038.916396974435	5038.916396974435	5038.916396974435	5038.916396974435	5038.916396974435	5038.916396974435	5038.916396974435	5038.916396974435	5038.916396974435	5038.916396974435	5038.916396974435	5038.916396974435	5038.916396974435
5038.916396974435	5038.916396974435	5038.916396974435	5038.916396974435	5038.916396974435	5038.916396974435	5038.916396974435	5038.916396974435	5038.916396974435	5038.916396974435	5038.916396974435	5038.916396974435	5038.916396974435	5038.916396974435	5038.916396974435	5038.916396974435	5038.916396974435	5038.916396974435	5038.916396974435	5038.916396974435	5038.916396974435	5038.916396974435	5038.916396974435	5038.916396974435	5038.916396974435	5038.916396974435	5038.916396974435	5038.916396974435	5038.916396974435	5038.916396974435
5038.916396974435	5038.916396974435	5038.916396974435	5038.916396974435	5038.916396974435	5038.916396974435	5038.916396974435	5038.916396974435	5038.916396974435	5038.916396974435	5038.916396974435	5038.916396974435	5038.916396974435	5038.916396974435	5038.916396974435	5038.916396974435	5038.916396974435	5038.916396974435	5038.916396974435	5038.916396974435	5038.916396974435	5038.916396974435	5038.916396974435	5038.916396974435	5038.916396974435	5038.916396974435	5038.916396974435	5038.916396974435	5038.916396974435	5038.916396974435
5038.916396974435	5038.916396974435	5038.916396974435	5038.916396974435	5038.916396974435	5038.916396974435	5038.916396974435	5038.916396974435	5038.916396974435	5038.916396974435	5038.916396974435	5038.916396974435	5038.916396974435	5038.916396974435	5038.916396974435	5038.916396974435	5038.916396974435	5038.916396974435	5038.916396974435	5038.916396974435	5038.916396974435	5038.916396974435	5038.916396974435	5038.916396974435	5038.916396974435	5038.916396974435	5038.916396974435	5038.916396974435	5038.916396974435	5038.916396974435
5038.916396974435	5038.916396974435	5038.916396974435	5038.916396974435	5038.916396974435	5038.916396974435	5038.916396974435	5038.916396974435	5038.916396974435	5038.916396974435	5038.916396974435	5038.916396974435	5038.916396974435	5038.916396974435	5038.916396974435	5038.916396974435	5038.916396974435	5038.916396974435	5038.916396974435	5038.916396974435	5038.916396974435	5038.916396974435	5038.916396974435	5038.916396974435	5038.916396974435	5038.916396974435	5038.916396974435	5038.916396974435	5038.916396974435	5038.916396974435
5038.916396974435	5038.916396974435	5038.916396974435	5038.916396974435	5038.916396974435	5038.916396974435	5038.916396974435	5038.916396974435	5038.916396974435	5038.916396974435	5038.916396974435	5038.916396974435	5038.916396974435	5038.916396974435	5038.916396974435	5038.916396974435	5038.916396974435	5038.916396974435	5038.916396974435	5038.916396974435	5038.916396974435	5038.916396974435	5038.916396974435	5038.916396974435	5038.916396974435	5038.916396974435	5038.916396974435	5038.916396974435	5038.916396974435	5038.916396974435
5038.915264652556	5038.915264652556	5038.915264652556	5038.915264652556	5038.915264652556	5038.915264652556	5038.915264652556	5038.915264652556	5038.915264652556	5038.915264652556	5038.915264652556	5038.915264652556	5038.915264652556	5038.915264652556	5038.915264652556	5038.915264652556	5038.915264652556	5038.915264652556	5038.915264652556	5038.915264652556	5038.915264652556	5038.915264652556	5038.915264652556	5038.915264652556	5038.915264652556	5038.915264652556	5038.915264652556	5038.915264652556	5038.915264652556	5038.915264652556
5038.915264652556	5038.915264652556	5038.915264652556	5038.915264652556	5038.915264652556	5038.915264652556	5038.915264652556	5038.915264652556	5038.915264652556	5038.915264652556	5038.915264652556	5038.915264652556	5038.915264652556	5038.915264652556	5038.915264652556	5038.915264652556	5038.915264652556	5038.915264652556	5038.915264652556	5038.915264652556	5038.915264652556	5038.915264652556	5038.915264652556	5038.915264652556	5038.915264652556	5038.915264652556	5038.915264652556	5038.915264652556	5038.915264652556	5038.915264652556
5038.915264652556	5038.915264652556	5038.915264652556	5038.915264652556	5038.915264652556	5038.915264652556	5038.915264652556	5038.915264652556	5038.915264652556	5038.915264652556	5038.915264652556	5038.915264652556	5038.915264652556	5038.915264652556	5038.915264652556	5038.915264652556	5038.915264652556	5038.915264652556	5038.915264652556	5038.915264652556	5038.915264652556	5038.915264652556	5038.915264652556	5038.915264652556	5038.915264652556	5038.915264652556	5038.915264652556	5038.915264652556	5038.915264652556	5038.915264652556
5038.915264652556	5038.915264652556	5038.915264652556	5038.915264652556	5038.915264652556	5038.915264652556	5038.915264652556	5038.915264652556	5038.915264652556	5038.915264652556	5038.915264652556	5038.915264652556	5038.915264652556	5038.915264652556	5038.915264652556	5038.915264652556	5038.915264652556	5038.915264652556	5038.915264652556	5038.915264652556	5038.915264652556	5038.915264652556	5038.915264652556	5038.915264652556	5038.915264652556	5038.915264652556	5038.915264652556	5038.915264652556	5038.915264652556	5038.915264652556
5038.915264652556	5038.915264652556	5038.915264652556	5038.915264652556	5038.915264652556	5038.915264652556	5038.915264652556	5038.915264652556	5038.915264652556	5038.915264652556	5038.915264652556	5038.915264652556	5038.915264652556	5038.915264652556	5038.915264652556	5038.915264652556	5038.915264652556	5038.915264652556	5038.915264652556	5038.915264652556	5038.915264652556	5038.915264652556	5038.915264652556	5038.915264652556	5038.915264652556	5038.915264652556	5038.915264652556	5038.915264652556	5038.915264652556	5038.915264652556
5038.915264652556	5038.915264652556	5038.915264652556	5038.915264652556	5038.915264652556	5038.915264652556	5038.915264652556	5038.915264652556	5038.915264652556	5038.915264652556	5038.915264652556	5038.915264652556	5038.915264652556	5038.915264652556	5038.915264652556	5038.915264652556	5038.915264652556	5038.915264652556	5038.915264652556	5038.915264652556	5038.915264652556	5038.915264652556	5038.915264652556	5038.915264652556	5038.915264652556	5038.915264652556	5038.915264652556	5038.915264652556	5038.915264652556	5038.915264652556
5038.915264652556	5038.915264652556	5038.915264652556	5038.915264652556	5038.915264652556	5038.915264652556	5038.915264652556	5038.915264652556	5038.915264652556	5038.915264652556	5038.915264652556	5038.915264652556	5038.915264652556	5038.915264652556	5038.915264652556	5038.915264652556	5038.915264652556	5038.915264652556	5038.915264652556	5038.915264652556	5038.915264652556	5038.915264652556	5038.915264652556	5038.915264652556	5038.915264652556	5038.915264652556	5038.915264652556	5038.915264652556	5038.915264652556	5038.915264652556
5038.915264652556	5038.915264652556	5038.915264652556	5038.915264652556	5038.915264652556	5038.915264652556	5038.915264652556	5038.915264652556	5038.915264652556	5038.915264652556	5038.915264652556	5038.915264652556	5038.915264652556	5038.915264652556	5038.915264652556	5038.915264652556	5038.915264652556	5038.915264652556	5038.915264652556	5038.915264652556	5038.915264652556	5038.915264652556	5038.915264652556	5038.915264652556	5038.915264652556	5038.915264652556	5038.915264652556	5038.915264652556	5038.915264652556	5038.915264652556
5038.915264652556	5038.915264652556	5038.915264652556	5038.915264652556	5038.915264652556	5038.915264652556	5038.915264652556	5038.915264652556	5038.915264652556	5038.915264652556	5038.915264652556	5038.915264652556	5038.915264652556	5038.915264652556	5038.915264652556	5038.915264652556	5038.915264652556	5038.915264652556	5038.915264652556	5038.915264652556	5038.915264652556	5038.915264652556	5038.915264652556	5038.915264652556	5038.915264652556	5038.915264652556	5038.915264652556	5038.915264652556	5038.915264652556	5038.915264652556
5038.90843277103	5038.90843277103	5038.90843277103	5038.90843277103	5038.90843277103	5038.90843277103	5038.90843277103	5038.90843277103	5038.90843277103	5038.90843277103	5038.90843277103	5038.90843277103	5038.90843277103	5038.90843277103	5038.90843277103	5038.90843277103	5038.90843277103	5038.90843277103	5038.90843277103	5038.90843277103	5038.90843277103	5038.90843277103	5038.90843277103	5038.90843277103	5038.90843277103	5038.90843277103	5038.90843277103	5038.90843277103	5038.90843277103	5038.90843277103
5038.90843277103	5038.90843277103	5038.90843277103	5038.90843277103	5038.90843277103	5038.90843277103	5038.90843277103	5038.90843277103	5038.90843277103	5038.90843277103	5038.90843277103	5038.90843277103	5038.90843277103	5038.90843277103	5038.90843277103	5038.90843277103	5038.90843277103	5038.90843277103	5038.90843277103	5038.90843277103	5038.90843277103	5038.90843277103	5038.90843277103	5038.90843277103	5038.90843277103	5038.90843277103	5038.90843277103	5038.90843277103	5038.90843277103	5038.90843277103
5038.90843277103	5038.90843277103	5038.90843277103	5038.90843277103	5038.90843277103	5038.90843277103	5038.90843277103	5038.90843277103	5038.90843277103	5038.90843277103	5038.90843277103	5038.90843277103	5038.90843277103	5038.90843277103	5038.90843277103	5038.90843277103	5038.90843277103	5038.90843277103	5038.90843277103	5038.90843277103	5038.90843277103	5038.90843277103	5038.90843277103	5038.90843277103	5038.90843277103	5038.90843277103	5038.90843277103	5038.90843277103	5038.90843277103	5038.90843277103
5038.90843277103	5038.90843277103	5038.90843277103	5038.90843277103	5038.90843277103	5038.90843277103	5038.90843277103	5038.90843277103	5038.90843277103	5038.90843277103	5038.90843277103	5038.90843277103	5038.90843277103	5038.90843277103	5038.90843277103	5038.90843277103	5038.90843277103	5038.90843277103	5038.90843277103	5038.90843277103	5038.90843277103	5038.90843277103	5038.90843277103	5038.90843277103	5038.90843277103	5038.90843277103	5038.90843277103	5038.90843277103	5038.90843277103	5038.90843277103
5038.90843277103	5038.90843277103	5038.90843277103	5038.90843277103	5038.90843277103	5038.90843277103	5038.90843277103	5038.90843277103	5038.90843277103	5038.90843277103	5038.90843277103	5038.90843277103	5038.90843277103	5038.90843277103	5038.90843277103	5038.90843277103	5038.90843277103	5038.90843277103	5038.90843277103	5038.90843277103	5038.90843277103	5038.90843277103	5038.90843277103	5038.90843277103	5038.90843277103	5038.90843277103	5038.90843277103	5038.90843277103	5038.90843277103	5038.90843277103
5038.90843277103	5038.90843277103	5038.90843277103	5038.90843277103	5038.90843277103	5038.90843277103	5038.90843277103	5038.90843277103	5038.90843277103	5038.90843277103	5038.90843277103	5038.90843277103	5038.90843277103	5038.90843277103	5038.90843277103	5038.90843277103	5038.90843277103	5038.90843277103	5038.90843277103	5038.90843277103	5038.90843277103	5038.90843277103	5038.90843277103	5038.90843277103	5038.90843277103	5038.90843277103	5038.90843277103	5038.90843277103	5038.90843277103	5038.90843277103
