# Supplementary material for: An improved FOX optimization algorithm using adaptive exploration and exploitation for global optimization
Source: PLoS One. 2025 Sep 18;20(9):e0331965. doi: 10.1371/journal.pone.0331965 (PMC12445531; doi:10.1371/journal.pone.0331965)
Supplement: S2 File — This compressed file contains all the results of the conducted experiments. Each main directory within the archive includes three subdirectories: Analysis, best_fit, and convergence. The best_fit and convergence folders contain the raw experimental data obtained from 30 independent runs. The Analysis folder includes tables and figures derived from these raw results. These files can be used to reproduce and further analyze the results presented in the manuscript. (ZIP) [file pone.0331965.s002.zip › cec2017/convergence/CMAES/C17F29.csv]

trial_1	trial_2	trial_3	trial_4	trial_5	trial_6	trial_7	trial_8	trial_9	trial_10	trial_11	trial_12	trial_13	trial_14	trial_15	trial_16	trial_17	trial_18	trial_19	trial_20	trial_21	trial_22	trial_23	trial_24	trial_25	trial_26	trial_27	trial_28	trial_29	trial_30
381357847436779.2	715076682034192.5	715076682034192.5	1265333953074.8206	715076682034192.5	3651310185649.7725	715076682034192.5	292531016282875.4	327932542435542.2	715076682034192.5	669590664197734.5	321561856880298.7	715076682034192.5	276732724134934.38	7980285652946.725	88423923183444.05	715076682034192.5	715076682034192.5	715076682034192.5	704799197656771.6	336375245656408.8	213728827225018.0	346161899044934.75	298631378167148.3	378735609505467.8	689879155778024.8	715076682034192.5	270779117046078.06	715076682034192.5	40071719865118.63
381357847436779.2	712868318036242.1	712868318036242.1	1265333953074.8206	712868318036242.1	3651310185649.7725	712868318036242.1	292531016282875.4	327932542435542.2	712868318036242.1	669590664197734.5	321561856880298.7	712868318036242.1	276732724134934.38	7980285652946.725	88423923183444.05	712868318036242.1	712868318036242.1	712868318036242.1	704799197656771.6	336375245656408.8	213728827225018.0	346161899044934.75	298631378167148.3	378735609505467.8	689879155778024.8	712868318036242.1	270779117046078.06	712868318036242.1	40071719865118.63
381357847436779.2	710618748515076.2	710618748515076.2	1265333953074.8206	710618748515076.2	3651310185649.7725	710618748515076.2	292531016282875.4	327932542435542.2	710618748515076.2	669590664197734.5	321561856880298.7	710618748515076.2	276732724134934.38	7980285652946.725	88423923183444.05	710618748515076.2	710618748515076.2	710618748515076.2	704799197656771.6	336375245656408.8	213728827225018.0	346161899044934.75	298631378167148.3	378735609505467.8	689879155778024.8	710618748515076.2	270779117046078.06	710618748515076.2	40071719865118.63
381357847436779.2	705996136270355.9	705996136270355.9	1265333953074.8206	705996136270355.9	3651310185649.7725	705996136270355.9	292531016282875.4	327932542435542.2	705996136270355.9	669590664197734.5	321561856880298.7	705996136270355.9	276732724134934.38	7980285652946.725	88423923183444.05	705996136270355.9	705996136270355.9	705996136270355.9	704799197656771.6	336375245656408.8	213728827225018.0	346161899044934.75	298631378167148.3	378735609505467.8	689879155778024.8	705996136270355.9	270779117046078.06	705996136270355.9	40071719865118.63
381357847436779.2	701450434165971.4	701450434165971.4	1265333953074.8206	701450434165971.4	3651310185649.7725	701450434165971.4	292531016282875.4	327932542435542.2	701450434165971.4	669590664197734.5	321561856880298.7	701450434165971.4	276732724134934.38	7980285652946.725	88423923183444.05	701450434165971.4	701450434165971.4	701450434165971.4	701450434165971.4	336375245656408.8	213728827225018.0	346161899044934.75	298631378167148.3	378735609505467.8	689879155778024.8	701450434165971.4	270779117046078.06	701450434165971.4	40071719865118.63
381357847436779.2	698860406364142.9	698860406364142.9	1265333953074.8206	698860406364142.9	3651310185649.7725	698860406364142.9	292531016282875.4	327932542435542.2	698860406364142.9	669590664197734.5	321561856880298.7	698860406364142.9	276732724134934.38	7980285652946.725	88423923183444.05	698860406364142.9	698860406364142.9	698860406364142.9	698860406364142.9	336375245656408.8	213728827225018.0	346161899044934.75	298631378167148.3	378735609505467.8	689879155778024.8	698860406364142.9	270779117046078.06	698860406364142.9	40071719865118.63
381357847436779.2	692503985811986.5	692503985811986.5	1265333953074.8206	692503985811986.5	3651310185649.7725	692503985811986.5	292531016282875.4	327932542435542.2	692503985811986.5	669590664197734.5	321561856880298.7	692503985811986.5	276732724134934.38	7980285652946.725	88423923183444.05	692503985811986.5	692503985811986.5	692503985811986.5	692503985811986.5	336375245656408.8	213728827225018.0	346161899044934.75	298631378167148.3	378735609505467.8	689879155778024.8	692503985811986.5	270779117046078.06	692503985811986.5	40071719865118.63
381357847436779.2	689146342378432.1	689146342378432.1	1265333953074.8206	689146342378432.1	3651310185649.7725	689146342378432.1	292531016282875.4	327932542435542.2	689146342378432.1	669590664197734.5	321561856880298.7	689146342378432.1	276732724134934.38	7980285652946.725	88423923183444.05	689146342378432.1	689146342378432.1	689146342378432.1	689146342378432.1	336375245656408.8	213728827225018.0	346161899044934.75	298631378167148.3	378735609505467.8	689146342378432.1	689146342378432.1	270779117046078.06	689146342378432.1	40071719865118.63
381357847436779.2	685055484680384.4	685055484680384.4	1265333953074.8206	685055484680384.4	3651310185649.7725	685055484680384.4	292531016282875.4	327932542435542.2	685055484680384.4	669590664197734.5	321561856880298.7	685055484680384.4	276732724134934.38	7980285652946.725	88423923183444.05	685055484680384.4	685055484680384.4	685055484680384.4	685055484680384.4	336375245656408.8	213728827225018.0	346161899044934.75	298631378167148.3	378735609505467.8	685055484680384.4	685055484680384.4	270779117046078.06	685055484680384.4	40071719865118.63
381357847436779.2	677188027675048.1	677188027675048.1	1265333953074.8206	677188027675048.1	3651310185649.7725	677188027675048.1	292531016282875.4	327932542435542.2	677188027675048.1	669590664197734.5	321561856880298.7	677188027675048.1	276732724134934.38	7980285652946.725	88423923183444.05	677188027675048.1	677188027675048.1	677188027675048.1	677188027675048.1	336375245656408.8	213728827225018.0	346161899044934.75	298631378167148.3	378735609505467.8	677188027675048.1	677188027675048.1	270779117046078.06	677188027675048.1	40071719865118.63
381357847436779.2	665913946462742.2	665913946462742.2	1265333953074.8206	665913946462742.2	3651310185649.7725	665913946462742.2	292531016282875.4	327932542435542.2	665913946462742.2	665913946462742.2	321561856880298.7	665913946462742.2	276732724134934.38	7980285652946.725	88423923183444.05	665913946462742.2	665913946462742.2	665913946462742.2	665913946462742.2	336375245656408.8	213728827225018.0	346161899044934.75	298631378167148.3	378735609505467.8	665913946462742.2	665913946462742.2	270779117046078.06	665913946462742.2	40071719865118.63
381357847436779.2	650089573429227.9	650089573429227.9	1265333953074.8206	650089573429227.9	3651310185649.7725	650089573429227.9	292531016282875.4	327932542435542.2	650089573429227.9	650089573429227.9	321561856880298.7	650089573429227.9	276732724134934.38	7980285652946.725	88423923183444.05	650089573429227.9	650089573429227.9	650089573429227.9	650089573429227.9	336375245656408.8	213728827225018.0	346161899044934.75	298631378167148.3	378735609505467.8	650089573429227.9	650089573429227.9	270779117046078.06	650089573429227.9	40071719865118.63
381357847436779.2	631600025411204.4	631600025411204.4	1265333953074.8206	631600025411204.4	3651310185649.7725	631600025411204.4	292531016282875.4	327932542435542.2	631600025411204.4	631600025411204.4	321561856880298.7	631600025411204.4	276732724134934.38	7980285652946.725	88423923183444.05	631600025411204.4	631600025411204.4	631600025411204.4	631600025411204.4	336375245656408.8	213728827225018.0	346161899044934.75	298631378167148.3	378735609505467.8	631600025411204.4	631600025411204.4	270779117046078.06	631600025411204.4	40071719865118.63
381357847436779.2	592461714876096.4	592461714876096.4	1265333953074.8206	592461714876096.4	3651310185649.7725	592461714876096.4	292531016282875.4	327932542435542.2	592461714876096.4	592461714876096.4	321561856880298.7	592461714876096.4	276732724134934.38	7980285652946.725	88423923183444.05	592461714876096.4	592461714876096.4	592461714876096.4	592461714876096.4	336375245656408.8	213728827225018.0	346161899044934.75	298631378167148.3	378735609505467.8	592461714876096.4	592461714876096.4	270779117046078.06	592461714876096.4	40071719865118.63
381357847436779.2	565802937979439.1	565802937979439.1	1265333953074.8206	565802937979439.1	3651310185649.7725	565802937979439.1	292531016282875.4	327932542435542.2	565802937979439.1	565802937979439.1	321561856880298.7	565802937979439.1	276732724134934.38	7980285652946.725	88423923183444.05	565802937979439.1	565802937979439.1	565802937979439.1	565802937979439.1	336375245656408.8	213728827225018.0	346161899044934.75	298631378167148.3	378735609505467.8	565802937979439.1	565802937979439.1	270779117046078.06	565802937979439.1	40071719865118.63
381357847436779.2	538678803034931.06	538678803034931.06	1265333953074.8206	538678803034931.06	3651310185649.7725	538678803034931.06	292531016282875.4	327932542435542.2	538678803034931.06	538678803034931.06	321561856880298.7	538678803034931.06	276732724134934.38	7980285652946.725	88423923183444.05	538678803034931.06	538678803034931.06	538678803034931.06	538678803034931.06	336375245656408.8	213728827225018.0	346161899044934.75	298631378167148.3	378735609505467.8	538678803034931.06	538678803034931.06	270779117046078.06	538678803034931.06	40071719865118.63
381357847436779.2	484228025980512.1	484228025980512.1	1265333953074.8206	484228025980512.1	3651310185649.7725	484228025980512.1	292531016282875.4	327932542435542.2	484228025980512.1	484228025980512.1	321561856880298.7	484228025980512.1	276732724134934.38	7980285652946.725	88423923183444.05	484228025980512.1	484228025980512.1	484228025980512.1	484228025980512.1	336375245656408.8	213728827225018.0	346161899044934.75	298631378167148.3	378735609505467.8	484228025980512.1	484228025980512.1	270779117046078.06	484228025980512.1	40071719865118.63
381357847436779.2	465265963998823.06	465265963998823.06	1265333953074.8206	465265963998823.06	3651310185649.7725	465265963998823.06	292531016282875.4	327932542435542.2	465265963998823.06	465265963998823.06	321561856880298.7	465265963998823.06	276732724134934.38	7980285652946.725	88423923183444.05	465265963998823.06	465265963998823.06	465265963998823.06	465265963998823.06	336375245656408.8	213728827225018.0	346161899044934.75	298631378167148.3	378735609505467.8	465265963998823.06	465265963998823.06	270779117046078.06	465265963998823.06	40071719865118.63
381357847436779.2	401990268039500.9	401990268039500.9	1265333953074.8206	401990268039500.9	3651310185649.7725	401990268039500.9	292531016282875.4	327932542435542.2	401990268039500.9	401990268039500.9	321561856880298.7	401990268039500.9	276732724134934.38	7980285652946.725	88423923183444.05	401990268039500.9	401990268039500.9	401990268039500.9	401990268039500.9	336375245656408.8	213728827225018.0	346161899044934.75	298631378167148.3	378735609505467.8	401990268039500.9	401990268039500.9	270779117046078.06	401990268039500.9	40071719865118.63
307723436117879.25	307723436117879.25	307723436117879.25	1265333953074.8206	307723436117879.25	3651310185649.7725	307723436117879.25	292531016282875.4	307723436117879.25	307723436117879.25	307723436117879.25	307723436117879.25	307723436117879.25	276732724134934.38	7980285652946.725	88423923183444.05	307723436117879.25	307723436117879.25	307723436117879.25	307723436117879.25	307723436117879.25	213728827225018.0	307723436117879.25	298631378167148.3	307723436117879.25	307723436117879.25	307723436117879.25	270779117046078.06	307723436117879.25	40071719865118.63
249917405066869.34	249917405066869.34	249917405066869.34	1265333953074.8206	249917405066869.34	3651310185649.7725	249917405066869.34	249917405066869.34	249917405066869.34	249917405066869.34	249917405066869.34	249917405066869.34	249917405066869.34	249917405066869.34	7980285652946.725	88423923183444.05	249917405066869.34	249917405066869.34	249917405066869.34	249917405066869.34	249917405066869.34	213728827225018.0	249917405066869.34	249917405066869.34	249917405066869.34	249917405066869.34	249917405066869.34	249917405066869.34	249917405066869.34	40071719865118.63
196852641616098.03	196852641616098.03	196852641616098.03	1265333953074.8206	196852641616098.03	3651310185649.7725	196852641616098.03	196852641616098.03	196852641616098.03	196852641616098.03	196852641616098.03	196852641616098.03	196852641616098.03	196852641616098.03	7980285652946.725	88423923183444.05	196852641616098.03	196852641616098.03	196852641616098.03	196852641616098.03	196852641616098.03	196852641616098.03	196852641616098.03	196852641616098.03	196852641616098.03	196852641616098.03	196852641616098.03	196852641616098.03	196852641616098.03	40071719865118.63
144844095143564.12	144844095143564.12	144844095143564.12	1265333953074.8206	144844095143564.12	3651310185649.7725	144844095143564.12	144844095143564.12	144844095143564.12	144844095143564.12	144844095143564.12	144844095143564.12	144844095143564.12	144844095143564.12	7980285652946.725	88423923183444.05	144844095143564.12	144844095143564.12	144844095143564.12	144844095143564.12	144844095143564.12	144844095143564.12	144844095143564.12	144844095143564.12	144844095143564.12	144844095143564.12	144844095143564.12	144844095143564.12	144844095143564.12	40071719865118.63
95976334278338.98	95976334278338.98	95976334278338.98	1265333953074.8206	95976334278338.98	3651310185649.7725	95976334278338.98	95976334278338.98	95976334278338.98	95976334278338.98	95976334278338.98	95976334278338.98	95976334278338.98	95976334278338.98	7980285652946.725	88423923183444.05	95976334278338.98	95976334278338.98	95976334278338.98	95976334278338.98	95976334278338.98	95976334278338.98	95976334278338.98	95976334278338.98	95976334278338.98	95976334278338.98	95976334278338.98	95976334278338.98	95976334278338.98	40071719865118.63
58701546055594.11	58701546055594.11	58701546055594.11	1265333953074.8206	58701546055594.11	3651310185649.7725	58701546055594.11	58701546055594.11	58701546055594.11	58701546055594.11	58701546055594.11	58701546055594.11	58701546055594.11	58701546055594.11	7980285652946.725	58701546055594.11	58701546055594.11	58701546055594.11	58701546055594.11	58701546055594.11	58701546055594.11	58701546055594.11	58701546055594.11	58701546055594.11	58701546055594.11	58701546055594.11	58701546055594.11	58701546055594.11	58701546055594.11	40071719865118.63
26805280096829.777	26805280096829.777	26805280096829.777	1265333953074.8206	26805280096829.777	3651310185649.7725	26805280096829.777	26805280096829.777	26805280096829.777	26805280096829.777	26805280096829.777	26805280096829.777	26805280096829.777	26805280096829.777	7980285652946.725	26805280096829.777	26805280096829.777	26805280096829.777	26805280096829.777	26805280096829.777	26805280096829.777	26805280096829.777	26805280096829.777	26805280096829.777	26805280096829.777	26805280096829.777	26805280096829.777	26805280096829.777	26805280096829.777	26805280096829.777
13234802190705.404	13234802190705.404	13234802190705.404	1265333953074.8206	13234802190705.404	3651310185649.7725	13234802190705.404	13234802190705.404	13234802190705.404	13234802190705.404	13234802190705.404	13234802190705.404	13234802190705.404	13234802190705.404	7980285652946.725	13234802190705.404	13234802190705.404	13234802190705.404	13234802190705.404	13234802190705.404	13234802190705.404	13234802190705.404	13234802190705.404	13234802190705.404	13234802190705.404	13234802190705.404	13234802190705.404	13234802190705.404	13234802190705.404	13234802190705.404
5237876996510.528	5237876996510.528	5237876996510.528	1265333953074.8206	5237876996510.528	3651310185649.7725	5237876996510.528	5237876996510.528	5237876996510.528	5237876996510.528	5237876996510.528	5237876996510.528	5237876996510.528	5237876996510.528	5237876996510.528	5237876996510.528	5237876996510.528	5237876996510.528	5237876996510.528	5237876996510.528	5237876996510.528	5237876996510.528	5237876996510.528	5237876996510.528	5237876996510.528	5237876996510.528	5237876996510.528	5237876996510.528	5237876996510.528	5237876996510.528
2041174309078.7112	2041174309078.7112	2041174309078.7112	1265333953074.8206	2041174309078.7112	2041174309078.7112	2041174309078.7112	2041174309078.7112	2041174309078.7112	2041174309078.7112	2041174309078.7112	2041174309078.7112	2041174309078.7112	2041174309078.7112	2041174309078.7112	2041174309078.7112	2041174309078.7112	2041174309078.7112	2041174309078.7112	2041174309078.7112	2041174309078.7112	2041174309078.7112	2041174309078.7112	2041174309078.7112	2041174309078.7112	2041174309078.7112	2041174309078.7112	2041174309078.7112	2041174309078.7112	2041174309078.7112
1063707867863.1072	1063707867863.1072	1063707867863.1072	1063707867863.1072	1063707867863.1072	1063707867863.1072	1063707867863.1072	1063707867863.1072	1063707867863.1072	1063707867863.1072	1063707867863.1072	1063707867863.1072	1063707867863.1072	1063707867863.1072	1063707867863.1072	1063707867863.1072	1063707867863.1072	1063707867863.1072	1063707867863.1072	1063707867863.1072	1063707867863.1072	1063707867863.1072	1063707867863.1072	1063707867863.1072	1063707867863.1072	1063707867863.1072	1063707867863.1072	1063707867863.1072	1063707867863.1072	1063707867863.1072
462855513532.3754	462855513532.3754	462855513532.3754	462855513532.3754	462855513532.3754	462855513532.3754	462855513532.3754	462855513532.3754	462855513532.3754	462855513532.3754	462855513532.3754	462855513532.3754	462855513532.3754	462855513532.3754	462855513532.3754	462855513532.3754	462855513532.3754	462855513532.3754	462855513532.3754	462855513532.3754	462855513532.3754	462855513532.3754	462855513532.3754	462855513532.3754	462855513532.3754	462855513532.3754	462855513532.3754	462855513532.3754	462855513532.3754	462855513532.3754
182539829629.4414	182539829629.4414	182539829629.4414	182539829629.4414	182539829629.4414	182539829629.4414	182539829629.4414	182539829629.4414	182539829629.4414	182539829629.4414	182539829629.4414	182539829629.4414	182539829629.4414	182539829629.4414	182539829629.4414	182539829629.4414	182539829629.4414	182539829629.4414	182539829629.4414	182539829629.4414	182539829629.4414	182539829629.4414	182539829629.4414	182539829629.4414	182539829629.4414	182539829629.4414	182539829629.4414	182539829629.4414	182539829629.4414	182539829629.4414
15247528822.690607	15247528822.690607	15247528822.690607	15247528822.690607	15247528822.690607	15247528822.690607	15247528822.690607	15247528822.690607	15247528822.690607	15247528822.690607	15247528822.690607	15247528822.690607	15247528822.690607	15247528822.690607	15247528822.690607	15247528822.690607	15247528822.690607	15247528822.690607	15247528822.690607	15247528822.690607	15247528822.690607	15247528822.690607	15247528822.690607	15247528822.690607	15247528822.690607	15247528822.690607	15247528822.690607	15247528822.690607	15247528822.690607	15247528822.690607
8597509845.477913	8597509845.477913	8597509845.477913	8597509845.477913	8597509845.477913	8597509845.477913	8597509845.477913	8597509845.477913	8597509845.477913	8597509845.477913	8597509845.477913	8597509845.477913	8597509845.477913	8597509845.477913	8597509845.477913	8597509845.477913	8597509845.477913	8597509845.477913	8597509845.477913	8597509845.477913	8597509845.477913	8597509845.477913	8597509845.477913	8597509845.477913	8597509845.477913	8597509845.477913	8597509845.477913	8597509845.477913	8597509845.477913	8597509845.477913
8597509845.477913	8597509845.477913	8597509845.477913	8597509845.477913	8597509845.477913	8597509845.477913	8597509845.477913	8597509845.477913	8597509845.477913	8597509845.477913	8597509845.477913	8597509845.477913	8597509845.477913	8597509845.477913	8597509845.477913	8597509845.477913	8597509845.477913	8597509845.477913	8597509845.477913	8597509845.477913	8597509845.477913	8597509845.477913	8597509845.477913	8597509845.477913	8597509845.477913	8597509845.477913	8597509845.477913	8597509845.477913	8597509845.477913	8597509845.477913
8597509845.477913	8597509845.477913	8597509845.477913	8597509845.477913	8597509845.477913	8597509845.477913	8597509845.477913	8597509845.477913	8597509845.477913	8597509845.477913	8597509845.477913	8597509845.477913	8597509845.477913	8597509845.477913	8597509845.477913	8597509845.477913	8597509845.477913	8597509845.477913	8597509845.477913	8597509845.477913	8597509845.477913	8597509845.477913	8597509845.477913	8597509845.477913	8597509845.477913	8597509845.477913	8597509845.477913	8597509845.477913	8597509845.477913	8597509845.477913
7841303598.730147	7841303598.730147	7841303598.730147	7841303598.730147	7841303598.730147	7841303598.730147	7841303598.730147	7841303598.730147	7841303598.730147	7841303598.730147	7841303598.730147	7841303598.730147	7841303598.730147	7841303598.730147	7841303598.730147	7841303598.730147	7841303598.730147	7841303598.730147	7841303598.730147	7841303598.730147	7841303598.730147	7841303598.730147	7841303598.730147	7841303598.730147	7841303598.730147	7841303598.730147	7841303598.730147	7841303598.730147	7841303598.730147	7841303598.730147
7841303598.730147	7841303598.730147	7841303598.730147	7841303598.730147	7841303598.730147	7841303598.730147	7841303598.730147	7841303598.730147	7841303598.730147	7841303598.730147	7841303598.730147	7841303598.730147	7841303598.730147	7841303598.730147	7841303598.730147	7841303598.730147	7841303598.730147	7841303598.730147	7841303598.730147	7841303598.730147	7841303598.730147	7841303598.730147	7841303598.730147	7841303598.730147	7841303598.730147	7841303598.730147	7841303598.730147	7841303598.730147	7841303598.730147	7841303598.730147
7841303598.730147	7841303598.730147	7841303598.730147	7841303598.730147	7841303598.730147	7841303598.730147	7841303598.730147	7841303598.730147	7841303598.730147	7841303598.730147	7841303598.730147	7841303598.730147	7841303598.730147	7841303598.730147	7841303598.730147	7841303598.730147	7841303598.730147	7841303598.730147	7841303598.730147	7841303598.730147	7841303598.730147	7841303598.730147	7841303598.730147	7841303598.730147	7841303598.730147	7841303598.730147	7841303598.730147	7841303598.730147	7841303598.730147	7841303598.730147
7841303598.730147	7841303598.730147	7841303598.730147	7841303598.730147	7841303598.730147	7841303598.730147	7841303598.730147	7841303598.730147	7841303598.730147	7841303598.730147	7841303598.730147	7841303598.730147	7841303598.730147	7841303598.730147	7841303598.730147	7841303598.730147	7841303598.730147	7841303598.730147	7841303598.730147	7841303598.730147	7841303598.730147	7841303598.730147	7841303598.730147	7841303598.730147	7841303598.730147	7841303598.730147	7841303598.730147	7841303598.730147	7841303598.730147	7841303598.730147
7841303598.730147	7841303598.730147	7841303598.730147	7841303598.730147	7841303598.730147	7841303598.730147	7841303598.730147	7841303598.730147	7841303598.730147	7841303598.730147	7841303598.730147	7841303598.730147	7841303598.730147	7841303598.730147	7841303598.730147	7841303598.730147	7841303598.730147	7841303598.730147	7841303598.730147	7841303598.730147	7841303598.730147	7841303598.730147	7841303598.730147	7841303598.730147	7841303598.730147	7841303598.730147	7841303598.730147	7841303598.730147	7841303598.730147	7841303598.730147
7841303598.730147	7841303598.730147	7841303598.730147	7841303598.730147	7841303598.730147	7841303598.730147	7841303598.730147	7841303598.730147	7841303598.730147	7841303598.730147	7841303598.730147	7841303598.730147	7841303598.730147	7841303598.730147	7841303598.730147	7841303598.730147	7841303598.730147	7841303598.730147	7841303598.730147	7841303598.730147	7841303598.730147	7841303598.730147	7841303598.730147	7841303598.730147	7841303598.730147	7841303598.730147	7841303598.730147	7841303598.730147	7841303598.730147	7841303598.730147
7841303598.730147	7841303598.730147	7841303598.730147	7841303598.730147	7841303598.730147	7841303598.730147	7841303598.730147	7841303598.730147	7841303598.730147	7841303598.730147	7841303598.730147	7841303598.730147	7841303598.730147	7841303598.730147	7841303598.730147	7841303598.730147	7841303598.730147	7841303598.730147	7841303598.730147	7841303598.730147	7841303598.730147	7841303598.730147	7841303598.730147	7841303598.730147	7841303598.730147	7841303598.730147	7841303598.730147	7841303598.730147	7841303598.730147	7841303598.730147
7841303598.730147	7841303598.730147	7841303598.730147	7841303598.730147	7841303598.730147	7841303598.730147	7841303598.730147	7841303598.730147	7841303598.730147	7841303598.730147	7841303598.730147	7841303598.730147	7841303598.730147	7841303598.730147	7841303598.730147	7841303598.730147	7841303598.730147	7841303598.730147	7841303598.730147	7841303598.730147	7841303598.730147	7841303598.730147	7841303598.730147	7841303598.730147	7841303598.730147	7841303598.730147	7841303598.730147	7841303598.730147	7841303598.730147	7841303598.730147
7841303598.730147	7841303598.730147	7841303598.730147	7841303598.730147	7841303598.730147	7841303598.730147	7841303598.730147	7841303598.730147	7841303598.730147	7841303598.730147	7841303598.730147	7841303598.730147	7841303598.730147	7841303598.730147	7841303598.730147	7841303598.730147	7841303598.730147	7841303598.730147	7841303598.730147	7841303598.730147	7841303598.730147	7841303598.730147	7841303598.730147	7841303598.730147	7841303598.730147	7841303598.730147	7841303598.730147	7841303598.730147	7841303598.730147	7841303598.730147
7841303598.730147	7841303598.730147	7841303598.730147	7841303598.730147	7841303598.730147	7841303598.730147	7841303598.730147	7841303598.730147	7841303598.730147	7841303598.730147	7841303598.730147	7841303598.730147	7841303598.730147	7841303598.730147	7841303598.730147	7841303598.730147	7841303598.730147	7841303598.730147	7841303598.730147	7841303598.730147	7841303598.730147	7841303598.730147	7841303598.730147	7841303598.730147	7841303598.730147	7841303598.730147	7841303598.730147	7841303598.730147	7841303598.730147	7841303598.730147
7841303598.730147	7841303598.730147	7841303598.730147	7841303598.730147	7841303598.730147	7841303598.730147	7841303598.730147	7841303598.730147	7841303598.730147	7841303598.730147	7841303598.730147	7841303598.730147	7841303598.730147	7841303598.730147	7841303598.730147	7841303598.730147	7841303598.730147	7841303598.730147	7841303598.730147	7841303598.730147	7841303598.730147	7841303598.730147	7841303598.730147	7841303598.730147	7841303598.730147	7841303598.730147	7841303598.730147	7841303598.730147	7841303598.730147	7841303598.730147
7841303598.730147	7841303598.730147	7841303598.730147	7841303598.730147	7841303598.730147	7841303598.730147	7841303598.730147	7841303598.730147	7841303598.730147	7841303598.730147	7841303598.730147	7841303598.730147	7841303598.730147	7841303598.730147	7841303598.730147	7841303598.730147	7841303598.730147	7841303598.730147	7841303598.730147	7841303598.730147	7841303598.730147	7841303598.730147	7841303598.730147	7841303598.730147	7841303598.730147	7841303598.730147	7841303598.730147	7841303598.730147	7841303598.730147	7841303598.730147
7841303598.730147	7841303598.730147	7841303598.730147	7841303598.730147	7841303598.730147	7841303598.730147	7841303598.730147	7841303598.730147	7841303598.730147	7841303598.730147	7841303598.730147	7841303598.730147	7841303598.730147	7841303598.730147	7841303598.730147	7841303598.730147	7841303598.730147	7841303598.730147	7841303598.730147	7841303598.730147	7841303598.730147	7841303598.730147	7841303598.730147	7841303598.730147	7841303598.730147	7841303598.730147	7841303598.730147	7841303598.730147	7841303598.730147	7841303598.730147
7841303598.730147	7841303598.730147	7841303598.730147	7841303598.730147	7841303598.730147	7841303598.730147	7841303598.730147	7841303598.730147	7841303598.730147	7841303598.730147	7841303598.730147	7841303598.730147	7841303598.730147	7841303598.730147	7841303598.730147	7841303598.730147	7841303598.730147	7841303598.730147	7841303598.730147	7841303598.730147	7841303598.730147	7841303598.730147	7841303598.730147	7841303598.730147	7841303598.730147	7841303598.730147	7841303598.730147	7841303598.730147	7841303598.730147	7841303598.730147
7841303598.730147	7841303598.730147	7841303598.730147	7841303598.730147	7841303598.730147	7841303598.730147	7841303598.730147	7841303598.730147	7841303598.730147	7841303598.730147	7841303598.730147	7841303598.730147	7841303598.730147	7841303598.730147	7841303598.730147	7841303598.730147	7841303598.730147	7841303598.730147	7841303598.730147	7841303598.730147	7841303598.730147	7841303598.730147	7841303598.730147	7841303598.730147	7841303598.730147	7841303598.730147	7841303598.730147	7841303598.730147	7841303598.730147	7841303598.730147
7841303598.730147	7841303598.730147	7841303598.730147	7841303598.730147	7841303598.730147	7841303598.730147	7841303598.730147	7841303598.730147	7841303598.730147	7841303598.730147	7841303598.730147	7841303598.730147	7841303598.730147	7841303598.730147	7841303598.730147	7841303598.730147	7841303598.730147	7841303598.730147	7841303598.730147	7841303598.730147	7841303598.730147	7841303598.730147	7841303598.730147	7841303598.730147	7841303598.730147	7841303598.730147	7841303598.730147	7841303598.730147	7841303598.730147	7841303598.730147
7841303598.730147	7841303598.730147	7841303598.730147	7841303598.730147	7841303598.730147	7841303598.730147	7841303598.730147	7841303598.730147	7841303598.730147	7841303598.730147	7841303598.730147	7841303598.730147	7841303598.730147	7841303598.730147	7841303598.730147	7841303598.730147	7841303598.730147	7841303598.730147	7841303598.730147	7841303598.730147	7841303598.730147	7841303598.730147	7841303598.730147	7841303598.730147	7841303598.730147	7841303598.730147	7841303598.730147	7841303598.730147	7841303598.730147	7841303598.730147
7841303598.730147	7841303598.730147	7841303598.730147	7841303598.730147	7841303598.730147	7841303598.730147	7841303598.730147	7841303598.730147	7841303598.730147	7841303598.730147	7841303598.730147	7841303598.730147	7841303598.730147	7841303598.730147	7841303598.730147	7841303598.730147	7841303598.730147	7841303598.730147	7841303598.730147	7841303598.730147	7841303598.730147	7841303598.730147	7841303598.730147	7841303598.730147	7841303598.730147	7841303598.730147	7841303598.730147	7841303598.730147	7841303598.730147	7841303598.730147
7841303598.730147	7841303598.730147	7841303598.730147	7841303598.730147	7841303598.730147	7841303598.730147	7841303598.730147	7841303598.730147	7841303598.730147	7841303598.730147	7841303598.730147	7841303598.730147	7841303598.730147	7841303598.730147	7841303598.730147	7841303598.730147	7841303598.730147	7841303598.730147	7841303598.730147	7841303598.730147	7841303598.730147	7841303598.730147	7841303598.730147	7841303598.730147	7841303598.730147	7841303598.730147	7841303598.730147	7841303598.730147	7841303598.730147	7841303598.730147
7841303598.730147	7841303598.730147	7841303598.730147	7841303598.730147	7841303598.730147	7841303598.730147	7841303598.730147	7841303598.730147	7841303598.730147	7841303598.730147	7841303598.730147	7841303598.730147	7841303598.730147	7841303598.730147	7841303598.730147	7841303598.730147	7841303598.730147	7841303598.730147	7841303598.730147	7841303598.730147	7841303598.730147	7841303598.730147	7841303598.730147	7841303598.730147	7841303598.730147	7841303598.730147	7841303598.730147	7841303598.730147	7841303598.730147	7841303598.730147
7841303598.730147	7841303598.730147	7841303598.730147	7841303598.730147	7841303598.730147	7841303598.730147	7841303598.730147	7841303598.730147	7841303598.730147	7841303598.730147	7841303598.730147	7841303598.730147	7841303598.730147	7841303598.730147	7841303598.730147	7841303598.730147	7841303598.730147	7841303598.730147	7841303598.730147	7841303598.730147	7841303598.730147	7841303598.730147	7841303598.730147	7841303598.730147	7841303598.730147	7841303598.730147	7841303598.730147	7841303598.730147	7841303598.730147	7841303598.730147
7841303598.730147	7841303598.730147	7841303598.730147	7841303598.730147	7841303598.730147	7841303598.730147	7841303598.730147	7841303598.730147	7841303598.730147	7841303598.730147	7841303598.730147	7841303598.730147	7841303598.730147	7841303598.730147	7841303598.730147	7841303598.730147	7841303598.730147	7841303598.730147	7841303598.730147	7841303598.730147	7841303598.730147	7841303598.730147	7841303598.730147	7841303598.730147	7841303598.730147	7841303598.730147	7841303598.730147	7841303598.730147	7841303598.730147	7841303598.730147
7841303598.730147	7841303598.730147	7841303598.730147	7841303598.730147	7841303598.730147	7841303598.730147	7841303598.730147	7841303598.730147	7841303598.730147	7841303598.730147	7841303598.730147	7841303598.730147	7841303598.730147	7841303598.730147	7841303598.730147	7841303598.730147	7841303598.730147	7841303598.730147	7841303598.730147	7841303598.730147	7841303598.730147	7841303598.730147	7841303598.730147	7841303598.730147	7841303598.730147	7841303598.730147	7841303598.730147	7841303598.730147	7841303598.730147	7841303598.730147
7841303598.730147	7841303598.730147	7841303598.730147	7841303598.730147	7841303598.730147	7841303598.730147	7841303598.730147	7841303598.730147	7841303598.730147	7841303598.730147	7841303598.730147	7841303598.730147	7841303598.730147	7841303598.730147	7841303598.730147	7841303598.730147	7841303598.730147	7841303598.730147	7841303598.730147	7841303598.730147	7841303598.730147	7841303598.730147	7841303598.730147	7841303598.730147	7841303598.730147	7841303598.730147	7841303598.730147	7841303598.730147	7841303598.730147	7841303598.730147
7841303598.730147	7841303598.730147	7841303598.730147	7841303598.730147	7841303598.730147	7841303598.730147	7841303598.730147	7841303598.730147	7841303598.730147	7841303598.730147	7841303598.730147	7841303598.730147	7841303598.730147	7841303598.730147	7841303598.730147	7841303598.730147	7841303598.730147	7841303598.730147	7841303598.730147	7841303598.730147	7841303598.730147	7841303598.730147	7841303598.730147	7841303598.730147	7841303598.730147	7841303598.730147	7841303598.730147	7841303598.730147	7841303598.730147	7841303598.730147
7841303598.730147	7841303598.730147	7841303598.730147	7841303598.730147	7841303598.730147	7841303598.730147	7841303598.730147	7841303598.730147	7841303598.730147	7841303598.730147	7841303598.730147	7841303598.730147	7841303598.730147	7841303598.730147	7841303598.730147	7841303598.730147	7841303598.730147	7841303598.730147	7841303598.730147	7841303598.730147	7841303598.730147	7841303598.730147	7841303598.730147	7841303598.730147	7841303598.730147	7841303598.730147	7841303598.730147	7841303598.730147	7841303598.730147	7841303598.730147
7841303598.730147	7841303598.730147	7841303598.730147	7841303598.730147	7841303598.730147	7841303598.730147	7841303598.730147	7841303598.730147	7841303598.730147	7841303598.730147	7841303598.730147	7841303598.730147	7841303598.730147	7841303598.730147	7841303598.730147	7841303598.730147	7841303598.730147	7841303598.730147	7841303598.730147	7841303598.730147	7841303598.730147	7841303598.730147	7841303598.730147	7841303598.730147	7841303598.730147	7841303598.730147	7841303598.730147	7841303598.730147	7841303598.730147	7841303598.730147
7841303598.730147	7841303598.730147	7841303598.730147	7841303598.730147	7841303598.730147	7841303598.730147	7841303598.730147	7841303598.730147	7841303598.730147	7841303598.730147	7841303598.730147	7841303598.730147	7841303598.730147	7841303598.730147	7841303598.730147	7841303598.730147	7841303598.730147	7841303598.730147	7841303598.730147	7841303598.730147	7841303598.730147	7841303598.730147	7841303598.730147	7841303598.730147	7841303598.730147	7841303598.730147	7841303598.730147	7841303598.730147	7841303598.730147	7841303598.730147
7841303598.730147	7841303598.730147	7841303598.730147	7841303598.730147	7841303598.730147	7841303598.730147	7841303598.730147	7841303598.730147	7841303598.730147	7841303598.730147	7841303598.730147	7841303598.730147	7841303598.730147	7841303598.730147	7841303598.730147	7841303598.730147	7841303598.730147	7841303598.730147	7841303598.730147	7841303598.730147	7841303598.730147	7841303598.730147	7841303598.730147	7841303598.730147	7841303598.730147	7841303598.730147	7841303598.730147	7841303598.730147	7841303598.730147	7841303598.730147
7841303598.730147	7841303598.730147	7841303598.730147	7841303598.730147	7841303598.730147	7841303598.730147	7841303598.730147	7841303598.730147	7841303598.730147	7841303598.730147	7841303598.730147	7841303598.730147	7841303598.730147	7841303598.730147	7841303598.730147	7841303598.730147	7841303598.730147	7841303598.730147	7841303598.730147	7841303598.730147	7841303598.730147	7841303598.730147	7841303598.730147	7841303598.730147	7841303598.730147	7841303598.730147	7841303598.730147	7841303598.730147	7841303598.730147	7841303598.730147
7841303598.730147	7841303598.730147	7841303598.730147	7841303598.730147	7841303598.730147	7841303598.730147	7841303598.730147	7841303598.730147	7841303598.730147	7841303598.730147	7841303598.730147	7841303598.730147	7841303598.730147	7841303598.730147	7841303598.730147	7841303598.730147	7841303598.730147	7841303598.730147	7841303598.730147	7841303598.730147	7841303598.730147	7841303598.730147	7841303598.730147	7841303598.730147	7841303598.730147	7841303598.730147	7841303598.730147	7841303598.730147	7841303598.730147	7841303598.730147
7841303598.730147	7841303598.730147	7841303598.730147	7841303598.730147	7841303598.730147	7841303598.730147	7841303598.730147	7841303598.730147	7841303598.730147	7841303598.730147	7841303598.730147	7841303598.730147	7841303598.730147	7841303598.730147	7841303598.730147	7841303598.730147	7841303598.730147	7841303598.730147	7841303598.730147	7841303598.730147	7841303598.730147	7841303598.730147	7841303598.730147	7841303598.730147	7841303598.730147	7841303598.730147	7841303598.730147	7841303598.730147	7841303598.730147	7841303598.730147
7841303598.730147	7841303598.730147	7841303598.730147	7841303598.730147	7841303598.730147	7841303598.730147	7841303598.730147	7841303598.730147	7841303598.730147	7841303598.730147	7841303598.730147	7841303598.730147	7841303598.730147	7841303598.730147	7841303598.730147	7841303598.730147	7841303598.730147	7841303598.730147	7841303598.730147	7841303598.730147	7841303598.730147	7841303598.730147	7841303598.730147	7841303598.730147	7841303598.730147	7841303598.730147	7841303598.730147	7841303598.730147	7841303598.730147	7841303598.730147
7841303598.730147	7841303598.730147	7841303598.730147	7841303598.730147	7841303598.730147	7841303598.730147	7841303598.730147	7841303598.730147	7841303598.730147	7841303598.730147	7841303598.730147	7841303598.730147	7841303598.730147	7841303598.730147	7841303598.730147	7841303598.730147	7841303598.730147	7841303598.730147	7841303598.730147	7841303598.730147	7841303598.730147	7841303598.730147	7841303598.730147	7841303598.730147	7841303598.730147	7841303598.730147	7841303598.730147	7841303598.730147	7841303598.730147	7841303598.730147
7841303598.730147	7841303598.730147	7841303598.730147	7841303598.730147	7841303598.730147	7841303598.730147	7841303598.730147	7841303598.730147	7841303598.730147	7841303598.730147	7841303598.730147	7841303598.730147	7841303598.730147	7841303598.730147	7841303598.730147	7841303598.730147	7841303598.730147	7841303598.730147	7841303598.730147	7841303598.730147	7841303598.730147	7841303598.730147	7841303598.730147	7841303598.730147	7841303598.730147	7841303598.730147	7841303598.730147	7841303598.730147	7841303598.730147	7841303598.730147
7841303598.730147	7841303598.730147	7841303598.730147	7841303598.730147	7841303598.730147	7841303598.730147	7841303598.730147	7841303598.730147	7841303598.730147	7841303598.730147	7841303598.730147	7841303598.730147	7841303598.730147	7841303598.730147	7841303598.730147	7841303598.730147	7841303598.730147	7841303598.730147	7841303598.730147	7841303598.730147	7841303598.730147	7841303598.730147	7841303598.730147	7841303598.730147	7841303598.730147	7841303598.730147	7841303598.730147	7841303598.730147	7841303598.730147	7841303598.730147
7841303598.730147	7841303598.730147	7841303598.730147	7841303598.730147	7841303598.730147	7841303598.730147	7841303598.730147	7841303598.730147	7841303598.730147	7841303598.730147	7841303598.730147	7841303598.730147	7841303598.730147	7841303598.730147	7841303598.730147	7841303598.730147	7841303598.730147	7841303598.730147	7841303598.730147	7841303598.730147	7841303598.730147	7841303598.730147	7841303598.730147	7841303598.730147	7841303598.730147	7841303598.730147	7841303598.730147	7841303598.730147	7841303598.730147	7841303598.730147
7841303598.730147	7841303598.730147	7841303598.730147	7841303598.730147	7841303598.730147	7841303598.730147	7841303598.730147	7841303598.730147	7841303598.730147	7841303598.730147	7841303598.730147	7841303598.730147	7841303598.730147	7841303598.730147	7841303598.730147	7841303598.730147	7841303598.730147	7841303598.730147	7841303598.730147	7841303598.730147	7841303598.730147	7841303598.730147	7841303598.730147	7841303598.730147	7841303598.730147	7841303598.730147	7841303598.730147	7841303598.730147	7841303598.730147	7841303598.730147
7841303598.730147	7841303598.730147	7841303598.730147	7841303598.730147	7841303598.730147	7841303598.730147	7841303598.730147	7841303598.730147	7841303598.730147	7841303598.730147	7841303598.730147	7841303598.730147	7841303598.730147	7841303598.730147	7841303598.730147	7841303598.730147	7841303598.730147	7841303598.730147	7841303598.730147	7841303598.730147	7841303598.730147	7841303598.730147	7841303598.730147	7841303598.730147	7841303598.730147	7841303598.730147	7841303598.730147	7841303598.730147	7841303598.730147	7841303598.730147
7841303598.730147	7841303598.730147	7841303598.730147	7841303598.730147	7841303598.730147	7841303598.730147	7841303598.730147	7841303598.730147	7841303598.730147	7841303598.730147	7841303598.730147	7841303598.730147	7841303598.730147	7841303598.730147	7841303598.730147	7841303598.730147	7841303598.730147	7841303598.730147	7841303598.730147	7841303598.730147	7841303598.730147	7841303598.730147	7841303598.730147	7841303598.730147	7841303598.730147	7841303598.730147	7841303598.730147	7841303598.730147	7841303598.730147	7841303598.730147
7841303598.730147	7841303598.730147	7841303598.730147	7841303598.730147	7841303598.730147	7841303598.730147	7841303598.730147	7841303598.730147	7841303598.730147	7841303598.730147	7841303598.730147	7841303598.730147	7841303598.730147	7841303598.730147	7841303598.730147	7841303598.730147	7841303598.730147	7841303598.730147	7841303598.730147	7841303598.730147	7841303598.730147	7841303598.730147	7841303598.730147	7841303598.730147	7841303598.730147	7841303598.730147	7841303598.730147	7841303598.730147	7841303598.730147	7841303598.730147
7841303598.730147	7841303598.730147	7841303598.730147	7841303598.730147	7841303598.730147	7841303598.730147	7841303598.730147	7841303598.730147	7841303598.730147	7841303598.730147	7841303598.730147	7841303598.730147	7841303598.730147	7841303598.730147	7841303598.730147	7841303598.730147	7841303598.730147	7841303598.730147	7841303598.730147	7841303598.730147	7841303598.730147	7841303598.730147	7841303598.730147	7841303598.730147	7841303598.730147	7841303598.730147	7841303598.730147	7841303598.730147	7841303598.730147	7841303598.730147
7841303598.730147	7841303598.730147	7841303598.730147	7841303598.730147	7841303598.730147	7841303598.730147	7841303598.730147	7841303598.730147	7841303598.730147	7841303598.730147	7841303598.730147	7841303598.730147	7841303598.730147	7841303598.730147	7841303598.730147	7841303598.730147	7841303598.730147	7841303598.730147	7841303598.730147	7841303598.730147	7841303598.730147	7841303598.730147	7841303598.730147	7841303598.730147	7841303598.730147	7841303598.730147	7841303598.730147	7841303598.730147	7841303598.730147	7841303598.730147
7841303598.730147	7841303598.730147	7841303598.730147	7841303598.730147	7841303598.730147	7841303598.730147	7841303598.730147	7841303598.730147	7841303598.730147	7841303598.730147	7841303598.730147	7841303598.730147	7841303598.730147	7841303598.730147	7841303598.730147	7841303598.730147	7841303598.730147	7841303598.730147	7841303598.730147	7841303598.730147	7841303598.730147	7841303598.730147	7841303598.730147	7841303598.730147	7841303598.730147	7841303598.730147	7841303598.730147	7841303598.730147	7841303598.730147	7841303598.730147
7841303598.730147	7841303598.730147	7841303598.730147	7841303598.730147	7841303598.730147	7841303598.730147	7841303598.730147	7841303598.730147	7841303598.730147	7841303598.730147	7841303598.730147	7841303598.730147	7841303598.730147	7841303598.730147	7841303598.730147	7841303598.730147	7841303598.730147	7841303598.730147	7841303598.730147	7841303598.730147	7841303598.730147	7841303598.730147	7841303598.730147	7841303598.730147	7841303598.730147	7841303598.730147	7841303598.730147	7841303598.730147	7841303598.730147	7841303598.730147
7841303598.730147	7841303598.730147	7841303598.730147	7841303598.730147	7841303598.730147	7841303598.730147	7841303598.730147	7841303598.730147	7841303598.730147	7841303598.730147	7841303598.730147	7841303598.730147	7841303598.730147	7841303598.730147	7841303598.730147	7841303598.730147	7841303598.730147	7841303598.730147	7841303598.730147	7841303598.730147	7841303598.730147	7841303598.730147	7841303598.730147	7841303598.730147	7841303598.730147	7841303598.730147	7841303598.730147	7841303598.730147	7841303598.730147	7841303598.730147
7841303598.730147	7841303598.730147	7841303598.730147	7841303598.730147	7841303598.730147	7841303598.730147	7841303598.730147	7841303598.730147	7841303598.730147	7841303598.730147	7841303598.730147	7841303598.730147	7841303598.730147	7841303598.730147	7841303598.730147	7841303598.730147	7841303598.730147	7841303598.730147	7841303598.730147	7841303598.730147	7841303598.730147	7841303598.730147	7841303598.730147	7841303598.730147	7841303598.730147	7841303598.730147	7841303598.730147	7841303598.730147	7841303598.730147	7841303598.730147
7841303598.730147	7841303598.730147	7841303598.730147	7841303598.730147	7841303598.730147	7841303598.730147	7841303598.730147	7841303598.730147	7841303598.730147	7841303598.730147	7841303598.730147	7841303598.730147	7841303598.730147	7841303598.730147	7841303598.730147	7841303598.730147	7841303598.730147	7841303598.730147	7841303598.730147	7841303598.730147	7841303598.730147	7841303598.730147	7841303598.730147	7841303598.730147	7841303598.730147	7841303598.730147	7841303598.730147	7841303598.730147	7841303598.730147	7841303598.730147
7841303598.730147	7841303598.730147	7841303598.730147	7841303598.730147	7841303598.730147	7841303598.730147	7841303598.730147	7841303598.730147	7841303598.730147	7841303598.730147	7841303598.730147	7841303598.730147	7841303598.730147	7841303598.730147	7841303598.730147	7841303598.730147	7841303598.730147	7841303598.730147	7841303598.730147	7841303598.730147	7841303598.730147	7841303598.730147	7841303598.730147	7841303598.730147	7841303598.730147	7841303598.730147	7841303598.730147	7841303598.730147	7841303598.730147	7841303598.730147
7841303598.730147	7841303598.730147	7841303598.730147	7841303598.730147	7841303598.730147	7841303598.730147	7841303598.730147	7841303598.730147	7841303598.730147	7841303598.730147	7841303598.730147	7841303598.730147	7841303598.730147	7841303598.730147	7841303598.730147	7841303598.730147	7841303598.730147	7841303598.730147	7841303598.730147	7841303598.730147	7841303598.730147	7841303598.730147	7841303598.730147	7841303598.730147	7841303598.730147	7841303598.730147	7841303598.730147	7841303598.730147	7841303598.730147	7841303598.730147
7841303598.730147	7841303598.730147	7841303598.730147	7841303598.730147	7841303598.730147	7841303598.730147	7841303598.730147	7841303598.730147	7841303598.730147	7841303598.730147	7841303598.730147	7841303598.730147	7841303598.730147	7841303598.730147	7841303598.730147	7841303598.730147	7841303598.730147	7841303598.730147	7841303598.730147	7841303598.730147	7841303598.730147	7841303598.730147	7841303598.730147	7841303598.730147	7841303598.730147	7841303598.730147	7841303598.730147	7841303598.730147	7841303598.730147	7841303598.730147
7841303598.730147	7841303598.730147	7841303598.730147	7841303598.730147	7841303598.730147	7841303598.730147	7841303598.730147	7841303598.730147	7841303598.730147	7841303598.730147	7841303598.730147	7841303598.730147	7841303598.730147	7841303598.730147	7841303598.730147	7841303598.730147	7841303598.730147	7841303598.730147	7841303598.730147	7841303598.730147	7841303598.730147	7841303598.730147	7841303598.730147	7841303598.730147	7841303598.730147	7841303598.730147	7841303598.730147	7841303598.730147	7841303598.730147	7841303598.730147
7841303598.730147	7841303598.730147	7841303598.730147	7841303598.730147	7841303598.730147	7841303598.730147	7841303598.730147	7841303598.730147	7841303598.730147	7841303598.730147	7841303598.730147	7841303598.730147	7841303598.730147	7841303598.730147	7841303598.730147	7841303598.730147	7841303598.730147	7841303598.730147	7841303598.730147	7841303598.730147	7841303598.730147	7841303598.730147	7841303598.730147	7841303598.730147	7841303598.730147	7841303598.730147	7841303598.730147	7841303598.730147	7841303598.730147	7841303598.730147
7841303598.730147	7841303598.730147	7841303598.730147	7841303598.730147	7841303598.730147	7841303598.730147	7841303598.730147	7841303598.730147	7841303598.730147	7841303598.730147	7841303598.730147	7841303598.730147	7841303598.730147	7841303598.730147	7841303598.730147	7841303598.730147	7841303598.730147	7841303598.730147	7841303598.730147	7841303598.730147	7841303598.730147	7841303598.730147	7841303598.730147	7841303598.730147	7841303598.730147	7841303598.730147	7841303598.730147	7841303598.730147	7841303598.730147	7841303598.730147
7841303598.730147	7841303598.730147	7841303598.730147	7841303598.730147	7841303598.730147	7841303598.730147	7841303598.730147	7841303598.730147	7841303598.730147	7841303598.730147	7841303598.730147	7841303598.730147	7841303598.730147	7841303598.730147	7841303598.730147	7841303598.730147	7841303598.730147	7841303598.730147	7841303598.730147	7841303598.730147	7841303598.730147	7841303598.730147	7841303598.730147	7841303598.730147	7841303598.730147	7841303598.730147	7841303598.730147	7841303598.730147	7841303598.730147	7841303598.730147
7841303598.730147	7841303598.730147	7841303598.730147	7841303598.730147	7841303598.730147	7841303598.730147	7841303598.730147	7841303598.730147	7841303598.730147	7841303598.730147	7841303598.730147	7841303598.730147	7841303598.730147	7841303598.730147	7841303598.730147	7841303598.730147	7841303598.730147	7841303598.730147	7841303598.730147	7841303598.730147	7841303598.730147	7841303598.730147	7841303598.730147	7841303598.730147	7841303598.730147	7841303598.730147	7841303598.730147	7841303598.730147	7841303598.730147	7841303598.730147
7841303598.730147	7841303598.730147	7841303598.730147	7841303598.730147	7841303598.730147	7841303598.730147	7841303598.730147	7841303598.730147	7841303598.730147	7841303598.730147	7841303598.730147	7841303598.730147	7841303598.730147	7841303598.730147	7841303598.730147	7841303598.730147	7841303598.730147	7841303598.730147	7841303598.730147	7841303598.730147	7841303598.730147	7841303598.730147	7841303598.730147	7841303598.730147	7841303598.730147	7841303598.730147	7841303598.730147	7841303598.730147	7841303598.730147	7841303598.730147
7841303598.730147	7841303598.730147	7841303598.730147	7841303598.730147	7841303598.730147	7841303598.730147	7841303598.730147	7841303598.730147	7841303598.730147	7841303598.730147	7841303598.730147	7841303598.730147	7841303598.730147	7841303598.730147	7841303598.730147	7841303598.730147	7841303598.730147	7841303598.730147	7841303598.730147	7841303598.730147	7841303598.730147	7841303598.730147	7841303598.730147	7841303598.730147	7841303598.730147	7841303598.730147	7841303598.730147	7841303598.730147	7841303598.730147	7841303598.730147
7841303598.730147	7841303598.730147	7841303598.730147	7841303598.730147	7841303598.730147	7841303598.730147	7841303598.730147	7841303598.730147	7841303598.730147	7841303598.730147	7841303598.730147	7841303598.730147	7841303598.730147	7841303598.730147	7841303598.730147	7841303598.730147	7841303598.730147	7841303598.730147	7841303598.730147	7841303598.730147	7841303598.730147	7841303598.730147	7841303598.730147	7841303598.730147	7841303598.730147	7841303598.730147	7841303598.730147	7841303598.730147	7841303598.730147	7841303598.730147
7841303598.730147	7841303598.730147	7841303598.730147	7841303598.730147	7841303598.730147	7841303598.730147	7841303598.730147	7841303598.730147	7841303598.730147	7841303598.730147	7841303598.730147	7841303598.730147	7841303598.730147	7841303598.730147	7841303598.730147	7841303598.730147	7841303598.730147	7841303598.730147	7841303598.730147	7841303598.730147	7841303598.730147	7841303598.730147	7841303598.730147	7841303598.730147	7841303598.730147	7841303598.730147	7841303598.730147	7841303598.730147	7841303598.730147	7841303598.730147
7841303598.730147	7841303598.730147	7841303598.730147	7841303598.730147	7841303598.730147	7841303598.730147	7841303598.730147	7841303598.730147	7841303598.730147	7841303598.730147	7841303598.730147	7841303598.730147	7841303598.730147	7841303598.730147	7841303598.730147	7841303598.730147	7841303598.730147	7841303598.730147	7841303598.730147	7841303598.730147	7841303598.730147	7841303598.730147	7841303598.730147	7841303598.730147	7841303598.730147	7841303598.730147	7841303598.730147	7841303598.730147	7841303598.730147	7841303598.730147
7841303598.730147	7841303598.730147	7841303598.730147	7841303598.730147	7841303598.730147	7841303598.730147	7841303598.730147	7841303598.730147	7841303598.730147	7841303598.730147	7841303598.730147	7841303598.730147	7841303598.730147	7841303598.730147	7841303598.730147	7841303598.730147	7841303598.730147	7841303598.730147	7841303598.730147	7841303598.730147	7841303598.730147	7841303598.730147	7841303598.730147	7841303598.730147	7841303598.730147	7841303598.730147	7841303598.730147	7841303598.730147	7841303598.730147	7841303598.730147
7841303598.730147	7841303598.730147	7841303598.730147	7841303598.730147	7841303598.730147	7841303598.730147	7841303598.730147	7841303598.730147	7841303598.730147	7841303598.730147	7841303598.730147	7841303598.730147	7841303598.730147	7841303598.730147	7841303598.730147	7841303598.730147	7841303598.730147	7841303598.730147	7841303598.730147	7841303598.730147	7841303598.730147	7841303598.730147	7841303598.730147	7841303598.730147	7841303598.730147	7841303598.730147	7841303598.730147	7841303598.730147	7841303598.730147	7841303598.730147
7841303598.730147	7841303598.730147	7841303598.730147	7841303598.730147	7841303598.730147	7841303598.730147	7841303598.730147	7841303598.730147	7841303598.730147	7841303598.730147	7841303598.730147	7841303598.730147	7841303598.730147	7841303598.730147	7841303598.730147	7841303598.730147	7841303598.730147	7841303598.730147	7841303598.730147	7841303598.730147	7841303598.730147	7841303598.730147	7841303598.730147	7841303598.730147	7841303598.730147	7841303598.730147	7841303598.730147	7841303598.730147	7841303598.730147	7841303598.730147
7841303598.730147	7841303598.730147	7841303598.730147	7841303598.730147	7841303598.730147	7841303598.730147	7841303598.730147	7841303598.730147	7841303598.730147	7841303598.730147	7841303598.730147	7841303598.730147	7841303598.730147	7841303598.730147	7841303598.730147	7841303598.730147	7841303598.730147	7841303598.730147	7841303598.730147	7841303598.730147	7841303598.730147	7841303598.730147	7841303598.730147	7841303598.730147	7841303598.730147	7841303598.730147	7841303598.730147	7841303598.730147	7841303598.730147	7841303598.730147
7841303598.730147	7841303598.730147	7841303598.730147	7841303598.730147	7841303598.730147	7841303598.730147	7841303598.730147	7841303598.730147	7841303598.730147	7841303598.730147	7841303598.730147	7841303598.730147	7841303598.730147	7841303598.730147	7841303598.730147	7841303598.730147	7841303598.730147	7841303598.730147	7841303598.730147	7841303598.730147	7841303598.730147	7841303598.730147	7841303598.730147	7841303598.730147	7841303598.730147	7841303598.730147	7841303598.730147	7841303598.730147	7841303598.730147	7841303598.730147
7841303598.730147	7841303598.730147	7841303598.730147	7841303598.730147	7841303598.730147	7841303598.730147	7841303598.730147	7841303598.730147	7841303598.730147	7841303598.730147	7841303598.730147	7841303598.730147	7841303598.730147	7841303598.730147	7841303598.730147	7841303598.730147	7841303598.730147	7841303598.730147	7841303598.730147	7841303598.730147	7841303598.730147	7841303598.730147	7841303598.730147	7841303598.730147	7841303598.730147	7841303598.730147	7841303598.730147	7841303598.730147	7841303598.730147	7841303598.730147
7841303598.730147	7841303598.730147	7841303598.730147	7841303598.730147	7841303598.730147	7841303598.730147	7841303598.730147	7841303598.730147	7841303598.730147	7841303598.730147	7841303598.730147	7841303598.730147	7841303598.730147	7841303598.730147	7841303598.730147	7841303598.730147	7841303598.730147	7841303598.730147	7841303598.730147	7841303598.730147	7841303598.730147	7841303598.730147	7841303598.730147	7841303598.730147	7841303598.730147	7841303598.730147	7841303598.730147	7841303598.730147	7841303598.730147	7841303598.730147
7841303598.730147	7841303598.730147	7841303598.730147	7841303598.730147	7841303598.730147	7841303598.730147	7841303598.730147	7841303598.730147	7841303598.730147	7841303598.730147	7841303598.730147	7841303598.730147	7841303598.730147	7841303598.730147	7841303598.730147	7841303598.730147	7841303598.730147	7841303598.730147	7841303598.730147	7841303598.730147	7841303598.730147	7841303598.730147	7841303598.730147	7841303598.730147	7841303598.730147	7841303598.730147	7841303598.730147	7841303598.730147	7841303598.730147	7841303598.730147
7841303598.730147	7841303598.730147	7841303598.730147	7841303598.730147	7841303598.730147	7841303598.730147	7841303598.730147	7841303598.730147	7841303598.730147	7841303598.730147	7841303598.730147	7841303598.730147	7841303598.730147	7841303598.730147	7841303598.730147	7841303598.730147	7841303598.730147	7841303598.730147	7841303598.730147	7841303598.730147	7841303598.730147	7841303598.730147	7841303598.730147	7841303598.730147	7841303598.730147	7841303598.730147	7841303598.730147	7841303598.730147	7841303598.730147	7841303598.730147
7841303598.730147	7841303598.730147	7841303598.730147	7841303598.730147	7841303598.730147	7841303598.730147	7841303598.730147	7841303598.730147	7841303598.730147	7841303598.730147	7841303598.730147	7841303598.730147	7841303598.730147	7841303598.730147	7841303598.730147	7841303598.730147	7841303598.730147	7841303598.730147	7841303598.730147	7841303598.730147	7841303598.730147	7841303598.730147	7841303598.730147	7841303598.730147	7841303598.730147	7841303598.730147	7841303598.730147	7841303598.730147	7841303598.730147	7841303598.730147
7841303598.730147	7841303598.730147	7841303598.730147	7841303598.730147	7841303598.730147	7841303598.730147	7841303598.730147	7841303598.730147	7841303598.730147	7841303598.730147	7841303598.730147	7841303598.730147	7841303598.730147	7841303598.730147	7841303598.730147	7841303598.730147	7841303598.730147	7841303598.730147	7841303598.730147	7841303598.730147	7841303598.730147	7841303598.730147	7841303598.730147	7841303598.730147	7841303598.730147	7841303598.730147	7841303598.730147	7841303598.730147	7841303598.730147	7841303598.730147
7841303598.730147	7841303598.730147	7841303598.730147	7841303598.730147	7841303598.730147	7841303598.730147	7841303598.730147	7841303598.730147	7841303598.730147	7841303598.730147	7841303598.730147	7841303598.730147	7841303598.730147	7841303598.730147	7841303598.730147	7841303598.730147	7841303598.730147	7841303598.730147	7841303598.730147	7841303598.730147	7841303598.730147	7841303598.730147	7841303598.730147	7841303598.730147	7841303598.730147	7841303598.730147	7841303598.730147	7841303598.730147	7841303598.730147	7841303598.730147
7841303598.730147	7841303598.730147	7841303598.730147	7841303598.730147	7841303598.730147	7841303598.730147	7841303598.730147	7841303598.730147	7841303598.730147	7841303598.730147	7841303598.730147	7841303598.730147	7841303598.730147	7841303598.730147	7841303598.730147	7841303598.730147	7841303598.730147	7841303598.730147	7841303598.730147	7841303598.730147	7841303598.730147	7841303598.730147	7841303598.730147	7841303598.730147	7841303598.730147	7841303598.730147	7841303598.730147	7841303598.730147	7841303598.730147	7841303598.730147
7841303598.730147	7841303598.730147	7841303598.730147	7841303598.730147	7841303598.730147	7841303598.730147	7841303598.730147	7841303598.730147	7841303598.730147	7841303598.730147	7841303598.730147	7841303598.730147	7841303598.730147	7841303598.730147	7841303598.730147	7841303598.730147	7841303598.730147	7841303598.730147	7841303598.730147	7841303598.730147	7841303598.730147	7841303598.730147	7841303598.730147	7841303598.730147	7841303598.730147	7841303598.730147	7841303598.730147	7841303598.730147	7841303598.730147	7841303598.730147
7841303598.730147	7841303598.730147	7841303598.730147	7841303598.730147	7841303598.730147	7841303598.730147	7841303598.730147	7841303598.730147	7841303598.730147	7841303598.730147	7841303598.730147	7841303598.730147	7841303598.730147	7841303598.730147	7841303598.730147	7841303598.730147	7841303598.730147	7841303598.730147	7841303598.730147	7841303598.730147	7841303598.730147	7841303598.730147	7841303598.730147	7841303598.730147	7841303598.730147	7841303598.730147	7841303598.730147	7841303598.730147	7841303598.730147	7841303598.730147
7841303598.730147	7841303598.730147	7841303598.730147	7841303598.730147	7841303598.730147	7841303598.730147	7841303598.730147	7841303598.730147	7841303598.730147	7841303598.730147	7841303598.730147	7841303598.730147	7841303598.730147	7841303598.730147	7841303598.730147	7841303598.730147	7841303598.730147	7841303598.730147	7841303598.730147	7841303598.730147	7841303598.730147	7841303598.730147	7841303598.730147	7841303598.730147	7841303598.730147	7841303598.730147	7841303598.730147	7841303598.730147	7841303598.730147	7841303598.730147
7841303598.730147	7841303598.730147	7841303598.730147	7841303598.730147	7841303598.730147	7841303598.730147	7841303598.730147	7841303598.730147	7841303598.730147	7841303598.730147	7841303598.730147	7841303598.730147	7841303598.730147	7841303598.730147	7841303598.730147	7841303598.730147	7841303598.730147	7841303598.730147	7841303598.730147	7841303598.730147	7841303598.730147	7841303598.730147	7841303598.730147	7841303598.730147	7841303598.730147	7841303598.730147	7841303598.730147	7841303598.730147	7841303598.730147	7841303598.730147
7841303598.730147	7841303598.730147	7841303598.730147	7841303598.730147	7841303598.730147	7841303598.730147	7841303598.730147	7841303598.730147	7841303598.730147	7841303598.730147	7841303598.730147	7841303598.730147	7841303598.730147	7841303598.730147	7841303598.730147	7841303598.730147	7841303598.730147	7841303598.730147	7841303598.730147	7841303598.730147	7841303598.730147	7841303598.730147	7841303598.730147	7841303598.730147	7841303598.730147	7841303598.730147	7841303598.730147	7841303598.730147	7841303598.730147	7841303598.730147
7841303598.730147	7841303598.730147	7841303598.730147	7841303598.730147	7841303598.730147	7841303598.730147	7841303598.730147	7841303598.730147	7841303598.730147	7841303598.730147	7841303598.730147	7841303598.730147	7841303598.730147	7841303598.730147	7841303598.730147	7841303598.730147	7841303598.730147	7841303598.730147	7841303598.730147	7841303598.730147	7841303598.730147	7841303598.730147	7841303598.730147	7841303598.730147	7841303598.730147	7841303598.730147	7841303598.730147	7841303598.730147	7841303598.730147	7841303598.730147
7841303598.730147	7841303598.730147	7841303598.730147	7841303598.730147	7841303598.730147	7841303598.730147	7841303598.730147	7841303598.730147	7841303598.730147	7841303598.730147	7841303598.730147	7841303598.730147	7841303598.730147	7841303598.730147	7841303598.730147	7841303598.730147	7841303598.730147	7841303598.730147	7841303598.730147	7841303598.730147	7841303598.730147	7841303598.730147	7841303598.730147	7841303598.730147	7841303598.730147	7841303598.730147	7841303598.730147	7841303598.730147	7841303598.730147	7841303598.730147
7841303598.730147	7841303598.730147	7841303598.730147	7841303598.730147	7841303598.730147	7841303598.730147	7841303598.730147	7841303598.730147	7841303598.730147	7841303598.730147	7841303598.730147	7841303598.730147	7841303598.730147	7841303598.730147	7841303598.730147	7841303598.730147	7841303598.730147	7841303598.730147	7841303598.730147	7841303598.730147	7841303598.730147	7841303598.730147	7841303598.730147	7841303598.730147	7841303598.730147	7841303598.730147	7841303598.730147	7841303598.730147	7841303598.730147	7841303598.730147
7841303598.730147	7841303598.730147	7841303598.730147	7841303598.730147	7841303598.730147	7841303598.730147	7841303598.730147	7841303598.730147	7841303598.730147	7841303598.730147	7841303598.730147	7841303598.730147	7841303598.730147	7841303598.730147	7841303598.730147	7841303598.730147	7841303598.730147	7841303598.730147	7841303598.730147	7841303598.730147	7841303598.730147	7841303598.730147	7841303598.730147	7841303598.730147	7841303598.730147	7841303598.730147	7841303598.730147	7841303598.730147	7841303598.730147	7841303598.730147
7841303598.730147	7841303598.730147	7841303598.730147	7841303598.730147	7841303598.730147	7841303598.730147	7841303598.730147	7841303598.730147	7841303598.730147	7841303598.730147	7841303598.730147	7841303598.730147	7841303598.730147	7841303598.730147	7841303598.730147	7841303598.730147	7841303598.730147	7841303598.730147	7841303598.730147	7841303598.730147	7841303598.730147	7841303598.730147	7841303598.730147	7841303598.730147	7841303598.730147	7841303598.730147	7841303598.730147	7841303598.730147	7841303598.730147	7841303598.730147
7841303598.730147	7841303598.730147	7841303598.730147	7841303598.730147	7841303598.730147	7841303598.730147	7841303598.730147	7841303598.730147	7841303598.730147	7841303598.730147	7841303598.730147	7841303598.730147	7841303598.730147	7841303598.730147	7841303598.730147	7841303598.730147	7841303598.730147	7841303598.730147	7841303598.730147	7841303598.730147	7841303598.730147	7841303598.730147	7841303598.730147	7841303598.730147	7841303598.730147	7841303598.730147	7841303598.730147	7841303598.730147	7841303598.730147	7841303598.730147
7841303598.730147	7841303598.730147	7841303598.730147	7841303598.730147	7841303598.730147	7841303598.730147	7841303598.730147	7841303598.730147	7841303598.730147	7841303598.730147	7841303598.730147	7841303598.730147	7841303598.730147	7841303598.730147	7841303598.730147	7841303598.730147	7841303598.730147	7841303598.730147	7841303598.730147	7841303598.730147	7841303598.730147	7841303598.730147	7841303598.730147	7841303598.730147	7841303598.730147	7841303598.730147	7841303598.730147	7841303598.730147	7841303598.730147	7841303598.730147
7841303598.730147	7841303598.730147	7841303598.730147	7841303598.730147	7841303598.730147	7841303598.730147	7841303598.730147	7841303598.730147	7841303598.730147	7841303598.730147	7841303598.730147	7841303598.730147	7841303598.730147	7841303598.730147	7841303598.730147	7841303598.730147	7841303598.730147	7841303598.730147	7841303598.730147	7841303598.730147	7841303598.730147	7841303598.730147	7841303598.730147	7841303598.730147	7841303598.730147	7841303598.730147	7841303598.730147	7841303598.730147	7841303598.730147	7841303598.730147
7841303598.730147	7841303598.730147	7841303598.730147	7841303598.730147	7841303598.730147	7841303598.730147	7841303598.730147	7841303598.730147	7841303598.730147	7841303598.730147	7841303598.730147	7841303598.730147	7841303598.730147	7841303598.730147	7841303598.730147	7841303598.730147	7841303598.730147	7841303598.730147	7841303598.730147	7841303598.730147	7841303598.730147	7841303598.730147	7841303598.730147	7841303598.730147	7841303598.730147	7841303598.730147	7841303598.730147	7841303598.730147	7841303598.730147	7841303598.730147
7841303598.730147	7841303598.730147	7841303598.730147	7841303598.730147	7841303598.730147	7841303598.730147	7841303598.730147	7841303598.730147	7841303598.730147	7841303598.730147	7841303598.730147	7841303598.730147	7841303598.730147	7841303598.730147	7841303598.730147	7841303598.730147	7841303598.730147	7841303598.730147	7841303598.730147	7841303598.730147	7841303598.730147	7841303598.730147	7841303598.730147	7841303598.730147	7841303598.730147	7841303598.730147	7841303598.730147	7841303598.730147	7841303598.730147	7841303598.730147
7841303598.730147	7841303598.730147	7841303598.730147	7841303598.730147	7841303598.730147	7841303598.730147	7841303598.730147	7841303598.730147	7841303598.730147	7841303598.730147	7841303598.730147	7841303598.730147	7841303598.730147	7841303598.730147	7841303598.730147	7841303598.730147	7841303598.730147	7841303598.730147	7841303598.730147	7841303598.730147	7841303598.730147	7841303598.730147	7841303598.730147	7841303598.730147	7841303598.730147	7841303598.730147	7841303598.730147	7841303598.730147	7841303598.730147	7841303598.730147
7841303598.730147	7841303598.730147	7841303598.730147	7841303598.730147	7841303598.730147	7841303598.730147	7841303598.730147	7841303598.730147	7841303598.730147	7841303598.730147	7841303598.730147	7841303598.730147	7841303598.730147	7841303598.730147	7841303598.730147	7841303598.730147	7841303598.730147	7841303598.730147	7841303598.730147	7841303598.730147	7841303598.730147	7841303598.730147	7841303598.730147	7841303598.730147	7841303598.730147	7841303598.730147	7841303598.730147	7841303598.730147	7841303598.730147	7841303598.730147
7841303598.730147	7841303598.730147	7841303598.730147	7841303598.730147	7841303598.730147	7841303598.730147	7841303598.730147	7841303598.730147	7841303598.730147	7841303598.730147	7841303598.730147	7841303598.730147	7841303598.730147	7841303598.730147	7841303598.730147	7841303598.730147	7841303598.730147	7841303598.730147	7841303598.730147	7841303598.730147	7841303598.730147	7841303598.730147	7841303598.730147	7841303598.730147	7841303598.730147	7841303598.730147	7841303598.730147	7841303598.730147	7841303598.730147	7841303598.730147
7841303598.730147	7841303598.730147	7841303598.730147	7841303598.730147	7841303598.730147	7841303598.730147	7841303598.730147	7841303598.730147	7841303598.730147	7841303598.730147	7841303598.730147	7841303598.730147	7841303598.730147	7841303598.730147	7841303598.730147	7841303598.730147	7841303598.730147	7841303598.730147	7841303598.730147	7841303598.730147	7841303598.730147	7841303598.730147	7841303598.730147	7841303598.730147	7841303598.730147	7841303598.730147	7841303598.730147	7841303598.730147	7841303598.730147	7841303598.730147
7841303598.730147	7841303598.730147	7841303598.730147	7841303598.730147	7841303598.730147	7841303598.730147	7841303598.730147	7841303598.730147	7841303598.730147	7841303598.730147	7841303598.730147	7841303598.730147	7841303598.730147	7841303598.730147	7841303598.730147	7841303598.730147	7841303598.730147	7841303598.730147	7841303598.730147	7841303598.730147	7841303598.730147	7841303598.730147	7841303598.730147	7841303598.730147	7841303598.730147	7841303598.730147	7841303598.730147	7841303598.730147	7841303598.730147	7841303598.730147
7841303598.730147	7841303598.730147	7841303598.730147	7841303598.730147	7841303598.730147	7841303598.730147	7841303598.730147	7841303598.730147	7841303598.730147	7841303598.730147	7841303598.730147	7841303598.730147	7841303598.730147	7841303598.730147	7841303598.730147	7841303598.730147	7841303598.730147	7841303598.730147	7841303598.730147	7841303598.730147	7841303598.730147	7841303598.730147	7841303598.730147	7841303598.730147	7841303598.730147	7841303598.730147	7841303598.730147	7841303598.730147	7841303598.730147	7841303598.730147
6902493451.00209	6902493451.00209	6902493451.00209	6902493451.00209	6902493451.00209	6902493451.00209	6902493451.00209	6902493451.00209	6902493451.00209	6902493451.00209	6902493451.00209	6902493451.00209	6902493451.00209	6902493451.00209	6902493451.00209	6902493451.00209	6902493451.00209	6902493451.00209	6902493451.00209	6902493451.00209	6902493451.00209	6902493451.00209	6902493451.00209	6902493451.00209	6902493451.00209	6902493451.00209	6902493451.00209	6902493451.00209	6902493451.00209	6902493451.00209
6104875332.326359	6104875332.326359	6104875332.326359	6104875332.326359	6104875332.326359	6104875332.326359	6104875332.326359	6104875332.326359	6104875332.326359	6104875332.326359	6104875332.326359	6104875332.326359	6104875332.326359	6104875332.326359	6104875332.326359	6104875332.326359	6104875332.326359	6104875332.326359	6104875332.326359	6104875332.326359	6104875332.326359	6104875332.326359	6104875332.326359	6104875332.326359	6104875332.326359	6104875332.326359	6104875332.326359	6104875332.326359	6104875332.326359	6104875332.326359
6104875332.326359	6104875332.326359	6104875332.326359	6104875332.326359	6104875332.326359	6104875332.326359	6104875332.326359	6104875332.326359	6104875332.326359	6104875332.326359	6104875332.326359	6104875332.326359	6104875332.326359	6104875332.326359	6104875332.326359	6104875332.326359	6104875332.326359	6104875332.326359	6104875332.326359	6104875332.326359	6104875332.326359	6104875332.326359	6104875332.326359	6104875332.326359	6104875332.326359	6104875332.326359	6104875332.326359	6104875332.326359	6104875332.326359	6104875332.326359
6104875332.326359	6104875332.326359	6104875332.326359	6104875332.326359	6104875332.326359	6104875332.326359	6104875332.326359	6104875332.326359	6104875332.326359	6104875332.326359	6104875332.326359	6104875332.326359	6104875332.326359	6104875332.326359	6104875332.326359	6104875332.326359	6104875332.326359	6104875332.326359	6104875332.326359	6104875332.326359	6104875332.326359	6104875332.326359	6104875332.326359	6104875332.326359	6104875332.326359	6104875332.326359	6104875332.326359	6104875332.326359	6104875332.326359	6104875332.326359
6104875332.326359	6104875332.326359	6104875332.326359	6104875332.326359	6104875332.326359	6104875332.326359	6104875332.326359	6104875332.326359	6104875332.326359	6104875332.326359	6104875332.326359	6104875332.326359	6104875332.326359	6104875332.326359	6104875332.326359	6104875332.326359	6104875332.326359	6104875332.326359	6104875332.326359	6104875332.326359	6104875332.326359	6104875332.326359	6104875332.326359	6104875332.326359	6104875332.326359	6104875332.326359	6104875332.326359	6104875332.326359	6104875332.326359	6104875332.326359
5173251833.81297	5173251833.81297	5173251833.81297	5173251833.81297	5173251833.81297	5173251833.81297	5173251833.81297	5173251833.81297	5173251833.81297	5173251833.81297	5173251833.81297	5173251833.81297	5173251833.81297	5173251833.81297	5173251833.81297	5173251833.81297	5173251833.81297	5173251833.81297	5173251833.81297	5173251833.81297	5173251833.81297	5173251833.81297	5173251833.81297	5173251833.81297	5173251833.81297	5173251833.81297	5173251833.81297	5173251833.81297	5173251833.81297	5173251833.81297
5173251833.81297	5173251833.81297	5173251833.81297	5173251833.81297	5173251833.81297	5173251833.81297	5173251833.81297	5173251833.81297	5173251833.81297	5173251833.81297	5173251833.81297	5173251833.81297	5173251833.81297	5173251833.81297	5173251833.81297	5173251833.81297	5173251833.81297	5173251833.81297	5173251833.81297	5173251833.81297	5173251833.81297	5173251833.81297	5173251833.81297	5173251833.81297	5173251833.81297	5173251833.81297	5173251833.81297	5173251833.81297	5173251833.81297	5173251833.81297
4770908134.318083	4770908134.318083	4770908134.318083	4770908134.318083	4770908134.318083	4770908134.318083	4770908134.318083	4770908134.318083	4770908134.318083	4770908134.318083	4770908134.318083	4770908134.318083	4770908134.318083	4770908134.318083	4770908134.318083	4770908134.318083	4770908134.318083	4770908134.318083	4770908134.318083	4770908134.318083	4770908134.318083	4770908134.318083	4770908134.318083	4770908134.318083	4770908134.318083	4770908134.318083	4770908134.318083	4770908134.318083	4770908134.318083	4770908134.318083
4770908134.318083	4770908134.318083	4770908134.318083	4770908134.318083	4770908134.318083	4770908134.318083	4770908134.318083	4770908134.318083	4770908134.318083	4770908134.318083	4770908134.318083	4770908134.318083	4770908134.318083	4770908134.318083	4770908134.318083	4770908134.318083	4770908134.318083	4770908134.318083	4770908134.318083	4770908134.318083	4770908134.318083	4770908134.318083	4770908134.318083	4770908134.318083	4770908134.318083	4770908134.318083	4770908134.318083	4770908134.318083	4770908134.318083	4770908134.318083
4770908134.318083	4770908134.318083	4770908134.318083	4770908134.318083	4770908134.318083	4770908134.318083	4770908134.318083	4770908134.318083	4770908134.318083	4770908134.318083	4770908134.318083	4770908134.318083	4770908134.318083	4770908134.318083	4770908134.318083	4770908134.318083	4770908134.318083	4770908134.318083	4770908134.318083	4770908134.318083	4770908134.318083	4770908134.318083	4770908134.318083	4770908134.318083	4770908134.318083	4770908134.318083	4770908134.318083	4770908134.318083	4770908134.318083	4770908134.318083
4770908134.318083	4770908134.318083	4770908134.318083	4770908134.318083	4770908134.318083	4770908134.318083	4770908134.318083	4770908134.318083	4770908134.318083	4770908134.318083	4770908134.318083	4770908134.318083	4770908134.318083	4770908134.318083	4770908134.318083	4770908134.318083	4770908134.318083	4770908134.318083	4770908134.318083	4770908134.318083	4770908134.318083	4770908134.318083	4770908134.318083	4770908134.318083	4770908134.318083	4770908134.318083	4770908134.318083	4770908134.318083	4770908134.318083	4770908134.318083
4770908134.318083	4770908134.318083	4770908134.318083	4770908134.318083	4770908134.318083	4770908134.318083	4770908134.318083	4770908134.318083	4770908134.318083	4770908134.318083	4770908134.318083	4770908134.318083	4770908134.318083	4770908134.318083	4770908134.318083	4770908134.318083	4770908134.318083	4770908134.318083	4770908134.318083	4770908134.318083	4770908134.318083	4770908134.318083	4770908134.318083	4770908134.318083	4770908134.318083	4770908134.318083	4770908134.318083	4770908134.318083	4770908134.318083	4770908134.318083
4770908134.318083	4770908134.318083	4770908134.318083	4770908134.318083	4770908134.318083	4770908134.318083	4770908134.318083	4770908134.318083	4770908134.318083	4770908134.318083	4770908134.318083	4770908134.318083	4770908134.318083	4770908134.318083	4770908134.318083	4770908134.318083	4770908134.318083	4770908134.318083	4770908134.318083	4770908134.318083	4770908134.318083	4770908134.318083	4770908134.318083	4770908134.318083	4770908134.318083	4770908134.318083	4770908134.318083	4770908134.318083	4770908134.318083	4770908134.318083
3461540481.551851	3461540481.551851	3461540481.551851	3461540481.551851	3461540481.551851	3461540481.551851	3461540481.551851	3461540481.551851	3461540481.551851	3461540481.551851	3461540481.551851	3461540481.551851	3461540481.551851	3461540481.551851	3461540481.551851	3461540481.551851	3461540481.551851	3461540481.551851	3461540481.551851	3461540481.551851	3461540481.551851	3461540481.551851	3461540481.551851	3461540481.551851	3461540481.551851	3461540481.551851	3461540481.551851	3461540481.551851	3461540481.551851	3461540481.551851
3461540481.551851	3461540481.551851	3461540481.551851	3461540481.551851	3461540481.551851	3461540481.551851	3461540481.551851	3461540481.551851	3461540481.551851	3461540481.551851	3461540481.551851	3461540481.551851	3461540481.551851	3461540481.551851	3461540481.551851	3461540481.551851	3461540481.551851	3461540481.551851	3461540481.551851	3461540481.551851	3461540481.551851	3461540481.551851	3461540481.551851	3461540481.551851	3461540481.551851	3461540481.551851	3461540481.551851	3461540481.551851	3461540481.551851	3461540481.551851
3461540481.551851	3461540481.551851	3461540481.551851	3461540481.551851	3461540481.551851	3461540481.551851	3461540481.551851	3461540481.551851	3461540481.551851	3461540481.551851	3461540481.551851	3461540481.551851	3461540481.551851	3461540481.551851	3461540481.551851	3461540481.551851	3461540481.551851	3461540481.551851	3461540481.551851	3461540481.551851	3461540481.551851	3461540481.551851	3461540481.551851	3461540481.551851	3461540481.551851	3461540481.551851	3461540481.551851	3461540481.551851	3461540481.551851	3461540481.551851
3324992414.273293	3324992414.273293	3324992414.273293	3324992414.273293	3324992414.273293	3324992414.273293	3324992414.273293	3324992414.273293	3324992414.273293	3324992414.273293	3324992414.273293	3324992414.273293	3324992414.273293	3324992414.273293	3324992414.273293	3324992414.273293	3324992414.273293	3324992414.273293	3324992414.273293	3324992414.273293	3324992414.273293	3324992414.273293	3324992414.273293	3324992414.273293	3324992414.273293	3324992414.273293	3324992414.273293	3324992414.273293	3324992414.273293	3324992414.273293
3324992414.273293	3324992414.273293	3324992414.273293	3324992414.273293	3324992414.273293	3324992414.273293	3324992414.273293	3324992414.273293	3324992414.273293	3324992414.273293	3324992414.273293	3324992414.273293	3324992414.273293	3324992414.273293	3324992414.273293	3324992414.273293	3324992414.273293	3324992414.273293	3324992414.273293	3324992414.273293	3324992414.273293	3324992414.273293	3324992414.273293	3324992414.273293	3324992414.273293	3324992414.273293	3324992414.273293	3324992414.273293	3324992414.273293	3324992414.273293
3091953422.7356224	3091953422.7356224	3091953422.7356224	3091953422.7356224	3091953422.7356224	3091953422.7356224	3091953422.7356224	3091953422.7356224	3091953422.7356224	3091953422.7356224	3091953422.7356224	3091953422.7356224	3091953422.7356224	3091953422.7356224	3091953422.7356224	3091953422.7356224	3091953422.7356224	3091953422.7356224	3091953422.7356224	3091953422.7356224	3091953422.7356224	3091953422.7356224	3091953422.7356224	3091953422.7356224	3091953422.7356224	3091953422.7356224	3091953422.7356224	3091953422.7356224	3091953422.7356224	3091953422.7356224
3091953422.7356224	3091953422.7356224	3091953422.7356224	3091953422.7356224	3091953422.7356224	3091953422.7356224	3091953422.7356224	3091953422.7356224	3091953422.7356224	3091953422.7356224	3091953422.7356224	3091953422.7356224	3091953422.7356224	3091953422.7356224	3091953422.7356224	3091953422.7356224	3091953422.7356224	3091953422.7356224	3091953422.7356224	3091953422.7356224	3091953422.7356224	3091953422.7356224	3091953422.7356224	3091953422.7356224	3091953422.7356224	3091953422.7356224	3091953422.7356224	3091953422.7356224	3091953422.7356224	3091953422.7356224
2115610022.956146	2115610022.956146	2115610022.956146	2115610022.956146	2115610022.956146	2115610022.956146	2115610022.956146	2115610022.956146	2115610022.956146	2115610022.956146	2115610022.956146	2115610022.956146	2115610022.956146	2115610022.956146	2115610022.956146	2115610022.956146	2115610022.956146	2115610022.956146	2115610022.956146	2115610022.956146	2115610022.956146	2115610022.956146	2115610022.956146	2115610022.956146	2115610022.956146	2115610022.956146	2115610022.956146	2115610022.956146	2115610022.956146	2115610022.956146
2115610022.956146	2115610022.956146	2115610022.956146	2115610022.956146	2115610022.956146	2115610022.956146	2115610022.956146	2115610022.956146	2115610022.956146	2115610022.956146	2115610022.956146	2115610022.956146	2115610022.956146	2115610022.956146	2115610022.956146	2115610022.956146	2115610022.956146	2115610022.956146	2115610022.956146	2115610022.956146	2115610022.956146	2115610022.956146	2115610022.956146	2115610022.956146	2115610022.956146	2115610022.956146	2115610022.956146	2115610022.956146	2115610022.956146	2115610022.956146
2115610022.956146	2115610022.956146	2115610022.956146	2115610022.956146	2115610022.956146	2115610022.956146	2115610022.956146	2115610022.956146	2115610022.956146	2115610022.956146	2115610022.956146	2115610022.956146	2115610022.956146	2115610022.956146	2115610022.956146	2115610022.956146	2115610022.956146	2115610022.956146	2115610022.956146	2115610022.956146	2115610022.956146	2115610022.956146	2115610022.956146	2115610022.956146	2115610022.956146	2115610022.956146	2115610022.956146	2115610022.956146	2115610022.956146	2115610022.956146
2115610022.956146	2115610022.956146	2115610022.956146	2115610022.956146	2115610022.956146	2115610022.956146	2115610022.956146	2115610022.956146	2115610022.956146	2115610022.956146	2115610022.956146	2115610022.956146	2115610022.956146	2115610022.956146	2115610022.956146	2115610022.956146	2115610022.956146	2115610022.956146	2115610022.956146	2115610022.956146	2115610022.956146	2115610022.956146	2115610022.956146	2115610022.956146	2115610022.956146	2115610022.956146	2115610022.956146	2115610022.956146	2115610022.956146	2115610022.956146
2090143763.1519573	2090143763.1519573	2090143763.1519573	2090143763.1519573	2090143763.1519573	2090143763.1519573	2090143763.1519573	2090143763.1519573	2090143763.1519573	2090143763.1519573	2090143763.1519573	2090143763.1519573	2090143763.1519573	2090143763.1519573	2090143763.1519573	2090143763.1519573	2090143763.1519573	2090143763.1519573	2090143763.1519573	2090143763.1519573	2090143763.1519573	2090143763.1519573	2090143763.1519573	2090143763.1519573	2090143763.1519573	2090143763.1519573	2090143763.1519573	2090143763.1519573	2090143763.1519573	2090143763.1519573
1993824969.0071576	1993824969.0071576	1993824969.0071576	1993824969.0071576	1993824969.0071576	1993824969.0071576	1993824969.0071576	1993824969.0071576	1993824969.0071576	1993824969.0071576	1993824969.0071576	1993824969.0071576	1993824969.0071576	1993824969.0071576	1993824969.0071576	1993824969.0071576	1993824969.0071576	1993824969.0071576	1993824969.0071576	1993824969.0071576	1993824969.0071576	1993824969.0071576	1993824969.0071576	1993824969.0071576	1993824969.0071576	1993824969.0071576	1993824969.0071576	1993824969.0071576	1993824969.0071576	1993824969.0071576
1860304643.1049573	1860304643.1049573	1860304643.1049573	1860304643.1049573	1860304643.1049573	1860304643.1049573	1860304643.1049573	1860304643.1049573	1860304643.1049573	1860304643.1049573	1860304643.1049573	1860304643.1049573	1860304643.1049573	1860304643.1049573	1860304643.1049573	1860304643.1049573	1860304643.1049573	1860304643.1049573	1860304643.1049573	1860304643.1049573	1860304643.1049573	1860304643.1049573	1860304643.1049573	1860304643.1049573	1860304643.1049573	1860304643.1049573	1860304643.1049573	1860304643.1049573	1860304643.1049573	1860304643.1049573
1729106018.8524659	1729106018.8524659	1729106018.8524659	1729106018.8524659	1729106018.8524659	1729106018.8524659	1729106018.8524659	1729106018.8524659	1729106018.8524659	1729106018.8524659	1729106018.8524659	1729106018.8524659	1729106018.8524659	1729106018.8524659	1729106018.8524659	1729106018.8524659	1729106018.8524659	1729106018.8524659	1729106018.8524659	1729106018.8524659	1729106018.8524659	1729106018.8524659	1729106018.8524659	1729106018.8524659	1729106018.8524659	1729106018.8524659	1729106018.8524659	1729106018.8524659	1729106018.8524659	1729106018.8524659
1729106018.8524659	1729106018.8524659	1729106018.8524659	1729106018.8524659	1729106018.8524659	1729106018.8524659	1729106018.8524659	1729106018.8524659	1729106018.8524659	1729106018.8524659	1729106018.8524659	1729106018.8524659	1729106018.8524659	1729106018.8524659	1729106018.8524659	1729106018.8524659	1729106018.8524659	1729106018.8524659	1729106018.8524659	1729106018.8524659	1729106018.8524659	1729106018.8524659	1729106018.8524659	1729106018.8524659	1729106018.8524659	1729106018.8524659	1729106018.8524659	1729106018.8524659	1729106018.8524659	1729106018.8524659
1729106018.8524659	1729106018.8524659	1729106018.8524659	1729106018.8524659	1729106018.8524659	1729106018.8524659	1729106018.8524659	1729106018.8524659	1729106018.8524659	1729106018.8524659	1729106018.8524659	1729106018.8524659	1729106018.8524659	1729106018.8524659	1729106018.8524659	1729106018.8524659	1729106018.8524659	1729106018.8524659	1729106018.8524659	1729106018.8524659	1729106018.8524659	1729106018.8524659	1729106018.8524659	1729106018.8524659	1729106018.8524659	1729106018.8524659	1729106018.8524659	1729106018.8524659	1729106018.8524659	1729106018.8524659
1585990685.8120828	1585990685.8120828	1585990685.8120828	1585990685.8120828	1585990685.8120828	1585990685.8120828	1585990685.8120828	1585990685.8120828	1585990685.8120828	1585990685.8120828	1585990685.8120828	1585990685.8120828	1585990685.8120828	1585990685.8120828	1585990685.8120828	1585990685.8120828	1585990685.8120828	1585990685.8120828	1585990685.8120828	1585990685.8120828	1585990685.8120828	1585990685.8120828	1585990685.8120828	1585990685.8120828	1585990685.8120828	1585990685.8120828	1585990685.8120828	1585990685.8120828	1585990685.8120828	1585990685.8120828
1585990685.8120828	1585990685.8120828	1585990685.8120828	1585990685.8120828	1585990685.8120828	1585990685.8120828	1585990685.8120828	1585990685.8120828	1585990685.8120828	1585990685.8120828	1585990685.8120828	1585990685.8120828	1585990685.8120828	1585990685.8120828	1585990685.8120828	1585990685.8120828	1585990685.8120828	1585990685.8120828	1585990685.8120828	1585990685.8120828	1585990685.8120828	1585990685.8120828	1585990685.8120828	1585990685.8120828	1585990685.8120828	1585990685.8120828	1585990685.8120828	1585990685.8120828	1585990685.8120828	1585990685.8120828
1505909090.8008144	1505909090.8008144	1505909090.8008144	1505909090.8008144	1505909090.8008144	1505909090.8008144	1505909090.8008144	1505909090.8008144	1505909090.8008144	1505909090.8008144	1505909090.8008144	1505909090.8008144	1505909090.8008144	1505909090.8008144	1505909090.8008144	1505909090.8008144	1505909090.8008144	1505909090.8008144	1505909090.8008144	1505909090.8008144	1505909090.8008144	1505909090.8008144	1505909090.8008144	1505909090.8008144	1505909090.8008144	1505909090.8008144	1505909090.8008144	1505909090.8008144	1505909090.8008144	1505909090.8008144
1505909090.8008144	1505909090.8008144	1505909090.8008144	1505909090.8008144	1505909090.8008144	1505909090.8008144	1505909090.8008144	1505909090.8008144	1505909090.8008144	1505909090.8008144	1505909090.8008144	1505909090.8008144	1505909090.8008144	1505909090.8008144	1505909090.8008144	1505909090.8008144	1505909090.8008144	1505909090.8008144	1505909090.8008144	1505909090.8008144	1505909090.8008144	1505909090.8008144	1505909090.8008144	1505909090.8008144	1505909090.8008144	1505909090.8008144	1505909090.8008144	1505909090.8008144	1505909090.8008144	1505909090.8008144
1505909090.8008144	1505909090.8008144	1505909090.8008144	1505909090.8008144	1505909090.8008144	1505909090.8008144	1505909090.8008144	1505909090.8008144	1505909090.8008144	1505909090.8008144	1505909090.8008144	1505909090.8008144	1505909090.8008144	1505909090.8008144	1505909090.8008144	1505909090.8008144	1505909090.8008144	1505909090.8008144	1505909090.8008144	1505909090.8008144	1505909090.8008144	1505909090.8008144	1505909090.8008144	1505909090.8008144	1505909090.8008144	1505909090.8008144	1505909090.8008144	1505909090.8008144	1505909090.8008144	1505909090.8008144
1280738120.9736257	1280738120.9736257	1280738120.9736257	1280738120.9736257	1280738120.9736257	1280738120.9736257	1280738120.9736257	1280738120.9736257	1280738120.9736257	1280738120.9736257	1280738120.9736257	1280738120.9736257	1280738120.9736257	1280738120.9736257	1280738120.9736257	1280738120.9736257	1280738120.9736257	1280738120.9736257	1280738120.9736257	1280738120.9736257	1280738120.9736257	1280738120.9736257	1280738120.9736257	1280738120.9736257	1280738120.9736257	1280738120.9736257	1280738120.9736257	1280738120.9736257	1280738120.9736257	1280738120.9736257
1280738120.9736257	1280738120.9736257	1280738120.9736257	1280738120.9736257	1280738120.9736257	1280738120.9736257	1280738120.9736257	1280738120.9736257	1280738120.9736257	1280738120.9736257	1280738120.9736257	1280738120.9736257	1280738120.9736257	1280738120.9736257	1280738120.9736257	1280738120.9736257	1280738120.9736257	1280738120.9736257	1280738120.9736257	1280738120.9736257	1280738120.9736257	1280738120.9736257	1280738120.9736257	1280738120.9736257	1280738120.9736257	1280738120.9736257	1280738120.9736257	1280738120.9736257	1280738120.9736257	1280738120.9736257
1280738120.9736257	1280738120.9736257	1280738120.9736257	1280738120.9736257	1280738120.9736257	1280738120.9736257	1280738120.9736257	1280738120.9736257	1280738120.9736257	1280738120.9736257	1280738120.9736257	1280738120.9736257	1280738120.9736257	1280738120.9736257	1280738120.9736257	1280738120.9736257	1280738120.9736257	1280738120.9736257	1280738120.9736257	1280738120.9736257	1280738120.9736257	1280738120.9736257	1280738120.9736257	1280738120.9736257	1280738120.9736257	1280738120.9736257	1280738120.9736257	1280738120.9736257	1280738120.9736257	1280738120.9736257
1280738120.9736257	1280738120.9736257	1280738120.9736257	1280738120.9736257	1280738120.9736257	1280738120.9736257	1280738120.9736257	1280738120.9736257	1280738120.9736257	1280738120.9736257	1280738120.9736257	1280738120.9736257	1280738120.9736257	1280738120.9736257	1280738120.9736257	1280738120.9736257	1280738120.9736257	1280738120.9736257	1280738120.9736257	1280738120.9736257	1280738120.9736257	1280738120.9736257	1280738120.9736257	1280738120.9736257	1280738120.9736257	1280738120.9736257	1280738120.9736257	1280738120.9736257	1280738120.9736257	1280738120.9736257
1280738120.9736257	1280738120.9736257	1280738120.9736257	1280738120.9736257	1280738120.9736257	1280738120.9736257	1280738120.9736257	1280738120.9736257	1280738120.9736257	1280738120.9736257	1280738120.9736257	1280738120.9736257	1280738120.9736257	1280738120.9736257	1280738120.9736257	1280738120.9736257	1280738120.9736257	1280738120.9736257	1280738120.9736257	1280738120.9736257	1280738120.9736257	1280738120.9736257	1280738120.9736257	1280738120.9736257	1280738120.9736257	1280738120.9736257	1280738120.9736257	1280738120.9736257	1280738120.9736257	1280738120.9736257
1280738120.9736257	1280738120.9736257	1280738120.9736257	1280738120.9736257	1280738120.9736257	1280738120.9736257	1280738120.9736257	1280738120.9736257	1280738120.9736257	1280738120.9736257	1280738120.9736257	1280738120.9736257	1280738120.9736257	1280738120.9736257	1280738120.9736257	1280738120.9736257	1280738120.9736257	1280738120.9736257	1280738120.9736257	1280738120.9736257	1280738120.9736257	1280738120.9736257	1280738120.9736257	1280738120.9736257	1280738120.9736257	1280738120.9736257	1280738120.9736257	1280738120.9736257	1280738120.9736257	1280738120.9736257
1280738120.9736257	1280738120.9736257	1280738120.9736257	1280738120.9736257	1280738120.9736257	1280738120.9736257	1280738120.9736257	1280738120.9736257	1280738120.9736257	1280738120.9736257	1280738120.9736257	1280738120.9736257	1280738120.9736257	1280738120.9736257	1280738120.9736257	1280738120.9736257	1280738120.9736257	1280738120.9736257	1280738120.9736257	1280738120.9736257	1280738120.9736257	1280738120.9736257	1280738120.9736257	1280738120.9736257	1280738120.9736257	1280738120.9736257	1280738120.9736257	1280738120.9736257	1280738120.9736257	1280738120.9736257
1280738120.9736257	1280738120.9736257	1280738120.9736257	1280738120.9736257	1280738120.9736257	1280738120.9736257	1280738120.9736257	1280738120.9736257	1280738120.9736257	1280738120.9736257	1280738120.9736257	1280738120.9736257	1280738120.9736257	1280738120.9736257	1280738120.9736257	1280738120.9736257	1280738120.9736257	1280738120.9736257	1280738120.9736257	1280738120.9736257	1280738120.9736257	1280738120.9736257	1280738120.9736257	1280738120.9736257	1280738120.9736257	1280738120.9736257	1280738120.9736257	1280738120.9736257	1280738120.9736257	1280738120.9736257
1280738120.9736257	1280738120.9736257	1280738120.9736257	1280738120.9736257	1280738120.9736257	1280738120.9736257	1280738120.9736257	1280738120.9736257	1280738120.9736257	1280738120.9736257	1280738120.9736257	1280738120.9736257	1280738120.9736257	1280738120.9736257	1280738120.9736257	1280738120.9736257	1280738120.9736257	1280738120.9736257	1280738120.9736257	1280738120.9736257	1280738120.9736257	1280738120.9736257	1280738120.9736257	1280738120.9736257	1280738120.9736257	1280738120.9736257	1280738120.9736257	1280738120.9736257	1280738120.9736257	1280738120.9736257
1280738120.9736257	1280738120.9736257	1280738120.9736257	1280738120.9736257	1280738120.9736257	1280738120.9736257	1280738120.9736257	1280738120.9736257	1280738120.9736257	1280738120.9736257	1280738120.9736257	1280738120.9736257	1280738120.9736257	1280738120.9736257	1280738120.9736257	1280738120.9736257	1280738120.9736257	1280738120.9736257	1280738120.9736257	1280738120.9736257	1280738120.9736257	1280738120.9736257	1280738120.9736257	1280738120.9736257	1280738120.9736257	1280738120.9736257	1280738120.9736257	1280738120.9736257	1280738120.9736257	1280738120.9736257
1280738120.9736257	1280738120.9736257	1280738120.9736257	1280738120.9736257	1280738120.9736257	1280738120.9736257	1280738120.9736257	1280738120.9736257	1280738120.9736257	1280738120.9736257	1280738120.9736257	1280738120.9736257	1280738120.9736257	1280738120.9736257	1280738120.9736257	1280738120.9736257	1280738120.9736257	1280738120.9736257	1280738120.9736257	1280738120.9736257	1280738120.9736257	1280738120.9736257	1280738120.9736257	1280738120.9736257	1280738120.9736257	1280738120.9736257	1280738120.9736257	1280738120.9736257	1280738120.9736257	1280738120.9736257
1280738120.9736257	1280738120.9736257	1280738120.9736257	1280738120.9736257	1280738120.9736257	1280738120.9736257	1280738120.9736257	1280738120.9736257	1280738120.9736257	1280738120.9736257	1280738120.9736257	1280738120.9736257	1280738120.9736257	1280738120.9736257	1280738120.9736257	1280738120.9736257	1280738120.9736257	1280738120.9736257	1280738120.9736257	1280738120.9736257	1280738120.9736257	1280738120.9736257	1280738120.9736257	1280738120.9736257	1280738120.9736257	1280738120.9736257	1280738120.9736257	1280738120.9736257	1280738120.9736257	1280738120.9736257
1280738120.9736257	1280738120.9736257	1280738120.9736257	1280738120.9736257	1280738120.9736257	1280738120.9736257	1280738120.9736257	1280738120.9736257	1280738120.9736257	1280738120.9736257	1280738120.9736257	1280738120.9736257	1280738120.9736257	1280738120.9736257	1280738120.9736257	1280738120.9736257	1280738120.9736257	1280738120.9736257	1280738120.9736257	1280738120.9736257	1280738120.9736257	1280738120.9736257	1280738120.9736257	1280738120.9736257	1280738120.9736257	1280738120.9736257	1280738120.9736257	1280738120.9736257	1280738120.9736257	1280738120.9736257
1280738120.9736257	1280738120.9736257	1280738120.9736257	1280738120.9736257	1280738120.9736257	1280738120.9736257	1280738120.9736257	1280738120.9736257	1280738120.9736257	1280738120.9736257	1280738120.9736257	1280738120.9736257	1280738120.9736257	1280738120.9736257	1280738120.9736257	1280738120.9736257	1280738120.9736257	1280738120.9736257	1280738120.9736257	1280738120.9736257	1280738120.9736257	1280738120.9736257	1280738120.9736257	1280738120.9736257	1280738120.9736257	1280738120.9736257	1280738120.9736257	1280738120.9736257	1280738120.9736257	1280738120.9736257
1280738120.9736257	1280738120.9736257	1280738120.9736257	1280738120.9736257	1280738120.9736257	1280738120.9736257	1280738120.9736257	1280738120.9736257	1280738120.9736257	1280738120.9736257	1280738120.9736257	1280738120.9736257	1280738120.9736257	1280738120.9736257	1280738120.9736257	1280738120.9736257	1280738120.9736257	1280738120.9736257	1280738120.9736257	1280738120.9736257	1280738120.9736257	1280738120.9736257	1280738120.9736257	1280738120.9736257	1280738120.9736257	1280738120.9736257	1280738120.9736257	1280738120.9736257	1280738120.9736257	1280738120.9736257
1158766742.2282536	1158766742.2282536	1158766742.2282536	1158766742.2282536	1158766742.2282536	1158766742.2282536	1158766742.2282536	1158766742.2282536	1158766742.2282536	1158766742.2282536	1158766742.2282536	1158766742.2282536	1158766742.2282536	1158766742.2282536	1158766742.2282536	1158766742.2282536	1158766742.2282536	1158766742.2282536	1158766742.2282536	1158766742.2282536	1158766742.2282536	1158766742.2282536	1158766742.2282536	1158766742.2282536	1158766742.2282536	1158766742.2282536	1158766742.2282536	1158766742.2282536	1158766742.2282536	1158766742.2282536
1158766742.2282536	1158766742.2282536	1158766742.2282536	1158766742.2282536	1158766742.2282536	1158766742.2282536	1158766742.2282536	1158766742.2282536	1158766742.2282536	1158766742.2282536	1158766742.2282536	1158766742.2282536	1158766742.2282536	1158766742.2282536	1158766742.2282536	1158766742.2282536	1158766742.2282536	1158766742.2282536	1158766742.2282536	1158766742.2282536	1158766742.2282536	1158766742.2282536	1158766742.2282536	1158766742.2282536	1158766742.2282536	1158766742.2282536	1158766742.2282536	1158766742.2282536	1158766742.2282536	1158766742.2282536
1081999926.3754659	1081999926.3754659	1081999926.3754659	1081999926.3754659	1081999926.3754659	1081999926.3754659	1081999926.3754659	1081999926.3754659	1081999926.3754659	1081999926.3754659	1081999926.3754659	1081999926.3754659	1081999926.3754659	1081999926.3754659	1081999926.3754659	1081999926.3754659	1081999926.3754659	1081999926.3754659	1081999926.3754659	1081999926.3754659	1081999926.3754659	1081999926.3754659	1081999926.3754659	1081999926.3754659	1081999926.3754659	1081999926.3754659	1081999926.3754659	1081999926.3754659	1081999926.3754659	1081999926.3754659
1081999926.3754659	1081999926.3754659	1081999926.3754659	1081999926.3754659	1081999926.3754659	1081999926.3754659	1081999926.3754659	1081999926.3754659	1081999926.3754659	1081999926.3754659	1081999926.3754659	1081999926.3754659	1081999926.3754659	1081999926.3754659	1081999926.3754659	1081999926.3754659	1081999926.3754659	1081999926.3754659	1081999926.3754659	1081999926.3754659	1081999926.3754659	1081999926.3754659	1081999926.3754659	1081999926.3754659	1081999926.3754659	1081999926.3754659	1081999926.3754659	1081999926.3754659	1081999926.3754659	1081999926.3754659
1081999926.3754659	1081999926.3754659	1081999926.3754659	1081999926.3754659	1081999926.3754659	1081999926.3754659	1081999926.3754659	1081999926.3754659	1081999926.3754659	1081999926.3754659	1081999926.3754659	1081999926.3754659	1081999926.3754659	1081999926.3754659	1081999926.3754659	1081999926.3754659	1081999926.3754659	1081999926.3754659	1081999926.3754659	1081999926.3754659	1081999926.3754659	1081999926.3754659	1081999926.3754659	1081999926.3754659	1081999926.3754659	1081999926.3754659	1081999926.3754659	1081999926.3754659	1081999926.3754659	1081999926.3754659
1081999926.3754659	1081999926.3754659	1081999926.3754659	1081999926.3754659	1081999926.3754659	1081999926.3754659	1081999926.3754659	1081999926.3754659	1081999926.3754659	1081999926.3754659	1081999926.3754659	1081999926.3754659	1081999926.3754659	1081999926.3754659	1081999926.3754659	1081999926.3754659	1081999926.3754659	1081999926.3754659	1081999926.3754659	1081999926.3754659	1081999926.3754659	1081999926.3754659	1081999926.3754659	1081999926.3754659	1081999926.3754659	1081999926.3754659	1081999926.3754659	1081999926.3754659	1081999926.3754659	1081999926.3754659
930606389.1928037	930606389.1928037	930606389.1928037	930606389.1928037	930606389.1928037	930606389.1928037	930606389.1928037	930606389.1928037	930606389.1928037	930606389.1928037	930606389.1928037	930606389.1928037	930606389.1928037	930606389.1928037	930606389.1928037	930606389.1928037	930606389.1928037	930606389.1928037	930606389.1928037	930606389.1928037	930606389.1928037	930606389.1928037	930606389.1928037	930606389.1928037	930606389.1928037	930606389.1928037	930606389.1928037	930606389.1928037	930606389.1928037	930606389.1928037
930606389.1928037	930606389.1928037	930606389.1928037	930606389.1928037	930606389.1928037	930606389.1928037	930606389.1928037	930606389.1928037	930606389.1928037	930606389.1928037	930606389.1928037	930606389.1928037	930606389.1928037	930606389.1928037	930606389.1928037	930606389.1928037	930606389.1928037	930606389.1928037	930606389.1928037	930606389.1928037	930606389.1928037	930606389.1928037	930606389.1928037	930606389.1928037	930606389.1928037	930606389.1928037	930606389.1928037	930606389.1928037	930606389.1928037	930606389.1928037
930606389.1928037	930606389.1928037	930606389.1928037	930606389.1928037	930606389.1928037	930606389.1928037	930606389.1928037	930606389.1928037	930606389.1928037	930606389.1928037	930606389.1928037	930606389.1928037	930606389.1928037	930606389.1928037	930606389.1928037	930606389.1928037	930606389.1928037	930606389.1928037	930606389.1928037	930606389.1928037	930606389.1928037	930606389.1928037	930606389.1928037	930606389.1928037	930606389.1928037	930606389.1928037	930606389.1928037	930606389.1928037	930606389.1928037	930606389.1928037
930606389.1928037	930606389.1928037	930606389.1928037	930606389.1928037	930606389.1928037	930606389.1928037	930606389.1928037	930606389.1928037	930606389.1928037	930606389.1928037	930606389.1928037	930606389.1928037	930606389.1928037	930606389.1928037	930606389.1928037	930606389.1928037	930606389.1928037	930606389.1928037	930606389.1928037	930606389.1928037	930606389.1928037	930606389.1928037	930606389.1928037	930606389.1928037	930606389.1928037	930606389.1928037	930606389.1928037	930606389.1928037	930606389.1928037	930606389.1928037
930606389.1928037	930606389.1928037	930606389.1928037	930606389.1928037	930606389.1928037	930606389.1928037	930606389.1928037	930606389.1928037	930606389.1928037	930606389.1928037	930606389.1928037	930606389.1928037	930606389.1928037	930606389.1928037	930606389.1928037	930606389.1928037	930606389.1928037	930606389.1928037	930606389.1928037	930606389.1928037	930606389.1928037	930606389.1928037	930606389.1928037	930606389.1928037	930606389.1928037	930606389.1928037	930606389.1928037	930606389.1928037	930606389.1928037	930606389.1928037
913981047.9695064	913981047.9695064	913981047.9695064	913981047.9695064	913981047.9695064	913981047.9695064	913981047.9695064	913981047.9695064	913981047.9695064	913981047.9695064	913981047.9695064	913981047.9695064	913981047.9695064	913981047.9695064	913981047.9695064	913981047.9695064	913981047.9695064	913981047.9695064	913981047.9695064	913981047.9695064	913981047.9695064	913981047.9695064	913981047.9695064	913981047.9695064	913981047.9695064	913981047.9695064	913981047.9695064	913981047.9695064	913981047.9695064	913981047.9695064
913981047.9695064	913981047.9695064	913981047.9695064	913981047.9695064	913981047.9695064	913981047.9695064	913981047.9695064	913981047.9695064	913981047.9695064	913981047.9695064	913981047.9695064	913981047.9695064	913981047.9695064	913981047.9695064	913981047.9695064	913981047.9695064	913981047.9695064	913981047.9695064	913981047.9695064	913981047.9695064	913981047.9695064	913981047.9695064	913981047.9695064	913981047.9695064	913981047.9695064	913981047.9695064	913981047.9695064	913981047.9695064	913981047.9695064	913981047.9695064
913981047.9695064	913981047.9695064	913981047.9695064	913981047.9695064	913981047.9695064	913981047.9695064	913981047.9695064	913981047.9695064	913981047.9695064	913981047.9695064	913981047.9695064	913981047.9695064	913981047.9695064	913981047.9695064	913981047.9695064	913981047.9695064	913981047.9695064	913981047.9695064	913981047.9695064	913981047.9695064	913981047.9695064	913981047.9695064	913981047.9695064	913981047.9695064	913981047.9695064	913981047.9695064	913981047.9695064	913981047.9695064	913981047.9695064	913981047.9695064
839516367.7851833	839516367.7851833	839516367.7851833	839516367.7851833	839516367.7851833	839516367.7851833	839516367.7851833	839516367.7851833	839516367.7851833	839516367.7851833	839516367.7851833	839516367.7851833	839516367.7851833	839516367.7851833	839516367.7851833	839516367.7851833	839516367.7851833	839516367.7851833	839516367.7851833	839516367.7851833	839516367.7851833	839516367.7851833	839516367.7851833	839516367.7851833	839516367.7851833	839516367.7851833	839516367.7851833	839516367.7851833	839516367.7851833	839516367.7851833
839516367.7851833	839516367.7851833	839516367.7851833	839516367.7851833	839516367.7851833	839516367.7851833	839516367.7851833	839516367.7851833	839516367.7851833	839516367.7851833	839516367.7851833	839516367.7851833	839516367.7851833	839516367.7851833	839516367.7851833	839516367.7851833	839516367.7851833	839516367.7851833	839516367.7851833	839516367.7851833	839516367.7851833	839516367.7851833	839516367.7851833	839516367.7851833	839516367.7851833	839516367.7851833	839516367.7851833	839516367.7851833	839516367.7851833	839516367.7851833
798432726.7539732	798432726.7539732	798432726.7539732	798432726.7539732	798432726.7539732	798432726.7539732	798432726.7539732	798432726.7539732	798432726.7539732	798432726.7539732	798432726.7539732	798432726.7539732	798432726.7539732	798432726.7539732	798432726.7539732	798432726.7539732	798432726.7539732	798432726.7539732	798432726.7539732	798432726.7539732	798432726.7539732	798432726.7539732	798432726.7539732	798432726.7539732	798432726.7539732	798432726.7539732	798432726.7539732	798432726.7539732	798432726.7539732	798432726.7539732
796813376.8748738	796813376.8748738	796813376.8748738	796813376.8748738	796813376.8748738	796813376.8748738	796813376.8748738	796813376.8748738	796813376.8748738	796813376.8748738	796813376.8748738	796813376.8748738	796813376.8748738	796813376.8748738	796813376.8748738	796813376.8748738	796813376.8748738	796813376.8748738	796813376.8748738	796813376.8748738	796813376.8748738	796813376.8748738	796813376.8748738	796813376.8748738	796813376.8748738	796813376.8748738	796813376.8748738	796813376.8748738	796813376.8748738	796813376.8748738
720693062.8363597	720693062.8363597	720693062.8363597	720693062.8363597	720693062.8363597	720693062.8363597	720693062.8363597	720693062.8363597	720693062.8363597	720693062.8363597	720693062.8363597	720693062.8363597	720693062.8363597	720693062.8363597	720693062.8363597	720693062.8363597	720693062.8363597	720693062.8363597	720693062.8363597	720693062.8363597	720693062.8363597	720693062.8363597	720693062.8363597	720693062.8363597	720693062.8363597	720693062.8363597	720693062.8363597	720693062.8363597	720693062.8363597	720693062.8363597
702551156.7254525	702551156.7254525	702551156.7254525	702551156.7254525	702551156.7254525	702551156.7254525	702551156.7254525	702551156.7254525	702551156.7254525	702551156.7254525	702551156.7254525	702551156.7254525	702551156.7254525	702551156.7254525	702551156.7254525	702551156.7254525	702551156.7254525	702551156.7254525	702551156.7254525	702551156.7254525	702551156.7254525	702551156.7254525	702551156.7254525	702551156.7254525	702551156.7254525	702551156.7254525	702551156.7254525	702551156.7254525	702551156.7254525	702551156.7254525
666858826.414831	666858826.414831	666858826.414831	666858826.414831	666858826.414831	666858826.414831	666858826.414831	666858826.414831	666858826.414831	666858826.414831	666858826.414831	666858826.414831	666858826.414831	666858826.414831	666858826.414831	666858826.414831	666858826.414831	666858826.414831	666858826.414831	666858826.414831	666858826.414831	666858826.414831	666858826.414831	666858826.414831	666858826.414831	666858826.414831	666858826.414831	666858826.414831	666858826.414831	666858826.414831
666858826.414831	666858826.414831	666858826.414831	666858826.414831	666858826.414831	666858826.414831	666858826.414831	666858826.414831	666858826.414831	666858826.414831	666858826.414831	666858826.414831	666858826.414831	666858826.414831	666858826.414831	666858826.414831	666858826.414831	666858826.414831	666858826.414831	666858826.414831	666858826.414831	666858826.414831	666858826.414831	666858826.414831	666858826.414831	666858826.414831	666858826.414831	666858826.414831	666858826.414831	666858826.414831
635843111.9993354	635843111.9993354	635843111.9993354	635843111.9993354	635843111.9993354	635843111.9993354	635843111.9993354	635843111.9993354	635843111.9993354	635843111.9993354	635843111.9993354	635843111.9993354	635843111.9993354	635843111.9993354	635843111.9993354	635843111.9993354	635843111.9993354	635843111.9993354	635843111.9993354	635843111.9993354	635843111.9993354	635843111.9993354	635843111.9993354	635843111.9993354	635843111.9993354	635843111.9993354	635843111.9993354	635843111.9993354	635843111.9993354	635843111.9993354
613415120.8508688	613415120.8508688	613415120.8508688	613415120.8508688	613415120.8508688	613415120.8508688	613415120.8508688	613415120.8508688	613415120.8508688	613415120.8508688	613415120.8508688	613415120.8508688	613415120.8508688	613415120.8508688	613415120.8508688	613415120.8508688	613415120.8508688	613415120.8508688	613415120.8508688	613415120.8508688	613415120.8508688	613415120.8508688	613415120.8508688	613415120.8508688	613415120.8508688	613415120.8508688	613415120.8508688	613415120.8508688	613415120.8508688	613415120.8508688
613415120.8508688	613415120.8508688	613415120.8508688	613415120.8508688	613415120.8508688	613415120.8508688	613415120.8508688	613415120.8508688	613415120.8508688	613415120.8508688	613415120.8508688	613415120.8508688	613415120.8508688	613415120.8508688	613415120.8508688	613415120.8508688	613415120.8508688	613415120.8508688	613415120.8508688	613415120.8508688	613415120.8508688	613415120.8508688	613415120.8508688	613415120.8508688	613415120.8508688	613415120.8508688	613415120.8508688	613415120.8508688	613415120.8508688	613415120.8508688
556823307.9316471	556823307.9316471	556823307.9316471	556823307.9316471	556823307.9316471	556823307.9316471	556823307.9316471	556823307.9316471	556823307.9316471	556823307.9316471	556823307.9316471	556823307.9316471	556823307.9316471	556823307.9316471	556823307.9316471	556823307.9316471	556823307.9316471	556823307.9316471	556823307.9316471	556823307.9316471	556823307.9316471	556823307.9316471	556823307.9316471	556823307.9316471	556823307.9316471	556823307.9316471	556823307.9316471	556823307.9316471	556823307.9316471	556823307.9316471
556823307.9316471	556823307.9316471	556823307.9316471	556823307.9316471	556823307.9316471	556823307.9316471	556823307.9316471	556823307.9316471	556823307.9316471	556823307.9316471	556823307.9316471	556823307.9316471	556823307.9316471	556823307.9316471	556823307.9316471	556823307.9316471	556823307.9316471	556823307.9316471	556823307.9316471	556823307.9316471	556823307.9316471	556823307.9316471	556823307.9316471	556823307.9316471	556823307.9316471	556823307.9316471	556823307.9316471	556823307.9316471	556823307.9316471	556823307.9316471
528050505.2613945	528050505.2613945	528050505.2613945	528050505.2613945	528050505.2613945	528050505.2613945	528050505.2613945	528050505.2613945	528050505.2613945	528050505.2613945	528050505.2613945	528050505.2613945	528050505.2613945	528050505.2613945	528050505.2613945	528050505.2613945	528050505.2613945	528050505.2613945	528050505.2613945	528050505.2613945	528050505.2613945	528050505.2613945	528050505.2613945	528050505.2613945	528050505.2613945	528050505.2613945	528050505.2613945	528050505.2613945	528050505.2613945	528050505.2613945
528050505.2613945	528050505.2613945	528050505.2613945	528050505.2613945	528050505.2613945	528050505.2613945	528050505.2613945	528050505.2613945	528050505.2613945	528050505.2613945	528050505.2613945	528050505.2613945	528050505.2613945	528050505.2613945	528050505.2613945	528050505.2613945	528050505.2613945	528050505.2613945	528050505.2613945	528050505.2613945	528050505.2613945	528050505.2613945	528050505.2613945	528050505.2613945	528050505.2613945	528050505.2613945	528050505.2613945	528050505.2613945	528050505.2613945	528050505.2613945
442592246.6111426	442592246.6111426	442592246.6111426	442592246.6111426	442592246.6111426	442592246.6111426	442592246.6111426	442592246.6111426	442592246.6111426	442592246.6111426	442592246.6111426	442592246.6111426	442592246.6111426	442592246.6111426	442592246.6111426	442592246.6111426	442592246.6111426	442592246.6111426	442592246.6111426	442592246.6111426	442592246.6111426	442592246.6111426	442592246.6111426	442592246.6111426	442592246.6111426	442592246.6111426	442592246.6111426	442592246.6111426	442592246.6111426	442592246.6111426
422148151.670721	422148151.670721	422148151.670721	422148151.670721	422148151.670721	422148151.670721	422148151.670721	422148151.670721	422148151.670721	422148151.670721	422148151.670721	422148151.670721	422148151.670721	422148151.670721	422148151.670721	422148151.670721	422148151.670721	422148151.670721	422148151.670721	422148151.670721	422148151.670721	422148151.670721	422148151.670721	422148151.670721	422148151.670721	422148151.670721	422148151.670721	422148151.670721	422148151.670721	422148151.670721
422148151.670721	422148151.670721	422148151.670721	422148151.670721	422148151.670721	422148151.670721	422148151.670721	422148151.670721	422148151.670721	422148151.670721	422148151.670721	422148151.670721	422148151.670721	422148151.670721	422148151.670721	422148151.670721	422148151.670721	422148151.670721	422148151.670721	422148151.670721	422148151.670721	422148151.670721	422148151.670721	422148151.670721	422148151.670721	422148151.670721	422148151.670721	422148151.670721	422148151.670721	422148151.670721
422148151.670721	422148151.670721	422148151.670721	422148151.670721	422148151.670721	422148151.670721	422148151.670721	422148151.670721	422148151.670721	422148151.670721	422148151.670721	422148151.670721	422148151.670721	422148151.670721	422148151.670721	422148151.670721	422148151.670721	422148151.670721	422148151.670721	422148151.670721	422148151.670721	422148151.670721	422148151.670721	422148151.670721	422148151.670721	422148151.670721	422148151.670721	422148151.670721	422148151.670721	422148151.670721
371751929.6595637	371751929.6595637	371751929.6595637	371751929.6595637	371751929.6595637	371751929.6595637	371751929.6595637	371751929.6595637	371751929.6595637	371751929.6595637	371751929.6595637	371751929.6595637	371751929.6595637	371751929.6595637	371751929.6595637	371751929.6595637	371751929.6595637	371751929.6595637	371751929.6595637	371751929.6595637	371751929.6595637	371751929.6595637	371751929.6595637	371751929.6595637	371751929.6595637	371751929.6595637	371751929.6595637	371751929.6595637	371751929.6595637	371751929.6595637
371751929.6595637	371751929.6595637	371751929.6595637	371751929.6595637	371751929.6595637	371751929.6595637	371751929.6595637	371751929.6595637	371751929.6595637	371751929.6595637	371751929.6595637	371751929.6595637	371751929.6595637	371751929.6595637	371751929.6595637	371751929.6595637	371751929.6595637	371751929.6595637	371751929.6595637	371751929.6595637	371751929.6595637	371751929.6595637	371751929.6595637	371751929.6595637	371751929.6595637	371751929.6595637	371751929.6595637	371751929.6595637	371751929.6595637	371751929.6595637
306564018.8368441	306564018.8368441	306564018.8368441	306564018.8368441	306564018.8368441	306564018.8368441	306564018.8368441	306564018.8368441	306564018.8368441	306564018.8368441	306564018.8368441	306564018.8368441	306564018.8368441	306564018.8368441	306564018.8368441	306564018.8368441	306564018.8368441	306564018.8368441	306564018.8368441	306564018.8368441	306564018.8368441	306564018.8368441	306564018.8368441	306564018.8368441	306564018.8368441	306564018.8368441	306564018.8368441	306564018.8368441	306564018.8368441	306564018.8368441
306564018.8368441	306564018.8368441	306564018.8368441	306564018.8368441	306564018.8368441	306564018.8368441	306564018.8368441	306564018.8368441	306564018.8368441	306564018.8368441	306564018.8368441	306564018.8368441	306564018.8368441	306564018.8368441	306564018.8368441	306564018.8368441	306564018.8368441	306564018.8368441	306564018.8368441	306564018.8368441	306564018.8368441	306564018.8368441	306564018.8368441	306564018.8368441	306564018.8368441	306564018.8368441	306564018.8368441	306564018.8368441	306564018.8368441	306564018.8368441
306564018.8368441	306564018.8368441	306564018.8368441	306564018.8368441	306564018.8368441	306564018.8368441	306564018.8368441	306564018.8368441	306564018.8368441	306564018.8368441	306564018.8368441	306564018.8368441	306564018.8368441	306564018.8368441	306564018.8368441	306564018.8368441	306564018.8368441	306564018.8368441	306564018.8368441	306564018.8368441	306564018.8368441	306564018.8368441	306564018.8368441	306564018.8368441	306564018.8368441	306564018.8368441	306564018.8368441	306564018.8368441	306564018.8368441	306564018.8368441
306564018.8368441	306564018.8368441	306564018.8368441	306564018.8368441	306564018.8368441	306564018.8368441	306564018.8368441	306564018.8368441	306564018.8368441	306564018.8368441	306564018.8368441	306564018.8368441	306564018.8368441	306564018.8368441	306564018.8368441	306564018.8368441	306564018.8368441	306564018.8368441	306564018.8368441	306564018.8368441	306564018.8368441	306564018.8368441	306564018.8368441	306564018.8368441	306564018.8368441	306564018.8368441	306564018.8368441	306564018.8368441	306564018.8368441	306564018.8368441
306564018.8368441	306564018.8368441	306564018.8368441	306564018.8368441	306564018.8368441	306564018.8368441	306564018.8368441	306564018.8368441	306564018.8368441	306564018.8368441	306564018.8368441	306564018.8368441	306564018.8368441	306564018.8368441	306564018.8368441	306564018.8368441	306564018.8368441	306564018.8368441	306564018.8368441	306564018.8368441	306564018.8368441	306564018.8368441	306564018.8368441	306564018.8368441	306564018.8368441	306564018.8368441	306564018.8368441	306564018.8368441	306564018.8368441	306564018.8368441
306564018.8368441	306564018.8368441	306564018.8368441	306564018.8368441	306564018.8368441	306564018.8368441	306564018.8368441	306564018.8368441	306564018.8368441	306564018.8368441	306564018.8368441	306564018.8368441	306564018.8368441	306564018.8368441	306564018.8368441	306564018.8368441	306564018.8368441	306564018.8368441	306564018.8368441	306564018.8368441	306564018.8368441	306564018.8368441	306564018.8368441	306564018.8368441	306564018.8368441	306564018.8368441	306564018.8368441	306564018.8368441	306564018.8368441	306564018.8368441
306564018.8368441	306564018.8368441	306564018.8368441	306564018.8368441	306564018.8368441	306564018.8368441	306564018.8368441	306564018.8368441	306564018.8368441	306564018.8368441	306564018.8368441	306564018.8368441	306564018.8368441	306564018.8368441	306564018.8368441	306564018.8368441	306564018.8368441	306564018.8368441	306564018.8368441	306564018.8368441	306564018.8368441	306564018.8368441	306564018.8368441	306564018.8368441	306564018.8368441	306564018.8368441	306564018.8368441	306564018.8368441	306564018.8368441	306564018.8368441
306564018.8368441	306564018.8368441	306564018.8368441	306564018.8368441	306564018.8368441	306564018.8368441	306564018.8368441	306564018.8368441	306564018.8368441	306564018.8368441	306564018.8368441	306564018.8368441	306564018.8368441	306564018.8368441	306564018.8368441	306564018.8368441	306564018.8368441	306564018.8368441	306564018.8368441	306564018.8368441	306564018.8368441	306564018.8368441	306564018.8368441	306564018.8368441	306564018.8368441	306564018.8368441	306564018.8368441	306564018.8368441	306564018.8368441	306564018.8368441
288955805.0562036	288955805.0562036	288955805.0562036	288955805.0562036	288955805.0562036	288955805.0562036	288955805.0562036	288955805.0562036	288955805.0562036	288955805.0562036	288955805.0562036	288955805.0562036	288955805.0562036	288955805.0562036	288955805.0562036	288955805.0562036	288955805.0562036	288955805.0562036	288955805.0562036	288955805.0562036	288955805.0562036	288955805.0562036	288955805.0562036	288955805.0562036	288955805.0562036	288955805.0562036	288955805.0562036	288955805.0562036	288955805.0562036	288955805.0562036
288955805.0562036	288955805.0562036	288955805.0562036	288955805.0562036	288955805.0562036	288955805.0562036	288955805.0562036	288955805.0562036	288955805.0562036	288955805.0562036	288955805.0562036	288955805.0562036	288955805.0562036	288955805.0562036	288955805.0562036	288955805.0562036	288955805.0562036	288955805.0562036	288955805.0562036	288955805.0562036	288955805.0562036	288955805.0562036	288955805.0562036	288955805.0562036	288955805.0562036	288955805.0562036	288955805.0562036	288955805.0562036	288955805.0562036	288955805.0562036
288955805.0562036	288955805.0562036	288955805.0562036	288955805.0562036	288955805.0562036	288955805.0562036	288955805.0562036	288955805.0562036	288955805.0562036	288955805.0562036	288955805.0562036	288955805.0562036	288955805.0562036	288955805.0562036	288955805.0562036	288955805.0562036	288955805.0562036	288955805.0562036	288955805.0562036	288955805.0562036	288955805.0562036	288955805.0562036	288955805.0562036	288955805.0562036	288955805.0562036	288955805.0562036	288955805.0562036	288955805.0562036	288955805.0562036	288955805.0562036
287578781.63106155	287578781.63106155	287578781.63106155	287578781.63106155	287578781.63106155	287578781.63106155	287578781.63106155	287578781.63106155	287578781.63106155	287578781.63106155	287578781.63106155	287578781.63106155	287578781.63106155	287578781.63106155	287578781.63106155	287578781.63106155	287578781.63106155	287578781.63106155	287578781.63106155	287578781.63106155	287578781.63106155	287578781.63106155	287578781.63106155	287578781.63106155	287578781.63106155	287578781.63106155	287578781.63106155	287578781.63106155	287578781.63106155	287578781.63106155
193870874.85063037	193870874.85063037	193870874.85063037	193870874.85063037	193870874.85063037	193870874.85063037	193870874.85063037	193870874.85063037	193870874.85063037	193870874.85063037	193870874.85063037	193870874.85063037	193870874.85063037	193870874.85063037	193870874.85063037	193870874.85063037	193870874.85063037	193870874.85063037	193870874.85063037	193870874.85063037	193870874.85063037	193870874.85063037	193870874.85063037	193870874.85063037	193870874.85063037	193870874.85063037	193870874.85063037	193870874.85063037	193870874.85063037	193870874.85063037
193870874.85063037	193870874.85063037	193870874.85063037	193870874.85063037	193870874.85063037	193870874.85063037	193870874.85063037	193870874.85063037	193870874.85063037	193870874.85063037	193870874.85063037	193870874.85063037	193870874.85063037	193870874.85063037	193870874.85063037	193870874.85063037	193870874.85063037	193870874.85063037	193870874.85063037	193870874.85063037	193870874.85063037	193870874.85063037	193870874.85063037	193870874.85063037	193870874.85063037	193870874.85063037	193870874.85063037	193870874.85063037	193870874.85063037	193870874.85063037
193870874.85063037	193870874.85063037	193870874.85063037	193870874.85063037	193870874.85063037	193870874.85063037	193870874.85063037	193870874.85063037	193870874.85063037	193870874.85063037	193870874.85063037	193870874.85063037	193870874.85063037	193870874.85063037	193870874.85063037	193870874.85063037	193870874.85063037	193870874.85063037	193870874.85063037	193870874.85063037	193870874.85063037	193870874.85063037	193870874.85063037	193870874.85063037	193870874.85063037	193870874.85063037	193870874.85063037	193870874.85063037	193870874.85063037	193870874.85063037
193870874.85063037	193870874.85063037	193870874.85063037	193870874.85063037	193870874.85063037	193870874.85063037	193870874.85063037	193870874.85063037	193870874.85063037	193870874.85063037	193870874.85063037	193870874.85063037	193870874.85063037	193870874.85063037	193870874.85063037	193870874.85063037	193870874.85063037	193870874.85063037	193870874.85063037	193870874.85063037	193870874.85063037	193870874.85063037	193870874.85063037	193870874.85063037	193870874.85063037	193870874.85063037	193870874.85063037	193870874.85063037	193870874.85063037	193870874.85063037
193870874.85063037	193870874.85063037	193870874.85063037	193870874.85063037	193870874.85063037	193870874.85063037	193870874.85063037	193870874.85063037	193870874.85063037	193870874.85063037	193870874.85063037	193870874.85063037	193870874.85063037	193870874.85063037	193870874.85063037	193870874.85063037	193870874.85063037	193870874.85063037	193870874.85063037	193870874.85063037	193870874.85063037	193870874.85063037	193870874.85063037	193870874.85063037	193870874.85063037	193870874.85063037	193870874.85063037	193870874.85063037	193870874.85063037	193870874.85063037
193870874.85063037	193870874.85063037	193870874.85063037	193870874.85063037	193870874.85063037	193870874.85063037	193870874.85063037	193870874.85063037	193870874.85063037	193870874.85063037	193870874.85063037	193870874.85063037	193870874.85063037	193870874.85063037	193870874.85063037	193870874.85063037	193870874.85063037	193870874.85063037	193870874.85063037	193870874.85063037	193870874.85063037	193870874.85063037	193870874.85063037	193870874.85063037	193870874.85063037	193870874.85063037	193870874.85063037	193870874.85063037	193870874.85063037	193870874.85063037
184521516.85121524	184521516.85121524	184521516.85121524	184521516.85121524	184521516.85121524	184521516.85121524	184521516.85121524	184521516.85121524	184521516.85121524	184521516.85121524	184521516.85121524	184521516.85121524	184521516.85121524	184521516.85121524	184521516.85121524	184521516.85121524	184521516.85121524	184521516.85121524	184521516.85121524	184521516.85121524	184521516.85121524	184521516.85121524	184521516.85121524	184521516.85121524	184521516.85121524	184521516.85121524	184521516.85121524	184521516.85121524	184521516.85121524	184521516.85121524
184521516.85121524	184521516.85121524	184521516.85121524	184521516.85121524	184521516.85121524	184521516.85121524	184521516.85121524	184521516.85121524	184521516.85121524	184521516.85121524	184521516.85121524	184521516.85121524	184521516.85121524	184521516.85121524	184521516.85121524	184521516.85121524	184521516.85121524	184521516.85121524	184521516.85121524	184521516.85121524	184521516.85121524	184521516.85121524	184521516.85121524	184521516.85121524	184521516.85121524	184521516.85121524	184521516.85121524	184521516.85121524	184521516.85121524	184521516.85121524
184521516.85121524	184521516.85121524	184521516.85121524	184521516.85121524	184521516.85121524	184521516.85121524	184521516.85121524	184521516.85121524	184521516.85121524	184521516.85121524	184521516.85121524	184521516.85121524	184521516.85121524	184521516.85121524	184521516.85121524	184521516.85121524	184521516.85121524	184521516.85121524	184521516.85121524	184521516.85121524	184521516.85121524	184521516.85121524	184521516.85121524	184521516.85121524	184521516.85121524	184521516.85121524	184521516.85121524	184521516.85121524	184521516.85121524	184521516.85121524
153084481.26630095	153084481.26630095	153084481.26630095	153084481.26630095	153084481.26630095	153084481.26630095	153084481.26630095	153084481.26630095	153084481.26630095	153084481.26630095	153084481.26630095	153084481.26630095	153084481.26630095	153084481.26630095	153084481.26630095	153084481.26630095	153084481.26630095	153084481.26630095	153084481.26630095	153084481.26630095	153084481.26630095	153084481.26630095	153084481.26630095	153084481.26630095	153084481.26630095	153084481.26630095	153084481.26630095	153084481.26630095	153084481.26630095	153084481.26630095
115180240.57629526	115180240.57629526	115180240.57629526	115180240.57629526	115180240.57629526	115180240.57629526	115180240.57629526	115180240.57629526	115180240.57629526	115180240.57629526	115180240.57629526	115180240.57629526	115180240.57629526	115180240.57629526	115180240.57629526	115180240.57629526	115180240.57629526	115180240.57629526	115180240.57629526	115180240.57629526	115180240.57629526	115180240.57629526	115180240.57629526	115180240.57629526	115180240.57629526	115180240.57629526	115180240.57629526	115180240.57629526	115180240.57629526	115180240.57629526
115180240.57629526	115180240.57629526	115180240.57629526	115180240.57629526	115180240.57629526	115180240.57629526	115180240.57629526	115180240.57629526	115180240.57629526	115180240.57629526	115180240.57629526	115180240.57629526	115180240.57629526	115180240.57629526	115180240.57629526	115180240.57629526	115180240.57629526	115180240.57629526	115180240.57629526	115180240.57629526	115180240.57629526	115180240.57629526	115180240.57629526	115180240.57629526	115180240.57629526	115180240.57629526	115180240.57629526	115180240.57629526	115180240.57629526	115180240.57629526
108768231.46752685	108768231.46752685	108768231.46752685	108768231.46752685	108768231.46752685	108768231.46752685	108768231.46752685	108768231.46752685	108768231.46752685	108768231.46752685	108768231.46752685	108768231.46752685	108768231.46752685	108768231.46752685	108768231.46752685	108768231.46752685	108768231.46752685	108768231.46752685	108768231.46752685	108768231.46752685	108768231.46752685	108768231.46752685	108768231.46752685	108768231.46752685	108768231.46752685	108768231.46752685	108768231.46752685	108768231.46752685	108768231.46752685	108768231.46752685
108768231.46752685	108768231.46752685	108768231.46752685	108768231.46752685	108768231.46752685	108768231.46752685	108768231.46752685	108768231.46752685	108768231.46752685	108768231.46752685	108768231.46752685	108768231.46752685	108768231.46752685	108768231.46752685	108768231.46752685	108768231.46752685	108768231.46752685	108768231.46752685	108768231.46752685	108768231.46752685	108768231.46752685	108768231.46752685	108768231.46752685	108768231.46752685	108768231.46752685	108768231.46752685	108768231.46752685	108768231.46752685	108768231.46752685	108768231.46752685
108768231.46752685	108768231.46752685	108768231.46752685	108768231.46752685	108768231.46752685	108768231.46752685	108768231.46752685	108768231.46752685	108768231.46752685	108768231.46752685	108768231.46752685	108768231.46752685	108768231.46752685	108768231.46752685	108768231.46752685	108768231.46752685	108768231.46752685	108768231.46752685	108768231.46752685	108768231.46752685	108768231.46752685	108768231.46752685	108768231.46752685	108768231.46752685	108768231.46752685	108768231.46752685	108768231.46752685	108768231.46752685	108768231.46752685	108768231.46752685
108768231.46752685	108768231.46752685	108768231.46752685	108768231.46752685	108768231.46752685	108768231.46752685	108768231.46752685	108768231.46752685	108768231.46752685	108768231.46752685	108768231.46752685	108768231.46752685	108768231.46752685	108768231.46752685	108768231.46752685	108768231.46752685	108768231.46752685	108768231.46752685	108768231.46752685	108768231.46752685	108768231.46752685	108768231.46752685	108768231.46752685	108768231.46752685	108768231.46752685	108768231.46752685	108768231.46752685	108768231.46752685	108768231.46752685	108768231.46752685
108768231.46752685	108768231.46752685	108768231.46752685	108768231.46752685	108768231.46752685	108768231.46752685	108768231.46752685	108768231.46752685	108768231.46752685	108768231.46752685	108768231.46752685	108768231.46752685	108768231.46752685	108768231.46752685	108768231.46752685	108768231.46752685	108768231.46752685	108768231.46752685	108768231.46752685	108768231.46752685	108768231.46752685	108768231.46752685	108768231.46752685	108768231.46752685	108768231.46752685	108768231.46752685	108768231.46752685	108768231.46752685	108768231.46752685	108768231.46752685
108768231.46752685	108768231.46752685	108768231.46752685	108768231.46752685	108768231.46752685	108768231.46752685	108768231.46752685	108768231.46752685	108768231.46752685	108768231.46752685	108768231.46752685	108768231.46752685	108768231.46752685	108768231.46752685	108768231.46752685	108768231.46752685	108768231.46752685	108768231.46752685	108768231.46752685	108768231.46752685	108768231.46752685	108768231.46752685	108768231.46752685	108768231.46752685	108768231.46752685	108768231.46752685	108768231.46752685	108768231.46752685	108768231.46752685	108768231.46752685
108768231.46752685	108768231.46752685	108768231.46752685	108768231.46752685	108768231.46752685	108768231.46752685	108768231.46752685	108768231.46752685	108768231.46752685	108768231.46752685	108768231.46752685	108768231.46752685	108768231.46752685	108768231.46752685	108768231.46752685	108768231.46752685	108768231.46752685	108768231.46752685	108768231.46752685	108768231.46752685	108768231.46752685	108768231.46752685	108768231.46752685	108768231.46752685	108768231.46752685	108768231.46752685	108768231.46752685	108768231.46752685	108768231.46752685	108768231.46752685
108768231.46752685	108768231.46752685	108768231.46752685	108768231.46752685	108768231.46752685	108768231.46752685	108768231.46752685	108768231.46752685	108768231.46752685	108768231.46752685	108768231.46752685	108768231.46752685	108768231.46752685	108768231.46752685	108768231.46752685	108768231.46752685	108768231.46752685	108768231.46752685	108768231.46752685	108768231.46752685	108768231.46752685	108768231.46752685	108768231.46752685	108768231.46752685	108768231.46752685	108768231.46752685	108768231.46752685	108768231.46752685	108768231.46752685	108768231.46752685
108768231.46752685	108768231.46752685	108768231.46752685	108768231.46752685	108768231.46752685	108768231.46752685	108768231.46752685	108768231.46752685	108768231.46752685	108768231.46752685	108768231.46752685	108768231.46752685	108768231.46752685	108768231.46752685	108768231.46752685	108768231.46752685	108768231.46752685	108768231.46752685	108768231.46752685	108768231.46752685	108768231.46752685	108768231.46752685	108768231.46752685	108768231.46752685	108768231.46752685	108768231.46752685	108768231.46752685	108768231.46752685	108768231.46752685	108768231.46752685
107564360.954117	107564360.954117	107564360.954117	107564360.954117	107564360.954117	107564360.954117	107564360.954117	107564360.954117	107564360.954117	107564360.954117	107564360.954117	107564360.954117	107564360.954117	107564360.954117	107564360.954117	107564360.954117	107564360.954117	107564360.954117	107564360.954117	107564360.954117	107564360.954117	107564360.954117	107564360.954117	107564360.954117	107564360.954117	107564360.954117	107564360.954117	107564360.954117	107564360.954117	107564360.954117
79683929.385651	79683929.385651	79683929.385651	79683929.385651	79683929.385651	79683929.385651	79683929.385651	79683929.385651	79683929.385651	79683929.385651	79683929.385651	79683929.385651	79683929.385651	79683929.385651	79683929.385651	79683929.385651	79683929.385651	79683929.385651	79683929.385651	79683929.385651	79683929.385651	79683929.385651	79683929.385651	79683929.385651	79683929.385651	79683929.385651	79683929.385651	79683929.385651	79683929.385651	79683929.385651
79683929.385651	79683929.385651	79683929.385651	79683929.385651	79683929.385651	79683929.385651	79683929.385651	79683929.385651	79683929.385651	79683929.385651	79683929.385651	79683929.385651	79683929.385651	79683929.385651	79683929.385651	79683929.385651	79683929.385651	79683929.385651	79683929.385651	79683929.385651	79683929.385651	79683929.385651	79683929.385651	79683929.385651	79683929.385651	79683929.385651	79683929.385651	79683929.385651	79683929.385651	79683929.385651
79683929.385651	79683929.385651	79683929.385651	79683929.385651	79683929.385651	79683929.385651	79683929.385651	79683929.385651	79683929.385651	79683929.385651	79683929.385651	79683929.385651	79683929.385651	79683929.385651	79683929.385651	79683929.385651	79683929.385651	79683929.385651	79683929.385651	79683929.385651	79683929.385651	79683929.385651	79683929.385651	79683929.385651	79683929.385651	79683929.385651	79683929.385651	79683929.385651	79683929.385651	79683929.385651
79683929.385651	79683929.385651	79683929.385651	79683929.385651	79683929.385651	79683929.385651	79683929.385651	79683929.385651	79683929.385651	79683929.385651	79683929.385651	79683929.385651	79683929.385651	79683929.385651	79683929.385651	79683929.385651	79683929.385651	79683929.385651	79683929.385651	79683929.385651	79683929.385651	79683929.385651	79683929.385651	79683929.385651	79683929.385651	79683929.385651	79683929.385651	79683929.385651	79683929.385651	79683929.385651
76466166.00324169	76466166.00324169	76466166.00324169	76466166.00324169	76466166.00324169	76466166.00324169	76466166.00324169	76466166.00324169	76466166.00324169	76466166.00324169	76466166.00324169	76466166.00324169	76466166.00324169	76466166.00324169	76466166.00324169	76466166.00324169	76466166.00324169	76466166.00324169	76466166.00324169	76466166.00324169	76466166.00324169	76466166.00324169	76466166.00324169	76466166.00324169	76466166.00324169	76466166.00324169	76466166.00324169	76466166.00324169	76466166.00324169	76466166.00324169
65033820.34207133	65033820.34207133	65033820.34207133	65033820.34207133	65033820.34207133	65033820.34207133	65033820.34207133	65033820.34207133	65033820.34207133	65033820.34207133	65033820.34207133	65033820.34207133	65033820.34207133	65033820.34207133	65033820.34207133	65033820.34207133	65033820.34207133	65033820.34207133	65033820.34207133	65033820.34207133	65033820.34207133	65033820.34207133	65033820.34207133	65033820.34207133	65033820.34207133	65033820.34207133	65033820.34207133	65033820.34207133	65033820.34207133	65033820.34207133
65033820.34207133	65033820.34207133	65033820.34207133	65033820.34207133	65033820.34207133	65033820.34207133	65033820.34207133	65033820.34207133	65033820.34207133	65033820.34207133	65033820.34207133	65033820.34207133	65033820.34207133	65033820.34207133	65033820.34207133	65033820.34207133	65033820.34207133	65033820.34207133	65033820.34207133	65033820.34207133	65033820.34207133	65033820.34207133	65033820.34207133	65033820.34207133	65033820.34207133	65033820.34207133	65033820.34207133	65033820.34207133	65033820.34207133	65033820.34207133
65033820.34207133	65033820.34207133	65033820.34207133	65033820.34207133	65033820.34207133	65033820.34207133	65033820.34207133	65033820.34207133	65033820.34207133	65033820.34207133	65033820.34207133	65033820.34207133	65033820.34207133	65033820.34207133	65033820.34207133	65033820.34207133	65033820.34207133	65033820.34207133	65033820.34207133	65033820.34207133	65033820.34207133	65033820.34207133	65033820.34207133	65033820.34207133	65033820.34207133	65033820.34207133	65033820.34207133	65033820.34207133	65033820.34207133	65033820.34207133
65033820.34207133	65033820.34207133	65033820.34207133	65033820.34207133	65033820.34207133	65033820.34207133	65033820.34207133	65033820.34207133	65033820.34207133	65033820.34207133	65033820.34207133	65033820.34207133	65033820.34207133	65033820.34207133	65033820.34207133	65033820.34207133	65033820.34207133	65033820.34207133	65033820.34207133	65033820.34207133	65033820.34207133	65033820.34207133	65033820.34207133	65033820.34207133	65033820.34207133	65033820.34207133	65033820.34207133	65033820.34207133	65033820.34207133	65033820.34207133
65033820.34207133	65033820.34207133	65033820.34207133	65033820.34207133	65033820.34207133	65033820.34207133	65033820.34207133	65033820.34207133	65033820.34207133	65033820.34207133	65033820.34207133	65033820.34207133	65033820.34207133	65033820.34207133	65033820.34207133	65033820.34207133	65033820.34207133	65033820.34207133	65033820.34207133	65033820.34207133	65033820.34207133	65033820.34207133	65033820.34207133	65033820.34207133	65033820.34207133	65033820.34207133	65033820.34207133	65033820.34207133	65033820.34207133	65033820.34207133
65033820.34207133	65033820.34207133	65033820.34207133	65033820.34207133	65033820.34207133	65033820.34207133	65033820.34207133	65033820.34207133	65033820.34207133	65033820.34207133	65033820.34207133	65033820.34207133	65033820.34207133	65033820.34207133	65033820.34207133	65033820.34207133	65033820.34207133	65033820.34207133	65033820.34207133	65033820.34207133	65033820.34207133	65033820.34207133	65033820.34207133	65033820.34207133	65033820.34207133	65033820.34207133	65033820.34207133	65033820.34207133	65033820.34207133	65033820.34207133
62403707.95992096	62403707.95992096	62403707.95992096	62403707.95992096	62403707.95992096	62403707.95992096	62403707.95992096	62403707.95992096	62403707.95992096	62403707.95992096	62403707.95992096	62403707.95992096	62403707.95992096	62403707.95992096	62403707.95992096	62403707.95992096	62403707.95992096	62403707.95992096	62403707.95992096	62403707.95992096	62403707.95992096	62403707.95992096	62403707.95992096	62403707.95992096	62403707.95992096	62403707.95992096	62403707.95992096	62403707.95992096	62403707.95992096	62403707.95992096
62403707.95992096	62403707.95992096	62403707.95992096	62403707.95992096	62403707.95992096	62403707.95992096	62403707.95992096	62403707.95992096	62403707.95992096	62403707.95992096	62403707.95992096	62403707.95992096	62403707.95992096	62403707.95992096	62403707.95992096	62403707.95992096	62403707.95992096	62403707.95992096	62403707.95992096	62403707.95992096	62403707.95992096	62403707.95992096	62403707.95992096	62403707.95992096	62403707.95992096	62403707.95992096	62403707.95992096	62403707.95992096	62403707.95992096	62403707.95992096
62403707.95992096	62403707.95992096	62403707.95992096	62403707.95992096	62403707.95992096	62403707.95992096	62403707.95992096	62403707.95992096	62403707.95992096	62403707.95992096	62403707.95992096	62403707.95992096	62403707.95992096	62403707.95992096	62403707.95992096	62403707.95992096	62403707.95992096	62403707.95992096	62403707.95992096	62403707.95992096	62403707.95992096	62403707.95992096	62403707.95992096	62403707.95992096	62403707.95992096	62403707.95992096	62403707.95992096	62403707.95992096	62403707.95992096	62403707.95992096
62403707.95992096	62403707.95992096	62403707.95992096	62403707.95992096	62403707.95992096	62403707.95992096	62403707.95992096	62403707.95992096	62403707.95992096	62403707.95992096	62403707.95992096	62403707.95992096	62403707.95992096	62403707.95992096	62403707.95992096	62403707.95992096	62403707.95992096	62403707.95992096	62403707.95992096	62403707.95992096	62403707.95992096	62403707.95992096	62403707.95992096	62403707.95992096	62403707.95992096	62403707.95992096	62403707.95992096	62403707.95992096	62403707.95992096	62403707.95992096
56145206.19666844	56145206.19666844	56145206.19666844	56145206.19666844	56145206.19666844	56145206.19666844	56145206.19666844	56145206.19666844	56145206.19666844	56145206.19666844	56145206.19666844	56145206.19666844	56145206.19666844	56145206.19666844	56145206.19666844	56145206.19666844	56145206.19666844	56145206.19666844	56145206.19666844	56145206.19666844	56145206.19666844	56145206.19666844	56145206.19666844	56145206.19666844	56145206.19666844	56145206.19666844	56145206.19666844	56145206.19666844	56145206.19666844	56145206.19666844
56145206.19666844	56145206.19666844	56145206.19666844	56145206.19666844	56145206.19666844	56145206.19666844	56145206.19666844	56145206.19666844	56145206.19666844	56145206.19666844	56145206.19666844	56145206.19666844	56145206.19666844	56145206.19666844	56145206.19666844	56145206.19666844	56145206.19666844	56145206.19666844	56145206.19666844	56145206.19666844	56145206.19666844	56145206.19666844	56145206.19666844	56145206.19666844	56145206.19666844	56145206.19666844	56145206.19666844	56145206.19666844	56145206.19666844	56145206.19666844
56145206.19666844	56145206.19666844	56145206.19666844	56145206.19666844	56145206.19666844	56145206.19666844	56145206.19666844	56145206.19666844	56145206.19666844	56145206.19666844	56145206.19666844	56145206.19666844	56145206.19666844	56145206.19666844	56145206.19666844	56145206.19666844	56145206.19666844	56145206.19666844	56145206.19666844	56145206.19666844	56145206.19666844	56145206.19666844	56145206.19666844	56145206.19666844	56145206.19666844	56145206.19666844	56145206.19666844	56145206.19666844	56145206.19666844	56145206.19666844
56145206.19666844	56145206.19666844	56145206.19666844	56145206.19666844	56145206.19666844	56145206.19666844	56145206.19666844	56145206.19666844	56145206.19666844	56145206.19666844	56145206.19666844	56145206.19666844	56145206.19666844	56145206.19666844	56145206.19666844	56145206.19666844	56145206.19666844	56145206.19666844	56145206.19666844	56145206.19666844	56145206.19666844	56145206.19666844	56145206.19666844	56145206.19666844	56145206.19666844	56145206.19666844	56145206.19666844	56145206.19666844	56145206.19666844	56145206.19666844
51247074.65161135	51247074.65161135	51247074.65161135	51247074.65161135	51247074.65161135	51247074.65161135	51247074.65161135	51247074.65161135	51247074.65161135	51247074.65161135	51247074.65161135	51247074.65161135	51247074.65161135	51247074.65161135	51247074.65161135	51247074.65161135	51247074.65161135	51247074.65161135	51247074.65161135	51247074.65161135	51247074.65161135	51247074.65161135	51247074.65161135	51247074.65161135	51247074.65161135	51247074.65161135	51247074.65161135	51247074.65161135	51247074.65161135	51247074.65161135
47766581.85167285	47766581.85167285	47766581.85167285	47766581.85167285	47766581.85167285	47766581.85167285	47766581.85167285	47766581.85167285	47766581.85167285	47766581.85167285	47766581.85167285	47766581.85167285	47766581.85167285	47766581.85167285	47766581.85167285	47766581.85167285	47766581.85167285	47766581.85167285	47766581.85167285	47766581.85167285	47766581.85167285	47766581.85167285	47766581.85167285	47766581.85167285	47766581.85167285	47766581.85167285	47766581.85167285	47766581.85167285	47766581.85167285	47766581.85167285
42860016.685427085	42860016.685427085	42860016.685427085	42860016.685427085	42860016.685427085	42860016.685427085	42860016.685427085	42860016.685427085	42860016.685427085	42860016.685427085	42860016.685427085	42860016.685427085	42860016.685427085	42860016.685427085	42860016.685427085	42860016.685427085	42860016.685427085	42860016.685427085	42860016.685427085	42860016.685427085	42860016.685427085	42860016.685427085	42860016.685427085	42860016.685427085	42860016.685427085	42860016.685427085	42860016.685427085	42860016.685427085	42860016.685427085	42860016.685427085
42860016.685427085	42860016.685427085	42860016.685427085	42860016.685427085	42860016.685427085	42860016.685427085	42860016.685427085	42860016.685427085	42860016.685427085	42860016.685427085	42860016.685427085	42860016.685427085	42860016.685427085	42860016.685427085	42860016.685427085	42860016.685427085	42860016.685427085	42860016.685427085	42860016.685427085	42860016.685427085	42860016.685427085	42860016.685427085	42860016.685427085	42860016.685427085	42860016.685427085	42860016.685427085	42860016.685427085	42860016.685427085	42860016.685427085	42860016.685427085
42860016.685427085	42860016.685427085	42860016.685427085	42860016.685427085	42860016.685427085	42860016.685427085	42860016.685427085	42860016.685427085	42860016.685427085	42860016.685427085	42860016.685427085	42860016.685427085	42860016.685427085	42860016.685427085	42860016.685427085	42860016.685427085	42860016.685427085	42860016.685427085	42860016.685427085	42860016.685427085	42860016.685427085	42860016.685427085	42860016.685427085	42860016.685427085	42860016.685427085	42860016.685427085	42860016.685427085	42860016.685427085	42860016.685427085	42860016.685427085
42860016.685427085	42860016.685427085	42860016.685427085	42860016.685427085	42860016.685427085	42860016.685427085	42860016.685427085	42860016.685427085	42860016.685427085	42860016.685427085	42860016.685427085	42860016.685427085	42860016.685427085	42860016.685427085	42860016.685427085	42860016.685427085	42860016.685427085	42860016.685427085	42860016.685427085	42860016.685427085	42860016.685427085	42860016.685427085	42860016.685427085	42860016.685427085	42860016.685427085	42860016.685427085	42860016.685427085	42860016.685427085	42860016.685427085	42860016.685427085
42860016.685427085	42860016.685427085	42860016.685427085	42860016.685427085	42860016.685427085	42860016.685427085	42860016.685427085	42860016.685427085	42860016.685427085	42860016.685427085	42860016.685427085	42860016.685427085	42860016.685427085	42860016.685427085	42860016.685427085	42860016.685427085	42860016.685427085	42860016.685427085	42860016.685427085	42860016.685427085	42860016.685427085	42860016.685427085	42860016.685427085	42860016.685427085	42860016.685427085	42860016.685427085	42860016.685427085	42860016.685427085	42860016.685427085	42860016.685427085
42860016.685427085	42860016.685427085	42860016.685427085	42860016.685427085	42860016.685427085	42860016.685427085	42860016.685427085	42860016.685427085	42860016.685427085	42860016.685427085	42860016.685427085	42860016.685427085	42860016.685427085	42860016.685427085	42860016.685427085	42860016.685427085	42860016.685427085	42860016.685427085	42860016.685427085	42860016.685427085	42860016.685427085	42860016.685427085	42860016.685427085	42860016.685427085	42860016.685427085	42860016.685427085	42860016.685427085	42860016.685427085	42860016.685427085	42860016.685427085
42860016.685427085	42860016.685427085	42860016.685427085	42860016.685427085	42860016.685427085	42860016.685427085	42860016.685427085	42860016.685427085	42860016.685427085	42860016.685427085	42860016.685427085	42860016.685427085	42860016.685427085	42860016.685427085	42860016.685427085	42860016.685427085	42860016.685427085	42860016.685427085	42860016.685427085	42860016.685427085	42860016.685427085	42860016.685427085	42860016.685427085	42860016.685427085	42860016.685427085	42860016.685427085	42860016.685427085	42860016.685427085	42860016.685427085	42860016.685427085
42860016.685427085	42860016.685427085	42860016.685427085	42860016.685427085	42860016.685427085	42860016.685427085	42860016.685427085	42860016.685427085	42860016.685427085	42860016.685427085	42860016.685427085	42860016.685427085	42860016.685427085	42860016.685427085	42860016.685427085	42860016.685427085	42860016.685427085	42860016.685427085	42860016.685427085	42860016.685427085	42860016.685427085	42860016.685427085	42860016.685427085	42860016.685427085	42860016.685427085	42860016.685427085	42860016.685427085	42860016.685427085	42860016.685427085	42860016.685427085
39310844.009802155	39310844.009802155	39310844.009802155	39310844.009802155	39310844.009802155	39310844.009802155	39310844.009802155	39310844.009802155	39310844.009802155	39310844.009802155	39310844.009802155	39310844.009802155	39310844.009802155	39310844.009802155	39310844.009802155	39310844.009802155	39310844.009802155	39310844.009802155	39310844.009802155	39310844.009802155	39310844.009802155	39310844.009802155	39310844.009802155	39310844.009802155	39310844.009802155	39310844.009802155	39310844.009802155	39310844.009802155	39310844.009802155	39310844.009802155
39310844.009802155	39310844.009802155	39310844.009802155	39310844.009802155	39310844.009802155	39310844.009802155	39310844.009802155	39310844.009802155	39310844.009802155	39310844.009802155	39310844.009802155	39310844.009802155	39310844.009802155	39310844.009802155	39310844.009802155	39310844.009802155	39310844.009802155	39310844.009802155	39310844.009802155	39310844.009802155	39310844.009802155	39310844.009802155	39310844.009802155	39310844.009802155	39310844.009802155	39310844.009802155	39310844.009802155	39310844.009802155	39310844.009802155	39310844.009802155
39310844.009802155	39310844.009802155	39310844.009802155	39310844.009802155	39310844.009802155	39310844.009802155	39310844.009802155	39310844.009802155	39310844.009802155	39310844.009802155	39310844.009802155	39310844.009802155	39310844.009802155	39310844.009802155	39310844.009802155	39310844.009802155	39310844.009802155	39310844.009802155	39310844.009802155	39310844.009802155	39310844.009802155	39310844.009802155	39310844.009802155	39310844.009802155	39310844.009802155	39310844.009802155	39310844.009802155	39310844.009802155	39310844.009802155	39310844.009802155
39310844.009802155	39310844.009802155	39310844.009802155	39310844.009802155	39310844.009802155	39310844.009802155	39310844.009802155	39310844.009802155	39310844.009802155	39310844.009802155	39310844.009802155	39310844.009802155	39310844.009802155	39310844.009802155	39310844.009802155	39310844.009802155	39310844.009802155	39310844.009802155	39310844.009802155	39310844.009802155	39310844.009802155	39310844.009802155	39310844.009802155	39310844.009802155	39310844.009802155	39310844.009802155	39310844.009802155	39310844.009802155	39310844.009802155	39310844.009802155
39310844.009802155	39310844.009802155	39310844.009802155	39310844.009802155	39310844.009802155	39310844.009802155	39310844.009802155	39310844.009802155	39310844.009802155	39310844.009802155	39310844.009802155	39310844.009802155	39310844.009802155	39310844.009802155	39310844.009802155	39310844.009802155	39310844.009802155	39310844.009802155	39310844.009802155	39310844.009802155	39310844.009802155	39310844.009802155	39310844.009802155	39310844.009802155	39310844.009802155	39310844.009802155	39310844.009802155	39310844.009802155	39310844.009802155	39310844.009802155
36825007.79239445	36825007.79239445	36825007.79239445	36825007.79239445	36825007.79239445	36825007.79239445	36825007.79239445	36825007.79239445	36825007.79239445	36825007.79239445	36825007.79239445	36825007.79239445	36825007.79239445	36825007.79239445	36825007.79239445	36825007.79239445	36825007.79239445	36825007.79239445	36825007.79239445	36825007.79239445	36825007.79239445	36825007.79239445	36825007.79239445	36825007.79239445	36825007.79239445	36825007.79239445	36825007.79239445	36825007.79239445	36825007.79239445	36825007.79239445
33892456.69327611	33892456.69327611	33892456.69327611	33892456.69327611	33892456.69327611	33892456.69327611	33892456.69327611	33892456.69327611	33892456.69327611	33892456.69327611	33892456.69327611	33892456.69327611	33892456.69327611	33892456.69327611	33892456.69327611	33892456.69327611	33892456.69327611	33892456.69327611	33892456.69327611	33892456.69327611	33892456.69327611	33892456.69327611	33892456.69327611	33892456.69327611	33892456.69327611	33892456.69327611	33892456.69327611	33892456.69327611	33892456.69327611	33892456.69327611
33892456.69327611	33892456.69327611	33892456.69327611	33892456.69327611	33892456.69327611	33892456.69327611	33892456.69327611	33892456.69327611	33892456.69327611	33892456.69327611	33892456.69327611	33892456.69327611	33892456.69327611	33892456.69327611	33892456.69327611	33892456.69327611	33892456.69327611	33892456.69327611	33892456.69327611	33892456.69327611	33892456.69327611	33892456.69327611	33892456.69327611	33892456.69327611	33892456.69327611	33892456.69327611	33892456.69327611	33892456.69327611	33892456.69327611	33892456.69327611
33892456.69327611	33892456.69327611	33892456.69327611	33892456.69327611	33892456.69327611	33892456.69327611	33892456.69327611	33892456.69327611	33892456.69327611	33892456.69327611	33892456.69327611	33892456.69327611	33892456.69327611	33892456.69327611	33892456.69327611	33892456.69327611	33892456.69327611	33892456.69327611	33892456.69327611	33892456.69327611	33892456.69327611	33892456.69327611	33892456.69327611	33892456.69327611	33892456.69327611	33892456.69327611	33892456.69327611	33892456.69327611	33892456.69327611	33892456.69327611
33892456.69327611	33892456.69327611	33892456.69327611	33892456.69327611	33892456.69327611	33892456.69327611	33892456.69327611	33892456.69327611	33892456.69327611	33892456.69327611	33892456.69327611	33892456.69327611	33892456.69327611	33892456.69327611	33892456.69327611	33892456.69327611	33892456.69327611	33892456.69327611	33892456.69327611	33892456.69327611	33892456.69327611	33892456.69327611	33892456.69327611	33892456.69327611	33892456.69327611	33892456.69327611	33892456.69327611	33892456.69327611	33892456.69327611	33892456.69327611
33892456.69327611	33892456.69327611	33892456.69327611	33892456.69327611	33892456.69327611	33892456.69327611	33892456.69327611	33892456.69327611	33892456.69327611	33892456.69327611	33892456.69327611	33892456.69327611	33892456.69327611	33892456.69327611	33892456.69327611	33892456.69327611	33892456.69327611	33892456.69327611	33892456.69327611	33892456.69327611	33892456.69327611	33892456.69327611	33892456.69327611	33892456.69327611	33892456.69327611	33892456.69327611	33892456.69327611	33892456.69327611	33892456.69327611	33892456.69327611
33892456.69327611	33892456.69327611	33892456.69327611	33892456.69327611	33892456.69327611	33892456.69327611	33892456.69327611	33892456.69327611	33892456.69327611	33892456.69327611	33892456.69327611	33892456.69327611	33892456.69327611	33892456.69327611	33892456.69327611	33892456.69327611	33892456.69327611	33892456.69327611	33892456.69327611	33892456.69327611	33892456.69327611	33892456.69327611	33892456.69327611	33892456.69327611	33892456.69327611	33892456.69327611	33892456.69327611	33892456.69327611	33892456.69327611	33892456.69327611
33892456.69327611	33892456.69327611	33892456.69327611	33892456.69327611	33892456.69327611	33892456.69327611	33892456.69327611	33892456.69327611	33892456.69327611	33892456.69327611	33892456.69327611	33892456.69327611	33892456.69327611	33892456.69327611	33892456.69327611	33892456.69327611	33892456.69327611	33892456.69327611	33892456.69327611	33892456.69327611	33892456.69327611	33892456.69327611	33892456.69327611	33892456.69327611	33892456.69327611	33892456.69327611	33892456.69327611	33892456.69327611	33892456.69327611	33892456.69327611
33892456.69327611	33892456.69327611	33892456.69327611	33892456.69327611	33892456.69327611	33892456.69327611	33892456.69327611	33892456.69327611	33892456.69327611	33892456.69327611	33892456.69327611	33892456.69327611	33892456.69327611	33892456.69327611	33892456.69327611	33892456.69327611	33892456.69327611	33892456.69327611	33892456.69327611	33892456.69327611	33892456.69327611	33892456.69327611	33892456.69327611	33892456.69327611	33892456.69327611	33892456.69327611	33892456.69327611	33892456.69327611	33892456.69327611	33892456.69327611
32977769.175081152	32977769.175081152	32977769.175081152	32977769.175081152	32977769.175081152	32977769.175081152	32977769.175081152	32977769.175081152	32977769.175081152	32977769.175081152	32977769.175081152	32977769.175081152	32977769.175081152	32977769.175081152	32977769.175081152	32977769.175081152	32977769.175081152	32977769.175081152	32977769.175081152	32977769.175081152	32977769.175081152	32977769.175081152	32977769.175081152	32977769.175081152	32977769.175081152	32977769.175081152	32977769.175081152	32977769.175081152	32977769.175081152	32977769.175081152
32977769.175081152	32977769.175081152	32977769.175081152	32977769.175081152	32977769.175081152	32977769.175081152	32977769.175081152	32977769.175081152	32977769.175081152	32977769.175081152	32977769.175081152	32977769.175081152	32977769.175081152	32977769.175081152	32977769.175081152	32977769.175081152	32977769.175081152	32977769.175081152	32977769.175081152	32977769.175081152	32977769.175081152	32977769.175081152	32977769.175081152	32977769.175081152	32977769.175081152	32977769.175081152	32977769.175081152	32977769.175081152	32977769.175081152	32977769.175081152
32977769.175081152	32977769.175081152	32977769.175081152	32977769.175081152	32977769.175081152	32977769.175081152	32977769.175081152	32977769.175081152	32977769.175081152	32977769.175081152	32977769.175081152	32977769.175081152	32977769.175081152	32977769.175081152	32977769.175081152	32977769.175081152	32977769.175081152	32977769.175081152	32977769.175081152	32977769.175081152	32977769.175081152	32977769.175081152	32977769.175081152	32977769.175081152	32977769.175081152	32977769.175081152	32977769.175081152	32977769.175081152	32977769.175081152	32977769.175081152
29517665.131610297	29517665.131610297	29517665.131610297	29517665.131610297	29517665.131610297	29517665.131610297	29517665.131610297	29517665.131610297	29517665.131610297	29517665.131610297	29517665.131610297	29517665.131610297	29517665.131610297	29517665.131610297	29517665.131610297	29517665.131610297	29517665.131610297	29517665.131610297	29517665.131610297	29517665.131610297	29517665.131610297	29517665.131610297	29517665.131610297	29517665.131610297	29517665.131610297	29517665.131610297	29517665.131610297	29517665.131610297	29517665.131610297	29517665.131610297
29517665.131610297	29517665.131610297	29517665.131610297	29517665.131610297	29517665.131610297	29517665.131610297	29517665.131610297	29517665.131610297	29517665.131610297	29517665.131610297	29517665.131610297	29517665.131610297	29517665.131610297	29517665.131610297	29517665.131610297	29517665.131610297	29517665.131610297	29517665.131610297	29517665.131610297	29517665.131610297	29517665.131610297	29517665.131610297	29517665.131610297	29517665.131610297	29517665.131610297	29517665.131610297	29517665.131610297	29517665.131610297	29517665.131610297	29517665.131610297
29517665.131610297	29517665.131610297	29517665.131610297	29517665.131610297	29517665.131610297	29517665.131610297	29517665.131610297	29517665.131610297	29517665.131610297	29517665.131610297	29517665.131610297	29517665.131610297	29517665.131610297	29517665.131610297	29517665.131610297	29517665.131610297	29517665.131610297	29517665.131610297	29517665.131610297	29517665.131610297	29517665.131610297	29517665.131610297	29517665.131610297	29517665.131610297	29517665.131610297	29517665.131610297	29517665.131610297	29517665.131610297	29517665.131610297	29517665.131610297
29517665.131610297	29517665.131610297	29517665.131610297	29517665.131610297	29517665.131610297	29517665.131610297	29517665.131610297	29517665.131610297	29517665.131610297	29517665.131610297	29517665.131610297	29517665.131610297	29517665.131610297	29517665.131610297	29517665.131610297	29517665.131610297	29517665.131610297	29517665.131610297	29517665.131610297	29517665.131610297	29517665.131610297	29517665.131610297	29517665.131610297	29517665.131610297	29517665.131610297	29517665.131610297	29517665.131610297	29517665.131610297	29517665.131610297	29517665.131610297
29517665.131610297	29517665.131610297	29517665.131610297	29517665.131610297	29517665.131610297	29517665.131610297	29517665.131610297	29517665.131610297	29517665.131610297	29517665.131610297	29517665.131610297	29517665.131610297	29517665.131610297	29517665.131610297	29517665.131610297	29517665.131610297	29517665.131610297	29517665.131610297	29517665.131610297	29517665.131610297	29517665.131610297	29517665.131610297	29517665.131610297	29517665.131610297	29517665.131610297	29517665.131610297	29517665.131610297	29517665.131610297	29517665.131610297	29517665.131610297
29517665.131610297	29517665.131610297	29517665.131610297	29517665.131610297	29517665.131610297	29517665.131610297	29517665.131610297	29517665.131610297	29517665.131610297	29517665.131610297	29517665.131610297	29517665.131610297	29517665.131610297	29517665.131610297	29517665.131610297	29517665.131610297	29517665.131610297	29517665.131610297	29517665.131610297	29517665.131610297	29517665.131610297	29517665.131610297	29517665.131610297	29517665.131610297	29517665.131610297	29517665.131610297	29517665.131610297	29517665.131610297	29517665.131610297	29517665.131610297
29517665.131610297	29517665.131610297	29517665.131610297	29517665.131610297	29517665.131610297	29517665.131610297	29517665.131610297	29517665.131610297	29517665.131610297	29517665.131610297	29517665.131610297	29517665.131610297	29517665.131610297	29517665.131610297	29517665.131610297	29517665.131610297	29517665.131610297	29517665.131610297	29517665.131610297	29517665.131610297	29517665.131610297	29517665.131610297	29517665.131610297	29517665.131610297	29517665.131610297	29517665.131610297	29517665.131610297	29517665.131610297	29517665.131610297	29517665.131610297
29517665.131610297	29517665.131610297	29517665.131610297	29517665.131610297	29517665.131610297	29517665.131610297	29517665.131610297	29517665.131610297	29517665.131610297	29517665.131610297	29517665.131610297	29517665.131610297	29517665.131610297	29517665.131610297	29517665.131610297	29517665.131610297	29517665.131610297	29517665.131610297	29517665.131610297	29517665.131610297	29517665.131610297	29517665.131610297	29517665.131610297	29517665.131610297	29517665.131610297	29517665.131610297	29517665.131610297	29517665.131610297	29517665.131610297	29517665.131610297
29517665.131610297	29517665.131610297	29517665.131610297	29517665.131610297	29517665.131610297	29517665.131610297	29517665.131610297	29517665.131610297	29517665.131610297	29517665.131610297	29517665.131610297	29517665.131610297	29517665.131610297	29517665.131610297	29517665.131610297	29517665.131610297	29517665.131610297	29517665.131610297	29517665.131610297	29517665.131610297	29517665.131610297	29517665.131610297	29517665.131610297	29517665.131610297	29517665.131610297	29517665.131610297	29517665.131610297	29517665.131610297	29517665.131610297	29517665.131610297
29517665.131610297	29517665.131610297	29517665.131610297	29517665.131610297	29517665.131610297	29517665.131610297	29517665.131610297	29517665.131610297	29517665.131610297	29517665.131610297	29517665.131610297	29517665.131610297	29517665.131610297	29517665.131610297	29517665.131610297	29517665.131610297	29517665.131610297	29517665.131610297	29517665.131610297	29517665.131610297	29517665.131610297	29517665.131610297	29517665.131610297	29517665.131610297	29517665.131610297	29517665.131610297	29517665.131610297	29517665.131610297	29517665.131610297	29517665.131610297
29517665.131610297	29517665.131610297	29517665.131610297	29517665.131610297	29517665.131610297	29517665.131610297	29517665.131610297	29517665.131610297	29517665.131610297	29517665.131610297	29517665.131610297	29517665.131610297	29517665.131610297	29517665.131610297	29517665.131610297	29517665.131610297	29517665.131610297	29517665.131610297	29517665.131610297	29517665.131610297	29517665.131610297	29517665.131610297	29517665.131610297	29517665.131610297	29517665.131610297	29517665.131610297	29517665.131610297	29517665.131610297	29517665.131610297	29517665.131610297
29517665.131610297	29517665.131610297	29517665.131610297	29517665.131610297	29517665.131610297	29517665.131610297	29517665.131610297	29517665.131610297	29517665.131610297	29517665.131610297	29517665.131610297	29517665.131610297	29517665.131610297	29517665.131610297	29517665.131610297	29517665.131610297	29517665.131610297	29517665.131610297	29517665.131610297	29517665.131610297	29517665.131610297	29517665.131610297	29517665.131610297	29517665.131610297	29517665.131610297	29517665.131610297	29517665.131610297	29517665.131610297	29517665.131610297	29517665.131610297
29517665.131610297	29517665.131610297	29517665.131610297	29517665.131610297	29517665.131610297	29517665.131610297	29517665.131610297	29517665.131610297	29517665.131610297	29517665.131610297	29517665.131610297	29517665.131610297	29517665.131610297	29517665.131610297	29517665.131610297	29517665.131610297	29517665.131610297	29517665.131610297	29517665.131610297	29517665.131610297	29517665.131610297	29517665.131610297	29517665.131610297	29517665.131610297	29517665.131610297	29517665.131610297	29517665.131610297	29517665.131610297	29517665.131610297	29517665.131610297
29517665.131610297	29517665.131610297	29517665.131610297	29517665.131610297	29517665.131610297	29517665.131610297	29517665.131610297	29517665.131610297	29517665.131610297	29517665.131610297	29517665.131610297	29517665.131610297	29517665.131610297	29517665.131610297	29517665.131610297	29517665.131610297	29517665.131610297	29517665.131610297	29517665.131610297	29517665.131610297	29517665.131610297	29517665.131610297	29517665.131610297	29517665.131610297	29517665.131610297	29517665.131610297	29517665.131610297	29517665.131610297	29517665.131610297	29517665.131610297
29517665.131610297	29517665.131610297	29517665.131610297	29517665.131610297	29517665.131610297	29517665.131610297	29517665.131610297	29517665.131610297	29517665.131610297	29517665.131610297	29517665.131610297	29517665.131610297	29517665.131610297	29517665.131610297	29517665.131610297	29517665.131610297	29517665.131610297	29517665.131610297	29517665.131610297	29517665.131610297	29517665.131610297	29517665.131610297	29517665.131610297	29517665.131610297	29517665.131610297	29517665.131610297	29517665.131610297	29517665.131610297	29517665.131610297	29517665.131610297
29517665.131610297	29517665.131610297	29517665.131610297	29517665.131610297	29517665.131610297	29517665.131610297	29517665.131610297	29517665.131610297	29517665.131610297	29517665.131610297	29517665.131610297	29517665.131610297	29517665.131610297	29517665.131610297	29517665.131610297	29517665.131610297	29517665.131610297	29517665.131610297	29517665.131610297	29517665.131610297	29517665.131610297	29517665.131610297	29517665.131610297	29517665.131610297	29517665.131610297	29517665.131610297	29517665.131610297	29517665.131610297	29517665.131610297	29517665.131610297
29517665.131610297	29517665.131610297	29517665.131610297	29517665.131610297	29517665.131610297	29517665.131610297	29517665.131610297	29517665.131610297	29517665.131610297	29517665.131610297	29517665.131610297	29517665.131610297	29517665.131610297	29517665.131610297	29517665.131610297	29517665.131610297	29517665.131610297	29517665.131610297	29517665.131610297	29517665.131610297	29517665.131610297	29517665.131610297	29517665.131610297	29517665.131610297	29517665.131610297	29517665.131610297	29517665.131610297	29517665.131610297	29517665.131610297	29517665.131610297
29517665.131610297	29517665.131610297	29517665.131610297	29517665.131610297	29517665.131610297	29517665.131610297	29517665.131610297	29517665.131610297	29517665.131610297	29517665.131610297	29517665.131610297	29517665.131610297	29517665.131610297	29517665.131610297	29517665.131610297	29517665.131610297	29517665.131610297	29517665.131610297	29517665.131610297	29517665.131610297	29517665.131610297	29517665.131610297	29517665.131610297	29517665.131610297	29517665.131610297	29517665.131610297	29517665.131610297	29517665.131610297	29517665.131610297	29517665.131610297
29517665.131610297	29517665.131610297	29517665.131610297	29517665.131610297	29517665.131610297	29517665.131610297	29517665.131610297	29517665.131610297	29517665.131610297	29517665.131610297	29517665.131610297	29517665.131610297	29517665.131610297	29517665.131610297	29517665.131610297	29517665.131610297	29517665.131610297	29517665.131610297	29517665.131610297	29517665.131610297	29517665.131610297	29517665.131610297	29517665.131610297	29517665.131610297	29517665.131610297	29517665.131610297	29517665.131610297	29517665.131610297	29517665.131610297	29517665.131610297
29517665.131610297	29517665.131610297	29517665.131610297	29517665.131610297	29517665.131610297	29517665.131610297	29517665.131610297	29517665.131610297	29517665.131610297	29517665.131610297	29517665.131610297	29517665.131610297	29517665.131610297	29517665.131610297	29517665.131610297	29517665.131610297	29517665.131610297	29517665.131610297	29517665.131610297	29517665.131610297	29517665.131610297	29517665.131610297	29517665.131610297	29517665.131610297	29517665.131610297	29517665.131610297	29517665.131610297	29517665.131610297	29517665.131610297	29517665.131610297
29517665.131610297	29517665.131610297	29517665.131610297	29517665.131610297	29517665.131610297	29517665.131610297	29517665.131610297	29517665.131610297	29517665.131610297	29517665.131610297	29517665.131610297	29517665.131610297	29517665.131610297	29517665.131610297	29517665.131610297	29517665.131610297	29517665.131610297	29517665.131610297	29517665.131610297	29517665.131610297	29517665.131610297	29517665.131610297	29517665.131610297	29517665.131610297	29517665.131610297	29517665.131610297	29517665.131610297	29517665.131610297	29517665.131610297	29517665.131610297
29517665.131610297	29517665.131610297	29517665.131610297	29517665.131610297	29517665.131610297	29517665.131610297	29517665.131610297	29517665.131610297	29517665.131610297	29517665.131610297	29517665.131610297	29517665.131610297	29517665.131610297	29517665.131610297	29517665.131610297	29517665.131610297	29517665.131610297	29517665.131610297	29517665.131610297	29517665.131610297	29517665.131610297	29517665.131610297	29517665.131610297	29517665.131610297	29517665.131610297	29517665.131610297	29517665.131610297	29517665.131610297	29517665.131610297	29517665.131610297
29517665.131610297	29517665.131610297	29517665.131610297	29517665.131610297	29517665.131610297	29517665.131610297	29517665.131610297	29517665.131610297	29517665.131610297	29517665.131610297	29517665.131610297	29517665.131610297	29517665.131610297	29517665.131610297	29517665.131610297	29517665.131610297	29517665.131610297	29517665.131610297	29517665.131610297	29517665.131610297	29517665.131610297	29517665.131610297	29517665.131610297	29517665.131610297	29517665.131610297	29517665.131610297	29517665.131610297	29517665.131610297	29517665.131610297	29517665.131610297
29517665.131610297	29517665.131610297	29517665.131610297	29517665.131610297	29517665.131610297	29517665.131610297	29517665.131610297	29517665.131610297	29517665.131610297	29517665.131610297	29517665.131610297	29517665.131610297	29517665.131610297	29517665.131610297	29517665.131610297	29517665.131610297	29517665.131610297	29517665.131610297	29517665.131610297	29517665.131610297	29517665.131610297	29517665.131610297	29517665.131610297	29517665.131610297	29517665.131610297	29517665.131610297	29517665.131610297	29517665.131610297	29517665.131610297	29517665.131610297
29517665.131610297	29517665.131610297	29517665.131610297	29517665.131610297	29517665.131610297	29517665.131610297	29517665.131610297	29517665.131610297	29517665.131610297	29517665.131610297	29517665.131610297	29517665.131610297	29517665.131610297	29517665.131610297	29517665.131610297	29517665.131610297	29517665.131610297	29517665.131610297	29517665.131610297	29517665.131610297	29517665.131610297	29517665.131610297	29517665.131610297	29517665.131610297	29517665.131610297	29517665.131610297	29517665.131610297	29517665.131610297	29517665.131610297	29517665.131610297
29517665.131610297	29517665.131610297	29517665.131610297	29517665.131610297	29517665.131610297	29517665.131610297	29517665.131610297	29517665.131610297	29517665.131610297	29517665.131610297	29517665.131610297	29517665.131610297	29517665.131610297	29517665.131610297	29517665.131610297	29517665.131610297	29517665.131610297	29517665.131610297	29517665.131610297	29517665.131610297	29517665.131610297	29517665.131610297	29517665.131610297	29517665.131610297	29517665.131610297	29517665.131610297	29517665.131610297	29517665.131610297	29517665.131610297	29517665.131610297
29517665.131610297	29517665.131610297	29517665.131610297	29517665.131610297	29517665.131610297	29517665.131610297	29517665.131610297	29517665.131610297	29517665.131610297	29517665.131610297	29517665.131610297	29517665.131610297	29517665.131610297	29517665.131610297	29517665.131610297	29517665.131610297	29517665.131610297	29517665.131610297	29517665.131610297	29517665.131610297	29517665.131610297	29517665.131610297	29517665.131610297	29517665.131610297	29517665.131610297	29517665.131610297	29517665.131610297	29517665.131610297	29517665.131610297	29517665.131610297
29517665.131610297	29517665.131610297	29517665.131610297	29517665.131610297	29517665.131610297	29517665.131610297	29517665.131610297	29517665.131610297	29517665.131610297	29517665.131610297	29517665.131610297	29517665.131610297	29517665.131610297	29517665.131610297	29517665.131610297	29517665.131610297	29517665.131610297	29517665.131610297	29517665.131610297	29517665.131610297	29517665.131610297	29517665.131610297	29517665.131610297	29517665.131610297	29517665.131610297	29517665.131610297	29517665.131610297	29517665.131610297	29517665.131610297	29517665.131610297
29517665.131610297	29517665.131610297	29517665.131610297	29517665.131610297	29517665.131610297	29517665.131610297	29517665.131610297	29517665.131610297	29517665.131610297	29517665.131610297	29517665.131610297	29517665.131610297	29517665.131610297	29517665.131610297	29517665.131610297	29517665.131610297	29517665.131610297	29517665.131610297	29517665.131610297	29517665.131610297	29517665.131610297	29517665.131610297	29517665.131610297	29517665.131610297	29517665.131610297	29517665.131610297	29517665.131610297	29517665.131610297	29517665.131610297	29517665.131610297
29517665.131610297	29517665.131610297	29517665.131610297	29517665.131610297	29517665.131610297	29517665.131610297	29517665.131610297	29517665.131610297	29517665.131610297	29517665.131610297	29517665.131610297	29517665.131610297	29517665.131610297	29517665.131610297	29517665.131610297	29517665.131610297	29517665.131610297	29517665.131610297	29517665.131610297	29517665.131610297	29517665.131610297	29517665.131610297	29517665.131610297	29517665.131610297	29517665.131610297	29517665.131610297	29517665.131610297	29517665.131610297	29517665.131610297	29517665.131610297
29517665.131610297	29517665.131610297	29517665.131610297	29517665.131610297	29517665.131610297	29517665.131610297	29517665.131610297	29517665.131610297	29517665.131610297	29517665.131610297	29517665.131610297	29517665.131610297	29517665.131610297	29517665.131610297	29517665.131610297	29517665.131610297	29517665.131610297	29517665.131610297	29517665.131610297	29517665.131610297	29517665.131610297	29517665.131610297	29517665.131610297	29517665.131610297	29517665.131610297	29517665.131610297	29517665.131610297	29517665.131610297	29517665.131610297	29517665.131610297
29517665.131610297	29517665.131610297	29517665.131610297	29517665.131610297	29517665.131610297	29517665.131610297	29517665.131610297	29517665.131610297	29517665.131610297	29517665.131610297	29517665.131610297	29517665.131610297	29517665.131610297	29517665.131610297	29517665.131610297	29517665.131610297	29517665.131610297	29517665.131610297	29517665.131610297	29517665.131610297	29517665.131610297	29517665.131610297	29517665.131610297	29517665.131610297	29517665.131610297	29517665.131610297	29517665.131610297	29517665.131610297	29517665.131610297	29517665.131610297
29517665.131610297	29517665.131610297	29517665.131610297	29517665.131610297	29517665.131610297	29517665.131610297	29517665.131610297	29517665.131610297	29517665.131610297	29517665.131610297	29517665.131610297	29517665.131610297	29517665.131610297	29517665.131610297	29517665.131610297	29517665.131610297	29517665.131610297	29517665.131610297	29517665.131610297	29517665.131610297	29517665.131610297	29517665.131610297	29517665.131610297	29517665.131610297	29517665.131610297	29517665.131610297	29517665.131610297	29517665.131610297	29517665.131610297	29517665.131610297
29517665.131610297	29517665.131610297	29517665.131610297	29517665.131610297	29517665.131610297	29517665.131610297	29517665.131610297	29517665.131610297	29517665.131610297	29517665.131610297	29517665.131610297	29517665.131610297	29517665.131610297	29517665.131610297	29517665.131610297	29517665.131610297	29517665.131610297	29517665.131610297	29517665.131610297	29517665.131610297	29517665.131610297	29517665.131610297	29517665.131610297	29517665.131610297	29517665.131610297	29517665.131610297	29517665.131610297	29517665.131610297	29517665.131610297	29517665.131610297
29517665.131610297	29517665.131610297	29517665.131610297	29517665.131610297	29517665.131610297	29517665.131610297	29517665.131610297	29517665.131610297	29517665.131610297	29517665.131610297	29517665.131610297	29517665.131610297	29517665.131610297	29517665.131610297	29517665.131610297	29517665.131610297	29517665.131610297	29517665.131610297	29517665.131610297	29517665.131610297	29517665.131610297	29517665.131610297	29517665.131610297	29517665.131610297	29517665.131610297	29517665.131610297	29517665.131610297	29517665.131610297	29517665.131610297	29517665.131610297
29517665.131610297	29517665.131610297	29517665.131610297	29517665.131610297	29517665.131610297	29517665.131610297	29517665.131610297	29517665.131610297	29517665.131610297	29517665.131610297	29517665.131610297	29517665.131610297	29517665.131610297	29517665.131610297	29517665.131610297	29517665.131610297	29517665.131610297	29517665.131610297	29517665.131610297	29517665.131610297	29517665.131610297	29517665.131610297	29517665.131610297	29517665.131610297	29517665.131610297	29517665.131610297	29517665.131610297	29517665.131610297	29517665.131610297	29517665.131610297
29517665.131610297	29517665.131610297	29517665.131610297	29517665.131610297	29517665.131610297	29517665.131610297	29517665.131610297	29517665.131610297	29517665.131610297	29517665.131610297	29517665.131610297	29517665.131610297	29517665.131610297	29517665.131610297	29517665.131610297	29517665.131610297	29517665.131610297	29517665.131610297	29517665.131610297	29517665.131610297	29517665.131610297	29517665.131610297	29517665.131610297	29517665.131610297	29517665.131610297	29517665.131610297	29517665.131610297	29517665.131610297	29517665.131610297	29517665.131610297
29517665.131610297	29517665.131610297	29517665.131610297	29517665.131610297	29517665.131610297	29517665.131610297	29517665.131610297	29517665.131610297	29517665.131610297	29517665.131610297	29517665.131610297	29517665.131610297	29517665.131610297	29517665.131610297	29517665.131610297	29517665.131610297	29517665.131610297	29517665.131610297	29517665.131610297	29517665.131610297	29517665.131610297	29517665.131610297	29517665.131610297	29517665.131610297	29517665.131610297	29517665.131610297	29517665.131610297	29517665.131610297	29517665.131610297	29517665.131610297
29517665.131610297	29517665.131610297	29517665.131610297	29517665.131610297	29517665.131610297	29517665.131610297	29517665.131610297	29517665.131610297	29517665.131610297	29517665.131610297	29517665.131610297	29517665.131610297	29517665.131610297	29517665.131610297	29517665.131610297	29517665.131610297	29517665.131610297	29517665.131610297	29517665.131610297	29517665.131610297	29517665.131610297	29517665.131610297	29517665.131610297	29517665.131610297	29517665.131610297	29517665.131610297	29517665.131610297	29517665.131610297	29517665.131610297	29517665.131610297
29517665.131610297	29517665.131610297	29517665.131610297	29517665.131610297	29517665.131610297	29517665.131610297	29517665.131610297	29517665.131610297	29517665.131610297	29517665.131610297	29517665.131610297	29517665.131610297	29517665.131610297	29517665.131610297	29517665.131610297	29517665.131610297	29517665.131610297	29517665.131610297	29517665.131610297	29517665.131610297	29517665.131610297	29517665.131610297	29517665.131610297	29517665.131610297	29517665.131610297	29517665.131610297	29517665.131610297	29517665.131610297	29517665.131610297	29517665.131610297
29517665.131610297	29517665.131610297	29517665.131610297	29517665.131610297	29517665.131610297	29517665.131610297	29517665.131610297	29517665.131610297	29517665.131610297	29517665.131610297	29517665.131610297	29517665.131610297	29517665.131610297	29517665.131610297	29517665.131610297	29517665.131610297	29517665.131610297	29517665.131610297	29517665.131610297	29517665.131610297	29517665.131610297	29517665.131610297	29517665.131610297	29517665.131610297	29517665.131610297	29517665.131610297	29517665.131610297	29517665.131610297	29517665.131610297	29517665.131610297
29517665.131610297	29517665.131610297	29517665.131610297	29517665.131610297	29517665.131610297	29517665.131610297	29517665.131610297	29517665.131610297	29517665.131610297	29517665.131610297	29517665.131610297	29517665.131610297	29517665.131610297	29517665.131610297	29517665.131610297	29517665.131610297	29517665.131610297	29517665.131610297	29517665.131610297	29517665.131610297	29517665.131610297	29517665.131610297	29517665.131610297	29517665.131610297	29517665.131610297	29517665.131610297	29517665.131610297	29517665.131610297	29517665.131610297	29517665.131610297
29517665.131610297	29517665.131610297	29517665.131610297	29517665.131610297	29517665.131610297	29517665.131610297	29517665.131610297	29517665.131610297	29517665.131610297	29517665.131610297	29517665.131610297	29517665.131610297	29517665.131610297	29517665.131610297	29517665.131610297	29517665.131610297	29517665.131610297	29517665.131610297	29517665.131610297	29517665.131610297	29517665.131610297	29517665.131610297	29517665.131610297	29517665.131610297	29517665.131610297	29517665.131610297	29517665.131610297	29517665.131610297	29517665.131610297	29517665.131610297
29517665.131610297	29517665.131610297	29517665.131610297	29517665.131610297	29517665.131610297	29517665.131610297	29517665.131610297	29517665.131610297	29517665.131610297	29517665.131610297	29517665.131610297	29517665.131610297	29517665.131610297	29517665.131610297	29517665.131610297	29517665.131610297	29517665.131610297	29517665.131610297	29517665.131610297	29517665.131610297	29517665.131610297	29517665.131610297	29517665.131610297	29517665.131610297	29517665.131610297	29517665.131610297	29517665.131610297	29517665.131610297	29517665.131610297	29517665.131610297
29517665.131610297	29517665.131610297	29517665.131610297	29517665.131610297	29517665.131610297	29517665.131610297	29517665.131610297	29517665.131610297	29517665.131610297	29517665.131610297	29517665.131610297	29517665.131610297	29517665.131610297	29517665.131610297	29517665.131610297	29517665.131610297	29517665.131610297	29517665.131610297	29517665.131610297	29517665.131610297	29517665.131610297	29517665.131610297	29517665.131610297	29517665.131610297	29517665.131610297	29517665.131610297	29517665.131610297	29517665.131610297	29517665.131610297	29517665.131610297
29517665.131610297	29517665.131610297	29517665.131610297	29517665.131610297	29517665.131610297	29517665.131610297	29517665.131610297	29517665.131610297	29517665.131610297	29517665.131610297	29517665.131610297	29517665.131610297	29517665.131610297	29517665.131610297	29517665.131610297	29517665.131610297	29517665.131610297	29517665.131610297	29517665.131610297	29517665.131610297	29517665.131610297	29517665.131610297	29517665.131610297	29517665.131610297	29517665.131610297	29517665.131610297	29517665.131610297	29517665.131610297	29517665.131610297	29517665.131610297
29517665.131610297	29517665.131610297	29517665.131610297	29517665.131610297	29517665.131610297	29517665.131610297	29517665.131610297	29517665.131610297	29517665.131610297	29517665.131610297	29517665.131610297	29517665.131610297	29517665.131610297	29517665.131610297	29517665.131610297	29517665.131610297	29517665.131610297	29517665.131610297	29517665.131610297	29517665.131610297	29517665.131610297	29517665.131610297	29517665.131610297	29517665.131610297	29517665.131610297	29517665.131610297	29517665.131610297	29517665.131610297	29517665.131610297	29517665.131610297
26410022.001856335	26410022.001856335	26410022.001856335	26410022.001856335	26410022.001856335	26410022.001856335	26410022.001856335	26410022.001856335	26410022.001856335	26410022.001856335	26410022.001856335	26410022.001856335	26410022.001856335	26410022.001856335	26410022.001856335	26410022.001856335	26410022.001856335	26410022.001856335	26410022.001856335	26410022.001856335	26410022.001856335	26410022.001856335	26410022.001856335	26410022.001856335	26410022.001856335	26410022.001856335	26410022.001856335	26410022.001856335	26410022.001856335	26410022.001856335
26410022.001856335	26410022.001856335	26410022.001856335	26410022.001856335	26410022.001856335	26410022.001856335	26410022.001856335	26410022.001856335	26410022.001856335	26410022.001856335	26410022.001856335	26410022.001856335	26410022.001856335	26410022.001856335	26410022.001856335	26410022.001856335	26410022.001856335	26410022.001856335	26410022.001856335	26410022.001856335	26410022.001856335	26410022.001856335	26410022.001856335	26410022.001856335	26410022.001856335	26410022.001856335	26410022.001856335	26410022.001856335	26410022.001856335	26410022.001856335
26410022.001856335	26410022.001856335	26410022.001856335	26410022.001856335	26410022.001856335	26410022.001856335	26410022.001856335	26410022.001856335	26410022.001856335	26410022.001856335	26410022.001856335	26410022.001856335	26410022.001856335	26410022.001856335	26410022.001856335	26410022.001856335	26410022.001856335	26410022.001856335	26410022.001856335	26410022.001856335	26410022.001856335	26410022.001856335	26410022.001856335	26410022.001856335	26410022.001856335	26410022.001856335	26410022.001856335	26410022.001856335	26410022.001856335	26410022.001856335
26410022.001856335	26410022.001856335	26410022.001856335	26410022.001856335	26410022.001856335	26410022.001856335	26410022.001856335	26410022.001856335	26410022.001856335	26410022.001856335	26410022.001856335	26410022.001856335	26410022.001856335	26410022.001856335	26410022.001856335	26410022.001856335	26410022.001856335	26410022.001856335	26410022.001856335	26410022.001856335	26410022.001856335	26410022.001856335	26410022.001856335	26410022.001856335	26410022.001856335	26410022.001856335	26410022.001856335	26410022.001856335	26410022.001856335	26410022.001856335
26410022.001856335	26410022.001856335	26410022.001856335	26410022.001856335	26410022.001856335	26410022.001856335	26410022.001856335	26410022.001856335	26410022.001856335	26410022.001856335	26410022.001856335	26410022.001856335	26410022.001856335	26410022.001856335	26410022.001856335	26410022.001856335	26410022.001856335	26410022.001856335	26410022.001856335	26410022.001856335	26410022.001856335	26410022.001856335	26410022.001856335	26410022.001856335	26410022.001856335	26410022.001856335	26410022.001856335	26410022.001856335	26410022.001856335	26410022.001856335
26410022.001856335	26410022.001856335	26410022.001856335	26410022.001856335	26410022.001856335	26410022.001856335	26410022.001856335	26410022.001856335	26410022.001856335	26410022.001856335	26410022.001856335	26410022.001856335	26410022.001856335	26410022.001856335	26410022.001856335	26410022.001856335	26410022.001856335	26410022.001856335	26410022.001856335	26410022.001856335	26410022.001856335	26410022.001856335	26410022.001856335	26410022.001856335	26410022.001856335	26410022.001856335	26410022.001856335	26410022.001856335	26410022.001856335	26410022.001856335
26410022.001856335	26410022.001856335	26410022.001856335	26410022.001856335	26410022.001856335	26410022.001856335	26410022.001856335	26410022.001856335	26410022.001856335	26410022.001856335	26410022.001856335	26410022.001856335	26410022.001856335	26410022.001856335	26410022.001856335	26410022.001856335	26410022.001856335	26410022.001856335	26410022.001856335	26410022.001856335	26410022.001856335	26410022.001856335	26410022.001856335	26410022.001856335	26410022.001856335	26410022.001856335	26410022.001856335	26410022.001856335	26410022.001856335	26410022.001856335
26410022.001856335	26410022.001856335	26410022.001856335	26410022.001856335	26410022.001856335	26410022.001856335	26410022.001856335	26410022.001856335	26410022.001856335	26410022.001856335	26410022.001856335	26410022.001856335	26410022.001856335	26410022.001856335	26410022.001856335	26410022.001856335	26410022.001856335	26410022.001856335	26410022.001856335	26410022.001856335	26410022.001856335	26410022.001856335	26410022.001856335	26410022.001856335	26410022.001856335	26410022.001856335	26410022.001856335	26410022.001856335	26410022.001856335	26410022.001856335
26410022.001856335	26410022.001856335	26410022.001856335	26410022.001856335	26410022.001856335	26410022.001856335	26410022.001856335	26410022.001856335	26410022.001856335	26410022.001856335	26410022.001856335	26410022.001856335	26410022.001856335	26410022.001856335	26410022.001856335	26410022.001856335	26410022.001856335	26410022.001856335	26410022.001856335	26410022.001856335	26410022.001856335	26410022.001856335	26410022.001856335	26410022.001856335	26410022.001856335	26410022.001856335	26410022.001856335	26410022.001856335	26410022.001856335	26410022.001856335
24264673.771035034	24264673.771035034	24264673.771035034	24264673.771035034	24264673.771035034	24264673.771035034	24264673.771035034	24264673.771035034	24264673.771035034	24264673.771035034	24264673.771035034	24264673.771035034	24264673.771035034	24264673.771035034	24264673.771035034	24264673.771035034	24264673.771035034	24264673.771035034	24264673.771035034	24264673.771035034	24264673.771035034	24264673.771035034	24264673.771035034	24264673.771035034	24264673.771035034	24264673.771035034	24264673.771035034	24264673.771035034	24264673.771035034	24264673.771035034
24264673.771035034	24264673.771035034	24264673.771035034	24264673.771035034	24264673.771035034	24264673.771035034	24264673.771035034	24264673.771035034	24264673.771035034	24264673.771035034	24264673.771035034	24264673.771035034	24264673.771035034	24264673.771035034	24264673.771035034	24264673.771035034	24264673.771035034	24264673.771035034	24264673.771035034	24264673.771035034	24264673.771035034	24264673.771035034	24264673.771035034	24264673.771035034	24264673.771035034	24264673.771035034	24264673.771035034	24264673.771035034	24264673.771035034	24264673.771035034
24264673.771035034	24264673.771035034	24264673.771035034	24264673.771035034	24264673.771035034	24264673.771035034	24264673.771035034	24264673.771035034	24264673.771035034	24264673.771035034	24264673.771035034	24264673.771035034	24264673.771035034	24264673.771035034	24264673.771035034	24264673.771035034	24264673.771035034	24264673.771035034	24264673.771035034	24264673.771035034	24264673.771035034	24264673.771035034	24264673.771035034	24264673.771035034	24264673.771035034	24264673.771035034	24264673.771035034	24264673.771035034	24264673.771035034	24264673.771035034
24264673.771035034	24264673.771035034	24264673.771035034	24264673.771035034	24264673.771035034	24264673.771035034	24264673.771035034	24264673.771035034	24264673.771035034	24264673.771035034	24264673.771035034	24264673.771035034	24264673.771035034	24264673.771035034	24264673.771035034	24264673.771035034	24264673.771035034	24264673.771035034	24264673.771035034	24264673.771035034	24264673.771035034	24264673.771035034	24264673.771035034	24264673.771035034	24264673.771035034	24264673.771035034	24264673.771035034	24264673.771035034	24264673.771035034	24264673.771035034
24264673.771035034	24264673.771035034	24264673.771035034	24264673.771035034	24264673.771035034	24264673.771035034	24264673.771035034	24264673.771035034	24264673.771035034	24264673.771035034	24264673.771035034	24264673.771035034	24264673.771035034	24264673.771035034	24264673.771035034	24264673.771035034	24264673.771035034	24264673.771035034	24264673.771035034	24264673.771035034	24264673.771035034	24264673.771035034	24264673.771035034	24264673.771035034	24264673.771035034	24264673.771035034	24264673.771035034	24264673.771035034	24264673.771035034	24264673.771035034
24264673.771035034	24264673.771035034	24264673.771035034	24264673.771035034	24264673.771035034	24264673.771035034	24264673.771035034	24264673.771035034	24264673.771035034	24264673.771035034	24264673.771035034	24264673.771035034	24264673.771035034	24264673.771035034	24264673.771035034	24264673.771035034	24264673.771035034	24264673.771035034	24264673.771035034	24264673.771035034	24264673.771035034	24264673.771035034	24264673.771035034	24264673.771035034	24264673.771035034	24264673.771035034	24264673.771035034	24264673.771035034	24264673.771035034	24264673.771035034
24264673.771035034	24264673.771035034	24264673.771035034	24264673.771035034	24264673.771035034	24264673.771035034	24264673.771035034	24264673.771035034	24264673.771035034	24264673.771035034	24264673.771035034	24264673.771035034	24264673.771035034	24264673.771035034	24264673.771035034	24264673.771035034	24264673.771035034	24264673.771035034	24264673.771035034	24264673.771035034	24264673.771035034	24264673.771035034	24264673.771035034	24264673.771035034	24264673.771035034	24264673.771035034	24264673.771035034	24264673.771035034	24264673.771035034	24264673.771035034
24264673.771035034	24264673.771035034	24264673.771035034	24264673.771035034	24264673.771035034	24264673.771035034	24264673.771035034	24264673.771035034	24264673.771035034	24264673.771035034	24264673.771035034	24264673.771035034	24264673.771035034	24264673.771035034	24264673.771035034	24264673.771035034	24264673.771035034	24264673.771035034	24264673.771035034	24264673.771035034	24264673.771035034	24264673.771035034	24264673.771035034	24264673.771035034	24264673.771035034	24264673.771035034	24264673.771035034	24264673.771035034	24264673.771035034	24264673.771035034
24264673.771035034	24264673.771035034	24264673.771035034	24264673.771035034	24264673.771035034	24264673.771035034	24264673.771035034	24264673.771035034	24264673.771035034	24264673.771035034	24264673.771035034	24264673.771035034	24264673.771035034	24264673.771035034	24264673.771035034	24264673.771035034	24264673.771035034	24264673.771035034	24264673.771035034	24264673.771035034	24264673.771035034	24264673.771035034	24264673.771035034	24264673.771035034	24264673.771035034	24264673.771035034	24264673.771035034	24264673.771035034	24264673.771035034	24264673.771035034
24264673.771035034	24264673.771035034	24264673.771035034	24264673.771035034	24264673.771035034	24264673.771035034	24264673.771035034	24264673.771035034	24264673.771035034	24264673.771035034	24264673.771035034	24264673.771035034	24264673.771035034	24264673.771035034	24264673.771035034	24264673.771035034	24264673.771035034	24264673.771035034	24264673.771035034	24264673.771035034	24264673.771035034	24264673.771035034	24264673.771035034	24264673.771035034	24264673.771035034	24264673.771035034	24264673.771035034	24264673.771035034	24264673.771035034	24264673.771035034
24264673.771035034	24264673.771035034	24264673.771035034	24264673.771035034	24264673.771035034	24264673.771035034	24264673.771035034	24264673.771035034	24264673.771035034	24264673.771035034	24264673.771035034	24264673.771035034	24264673.771035034	24264673.771035034	24264673.771035034	24264673.771035034	24264673.771035034	24264673.771035034	24264673.771035034	24264673.771035034	24264673.771035034	24264673.771035034	24264673.771035034	24264673.771035034	24264673.771035034	24264673.771035034	24264673.771035034	24264673.771035034	24264673.771035034	24264673.771035034
24264673.771035034	24264673.771035034	24264673.771035034	24264673.771035034	24264673.771035034	24264673.771035034	24264673.771035034	24264673.771035034	24264673.771035034	24264673.771035034	24264673.771035034	24264673.771035034	24264673.771035034	24264673.771035034	24264673.771035034	24264673.771035034	24264673.771035034	24264673.771035034	24264673.771035034	24264673.771035034	24264673.771035034	24264673.771035034	24264673.771035034	24264673.771035034	24264673.771035034	24264673.771035034	24264673.771035034	24264673.771035034	24264673.771035034	24264673.771035034
24264673.771035034	24264673.771035034	24264673.771035034	24264673.771035034	24264673.771035034	24264673.771035034	24264673.771035034	24264673.771035034	24264673.771035034	24264673.771035034	24264673.771035034	24264673.771035034	24264673.771035034	24264673.771035034	24264673.771035034	24264673.771035034	24264673.771035034	24264673.771035034	24264673.771035034	24264673.771035034	24264673.771035034	24264673.771035034	24264673.771035034	24264673.771035034	24264673.771035034	24264673.771035034	24264673.771035034	24264673.771035034	24264673.771035034	24264673.771035034
24264673.771035034	24264673.771035034	24264673.771035034	24264673.771035034	24264673.771035034	24264673.771035034	24264673.771035034	24264673.771035034	24264673.771035034	24264673.771035034	24264673.771035034	24264673.771035034	24264673.771035034	24264673.771035034	24264673.771035034	24264673.771035034	24264673.771035034	24264673.771035034	24264673.771035034	24264673.771035034	24264673.771035034	24264673.771035034	24264673.771035034	24264673.771035034	24264673.771035034	24264673.771035034	24264673.771035034	24264673.771035034	24264673.771035034	24264673.771035034
24264673.771035034	24264673.771035034	24264673.771035034	24264673.771035034	24264673.771035034	24264673.771035034	24264673.771035034	24264673.771035034	24264673.771035034	24264673.771035034	24264673.771035034	24264673.771035034	24264673.771035034	24264673.771035034	24264673.771035034	24264673.771035034	24264673.771035034	24264673.771035034	24264673.771035034	24264673.771035034	24264673.771035034	24264673.771035034	24264673.771035034	24264673.771035034	24264673.771035034	24264673.771035034	24264673.771035034	24264673.771035034	24264673.771035034	24264673.771035034
24264673.771035034	24264673.771035034	24264673.771035034	24264673.771035034	24264673.771035034	24264673.771035034	24264673.771035034	24264673.771035034	24264673.771035034	24264673.771035034	24264673.771035034	24264673.771035034	24264673.771035034	24264673.771035034	24264673.771035034	24264673.771035034	24264673.771035034	24264673.771035034	24264673.771035034	24264673.771035034	24264673.771035034	24264673.771035034	24264673.771035034	24264673.771035034	24264673.771035034	24264673.771035034	24264673.771035034	24264673.771035034	24264673.771035034	24264673.771035034
24264673.771035034	24264673.771035034	24264673.771035034	24264673.771035034	24264673.771035034	24264673.771035034	24264673.771035034	24264673.771035034	24264673.771035034	24264673.771035034	24264673.771035034	24264673.771035034	24264673.771035034	24264673.771035034	24264673.771035034	24264673.771035034	24264673.771035034	24264673.771035034	24264673.771035034	24264673.771035034	24264673.771035034	24264673.771035034	24264673.771035034	24264673.771035034	24264673.771035034	24264673.771035034	24264673.771035034	24264673.771035034	24264673.771035034	24264673.771035034
24264673.771035034	24264673.771035034	24264673.771035034	24264673.771035034	24264673.771035034	24264673.771035034	24264673.771035034	24264673.771035034	24264673.771035034	24264673.771035034	24264673.771035034	24264673.771035034	24264673.771035034	24264673.771035034	24264673.771035034	24264673.771035034	24264673.771035034	24264673.771035034	24264673.771035034	24264673.771035034	24264673.771035034	24264673.771035034	24264673.771035034	24264673.771035034	24264673.771035034	24264673.771035034	24264673.771035034	24264673.771035034	24264673.771035034	24264673.771035034
24264673.771035034	24264673.771035034	24264673.771035034	24264673.771035034	24264673.771035034	24264673.771035034	24264673.771035034	24264673.771035034	24264673.771035034	24264673.771035034	24264673.771035034	24264673.771035034	24264673.771035034	24264673.771035034	24264673.771035034	24264673.771035034	24264673.771035034	24264673.771035034	24264673.771035034	24264673.771035034	24264673.771035034	24264673.771035034	24264673.771035034	24264673.771035034	24264673.771035034	24264673.771035034	24264673.771035034	24264673.771035034	24264673.771035034	24264673.771035034
24264673.771035034	24264673.771035034	24264673.771035034	24264673.771035034	24264673.771035034	24264673.771035034	24264673.771035034	24264673.771035034	24264673.771035034	24264673.771035034	24264673.771035034	24264673.771035034	24264673.771035034	24264673.771035034	24264673.771035034	24264673.771035034	24264673.771035034	24264673.771035034	24264673.771035034	24264673.771035034	24264673.771035034	24264673.771035034	24264673.771035034	24264673.771035034	24264673.771035034	24264673.771035034	24264673.771035034	24264673.771035034	24264673.771035034	24264673.771035034
24264673.771035034	24264673.771035034	24264673.771035034	24264673.771035034	24264673.771035034	24264673.771035034	24264673.771035034	24264673.771035034	24264673.771035034	24264673.771035034	24264673.771035034	24264673.771035034	24264673.771035034	24264673.771035034	24264673.771035034	24264673.771035034	24264673.771035034	24264673.771035034	24264673.771035034	24264673.771035034	24264673.771035034	24264673.771035034	24264673.771035034	24264673.771035034	24264673.771035034	24264673.771035034	24264673.771035034	24264673.771035034	24264673.771035034	24264673.771035034
24264673.771035034	24264673.771035034	24264673.771035034	24264673.771035034	24264673.771035034	24264673.771035034	24264673.771035034	24264673.771035034	24264673.771035034	24264673.771035034	24264673.771035034	24264673.771035034	24264673.771035034	24264673.771035034	24264673.771035034	24264673.771035034	24264673.771035034	24264673.771035034	24264673.771035034	24264673.771035034	24264673.771035034	24264673.771035034	24264673.771035034	24264673.771035034	24264673.771035034	24264673.771035034	24264673.771035034	24264673.771035034	24264673.771035034	24264673.771035034
24264673.771035034	24264673.771035034	24264673.771035034	24264673.771035034	24264673.771035034	24264673.771035034	24264673.771035034	24264673.771035034	24264673.771035034	24264673.771035034	24264673.771035034	24264673.771035034	24264673.771035034	24264673.771035034	24264673.771035034	24264673.771035034	24264673.771035034	24264673.771035034	24264673.771035034	24264673.771035034	24264673.771035034	24264673.771035034	24264673.771035034	24264673.771035034	24264673.771035034	24264673.771035034	24264673.771035034	24264673.771035034	24264673.771035034	24264673.771035034
24264673.771035034	24264673.771035034	24264673.771035034	24264673.771035034	24264673.771035034	24264673.771035034	24264673.771035034	24264673.771035034	24264673.771035034	24264673.771035034	24264673.771035034	24264673.771035034	24264673.771035034	24264673.771035034	24264673.771035034	24264673.771035034	24264673.771035034	24264673.771035034	24264673.771035034	24264673.771035034	24264673.771035034	24264673.771035034	24264673.771035034	24264673.771035034	24264673.771035034	24264673.771035034	24264673.771035034	24264673.771035034	24264673.771035034	24264673.771035034
24264673.771035034	24264673.771035034	24264673.771035034	24264673.771035034	24264673.771035034	24264673.771035034	24264673.771035034	24264673.771035034	24264673.771035034	24264673.771035034	24264673.771035034	24264673.771035034	24264673.771035034	24264673.771035034	24264673.771035034	24264673.771035034	24264673.771035034	24264673.771035034	24264673.771035034	24264673.771035034	24264673.771035034	24264673.771035034	24264673.771035034	24264673.771035034	24264673.771035034	24264673.771035034	24264673.771035034	24264673.771035034	24264673.771035034	24264673.771035034
24264673.771035034	24264673.771035034	24264673.771035034	24264673.771035034	24264673.771035034	24264673.771035034	24264673.771035034	24264673.771035034	24264673.771035034	24264673.771035034	24264673.771035034	24264673.771035034	24264673.771035034	24264673.771035034	24264673.771035034	24264673.771035034	24264673.771035034	24264673.771035034	24264673.771035034	24264673.771035034	24264673.771035034	24264673.771035034	24264673.771035034	24264673.771035034	24264673.771035034	24264673.771035034	24264673.771035034	24264673.771035034	24264673.771035034	24264673.771035034
24264673.771035034	24264673.771035034	24264673.771035034	24264673.771035034	24264673.771035034	24264673.771035034	24264673.771035034	24264673.771035034	24264673.771035034	24264673.771035034	24264673.771035034	24264673.771035034	24264673.771035034	24264673.771035034	24264673.771035034	24264673.771035034	24264673.771035034	24264673.771035034	24264673.771035034	24264673.771035034	24264673.771035034	24264673.771035034	24264673.771035034	24264673.771035034	24264673.771035034	24264673.771035034	24264673.771035034	24264673.771035034	24264673.771035034	24264673.771035034
24264673.771035034	24264673.771035034	24264673.771035034	24264673.771035034	24264673.771035034	24264673.771035034	24264673.771035034	24264673.771035034	24264673.771035034	24264673.771035034	24264673.771035034	24264673.771035034	24264673.771035034	24264673.771035034	24264673.771035034	24264673.771035034	24264673.771035034	24264673.771035034	24264673.771035034	24264673.771035034	24264673.771035034	24264673.771035034	24264673.771035034	24264673.771035034	24264673.771035034	24264673.771035034	24264673.771035034	24264673.771035034	24264673.771035034	24264673.771035034
24264673.771035034	24264673.771035034	24264673.771035034	24264673.771035034	24264673.771035034	24264673.771035034	24264673.771035034	24264673.771035034	24264673.771035034	24264673.771035034	24264673.771035034	24264673.771035034	24264673.771035034	24264673.771035034	24264673.771035034	24264673.771035034	24264673.771035034	24264673.771035034	24264673.771035034	24264673.771035034	24264673.771035034	24264673.771035034	24264673.771035034	24264673.771035034	24264673.771035034	24264673.771035034	24264673.771035034	24264673.771035034	24264673.771035034	24264673.771035034
24264673.771035034	24264673.771035034	24264673.771035034	24264673.771035034	24264673.771035034	24264673.771035034	24264673.771035034	24264673.771035034	24264673.771035034	24264673.771035034	24264673.771035034	24264673.771035034	24264673.771035034	24264673.771035034	24264673.771035034	24264673.771035034	24264673.771035034	24264673.771035034	24264673.771035034	24264673.771035034	24264673.771035034	24264673.771035034	24264673.771035034	24264673.771035034	24264673.771035034	24264673.771035034	24264673.771035034	24264673.771035034	24264673.771035034	24264673.771035034
24264673.771035034	24264673.771035034	24264673.771035034	24264673.771035034	24264673.771035034	24264673.771035034	24264673.771035034	24264673.771035034	24264673.771035034	24264673.771035034	24264673.771035034	24264673.771035034	24264673.771035034	24264673.771035034	24264673.771035034	24264673.771035034	24264673.771035034	24264673.771035034	24264673.771035034	24264673.771035034	24264673.771035034	24264673.771035034	24264673.771035034	24264673.771035034	24264673.771035034	24264673.771035034	24264673.771035034	24264673.771035034	24264673.771035034	24264673.771035034
24264673.771035034	24264673.771035034	24264673.771035034	24264673.771035034	24264673.771035034	24264673.771035034	24264673.771035034	24264673.771035034	24264673.771035034	24264673.771035034	24264673.771035034	24264673.771035034	24264673.771035034	24264673.771035034	24264673.771035034	24264673.771035034	24264673.771035034	24264673.771035034	24264673.771035034	24264673.771035034	24264673.771035034	24264673.771035034	24264673.771035034	24264673.771035034	24264673.771035034	24264673.771035034	24264673.771035034	24264673.771035034	24264673.771035034	24264673.771035034
24264673.771035034	24264673.771035034	24264673.771035034	24264673.771035034	24264673.771035034	24264673.771035034	24264673.771035034	24264673.771035034	24264673.771035034	24264673.771035034	24264673.771035034	24264673.771035034	24264673.771035034	24264673.771035034	24264673.771035034	24264673.771035034	24264673.771035034	24264673.771035034	24264673.771035034	24264673.771035034	24264673.771035034	24264673.771035034	24264673.771035034	24264673.771035034	24264673.771035034	24264673.771035034	24264673.771035034	24264673.771035034	24264673.771035034	24264673.771035034
24264673.771035034	24264673.771035034	24264673.771035034	24264673.771035034	24264673.771035034	24264673.771035034	24264673.771035034	24264673.771035034	24264673.771035034	24264673.771035034	24264673.771035034	24264673.771035034	24264673.771035034	24264673.771035034	24264673.771035034	24264673.771035034	24264673.771035034	24264673.771035034	24264673.771035034	24264673.771035034	24264673.771035034	24264673.771035034	24264673.771035034	24264673.771035034	24264673.771035034	24264673.771035034	24264673.771035034	24264673.771035034	24264673.771035034	24264673.771035034
24264673.771035034	24264673.771035034	24264673.771035034	24264673.771035034	24264673.771035034	24264673.771035034	24264673.771035034	24264673.771035034	24264673.771035034	24264673.771035034	24264673.771035034	24264673.771035034	24264673.771035034	24264673.771035034	24264673.771035034	24264673.771035034	24264673.771035034	24264673.771035034	24264673.771035034	24264673.771035034	24264673.771035034	24264673.771035034	24264673.771035034	24264673.771035034	24264673.771035034	24264673.771035034	24264673.771035034	24264673.771035034	24264673.771035034	24264673.771035034
24264673.771035034	24264673.771035034	24264673.771035034	24264673.771035034	24264673.771035034	24264673.771035034	24264673.771035034	24264673.771035034	24264673.771035034	24264673.771035034	24264673.771035034	24264673.771035034	24264673.771035034	24264673.771035034	24264673.771035034	24264673.771035034	24264673.771035034	24264673.771035034	24264673.771035034	24264673.771035034	24264673.771035034	24264673.771035034	24264673.771035034	24264673.771035034	24264673.771035034	24264673.771035034	24264673.771035034	24264673.771035034	24264673.771035034	24264673.771035034
24264673.771035034	24264673.771035034	24264673.771035034	24264673.771035034	24264673.771035034	24264673.771035034	24264673.771035034	24264673.771035034	24264673.771035034	24264673.771035034	24264673.771035034	24264673.771035034	24264673.771035034	24264673.771035034	24264673.771035034	24264673.771035034	24264673.771035034	24264673.771035034	24264673.771035034	24264673.771035034	24264673.771035034	24264673.771035034	24264673.771035034	24264673.771035034	24264673.771035034	24264673.771035034	24264673.771035034	24264673.771035034	24264673.771035034	24264673.771035034
24264673.771035034	24264673.771035034	24264673.771035034	24264673.771035034	24264673.771035034	24264673.771035034	24264673.771035034	24264673.771035034	24264673.771035034	24264673.771035034	24264673.771035034	24264673.771035034	24264673.771035034	24264673.771035034	24264673.771035034	24264673.771035034	24264673.771035034	24264673.771035034	24264673.771035034	24264673.771035034	24264673.771035034	24264673.771035034	24264673.771035034	24264673.771035034	24264673.771035034	24264673.771035034	24264673.771035034	24264673.771035034	24264673.771035034	24264673.771035034
24264673.771035034	24264673.771035034	24264673.771035034	24264673.771035034	24264673.771035034	24264673.771035034	24264673.771035034	24264673.771035034	24264673.771035034	24264673.771035034	24264673.771035034	24264673.771035034	24264673.771035034	24264673.771035034	24264673.771035034	24264673.771035034	24264673.771035034	24264673.771035034	24264673.771035034	24264673.771035034	24264673.771035034	24264673.771035034	24264673.771035034	24264673.771035034	24264673.771035034	24264673.771035034	24264673.771035034	24264673.771035034	24264673.771035034	24264673.771035034
24264673.771035034	24264673.771035034	24264673.771035034	24264673.771035034	24264673.771035034	24264673.771035034	24264673.771035034	24264673.771035034	24264673.771035034	24264673.771035034	24264673.771035034	24264673.771035034	24264673.771035034	24264673.771035034	24264673.771035034	24264673.771035034	24264673.771035034	24264673.771035034	24264673.771035034	24264673.771035034	24264673.771035034	24264673.771035034	24264673.771035034	24264673.771035034	24264673.771035034	24264673.771035034	24264673.771035034	24264673.771035034	24264673.771035034	24264673.771035034
24264673.771035034	24264673.771035034	24264673.771035034	24264673.771035034	24264673.771035034	24264673.771035034	24264673.771035034	24264673.771035034	24264673.771035034	24264673.771035034	24264673.771035034	24264673.771035034	24264673.771035034	24264673.771035034	24264673.771035034	24264673.771035034	24264673.771035034	24264673.771035034	24264673.771035034	24264673.771035034	24264673.771035034	24264673.771035034	24264673.771035034	24264673.771035034	24264673.771035034	24264673.771035034	24264673.771035034	24264673.771035034	24264673.771035034	24264673.771035034
24264673.771035034	24264673.771035034	24264673.771035034	24264673.771035034	24264673.771035034	24264673.771035034	24264673.771035034	24264673.771035034	24264673.771035034	24264673.771035034	24264673.771035034	24264673.771035034	24264673.771035034	24264673.771035034	24264673.771035034	24264673.771035034	24264673.771035034	24264673.771035034	24264673.771035034	24264673.771035034	24264673.771035034	24264673.771035034	24264673.771035034	24264673.771035034	24264673.771035034	24264673.771035034	24264673.771035034	24264673.771035034	24264673.771035034	24264673.771035034
24264673.771035034	24264673.771035034	24264673.771035034	24264673.771035034	24264673.771035034	24264673.771035034	24264673.771035034	24264673.771035034	24264673.771035034	24264673.771035034	24264673.771035034	24264673.771035034	24264673.771035034	24264673.771035034	24264673.771035034	24264673.771035034	24264673.771035034	24264673.771035034	24264673.771035034	24264673.771035034	24264673.771035034	24264673.771035034	24264673.771035034	24264673.771035034	24264673.771035034	24264673.771035034	24264673.771035034	24264673.771035034	24264673.771035034	24264673.771035034
24264673.771035034	24264673.771035034	24264673.771035034	24264673.771035034	24264673.771035034	24264673.771035034	24264673.771035034	24264673.771035034	24264673.771035034	24264673.771035034	24264673.771035034	24264673.771035034	24264673.771035034	24264673.771035034	24264673.771035034	24264673.771035034	24264673.771035034	24264673.771035034	24264673.771035034	24264673.771035034	24264673.771035034	24264673.771035034	24264673.771035034	24264673.771035034	24264673.771035034	24264673.771035034	24264673.771035034	24264673.771035034	24264673.771035034	24264673.771035034
24264673.771035034	24264673.771035034	24264673.771035034	24264673.771035034	24264673.771035034	24264673.771035034	24264673.771035034	24264673.771035034	24264673.771035034	24264673.771035034	24264673.771035034	24264673.771035034	24264673.771035034	24264673.771035034	24264673.771035034	24264673.771035034	24264673.771035034	24264673.771035034	24264673.771035034	24264673.771035034	24264673.771035034	24264673.771035034	24264673.771035034	24264673.771035034	24264673.771035034	24264673.771035034	24264673.771035034	24264673.771035034	24264673.771035034	24264673.771035034
24264673.771035034	24264673.771035034	24264673.771035034	24264673.771035034	24264673.771035034	24264673.771035034	24264673.771035034	24264673.771035034	24264673.771035034	24264673.771035034	24264673.771035034	24264673.771035034	24264673.771035034	24264673.771035034	24264673.771035034	24264673.771035034	24264673.771035034	24264673.771035034	24264673.771035034	24264673.771035034	24264673.771035034	24264673.771035034	24264673.771035034	24264673.771035034	24264673.771035034	24264673.771035034	24264673.771035034	24264673.771035034	24264673.771035034	24264673.771035034
24264673.771035034	24264673.771035034	24264673.771035034	24264673.771035034	24264673.771035034	24264673.771035034	24264673.771035034	24264673.771035034	24264673.771035034	24264673.771035034	24264673.771035034	24264673.771035034	24264673.771035034	24264673.771035034	24264673.771035034	24264673.771035034	24264673.771035034	24264673.771035034	24264673.771035034	24264673.771035034	24264673.771035034	24264673.771035034	24264673.771035034	24264673.771035034	24264673.771035034	24264673.771035034	24264673.771035034	24264673.771035034	24264673.771035034	24264673.771035034
24264673.771035034	24264673.771035034	24264673.771035034	24264673.771035034	24264673.771035034	24264673.771035034	24264673.771035034	24264673.771035034	24264673.771035034	24264673.771035034	24264673.771035034	24264673.771035034	24264673.771035034	24264673.771035034	24264673.771035034	24264673.771035034	24264673.771035034	24264673.771035034	24264673.771035034	24264673.771035034	24264673.771035034	24264673.771035034	24264673.771035034	24264673.771035034	24264673.771035034	24264673.771035034	24264673.771035034	24264673.771035034	24264673.771035034	24264673.771035034
24264673.771035034	24264673.771035034	24264673.771035034	24264673.771035034	24264673.771035034	24264673.771035034	24264673.771035034	24264673.771035034	24264673.771035034	24264673.771035034	24264673.771035034	24264673.771035034	24264673.771035034	24264673.771035034	24264673.771035034	24264673.771035034	24264673.771035034	24264673.771035034	24264673.771035034	24264673.771035034	24264673.771035034	24264673.771035034	24264673.771035034	24264673.771035034	24264673.771035034	24264673.771035034	24264673.771035034	24264673.771035034	24264673.771035034	24264673.771035034
24264673.771035034	24264673.771035034	24264673.771035034	24264673.771035034	24264673.771035034	24264673.771035034	24264673.771035034	24264673.771035034	24264673.771035034	24264673.771035034	24264673.771035034	24264673.771035034	24264673.771035034	24264673.771035034	24264673.771035034	24264673.771035034	24264673.771035034	24264673.771035034	24264673.771035034	24264673.771035034	24264673.771035034	24264673.771035034	24264673.771035034	24264673.771035034	24264673.771035034	24264673.771035034	24264673.771035034	24264673.771035034	24264673.771035034	24264673.771035034
24264673.771035034	24264673.771035034	24264673.771035034	24264673.771035034	24264673.771035034	24264673.771035034	24264673.771035034	24264673.771035034	24264673.771035034	24264673.771035034	24264673.771035034	24264673.771035034	24264673.771035034	24264673.771035034	24264673.771035034	24264673.771035034	24264673.771035034	24264673.771035034	24264673.771035034	24264673.771035034	24264673.771035034	24264673.771035034	24264673.771035034	24264673.771035034	24264673.771035034	24264673.771035034	24264673.771035034	24264673.771035034	24264673.771035034	24264673.771035034
24264673.771035034	24264673.771035034	24264673.771035034	24264673.771035034	24264673.771035034	24264673.771035034	24264673.771035034	24264673.771035034	24264673.771035034	24264673.771035034	24264673.771035034	24264673.771035034	24264673.771035034	24264673.771035034	24264673.771035034	24264673.771035034	24264673.771035034	24264673.771035034	24264673.771035034	24264673.771035034	24264673.771035034	24264673.771035034	24264673.771035034	24264673.771035034	24264673.771035034	24264673.771035034	24264673.771035034	24264673.771035034	24264673.771035034	24264673.771035034
24264673.771035034	24264673.771035034	24264673.771035034	24264673.771035034	24264673.771035034	24264673.771035034	24264673.771035034	24264673.771035034	24264673.771035034	24264673.771035034	24264673.771035034	24264673.771035034	24264673.771035034	24264673.771035034	24264673.771035034	24264673.771035034	24264673.771035034	24264673.771035034	24264673.771035034	24264673.771035034	24264673.771035034	24264673.771035034	24264673.771035034	24264673.771035034	24264673.771035034	24264673.771035034	24264673.771035034	24264673.771035034	24264673.771035034	24264673.771035034
24264673.771035034	24264673.771035034	24264673.771035034	24264673.771035034	24264673.771035034	24264673.771035034	24264673.771035034	24264673.771035034	24264673.771035034	24264673.771035034	24264673.771035034	24264673.771035034	24264673.771035034	24264673.771035034	24264673.771035034	24264673.771035034	24264673.771035034	24264673.771035034	24264673.771035034	24264673.771035034	24264673.771035034	24264673.771035034	24264673.771035034	24264673.771035034	24264673.771035034	24264673.771035034	24264673.771035034	24264673.771035034	24264673.771035034	24264673.771035034
24264673.771035034	24264673.771035034	24264673.771035034	24264673.771035034	24264673.771035034	24264673.771035034	24264673.771035034	24264673.771035034	24264673.771035034	24264673.771035034	24264673.771035034	24264673.771035034	24264673.771035034	24264673.771035034	24264673.771035034	24264673.771035034	24264673.771035034	24264673.771035034	24264673.771035034	24264673.771035034	24264673.771035034	24264673.771035034	24264673.771035034	24264673.771035034	24264673.771035034	24264673.771035034	24264673.771035034	24264673.771035034	24264673.771035034	24264673.771035034
24264673.771035034	24264673.771035034	24264673.771035034	24264673.771035034	24264673.771035034	24264673.771035034	24264673.771035034	24264673.771035034	24264673.771035034	24264673.771035034	24264673.771035034	24264673.771035034	24264673.771035034	24264673.771035034	24264673.771035034	24264673.771035034	24264673.771035034	24264673.771035034	24264673.771035034	24264673.771035034	24264673.771035034	24264673.771035034	24264673.771035034	24264673.771035034	24264673.771035034	24264673.771035034	24264673.771035034	24264673.771035034	24264673.771035034	24264673.771035034
24264673.771035034	24264673.771035034	24264673.771035034	24264673.771035034	24264673.771035034	24264673.771035034	24264673.771035034	24264673.771035034	24264673.771035034	24264673.771035034	24264673.771035034	24264673.771035034	24264673.771035034	24264673.771035034	24264673.771035034	24264673.771035034	24264673.771035034	24264673.771035034	24264673.771035034	24264673.771035034	24264673.771035034	24264673.771035034	24264673.771035034	24264673.771035034	24264673.771035034	24264673.771035034	24264673.771035034	24264673.771035034	24264673.771035034	24264673.771035034
24264673.771035034	24264673.771035034	24264673.771035034	24264673.771035034	24264673.771035034	24264673.771035034	24264673.771035034	24264673.771035034	24264673.771035034	24264673.771035034	24264673.771035034	24264673.771035034	24264673.771035034	24264673.771035034	24264673.771035034	24264673.771035034	24264673.771035034	24264673.771035034	24264673.771035034	24264673.771035034	24264673.771035034	24264673.771035034	24264673.771035034	24264673.771035034	24264673.771035034	24264673.771035034	24264673.771035034	24264673.771035034	24264673.771035034	24264673.771035034
24264673.771035034	24264673.771035034	24264673.771035034	24264673.771035034	24264673.771035034	24264673.771035034	24264673.771035034	24264673.771035034	24264673.771035034	24264673.771035034	24264673.771035034	24264673.771035034	24264673.771035034	24264673.771035034	24264673.771035034	24264673.771035034	24264673.771035034	24264673.771035034	24264673.771035034	24264673.771035034	24264673.771035034	24264673.771035034	24264673.771035034	24264673.771035034	24264673.771035034	24264673.771035034	24264673.771035034	24264673.771035034	24264673.771035034	24264673.771035034
24264673.771035034	24264673.771035034	24264673.771035034	24264673.771035034	24264673.771035034	24264673.771035034	24264673.771035034	24264673.771035034	24264673.771035034	24264673.771035034	24264673.771035034	24264673.771035034	24264673.771035034	24264673.771035034	24264673.771035034	24264673.771035034	24264673.771035034	24264673.771035034	24264673.771035034	24264673.771035034	24264673.771035034	24264673.771035034	24264673.771035034	24264673.771035034	24264673.771035034	24264673.771035034	24264673.771035034	24264673.771035034	24264673.771035034	24264673.771035034
24264673.771035034	24264673.771035034	24264673.771035034	24264673.771035034	24264673.771035034	24264673.771035034	24264673.771035034	24264673.771035034	24264673.771035034	24264673.771035034	24264673.771035034	24264673.771035034	24264673.771035034	24264673.771035034	24264673.771035034	24264673.771035034	24264673.771035034	24264673.771035034	24264673.771035034	24264673.771035034	24264673.771035034	24264673.771035034	24264673.771035034	24264673.771035034	24264673.771035034	24264673.771035034	24264673.771035034	24264673.771035034	24264673.771035034	24264673.771035034
24264673.771035034	24264673.771035034	24264673.771035034	24264673.771035034	24264673.771035034	24264673.771035034	24264673.771035034	24264673.771035034	24264673.771035034	24264673.771035034	24264673.771035034	24264673.771035034	24264673.771035034	24264673.771035034	24264673.771035034	24264673.771035034	24264673.771035034	24264673.771035034	24264673.771035034	24264673.771035034	24264673.771035034	24264673.771035034	24264673.771035034	24264673.771035034	24264673.771035034	24264673.771035034	24264673.771035034	24264673.771035034	24264673.771035034	24264673.771035034
24264673.771035034	24264673.771035034	24264673.771035034	24264673.771035034	24264673.771035034	24264673.771035034	24264673.771035034	24264673.771035034	24264673.771035034	24264673.771035034	24264673.771035034	24264673.771035034	24264673.771035034	24264673.771035034	24264673.771035034	24264673.771035034	24264673.771035034	24264673.771035034	24264673.771035034	24264673.771035034	24264673.771035034	24264673.771035034	24264673.771035034	24264673.771035034	24264673.771035034	24264673.771035034	24264673.771035034	24264673.771035034	24264673.771035034	24264673.771035034
24264673.771035034	24264673.771035034	24264673.771035034	24264673.771035034	24264673.771035034	24264673.771035034	24264673.771035034	24264673.771035034	24264673.771035034	24264673.771035034	24264673.771035034	24264673.771035034	24264673.771035034	24264673.771035034	24264673.771035034	24264673.771035034	24264673.771035034	24264673.771035034	24264673.771035034	24264673.771035034	24264673.771035034	24264673.771035034	24264673.771035034	24264673.771035034	24264673.771035034	24264673.771035034	24264673.771035034	24264673.771035034	24264673.771035034	24264673.771035034
24264673.771035034	24264673.771035034	24264673.771035034	24264673.771035034	24264673.771035034	24264673.771035034	24264673.771035034	24264673.771035034	24264673.771035034	24264673.771035034	24264673.771035034	24264673.771035034	24264673.771035034	24264673.771035034	24264673.771035034	24264673.771035034	24264673.771035034	24264673.771035034	24264673.771035034	24264673.771035034	24264673.771035034	24264673.771035034	24264673.771035034	24264673.771035034	24264673.771035034	24264673.771035034	24264673.771035034	24264673.771035034	24264673.771035034	24264673.771035034
24264673.771035034	24264673.771035034	24264673.771035034	24264673.771035034	24264673.771035034	24264673.771035034	24264673.771035034	24264673.771035034	24264673.771035034	24264673.771035034	24264673.771035034	24264673.771035034	24264673.771035034	24264673.771035034	24264673.771035034	24264673.771035034	24264673.771035034	24264673.771035034	24264673.771035034	24264673.771035034	24264673.771035034	24264673.771035034	24264673.771035034	24264673.771035034	24264673.771035034	24264673.771035034	24264673.771035034	24264673.771035034	24264673.771035034	24264673.771035034
24264673.771035034	24264673.771035034	24264673.771035034	24264673.771035034	24264673.771035034	24264673.771035034	24264673.771035034	24264673.771035034	24264673.771035034	24264673.771035034	24264673.771035034	24264673.771035034	24264673.771035034	24264673.771035034	24264673.771035034	24264673.771035034	24264673.771035034	24264673.771035034	24264673.771035034	24264673.771035034	24264673.771035034	24264673.771035034	24264673.771035034	24264673.771035034	24264673.771035034	24264673.771035034	24264673.771035034	24264673.771035034	24264673.771035034	24264673.771035034
24264673.771035034	24264673.771035034	24264673.771035034	24264673.771035034	24264673.771035034	24264673.771035034	24264673.771035034	24264673.771035034	24264673.771035034	24264673.771035034	24264673.771035034	24264673.771035034	24264673.771035034	24264673.771035034	24264673.771035034	24264673.771035034	24264673.771035034	24264673.771035034	24264673.771035034	24264673.771035034	24264673.771035034	24264673.771035034	24264673.771035034	24264673.771035034	24264673.771035034	24264673.771035034	24264673.771035034	24264673.771035034	24264673.771035034	24264673.771035034
24264673.771035034	24264673.771035034	24264673.771035034	24264673.771035034	24264673.771035034	24264673.771035034	24264673.771035034	24264673.771035034	24264673.771035034	24264673.771035034	24264673.771035034	24264673.771035034	24264673.771035034	24264673.771035034	24264673.771035034	24264673.771035034	24264673.771035034	24264673.771035034	24264673.771035034	24264673.771035034	24264673.771035034	24264673.771035034	24264673.771035034	24264673.771035034	24264673.771035034	24264673.771035034	24264673.771035034	24264673.771035034	24264673.771035034	24264673.771035034
24264673.771035034	24264673.771035034	24264673.771035034	24264673.771035034	24264673.771035034	24264673.771035034	24264673.771035034	24264673.771035034	24264673.771035034	24264673.771035034	24264673.771035034	24264673.771035034	24264673.771035034	24264673.771035034	24264673.771035034	24264673.771035034	24264673.771035034	24264673.771035034	24264673.771035034	24264673.771035034	24264673.771035034	24264673.771035034	24264673.771035034	24264673.771035034	24264673.771035034	24264673.771035034	24264673.771035034	24264673.771035034	24264673.771035034	24264673.771035034
24264673.771035034	24264673.771035034	24264673.771035034	24264673.771035034	24264673.771035034	24264673.771035034	24264673.771035034	24264673.771035034	24264673.771035034	24264673.771035034	24264673.771035034	24264673.771035034	24264673.771035034	24264673.771035034	24264673.771035034	24264673.771035034	24264673.771035034	24264673.771035034	24264673.771035034	24264673.771035034	24264673.771035034	24264673.771035034	24264673.771035034	24264673.771035034	24264673.771035034	24264673.771035034	24264673.771035034	24264673.771035034	24264673.771035034	24264673.771035034
24264673.771035034	24264673.771035034	24264673.771035034	24264673.771035034	24264673.771035034	24264673.771035034	24264673.771035034	24264673.771035034	24264673.771035034	24264673.771035034	24264673.771035034	24264673.771035034	24264673.771035034	24264673.771035034	24264673.771035034	24264673.771035034	24264673.771035034	24264673.771035034	24264673.771035034	24264673.771035034	24264673.771035034	24264673.771035034	24264673.771035034	24264673.771035034	24264673.771035034	24264673.771035034	24264673.771035034	24264673.771035034	24264673.771035034	24264673.771035034
24264673.771035034	24264673.771035034	24264673.771035034	24264673.771035034	24264673.771035034	24264673.771035034	24264673.771035034	24264673.771035034	24264673.771035034	24264673.771035034	24264673.771035034	24264673.771035034	24264673.771035034	24264673.771035034	24264673.771035034	24264673.771035034	24264673.771035034	24264673.771035034	24264673.771035034	24264673.771035034	24264673.771035034	24264673.771035034	24264673.771035034	24264673.771035034	24264673.771035034	24264673.771035034	24264673.771035034	24264673.771035034	24264673.771035034	24264673.771035034
24264673.771035034	24264673.771035034	24264673.771035034	24264673.771035034	24264673.771035034	24264673.771035034	24264673.771035034	24264673.771035034	24264673.771035034	24264673.771035034	24264673.771035034	24264673.771035034	24264673.771035034	24264673.771035034	24264673.771035034	24264673.771035034	24264673.771035034	24264673.771035034	24264673.771035034	24264673.771035034	24264673.771035034	24264673.771035034	24264673.771035034	24264673.771035034	24264673.771035034	24264673.771035034	24264673.771035034	24264673.771035034	24264673.771035034	24264673.771035034
24264673.771035034	24264673.771035034	24264673.771035034	24264673.771035034	24264673.771035034	24264673.771035034	24264673.771035034	24264673.771035034	24264673.771035034	24264673.771035034	24264673.771035034	24264673.771035034	24264673.771035034	24264673.771035034	24264673.771035034	24264673.771035034	24264673.771035034	24264673.771035034	24264673.771035034	24264673.771035034	24264673.771035034	24264673.771035034	24264673.771035034	24264673.771035034	24264673.771035034	24264673.771035034	24264673.771035034	24264673.771035034	24264673.771035034	24264673.771035034
24264673.771035034	24264673.771035034	24264673.771035034	24264673.771035034	24264673.771035034	24264673.771035034	24264673.771035034	24264673.771035034	24264673.771035034	24264673.771035034	24264673.771035034	24264673.771035034	24264673.771035034	24264673.771035034	24264673.771035034	24264673.771035034	24264673.771035034	24264673.771035034	24264673.771035034	24264673.771035034	24264673.771035034	24264673.771035034	24264673.771035034	24264673.771035034	24264673.771035034	24264673.771035034	24264673.771035034	24264673.771035034	24264673.771035034	24264673.771035034
24264673.771035034	24264673.771035034	24264673.771035034	24264673.771035034	24264673.771035034	24264673.771035034	24264673.771035034	24264673.771035034	24264673.771035034	24264673.771035034	24264673.771035034	24264673.771035034	24264673.771035034	24264673.771035034	24264673.771035034	24264673.771035034	24264673.771035034	24264673.771035034	24264673.771035034	24264673.771035034	24264673.771035034	24264673.771035034	24264673.771035034	24264673.771035034	24264673.771035034	24264673.771035034	24264673.771035034	24264673.771035034	24264673.771035034	24264673.771035034
24264673.771035034	24264673.771035034	24264673.771035034	24264673.771035034	24264673.771035034	24264673.771035034	24264673.771035034	24264673.771035034	24264673.771035034	24264673.771035034	24264673.771035034	24264673.771035034	24264673.771035034	24264673.771035034	24264673.771035034	24264673.771035034	24264673.771035034	24264673.771035034	24264673.771035034	24264673.771035034	24264673.771035034	24264673.771035034	24264673.771035034	24264673.771035034	24264673.771035034	24264673.771035034	24264673.771035034	24264673.771035034	24264673.771035034	24264673.771035034
24264673.771035034	24264673.771035034	24264673.771035034	24264673.771035034	24264673.771035034	24264673.771035034	24264673.771035034	24264673.771035034	24264673.771035034	24264673.771035034	24264673.771035034	24264673.771035034	24264673.771035034	24264673.771035034	24264673.771035034	24264673.771035034	24264673.771035034	24264673.771035034	24264673.771035034	24264673.771035034	24264673.771035034	24264673.771035034	24264673.771035034	24264673.771035034	24264673.771035034	24264673.771035034	24264673.771035034	24264673.771035034	24264673.771035034	24264673.771035034
24264673.771035034	24264673.771035034	24264673.771035034	24264673.771035034	24264673.771035034	24264673.771035034	24264673.771035034	24264673.771035034	24264673.771035034	24264673.771035034	24264673.771035034	24264673.771035034	24264673.771035034	24264673.771035034	24264673.771035034	24264673.771035034	24264673.771035034	24264673.771035034	24264673.771035034	24264673.771035034	24264673.771035034	24264673.771035034	24264673.771035034	24264673.771035034	24264673.771035034	24264673.771035034	24264673.771035034	24264673.771035034	24264673.771035034	24264673.771035034
24264673.771035034	24264673.771035034	24264673.771035034	24264673.771035034	24264673.771035034	24264673.771035034	24264673.771035034	24264673.771035034	24264673.771035034	24264673.771035034	24264673.771035034	24264673.771035034	24264673.771035034	24264673.771035034	24264673.771035034	24264673.771035034	24264673.771035034	24264673.771035034	24264673.771035034	24264673.771035034	24264673.771035034	24264673.771035034	24264673.771035034	24264673.771035034	24264673.771035034	24264673.771035034	24264673.771035034	24264673.771035034	24264673.771035034	24264673.771035034
24264673.771035034	24264673.771035034	24264673.771035034	24264673.771035034	24264673.771035034	24264673.771035034	24264673.771035034	24264673.771035034	24264673.771035034	24264673.771035034	24264673.771035034	24264673.771035034	24264673.771035034	24264673.771035034	24264673.771035034	24264673.771035034	24264673.771035034	24264673.771035034	24264673.771035034	24264673.771035034	24264673.771035034	24264673.771035034	24264673.771035034	24264673.771035034	24264673.771035034	24264673.771035034	24264673.771035034	24264673.771035034	24264673.771035034	24264673.771035034
24264673.771035034	24264673.771035034	24264673.771035034	24264673.771035034	24264673.771035034	24264673.771035034	24264673.771035034	24264673.771035034	24264673.771035034	24264673.771035034	24264673.771035034	24264673.771035034	24264673.771035034	24264673.771035034	24264673.771035034	24264673.771035034	24264673.771035034	24264673.771035034	24264673.771035034	24264673.771035034	24264673.771035034	24264673.771035034	24264673.771035034	24264673.771035034	24264673.771035034	24264673.771035034	24264673.771035034	24264673.771035034	24264673.771035034	24264673.771035034
24264673.771035034	24264673.771035034	24264673.771035034	24264673.771035034	24264673.771035034	24264673.771035034	24264673.771035034	24264673.771035034	24264673.771035034	24264673.771035034	24264673.771035034	24264673.771035034	24264673.771035034	24264673.771035034	24264673.771035034	24264673.771035034	24264673.771035034	24264673.771035034	24264673.771035034	24264673.771035034	24264673.771035034	24264673.771035034	24264673.771035034	24264673.771035034	24264673.771035034	24264673.771035034	24264673.771035034	24264673.771035034	24264673.771035034	24264673.771035034
24264673.771035034	24264673.771035034	24264673.771035034	24264673.771035034	24264673.771035034	24264673.771035034	24264673.771035034	24264673.771035034	24264673.771035034	24264673.771035034	24264673.771035034	24264673.771035034	24264673.771035034	24264673.771035034	24264673.771035034	24264673.771035034	24264673.771035034	24264673.771035034	24264673.771035034	24264673.771035034	24264673.771035034	24264673.771035034	24264673.771035034	24264673.771035034	24264673.771035034	24264673.771035034	24264673.771035034	24264673.771035034	24264673.771035034	24264673.771035034
24264673.771035034	24264673.771035034	24264673.771035034	24264673.771035034	24264673.771035034	24264673.771035034	24264673.771035034	24264673.771035034	24264673.771035034	24264673.771035034	24264673.771035034	24264673.771035034	24264673.771035034	24264673.771035034	24264673.771035034	24264673.771035034	24264673.771035034	24264673.771035034	24264673.771035034	24264673.771035034	24264673.771035034	24264673.771035034	24264673.771035034	24264673.771035034	24264673.771035034	24264673.771035034	24264673.771035034	24264673.771035034	24264673.771035034	24264673.771035034
24264673.771035034	24264673.771035034	24264673.771035034	24264673.771035034	24264673.771035034	24264673.771035034	24264673.771035034	24264673.771035034	24264673.771035034	24264673.771035034	24264673.771035034	24264673.771035034	24264673.771035034	24264673.771035034	24264673.771035034	24264673.771035034	24264673.771035034	24264673.771035034	24264673.771035034	24264673.771035034	24264673.771035034	24264673.771035034	24264673.771035034	24264673.771035034	24264673.771035034	24264673.771035034	24264673.771035034	24264673.771035034	24264673.771035034	24264673.771035034
24264673.771035034	24264673.771035034	24264673.771035034	24264673.771035034	24264673.771035034	24264673.771035034	24264673.771035034	24264673.771035034	24264673.771035034	24264673.771035034	24264673.771035034	24264673.771035034	24264673.771035034	24264673.771035034	24264673.771035034	24264673.771035034	24264673.771035034	24264673.771035034	24264673.771035034	24264673.771035034	24264673.771035034	24264673.771035034	24264673.771035034	24264673.771035034	24264673.771035034	24264673.771035034	24264673.771035034	24264673.771035034	24264673.771035034	24264673.771035034
24264673.771035034	24264673.771035034	24264673.771035034	24264673.771035034	24264673.771035034	24264673.771035034	24264673.771035034	24264673.771035034	24264673.771035034	24264673.771035034	24264673.771035034	24264673.771035034	24264673.771035034	24264673.771035034	24264673.771035034	24264673.771035034	24264673.771035034	24264673.771035034	24264673.771035034	24264673.771035034	24264673.771035034	24264673.771035034	24264673.771035034	24264673.771035034	24264673.771035034	24264673.771035034	24264673.771035034	24264673.771035034	24264673.771035034	24264673.771035034
24264673.771035034	24264673.771035034	24264673.771035034	24264673.771035034	24264673.771035034	24264673.771035034	24264673.771035034	24264673.771035034	24264673.771035034	24264673.771035034	24264673.771035034	24264673.771035034	24264673.771035034	24264673.771035034	24264673.771035034	24264673.771035034	24264673.771035034	24264673.771035034	24264673.771035034	24264673.771035034	24264673.771035034	24264673.771035034	24264673.771035034	24264673.771035034	24264673.771035034	24264673.771035034	24264673.771035034	24264673.771035034	24264673.771035034	24264673.771035034
24264673.771035034	24264673.771035034	24264673.771035034	24264673.771035034	24264673.771035034	24264673.771035034	24264673.771035034	24264673.771035034	24264673.771035034	24264673.771035034	24264673.771035034	24264673.771035034	24264673.771035034	24264673.771035034	24264673.771035034	24264673.771035034	24264673.771035034	24264673.771035034	24264673.771035034	24264673.771035034	24264673.771035034	24264673.771035034	24264673.771035034	24264673.771035034	24264673.771035034	24264673.771035034	24264673.771035034	24264673.771035034	24264673.771035034	24264673.771035034
24264673.771035034	24264673.771035034	24264673.771035034	24264673.771035034	24264673.771035034	24264673.771035034	24264673.771035034	24264673.771035034	24264673.771035034	24264673.771035034	24264673.771035034	24264673.771035034	24264673.771035034	24264673.771035034	24264673.771035034	24264673.771035034	24264673.771035034	24264673.771035034	24264673.771035034	24264673.771035034	24264673.771035034	24264673.771035034	24264673.771035034	24264673.771035034	24264673.771035034	24264673.771035034	24264673.771035034	24264673.771035034	24264673.771035034	24264673.771035034
24264673.771035034	24264673.771035034	24264673.771035034	24264673.771035034	24264673.771035034	24264673.771035034	24264673.771035034	24264673.771035034	24264673.771035034	24264673.771035034	24264673.771035034	24264673.771035034	24264673.771035034	24264673.771035034	24264673.771035034	24264673.771035034	24264673.771035034	24264673.771035034	24264673.771035034	24264673.771035034	24264673.771035034	24264673.771035034	24264673.771035034	24264673.771035034	24264673.771035034	24264673.771035034	24264673.771035034	24264673.771035034	24264673.771035034	24264673.771035034
24264673.771035034	24264673.771035034	24264673.771035034	24264673.771035034	24264673.771035034	24264673.771035034	24264673.771035034	24264673.771035034	24264673.771035034	24264673.771035034	24264673.771035034	24264673.771035034	24264673.771035034	24264673.771035034	24264673.771035034	24264673.771035034	24264673.771035034	24264673.771035034	24264673.771035034	24264673.771035034	24264673.771035034	24264673.771035034	24264673.771035034	24264673.771035034	24264673.771035034	24264673.771035034	24264673.771035034	24264673.771035034	24264673.771035034	24264673.771035034
24264673.771035034	24264673.771035034	24264673.771035034	24264673.771035034	24264673.771035034	24264673.771035034	24264673.771035034	24264673.771035034	24264673.771035034	24264673.771035034	24264673.771035034	24264673.771035034	24264673.771035034	24264673.771035034	24264673.771035034	24264673.771035034	24264673.771035034	24264673.771035034	24264673.771035034	24264673.771035034	24264673.771035034	24264673.771035034	24264673.771035034	24264673.771035034	24264673.771035034	24264673.771035034	24264673.771035034	24264673.771035034	24264673.771035034	24264673.771035034
24264673.771035034	24264673.771035034	24264673.771035034	24264673.771035034	24264673.771035034	24264673.771035034	24264673.771035034	24264673.771035034	24264673.771035034	24264673.771035034	24264673.771035034	24264673.771035034	24264673.771035034	24264673.771035034	24264673.771035034	24264673.771035034	24264673.771035034	24264673.771035034	24264673.771035034	24264673.771035034	24264673.771035034	24264673.771035034	24264673.771035034	24264673.771035034	24264673.771035034	24264673.771035034	24264673.771035034	24264673.771035034	24264673.771035034	24264673.771035034
24264673.771035034	24264673.771035034	24264673.771035034	24264673.771035034	24264673.771035034	24264673.771035034	24264673.771035034	24264673.771035034	24264673.771035034	24264673.771035034	24264673.771035034	24264673.771035034	24264673.771035034	24264673.771035034	24264673.771035034	24264673.771035034	24264673.771035034	24264673.771035034	24264673.771035034	24264673.771035034	24264673.771035034	24264673.771035034	24264673.771035034	24264673.771035034	24264673.771035034	24264673.771035034	24264673.771035034	24264673.771035034	24264673.771035034	24264673.771035034
24264673.771035034	24264673.771035034	24264673.771035034	24264673.771035034	24264673.771035034	24264673.771035034	24264673.771035034	24264673.771035034	24264673.771035034	24264673.771035034	24264673.771035034	24264673.771035034	24264673.771035034	24264673.771035034	24264673.771035034	24264673.771035034	24264673.771035034	24264673.771035034	24264673.771035034	24264673.771035034	24264673.771035034	24264673.771035034	24264673.771035034	24264673.771035034	24264673.771035034	24264673.771035034	24264673.771035034	24264673.771035034	24264673.771035034	24264673.771035034
24264673.771035034	24264673.771035034	24264673.771035034	24264673.771035034	24264673.771035034	24264673.771035034	24264673.771035034	24264673.771035034	24264673.771035034	24264673.771035034	24264673.771035034	24264673.771035034	24264673.771035034	24264673.771035034	24264673.771035034	24264673.771035034	24264673.771035034	24264673.771035034	24264673.771035034	24264673.771035034	24264673.771035034	24264673.771035034	24264673.771035034	24264673.771035034	24264673.771035034	24264673.771035034	24264673.771035034	24264673.771035034	24264673.771035034	24264673.771035034
24264673.771035034	24264673.771035034	24264673.771035034	24264673.771035034	24264673.771035034	24264673.771035034	24264673.771035034	24264673.771035034	24264673.771035034	24264673.771035034	24264673.771035034	24264673.771035034	24264673.771035034	24264673.771035034	24264673.771035034	24264673.771035034	24264673.771035034	24264673.771035034	24264673.771035034	24264673.771035034	24264673.771035034	24264673.771035034	24264673.771035034	24264673.771035034	24264673.771035034	24264673.771035034	24264673.771035034	24264673.771035034	24264673.771035034	24264673.771035034
24264673.771035034	24264673.771035034	24264673.771035034	24264673.771035034	24264673.771035034	24264673.771035034	24264673.771035034	24264673.771035034	24264673.771035034	24264673.771035034	24264673.771035034	24264673.771035034	24264673.771035034	24264673.771035034	24264673.771035034	24264673.771035034	24264673.771035034	24264673.771035034	24264673.771035034	24264673.771035034	24264673.771035034	24264673.771035034	24264673.771035034	24264673.771035034	24264673.771035034	24264673.771035034	24264673.771035034	24264673.771035034	24264673.771035034	24264673.771035034
24264673.771035034	24264673.771035034	24264673.771035034	24264673.771035034	24264673.771035034	24264673.771035034	24264673.771035034	24264673.771035034	24264673.771035034	24264673.771035034	24264673.771035034	24264673.771035034	24264673.771035034	24264673.771035034	24264673.771035034	24264673.771035034	24264673.771035034	24264673.771035034	24264673.771035034	24264673.771035034	24264673.771035034	24264673.771035034	24264673.771035034	24264673.771035034	24264673.771035034	24264673.771035034	24264673.771035034	24264673.771035034	24264673.771035034	24264673.771035034
24264673.771035034	24264673.771035034	24264673.771035034	24264673.771035034	24264673.771035034	24264673.771035034	24264673.771035034	24264673.771035034	24264673.771035034	24264673.771035034	24264673.771035034	24264673.771035034	24264673.771035034	24264673.771035034	24264673.771035034	24264673.771035034	24264673.771035034	24264673.771035034	24264673.771035034	24264673.771035034	24264673.771035034	24264673.771035034	24264673.771035034	24264673.771035034	24264673.771035034	24264673.771035034	24264673.771035034	24264673.771035034	24264673.771035034	24264673.771035034
24264673.771035034	24264673.771035034	24264673.771035034	24264673.771035034	24264673.771035034	24264673.771035034	24264673.771035034	24264673.771035034	24264673.771035034	24264673.771035034	24264673.771035034	24264673.771035034	24264673.771035034	24264673.771035034	24264673.771035034	24264673.771035034	24264673.771035034	24264673.771035034	24264673.771035034	24264673.771035034	24264673.771035034	24264673.771035034	24264673.771035034	24264673.771035034	24264673.771035034	24264673.771035034	24264673.771035034	24264673.771035034	24264673.771035034	24264673.771035034
24264673.771035034	24264673.771035034	24264673.771035034	24264673.771035034	24264673.771035034	24264673.771035034	24264673.771035034	24264673.771035034	24264673.771035034	24264673.771035034	24264673.771035034	24264673.771035034	24264673.771035034	24264673.771035034	24264673.771035034	24264673.771035034	24264673.771035034	24264673.771035034	24264673.771035034	24264673.771035034	24264673.771035034	24264673.771035034	24264673.771035034	24264673.771035034	24264673.771035034	24264673.771035034	24264673.771035034	24264673.771035034	24264673.771035034	24264673.771035034
24264673.771035034	24264673.771035034	24264673.771035034	24264673.771035034	24264673.771035034	24264673.771035034	24264673.771035034	24264673.771035034	24264673.771035034	24264673.771035034	24264673.771035034	24264673.771035034	24264673.771035034	24264673.771035034	24264673.771035034	24264673.771035034	24264673.771035034	24264673.771035034	24264673.771035034	24264673.771035034	24264673.771035034	24264673.771035034	24264673.771035034	24264673.771035034	24264673.771035034	24264673.771035034	24264673.771035034	24264673.771035034	24264673.771035034	24264673.771035034
24264673.771035034	24264673.771035034	24264673.771035034	24264673.771035034	24264673.771035034	24264673.771035034	24264673.771035034	24264673.771035034	24264673.771035034	24264673.771035034	24264673.771035034	24264673.771035034	24264673.771035034	24264673.771035034	24264673.771035034	24264673.771035034	24264673.771035034	24264673.771035034	24264673.771035034	24264673.771035034	24264673.771035034	24264673.771035034	24264673.771035034	24264673.771035034	24264673.771035034	24264673.771035034	24264673.771035034	24264673.771035034	24264673.771035034	24264673.771035034
24264673.771035034	24264673.771035034	24264673.771035034	24264673.771035034	24264673.771035034	24264673.771035034	24264673.771035034	24264673.771035034	24264673.771035034	24264673.771035034	24264673.771035034	24264673.771035034	24264673.771035034	24264673.771035034	24264673.771035034	24264673.771035034	24264673.771035034	24264673.771035034	24264673.771035034	24264673.771035034	24264673.771035034	24264673.771035034	24264673.771035034	24264673.771035034	24264673.771035034	24264673.771035034	24264673.771035034	24264673.771035034	24264673.771035034	24264673.771035034
24264673.771035034	24264673.771035034	24264673.771035034	24264673.771035034	24264673.771035034	24264673.771035034	24264673.771035034	24264673.771035034	24264673.771035034	24264673.771035034	24264673.771035034	24264673.771035034	24264673.771035034	24264673.771035034	24264673.771035034	24264673.771035034	24264673.771035034	24264673.771035034	24264673.771035034	24264673.771035034	24264673.771035034	24264673.771035034	24264673.771035034	24264673.771035034	24264673.771035034	24264673.771035034	24264673.771035034	24264673.771035034	24264673.771035034	24264673.771035034
24264673.771035034	24264673.771035034	24264673.771035034	24264673.771035034	24264673.771035034	24264673.771035034	24264673.771035034	24264673.771035034	24264673.771035034	24264673.771035034	24264673.771035034	24264673.771035034	24264673.771035034	24264673.771035034	24264673.771035034	24264673.771035034	24264673.771035034	24264673.771035034	24264673.771035034	24264673.771035034	24264673.771035034	24264673.771035034	24264673.771035034	24264673.771035034	24264673.771035034	24264673.771035034	24264673.771035034	24264673.771035034	24264673.771035034	24264673.771035034
24264673.771035034	24264673.771035034	24264673.771035034	24264673.771035034	24264673.771035034	24264673.771035034	24264673.771035034	24264673.771035034	24264673.771035034	24264673.771035034	24264673.771035034	24264673.771035034	24264673.771035034	24264673.771035034	24264673.771035034	24264673.771035034	24264673.771035034	24264673.771035034	24264673.771035034	24264673.771035034	24264673.771035034	24264673.771035034	24264673.771035034	24264673.771035034	24264673.771035034	24264673.771035034	24264673.771035034	24264673.771035034	24264673.771035034	24264673.771035034
24264673.771035034	24264673.771035034	24264673.771035034	24264673.771035034	24264673.771035034	24264673.771035034	24264673.771035034	24264673.771035034	24264673.771035034	24264673.771035034	24264673.771035034	24264673.771035034	24264673.771035034	24264673.771035034	24264673.771035034	24264673.771035034	24264673.771035034	24264673.771035034	24264673.771035034	24264673.771035034	24264673.771035034	24264673.771035034	24264673.771035034	24264673.771035034	24264673.771035034	24264673.771035034	24264673.771035034	24264673.771035034	24264673.771035034	24264673.771035034
24264673.771035034	24264673.771035034	24264673.771035034	24264673.771035034	24264673.771035034	24264673.771035034	24264673.771035034	24264673.771035034	24264673.771035034	24264673.771035034	24264673.771035034	24264673.771035034	24264673.771035034	24264673.771035034	24264673.771035034	24264673.771035034	24264673.771035034	24264673.771035034	24264673.771035034	24264673.771035034	24264673.771035034	24264673.771035034	24264673.771035034	24264673.771035034	24264673.771035034	24264673.771035034	24264673.771035034	24264673.771035034	24264673.771035034	24264673.771035034
24264673.771035034	24264673.771035034	24264673.771035034	24264673.771035034	24264673.771035034	24264673.771035034	24264673.771035034	24264673.771035034	24264673.771035034	24264673.771035034	24264673.771035034	24264673.771035034	24264673.771035034	24264673.771035034	24264673.771035034	24264673.771035034	24264673.771035034	24264673.771035034	24264673.771035034	24264673.771035034	24264673.771035034	24264673.771035034	24264673.771035034	24264673.771035034	24264673.771035034	24264673.771035034	24264673.771035034	24264673.771035034	24264673.771035034	24264673.771035034
24264673.771035034	24264673.771035034	24264673.771035034	24264673.771035034	24264673.771035034	24264673.771035034	24264673.771035034	24264673.771035034	24264673.771035034	24264673.771035034	24264673.771035034	24264673.771035034	24264673.771035034	24264673.771035034	24264673.771035034	24264673.771035034	24264673.771035034	24264673.771035034	24264673.771035034	24264673.771035034	24264673.771035034	24264673.771035034	24264673.771035034	24264673.771035034	24264673.771035034	24264673.771035034	24264673.771035034	24264673.771035034	24264673.771035034	24264673.771035034
24264673.771035034	24264673.771035034	24264673.771035034	24264673.771035034	24264673.771035034	24264673.771035034	24264673.771035034	24264673.771035034	24264673.771035034	24264673.771035034	24264673.771035034	24264673.771035034	24264673.771035034	24264673.771035034	24264673.771035034	24264673.771035034	24264673.771035034	24264673.771035034	24264673.771035034	24264673.771035034	24264673.771035034	24264673.771035034	24264673.771035034	24264673.771035034	24264673.771035034	24264673.771035034	24264673.771035034	24264673.771035034	24264673.771035034	24264673.771035034
24264673.771035034	24264673.771035034	24264673.771035034	24264673.771035034	24264673.771035034	24264673.771035034	24264673.771035034	24264673.771035034	24264673.771035034	24264673.771035034	24264673.771035034	24264673.771035034	24264673.771035034	24264673.771035034	24264673.771035034	24264673.771035034	24264673.771035034	24264673.771035034	24264673.771035034	24264673.771035034	24264673.771035034	24264673.771035034	24264673.771035034	24264673.771035034	24264673.771035034	24264673.771035034	24264673.771035034	24264673.771035034	24264673.771035034	24264673.771035034
24264673.771035034	24264673.771035034	24264673.771035034	24264673.771035034	24264673.771035034	24264673.771035034	24264673.771035034	24264673.771035034	24264673.771035034	24264673.771035034	24264673.771035034	24264673.771035034	24264673.771035034	24264673.771035034	24264673.771035034	24264673.771035034	24264673.771035034	24264673.771035034	24264673.771035034	24264673.771035034	24264673.771035034	24264673.771035034	24264673.771035034	24264673.771035034	24264673.771035034	24264673.771035034	24264673.771035034	24264673.771035034	24264673.771035034	24264673.771035034
24264673.771035034	24264673.771035034	24264673.771035034	24264673.771035034	24264673.771035034	24264673.771035034	24264673.771035034	24264673.771035034	24264673.771035034	24264673.771035034	24264673.771035034	24264673.771035034	24264673.771035034	24264673.771035034	24264673.771035034	24264673.771035034	24264673.771035034	24264673.771035034	24264673.771035034	24264673.771035034	24264673.771035034	24264673.771035034	24264673.771035034	24264673.771035034	24264673.771035034	24264673.771035034	24264673.771035034	24264673.771035034	24264673.771035034	24264673.771035034
24264673.771035034	24264673.771035034	24264673.771035034	24264673.771035034	24264673.771035034	24264673.771035034	24264673.771035034	24264673.771035034	24264673.771035034	24264673.771035034	24264673.771035034	24264673.771035034	24264673.771035034	24264673.771035034	24264673.771035034	24264673.771035034	24264673.771035034	24264673.771035034	24264673.771035034	24264673.771035034	24264673.771035034	24264673.771035034	24264673.771035034	24264673.771035034	24264673.771035034	24264673.771035034	24264673.771035034	24264673.771035034	24264673.771035034	24264673.771035034
24264673.771035034	24264673.771035034	24264673.771035034	24264673.771035034	24264673.771035034	24264673.771035034	24264673.771035034	24264673.771035034	24264673.771035034	24264673.771035034	24264673.771035034	24264673.771035034	24264673.771035034	24264673.771035034	24264673.771035034	24264673.771035034	24264673.771035034	24264673.771035034	24264673.771035034	24264673.771035034	24264673.771035034	24264673.771035034	24264673.771035034	24264673.771035034	24264673.771035034	24264673.771035034	24264673.771035034	24264673.771035034	24264673.771035034	24264673.771035034
24264673.771035034	24264673.771035034	24264673.771035034	24264673.771035034	24264673.771035034	24264673.771035034	24264673.771035034	24264673.771035034	24264673.771035034	24264673.771035034	24264673.771035034	24264673.771035034	24264673.771035034	24264673.771035034	24264673.771035034	24264673.771035034	24264673.771035034	24264673.771035034	24264673.771035034	24264673.771035034	24264673.771035034	24264673.771035034	24264673.771035034	24264673.771035034	24264673.771035034	24264673.771035034	24264673.771035034	24264673.771035034	24264673.771035034	24264673.771035034
24264673.771035034	24264673.771035034	24264673.771035034	24264673.771035034	24264673.771035034	24264673.771035034	24264673.771035034	24264673.771035034	24264673.771035034	24264673.771035034	24264673.771035034	24264673.771035034	24264673.771035034	24264673.771035034	24264673.771035034	24264673.771035034	24264673.771035034	24264673.771035034	24264673.771035034	24264673.771035034	24264673.771035034	24264673.771035034	24264673.771035034	24264673.771035034	24264673.771035034	24264673.771035034	24264673.771035034	24264673.771035034	24264673.771035034	24264673.771035034
24264673.771035034	24264673.771035034	24264673.771035034	24264673.771035034	24264673.771035034	24264673.771035034	24264673.771035034	24264673.771035034	24264673.771035034	24264673.771035034	24264673.771035034	24264673.771035034	24264673.771035034	24264673.771035034	24264673.771035034	24264673.771035034	24264673.771035034	24264673.771035034	24264673.771035034	24264673.771035034	24264673.771035034	24264673.771035034	24264673.771035034	24264673.771035034	24264673.771035034	24264673.771035034	24264673.771035034	24264673.771035034	24264673.771035034	24264673.771035034
24264673.771035034	24264673.771035034	24264673.771035034	24264673.771035034	24264673.771035034	24264673.771035034	24264673.771035034	24264673.771035034	24264673.771035034	24264673.771035034	24264673.771035034	24264673.771035034	24264673.771035034	24264673.771035034	24264673.771035034	24264673.771035034	24264673.771035034	24264673.771035034	24264673.771035034	24264673.771035034	24264673.771035034	24264673.771035034	24264673.771035034	24264673.771035034	24264673.771035034	24264673.771035034	24264673.771035034	24264673.771035034	24264673.771035034	24264673.771035034
24264673.771035034	24264673.771035034	24264673.771035034	24264673.771035034	24264673.771035034	24264673.771035034	24264673.771035034	24264673.771035034	24264673.771035034	24264673.771035034	24264673.771035034	24264673.771035034	24264673.771035034	24264673.771035034	24264673.771035034	24264673.771035034	24264673.771035034	24264673.771035034	24264673.771035034	24264673.771035034	24264673.771035034	24264673.771035034	24264673.771035034	24264673.771035034	24264673.771035034	24264673.771035034	24264673.771035034	24264673.771035034	24264673.771035034	24264673.771035034
24264673.771035034	24264673.771035034	24264673.771035034	24264673.771035034	24264673.771035034	24264673.771035034	24264673.771035034	24264673.771035034	24264673.771035034	24264673.771035034	24264673.771035034	24264673.771035034	24264673.771035034	24264673.771035034	24264673.771035034	24264673.771035034	24264673.771035034	24264673.771035034	24264673.771035034	24264673.771035034	24264673.771035034	24264673.771035034	24264673.771035034	24264673.771035034	24264673.771035034	24264673.771035034	24264673.771035034	24264673.771035034	24264673.771035034	24264673.771035034
24264673.771035034	24264673.771035034	24264673.771035034	24264673.771035034	24264673.771035034	24264673.771035034	24264673.771035034	24264673.771035034	24264673.771035034	24264673.771035034	24264673.771035034	24264673.771035034	24264673.771035034	24264673.771035034	24264673.771035034	24264673.771035034	24264673.771035034	24264673.771035034	24264673.771035034	24264673.771035034	24264673.771035034	24264673.771035034	24264673.771035034	24264673.771035034	24264673.771035034	24264673.771035034	24264673.771035034	24264673.771035034	24264673.771035034	24264673.771035034
24264673.771035034	24264673.771035034	24264673.771035034	24264673.771035034	24264673.771035034	24264673.771035034	24264673.771035034	24264673.771035034	24264673.771035034	24264673.771035034	24264673.771035034	24264673.771035034	24264673.771035034	24264673.771035034	24264673.771035034	24264673.771035034	24264673.771035034	24264673.771035034	24264673.771035034	24264673.771035034	24264673.771035034	24264673.771035034	24264673.771035034	24264673.771035034	24264673.771035034	24264673.771035034	24264673.771035034	24264673.771035034	24264673.771035034	24264673.771035034
24264673.771035034	24264673.771035034	24264673.771035034	24264673.771035034	24264673.771035034	24264673.771035034	24264673.771035034	24264673.771035034	24264673.771035034	24264673.771035034	24264673.771035034	24264673.771035034	24264673.771035034	24264673.771035034	24264673.771035034	24264673.771035034	24264673.771035034	24264673.771035034	24264673.771035034	24264673.771035034	24264673.771035034	24264673.771035034	24264673.771035034	24264673.771035034	24264673.771035034	24264673.771035034	24264673.771035034	24264673.771035034	24264673.771035034	24264673.771035034
24264673.771035034	24264673.771035034	24264673.771035034	24264673.771035034	24264673.771035034	24264673.771035034	24264673.771035034	24264673.771035034	24264673.771035034	24264673.771035034	24264673.771035034	24264673.771035034	24264673.771035034	24264673.771035034	24264673.771035034	24264673.771035034	24264673.771035034	24264673.771035034	24264673.771035034	24264673.771035034	24264673.771035034	24264673.771035034	24264673.771035034	24264673.771035034	24264673.771035034	24264673.771035034	24264673.771035034	24264673.771035034	24264673.771035034	24264673.771035034
24264673.771035034	24264673.771035034	24264673.771035034	24264673.771035034	24264673.771035034	24264673.771035034	24264673.771035034	24264673.771035034	24264673.771035034	24264673.771035034	24264673.771035034	24264673.771035034	24264673.771035034	24264673.771035034	24264673.771035034	24264673.771035034	24264673.771035034	24264673.771035034	24264673.771035034	24264673.771035034	24264673.771035034	24264673.771035034	24264673.771035034	24264673.771035034	24264673.771035034	24264673.771035034	24264673.771035034	24264673.771035034	24264673.771035034	24264673.771035034
24264673.771035034	24264673.771035034	24264673.771035034	24264673.771035034	24264673.771035034	24264673.771035034	24264673.771035034	24264673.771035034	24264673.771035034	24264673.771035034	24264673.771035034	24264673.771035034	24264673.771035034	24264673.771035034	24264673.771035034	24264673.771035034	24264673.771035034	24264673.771035034	24264673.771035034	24264673.771035034	24264673.771035034	24264673.771035034	24264673.771035034	24264673.771035034	24264673.771035034	24264673.771035034	24264673.771035034	24264673.771035034	24264673.771035034	24264673.771035034
24264673.771035034	24264673.771035034	24264673.771035034	24264673.771035034	24264673.771035034	24264673.771035034	24264673.771035034	24264673.771035034	24264673.771035034	24264673.771035034	24264673.771035034	24264673.771035034	24264673.771035034	24264673.771035034	24264673.771035034	24264673.771035034	24264673.771035034	24264673.771035034	24264673.771035034	24264673.771035034	24264673.771035034	24264673.771035034	24264673.771035034	24264673.771035034	24264673.771035034	24264673.771035034	24264673.771035034	24264673.771035034	24264673.771035034	24264673.771035034
24264673.771035034	24264673.771035034	24264673.771035034	24264673.771035034	24264673.771035034	24264673.771035034	24264673.771035034	24264673.771035034	24264673.771035034	24264673.771035034	24264673.771035034	24264673.771035034	24264673.771035034	24264673.771035034	24264673.771035034	24264673.771035034	24264673.771035034	24264673.771035034	24264673.771035034	24264673.771035034	24264673.771035034	24264673.771035034	24264673.771035034	24264673.771035034	24264673.771035034	24264673.771035034	24264673.771035034	24264673.771035034	24264673.771035034	24264673.771035034
24264673.771035034	24264673.771035034	24264673.771035034	24264673.771035034	24264673.771035034	24264673.771035034	24264673.771035034	24264673.771035034	24264673.771035034	24264673.771035034	24264673.771035034	24264673.771035034	24264673.771035034	24264673.771035034	24264673.771035034	24264673.771035034	24264673.771035034	24264673.771035034	24264673.771035034	24264673.771035034	24264673.771035034	24264673.771035034	24264673.771035034	24264673.771035034	24264673.771035034	24264673.771035034	24264673.771035034	24264673.771035034	24264673.771035034	24264673.771035034
24264673.771035034	24264673.771035034	24264673.771035034	24264673.771035034	24264673.771035034	24264673.771035034	24264673.771035034	24264673.771035034	24264673.771035034	24264673.771035034	24264673.771035034	24264673.771035034	24264673.771035034	24264673.771035034	24264673.771035034	24264673.771035034	24264673.771035034	24264673.771035034	24264673.771035034	24264673.771035034	24264673.771035034	24264673.771035034	24264673.771035034	24264673.771035034	24264673.771035034	24264673.771035034	24264673.771035034	24264673.771035034	24264673.771035034	24264673.771035034
24264673.771035034	24264673.771035034	24264673.771035034	24264673.771035034	24264673.771035034	24264673.771035034	24264673.771035034	24264673.771035034	24264673.771035034	24264673.771035034	24264673.771035034	24264673.771035034	24264673.771035034	24264673.771035034	24264673.771035034	24264673.771035034	24264673.771035034	24264673.771035034	24264673.771035034	24264673.771035034	24264673.771035034	24264673.771035034	24264673.771035034	24264673.771035034	24264673.771035034	24264673.771035034	24264673.771035034	24264673.771035034	24264673.771035034	24264673.771035034
24264673.771035034	24264673.771035034	24264673.771035034	24264673.771035034	24264673.771035034	24264673.771035034	24264673.771035034	24264673.771035034	24264673.771035034	24264673.771035034	24264673.771035034	24264673.771035034	24264673.771035034	24264673.771035034	24264673.771035034	24264673.771035034	24264673.771035034	24264673.771035034	24264673.771035034	24264673.771035034	24264673.771035034	24264673.771035034	24264673.771035034	24264673.771035034	24264673.771035034	24264673.771035034	24264673.771035034	24264673.771035034	24264673.771035034	24264673.771035034
24264673.771035034	24264673.771035034	24264673.771035034	24264673.771035034	24264673.771035034	24264673.771035034	24264673.771035034	24264673.771035034	24264673.771035034	24264673.771035034	24264673.771035034	24264673.771035034	24264673.771035034	24264673.771035034	24264673.771035034	24264673.771035034	24264673.771035034	24264673.771035034	24264673.771035034	24264673.771035034	24264673.771035034	24264673.771035034	24264673.771035034	24264673.771035034	24264673.771035034	24264673.771035034	24264673.771035034	24264673.771035034	24264673.771035034	24264673.771035034
24264673.771035034	24264673.771035034	24264673.771035034	24264673.771035034	24264673.771035034	24264673.771035034	24264673.771035034	24264673.771035034	24264673.771035034	24264673.771035034	24264673.771035034	24264673.771035034	24264673.771035034	24264673.771035034	24264673.771035034	24264673.771035034	24264673.771035034	24264673.771035034	24264673.771035034	24264673.771035034	24264673.771035034	24264673.771035034	24264673.771035034	24264673.771035034	24264673.771035034	24264673.771035034	24264673.771035034	24264673.771035034	24264673.771035034	24264673.771035034
24264673.771035034	24264673.771035034	24264673.771035034	24264673.771035034	24264673.771035034	24264673.771035034	24264673.771035034	24264673.771035034	24264673.771035034	24264673.771035034	24264673.771035034	24264673.771035034	24264673.771035034	24264673.771035034	24264673.771035034	24264673.771035034	24264673.771035034	24264673.771035034	24264673.771035034	24264673.771035034	24264673.771035034	24264673.771035034	24264673.771035034	24264673.771035034	24264673.771035034	24264673.771035034	24264673.771035034	24264673.771035034	24264673.771035034	24264673.771035034
24264673.771035034	24264673.771035034	24264673.771035034	24264673.771035034	24264673.771035034	24264673.771035034	24264673.771035034	24264673.771035034	24264673.771035034	24264673.771035034	24264673.771035034	24264673.771035034	24264673.771035034	24264673.771035034	24264673.771035034	24264673.771035034	24264673.771035034	24264673.771035034	24264673.771035034	24264673.771035034	24264673.771035034	24264673.771035034	24264673.771035034	24264673.771035034	24264673.771035034	24264673.771035034	24264673.771035034	24264673.771035034	24264673.771035034	24264673.771035034
24264673.771035034	24264673.771035034	24264673.771035034	24264673.771035034	24264673.771035034	24264673.771035034	24264673.771035034	24264673.771035034	24264673.771035034	24264673.771035034	24264673.771035034	24264673.771035034	24264673.771035034	24264673.771035034	24264673.771035034	24264673.771035034	24264673.771035034	24264673.771035034	24264673.771035034	24264673.771035034	24264673.771035034	24264673.771035034	24264673.771035034	24264673.771035034	24264673.771035034	24264673.771035034	24264673.771035034	24264673.771035034	24264673.771035034	24264673.771035034
24264673.771035034	24264673.771035034	24264673.771035034	24264673.771035034	24264673.771035034	24264673.771035034	24264673.771035034	24264673.771035034	24264673.771035034	24264673.771035034	24264673.771035034	24264673.771035034	24264673.771035034	24264673.771035034	24264673.771035034	24264673.771035034	24264673.771035034	24264673.771035034	24264673.771035034	24264673.771035034	24264673.771035034	24264673.771035034	24264673.771035034	24264673.771035034	24264673.771035034	24264673.771035034	24264673.771035034	24264673.771035034	24264673.771035034	24264673.771035034
24264673.771035034	24264673.771035034	24264673.771035034	24264673.771035034	24264673.771035034	24264673.771035034	24264673.771035034	24264673.771035034	24264673.771035034	24264673.771035034	24264673.771035034	24264673.771035034	24264673.771035034	24264673.771035034	24264673.771035034	24264673.771035034	24264673.771035034	24264673.771035034	24264673.771035034	24264673.771035034	24264673.771035034	24264673.771035034	24264673.771035034	24264673.771035034	24264673.771035034	24264673.771035034	24264673.771035034	24264673.771035034	24264673.771035034	24264673.771035034
24264673.771035034	24264673.771035034	24264673.771035034	24264673.771035034	24264673.771035034	24264673.771035034	24264673.771035034	24264673.771035034	24264673.771035034	24264673.771035034	24264673.771035034	24264673.771035034	24264673.771035034	24264673.771035034	24264673.771035034	24264673.771035034	24264673.771035034	24264673.771035034	24264673.771035034	24264673.771035034	24264673.771035034	24264673.771035034	24264673.771035034	24264673.771035034	24264673.771035034	24264673.771035034	24264673.771035034	24264673.771035034	24264673.771035034	24264673.771035034
24264673.771035034	24264673.771035034	24264673.771035034	24264673.771035034	24264673.771035034	24264673.771035034	24264673.771035034	24264673.771035034	24264673.771035034	24264673.771035034	24264673.771035034	24264673.771035034	24264673.771035034	24264673.771035034	24264673.771035034	24264673.771035034	24264673.771035034	24264673.771035034	24264673.771035034	24264673.771035034	24264673.771035034	24264673.771035034	24264673.771035034	24264673.771035034	24264673.771035034	24264673.771035034	24264673.771035034	24264673.771035034	24264673.771035034	24264673.771035034
