# Supplementary material for: An improved FOX optimization algorithm using adaptive exploration and exploitation for global optimization
Source: PLoS One. 2025 Sep 18;20(9):e0331965. doi: 10.1371/journal.pone.0331965 (PMC12445531; doi:10.1371/journal.pone.0331965)
Supplement: S2 File — This compressed file contains all the results of the conducted experiments. Each main directory within the archive includes three subdirectories: Analysis, best_fit, and convergence. The best_fit and convergence folders contain the raw experimental data obtained from 30 independent runs. The Analysis folder includes tables and figures derived from these raw results. These files can be used to reproduce and further analyze the results presented in the manuscript. (ZIP) [file pone.0331965.s002.zip › cec2017/convergence/CMAES/C17F3.csv]

trial_1	trial_2	trial_3	trial_4	trial_5	trial_6	trial_7	trial_8	trial_9	trial_10	trial_11	trial_12	trial_13	trial_14	trial_15	trial_16	trial_17	trial_18	trial_19	trial_20	trial_21	trial_22	trial_23	trial_24	trial_25	trial_26	trial_27	trial_28	trial_29	trial_30
28350.815697151123	31208.092526161476	37461.31378919111	37461.31378919111	37461.31378919111	37461.31378919111	37461.31378919111	37461.31378919111	37461.31378919111	37461.31378919111	37461.31378919111	37461.31378919111	37461.31378919111	37461.31378919111	37461.31378919111	33645.701849454104	37461.31378919111	37461.31378919111	37461.31378919111	37461.31378919111	37461.31378919111	37461.31378919111	32065.909172663854	37461.31378919111	37461.31378919111	37461.31378919111	37461.31378919111	21479.88746338861	36535.908112411365	37461.31378919111
28350.815697151123	31208.092526161476	37443.89277879093	37443.89277879093	37443.89277879093	37443.89277879093	37443.89277879093	37443.89277879093	37443.89277879093	37443.89277879093	37443.89277879093	37443.89277879093	37443.89277879093	37443.89277879093	37443.89277879093	33645.701849454104	37443.89277879093	37443.89277879093	37443.89277879093	37443.89277879093	37443.89277879093	37443.89277879093	32065.909172663854	37443.89277879093	37443.89277879093	37443.89277879093	37443.89277879093	21479.88746338861	36535.908112411365	37443.89277879093
28350.815697151123	31208.092526161476	37403.39918318142	37403.39918318142	37403.39918318142	37403.39918318142	37403.39918318142	37403.39918318142	37403.39918318142	37403.39918318142	37403.39918318142	37403.39918318142	37403.39918318142	37403.39918318142	37403.39918318142	33645.701849454104	37403.39918318142	37403.39918318142	37403.39918318142	37403.39918318142	37403.39918318142	37403.39918318142	32065.909172663854	37403.39918318142	37403.39918318142	37403.39918318142	37403.39918318142	21479.88746338861	36535.908112411365	37403.39918318142
28350.815697151123	31208.092526161476	37370.30216828303	37370.30216828303	37370.30216828303	37370.30216828303	37370.30216828303	37370.30216828303	37370.30216828303	37370.30216828303	37370.30216828303	37370.30216828303	37370.30216828303	37370.30216828303	37370.30216828303	33645.701849454104	37370.30216828303	37370.30216828303	37370.30216828303	37370.30216828303	37370.30216828303	37370.30216828303	32065.909172663854	37370.30216828303	37370.30216828303	37370.30216828303	37370.30216828303	21479.88746338861	36535.908112411365	37370.30216828303
28350.815697151123	31208.092526161476	37348.21721543834	37348.21721543834	37348.21721543834	37348.21721543834	37348.21721543834	37348.21721543834	37348.21721543834	37348.21721543834	37348.21721543834	37348.21721543834	37348.21721543834	37348.21721543834	37348.21721543834	33645.701849454104	37348.21721543834	37348.21721543834	37348.21721543834	37348.21721543834	37348.21721543834	37348.21721543834	32065.909172663854	37348.21721543834	37348.21721543834	37348.21721543834	37348.21721543834	21479.88746338861	36535.908112411365	37348.21721543834
28350.815697151123	31208.092526161476	37321.491653867604	37321.491653867604	37321.491653867604	37321.491653867604	37321.491653867604	37321.491653867604	37321.491653867604	37321.491653867604	37321.491653867604	37321.491653867604	37321.491653867604	37321.491653867604	37321.491653867604	33645.701849454104	37321.491653867604	37321.491653867604	37321.491653867604	37321.491653867604	37321.491653867604	37321.491653867604	32065.909172663854	37321.491653867604	37321.491653867604	37321.491653867604	37321.491653867604	21479.88746338861	36535.908112411365	37321.491653867604
28350.815697151123	31208.092526161476	37251.836016723035	37251.836016723035	37251.836016723035	37251.836016723035	37251.836016723035	37251.836016723035	37251.836016723035	37251.836016723035	37251.836016723035	37251.836016723035	37251.836016723035	37251.836016723035	37251.836016723035	33645.701849454104	37251.836016723035	37251.836016723035	37251.836016723035	37251.836016723035	37251.836016723035	37251.836016723035	32065.909172663854	37251.836016723035	37251.836016723035	37251.836016723035	37251.836016723035	21479.88746338861	36535.908112411365	37251.836016723035
28350.815697151123	31208.092526161476	37204.83447876498	37204.83447876498	37204.83447876498	37204.83447876498	37204.83447876498	37204.83447876498	37204.83447876498	37204.83447876498	37204.83447876498	37204.83447876498	37204.83447876498	37204.83447876498	37204.83447876498	33645.701849454104	37204.83447876498	37204.83447876498	37204.83447876498	37204.83447876498	37204.83447876498	37204.83447876498	32065.909172663854	37204.83447876498	37204.83447876498	37204.83447876498	37204.83447876498	21479.88746338861	36535.908112411365	37204.83447876498
28350.815697151123	31208.092526161476	37141.101844304605	37141.101844304605	37141.101844304605	37141.101844304605	37141.101844304605	37141.101844304605	37141.101844304605	37141.101844304605	37141.101844304605	37141.101844304605	37141.101844304605	37141.101844304605	37141.101844304605	33645.701849454104	37141.101844304605	37141.101844304605	37141.101844304605	37141.101844304605	37141.101844304605	37141.101844304605	32065.909172663854	37141.101844304605	37141.101844304605	37141.101844304605	37141.101844304605	21479.88746338861	36535.908112411365	37141.101844304605
28350.815697151123	31208.092526161476	37056.829705629505	37056.829705629505	37056.829705629505	37056.829705629505	37056.829705629505	37056.829705629505	37056.829705629505	37056.829705629505	37056.829705629505	37056.829705629505	37056.829705629505	37056.829705629505	37056.829705629505	33645.701849454104	37056.829705629505	37056.829705629505	37056.829705629505	37056.829705629505	37056.829705629505	37056.829705629505	32065.909172663854	37056.829705629505	37056.829705629505	37056.829705629505	37056.829705629505	21479.88746338861	36535.908112411365	37056.829705629505
28350.815697151123	31208.092526161476	36948.45187916698	36948.45187916698	36948.45187916698	36948.45187916698	36948.45187916698	36948.45187916698	36948.45187916698	36948.45187916698	36948.45187916698	36948.45187916698	36948.45187916698	36948.45187916698	36948.45187916698	33645.701849454104	36948.45187916698	36948.45187916698	36948.45187916698	36948.45187916698	36948.45187916698	36948.45187916698	32065.909172663854	36948.45187916698	36948.45187916698	36948.45187916698	36948.45187916698	21479.88746338861	36535.908112411365	36948.45187916698
28350.815697151123	31208.092526161476	36851.41006363207	36851.41006363207	36851.41006363207	36851.41006363207	36851.41006363207	36851.41006363207	36851.41006363207	36851.41006363207	36851.41006363207	36851.41006363207	36851.41006363207	36851.41006363207	36851.41006363207	33645.701849454104	36851.41006363207	36851.41006363207	36851.41006363207	36851.41006363207	36851.41006363207	36851.41006363207	32065.909172663854	36851.41006363207	36851.41006363207	36851.41006363207	36851.41006363207	21479.88746338861	36535.908112411365	36851.41006363207
28350.815697151123	31208.092526161476	36605.264576585425	36605.264576585425	36605.264576585425	36605.264576585425	36605.264576585425	36605.264576585425	36605.264576585425	36605.264576585425	36605.264576585425	36605.264576585425	36605.264576585425	36605.264576585425	36605.264576585425	33645.701849454104	36605.264576585425	36605.264576585425	36605.264576585425	36605.264576585425	36605.264576585425	36605.264576585425	32065.909172663854	36605.264576585425	36605.264576585425	36605.264576585425	36605.264576585425	21479.88746338861	36535.908112411365	36605.264576585425
28350.815697151123	31208.092526161476	36187.911338871585	36187.911338871585	36187.911338871585	36187.911338871585	36187.911338871585	36187.911338871585	36187.911338871585	36187.911338871585	36187.911338871585	36187.911338871585	36187.911338871585	36187.911338871585	36187.911338871585	33645.701849454104	36187.911338871585	36187.911338871585	36187.911338871585	36187.911338871585	36187.911338871585	36187.911338871585	32065.909172663854	36187.911338871585	36187.911338871585	36187.911338871585	36187.911338871585	21479.88746338861	36187.911338871585	36187.911338871585
28350.815697151123	31208.092526161476	35780.92994560728	35780.92994560728	35780.92994560728	35780.92994560728	35780.92994560728	35780.92994560728	35780.92994560728	35780.92994560728	35780.92994560728	35780.92994560728	35780.92994560728	35780.92994560728	35780.92994560728	33645.701849454104	35780.92994560728	35780.92994560728	35780.92994560728	35780.92994560728	35780.92994560728	35780.92994560728	32065.909172663854	35780.92994560728	35780.92994560728	35780.92994560728	35780.92994560728	21479.88746338861	35780.92994560728	35780.92994560728
28350.815697151123	31208.092526161476	35161.453827584985	35161.453827584985	35161.453827584985	35161.453827584985	35161.453827584985	35161.453827584985	35161.453827584985	35161.453827584985	35161.453827584985	35161.453827584985	35161.453827584985	35161.453827584985	35161.453827584985	33645.701849454104	35161.453827584985	35161.453827584985	35161.453827584985	35161.453827584985	35161.453827584985	35161.453827584985	32065.909172663854	35161.453827584985	35161.453827584985	35161.453827584985	35161.453827584985	21479.88746338861	35161.453827584985	35161.453827584985
28350.815697151123	31208.092526161476	34728.80261201506	34728.80261201506	34728.80261201506	34728.80261201506	34728.80261201506	34728.80261201506	34728.80261201506	34728.80261201506	34728.80261201506	34728.80261201506	34728.80261201506	34728.80261201506	34728.80261201506	33645.701849454104	34728.80261201506	34728.80261201506	34728.80261201506	34728.80261201506	34728.80261201506	34728.80261201506	32065.909172663854	34728.80261201506	34728.80261201506	34728.80261201506	34728.80261201506	21479.88746338861	34728.80261201506	34728.80261201506
28350.815697151123	31208.092526161476	34269.35557706685	34269.35557706685	34269.35557706685	34269.35557706685	34269.35557706685	34269.35557706685	34269.35557706685	34269.35557706685	34269.35557706685	34269.35557706685	34269.35557706685	34269.35557706685	34269.35557706685	33645.701849454104	34269.35557706685	34269.35557706685	34269.35557706685	34269.35557706685	34269.35557706685	34269.35557706685	32065.909172663854	34269.35557706685	34269.35557706685	34269.35557706685	34269.35557706685	21479.88746338861	34269.35557706685	34269.35557706685
28350.815697151123	31208.092526161476	32983.29967005873	32983.29967005873	32983.29967005873	32983.29967005873	32983.29967005873	32983.29967005873	32983.29967005873	32983.29967005873	32983.29967005873	32983.29967005873	32983.29967005873	32983.29967005873	32983.29967005873	32983.29967005873	32983.29967005873	32983.29967005873	32983.29967005873	32983.29967005873	32983.29967005873	32983.29967005873	32065.909172663854	32983.29967005873	32983.29967005873	32983.29967005873	32983.29967005873	21479.88746338861	32983.29967005873	32983.29967005873
28350.815697151123	31075.404485717496	31075.404485717496	31075.404485717496	31075.404485717496	31075.404485717496	31075.404485717496	31075.404485717496	31075.404485717496	31075.404485717496	31075.404485717496	31075.404485717496	31075.404485717496	31075.404485717496	31075.404485717496	31075.404485717496	31075.404485717496	31075.404485717496	31075.404485717496	31075.404485717496	31075.404485717496	31075.404485717496	31075.404485717496	31075.404485717496	31075.404485717496	31075.404485717496	31075.404485717496	21479.88746338861	31075.404485717496	31075.404485717496
28350.815697151123	29857.404332260034	29857.404332260034	29857.404332260034	29857.404332260034	29857.404332260034	29857.404332260034	29857.404332260034	29857.404332260034	29857.404332260034	29857.404332260034	29857.404332260034	29857.404332260034	29857.404332260034	29857.404332260034	29857.404332260034	29857.404332260034	29857.404332260034	29857.404332260034	29857.404332260034	29857.404332260034	29857.404332260034	29857.404332260034	29857.404332260034	29857.404332260034	29857.404332260034	29857.404332260034	21479.88746338861	29857.404332260034	29857.404332260034
28242.15873680209	28242.15873680209	28242.15873680209	28242.15873680209	28242.15873680209	28242.15873680209	28242.15873680209	28242.15873680209	28242.15873680209	28242.15873680209	28242.15873680209	28242.15873680209	28242.15873680209	28242.15873680209	28242.15873680209	28242.15873680209	28242.15873680209	28242.15873680209	28242.15873680209	28242.15873680209	28242.15873680209	28242.15873680209	28242.15873680209	28242.15873680209	28242.15873680209	28242.15873680209	28242.15873680209	21479.88746338861	28242.15873680209	28242.15873680209
26006.979595967045	26006.979595967045	26006.979595967045	26006.979595967045	26006.979595967045	26006.979595967045	26006.979595967045	26006.979595967045	26006.979595967045	26006.979595967045	26006.979595967045	26006.979595967045	26006.979595967045	26006.979595967045	26006.979595967045	26006.979595967045	26006.979595967045	26006.979595967045	26006.979595967045	26006.979595967045	26006.979595967045	26006.979595967045	26006.979595967045	26006.979595967045	26006.979595967045	26006.979595967045	26006.979595967045	21479.88746338861	26006.979595967045	26006.979595967045
23175.547998651626	23175.547998651626	23175.547998651626	23175.547998651626	23175.547998651626	23175.547998651626	23175.547998651626	23175.547998651626	23175.547998651626	23175.547998651626	23175.547998651626	23175.547998651626	23175.547998651626	23175.547998651626	23175.547998651626	23175.547998651626	23175.547998651626	23175.547998651626	23175.547998651626	23175.547998651626	23175.547998651626	23175.547998651626	23175.547998651626	23175.547998651626	23175.547998651626	23175.547998651626	23175.547998651626	21479.88746338861	23175.547998651626	23175.547998651626
19586.674990432984	19586.674990432984	19586.674990432984	19586.674990432984	19586.674990432984	19586.674990432984	19586.674990432984	19586.674990432984	19586.674990432984	19586.674990432984	19586.674990432984	19586.674990432984	19586.674990432984	19586.674990432984	19586.674990432984	19586.674990432984	19586.674990432984	19586.674990432984	19586.674990432984	19586.674990432984	19586.674990432984	19586.674990432984	19586.674990432984	19586.674990432984	19586.674990432984	19586.674990432984	19586.674990432984	19586.674990432984	19586.674990432984	19586.674990432984
13770.727197216836	13770.727197216836	13770.727197216836	13770.727197216836	13770.727197216836	13770.727197216836	13770.727197216836	13770.727197216836	13770.727197216836	13770.727197216836	13770.727197216836	13770.727197216836	13770.727197216836	13770.727197216836	13770.727197216836	13770.727197216836	13770.727197216836	13770.727197216836	13770.727197216836	13770.727197216836	13770.727197216836	13770.727197216836	13770.727197216836	13770.727197216836	13770.727197216836	13770.727197216836	13770.727197216836	13770.727197216836	13770.727197216836	13770.727197216836
11159.679467952148	11159.679467952148	11159.679467952148	11159.679467952148	11159.679467952148	11159.679467952148	11159.679467952148	11159.679467952148	11159.679467952148	11159.679467952148	11159.679467952148	11159.679467952148	11159.679467952148	11159.679467952148	11159.679467952148	11159.679467952148	11159.679467952148	11159.679467952148	11159.679467952148	11159.679467952148	11159.679467952148	11159.679467952148	11159.679467952148	11159.679467952148	11159.679467952148	11159.679467952148	11159.679467952148	11159.679467952148	11159.679467952148	11159.679467952148
9961.203809305847	9961.203809305847	9961.203809305847	9961.203809305847	9961.203809305847	9961.203809305847	9961.203809305847	9961.203809305847	9961.203809305847	9961.203809305847	9961.203809305847	9961.203809305847	9961.203809305847	9961.203809305847	9961.203809305847	9961.203809305847	9961.203809305847	9961.203809305847	9961.203809305847	9961.203809305847	9961.203809305847	9961.203809305847	9961.203809305847	9961.203809305847	9961.203809305847	9961.203809305847	9961.203809305847	9961.203809305847	9961.203809305847	9961.203809305847
9120.891241637979	9120.891241637979	9120.891241637979	9120.891241637979	9120.891241637979	9120.891241637979	9120.891241637979	9120.891241637979	9120.891241637979	9120.891241637979	9120.891241637979	9120.891241637979	9120.891241637979	9120.891241637979	9120.891241637979	9120.891241637979	9120.891241637979	9120.891241637979	9120.891241637979	9120.891241637979	9120.891241637979	9120.891241637979	9120.891241637979	9120.891241637979	9120.891241637979	9120.891241637979	9120.891241637979	9120.891241637979	9120.891241637979	9120.891241637979
7992.032529316361	7992.032529316361	7992.032529316361	7992.032529316361	7992.032529316361	7992.032529316361	7992.032529316361	7992.032529316361	7992.032529316361	7992.032529316361	7992.032529316361	7992.032529316361	7992.032529316361	7992.032529316361	7992.032529316361	7992.032529316361	7992.032529316361	7992.032529316361	7992.032529316361	7992.032529316361	7992.032529316361	7992.032529316361	7992.032529316361	7992.032529316361	7992.032529316361	7992.032529316361	7992.032529316361	7992.032529316361	7992.032529316361	7992.032529316361
5791.655599821914	5791.655599821914	5791.655599821914	5791.655599821914	5791.655599821914	5791.655599821914	5791.655599821914	5791.655599821914	5791.655599821914	5791.655599821914	5791.655599821914	5791.655599821914	5791.655599821914	5791.655599821914	5791.655599821914	5791.655599821914	5791.655599821914	5791.655599821914	5791.655599821914	5791.655599821914	5791.655599821914	5791.655599821914	5791.655599821914	5791.655599821914	5791.655599821914	5791.655599821914	5791.655599821914	5791.655599821914	5791.655599821914	5791.655599821914
5448.316056729955	5448.316056729955	5448.316056729955	5448.316056729955	5448.316056729955	5448.316056729955	5448.316056729955	5448.316056729955	5448.316056729955	5448.316056729955	5448.316056729955	5448.316056729955	5448.316056729955	5448.316056729955	5448.316056729955	5448.316056729955	5448.316056729955	5448.316056729955	5448.316056729955	5448.316056729955	5448.316056729955	5448.316056729955	5448.316056729955	5448.316056729955	5448.316056729955	5448.316056729955	5448.316056729955	5448.316056729955	5448.316056729955	5448.316056729955
4367.097119696928	4367.097119696928	4367.097119696928	4367.097119696928	4367.097119696928	4367.097119696928	4367.097119696928	4367.097119696928	4367.097119696928	4367.097119696928	4367.097119696928	4367.097119696928	4367.097119696928	4367.097119696928	4367.097119696928	4367.097119696928	4367.097119696928	4367.097119696928	4367.097119696928	4367.097119696928	4367.097119696928	4367.097119696928	4367.097119696928	4367.097119696928	4367.097119696928	4367.097119696928	4367.097119696928	4367.097119696928	4367.097119696928	4367.097119696928
4367.097119696928	4367.097119696928	4367.097119696928	4367.097119696928	4367.097119696928	4367.097119696928	4367.097119696928	4367.097119696928	4367.097119696928	4367.097119696928	4367.097119696928	4367.097119696928	4367.097119696928	4367.097119696928	4367.097119696928	4367.097119696928	4367.097119696928	4367.097119696928	4367.097119696928	4367.097119696928	4367.097119696928	4367.097119696928	4367.097119696928	4367.097119696928	4367.097119696928	4367.097119696928	4367.097119696928	4367.097119696928	4367.097119696928	4367.097119696928
3468.865210796965	3468.865210796965	3468.865210796965	3468.865210796965	3468.865210796965	3468.865210796965	3468.865210796965	3468.865210796965	3468.865210796965	3468.865210796965	3468.865210796965	3468.865210796965	3468.865210796965	3468.865210796965	3468.865210796965	3468.865210796965	3468.865210796965	3468.865210796965	3468.865210796965	3468.865210796965	3468.865210796965	3468.865210796965	3468.865210796965	3468.865210796965	3468.865210796965	3468.865210796965	3468.865210796965	3468.865210796965	3468.865210796965	3468.865210796965
3468.865210796965	3468.865210796965	3468.865210796965	3468.865210796965	3468.865210796965	3468.865210796965	3468.865210796965	3468.865210796965	3468.865210796965	3468.865210796965	3468.865210796965	3468.865210796965	3468.865210796965	3468.865210796965	3468.865210796965	3468.865210796965	3468.865210796965	3468.865210796965	3468.865210796965	3468.865210796965	3468.865210796965	3468.865210796965	3468.865210796965	3468.865210796965	3468.865210796965	3468.865210796965	3468.865210796965	3468.865210796965	3468.865210796965	3468.865210796965
3158.941368398492	3158.941368398492	3158.941368398492	3158.941368398492	3158.941368398492	3158.941368398492	3158.941368398492	3158.941368398492	3158.941368398492	3158.941368398492	3158.941368398492	3158.941368398492	3158.941368398492	3158.941368398492	3158.941368398492	3158.941368398492	3158.941368398492	3158.941368398492	3158.941368398492	3158.941368398492	3158.941368398492	3158.941368398492	3158.941368398492	3158.941368398492	3158.941368398492	3158.941368398492	3158.941368398492	3158.941368398492	3158.941368398492	3158.941368398492
2407.842947872408	2407.842947872408	2407.842947872408	2407.842947872408	2407.842947872408	2407.842947872408	2407.842947872408	2407.842947872408	2407.842947872408	2407.842947872408	2407.842947872408	2407.842947872408	2407.842947872408	2407.842947872408	2407.842947872408	2407.842947872408	2407.842947872408	2407.842947872408	2407.842947872408	2407.842947872408	2407.842947872408	2407.842947872408	2407.842947872408	2407.842947872408	2407.842947872408	2407.842947872408	2407.842947872408	2407.842947872408	2407.842947872408	2407.842947872408
2407.842947872408	2407.842947872408	2407.842947872408	2407.842947872408	2407.842947872408	2407.842947872408	2407.842947872408	2407.842947872408	2407.842947872408	2407.842947872408	2407.842947872408	2407.842947872408	2407.842947872408	2407.842947872408	2407.842947872408	2407.842947872408	2407.842947872408	2407.842947872408	2407.842947872408	2407.842947872408	2407.842947872408	2407.842947872408	2407.842947872408	2407.842947872408	2407.842947872408	2407.842947872408	2407.842947872408	2407.842947872408	2407.842947872408	2407.842947872408
2407.842947872408	2407.842947872408	2407.842947872408	2407.842947872408	2407.842947872408	2407.842947872408	2407.842947872408	2407.842947872408	2407.842947872408	2407.842947872408	2407.842947872408	2407.842947872408	2407.842947872408	2407.842947872408	2407.842947872408	2407.842947872408	2407.842947872408	2407.842947872408	2407.842947872408	2407.842947872408	2407.842947872408	2407.842947872408	2407.842947872408	2407.842947872408	2407.842947872408	2407.842947872408	2407.842947872408	2407.842947872408	2407.842947872408	2407.842947872408
2278.0881561777787	2278.0881561777787	2278.0881561777787	2278.0881561777787	2278.0881561777787	2278.0881561777787	2278.0881561777787	2278.0881561777787	2278.0881561777787	2278.0881561777787	2278.0881561777787	2278.0881561777787	2278.0881561777787	2278.0881561777787	2278.0881561777787	2278.0881561777787	2278.0881561777787	2278.0881561777787	2278.0881561777787	2278.0881561777787	2278.0881561777787	2278.0881561777787	2278.0881561777787	2278.0881561777787	2278.0881561777787	2278.0881561777787	2278.0881561777787	2278.0881561777787	2278.0881561777787	2278.0881561777787
2278.0881561777787	2278.0881561777787	2278.0881561777787	2278.0881561777787	2278.0881561777787	2278.0881561777787	2278.0881561777787	2278.0881561777787	2278.0881561777787	2278.0881561777787	2278.0881561777787	2278.0881561777787	2278.0881561777787	2278.0881561777787	2278.0881561777787	2278.0881561777787	2278.0881561777787	2278.0881561777787	2278.0881561777787	2278.0881561777787	2278.0881561777787	2278.0881561777787	2278.0881561777787	2278.0881561777787	2278.0881561777787	2278.0881561777787	2278.0881561777787	2278.0881561777787	2278.0881561777787	2278.0881561777787
2278.0881561777787	2278.0881561777787	2278.0881561777787	2278.0881561777787	2278.0881561777787	2278.0881561777787	2278.0881561777787	2278.0881561777787	2278.0881561777787	2278.0881561777787	2278.0881561777787	2278.0881561777787	2278.0881561777787	2278.0881561777787	2278.0881561777787	2278.0881561777787	2278.0881561777787	2278.0881561777787	2278.0881561777787	2278.0881561777787	2278.0881561777787	2278.0881561777787	2278.0881561777787	2278.0881561777787	2278.0881561777787	2278.0881561777787	2278.0881561777787	2278.0881561777787	2278.0881561777787	2278.0881561777787
2278.0881561777787	2278.0881561777787	2278.0881561777787	2278.0881561777787	2278.0881561777787	2278.0881561777787	2278.0881561777787	2278.0881561777787	2278.0881561777787	2278.0881561777787	2278.0881561777787	2278.0881561777787	2278.0881561777787	2278.0881561777787	2278.0881561777787	2278.0881561777787	2278.0881561777787	2278.0881561777787	2278.0881561777787	2278.0881561777787	2278.0881561777787	2278.0881561777787	2278.0881561777787	2278.0881561777787	2278.0881561777787	2278.0881561777787	2278.0881561777787	2278.0881561777787	2278.0881561777787	2278.0881561777787
2278.0881561777787	2278.0881561777787	2278.0881561777787	2278.0881561777787	2278.0881561777787	2278.0881561777787	2278.0881561777787	2278.0881561777787	2278.0881561777787	2278.0881561777787	2278.0881561777787	2278.0881561777787	2278.0881561777787	2278.0881561777787	2278.0881561777787	2278.0881561777787	2278.0881561777787	2278.0881561777787	2278.0881561777787	2278.0881561777787	2278.0881561777787	2278.0881561777787	2278.0881561777787	2278.0881561777787	2278.0881561777787	2278.0881561777787	2278.0881561777787	2278.0881561777787	2278.0881561777787	2278.0881561777787
2278.0881561777787	2278.0881561777787	2278.0881561777787	2278.0881561777787	2278.0881561777787	2278.0881561777787	2278.0881561777787	2278.0881561777787	2278.0881561777787	2278.0881561777787	2278.0881561777787	2278.0881561777787	2278.0881561777787	2278.0881561777787	2278.0881561777787	2278.0881561777787	2278.0881561777787	2278.0881561777787	2278.0881561777787	2278.0881561777787	2278.0881561777787	2278.0881561777787	2278.0881561777787	2278.0881561777787	2278.0881561777787	2278.0881561777787	2278.0881561777787	2278.0881561777787	2278.0881561777787	2278.0881561777787
2278.0881561777787	2278.0881561777787	2278.0881561777787	2278.0881561777787	2278.0881561777787	2278.0881561777787	2278.0881561777787	2278.0881561777787	2278.0881561777787	2278.0881561777787	2278.0881561777787	2278.0881561777787	2278.0881561777787	2278.0881561777787	2278.0881561777787	2278.0881561777787	2278.0881561777787	2278.0881561777787	2278.0881561777787	2278.0881561777787	2278.0881561777787	2278.0881561777787	2278.0881561777787	2278.0881561777787	2278.0881561777787	2278.0881561777787	2278.0881561777787	2278.0881561777787	2278.0881561777787	2278.0881561777787
1922.806120112797	1922.806120112797	1922.806120112797	1922.806120112797	1922.806120112797	1922.806120112797	1922.806120112797	1922.806120112797	1922.806120112797	1922.806120112797	1922.806120112797	1922.806120112797	1922.806120112797	1922.806120112797	1922.806120112797	1922.806120112797	1922.806120112797	1922.806120112797	1922.806120112797	1922.806120112797	1922.806120112797	1922.806120112797	1922.806120112797	1922.806120112797	1922.806120112797	1922.806120112797	1922.806120112797	1922.806120112797	1922.806120112797	1922.806120112797
1922.806120112797	1922.806120112797	1922.806120112797	1922.806120112797	1922.806120112797	1922.806120112797	1922.806120112797	1922.806120112797	1922.806120112797	1922.806120112797	1922.806120112797	1922.806120112797	1922.806120112797	1922.806120112797	1922.806120112797	1922.806120112797	1922.806120112797	1922.806120112797	1922.806120112797	1922.806120112797	1922.806120112797	1922.806120112797	1922.806120112797	1922.806120112797	1922.806120112797	1922.806120112797	1922.806120112797	1922.806120112797	1922.806120112797	1922.806120112797
1922.806120112797	1922.806120112797	1922.806120112797	1922.806120112797	1922.806120112797	1922.806120112797	1922.806120112797	1922.806120112797	1922.806120112797	1922.806120112797	1922.806120112797	1922.806120112797	1922.806120112797	1922.806120112797	1922.806120112797	1922.806120112797	1922.806120112797	1922.806120112797	1922.806120112797	1922.806120112797	1922.806120112797	1922.806120112797	1922.806120112797	1922.806120112797	1922.806120112797	1922.806120112797	1922.806120112797	1922.806120112797	1922.806120112797	1922.806120112797
1922.806120112797	1922.806120112797	1922.806120112797	1922.806120112797	1922.806120112797	1922.806120112797	1922.806120112797	1922.806120112797	1922.806120112797	1922.806120112797	1922.806120112797	1922.806120112797	1922.806120112797	1922.806120112797	1922.806120112797	1922.806120112797	1922.806120112797	1922.806120112797	1922.806120112797	1922.806120112797	1922.806120112797	1922.806120112797	1922.806120112797	1922.806120112797	1922.806120112797	1922.806120112797	1922.806120112797	1922.806120112797	1922.806120112797	1922.806120112797
1458.198578966476	1458.198578966476	1458.198578966476	1458.198578966476	1458.198578966476	1458.198578966476	1458.198578966476	1458.198578966476	1458.198578966476	1458.198578966476	1458.198578966476	1458.198578966476	1458.198578966476	1458.198578966476	1458.198578966476	1458.198578966476	1458.198578966476	1458.198578966476	1458.198578966476	1458.198578966476	1458.198578966476	1458.198578966476	1458.198578966476	1458.198578966476	1458.198578966476	1458.198578966476	1458.198578966476	1458.198578966476	1458.198578966476	1458.198578966476
1428.7471412288605	1428.7471412288605	1428.7471412288605	1428.7471412288605	1428.7471412288605	1428.7471412288605	1428.7471412288605	1428.7471412288605	1428.7471412288605	1428.7471412288605	1428.7471412288605	1428.7471412288605	1428.7471412288605	1428.7471412288605	1428.7471412288605	1428.7471412288605	1428.7471412288605	1428.7471412288605	1428.7471412288605	1428.7471412288605	1428.7471412288605	1428.7471412288605	1428.7471412288605	1428.7471412288605	1428.7471412288605	1428.7471412288605	1428.7471412288605	1428.7471412288605	1428.7471412288605	1428.7471412288605
1428.7471412288605	1428.7471412288605	1428.7471412288605	1428.7471412288605	1428.7471412288605	1428.7471412288605	1428.7471412288605	1428.7471412288605	1428.7471412288605	1428.7471412288605	1428.7471412288605	1428.7471412288605	1428.7471412288605	1428.7471412288605	1428.7471412288605	1428.7471412288605	1428.7471412288605	1428.7471412288605	1428.7471412288605	1428.7471412288605	1428.7471412288605	1428.7471412288605	1428.7471412288605	1428.7471412288605	1428.7471412288605	1428.7471412288605	1428.7471412288605	1428.7471412288605	1428.7471412288605	1428.7471412288605
1428.7471412288605	1428.7471412288605	1428.7471412288605	1428.7471412288605	1428.7471412288605	1428.7471412288605	1428.7471412288605	1428.7471412288605	1428.7471412288605	1428.7471412288605	1428.7471412288605	1428.7471412288605	1428.7471412288605	1428.7471412288605	1428.7471412288605	1428.7471412288605	1428.7471412288605	1428.7471412288605	1428.7471412288605	1428.7471412288605	1428.7471412288605	1428.7471412288605	1428.7471412288605	1428.7471412288605	1428.7471412288605	1428.7471412288605	1428.7471412288605	1428.7471412288605	1428.7471412288605	1428.7471412288605
1428.7471412288605	1428.7471412288605	1428.7471412288605	1428.7471412288605	1428.7471412288605	1428.7471412288605	1428.7471412288605	1428.7471412288605	1428.7471412288605	1428.7471412288605	1428.7471412288605	1428.7471412288605	1428.7471412288605	1428.7471412288605	1428.7471412288605	1428.7471412288605	1428.7471412288605	1428.7471412288605	1428.7471412288605	1428.7471412288605	1428.7471412288605	1428.7471412288605	1428.7471412288605	1428.7471412288605	1428.7471412288605	1428.7471412288605	1428.7471412288605	1428.7471412288605	1428.7471412288605	1428.7471412288605
1428.7471412288605	1428.7471412288605	1428.7471412288605	1428.7471412288605	1428.7471412288605	1428.7471412288605	1428.7471412288605	1428.7471412288605	1428.7471412288605	1428.7471412288605	1428.7471412288605	1428.7471412288605	1428.7471412288605	1428.7471412288605	1428.7471412288605	1428.7471412288605	1428.7471412288605	1428.7471412288605	1428.7471412288605	1428.7471412288605	1428.7471412288605	1428.7471412288605	1428.7471412288605	1428.7471412288605	1428.7471412288605	1428.7471412288605	1428.7471412288605	1428.7471412288605	1428.7471412288605	1428.7471412288605
1428.7471412288605	1428.7471412288605	1428.7471412288605	1428.7471412288605	1428.7471412288605	1428.7471412288605	1428.7471412288605	1428.7471412288605	1428.7471412288605	1428.7471412288605	1428.7471412288605	1428.7471412288605	1428.7471412288605	1428.7471412288605	1428.7471412288605	1428.7471412288605	1428.7471412288605	1428.7471412288605	1428.7471412288605	1428.7471412288605	1428.7471412288605	1428.7471412288605	1428.7471412288605	1428.7471412288605	1428.7471412288605	1428.7471412288605	1428.7471412288605	1428.7471412288605	1428.7471412288605	1428.7471412288605
1428.7471412288605	1428.7471412288605	1428.7471412288605	1428.7471412288605	1428.7471412288605	1428.7471412288605	1428.7471412288605	1428.7471412288605	1428.7471412288605	1428.7471412288605	1428.7471412288605	1428.7471412288605	1428.7471412288605	1428.7471412288605	1428.7471412288605	1428.7471412288605	1428.7471412288605	1428.7471412288605	1428.7471412288605	1428.7471412288605	1428.7471412288605	1428.7471412288605	1428.7471412288605	1428.7471412288605	1428.7471412288605	1428.7471412288605	1428.7471412288605	1428.7471412288605	1428.7471412288605	1428.7471412288605
1428.7471412288605	1428.7471412288605	1428.7471412288605	1428.7471412288605	1428.7471412288605	1428.7471412288605	1428.7471412288605	1428.7471412288605	1428.7471412288605	1428.7471412288605	1428.7471412288605	1428.7471412288605	1428.7471412288605	1428.7471412288605	1428.7471412288605	1428.7471412288605	1428.7471412288605	1428.7471412288605	1428.7471412288605	1428.7471412288605	1428.7471412288605	1428.7471412288605	1428.7471412288605	1428.7471412288605	1428.7471412288605	1428.7471412288605	1428.7471412288605	1428.7471412288605	1428.7471412288605	1428.7471412288605
1328.1338872026506	1328.1338872026506	1328.1338872026506	1328.1338872026506	1328.1338872026506	1328.1338872026506	1328.1338872026506	1328.1338872026506	1328.1338872026506	1328.1338872026506	1328.1338872026506	1328.1338872026506	1328.1338872026506	1328.1338872026506	1328.1338872026506	1328.1338872026506	1328.1338872026506	1328.1338872026506	1328.1338872026506	1328.1338872026506	1328.1338872026506	1328.1338872026506	1328.1338872026506	1328.1338872026506	1328.1338872026506	1328.1338872026506	1328.1338872026506	1328.1338872026506	1328.1338872026506	1328.1338872026506
1026.26598815024	1026.26598815024	1026.26598815024	1026.26598815024	1026.26598815024	1026.26598815024	1026.26598815024	1026.26598815024	1026.26598815024	1026.26598815024	1026.26598815024	1026.26598815024	1026.26598815024	1026.26598815024	1026.26598815024	1026.26598815024	1026.26598815024	1026.26598815024	1026.26598815024	1026.26598815024	1026.26598815024	1026.26598815024	1026.26598815024	1026.26598815024	1026.26598815024	1026.26598815024	1026.26598815024	1026.26598815024	1026.26598815024	1026.26598815024
1026.26598815024	1026.26598815024	1026.26598815024	1026.26598815024	1026.26598815024	1026.26598815024	1026.26598815024	1026.26598815024	1026.26598815024	1026.26598815024	1026.26598815024	1026.26598815024	1026.26598815024	1026.26598815024	1026.26598815024	1026.26598815024	1026.26598815024	1026.26598815024	1026.26598815024	1026.26598815024	1026.26598815024	1026.26598815024	1026.26598815024	1026.26598815024	1026.26598815024	1026.26598815024	1026.26598815024	1026.26598815024	1026.26598815024	1026.26598815024
1026.26598815024	1026.26598815024	1026.26598815024	1026.26598815024	1026.26598815024	1026.26598815024	1026.26598815024	1026.26598815024	1026.26598815024	1026.26598815024	1026.26598815024	1026.26598815024	1026.26598815024	1026.26598815024	1026.26598815024	1026.26598815024	1026.26598815024	1026.26598815024	1026.26598815024	1026.26598815024	1026.26598815024	1026.26598815024	1026.26598815024	1026.26598815024	1026.26598815024	1026.26598815024	1026.26598815024	1026.26598815024	1026.26598815024	1026.26598815024
982.8522182707113	982.8522182707113	982.8522182707113	982.8522182707113	982.8522182707113	982.8522182707113	982.8522182707113	982.8522182707113	982.8522182707113	982.8522182707113	982.8522182707113	982.8522182707113	982.8522182707113	982.8522182707113	982.8522182707113	982.8522182707113	982.8522182707113	982.8522182707113	982.8522182707113	982.8522182707113	982.8522182707113	982.8522182707113	982.8522182707113	982.8522182707113	982.8522182707113	982.8522182707113	982.8522182707113	982.8522182707113	982.8522182707113	982.8522182707113
982.8522182707113	982.8522182707113	982.8522182707113	982.8522182707113	982.8522182707113	982.8522182707113	982.8522182707113	982.8522182707113	982.8522182707113	982.8522182707113	982.8522182707113	982.8522182707113	982.8522182707113	982.8522182707113	982.8522182707113	982.8522182707113	982.8522182707113	982.8522182707113	982.8522182707113	982.8522182707113	982.8522182707113	982.8522182707113	982.8522182707113	982.8522182707113	982.8522182707113	982.8522182707113	982.8522182707113	982.8522182707113	982.8522182707113	982.8522182707113
846.0237249643529	846.0237249643529	846.0237249643529	846.0237249643529	846.0237249643529	846.0237249643529	846.0237249643529	846.0237249643529	846.0237249643529	846.0237249643529	846.0237249643529	846.0237249643529	846.0237249643529	846.0237249643529	846.0237249643529	846.0237249643529	846.0237249643529	846.0237249643529	846.0237249643529	846.0237249643529	846.0237249643529	846.0237249643529	846.0237249643529	846.0237249643529	846.0237249643529	846.0237249643529	846.0237249643529	846.0237249643529	846.0237249643529	846.0237249643529
846.0237249643529	846.0237249643529	846.0237249643529	846.0237249643529	846.0237249643529	846.0237249643529	846.0237249643529	846.0237249643529	846.0237249643529	846.0237249643529	846.0237249643529	846.0237249643529	846.0237249643529	846.0237249643529	846.0237249643529	846.0237249643529	846.0237249643529	846.0237249643529	846.0237249643529	846.0237249643529	846.0237249643529	846.0237249643529	846.0237249643529	846.0237249643529	846.0237249643529	846.0237249643529	846.0237249643529	846.0237249643529	846.0237249643529	846.0237249643529
834.1784611880669	834.1784611880669	834.1784611880669	834.1784611880669	834.1784611880669	834.1784611880669	834.1784611880669	834.1784611880669	834.1784611880669	834.1784611880669	834.1784611880669	834.1784611880669	834.1784611880669	834.1784611880669	834.1784611880669	834.1784611880669	834.1784611880669	834.1784611880669	834.1784611880669	834.1784611880669	834.1784611880669	834.1784611880669	834.1784611880669	834.1784611880669	834.1784611880669	834.1784611880669	834.1784611880669	834.1784611880669	834.1784611880669	834.1784611880669
721.032559722144	721.032559722144	721.032559722144	721.032559722144	721.032559722144	721.032559722144	721.032559722144	721.032559722144	721.032559722144	721.032559722144	721.032559722144	721.032559722144	721.032559722144	721.032559722144	721.032559722144	721.032559722144	721.032559722144	721.032559722144	721.032559722144	721.032559722144	721.032559722144	721.032559722144	721.032559722144	721.032559722144	721.032559722144	721.032559722144	721.032559722144	721.032559722144	721.032559722144	721.032559722144
721.032559722144	721.032559722144	721.032559722144	721.032559722144	721.032559722144	721.032559722144	721.032559722144	721.032559722144	721.032559722144	721.032559722144	721.032559722144	721.032559722144	721.032559722144	721.032559722144	721.032559722144	721.032559722144	721.032559722144	721.032559722144	721.032559722144	721.032559722144	721.032559722144	721.032559722144	721.032559722144	721.032559722144	721.032559722144	721.032559722144	721.032559722144	721.032559722144	721.032559722144	721.032559722144
721.032559722144	721.032559722144	721.032559722144	721.032559722144	721.032559722144	721.032559722144	721.032559722144	721.032559722144	721.032559722144	721.032559722144	721.032559722144	721.032559722144	721.032559722144	721.032559722144	721.032559722144	721.032559722144	721.032559722144	721.032559722144	721.032559722144	721.032559722144	721.032559722144	721.032559722144	721.032559722144	721.032559722144	721.032559722144	721.032559722144	721.032559722144	721.032559722144	721.032559722144	721.032559722144
721.032559722144	721.032559722144	721.032559722144	721.032559722144	721.032559722144	721.032559722144	721.032559722144	721.032559722144	721.032559722144	721.032559722144	721.032559722144	721.032559722144	721.032559722144	721.032559722144	721.032559722144	721.032559722144	721.032559722144	721.032559722144	721.032559722144	721.032559722144	721.032559722144	721.032559722144	721.032559722144	721.032559722144	721.032559722144	721.032559722144	721.032559722144	721.032559722144	721.032559722144	721.032559722144
659.4888784375476	659.4888784375476	659.4888784375476	659.4888784375476	659.4888784375476	659.4888784375476	659.4888784375476	659.4888784375476	659.4888784375476	659.4888784375476	659.4888784375476	659.4888784375476	659.4888784375476	659.4888784375476	659.4888784375476	659.4888784375476	659.4888784375476	659.4888784375476	659.4888784375476	659.4888784375476	659.4888784375476	659.4888784375476	659.4888784375476	659.4888784375476	659.4888784375476	659.4888784375476	659.4888784375476	659.4888784375476	659.4888784375476	659.4888784375476
659.4888784375476	659.4888784375476	659.4888784375476	659.4888784375476	659.4888784375476	659.4888784375476	659.4888784375476	659.4888784375476	659.4888784375476	659.4888784375476	659.4888784375476	659.4888784375476	659.4888784375476	659.4888784375476	659.4888784375476	659.4888784375476	659.4888784375476	659.4888784375476	659.4888784375476	659.4888784375476	659.4888784375476	659.4888784375476	659.4888784375476	659.4888784375476	659.4888784375476	659.4888784375476	659.4888784375476	659.4888784375476	659.4888784375476	659.4888784375476
569.1663832953543	569.1663832953543	569.1663832953543	569.1663832953543	569.1663832953543	569.1663832953543	569.1663832953543	569.1663832953543	569.1663832953543	569.1663832953543	569.1663832953543	569.1663832953543	569.1663832953543	569.1663832953543	569.1663832953543	569.1663832953543	569.1663832953543	569.1663832953543	569.1663832953543	569.1663832953543	569.1663832953543	569.1663832953543	569.1663832953543	569.1663832953543	569.1663832953543	569.1663832953543	569.1663832953543	569.1663832953543	569.1663832953543	569.1663832953543
569.1663832953543	569.1663832953543	569.1663832953543	569.1663832953543	569.1663832953543	569.1663832953543	569.1663832953543	569.1663832953543	569.1663832953543	569.1663832953543	569.1663832953543	569.1663832953543	569.1663832953543	569.1663832953543	569.1663832953543	569.1663832953543	569.1663832953543	569.1663832953543	569.1663832953543	569.1663832953543	569.1663832953543	569.1663832953543	569.1663832953543	569.1663832953543	569.1663832953543	569.1663832953543	569.1663832953543	569.1663832953543	569.1663832953543	569.1663832953543
569.1663832953543	569.1663832953543	569.1663832953543	569.1663832953543	569.1663832953543	569.1663832953543	569.1663832953543	569.1663832953543	569.1663832953543	569.1663832953543	569.1663832953543	569.1663832953543	569.1663832953543	569.1663832953543	569.1663832953543	569.1663832953543	569.1663832953543	569.1663832953543	569.1663832953543	569.1663832953543	569.1663832953543	569.1663832953543	569.1663832953543	569.1663832953543	569.1663832953543	569.1663832953543	569.1663832953543	569.1663832953543	569.1663832953543	569.1663832953543
569.1663832953543	569.1663832953543	569.1663832953543	569.1663832953543	569.1663832953543	569.1663832953543	569.1663832953543	569.1663832953543	569.1663832953543	569.1663832953543	569.1663832953543	569.1663832953543	569.1663832953543	569.1663832953543	569.1663832953543	569.1663832953543	569.1663832953543	569.1663832953543	569.1663832953543	569.1663832953543	569.1663832953543	569.1663832953543	569.1663832953543	569.1663832953543	569.1663832953543	569.1663832953543	569.1663832953543	569.1663832953543	569.1663832953543	569.1663832953543
569.1663832953543	569.1663832953543	569.1663832953543	569.1663832953543	569.1663832953543	569.1663832953543	569.1663832953543	569.1663832953543	569.1663832953543	569.1663832953543	569.1663832953543	569.1663832953543	569.1663832953543	569.1663832953543	569.1663832953543	569.1663832953543	569.1663832953543	569.1663832953543	569.1663832953543	569.1663832953543	569.1663832953543	569.1663832953543	569.1663832953543	569.1663832953543	569.1663832953543	569.1663832953543	569.1663832953543	569.1663832953543	569.1663832953543	569.1663832953543
569.1663832953543	569.1663832953543	569.1663832953543	569.1663832953543	569.1663832953543	569.1663832953543	569.1663832953543	569.1663832953543	569.1663832953543	569.1663832953543	569.1663832953543	569.1663832953543	569.1663832953543	569.1663832953543	569.1663832953543	569.1663832953543	569.1663832953543	569.1663832953543	569.1663832953543	569.1663832953543	569.1663832953543	569.1663832953543	569.1663832953543	569.1663832953543	569.1663832953543	569.1663832953543	569.1663832953543	569.1663832953543	569.1663832953543	569.1663832953543
569.1663832953543	569.1663832953543	569.1663832953543	569.1663832953543	569.1663832953543	569.1663832953543	569.1663832953543	569.1663832953543	569.1663832953543	569.1663832953543	569.1663832953543	569.1663832953543	569.1663832953543	569.1663832953543	569.1663832953543	569.1663832953543	569.1663832953543	569.1663832953543	569.1663832953543	569.1663832953543	569.1663832953543	569.1663832953543	569.1663832953543	569.1663832953543	569.1663832953543	569.1663832953543	569.1663832953543	569.1663832953543	569.1663832953543	569.1663832953543
569.1663832953543	569.1663832953543	569.1663832953543	569.1663832953543	569.1663832953543	569.1663832953543	569.1663832953543	569.1663832953543	569.1663832953543	569.1663832953543	569.1663832953543	569.1663832953543	569.1663832953543	569.1663832953543	569.1663832953543	569.1663832953543	569.1663832953543	569.1663832953543	569.1663832953543	569.1663832953543	569.1663832953543	569.1663832953543	569.1663832953543	569.1663832953543	569.1663832953543	569.1663832953543	569.1663832953543	569.1663832953543	569.1663832953543	569.1663832953543
561.5736416642546	561.5736416642546	561.5736416642546	561.5736416642546	561.5736416642546	561.5736416642546	561.5736416642546	561.5736416642546	561.5736416642546	561.5736416642546	561.5736416642546	561.5736416642546	561.5736416642546	561.5736416642546	561.5736416642546	561.5736416642546	561.5736416642546	561.5736416642546	561.5736416642546	561.5736416642546	561.5736416642546	561.5736416642546	561.5736416642546	561.5736416642546	561.5736416642546	561.5736416642546	561.5736416642546	561.5736416642546	561.5736416642546	561.5736416642546
561.5736416642546	561.5736416642546	561.5736416642546	561.5736416642546	561.5736416642546	561.5736416642546	561.5736416642546	561.5736416642546	561.5736416642546	561.5736416642546	561.5736416642546	561.5736416642546	561.5736416642546	561.5736416642546	561.5736416642546	561.5736416642546	561.5736416642546	561.5736416642546	561.5736416642546	561.5736416642546	561.5736416642546	561.5736416642546	561.5736416642546	561.5736416642546	561.5736416642546	561.5736416642546	561.5736416642546	561.5736416642546	561.5736416642546	561.5736416642546
561.5736416642546	561.5736416642546	561.5736416642546	561.5736416642546	561.5736416642546	561.5736416642546	561.5736416642546	561.5736416642546	561.5736416642546	561.5736416642546	561.5736416642546	561.5736416642546	561.5736416642546	561.5736416642546	561.5736416642546	561.5736416642546	561.5736416642546	561.5736416642546	561.5736416642546	561.5736416642546	561.5736416642546	561.5736416642546	561.5736416642546	561.5736416642546	561.5736416642546	561.5736416642546	561.5736416642546	561.5736416642546	561.5736416642546	561.5736416642546
552.799071320855	552.799071320855	552.799071320855	552.799071320855	552.799071320855	552.799071320855	552.799071320855	552.799071320855	552.799071320855	552.799071320855	552.799071320855	552.799071320855	552.799071320855	552.799071320855	552.799071320855	552.799071320855	552.799071320855	552.799071320855	552.799071320855	552.799071320855	552.799071320855	552.799071320855	552.799071320855	552.799071320855	552.799071320855	552.799071320855	552.799071320855	552.799071320855	552.799071320855	552.799071320855
552.799071320855	552.799071320855	552.799071320855	552.799071320855	552.799071320855	552.799071320855	552.799071320855	552.799071320855	552.799071320855	552.799071320855	552.799071320855	552.799071320855	552.799071320855	552.799071320855	552.799071320855	552.799071320855	552.799071320855	552.799071320855	552.799071320855	552.799071320855	552.799071320855	552.799071320855	552.799071320855	552.799071320855	552.799071320855	552.799071320855	552.799071320855	552.799071320855	552.799071320855	552.799071320855
552.799071320855	552.799071320855	552.799071320855	552.799071320855	552.799071320855	552.799071320855	552.799071320855	552.799071320855	552.799071320855	552.799071320855	552.799071320855	552.799071320855	552.799071320855	552.799071320855	552.799071320855	552.799071320855	552.799071320855	552.799071320855	552.799071320855	552.799071320855	552.799071320855	552.799071320855	552.799071320855	552.799071320855	552.799071320855	552.799071320855	552.799071320855	552.799071320855	552.799071320855	552.799071320855
552.3031843260319	552.3031843260319	552.3031843260319	552.3031843260319	552.3031843260319	552.3031843260319	552.3031843260319	552.3031843260319	552.3031843260319	552.3031843260319	552.3031843260319	552.3031843260319	552.3031843260319	552.3031843260319	552.3031843260319	552.3031843260319	552.3031843260319	552.3031843260319	552.3031843260319	552.3031843260319	552.3031843260319	552.3031843260319	552.3031843260319	552.3031843260319	552.3031843260319	552.3031843260319	552.3031843260319	552.3031843260319	552.3031843260319	552.3031843260319
552.3031843260319	552.3031843260319	552.3031843260319	552.3031843260319	552.3031843260319	552.3031843260319	552.3031843260319	552.3031843260319	552.3031843260319	552.3031843260319	552.3031843260319	552.3031843260319	552.3031843260319	552.3031843260319	552.3031843260319	552.3031843260319	552.3031843260319	552.3031843260319	552.3031843260319	552.3031843260319	552.3031843260319	552.3031843260319	552.3031843260319	552.3031843260319	552.3031843260319	552.3031843260319	552.3031843260319	552.3031843260319	552.3031843260319	552.3031843260319
552.3031843260319	552.3031843260319	552.3031843260319	552.3031843260319	552.3031843260319	552.3031843260319	552.3031843260319	552.3031843260319	552.3031843260319	552.3031843260319	552.3031843260319	552.3031843260319	552.3031843260319	552.3031843260319	552.3031843260319	552.3031843260319	552.3031843260319	552.3031843260319	552.3031843260319	552.3031843260319	552.3031843260319	552.3031843260319	552.3031843260319	552.3031843260319	552.3031843260319	552.3031843260319	552.3031843260319	552.3031843260319	552.3031843260319	552.3031843260319
552.3031843260319	552.3031843260319	552.3031843260319	552.3031843260319	552.3031843260319	552.3031843260319	552.3031843260319	552.3031843260319	552.3031843260319	552.3031843260319	552.3031843260319	552.3031843260319	552.3031843260319	552.3031843260319	552.3031843260319	552.3031843260319	552.3031843260319	552.3031843260319	552.3031843260319	552.3031843260319	552.3031843260319	552.3031843260319	552.3031843260319	552.3031843260319	552.3031843260319	552.3031843260319	552.3031843260319	552.3031843260319	552.3031843260319	552.3031843260319
492.1818356385889	492.1818356385889	492.1818356385889	492.1818356385889	492.1818356385889	492.1818356385889	492.1818356385889	492.1818356385889	492.1818356385889	492.1818356385889	492.1818356385889	492.1818356385889	492.1818356385889	492.1818356385889	492.1818356385889	492.1818356385889	492.1818356385889	492.1818356385889	492.1818356385889	492.1818356385889	492.1818356385889	492.1818356385889	492.1818356385889	492.1818356385889	492.1818356385889	492.1818356385889	492.1818356385889	492.1818356385889	492.1818356385889	492.1818356385889
492.1818356385889	492.1818356385889	492.1818356385889	492.1818356385889	492.1818356385889	492.1818356385889	492.1818356385889	492.1818356385889	492.1818356385889	492.1818356385889	492.1818356385889	492.1818356385889	492.1818356385889	492.1818356385889	492.1818356385889	492.1818356385889	492.1818356385889	492.1818356385889	492.1818356385889	492.1818356385889	492.1818356385889	492.1818356385889	492.1818356385889	492.1818356385889	492.1818356385889	492.1818356385889	492.1818356385889	492.1818356385889	492.1818356385889	492.1818356385889
492.1818356385889	492.1818356385889	492.1818356385889	492.1818356385889	492.1818356385889	492.1818356385889	492.1818356385889	492.1818356385889	492.1818356385889	492.1818356385889	492.1818356385889	492.1818356385889	492.1818356385889	492.1818356385889	492.1818356385889	492.1818356385889	492.1818356385889	492.1818356385889	492.1818356385889	492.1818356385889	492.1818356385889	492.1818356385889	492.1818356385889	492.1818356385889	492.1818356385889	492.1818356385889	492.1818356385889	492.1818356385889	492.1818356385889	492.1818356385889
477.5541638169292	477.5541638169292	477.5541638169292	477.5541638169292	477.5541638169292	477.5541638169292	477.5541638169292	477.5541638169292	477.5541638169292	477.5541638169292	477.5541638169292	477.5541638169292	477.5541638169292	477.5541638169292	477.5541638169292	477.5541638169292	477.5541638169292	477.5541638169292	477.5541638169292	477.5541638169292	477.5541638169292	477.5541638169292	477.5541638169292	477.5541638169292	477.5541638169292	477.5541638169292	477.5541638169292	477.5541638169292	477.5541638169292	477.5541638169292
477.5541638169292	477.5541638169292	477.5541638169292	477.5541638169292	477.5541638169292	477.5541638169292	477.5541638169292	477.5541638169292	477.5541638169292	477.5541638169292	477.5541638169292	477.5541638169292	477.5541638169292	477.5541638169292	477.5541638169292	477.5541638169292	477.5541638169292	477.5541638169292	477.5541638169292	477.5541638169292	477.5541638169292	477.5541638169292	477.5541638169292	477.5541638169292	477.5541638169292	477.5541638169292	477.5541638169292	477.5541638169292	477.5541638169292	477.5541638169292
477.5541638169292	477.5541638169292	477.5541638169292	477.5541638169292	477.5541638169292	477.5541638169292	477.5541638169292	477.5541638169292	477.5541638169292	477.5541638169292	477.5541638169292	477.5541638169292	477.5541638169292	477.5541638169292	477.5541638169292	477.5541638169292	477.5541638169292	477.5541638169292	477.5541638169292	477.5541638169292	477.5541638169292	477.5541638169292	477.5541638169292	477.5541638169292	477.5541638169292	477.5541638169292	477.5541638169292	477.5541638169292	477.5541638169292	477.5541638169292
473.1881449638764	473.1881449638764	473.1881449638764	473.1881449638764	473.1881449638764	473.1881449638764	473.1881449638764	473.1881449638764	473.1881449638764	473.1881449638764	473.1881449638764	473.1881449638764	473.1881449638764	473.1881449638764	473.1881449638764	473.1881449638764	473.1881449638764	473.1881449638764	473.1881449638764	473.1881449638764	473.1881449638764	473.1881449638764	473.1881449638764	473.1881449638764	473.1881449638764	473.1881449638764	473.1881449638764	473.1881449638764	473.1881449638764	473.1881449638764
468.807330412601	468.807330412601	468.807330412601	468.807330412601	468.807330412601	468.807330412601	468.807330412601	468.807330412601	468.807330412601	468.807330412601	468.807330412601	468.807330412601	468.807330412601	468.807330412601	468.807330412601	468.807330412601	468.807330412601	468.807330412601	468.807330412601	468.807330412601	468.807330412601	468.807330412601	468.807330412601	468.807330412601	468.807330412601	468.807330412601	468.807330412601	468.807330412601	468.807330412601	468.807330412601
468.807330412601	468.807330412601	468.807330412601	468.807330412601	468.807330412601	468.807330412601	468.807330412601	468.807330412601	468.807330412601	468.807330412601	468.807330412601	468.807330412601	468.807330412601	468.807330412601	468.807330412601	468.807330412601	468.807330412601	468.807330412601	468.807330412601	468.807330412601	468.807330412601	468.807330412601	468.807330412601	468.807330412601	468.807330412601	468.807330412601	468.807330412601	468.807330412601	468.807330412601	468.807330412601
468.807330412601	468.807330412601	468.807330412601	468.807330412601	468.807330412601	468.807330412601	468.807330412601	468.807330412601	468.807330412601	468.807330412601	468.807330412601	468.807330412601	468.807330412601	468.807330412601	468.807330412601	468.807330412601	468.807330412601	468.807330412601	468.807330412601	468.807330412601	468.807330412601	468.807330412601	468.807330412601	468.807330412601	468.807330412601	468.807330412601	468.807330412601	468.807330412601	468.807330412601	468.807330412601
461.2448570081269	461.2448570081269	461.2448570081269	461.2448570081269	461.2448570081269	461.2448570081269	461.2448570081269	461.2448570081269	461.2448570081269	461.2448570081269	461.2448570081269	461.2448570081269	461.2448570081269	461.2448570081269	461.2448570081269	461.2448570081269	461.2448570081269	461.2448570081269	461.2448570081269	461.2448570081269	461.2448570081269	461.2448570081269	461.2448570081269	461.2448570081269	461.2448570081269	461.2448570081269	461.2448570081269	461.2448570081269	461.2448570081269	461.2448570081269
456.18923244623716	456.18923244623716	456.18923244623716	456.18923244623716	456.18923244623716	456.18923244623716	456.18923244623716	456.18923244623716	456.18923244623716	456.18923244623716	456.18923244623716	456.18923244623716	456.18923244623716	456.18923244623716	456.18923244623716	456.18923244623716	456.18923244623716	456.18923244623716	456.18923244623716	456.18923244623716	456.18923244623716	456.18923244623716	456.18923244623716	456.18923244623716	456.18923244623716	456.18923244623716	456.18923244623716	456.18923244623716	456.18923244623716	456.18923244623716
432.4630048129392	432.4630048129392	432.4630048129392	432.4630048129392	432.4630048129392	432.4630048129392	432.4630048129392	432.4630048129392	432.4630048129392	432.4630048129392	432.4630048129392	432.4630048129392	432.4630048129392	432.4630048129392	432.4630048129392	432.4630048129392	432.4630048129392	432.4630048129392	432.4630048129392	432.4630048129392	432.4630048129392	432.4630048129392	432.4630048129392	432.4630048129392	432.4630048129392	432.4630048129392	432.4630048129392	432.4630048129392	432.4630048129392	432.4630048129392
432.4630048129392	432.4630048129392	432.4630048129392	432.4630048129392	432.4630048129392	432.4630048129392	432.4630048129392	432.4630048129392	432.4630048129392	432.4630048129392	432.4630048129392	432.4630048129392	432.4630048129392	432.4630048129392	432.4630048129392	432.4630048129392	432.4630048129392	432.4630048129392	432.4630048129392	432.4630048129392	432.4630048129392	432.4630048129392	432.4630048129392	432.4630048129392	432.4630048129392	432.4630048129392	432.4630048129392	432.4630048129392	432.4630048129392	432.4630048129392
432.4630048129392	432.4630048129392	432.4630048129392	432.4630048129392	432.4630048129392	432.4630048129392	432.4630048129392	432.4630048129392	432.4630048129392	432.4630048129392	432.4630048129392	432.4630048129392	432.4630048129392	432.4630048129392	432.4630048129392	432.4630048129392	432.4630048129392	432.4630048129392	432.4630048129392	432.4630048129392	432.4630048129392	432.4630048129392	432.4630048129392	432.4630048129392	432.4630048129392	432.4630048129392	432.4630048129392	432.4630048129392	432.4630048129392	432.4630048129392
432.4630048129392	432.4630048129392	432.4630048129392	432.4630048129392	432.4630048129392	432.4630048129392	432.4630048129392	432.4630048129392	432.4630048129392	432.4630048129392	432.4630048129392	432.4630048129392	432.4630048129392	432.4630048129392	432.4630048129392	432.4630048129392	432.4630048129392	432.4630048129392	432.4630048129392	432.4630048129392	432.4630048129392	432.4630048129392	432.4630048129392	432.4630048129392	432.4630048129392	432.4630048129392	432.4630048129392	432.4630048129392	432.4630048129392	432.4630048129392
427.92580654236997	427.92580654236997	427.92580654236997	427.92580654236997	427.92580654236997	427.92580654236997	427.92580654236997	427.92580654236997	427.92580654236997	427.92580654236997	427.92580654236997	427.92580654236997	427.92580654236997	427.92580654236997	427.92580654236997	427.92580654236997	427.92580654236997	427.92580654236997	427.92580654236997	427.92580654236997	427.92580654236997	427.92580654236997	427.92580654236997	427.92580654236997	427.92580654236997	427.92580654236997	427.92580654236997	427.92580654236997	427.92580654236997	427.92580654236997
427.92580654236997	427.92580654236997	427.92580654236997	427.92580654236997	427.92580654236997	427.92580654236997	427.92580654236997	427.92580654236997	427.92580654236997	427.92580654236997	427.92580654236997	427.92580654236997	427.92580654236997	427.92580654236997	427.92580654236997	427.92580654236997	427.92580654236997	427.92580654236997	427.92580654236997	427.92580654236997	427.92580654236997	427.92580654236997	427.92580654236997	427.92580654236997	427.92580654236997	427.92580654236997	427.92580654236997	427.92580654236997	427.92580654236997	427.92580654236997
420.9464053731633	420.9464053731633	420.9464053731633	420.9464053731633	420.9464053731633	420.9464053731633	420.9464053731633	420.9464053731633	420.9464053731633	420.9464053731633	420.9464053731633	420.9464053731633	420.9464053731633	420.9464053731633	420.9464053731633	420.9464053731633	420.9464053731633	420.9464053731633	420.9464053731633	420.9464053731633	420.9464053731633	420.9464053731633	420.9464053731633	420.9464053731633	420.9464053731633	420.9464053731633	420.9464053731633	420.9464053731633	420.9464053731633	420.9464053731633
420.9464053731633	420.9464053731633	420.9464053731633	420.9464053731633	420.9464053731633	420.9464053731633	420.9464053731633	420.9464053731633	420.9464053731633	420.9464053731633	420.9464053731633	420.9464053731633	420.9464053731633	420.9464053731633	420.9464053731633	420.9464053731633	420.9464053731633	420.9464053731633	420.9464053731633	420.9464053731633	420.9464053731633	420.9464053731633	420.9464053731633	420.9464053731633	420.9464053731633	420.9464053731633	420.9464053731633	420.9464053731633	420.9464053731633	420.9464053731633
410.3855421660607	410.3855421660607	410.3855421660607	410.3855421660607	410.3855421660607	410.3855421660607	410.3855421660607	410.3855421660607	410.3855421660607	410.3855421660607	410.3855421660607	410.3855421660607	410.3855421660607	410.3855421660607	410.3855421660607	410.3855421660607	410.3855421660607	410.3855421660607	410.3855421660607	410.3855421660607	410.3855421660607	410.3855421660607	410.3855421660607	410.3855421660607	410.3855421660607	410.3855421660607	410.3855421660607	410.3855421660607	410.3855421660607	410.3855421660607
410.3855421660607	410.3855421660607	410.3855421660607	410.3855421660607	410.3855421660607	410.3855421660607	410.3855421660607	410.3855421660607	410.3855421660607	410.3855421660607	410.3855421660607	410.3855421660607	410.3855421660607	410.3855421660607	410.3855421660607	410.3855421660607	410.3855421660607	410.3855421660607	410.3855421660607	410.3855421660607	410.3855421660607	410.3855421660607	410.3855421660607	410.3855421660607	410.3855421660607	410.3855421660607	410.3855421660607	410.3855421660607	410.3855421660607	410.3855421660607
402.7102554867125	402.7102554867125	402.7102554867125	402.7102554867125	402.7102554867125	402.7102554867125	402.7102554867125	402.7102554867125	402.7102554867125	402.7102554867125	402.7102554867125	402.7102554867125	402.7102554867125	402.7102554867125	402.7102554867125	402.7102554867125	402.7102554867125	402.7102554867125	402.7102554867125	402.7102554867125	402.7102554867125	402.7102554867125	402.7102554867125	402.7102554867125	402.7102554867125	402.7102554867125	402.7102554867125	402.7102554867125	402.7102554867125	402.7102554867125
398.3821435532707	398.3821435532707	398.3821435532707	398.3821435532707	398.3821435532707	398.3821435532707	398.3821435532707	398.3821435532707	398.3821435532707	398.3821435532707	398.3821435532707	398.3821435532707	398.3821435532707	398.3821435532707	398.3821435532707	398.3821435532707	398.3821435532707	398.3821435532707	398.3821435532707	398.3821435532707	398.3821435532707	398.3821435532707	398.3821435532707	398.3821435532707	398.3821435532707	398.3821435532707	398.3821435532707	398.3821435532707	398.3821435532707	398.3821435532707
398.3821435532707	398.3821435532707	398.3821435532707	398.3821435532707	398.3821435532707	398.3821435532707	398.3821435532707	398.3821435532707	398.3821435532707	398.3821435532707	398.3821435532707	398.3821435532707	398.3821435532707	398.3821435532707	398.3821435532707	398.3821435532707	398.3821435532707	398.3821435532707	398.3821435532707	398.3821435532707	398.3821435532707	398.3821435532707	398.3821435532707	398.3821435532707	398.3821435532707	398.3821435532707	398.3821435532707	398.3821435532707	398.3821435532707	398.3821435532707
398.3821435532707	398.3821435532707	398.3821435532707	398.3821435532707	398.3821435532707	398.3821435532707	398.3821435532707	398.3821435532707	398.3821435532707	398.3821435532707	398.3821435532707	398.3821435532707	398.3821435532707	398.3821435532707	398.3821435532707	398.3821435532707	398.3821435532707	398.3821435532707	398.3821435532707	398.3821435532707	398.3821435532707	398.3821435532707	398.3821435532707	398.3821435532707	398.3821435532707	398.3821435532707	398.3821435532707	398.3821435532707	398.3821435532707	398.3821435532707
398.3821435532707	398.3821435532707	398.3821435532707	398.3821435532707	398.3821435532707	398.3821435532707	398.3821435532707	398.3821435532707	398.3821435532707	398.3821435532707	398.3821435532707	398.3821435532707	398.3821435532707	398.3821435532707	398.3821435532707	398.3821435532707	398.3821435532707	398.3821435532707	398.3821435532707	398.3821435532707	398.3821435532707	398.3821435532707	398.3821435532707	398.3821435532707	398.3821435532707	398.3821435532707	398.3821435532707	398.3821435532707	398.3821435532707	398.3821435532707
398.3821435532707	398.3821435532707	398.3821435532707	398.3821435532707	398.3821435532707	398.3821435532707	398.3821435532707	398.3821435532707	398.3821435532707	398.3821435532707	398.3821435532707	398.3821435532707	398.3821435532707	398.3821435532707	398.3821435532707	398.3821435532707	398.3821435532707	398.3821435532707	398.3821435532707	398.3821435532707	398.3821435532707	398.3821435532707	398.3821435532707	398.3821435532707	398.3821435532707	398.3821435532707	398.3821435532707	398.3821435532707	398.3821435532707	398.3821435532707
396.2395497119892	396.2395497119892	396.2395497119892	396.2395497119892	396.2395497119892	396.2395497119892	396.2395497119892	396.2395497119892	396.2395497119892	396.2395497119892	396.2395497119892	396.2395497119892	396.2395497119892	396.2395497119892	396.2395497119892	396.2395497119892	396.2395497119892	396.2395497119892	396.2395497119892	396.2395497119892	396.2395497119892	396.2395497119892	396.2395497119892	396.2395497119892	396.2395497119892	396.2395497119892	396.2395497119892	396.2395497119892	396.2395497119892	396.2395497119892
393.2225284479133	393.2225284479133	393.2225284479133	393.2225284479133	393.2225284479133	393.2225284479133	393.2225284479133	393.2225284479133	393.2225284479133	393.2225284479133	393.2225284479133	393.2225284479133	393.2225284479133	393.2225284479133	393.2225284479133	393.2225284479133	393.2225284479133	393.2225284479133	393.2225284479133	393.2225284479133	393.2225284479133	393.2225284479133	393.2225284479133	393.2225284479133	393.2225284479133	393.2225284479133	393.2225284479133	393.2225284479133	393.2225284479133	393.2225284479133
376.6162133895913	376.6162133895913	376.6162133895913	376.6162133895913	376.6162133895913	376.6162133895913	376.6162133895913	376.6162133895913	376.6162133895913	376.6162133895913	376.6162133895913	376.6162133895913	376.6162133895913	376.6162133895913	376.6162133895913	376.6162133895913	376.6162133895913	376.6162133895913	376.6162133895913	376.6162133895913	376.6162133895913	376.6162133895913	376.6162133895913	376.6162133895913	376.6162133895913	376.6162133895913	376.6162133895913	376.6162133895913	376.6162133895913	376.6162133895913
376.6162133895913	376.6162133895913	376.6162133895913	376.6162133895913	376.6162133895913	376.6162133895913	376.6162133895913	376.6162133895913	376.6162133895913	376.6162133895913	376.6162133895913	376.6162133895913	376.6162133895913	376.6162133895913	376.6162133895913	376.6162133895913	376.6162133895913	376.6162133895913	376.6162133895913	376.6162133895913	376.6162133895913	376.6162133895913	376.6162133895913	376.6162133895913	376.6162133895913	376.6162133895913	376.6162133895913	376.6162133895913	376.6162133895913	376.6162133895913
376.6162133895913	376.6162133895913	376.6162133895913	376.6162133895913	376.6162133895913	376.6162133895913	376.6162133895913	376.6162133895913	376.6162133895913	376.6162133895913	376.6162133895913	376.6162133895913	376.6162133895913	376.6162133895913	376.6162133895913	376.6162133895913	376.6162133895913	376.6162133895913	376.6162133895913	376.6162133895913	376.6162133895913	376.6162133895913	376.6162133895913	376.6162133895913	376.6162133895913	376.6162133895913	376.6162133895913	376.6162133895913	376.6162133895913	376.6162133895913
376.6162133895913	376.6162133895913	376.6162133895913	376.6162133895913	376.6162133895913	376.6162133895913	376.6162133895913	376.6162133895913	376.6162133895913	376.6162133895913	376.6162133895913	376.6162133895913	376.6162133895913	376.6162133895913	376.6162133895913	376.6162133895913	376.6162133895913	376.6162133895913	376.6162133895913	376.6162133895913	376.6162133895913	376.6162133895913	376.6162133895913	376.6162133895913	376.6162133895913	376.6162133895913	376.6162133895913	376.6162133895913	376.6162133895913	376.6162133895913
376.6162133895913	376.6162133895913	376.6162133895913	376.6162133895913	376.6162133895913	376.6162133895913	376.6162133895913	376.6162133895913	376.6162133895913	376.6162133895913	376.6162133895913	376.6162133895913	376.6162133895913	376.6162133895913	376.6162133895913	376.6162133895913	376.6162133895913	376.6162133895913	376.6162133895913	376.6162133895913	376.6162133895913	376.6162133895913	376.6162133895913	376.6162133895913	376.6162133895913	376.6162133895913	376.6162133895913	376.6162133895913	376.6162133895913	376.6162133895913
376.6162133895913	376.6162133895913	376.6162133895913	376.6162133895913	376.6162133895913	376.6162133895913	376.6162133895913	376.6162133895913	376.6162133895913	376.6162133895913	376.6162133895913	376.6162133895913	376.6162133895913	376.6162133895913	376.6162133895913	376.6162133895913	376.6162133895913	376.6162133895913	376.6162133895913	376.6162133895913	376.6162133895913	376.6162133895913	376.6162133895913	376.6162133895913	376.6162133895913	376.6162133895913	376.6162133895913	376.6162133895913	376.6162133895913	376.6162133895913
374.5449932098752	374.5449932098752	374.5449932098752	374.5449932098752	374.5449932098752	374.5449932098752	374.5449932098752	374.5449932098752	374.5449932098752	374.5449932098752	374.5449932098752	374.5449932098752	374.5449932098752	374.5449932098752	374.5449932098752	374.5449932098752	374.5449932098752	374.5449932098752	374.5449932098752	374.5449932098752	374.5449932098752	374.5449932098752	374.5449932098752	374.5449932098752	374.5449932098752	374.5449932098752	374.5449932098752	374.5449932098752	374.5449932098752	374.5449932098752
372.8529766558296	372.8529766558296	372.8529766558296	372.8529766558296	372.8529766558296	372.8529766558296	372.8529766558296	372.8529766558296	372.8529766558296	372.8529766558296	372.8529766558296	372.8529766558296	372.8529766558296	372.8529766558296	372.8529766558296	372.8529766558296	372.8529766558296	372.8529766558296	372.8529766558296	372.8529766558296	372.8529766558296	372.8529766558296	372.8529766558296	372.8529766558296	372.8529766558296	372.8529766558296	372.8529766558296	372.8529766558296	372.8529766558296	372.8529766558296
369.42562586926283	369.42562586926283	369.42562586926283	369.42562586926283	369.42562586926283	369.42562586926283	369.42562586926283	369.42562586926283	369.42562586926283	369.42562586926283	369.42562586926283	369.42562586926283	369.42562586926283	369.42562586926283	369.42562586926283	369.42562586926283	369.42562586926283	369.42562586926283	369.42562586926283	369.42562586926283	369.42562586926283	369.42562586926283	369.42562586926283	369.42562586926283	369.42562586926283	369.42562586926283	369.42562586926283	369.42562586926283	369.42562586926283	369.42562586926283
366.60021599567705	366.60021599567705	366.60021599567705	366.60021599567705	366.60021599567705	366.60021599567705	366.60021599567705	366.60021599567705	366.60021599567705	366.60021599567705	366.60021599567705	366.60021599567705	366.60021599567705	366.60021599567705	366.60021599567705	366.60021599567705	366.60021599567705	366.60021599567705	366.60021599567705	366.60021599567705	366.60021599567705	366.60021599567705	366.60021599567705	366.60021599567705	366.60021599567705	366.60021599567705	366.60021599567705	366.60021599567705	366.60021599567705	366.60021599567705
364.6456530098444	364.6456530098444	364.6456530098444	364.6456530098444	364.6456530098444	364.6456530098444	364.6456530098444	364.6456530098444	364.6456530098444	364.6456530098444	364.6456530098444	364.6456530098444	364.6456530098444	364.6456530098444	364.6456530098444	364.6456530098444	364.6456530098444	364.6456530098444	364.6456530098444	364.6456530098444	364.6456530098444	364.6456530098444	364.6456530098444	364.6456530098444	364.6456530098444	364.6456530098444	364.6456530098444	364.6456530098444	364.6456530098444	364.6456530098444
364.6456530098444	364.6456530098444	364.6456530098444	364.6456530098444	364.6456530098444	364.6456530098444	364.6456530098444	364.6456530098444	364.6456530098444	364.6456530098444	364.6456530098444	364.6456530098444	364.6456530098444	364.6456530098444	364.6456530098444	364.6456530098444	364.6456530098444	364.6456530098444	364.6456530098444	364.6456530098444	364.6456530098444	364.6456530098444	364.6456530098444	364.6456530098444	364.6456530098444	364.6456530098444	364.6456530098444	364.6456530098444	364.6456530098444	364.6456530098444
363.54929831220556	363.54929831220556	363.54929831220556	363.54929831220556	363.54929831220556	363.54929831220556	363.54929831220556	363.54929831220556	363.54929831220556	363.54929831220556	363.54929831220556	363.54929831220556	363.54929831220556	363.54929831220556	363.54929831220556	363.54929831220556	363.54929831220556	363.54929831220556	363.54929831220556	363.54929831220556	363.54929831220556	363.54929831220556	363.54929831220556	363.54929831220556	363.54929831220556	363.54929831220556	363.54929831220556	363.54929831220556	363.54929831220556	363.54929831220556
363.54929831220556	363.54929831220556	363.54929831220556	363.54929831220556	363.54929831220556	363.54929831220556	363.54929831220556	363.54929831220556	363.54929831220556	363.54929831220556	363.54929831220556	363.54929831220556	363.54929831220556	363.54929831220556	363.54929831220556	363.54929831220556	363.54929831220556	363.54929831220556	363.54929831220556	363.54929831220556	363.54929831220556	363.54929831220556	363.54929831220556	363.54929831220556	363.54929831220556	363.54929831220556	363.54929831220556	363.54929831220556	363.54929831220556	363.54929831220556
363.54929831220556	363.54929831220556	363.54929831220556	363.54929831220556	363.54929831220556	363.54929831220556	363.54929831220556	363.54929831220556	363.54929831220556	363.54929831220556	363.54929831220556	363.54929831220556	363.54929831220556	363.54929831220556	363.54929831220556	363.54929831220556	363.54929831220556	363.54929831220556	363.54929831220556	363.54929831220556	363.54929831220556	363.54929831220556	363.54929831220556	363.54929831220556	363.54929831220556	363.54929831220556	363.54929831220556	363.54929831220556	363.54929831220556	363.54929831220556
363.54929831220556	363.54929831220556	363.54929831220556	363.54929831220556	363.54929831220556	363.54929831220556	363.54929831220556	363.54929831220556	363.54929831220556	363.54929831220556	363.54929831220556	363.54929831220556	363.54929831220556	363.54929831220556	363.54929831220556	363.54929831220556	363.54929831220556	363.54929831220556	363.54929831220556	363.54929831220556	363.54929831220556	363.54929831220556	363.54929831220556	363.54929831220556	363.54929831220556	363.54929831220556	363.54929831220556	363.54929831220556	363.54929831220556	363.54929831220556
363.54929831220556	363.54929831220556	363.54929831220556	363.54929831220556	363.54929831220556	363.54929831220556	363.54929831220556	363.54929831220556	363.54929831220556	363.54929831220556	363.54929831220556	363.54929831220556	363.54929831220556	363.54929831220556	363.54929831220556	363.54929831220556	363.54929831220556	363.54929831220556	363.54929831220556	363.54929831220556	363.54929831220556	363.54929831220556	363.54929831220556	363.54929831220556	363.54929831220556	363.54929831220556	363.54929831220556	363.54929831220556	363.54929831220556	363.54929831220556
363.54929831220556	363.54929831220556	363.54929831220556	363.54929831220556	363.54929831220556	363.54929831220556	363.54929831220556	363.54929831220556	363.54929831220556	363.54929831220556	363.54929831220556	363.54929831220556	363.54929831220556	363.54929831220556	363.54929831220556	363.54929831220556	363.54929831220556	363.54929831220556	363.54929831220556	363.54929831220556	363.54929831220556	363.54929831220556	363.54929831220556	363.54929831220556	363.54929831220556	363.54929831220556	363.54929831220556	363.54929831220556	363.54929831220556	363.54929831220556
359.2576369464461	359.2576369464461	359.2576369464461	359.2576369464461	359.2576369464461	359.2576369464461	359.2576369464461	359.2576369464461	359.2576369464461	359.2576369464461	359.2576369464461	359.2576369464461	359.2576369464461	359.2576369464461	359.2576369464461	359.2576369464461	359.2576369464461	359.2576369464461	359.2576369464461	359.2576369464461	359.2576369464461	359.2576369464461	359.2576369464461	359.2576369464461	359.2576369464461	359.2576369464461	359.2576369464461	359.2576369464461	359.2576369464461	359.2576369464461
353.11006028818684	353.11006028818684	353.11006028818684	353.11006028818684	353.11006028818684	353.11006028818684	353.11006028818684	353.11006028818684	353.11006028818684	353.11006028818684	353.11006028818684	353.11006028818684	353.11006028818684	353.11006028818684	353.11006028818684	353.11006028818684	353.11006028818684	353.11006028818684	353.11006028818684	353.11006028818684	353.11006028818684	353.11006028818684	353.11006028818684	353.11006028818684	353.11006028818684	353.11006028818684	353.11006028818684	353.11006028818684	353.11006028818684	353.11006028818684
353.11006028818684	353.11006028818684	353.11006028818684	353.11006028818684	353.11006028818684	353.11006028818684	353.11006028818684	353.11006028818684	353.11006028818684	353.11006028818684	353.11006028818684	353.11006028818684	353.11006028818684	353.11006028818684	353.11006028818684	353.11006028818684	353.11006028818684	353.11006028818684	353.11006028818684	353.11006028818684	353.11006028818684	353.11006028818684	353.11006028818684	353.11006028818684	353.11006028818684	353.11006028818684	353.11006028818684	353.11006028818684	353.11006028818684	353.11006028818684
353.11006028818684	353.11006028818684	353.11006028818684	353.11006028818684	353.11006028818684	353.11006028818684	353.11006028818684	353.11006028818684	353.11006028818684	353.11006028818684	353.11006028818684	353.11006028818684	353.11006028818684	353.11006028818684	353.11006028818684	353.11006028818684	353.11006028818684	353.11006028818684	353.11006028818684	353.11006028818684	353.11006028818684	353.11006028818684	353.11006028818684	353.11006028818684	353.11006028818684	353.11006028818684	353.11006028818684	353.11006028818684	353.11006028818684	353.11006028818684
350.72750518192544	350.72750518192544	350.72750518192544	350.72750518192544	350.72750518192544	350.72750518192544	350.72750518192544	350.72750518192544	350.72750518192544	350.72750518192544	350.72750518192544	350.72750518192544	350.72750518192544	350.72750518192544	350.72750518192544	350.72750518192544	350.72750518192544	350.72750518192544	350.72750518192544	350.72750518192544	350.72750518192544	350.72750518192544	350.72750518192544	350.72750518192544	350.72750518192544	350.72750518192544	350.72750518192544	350.72750518192544	350.72750518192544	350.72750518192544
350.72750518192544	350.72750518192544	350.72750518192544	350.72750518192544	350.72750518192544	350.72750518192544	350.72750518192544	350.72750518192544	350.72750518192544	350.72750518192544	350.72750518192544	350.72750518192544	350.72750518192544	350.72750518192544	350.72750518192544	350.72750518192544	350.72750518192544	350.72750518192544	350.72750518192544	350.72750518192544	350.72750518192544	350.72750518192544	350.72750518192544	350.72750518192544	350.72750518192544	350.72750518192544	350.72750518192544	350.72750518192544	350.72750518192544	350.72750518192544
350.72750518192544	350.72750518192544	350.72750518192544	350.72750518192544	350.72750518192544	350.72750518192544	350.72750518192544	350.72750518192544	350.72750518192544	350.72750518192544	350.72750518192544	350.72750518192544	350.72750518192544	350.72750518192544	350.72750518192544	350.72750518192544	350.72750518192544	350.72750518192544	350.72750518192544	350.72750518192544	350.72750518192544	350.72750518192544	350.72750518192544	350.72750518192544	350.72750518192544	350.72750518192544	350.72750518192544	350.72750518192544	350.72750518192544	350.72750518192544
350.72750518192544	350.72750518192544	350.72750518192544	350.72750518192544	350.72750518192544	350.72750518192544	350.72750518192544	350.72750518192544	350.72750518192544	350.72750518192544	350.72750518192544	350.72750518192544	350.72750518192544	350.72750518192544	350.72750518192544	350.72750518192544	350.72750518192544	350.72750518192544	350.72750518192544	350.72750518192544	350.72750518192544	350.72750518192544	350.72750518192544	350.72750518192544	350.72750518192544	350.72750518192544	350.72750518192544	350.72750518192544	350.72750518192544	350.72750518192544
350.72750518192544	350.72750518192544	350.72750518192544	350.72750518192544	350.72750518192544	350.72750518192544	350.72750518192544	350.72750518192544	350.72750518192544	350.72750518192544	350.72750518192544	350.72750518192544	350.72750518192544	350.72750518192544	350.72750518192544	350.72750518192544	350.72750518192544	350.72750518192544	350.72750518192544	350.72750518192544	350.72750518192544	350.72750518192544	350.72750518192544	350.72750518192544	350.72750518192544	350.72750518192544	350.72750518192544	350.72750518192544	350.72750518192544	350.72750518192544
350.72750518192544	350.72750518192544	350.72750518192544	350.72750518192544	350.72750518192544	350.72750518192544	350.72750518192544	350.72750518192544	350.72750518192544	350.72750518192544	350.72750518192544	350.72750518192544	350.72750518192544	350.72750518192544	350.72750518192544	350.72750518192544	350.72750518192544	350.72750518192544	350.72750518192544	350.72750518192544	350.72750518192544	350.72750518192544	350.72750518192544	350.72750518192544	350.72750518192544	350.72750518192544	350.72750518192544	350.72750518192544	350.72750518192544	350.72750518192544
350.72750518192544	350.72750518192544	350.72750518192544	350.72750518192544	350.72750518192544	350.72750518192544	350.72750518192544	350.72750518192544	350.72750518192544	350.72750518192544	350.72750518192544	350.72750518192544	350.72750518192544	350.72750518192544	350.72750518192544	350.72750518192544	350.72750518192544	350.72750518192544	350.72750518192544	350.72750518192544	350.72750518192544	350.72750518192544	350.72750518192544	350.72750518192544	350.72750518192544	350.72750518192544	350.72750518192544	350.72750518192544	350.72750518192544	350.72750518192544
350.72750518192544	350.72750518192544	350.72750518192544	350.72750518192544	350.72750518192544	350.72750518192544	350.72750518192544	350.72750518192544	350.72750518192544	350.72750518192544	350.72750518192544	350.72750518192544	350.72750518192544	350.72750518192544	350.72750518192544	350.72750518192544	350.72750518192544	350.72750518192544	350.72750518192544	350.72750518192544	350.72750518192544	350.72750518192544	350.72750518192544	350.72750518192544	350.72750518192544	350.72750518192544	350.72750518192544	350.72750518192544	350.72750518192544	350.72750518192544
350.72750518192544	350.72750518192544	350.72750518192544	350.72750518192544	350.72750518192544	350.72750518192544	350.72750518192544	350.72750518192544	350.72750518192544	350.72750518192544	350.72750518192544	350.72750518192544	350.72750518192544	350.72750518192544	350.72750518192544	350.72750518192544	350.72750518192544	350.72750518192544	350.72750518192544	350.72750518192544	350.72750518192544	350.72750518192544	350.72750518192544	350.72750518192544	350.72750518192544	350.72750518192544	350.72750518192544	350.72750518192544	350.72750518192544	350.72750518192544
350.72750518192544	350.72750518192544	350.72750518192544	350.72750518192544	350.72750518192544	350.72750518192544	350.72750518192544	350.72750518192544	350.72750518192544	350.72750518192544	350.72750518192544	350.72750518192544	350.72750518192544	350.72750518192544	350.72750518192544	350.72750518192544	350.72750518192544	350.72750518192544	350.72750518192544	350.72750518192544	350.72750518192544	350.72750518192544	350.72750518192544	350.72750518192544	350.72750518192544	350.72750518192544	350.72750518192544	350.72750518192544	350.72750518192544	350.72750518192544
349.8954722888939	349.8954722888939	349.8954722888939	349.8954722888939	349.8954722888939	349.8954722888939	349.8954722888939	349.8954722888939	349.8954722888939	349.8954722888939	349.8954722888939	349.8954722888939	349.8954722888939	349.8954722888939	349.8954722888939	349.8954722888939	349.8954722888939	349.8954722888939	349.8954722888939	349.8954722888939	349.8954722888939	349.8954722888939	349.8954722888939	349.8954722888939	349.8954722888939	349.8954722888939	349.8954722888939	349.8954722888939	349.8954722888939	349.8954722888939
349.8954722888939	349.8954722888939	349.8954722888939	349.8954722888939	349.8954722888939	349.8954722888939	349.8954722888939	349.8954722888939	349.8954722888939	349.8954722888939	349.8954722888939	349.8954722888939	349.8954722888939	349.8954722888939	349.8954722888939	349.8954722888939	349.8954722888939	349.8954722888939	349.8954722888939	349.8954722888939	349.8954722888939	349.8954722888939	349.8954722888939	349.8954722888939	349.8954722888939	349.8954722888939	349.8954722888939	349.8954722888939	349.8954722888939	349.8954722888939
349.53145255014573	349.53145255014573	349.53145255014573	349.53145255014573	349.53145255014573	349.53145255014573	349.53145255014573	349.53145255014573	349.53145255014573	349.53145255014573	349.53145255014573	349.53145255014573	349.53145255014573	349.53145255014573	349.53145255014573	349.53145255014573	349.53145255014573	349.53145255014573	349.53145255014573	349.53145255014573	349.53145255014573	349.53145255014573	349.53145255014573	349.53145255014573	349.53145255014573	349.53145255014573	349.53145255014573	349.53145255014573	349.53145255014573	349.53145255014573
349.53145255014573	349.53145255014573	349.53145255014573	349.53145255014573	349.53145255014573	349.53145255014573	349.53145255014573	349.53145255014573	349.53145255014573	349.53145255014573	349.53145255014573	349.53145255014573	349.53145255014573	349.53145255014573	349.53145255014573	349.53145255014573	349.53145255014573	349.53145255014573	349.53145255014573	349.53145255014573	349.53145255014573	349.53145255014573	349.53145255014573	349.53145255014573	349.53145255014573	349.53145255014573	349.53145255014573	349.53145255014573	349.53145255014573	349.53145255014573
346.01044309580004	346.01044309580004	346.01044309580004	346.01044309580004	346.01044309580004	346.01044309580004	346.01044309580004	346.01044309580004	346.01044309580004	346.01044309580004	346.01044309580004	346.01044309580004	346.01044309580004	346.01044309580004	346.01044309580004	346.01044309580004	346.01044309580004	346.01044309580004	346.01044309580004	346.01044309580004	346.01044309580004	346.01044309580004	346.01044309580004	346.01044309580004	346.01044309580004	346.01044309580004	346.01044309580004	346.01044309580004	346.01044309580004	346.01044309580004
346.01044309580004	346.01044309580004	346.01044309580004	346.01044309580004	346.01044309580004	346.01044309580004	346.01044309580004	346.01044309580004	346.01044309580004	346.01044309580004	346.01044309580004	346.01044309580004	346.01044309580004	346.01044309580004	346.01044309580004	346.01044309580004	346.01044309580004	346.01044309580004	346.01044309580004	346.01044309580004	346.01044309580004	346.01044309580004	346.01044309580004	346.01044309580004	346.01044309580004	346.01044309580004	346.01044309580004	346.01044309580004	346.01044309580004	346.01044309580004
346.01044309580004	346.01044309580004	346.01044309580004	346.01044309580004	346.01044309580004	346.01044309580004	346.01044309580004	346.01044309580004	346.01044309580004	346.01044309580004	346.01044309580004	346.01044309580004	346.01044309580004	346.01044309580004	346.01044309580004	346.01044309580004	346.01044309580004	346.01044309580004	346.01044309580004	346.01044309580004	346.01044309580004	346.01044309580004	346.01044309580004	346.01044309580004	346.01044309580004	346.01044309580004	346.01044309580004	346.01044309580004	346.01044309580004	346.01044309580004
345.88470869806304	345.88470869806304	345.88470869806304	345.88470869806304	345.88470869806304	345.88470869806304	345.88470869806304	345.88470869806304	345.88470869806304	345.88470869806304	345.88470869806304	345.88470869806304	345.88470869806304	345.88470869806304	345.88470869806304	345.88470869806304	345.88470869806304	345.88470869806304	345.88470869806304	345.88470869806304	345.88470869806304	345.88470869806304	345.88470869806304	345.88470869806304	345.88470869806304	345.88470869806304	345.88470869806304	345.88470869806304	345.88470869806304	345.88470869806304
345.29585188505973	345.29585188505973	345.29585188505973	345.29585188505973	345.29585188505973	345.29585188505973	345.29585188505973	345.29585188505973	345.29585188505973	345.29585188505973	345.29585188505973	345.29585188505973	345.29585188505973	345.29585188505973	345.29585188505973	345.29585188505973	345.29585188505973	345.29585188505973	345.29585188505973	345.29585188505973	345.29585188505973	345.29585188505973	345.29585188505973	345.29585188505973	345.29585188505973	345.29585188505973	345.29585188505973	345.29585188505973	345.29585188505973	345.29585188505973
345.29585188505973	345.29585188505973	345.29585188505973	345.29585188505973	345.29585188505973	345.29585188505973	345.29585188505973	345.29585188505973	345.29585188505973	345.29585188505973	345.29585188505973	345.29585188505973	345.29585188505973	345.29585188505973	345.29585188505973	345.29585188505973	345.29585188505973	345.29585188505973	345.29585188505973	345.29585188505973	345.29585188505973	345.29585188505973	345.29585188505973	345.29585188505973	345.29585188505973	345.29585188505973	345.29585188505973	345.29585188505973	345.29585188505973	345.29585188505973
345.29585188505973	345.29585188505973	345.29585188505973	345.29585188505973	345.29585188505973	345.29585188505973	345.29585188505973	345.29585188505973	345.29585188505973	345.29585188505973	345.29585188505973	345.29585188505973	345.29585188505973	345.29585188505973	345.29585188505973	345.29585188505973	345.29585188505973	345.29585188505973	345.29585188505973	345.29585188505973	345.29585188505973	345.29585188505973	345.29585188505973	345.29585188505973	345.29585188505973	345.29585188505973	345.29585188505973	345.29585188505973	345.29585188505973	345.29585188505973
344.2682050466294	344.2682050466294	344.2682050466294	344.2682050466294	344.2682050466294	344.2682050466294	344.2682050466294	344.2682050466294	344.2682050466294	344.2682050466294	344.2682050466294	344.2682050466294	344.2682050466294	344.2682050466294	344.2682050466294	344.2682050466294	344.2682050466294	344.2682050466294	344.2682050466294	344.2682050466294	344.2682050466294	344.2682050466294	344.2682050466294	344.2682050466294	344.2682050466294	344.2682050466294	344.2682050466294	344.2682050466294	344.2682050466294	344.2682050466294
344.2682050466294	344.2682050466294	344.2682050466294	344.2682050466294	344.2682050466294	344.2682050466294	344.2682050466294	344.2682050466294	344.2682050466294	344.2682050466294	344.2682050466294	344.2682050466294	344.2682050466294	344.2682050466294	344.2682050466294	344.2682050466294	344.2682050466294	344.2682050466294	344.2682050466294	344.2682050466294	344.2682050466294	344.2682050466294	344.2682050466294	344.2682050466294	344.2682050466294	344.2682050466294	344.2682050466294	344.2682050466294	344.2682050466294	344.2682050466294
344.2682050466294	344.2682050466294	344.2682050466294	344.2682050466294	344.2682050466294	344.2682050466294	344.2682050466294	344.2682050466294	344.2682050466294	344.2682050466294	344.2682050466294	344.2682050466294	344.2682050466294	344.2682050466294	344.2682050466294	344.2682050466294	344.2682050466294	344.2682050466294	344.2682050466294	344.2682050466294	344.2682050466294	344.2682050466294	344.2682050466294	344.2682050466294	344.2682050466294	344.2682050466294	344.2682050466294	344.2682050466294	344.2682050466294	344.2682050466294
343.9964091565433	343.9964091565433	343.9964091565433	343.9964091565433	343.9964091565433	343.9964091565433	343.9964091565433	343.9964091565433	343.9964091565433	343.9964091565433	343.9964091565433	343.9964091565433	343.9964091565433	343.9964091565433	343.9964091565433	343.9964091565433	343.9964091565433	343.9964091565433	343.9964091565433	343.9964091565433	343.9964091565433	343.9964091565433	343.9964091565433	343.9964091565433	343.9964091565433	343.9964091565433	343.9964091565433	343.9964091565433	343.9964091565433	343.9964091565433
343.9964091565433	343.9964091565433	343.9964091565433	343.9964091565433	343.9964091565433	343.9964091565433	343.9964091565433	343.9964091565433	343.9964091565433	343.9964091565433	343.9964091565433	343.9964091565433	343.9964091565433	343.9964091565433	343.9964091565433	343.9964091565433	343.9964091565433	343.9964091565433	343.9964091565433	343.9964091565433	343.9964091565433	343.9964091565433	343.9964091565433	343.9964091565433	343.9964091565433	343.9964091565433	343.9964091565433	343.9964091565433	343.9964091565433	343.9964091565433
343.3882721799037	343.3882721799037	343.3882721799037	343.3882721799037	343.3882721799037	343.3882721799037	343.3882721799037	343.3882721799037	343.3882721799037	343.3882721799037	343.3882721799037	343.3882721799037	343.3882721799037	343.3882721799037	343.3882721799037	343.3882721799037	343.3882721799037	343.3882721799037	343.3882721799037	343.3882721799037	343.3882721799037	343.3882721799037	343.3882721799037	343.3882721799037	343.3882721799037	343.3882721799037	343.3882721799037	343.3882721799037	343.3882721799037	343.3882721799037
343.3882721799037	343.3882721799037	343.3882721799037	343.3882721799037	343.3882721799037	343.3882721799037	343.3882721799037	343.3882721799037	343.3882721799037	343.3882721799037	343.3882721799037	343.3882721799037	343.3882721799037	343.3882721799037	343.3882721799037	343.3882721799037	343.3882721799037	343.3882721799037	343.3882721799037	343.3882721799037	343.3882721799037	343.3882721799037	343.3882721799037	343.3882721799037	343.3882721799037	343.3882721799037	343.3882721799037	343.3882721799037	343.3882721799037	343.3882721799037
343.3882721799037	343.3882721799037	343.3882721799037	343.3882721799037	343.3882721799037	343.3882721799037	343.3882721799037	343.3882721799037	343.3882721799037	343.3882721799037	343.3882721799037	343.3882721799037	343.3882721799037	343.3882721799037	343.3882721799037	343.3882721799037	343.3882721799037	343.3882721799037	343.3882721799037	343.3882721799037	343.3882721799037	343.3882721799037	343.3882721799037	343.3882721799037	343.3882721799037	343.3882721799037	343.3882721799037	343.3882721799037	343.3882721799037	343.3882721799037
343.3882721799037	343.3882721799037	343.3882721799037	343.3882721799037	343.3882721799037	343.3882721799037	343.3882721799037	343.3882721799037	343.3882721799037	343.3882721799037	343.3882721799037	343.3882721799037	343.3882721799037	343.3882721799037	343.3882721799037	343.3882721799037	343.3882721799037	343.3882721799037	343.3882721799037	343.3882721799037	343.3882721799037	343.3882721799037	343.3882721799037	343.3882721799037	343.3882721799037	343.3882721799037	343.3882721799037	343.3882721799037	343.3882721799037	343.3882721799037
343.3396071905238	343.3396071905238	343.3396071905238	343.3396071905238	343.3396071905238	343.3396071905238	343.3396071905238	343.3396071905238	343.3396071905238	343.3396071905238	343.3396071905238	343.3396071905238	343.3396071905238	343.3396071905238	343.3396071905238	343.3396071905238	343.3396071905238	343.3396071905238	343.3396071905238	343.3396071905238	343.3396071905238	343.3396071905238	343.3396071905238	343.3396071905238	343.3396071905238	343.3396071905238	343.3396071905238	343.3396071905238	343.3396071905238	343.3396071905238
342.6834973649372	342.6834973649372	342.6834973649372	342.6834973649372	342.6834973649372	342.6834973649372	342.6834973649372	342.6834973649372	342.6834973649372	342.6834973649372	342.6834973649372	342.6834973649372	342.6834973649372	342.6834973649372	342.6834973649372	342.6834973649372	342.6834973649372	342.6834973649372	342.6834973649372	342.6834973649372	342.6834973649372	342.6834973649372	342.6834973649372	342.6834973649372	342.6834973649372	342.6834973649372	342.6834973649372	342.6834973649372	342.6834973649372	342.6834973649372
342.50433509799524	342.50433509799524	342.50433509799524	342.50433509799524	342.50433509799524	342.50433509799524	342.50433509799524	342.50433509799524	342.50433509799524	342.50433509799524	342.50433509799524	342.50433509799524	342.50433509799524	342.50433509799524	342.50433509799524	342.50433509799524	342.50433509799524	342.50433509799524	342.50433509799524	342.50433509799524	342.50433509799524	342.50433509799524	342.50433509799524	342.50433509799524	342.50433509799524	342.50433509799524	342.50433509799524	342.50433509799524	342.50433509799524	342.50433509799524
342.50433509799524	342.50433509799524	342.50433509799524	342.50433509799524	342.50433509799524	342.50433509799524	342.50433509799524	342.50433509799524	342.50433509799524	342.50433509799524	342.50433509799524	342.50433509799524	342.50433509799524	342.50433509799524	342.50433509799524	342.50433509799524	342.50433509799524	342.50433509799524	342.50433509799524	342.50433509799524	342.50433509799524	342.50433509799524	342.50433509799524	342.50433509799524	342.50433509799524	342.50433509799524	342.50433509799524	342.50433509799524	342.50433509799524	342.50433509799524
342.4352811695384	342.4352811695384	342.4352811695384	342.4352811695384	342.4352811695384	342.4352811695384	342.4352811695384	342.4352811695384	342.4352811695384	342.4352811695384	342.4352811695384	342.4352811695384	342.4352811695384	342.4352811695384	342.4352811695384	342.4352811695384	342.4352811695384	342.4352811695384	342.4352811695384	342.4352811695384	342.4352811695384	342.4352811695384	342.4352811695384	342.4352811695384	342.4352811695384	342.4352811695384	342.4352811695384	342.4352811695384	342.4352811695384	342.4352811695384
340.0232471221878	340.0232471221878	340.0232471221878	340.0232471221878	340.0232471221878	340.0232471221878	340.0232471221878	340.0232471221878	340.0232471221878	340.0232471221878	340.0232471221878	340.0232471221878	340.0232471221878	340.0232471221878	340.0232471221878	340.0232471221878	340.0232471221878	340.0232471221878	340.0232471221878	340.0232471221878	340.0232471221878	340.0232471221878	340.0232471221878	340.0232471221878	340.0232471221878	340.0232471221878	340.0232471221878	340.0232471221878	340.0232471221878	340.0232471221878
340.0232471221878	340.0232471221878	340.0232471221878	340.0232471221878	340.0232471221878	340.0232471221878	340.0232471221878	340.0232471221878	340.0232471221878	340.0232471221878	340.0232471221878	340.0232471221878	340.0232471221878	340.0232471221878	340.0232471221878	340.0232471221878	340.0232471221878	340.0232471221878	340.0232471221878	340.0232471221878	340.0232471221878	340.0232471221878	340.0232471221878	340.0232471221878	340.0232471221878	340.0232471221878	340.0232471221878	340.0232471221878	340.0232471221878	340.0232471221878
340.0232471221878	340.0232471221878	340.0232471221878	340.0232471221878	340.0232471221878	340.0232471221878	340.0232471221878	340.0232471221878	340.0232471221878	340.0232471221878	340.0232471221878	340.0232471221878	340.0232471221878	340.0232471221878	340.0232471221878	340.0232471221878	340.0232471221878	340.0232471221878	340.0232471221878	340.0232471221878	340.0232471221878	340.0232471221878	340.0232471221878	340.0232471221878	340.0232471221878	340.0232471221878	340.0232471221878	340.0232471221878	340.0232471221878	340.0232471221878
340.0232471221878	340.0232471221878	340.0232471221878	340.0232471221878	340.0232471221878	340.0232471221878	340.0232471221878	340.0232471221878	340.0232471221878	340.0232471221878	340.0232471221878	340.0232471221878	340.0232471221878	340.0232471221878	340.0232471221878	340.0232471221878	340.0232471221878	340.0232471221878	340.0232471221878	340.0232471221878	340.0232471221878	340.0232471221878	340.0232471221878	340.0232471221878	340.0232471221878	340.0232471221878	340.0232471221878	340.0232471221878	340.0232471221878	340.0232471221878
340.0232471221878	340.0232471221878	340.0232471221878	340.0232471221878	340.0232471221878	340.0232471221878	340.0232471221878	340.0232471221878	340.0232471221878	340.0232471221878	340.0232471221878	340.0232471221878	340.0232471221878	340.0232471221878	340.0232471221878	340.0232471221878	340.0232471221878	340.0232471221878	340.0232471221878	340.0232471221878	340.0232471221878	340.0232471221878	340.0232471221878	340.0232471221878	340.0232471221878	340.0232471221878	340.0232471221878	340.0232471221878	340.0232471221878	340.0232471221878
340.0232471221878	340.0232471221878	340.0232471221878	340.0232471221878	340.0232471221878	340.0232471221878	340.0232471221878	340.0232471221878	340.0232471221878	340.0232471221878	340.0232471221878	340.0232471221878	340.0232471221878	340.0232471221878	340.0232471221878	340.0232471221878	340.0232471221878	340.0232471221878	340.0232471221878	340.0232471221878	340.0232471221878	340.0232471221878	340.0232471221878	340.0232471221878	340.0232471221878	340.0232471221878	340.0232471221878	340.0232471221878	340.0232471221878	340.0232471221878
340.0232471221878	340.0232471221878	340.0232471221878	340.0232471221878	340.0232471221878	340.0232471221878	340.0232471221878	340.0232471221878	340.0232471221878	340.0232471221878	340.0232471221878	340.0232471221878	340.0232471221878	340.0232471221878	340.0232471221878	340.0232471221878	340.0232471221878	340.0232471221878	340.0232471221878	340.0232471221878	340.0232471221878	340.0232471221878	340.0232471221878	340.0232471221878	340.0232471221878	340.0232471221878	340.0232471221878	340.0232471221878	340.0232471221878	340.0232471221878
340.0232471221878	340.0232471221878	340.0232471221878	340.0232471221878	340.0232471221878	340.0232471221878	340.0232471221878	340.0232471221878	340.0232471221878	340.0232471221878	340.0232471221878	340.0232471221878	340.0232471221878	340.0232471221878	340.0232471221878	340.0232471221878	340.0232471221878	340.0232471221878	340.0232471221878	340.0232471221878	340.0232471221878	340.0232471221878	340.0232471221878	340.0232471221878	340.0232471221878	340.0232471221878	340.0232471221878	340.0232471221878	340.0232471221878	340.0232471221878
340.0232471221878	340.0232471221878	340.0232471221878	340.0232471221878	340.0232471221878	340.0232471221878	340.0232471221878	340.0232471221878	340.0232471221878	340.0232471221878	340.0232471221878	340.0232471221878	340.0232471221878	340.0232471221878	340.0232471221878	340.0232471221878	340.0232471221878	340.0232471221878	340.0232471221878	340.0232471221878	340.0232471221878	340.0232471221878	340.0232471221878	340.0232471221878	340.0232471221878	340.0232471221878	340.0232471221878	340.0232471221878	340.0232471221878	340.0232471221878
340.0232471221878	340.0232471221878	340.0232471221878	340.0232471221878	340.0232471221878	340.0232471221878	340.0232471221878	340.0232471221878	340.0232471221878	340.0232471221878	340.0232471221878	340.0232471221878	340.0232471221878	340.0232471221878	340.0232471221878	340.0232471221878	340.0232471221878	340.0232471221878	340.0232471221878	340.0232471221878	340.0232471221878	340.0232471221878	340.0232471221878	340.0232471221878	340.0232471221878	340.0232471221878	340.0232471221878	340.0232471221878	340.0232471221878	340.0232471221878
340.0232471221878	340.0232471221878	340.0232471221878	340.0232471221878	340.0232471221878	340.0232471221878	340.0232471221878	340.0232471221878	340.0232471221878	340.0232471221878	340.0232471221878	340.0232471221878	340.0232471221878	340.0232471221878	340.0232471221878	340.0232471221878	340.0232471221878	340.0232471221878	340.0232471221878	340.0232471221878	340.0232471221878	340.0232471221878	340.0232471221878	340.0232471221878	340.0232471221878	340.0232471221878	340.0232471221878	340.0232471221878	340.0232471221878	340.0232471221878
339.4240075909206	339.4240075909206	339.4240075909206	339.4240075909206	339.4240075909206	339.4240075909206	339.4240075909206	339.4240075909206	339.4240075909206	339.4240075909206	339.4240075909206	339.4240075909206	339.4240075909206	339.4240075909206	339.4240075909206	339.4240075909206	339.4240075909206	339.4240075909206	339.4240075909206	339.4240075909206	339.4240075909206	339.4240075909206	339.4240075909206	339.4240075909206	339.4240075909206	339.4240075909206	339.4240075909206	339.4240075909206	339.4240075909206	339.4240075909206
339.4240075909206	339.4240075909206	339.4240075909206	339.4240075909206	339.4240075909206	339.4240075909206	339.4240075909206	339.4240075909206	339.4240075909206	339.4240075909206	339.4240075909206	339.4240075909206	339.4240075909206	339.4240075909206	339.4240075909206	339.4240075909206	339.4240075909206	339.4240075909206	339.4240075909206	339.4240075909206	339.4240075909206	339.4240075909206	339.4240075909206	339.4240075909206	339.4240075909206	339.4240075909206	339.4240075909206	339.4240075909206	339.4240075909206	339.4240075909206
339.4240075909206	339.4240075909206	339.4240075909206	339.4240075909206	339.4240075909206	339.4240075909206	339.4240075909206	339.4240075909206	339.4240075909206	339.4240075909206	339.4240075909206	339.4240075909206	339.4240075909206	339.4240075909206	339.4240075909206	339.4240075909206	339.4240075909206	339.4240075909206	339.4240075909206	339.4240075909206	339.4240075909206	339.4240075909206	339.4240075909206	339.4240075909206	339.4240075909206	339.4240075909206	339.4240075909206	339.4240075909206	339.4240075909206	339.4240075909206
339.4240075909206	339.4240075909206	339.4240075909206	339.4240075909206	339.4240075909206	339.4240075909206	339.4240075909206	339.4240075909206	339.4240075909206	339.4240075909206	339.4240075909206	339.4240075909206	339.4240075909206	339.4240075909206	339.4240075909206	339.4240075909206	339.4240075909206	339.4240075909206	339.4240075909206	339.4240075909206	339.4240075909206	339.4240075909206	339.4240075909206	339.4240075909206	339.4240075909206	339.4240075909206	339.4240075909206	339.4240075909206	339.4240075909206	339.4240075909206
339.4240075909206	339.4240075909206	339.4240075909206	339.4240075909206	339.4240075909206	339.4240075909206	339.4240075909206	339.4240075909206	339.4240075909206	339.4240075909206	339.4240075909206	339.4240075909206	339.4240075909206	339.4240075909206	339.4240075909206	339.4240075909206	339.4240075909206	339.4240075909206	339.4240075909206	339.4240075909206	339.4240075909206	339.4240075909206	339.4240075909206	339.4240075909206	339.4240075909206	339.4240075909206	339.4240075909206	339.4240075909206	339.4240075909206	339.4240075909206
339.4240075909206	339.4240075909206	339.4240075909206	339.4240075909206	339.4240075909206	339.4240075909206	339.4240075909206	339.4240075909206	339.4240075909206	339.4240075909206	339.4240075909206	339.4240075909206	339.4240075909206	339.4240075909206	339.4240075909206	339.4240075909206	339.4240075909206	339.4240075909206	339.4240075909206	339.4240075909206	339.4240075909206	339.4240075909206	339.4240075909206	339.4240075909206	339.4240075909206	339.4240075909206	339.4240075909206	339.4240075909206	339.4240075909206	339.4240075909206
339.4240075909206	339.4240075909206	339.4240075909206	339.4240075909206	339.4240075909206	339.4240075909206	339.4240075909206	339.4240075909206	339.4240075909206	339.4240075909206	339.4240075909206	339.4240075909206	339.4240075909206	339.4240075909206	339.4240075909206	339.4240075909206	339.4240075909206	339.4240075909206	339.4240075909206	339.4240075909206	339.4240075909206	339.4240075909206	339.4240075909206	339.4240075909206	339.4240075909206	339.4240075909206	339.4240075909206	339.4240075909206	339.4240075909206	339.4240075909206
339.4240075909206	339.4240075909206	339.4240075909206	339.4240075909206	339.4240075909206	339.4240075909206	339.4240075909206	339.4240075909206	339.4240075909206	339.4240075909206	339.4240075909206	339.4240075909206	339.4240075909206	339.4240075909206	339.4240075909206	339.4240075909206	339.4240075909206	339.4240075909206	339.4240075909206	339.4240075909206	339.4240075909206	339.4240075909206	339.4240075909206	339.4240075909206	339.4240075909206	339.4240075909206	339.4240075909206	339.4240075909206	339.4240075909206	339.4240075909206
339.4240075909206	339.4240075909206	339.4240075909206	339.4240075909206	339.4240075909206	339.4240075909206	339.4240075909206	339.4240075909206	339.4240075909206	339.4240075909206	339.4240075909206	339.4240075909206	339.4240075909206	339.4240075909206	339.4240075909206	339.4240075909206	339.4240075909206	339.4240075909206	339.4240075909206	339.4240075909206	339.4240075909206	339.4240075909206	339.4240075909206	339.4240075909206	339.4240075909206	339.4240075909206	339.4240075909206	339.4240075909206	339.4240075909206	339.4240075909206
339.4240075909206	339.4240075909206	339.4240075909206	339.4240075909206	339.4240075909206	339.4240075909206	339.4240075909206	339.4240075909206	339.4240075909206	339.4240075909206	339.4240075909206	339.4240075909206	339.4240075909206	339.4240075909206	339.4240075909206	339.4240075909206	339.4240075909206	339.4240075909206	339.4240075909206	339.4240075909206	339.4240075909206	339.4240075909206	339.4240075909206	339.4240075909206	339.4240075909206	339.4240075909206	339.4240075909206	339.4240075909206	339.4240075909206	339.4240075909206
339.4240075909206	339.4240075909206	339.4240075909206	339.4240075909206	339.4240075909206	339.4240075909206	339.4240075909206	339.4240075909206	339.4240075909206	339.4240075909206	339.4240075909206	339.4240075909206	339.4240075909206	339.4240075909206	339.4240075909206	339.4240075909206	339.4240075909206	339.4240075909206	339.4240075909206	339.4240075909206	339.4240075909206	339.4240075909206	339.4240075909206	339.4240075909206	339.4240075909206	339.4240075909206	339.4240075909206	339.4240075909206	339.4240075909206	339.4240075909206
339.4240075909206	339.4240075909206	339.4240075909206	339.4240075909206	339.4240075909206	339.4240075909206	339.4240075909206	339.4240075909206	339.4240075909206	339.4240075909206	339.4240075909206	339.4240075909206	339.4240075909206	339.4240075909206	339.4240075909206	339.4240075909206	339.4240075909206	339.4240075909206	339.4240075909206	339.4240075909206	339.4240075909206	339.4240075909206	339.4240075909206	339.4240075909206	339.4240075909206	339.4240075909206	339.4240075909206	339.4240075909206	339.4240075909206	339.4240075909206
339.4240075909206	339.4240075909206	339.4240075909206	339.4240075909206	339.4240075909206	339.4240075909206	339.4240075909206	339.4240075909206	339.4240075909206	339.4240075909206	339.4240075909206	339.4240075909206	339.4240075909206	339.4240075909206	339.4240075909206	339.4240075909206	339.4240075909206	339.4240075909206	339.4240075909206	339.4240075909206	339.4240075909206	339.4240075909206	339.4240075909206	339.4240075909206	339.4240075909206	339.4240075909206	339.4240075909206	339.4240075909206	339.4240075909206	339.4240075909206
339.4240075909206	339.4240075909206	339.4240075909206	339.4240075909206	339.4240075909206	339.4240075909206	339.4240075909206	339.4240075909206	339.4240075909206	339.4240075909206	339.4240075909206	339.4240075909206	339.4240075909206	339.4240075909206	339.4240075909206	339.4240075909206	339.4240075909206	339.4240075909206	339.4240075909206	339.4240075909206	339.4240075909206	339.4240075909206	339.4240075909206	339.4240075909206	339.4240075909206	339.4240075909206	339.4240075909206	339.4240075909206	339.4240075909206	339.4240075909206
339.4240075909206	339.4240075909206	339.4240075909206	339.4240075909206	339.4240075909206	339.4240075909206	339.4240075909206	339.4240075909206	339.4240075909206	339.4240075909206	339.4240075909206	339.4240075909206	339.4240075909206	339.4240075909206	339.4240075909206	339.4240075909206	339.4240075909206	339.4240075909206	339.4240075909206	339.4240075909206	339.4240075909206	339.4240075909206	339.4240075909206	339.4240075909206	339.4240075909206	339.4240075909206	339.4240075909206	339.4240075909206	339.4240075909206	339.4240075909206
339.4240075909206	339.4240075909206	339.4240075909206	339.4240075909206	339.4240075909206	339.4240075909206	339.4240075909206	339.4240075909206	339.4240075909206	339.4240075909206	339.4240075909206	339.4240075909206	339.4240075909206	339.4240075909206	339.4240075909206	339.4240075909206	339.4240075909206	339.4240075909206	339.4240075909206	339.4240075909206	339.4240075909206	339.4240075909206	339.4240075909206	339.4240075909206	339.4240075909206	339.4240075909206	339.4240075909206	339.4240075909206	339.4240075909206	339.4240075909206
339.4240075909206	339.4240075909206	339.4240075909206	339.4240075909206	339.4240075909206	339.4240075909206	339.4240075909206	339.4240075909206	339.4240075909206	339.4240075909206	339.4240075909206	339.4240075909206	339.4240075909206	339.4240075909206	339.4240075909206	339.4240075909206	339.4240075909206	339.4240075909206	339.4240075909206	339.4240075909206	339.4240075909206	339.4240075909206	339.4240075909206	339.4240075909206	339.4240075909206	339.4240075909206	339.4240075909206	339.4240075909206	339.4240075909206	339.4240075909206
339.4240075909206	339.4240075909206	339.4240075909206	339.4240075909206	339.4240075909206	339.4240075909206	339.4240075909206	339.4240075909206	339.4240075909206	339.4240075909206	339.4240075909206	339.4240075909206	339.4240075909206	339.4240075909206	339.4240075909206	339.4240075909206	339.4240075909206	339.4240075909206	339.4240075909206	339.4240075909206	339.4240075909206	339.4240075909206	339.4240075909206	339.4240075909206	339.4240075909206	339.4240075909206	339.4240075909206	339.4240075909206	339.4240075909206	339.4240075909206
339.4240075909206	339.4240075909206	339.4240075909206	339.4240075909206	339.4240075909206	339.4240075909206	339.4240075909206	339.4240075909206	339.4240075909206	339.4240075909206	339.4240075909206	339.4240075909206	339.4240075909206	339.4240075909206	339.4240075909206	339.4240075909206	339.4240075909206	339.4240075909206	339.4240075909206	339.4240075909206	339.4240075909206	339.4240075909206	339.4240075909206	339.4240075909206	339.4240075909206	339.4240075909206	339.4240075909206	339.4240075909206	339.4240075909206	339.4240075909206
339.4240075909206	339.4240075909206	339.4240075909206	339.4240075909206	339.4240075909206	339.4240075909206	339.4240075909206	339.4240075909206	339.4240075909206	339.4240075909206	339.4240075909206	339.4240075909206	339.4240075909206	339.4240075909206	339.4240075909206	339.4240075909206	339.4240075909206	339.4240075909206	339.4240075909206	339.4240075909206	339.4240075909206	339.4240075909206	339.4240075909206	339.4240075909206	339.4240075909206	339.4240075909206	339.4240075909206	339.4240075909206	339.4240075909206	339.4240075909206
339.4240075909206	339.4240075909206	339.4240075909206	339.4240075909206	339.4240075909206	339.4240075909206	339.4240075909206	339.4240075909206	339.4240075909206	339.4240075909206	339.4240075909206	339.4240075909206	339.4240075909206	339.4240075909206	339.4240075909206	339.4240075909206	339.4240075909206	339.4240075909206	339.4240075909206	339.4240075909206	339.4240075909206	339.4240075909206	339.4240075909206	339.4240075909206	339.4240075909206	339.4240075909206	339.4240075909206	339.4240075909206	339.4240075909206	339.4240075909206
339.4240075909206	339.4240075909206	339.4240075909206	339.4240075909206	339.4240075909206	339.4240075909206	339.4240075909206	339.4240075909206	339.4240075909206	339.4240075909206	339.4240075909206	339.4240075909206	339.4240075909206	339.4240075909206	339.4240075909206	339.4240075909206	339.4240075909206	339.4240075909206	339.4240075909206	339.4240075909206	339.4240075909206	339.4240075909206	339.4240075909206	339.4240075909206	339.4240075909206	339.4240075909206	339.4240075909206	339.4240075909206	339.4240075909206	339.4240075909206
339.4240075909206	339.4240075909206	339.4240075909206	339.4240075909206	339.4240075909206	339.4240075909206	339.4240075909206	339.4240075909206	339.4240075909206	339.4240075909206	339.4240075909206	339.4240075909206	339.4240075909206	339.4240075909206	339.4240075909206	339.4240075909206	339.4240075909206	339.4240075909206	339.4240075909206	339.4240075909206	339.4240075909206	339.4240075909206	339.4240075909206	339.4240075909206	339.4240075909206	339.4240075909206	339.4240075909206	339.4240075909206	339.4240075909206	339.4240075909206
339.4240075909206	339.4240075909206	339.4240075909206	339.4240075909206	339.4240075909206	339.4240075909206	339.4240075909206	339.4240075909206	339.4240075909206	339.4240075909206	339.4240075909206	339.4240075909206	339.4240075909206	339.4240075909206	339.4240075909206	339.4240075909206	339.4240075909206	339.4240075909206	339.4240075909206	339.4240075909206	339.4240075909206	339.4240075909206	339.4240075909206	339.4240075909206	339.4240075909206	339.4240075909206	339.4240075909206	339.4240075909206	339.4240075909206	339.4240075909206
339.3139528448666	339.3139528448666	339.3139528448666	339.3139528448666	339.3139528448666	339.3139528448666	339.3139528448666	339.3139528448666	339.3139528448666	339.3139528448666	339.3139528448666	339.3139528448666	339.3139528448666	339.3139528448666	339.3139528448666	339.3139528448666	339.3139528448666	339.3139528448666	339.3139528448666	339.3139528448666	339.3139528448666	339.3139528448666	339.3139528448666	339.3139528448666	339.3139528448666	339.3139528448666	339.3139528448666	339.3139528448666	339.3139528448666	339.3139528448666
338.8884632690624	338.8884632690624	338.8884632690624	338.8884632690624	338.8884632690624	338.8884632690624	338.8884632690624	338.8884632690624	338.8884632690624	338.8884632690624	338.8884632690624	338.8884632690624	338.8884632690624	338.8884632690624	338.8884632690624	338.8884632690624	338.8884632690624	338.8884632690624	338.8884632690624	338.8884632690624	338.8884632690624	338.8884632690624	338.8884632690624	338.8884632690624	338.8884632690624	338.8884632690624	338.8884632690624	338.8884632690624	338.8884632690624	338.8884632690624
338.8884632690624	338.8884632690624	338.8884632690624	338.8884632690624	338.8884632690624	338.8884632690624	338.8884632690624	338.8884632690624	338.8884632690624	338.8884632690624	338.8884632690624	338.8884632690624	338.8884632690624	338.8884632690624	338.8884632690624	338.8884632690624	338.8884632690624	338.8884632690624	338.8884632690624	338.8884632690624	338.8884632690624	338.8884632690624	338.8884632690624	338.8884632690624	338.8884632690624	338.8884632690624	338.8884632690624	338.8884632690624	338.8884632690624	338.8884632690624
338.8884632690624	338.8884632690624	338.8884632690624	338.8884632690624	338.8884632690624	338.8884632690624	338.8884632690624	338.8884632690624	338.8884632690624	338.8884632690624	338.8884632690624	338.8884632690624	338.8884632690624	338.8884632690624	338.8884632690624	338.8884632690624	338.8884632690624	338.8884632690624	338.8884632690624	338.8884632690624	338.8884632690624	338.8884632690624	338.8884632690624	338.8884632690624	338.8884632690624	338.8884632690624	338.8884632690624	338.8884632690624	338.8884632690624	338.8884632690624
338.8884632690624	338.8884632690624	338.8884632690624	338.8884632690624	338.8884632690624	338.8884632690624	338.8884632690624	338.8884632690624	338.8884632690624	338.8884632690624	338.8884632690624	338.8884632690624	338.8884632690624	338.8884632690624	338.8884632690624	338.8884632690624	338.8884632690624	338.8884632690624	338.8884632690624	338.8884632690624	338.8884632690624	338.8884632690624	338.8884632690624	338.8884632690624	338.8884632690624	338.8884632690624	338.8884632690624	338.8884632690624	338.8884632690624	338.8884632690624
338.8884632690624	338.8884632690624	338.8884632690624	338.8884632690624	338.8884632690624	338.8884632690624	338.8884632690624	338.8884632690624	338.8884632690624	338.8884632690624	338.8884632690624	338.8884632690624	338.8884632690624	338.8884632690624	338.8884632690624	338.8884632690624	338.8884632690624	338.8884632690624	338.8884632690624	338.8884632690624	338.8884632690624	338.8884632690624	338.8884632690624	338.8884632690624	338.8884632690624	338.8884632690624	338.8884632690624	338.8884632690624	338.8884632690624	338.8884632690624
338.8884632690624	338.8884632690624	338.8884632690624	338.8884632690624	338.8884632690624	338.8884632690624	338.8884632690624	338.8884632690624	338.8884632690624	338.8884632690624	338.8884632690624	338.8884632690624	338.8884632690624	338.8884632690624	338.8884632690624	338.8884632690624	338.8884632690624	338.8884632690624	338.8884632690624	338.8884632690624	338.8884632690624	338.8884632690624	338.8884632690624	338.8884632690624	338.8884632690624	338.8884632690624	338.8884632690624	338.8884632690624	338.8884632690624	338.8884632690624
338.8884632690624	338.8884632690624	338.8884632690624	338.8884632690624	338.8884632690624	338.8884632690624	338.8884632690624	338.8884632690624	338.8884632690624	338.8884632690624	338.8884632690624	338.8884632690624	338.8884632690624	338.8884632690624	338.8884632690624	338.8884632690624	338.8884632690624	338.8884632690624	338.8884632690624	338.8884632690624	338.8884632690624	338.8884632690624	338.8884632690624	338.8884632690624	338.8884632690624	338.8884632690624	338.8884632690624	338.8884632690624	338.8884632690624	338.8884632690624
338.8884632690624	338.8884632690624	338.8884632690624	338.8884632690624	338.8884632690624	338.8884632690624	338.8884632690624	338.8884632690624	338.8884632690624	338.8884632690624	338.8884632690624	338.8884632690624	338.8884632690624	338.8884632690624	338.8884632690624	338.8884632690624	338.8884632690624	338.8884632690624	338.8884632690624	338.8884632690624	338.8884632690624	338.8884632690624	338.8884632690624	338.8884632690624	338.8884632690624	338.8884632690624	338.8884632690624	338.8884632690624	338.8884632690624	338.8884632690624
338.88646594437336	338.88646594437336	338.88646594437336	338.88646594437336	338.88646594437336	338.88646594437336	338.88646594437336	338.88646594437336	338.88646594437336	338.88646594437336	338.88646594437336	338.88646594437336	338.88646594437336	338.88646594437336	338.88646594437336	338.88646594437336	338.88646594437336	338.88646594437336	338.88646594437336	338.88646594437336	338.88646594437336	338.88646594437336	338.88646594437336	338.88646594437336	338.88646594437336	338.88646594437336	338.88646594437336	338.88646594437336	338.88646594437336	338.88646594437336
338.88646594437336	338.88646594437336	338.88646594437336	338.88646594437336	338.88646594437336	338.88646594437336	338.88646594437336	338.88646594437336	338.88646594437336	338.88646594437336	338.88646594437336	338.88646594437336	338.88646594437336	338.88646594437336	338.88646594437336	338.88646594437336	338.88646594437336	338.88646594437336	338.88646594437336	338.88646594437336	338.88646594437336	338.88646594437336	338.88646594437336	338.88646594437336	338.88646594437336	338.88646594437336	338.88646594437336	338.88646594437336	338.88646594437336	338.88646594437336
338.88646594437336	338.88646594437336	338.88646594437336	338.88646594437336	338.88646594437336	338.88646594437336	338.88646594437336	338.88646594437336	338.88646594437336	338.88646594437336	338.88646594437336	338.88646594437336	338.88646594437336	338.88646594437336	338.88646594437336	338.88646594437336	338.88646594437336	338.88646594437336	338.88646594437336	338.88646594437336	338.88646594437336	338.88646594437336	338.88646594437336	338.88646594437336	338.88646594437336	338.88646594437336	338.88646594437336	338.88646594437336	338.88646594437336	338.88646594437336
338.88646594437336	338.88646594437336	338.88646594437336	338.88646594437336	338.88646594437336	338.88646594437336	338.88646594437336	338.88646594437336	338.88646594437336	338.88646594437336	338.88646594437336	338.88646594437336	338.88646594437336	338.88646594437336	338.88646594437336	338.88646594437336	338.88646594437336	338.88646594437336	338.88646594437336	338.88646594437336	338.88646594437336	338.88646594437336	338.88646594437336	338.88646594437336	338.88646594437336	338.88646594437336	338.88646594437336	338.88646594437336	338.88646594437336	338.88646594437336
338.88646594437336	338.88646594437336	338.88646594437336	338.88646594437336	338.88646594437336	338.88646594437336	338.88646594437336	338.88646594437336	338.88646594437336	338.88646594437336	338.88646594437336	338.88646594437336	338.88646594437336	338.88646594437336	338.88646594437336	338.88646594437336	338.88646594437336	338.88646594437336	338.88646594437336	338.88646594437336	338.88646594437336	338.88646594437336	338.88646594437336	338.88646594437336	338.88646594437336	338.88646594437336	338.88646594437336	338.88646594437336	338.88646594437336	338.88646594437336
338.88646594437336	338.88646594437336	338.88646594437336	338.88646594437336	338.88646594437336	338.88646594437336	338.88646594437336	338.88646594437336	338.88646594437336	338.88646594437336	338.88646594437336	338.88646594437336	338.88646594437336	338.88646594437336	338.88646594437336	338.88646594437336	338.88646594437336	338.88646594437336	338.88646594437336	338.88646594437336	338.88646594437336	338.88646594437336	338.88646594437336	338.88646594437336	338.88646594437336	338.88646594437336	338.88646594437336	338.88646594437336	338.88646594437336	338.88646594437336
338.88646594437336	338.88646594437336	338.88646594437336	338.88646594437336	338.88646594437336	338.88646594437336	338.88646594437336	338.88646594437336	338.88646594437336	338.88646594437336	338.88646594437336	338.88646594437336	338.88646594437336	338.88646594437336	338.88646594437336	338.88646594437336	338.88646594437336	338.88646594437336	338.88646594437336	338.88646594437336	338.88646594437336	338.88646594437336	338.88646594437336	338.88646594437336	338.88646594437336	338.88646594437336	338.88646594437336	338.88646594437336	338.88646594437336	338.88646594437336
338.88646594437336	338.88646594437336	338.88646594437336	338.88646594437336	338.88646594437336	338.88646594437336	338.88646594437336	338.88646594437336	338.88646594437336	338.88646594437336	338.88646594437336	338.88646594437336	338.88646594437336	338.88646594437336	338.88646594437336	338.88646594437336	338.88646594437336	338.88646594437336	338.88646594437336	338.88646594437336	338.88646594437336	338.88646594437336	338.88646594437336	338.88646594437336	338.88646594437336	338.88646594437336	338.88646594437336	338.88646594437336	338.88646594437336	338.88646594437336
338.88646594437336	338.88646594437336	338.88646594437336	338.88646594437336	338.88646594437336	338.88646594437336	338.88646594437336	338.88646594437336	338.88646594437336	338.88646594437336	338.88646594437336	338.88646594437336	338.88646594437336	338.88646594437336	338.88646594437336	338.88646594437336	338.88646594437336	338.88646594437336	338.88646594437336	338.88646594437336	338.88646594437336	338.88646594437336	338.88646594437336	338.88646594437336	338.88646594437336	338.88646594437336	338.88646594437336	338.88646594437336	338.88646594437336	338.88646594437336
338.88646594437336	338.88646594437336	338.88646594437336	338.88646594437336	338.88646594437336	338.88646594437336	338.88646594437336	338.88646594437336	338.88646594437336	338.88646594437336	338.88646594437336	338.88646594437336	338.88646594437336	338.88646594437336	338.88646594437336	338.88646594437336	338.88646594437336	338.88646594437336	338.88646594437336	338.88646594437336	338.88646594437336	338.88646594437336	338.88646594437336	338.88646594437336	338.88646594437336	338.88646594437336	338.88646594437336	338.88646594437336	338.88646594437336	338.88646594437336
338.88646594437336	338.88646594437336	338.88646594437336	338.88646594437336	338.88646594437336	338.88646594437336	338.88646594437336	338.88646594437336	338.88646594437336	338.88646594437336	338.88646594437336	338.88646594437336	338.88646594437336	338.88646594437336	338.88646594437336	338.88646594437336	338.88646594437336	338.88646594437336	338.88646594437336	338.88646594437336	338.88646594437336	338.88646594437336	338.88646594437336	338.88646594437336	338.88646594437336	338.88646594437336	338.88646594437336	338.88646594437336	338.88646594437336	338.88646594437336
338.88646594437336	338.88646594437336	338.88646594437336	338.88646594437336	338.88646594437336	338.88646594437336	338.88646594437336	338.88646594437336	338.88646594437336	338.88646594437336	338.88646594437336	338.88646594437336	338.88646594437336	338.88646594437336	338.88646594437336	338.88646594437336	338.88646594437336	338.88646594437336	338.88646594437336	338.88646594437336	338.88646594437336	338.88646594437336	338.88646594437336	338.88646594437336	338.88646594437336	338.88646594437336	338.88646594437336	338.88646594437336	338.88646594437336	338.88646594437336
338.88646594437336	338.88646594437336	338.88646594437336	338.88646594437336	338.88646594437336	338.88646594437336	338.88646594437336	338.88646594437336	338.88646594437336	338.88646594437336	338.88646594437336	338.88646594437336	338.88646594437336	338.88646594437336	338.88646594437336	338.88646594437336	338.88646594437336	338.88646594437336	338.88646594437336	338.88646594437336	338.88646594437336	338.88646594437336	338.88646594437336	338.88646594437336	338.88646594437336	338.88646594437336	338.88646594437336	338.88646594437336	338.88646594437336	338.88646594437336
338.88646594437336	338.88646594437336	338.88646594437336	338.88646594437336	338.88646594437336	338.88646594437336	338.88646594437336	338.88646594437336	338.88646594437336	338.88646594437336	338.88646594437336	338.88646594437336	338.88646594437336	338.88646594437336	338.88646594437336	338.88646594437336	338.88646594437336	338.88646594437336	338.88646594437336	338.88646594437336	338.88646594437336	338.88646594437336	338.88646594437336	338.88646594437336	338.88646594437336	338.88646594437336	338.88646594437336	338.88646594437336	338.88646594437336	338.88646594437336
338.88646594437336	338.88646594437336	338.88646594437336	338.88646594437336	338.88646594437336	338.88646594437336	338.88646594437336	338.88646594437336	338.88646594437336	338.88646594437336	338.88646594437336	338.88646594437336	338.88646594437336	338.88646594437336	338.88646594437336	338.88646594437336	338.88646594437336	338.88646594437336	338.88646594437336	338.88646594437336	338.88646594437336	338.88646594437336	338.88646594437336	338.88646594437336	338.88646594437336	338.88646594437336	338.88646594437336	338.88646594437336	338.88646594437336	338.88646594437336
338.88646594437336	338.88646594437336	338.88646594437336	338.88646594437336	338.88646594437336	338.88646594437336	338.88646594437336	338.88646594437336	338.88646594437336	338.88646594437336	338.88646594437336	338.88646594437336	338.88646594437336	338.88646594437336	338.88646594437336	338.88646594437336	338.88646594437336	338.88646594437336	338.88646594437336	338.88646594437336	338.88646594437336	338.88646594437336	338.88646594437336	338.88646594437336	338.88646594437336	338.88646594437336	338.88646594437336	338.88646594437336	338.88646594437336	338.88646594437336
338.88646594437336	338.88646594437336	338.88646594437336	338.88646594437336	338.88646594437336	338.88646594437336	338.88646594437336	338.88646594437336	338.88646594437336	338.88646594437336	338.88646594437336	338.88646594437336	338.88646594437336	338.88646594437336	338.88646594437336	338.88646594437336	338.88646594437336	338.88646594437336	338.88646594437336	338.88646594437336	338.88646594437336	338.88646594437336	338.88646594437336	338.88646594437336	338.88646594437336	338.88646594437336	338.88646594437336	338.88646594437336	338.88646594437336	338.88646594437336
338.88646594437336	338.88646594437336	338.88646594437336	338.88646594437336	338.88646594437336	338.88646594437336	338.88646594437336	338.88646594437336	338.88646594437336	338.88646594437336	338.88646594437336	338.88646594437336	338.88646594437336	338.88646594437336	338.88646594437336	338.88646594437336	338.88646594437336	338.88646594437336	338.88646594437336	338.88646594437336	338.88646594437336	338.88646594437336	338.88646594437336	338.88646594437336	338.88646594437336	338.88646594437336	338.88646594437336	338.88646594437336	338.88646594437336	338.88646594437336
338.85473226788844	338.85473226788844	338.85473226788844	338.85473226788844	338.85473226788844	338.85473226788844	338.85473226788844	338.85473226788844	338.85473226788844	338.85473226788844	338.85473226788844	338.85473226788844	338.85473226788844	338.85473226788844	338.85473226788844	338.85473226788844	338.85473226788844	338.85473226788844	338.85473226788844	338.85473226788844	338.85473226788844	338.85473226788844	338.85473226788844	338.85473226788844	338.85473226788844	338.85473226788844	338.85473226788844	338.85473226788844	338.85473226788844	338.85473226788844
338.85473226788844	338.85473226788844	338.85473226788844	338.85473226788844	338.85473226788844	338.85473226788844	338.85473226788844	338.85473226788844	338.85473226788844	338.85473226788844	338.85473226788844	338.85473226788844	338.85473226788844	338.85473226788844	338.85473226788844	338.85473226788844	338.85473226788844	338.85473226788844	338.85473226788844	338.85473226788844	338.85473226788844	338.85473226788844	338.85473226788844	338.85473226788844	338.85473226788844	338.85473226788844	338.85473226788844	338.85473226788844	338.85473226788844	338.85473226788844
338.85473226788844	338.85473226788844	338.85473226788844	338.85473226788844	338.85473226788844	338.85473226788844	338.85473226788844	338.85473226788844	338.85473226788844	338.85473226788844	338.85473226788844	338.85473226788844	338.85473226788844	338.85473226788844	338.85473226788844	338.85473226788844	338.85473226788844	338.85473226788844	338.85473226788844	338.85473226788844	338.85473226788844	338.85473226788844	338.85473226788844	338.85473226788844	338.85473226788844	338.85473226788844	338.85473226788844	338.85473226788844	338.85473226788844	338.85473226788844
338.85473226788844	338.85473226788844	338.85473226788844	338.85473226788844	338.85473226788844	338.85473226788844	338.85473226788844	338.85473226788844	338.85473226788844	338.85473226788844	338.85473226788844	338.85473226788844	338.85473226788844	338.85473226788844	338.85473226788844	338.85473226788844	338.85473226788844	338.85473226788844	338.85473226788844	338.85473226788844	338.85473226788844	338.85473226788844	338.85473226788844	338.85473226788844	338.85473226788844	338.85473226788844	338.85473226788844	338.85473226788844	338.85473226788844	338.85473226788844
338.79831502968324	338.79831502968324	338.79831502968324	338.79831502968324	338.79831502968324	338.79831502968324	338.79831502968324	338.79831502968324	338.79831502968324	338.79831502968324	338.79831502968324	338.79831502968324	338.79831502968324	338.79831502968324	338.79831502968324	338.79831502968324	338.79831502968324	338.79831502968324	338.79831502968324	338.79831502968324	338.79831502968324	338.79831502968324	338.79831502968324	338.79831502968324	338.79831502968324	338.79831502968324	338.79831502968324	338.79831502968324	338.79831502968324	338.79831502968324
338.79831502968324	338.79831502968324	338.79831502968324	338.79831502968324	338.79831502968324	338.79831502968324	338.79831502968324	338.79831502968324	338.79831502968324	338.79831502968324	338.79831502968324	338.79831502968324	338.79831502968324	338.79831502968324	338.79831502968324	338.79831502968324	338.79831502968324	338.79831502968324	338.79831502968324	338.79831502968324	338.79831502968324	338.79831502968324	338.79831502968324	338.79831502968324	338.79831502968324	338.79831502968324	338.79831502968324	338.79831502968324	338.79831502968324	338.79831502968324
338.79831502968324	338.79831502968324	338.79831502968324	338.79831502968324	338.79831502968324	338.79831502968324	338.79831502968324	338.79831502968324	338.79831502968324	338.79831502968324	338.79831502968324	338.79831502968324	338.79831502968324	338.79831502968324	338.79831502968324	338.79831502968324	338.79831502968324	338.79831502968324	338.79831502968324	338.79831502968324	338.79831502968324	338.79831502968324	338.79831502968324	338.79831502968324	338.79831502968324	338.79831502968324	338.79831502968324	338.79831502968324	338.79831502968324	338.79831502968324
338.79831502968324	338.79831502968324	338.79831502968324	338.79831502968324	338.79831502968324	338.79831502968324	338.79831502968324	338.79831502968324	338.79831502968324	338.79831502968324	338.79831502968324	338.79831502968324	338.79831502968324	338.79831502968324	338.79831502968324	338.79831502968324	338.79831502968324	338.79831502968324	338.79831502968324	338.79831502968324	338.79831502968324	338.79831502968324	338.79831502968324	338.79831502968324	338.79831502968324	338.79831502968324	338.79831502968324	338.79831502968324	338.79831502968324	338.79831502968324
338.79831502968324	338.79831502968324	338.79831502968324	338.79831502968324	338.79831502968324	338.79831502968324	338.79831502968324	338.79831502968324	338.79831502968324	338.79831502968324	338.79831502968324	338.79831502968324	338.79831502968324	338.79831502968324	338.79831502968324	338.79831502968324	338.79831502968324	338.79831502968324	338.79831502968324	338.79831502968324	338.79831502968324	338.79831502968324	338.79831502968324	338.79831502968324	338.79831502968324	338.79831502968324	338.79831502968324	338.79831502968324	338.79831502968324	338.79831502968324
338.79831502968324	338.79831502968324	338.79831502968324	338.79831502968324	338.79831502968324	338.79831502968324	338.79831502968324	338.79831502968324	338.79831502968324	338.79831502968324	338.79831502968324	338.79831502968324	338.79831502968324	338.79831502968324	338.79831502968324	338.79831502968324	338.79831502968324	338.79831502968324	338.79831502968324	338.79831502968324	338.79831502968324	338.79831502968324	338.79831502968324	338.79831502968324	338.79831502968324	338.79831502968324	338.79831502968324	338.79831502968324	338.79831502968324	338.79831502968324
338.79831502968324	338.79831502968324	338.79831502968324	338.79831502968324	338.79831502968324	338.79831502968324	338.79831502968324	338.79831502968324	338.79831502968324	338.79831502968324	338.79831502968324	338.79831502968324	338.79831502968324	338.79831502968324	338.79831502968324	338.79831502968324	338.79831502968324	338.79831502968324	338.79831502968324	338.79831502968324	338.79831502968324	338.79831502968324	338.79831502968324	338.79831502968324	338.79831502968324	338.79831502968324	338.79831502968324	338.79831502968324	338.79831502968324	338.79831502968324
338.79831502968324	338.79831502968324	338.79831502968324	338.79831502968324	338.79831502968324	338.79831502968324	338.79831502968324	338.79831502968324	338.79831502968324	338.79831502968324	338.79831502968324	338.79831502968324	338.79831502968324	338.79831502968324	338.79831502968324	338.79831502968324	338.79831502968324	338.79831502968324	338.79831502968324	338.79831502968324	338.79831502968324	338.79831502968324	338.79831502968324	338.79831502968324	338.79831502968324	338.79831502968324	338.79831502968324	338.79831502968324	338.79831502968324	338.79831502968324
338.79831502968324	338.79831502968324	338.79831502968324	338.79831502968324	338.79831502968324	338.79831502968324	338.79831502968324	338.79831502968324	338.79831502968324	338.79831502968324	338.79831502968324	338.79831502968324	338.79831502968324	338.79831502968324	338.79831502968324	338.79831502968324	338.79831502968324	338.79831502968324	338.79831502968324	338.79831502968324	338.79831502968324	338.79831502968324	338.79831502968324	338.79831502968324	338.79831502968324	338.79831502968324	338.79831502968324	338.79831502968324	338.79831502968324	338.79831502968324
338.79831502968324	338.79831502968324	338.79831502968324	338.79831502968324	338.79831502968324	338.79831502968324	338.79831502968324	338.79831502968324	338.79831502968324	338.79831502968324	338.79831502968324	338.79831502968324	338.79831502968324	338.79831502968324	338.79831502968324	338.79831502968324	338.79831502968324	338.79831502968324	338.79831502968324	338.79831502968324	338.79831502968324	338.79831502968324	338.79831502968324	338.79831502968324	338.79831502968324	338.79831502968324	338.79831502968324	338.79831502968324	338.79831502968324	338.79831502968324
338.79831502968324	338.79831502968324	338.79831502968324	338.79831502968324	338.79831502968324	338.79831502968324	338.79831502968324	338.79831502968324	338.79831502968324	338.79831502968324	338.79831502968324	338.79831502968324	338.79831502968324	338.79831502968324	338.79831502968324	338.79831502968324	338.79831502968324	338.79831502968324	338.79831502968324	338.79831502968324	338.79831502968324	338.79831502968324	338.79831502968324	338.79831502968324	338.79831502968324	338.79831502968324	338.79831502968324	338.79831502968324	338.79831502968324	338.79831502968324
338.79831502968324	338.79831502968324	338.79831502968324	338.79831502968324	338.79831502968324	338.79831502968324	338.79831502968324	338.79831502968324	338.79831502968324	338.79831502968324	338.79831502968324	338.79831502968324	338.79831502968324	338.79831502968324	338.79831502968324	338.79831502968324	338.79831502968324	338.79831502968324	338.79831502968324	338.79831502968324	338.79831502968324	338.79831502968324	338.79831502968324	338.79831502968324	338.79831502968324	338.79831502968324	338.79831502968324	338.79831502968324	338.79831502968324	338.79831502968324
338.79831502968324	338.79831502968324	338.79831502968324	338.79831502968324	338.79831502968324	338.79831502968324	338.79831502968324	338.79831502968324	338.79831502968324	338.79831502968324	338.79831502968324	338.79831502968324	338.79831502968324	338.79831502968324	338.79831502968324	338.79831502968324	338.79831502968324	338.79831502968324	338.79831502968324	338.79831502968324	338.79831502968324	338.79831502968324	338.79831502968324	338.79831502968324	338.79831502968324	338.79831502968324	338.79831502968324	338.79831502968324	338.79831502968324	338.79831502968324
338.79831502968324	338.79831502968324	338.79831502968324	338.79831502968324	338.79831502968324	338.79831502968324	338.79831502968324	338.79831502968324	338.79831502968324	338.79831502968324	338.79831502968324	338.79831502968324	338.79831502968324	338.79831502968324	338.79831502968324	338.79831502968324	338.79831502968324	338.79831502968324	338.79831502968324	338.79831502968324	338.79831502968324	338.79831502968324	338.79831502968324	338.79831502968324	338.79831502968324	338.79831502968324	338.79831502968324	338.79831502968324	338.79831502968324	338.79831502968324
338.79831502968324	338.79831502968324	338.79831502968324	338.79831502968324	338.79831502968324	338.79831502968324	338.79831502968324	338.79831502968324	338.79831502968324	338.79831502968324	338.79831502968324	338.79831502968324	338.79831502968324	338.79831502968324	338.79831502968324	338.79831502968324	338.79831502968324	338.79831502968324	338.79831502968324	338.79831502968324	338.79831502968324	338.79831502968324	338.79831502968324	338.79831502968324	338.79831502968324	338.79831502968324	338.79831502968324	338.79831502968324	338.79831502968324	338.79831502968324
338.79831502968324	338.79831502968324	338.79831502968324	338.79831502968324	338.79831502968324	338.79831502968324	338.79831502968324	338.79831502968324	338.79831502968324	338.79831502968324	338.79831502968324	338.79831502968324	338.79831502968324	338.79831502968324	338.79831502968324	338.79831502968324	338.79831502968324	338.79831502968324	338.79831502968324	338.79831502968324	338.79831502968324	338.79831502968324	338.79831502968324	338.79831502968324	338.79831502968324	338.79831502968324	338.79831502968324	338.79831502968324	338.79831502968324	338.79831502968324
338.79831502968324	338.79831502968324	338.79831502968324	338.79831502968324	338.79831502968324	338.79831502968324	338.79831502968324	338.79831502968324	338.79831502968324	338.79831502968324	338.79831502968324	338.79831502968324	338.79831502968324	338.79831502968324	338.79831502968324	338.79831502968324	338.79831502968324	338.79831502968324	338.79831502968324	338.79831502968324	338.79831502968324	338.79831502968324	338.79831502968324	338.79831502968324	338.79831502968324	338.79831502968324	338.79831502968324	338.79831502968324	338.79831502968324	338.79831502968324
338.79831502968324	338.79831502968324	338.79831502968324	338.79831502968324	338.79831502968324	338.79831502968324	338.79831502968324	338.79831502968324	338.79831502968324	338.79831502968324	338.79831502968324	338.79831502968324	338.79831502968324	338.79831502968324	338.79831502968324	338.79831502968324	338.79831502968324	338.79831502968324	338.79831502968324	338.79831502968324	338.79831502968324	338.79831502968324	338.79831502968324	338.79831502968324	338.79831502968324	338.79831502968324	338.79831502968324	338.79831502968324	338.79831502968324	338.79831502968324
338.79831502968324	338.79831502968324	338.79831502968324	338.79831502968324	338.79831502968324	338.79831502968324	338.79831502968324	338.79831502968324	338.79831502968324	338.79831502968324	338.79831502968324	338.79831502968324	338.79831502968324	338.79831502968324	338.79831502968324	338.79831502968324	338.79831502968324	338.79831502968324	338.79831502968324	338.79831502968324	338.79831502968324	338.79831502968324	338.79831502968324	338.79831502968324	338.79831502968324	338.79831502968324	338.79831502968324	338.79831502968324	338.79831502968324	338.79831502968324
338.79831502968324	338.79831502968324	338.79831502968324	338.79831502968324	338.79831502968324	338.79831502968324	338.79831502968324	338.79831502968324	338.79831502968324	338.79831502968324	338.79831502968324	338.79831502968324	338.79831502968324	338.79831502968324	338.79831502968324	338.79831502968324	338.79831502968324	338.79831502968324	338.79831502968324	338.79831502968324	338.79831502968324	338.79831502968324	338.79831502968324	338.79831502968324	338.79831502968324	338.79831502968324	338.79831502968324	338.79831502968324	338.79831502968324	338.79831502968324
338.79831502968324	338.79831502968324	338.79831502968324	338.79831502968324	338.79831502968324	338.79831502968324	338.79831502968324	338.79831502968324	338.79831502968324	338.79831502968324	338.79831502968324	338.79831502968324	338.79831502968324	338.79831502968324	338.79831502968324	338.79831502968324	338.79831502968324	338.79831502968324	338.79831502968324	338.79831502968324	338.79831502968324	338.79831502968324	338.79831502968324	338.79831502968324	338.79831502968324	338.79831502968324	338.79831502968324	338.79831502968324	338.79831502968324	338.79831502968324
338.79831502968324	338.79831502968324	338.79831502968324	338.79831502968324	338.79831502968324	338.79831502968324	338.79831502968324	338.79831502968324	338.79831502968324	338.79831502968324	338.79831502968324	338.79831502968324	338.79831502968324	338.79831502968324	338.79831502968324	338.79831502968324	338.79831502968324	338.79831502968324	338.79831502968324	338.79831502968324	338.79831502968324	338.79831502968324	338.79831502968324	338.79831502968324	338.79831502968324	338.79831502968324	338.79831502968324	338.79831502968324	338.79831502968324	338.79831502968324
338.79831502968324	338.79831502968324	338.79831502968324	338.79831502968324	338.79831502968324	338.79831502968324	338.79831502968324	338.79831502968324	338.79831502968324	338.79831502968324	338.79831502968324	338.79831502968324	338.79831502968324	338.79831502968324	338.79831502968324	338.79831502968324	338.79831502968324	338.79831502968324	338.79831502968324	338.79831502968324	338.79831502968324	338.79831502968324	338.79831502968324	338.79831502968324	338.79831502968324	338.79831502968324	338.79831502968324	338.79831502968324	338.79831502968324	338.79831502968324
338.79831502968324	338.79831502968324	338.79831502968324	338.79831502968324	338.79831502968324	338.79831502968324	338.79831502968324	338.79831502968324	338.79831502968324	338.79831502968324	338.79831502968324	338.79831502968324	338.79831502968324	338.79831502968324	338.79831502968324	338.79831502968324	338.79831502968324	338.79831502968324	338.79831502968324	338.79831502968324	338.79831502968324	338.79831502968324	338.79831502968324	338.79831502968324	338.79831502968324	338.79831502968324	338.79831502968324	338.79831502968324	338.79831502968324	338.79831502968324
338.79831502968324	338.79831502968324	338.79831502968324	338.79831502968324	338.79831502968324	338.79831502968324	338.79831502968324	338.79831502968324	338.79831502968324	338.79831502968324	338.79831502968324	338.79831502968324	338.79831502968324	338.79831502968324	338.79831502968324	338.79831502968324	338.79831502968324	338.79831502968324	338.79831502968324	338.79831502968324	338.79831502968324	338.79831502968324	338.79831502968324	338.79831502968324	338.79831502968324	338.79831502968324	338.79831502968324	338.79831502968324	338.79831502968324	338.79831502968324
338.79831502968324	338.79831502968324	338.79831502968324	338.79831502968324	338.79831502968324	338.79831502968324	338.79831502968324	338.79831502968324	338.79831502968324	338.79831502968324	338.79831502968324	338.79831502968324	338.79831502968324	338.79831502968324	338.79831502968324	338.79831502968324	338.79831502968324	338.79831502968324	338.79831502968324	338.79831502968324	338.79831502968324	338.79831502968324	338.79831502968324	338.79831502968324	338.79831502968324	338.79831502968324	338.79831502968324	338.79831502968324	338.79831502968324	338.79831502968324
338.79831502968324	338.79831502968324	338.79831502968324	338.79831502968324	338.79831502968324	338.79831502968324	338.79831502968324	338.79831502968324	338.79831502968324	338.79831502968324	338.79831502968324	338.79831502968324	338.79831502968324	338.79831502968324	338.79831502968324	338.79831502968324	338.79831502968324	338.79831502968324	338.79831502968324	338.79831502968324	338.79831502968324	338.79831502968324	338.79831502968324	338.79831502968324	338.79831502968324	338.79831502968324	338.79831502968324	338.79831502968324	338.79831502968324	338.79831502968324
338.79831502968324	338.79831502968324	338.79831502968324	338.79831502968324	338.79831502968324	338.79831502968324	338.79831502968324	338.79831502968324	338.79831502968324	338.79831502968324	338.79831502968324	338.79831502968324	338.79831502968324	338.79831502968324	338.79831502968324	338.79831502968324	338.79831502968324	338.79831502968324	338.79831502968324	338.79831502968324	338.79831502968324	338.79831502968324	338.79831502968324	338.79831502968324	338.79831502968324	338.79831502968324	338.79831502968324	338.79831502968324	338.79831502968324	338.79831502968324
338.79831502968324	338.79831502968324	338.79831502968324	338.79831502968324	338.79831502968324	338.79831502968324	338.79831502968324	338.79831502968324	338.79831502968324	338.79831502968324	338.79831502968324	338.79831502968324	338.79831502968324	338.79831502968324	338.79831502968324	338.79831502968324	338.79831502968324	338.79831502968324	338.79831502968324	338.79831502968324	338.79831502968324	338.79831502968324	338.79831502968324	338.79831502968324	338.79831502968324	338.79831502968324	338.79831502968324	338.79831502968324	338.79831502968324	338.79831502968324
338.79831502968324	338.79831502968324	338.79831502968324	338.79831502968324	338.79831502968324	338.79831502968324	338.79831502968324	338.79831502968324	338.79831502968324	338.79831502968324	338.79831502968324	338.79831502968324	338.79831502968324	338.79831502968324	338.79831502968324	338.79831502968324	338.79831502968324	338.79831502968324	338.79831502968324	338.79831502968324	338.79831502968324	338.79831502968324	338.79831502968324	338.79831502968324	338.79831502968324	338.79831502968324	338.79831502968324	338.79831502968324	338.79831502968324	338.79831502968324
338.79831502968324	338.79831502968324	338.79831502968324	338.79831502968324	338.79831502968324	338.79831502968324	338.79831502968324	338.79831502968324	338.79831502968324	338.79831502968324	338.79831502968324	338.79831502968324	338.79831502968324	338.79831502968324	338.79831502968324	338.79831502968324	338.79831502968324	338.79831502968324	338.79831502968324	338.79831502968324	338.79831502968324	338.79831502968324	338.79831502968324	338.79831502968324	338.79831502968324	338.79831502968324	338.79831502968324	338.79831502968324	338.79831502968324	338.79831502968324
338.79831502968324	338.79831502968324	338.79831502968324	338.79831502968324	338.79831502968324	338.79831502968324	338.79831502968324	338.79831502968324	338.79831502968324	338.79831502968324	338.79831502968324	338.79831502968324	338.79831502968324	338.79831502968324	338.79831502968324	338.79831502968324	338.79831502968324	338.79831502968324	338.79831502968324	338.79831502968324	338.79831502968324	338.79831502968324	338.79831502968324	338.79831502968324	338.79831502968324	338.79831502968324	338.79831502968324	338.79831502968324	338.79831502968324	338.79831502968324
338.79831502968324	338.79831502968324	338.79831502968324	338.79831502968324	338.79831502968324	338.79831502968324	338.79831502968324	338.79831502968324	338.79831502968324	338.79831502968324	338.79831502968324	338.79831502968324	338.79831502968324	338.79831502968324	338.79831502968324	338.79831502968324	338.79831502968324	338.79831502968324	338.79831502968324	338.79831502968324	338.79831502968324	338.79831502968324	338.79831502968324	338.79831502968324	338.79831502968324	338.79831502968324	338.79831502968324	338.79831502968324	338.79831502968324	338.79831502968324
338.79831502968324	338.79831502968324	338.79831502968324	338.79831502968324	338.79831502968324	338.79831502968324	338.79831502968324	338.79831502968324	338.79831502968324	338.79831502968324	338.79831502968324	338.79831502968324	338.79831502968324	338.79831502968324	338.79831502968324	338.79831502968324	338.79831502968324	338.79831502968324	338.79831502968324	338.79831502968324	338.79831502968324	338.79831502968324	338.79831502968324	338.79831502968324	338.79831502968324	338.79831502968324	338.79831502968324	338.79831502968324	338.79831502968324	338.79831502968324
338.79831502968324	338.79831502968324	338.79831502968324	338.79831502968324	338.79831502968324	338.79831502968324	338.79831502968324	338.79831502968324	338.79831502968324	338.79831502968324	338.79831502968324	338.79831502968324	338.79831502968324	338.79831502968324	338.79831502968324	338.79831502968324	338.79831502968324	338.79831502968324	338.79831502968324	338.79831502968324	338.79831502968324	338.79831502968324	338.79831502968324	338.79831502968324	338.79831502968324	338.79831502968324	338.79831502968324	338.79831502968324	338.79831502968324	338.79831502968324
338.79831502968324	338.79831502968324	338.79831502968324	338.79831502968324	338.79831502968324	338.79831502968324	338.79831502968324	338.79831502968324	338.79831502968324	338.79831502968324	338.79831502968324	338.79831502968324	338.79831502968324	338.79831502968324	338.79831502968324	338.79831502968324	338.79831502968324	338.79831502968324	338.79831502968324	338.79831502968324	338.79831502968324	338.79831502968324	338.79831502968324	338.79831502968324	338.79831502968324	338.79831502968324	338.79831502968324	338.79831502968324	338.79831502968324	338.79831502968324
338.79831502968324	338.79831502968324	338.79831502968324	338.79831502968324	338.79831502968324	338.79831502968324	338.79831502968324	338.79831502968324	338.79831502968324	338.79831502968324	338.79831502968324	338.79831502968324	338.79831502968324	338.79831502968324	338.79831502968324	338.79831502968324	338.79831502968324	338.79831502968324	338.79831502968324	338.79831502968324	338.79831502968324	338.79831502968324	338.79831502968324	338.79831502968324	338.79831502968324	338.79831502968324	338.79831502968324	338.79831502968324	338.79831502968324	338.79831502968324
338.79746330763095	338.79746330763095	338.79746330763095	338.79746330763095	338.79746330763095	338.79746330763095	338.79746330763095	338.79746330763095	338.79746330763095	338.79746330763095	338.79746330763095	338.79746330763095	338.79746330763095	338.79746330763095	338.79746330763095	338.79746330763095	338.79746330763095	338.79746330763095	338.79746330763095	338.79746330763095	338.79746330763095	338.79746330763095	338.79746330763095	338.79746330763095	338.79746330763095	338.79746330763095	338.79746330763095	338.79746330763095	338.79746330763095	338.79746330763095
338.79746330763095	338.79746330763095	338.79746330763095	338.79746330763095	338.79746330763095	338.79746330763095	338.79746330763095	338.79746330763095	338.79746330763095	338.79746330763095	338.79746330763095	338.79746330763095	338.79746330763095	338.79746330763095	338.79746330763095	338.79746330763095	338.79746330763095	338.79746330763095	338.79746330763095	338.79746330763095	338.79746330763095	338.79746330763095	338.79746330763095	338.79746330763095	338.79746330763095	338.79746330763095	338.79746330763095	338.79746330763095	338.79746330763095	338.79746330763095
338.74722136907786	338.74722136907786	338.74722136907786	338.74722136907786	338.74722136907786	338.74722136907786	338.74722136907786	338.74722136907786	338.74722136907786	338.74722136907786	338.74722136907786	338.74722136907786	338.74722136907786	338.74722136907786	338.74722136907786	338.74722136907786	338.74722136907786	338.74722136907786	338.74722136907786	338.74722136907786	338.74722136907786	338.74722136907786	338.74722136907786	338.74722136907786	338.74722136907786	338.74722136907786	338.74722136907786	338.74722136907786	338.74722136907786	338.74722136907786
338.74722136907786	338.74722136907786	338.74722136907786	338.74722136907786	338.74722136907786	338.74722136907786	338.74722136907786	338.74722136907786	338.74722136907786	338.74722136907786	338.74722136907786	338.74722136907786	338.74722136907786	338.74722136907786	338.74722136907786	338.74722136907786	338.74722136907786	338.74722136907786	338.74722136907786	338.74722136907786	338.74722136907786	338.74722136907786	338.74722136907786	338.74722136907786	338.74722136907786	338.74722136907786	338.74722136907786	338.74722136907786	338.74722136907786	338.74722136907786
338.4244090157638	338.4244090157638	338.4244090157638	338.4244090157638	338.4244090157638	338.4244090157638	338.4244090157638	338.4244090157638	338.4244090157638	338.4244090157638	338.4244090157638	338.4244090157638	338.4244090157638	338.4244090157638	338.4244090157638	338.4244090157638	338.4244090157638	338.4244090157638	338.4244090157638	338.4244090157638	338.4244090157638	338.4244090157638	338.4244090157638	338.4244090157638	338.4244090157638	338.4244090157638	338.4244090157638	338.4244090157638	338.4244090157638	338.4244090157638
338.4244090157638	338.4244090157638	338.4244090157638	338.4244090157638	338.4244090157638	338.4244090157638	338.4244090157638	338.4244090157638	338.4244090157638	338.4244090157638	338.4244090157638	338.4244090157638	338.4244090157638	338.4244090157638	338.4244090157638	338.4244090157638	338.4244090157638	338.4244090157638	338.4244090157638	338.4244090157638	338.4244090157638	338.4244090157638	338.4244090157638	338.4244090157638	338.4244090157638	338.4244090157638	338.4244090157638	338.4244090157638	338.4244090157638	338.4244090157638
338.4244090157638	338.4244090157638	338.4244090157638	338.4244090157638	338.4244090157638	338.4244090157638	338.4244090157638	338.4244090157638	338.4244090157638	338.4244090157638	338.4244090157638	338.4244090157638	338.4244090157638	338.4244090157638	338.4244090157638	338.4244090157638	338.4244090157638	338.4244090157638	338.4244090157638	338.4244090157638	338.4244090157638	338.4244090157638	338.4244090157638	338.4244090157638	338.4244090157638	338.4244090157638	338.4244090157638	338.4244090157638	338.4244090157638	338.4244090157638
338.4244090157638	338.4244090157638	338.4244090157638	338.4244090157638	338.4244090157638	338.4244090157638	338.4244090157638	338.4244090157638	338.4244090157638	338.4244090157638	338.4244090157638	338.4244090157638	338.4244090157638	338.4244090157638	338.4244090157638	338.4244090157638	338.4244090157638	338.4244090157638	338.4244090157638	338.4244090157638	338.4244090157638	338.4244090157638	338.4244090157638	338.4244090157638	338.4244090157638	338.4244090157638	338.4244090157638	338.4244090157638	338.4244090157638	338.4244090157638
338.4244090157638	338.4244090157638	338.4244090157638	338.4244090157638	338.4244090157638	338.4244090157638	338.4244090157638	338.4244090157638	338.4244090157638	338.4244090157638	338.4244090157638	338.4244090157638	338.4244090157638	338.4244090157638	338.4244090157638	338.4244090157638	338.4244090157638	338.4244090157638	338.4244090157638	338.4244090157638	338.4244090157638	338.4244090157638	338.4244090157638	338.4244090157638	338.4244090157638	338.4244090157638	338.4244090157638	338.4244090157638	338.4244090157638	338.4244090157638
338.4244090157638	338.4244090157638	338.4244090157638	338.4244090157638	338.4244090157638	338.4244090157638	338.4244090157638	338.4244090157638	338.4244090157638	338.4244090157638	338.4244090157638	338.4244090157638	338.4244090157638	338.4244090157638	338.4244090157638	338.4244090157638	338.4244090157638	338.4244090157638	338.4244090157638	338.4244090157638	338.4244090157638	338.4244090157638	338.4244090157638	338.4244090157638	338.4244090157638	338.4244090157638	338.4244090157638	338.4244090157638	338.4244090157638	338.4244090157638
338.4244090157638	338.4244090157638	338.4244090157638	338.4244090157638	338.4244090157638	338.4244090157638	338.4244090157638	338.4244090157638	338.4244090157638	338.4244090157638	338.4244090157638	338.4244090157638	338.4244090157638	338.4244090157638	338.4244090157638	338.4244090157638	338.4244090157638	338.4244090157638	338.4244090157638	338.4244090157638	338.4244090157638	338.4244090157638	338.4244090157638	338.4244090157638	338.4244090157638	338.4244090157638	338.4244090157638	338.4244090157638	338.4244090157638	338.4244090157638
338.4244090157638	338.4244090157638	338.4244090157638	338.4244090157638	338.4244090157638	338.4244090157638	338.4244090157638	338.4244090157638	338.4244090157638	338.4244090157638	338.4244090157638	338.4244090157638	338.4244090157638	338.4244090157638	338.4244090157638	338.4244090157638	338.4244090157638	338.4244090157638	338.4244090157638	338.4244090157638	338.4244090157638	338.4244090157638	338.4244090157638	338.4244090157638	338.4244090157638	338.4244090157638	338.4244090157638	338.4244090157638	338.4244090157638	338.4244090157638
338.4244090157638	338.4244090157638	338.4244090157638	338.4244090157638	338.4244090157638	338.4244090157638	338.4244090157638	338.4244090157638	338.4244090157638	338.4244090157638	338.4244090157638	338.4244090157638	338.4244090157638	338.4244090157638	338.4244090157638	338.4244090157638	338.4244090157638	338.4244090157638	338.4244090157638	338.4244090157638	338.4244090157638	338.4244090157638	338.4244090157638	338.4244090157638	338.4244090157638	338.4244090157638	338.4244090157638	338.4244090157638	338.4244090157638	338.4244090157638
338.4244090157638	338.4244090157638	338.4244090157638	338.4244090157638	338.4244090157638	338.4244090157638	338.4244090157638	338.4244090157638	338.4244090157638	338.4244090157638	338.4244090157638	338.4244090157638	338.4244090157638	338.4244090157638	338.4244090157638	338.4244090157638	338.4244090157638	338.4244090157638	338.4244090157638	338.4244090157638	338.4244090157638	338.4244090157638	338.4244090157638	338.4244090157638	338.4244090157638	338.4244090157638	338.4244090157638	338.4244090157638	338.4244090157638	338.4244090157638
338.4244090157638	338.4244090157638	338.4244090157638	338.4244090157638	338.4244090157638	338.4244090157638	338.4244090157638	338.4244090157638	338.4244090157638	338.4244090157638	338.4244090157638	338.4244090157638	338.4244090157638	338.4244090157638	338.4244090157638	338.4244090157638	338.4244090157638	338.4244090157638	338.4244090157638	338.4244090157638	338.4244090157638	338.4244090157638	338.4244090157638	338.4244090157638	338.4244090157638	338.4244090157638	338.4244090157638	338.4244090157638	338.4244090157638	338.4244090157638
338.4244090157638	338.4244090157638	338.4244090157638	338.4244090157638	338.4244090157638	338.4244090157638	338.4244090157638	338.4244090157638	338.4244090157638	338.4244090157638	338.4244090157638	338.4244090157638	338.4244090157638	338.4244090157638	338.4244090157638	338.4244090157638	338.4244090157638	338.4244090157638	338.4244090157638	338.4244090157638	338.4244090157638	338.4244090157638	338.4244090157638	338.4244090157638	338.4244090157638	338.4244090157638	338.4244090157638	338.4244090157638	338.4244090157638	338.4244090157638
338.4244090157638	338.4244090157638	338.4244090157638	338.4244090157638	338.4244090157638	338.4244090157638	338.4244090157638	338.4244090157638	338.4244090157638	338.4244090157638	338.4244090157638	338.4244090157638	338.4244090157638	338.4244090157638	338.4244090157638	338.4244090157638	338.4244090157638	338.4244090157638	338.4244090157638	338.4244090157638	338.4244090157638	338.4244090157638	338.4244090157638	338.4244090157638	338.4244090157638	338.4244090157638	338.4244090157638	338.4244090157638	338.4244090157638	338.4244090157638
338.4244090157638	338.4244090157638	338.4244090157638	338.4244090157638	338.4244090157638	338.4244090157638	338.4244090157638	338.4244090157638	338.4244090157638	338.4244090157638	338.4244090157638	338.4244090157638	338.4244090157638	338.4244090157638	338.4244090157638	338.4244090157638	338.4244090157638	338.4244090157638	338.4244090157638	338.4244090157638	338.4244090157638	338.4244090157638	338.4244090157638	338.4244090157638	338.4244090157638	338.4244090157638	338.4244090157638	338.4244090157638	338.4244090157638	338.4244090157638
338.4244090157638	338.4244090157638	338.4244090157638	338.4244090157638	338.4244090157638	338.4244090157638	338.4244090157638	338.4244090157638	338.4244090157638	338.4244090157638	338.4244090157638	338.4244090157638	338.4244090157638	338.4244090157638	338.4244090157638	338.4244090157638	338.4244090157638	338.4244090157638	338.4244090157638	338.4244090157638	338.4244090157638	338.4244090157638	338.4244090157638	338.4244090157638	338.4244090157638	338.4244090157638	338.4244090157638	338.4244090157638	338.4244090157638	338.4244090157638
338.4244090157638	338.4244090157638	338.4244090157638	338.4244090157638	338.4244090157638	338.4244090157638	338.4244090157638	338.4244090157638	338.4244090157638	338.4244090157638	338.4244090157638	338.4244090157638	338.4244090157638	338.4244090157638	338.4244090157638	338.4244090157638	338.4244090157638	338.4244090157638	338.4244090157638	338.4244090157638	338.4244090157638	338.4244090157638	338.4244090157638	338.4244090157638	338.4244090157638	338.4244090157638	338.4244090157638	338.4244090157638	338.4244090157638	338.4244090157638
338.4244090157638	338.4244090157638	338.4244090157638	338.4244090157638	338.4244090157638	338.4244090157638	338.4244090157638	338.4244090157638	338.4244090157638	338.4244090157638	338.4244090157638	338.4244090157638	338.4244090157638	338.4244090157638	338.4244090157638	338.4244090157638	338.4244090157638	338.4244090157638	338.4244090157638	338.4244090157638	338.4244090157638	338.4244090157638	338.4244090157638	338.4244090157638	338.4244090157638	338.4244090157638	338.4244090157638	338.4244090157638	338.4244090157638	338.4244090157638
338.4244090157638	338.4244090157638	338.4244090157638	338.4244090157638	338.4244090157638	338.4244090157638	338.4244090157638	338.4244090157638	338.4244090157638	338.4244090157638	338.4244090157638	338.4244090157638	338.4244090157638	338.4244090157638	338.4244090157638	338.4244090157638	338.4244090157638	338.4244090157638	338.4244090157638	338.4244090157638	338.4244090157638	338.4244090157638	338.4244090157638	338.4244090157638	338.4244090157638	338.4244090157638	338.4244090157638	338.4244090157638	338.4244090157638	338.4244090157638
338.4244090157638	338.4244090157638	338.4244090157638	338.4244090157638	338.4244090157638	338.4244090157638	338.4244090157638	338.4244090157638	338.4244090157638	338.4244090157638	338.4244090157638	338.4244090157638	338.4244090157638	338.4244090157638	338.4244090157638	338.4244090157638	338.4244090157638	338.4244090157638	338.4244090157638	338.4244090157638	338.4244090157638	338.4244090157638	338.4244090157638	338.4244090157638	338.4244090157638	338.4244090157638	338.4244090157638	338.4244090157638	338.4244090157638	338.4244090157638
338.4244090157638	338.4244090157638	338.4244090157638	338.4244090157638	338.4244090157638	338.4244090157638	338.4244090157638	338.4244090157638	338.4244090157638	338.4244090157638	338.4244090157638	338.4244090157638	338.4244090157638	338.4244090157638	338.4244090157638	338.4244090157638	338.4244090157638	338.4244090157638	338.4244090157638	338.4244090157638	338.4244090157638	338.4244090157638	338.4244090157638	338.4244090157638	338.4244090157638	338.4244090157638	338.4244090157638	338.4244090157638	338.4244090157638	338.4244090157638
338.4244090157638	338.4244090157638	338.4244090157638	338.4244090157638	338.4244090157638	338.4244090157638	338.4244090157638	338.4244090157638	338.4244090157638	338.4244090157638	338.4244090157638	338.4244090157638	338.4244090157638	338.4244090157638	338.4244090157638	338.4244090157638	338.4244090157638	338.4244090157638	338.4244090157638	338.4244090157638	338.4244090157638	338.4244090157638	338.4244090157638	338.4244090157638	338.4244090157638	338.4244090157638	338.4244090157638	338.4244090157638	338.4244090157638	338.4244090157638
338.4244090157638	338.4244090157638	338.4244090157638	338.4244090157638	338.4244090157638	338.4244090157638	338.4244090157638	338.4244090157638	338.4244090157638	338.4244090157638	338.4244090157638	338.4244090157638	338.4244090157638	338.4244090157638	338.4244090157638	338.4244090157638	338.4244090157638	338.4244090157638	338.4244090157638	338.4244090157638	338.4244090157638	338.4244090157638	338.4244090157638	338.4244090157638	338.4244090157638	338.4244090157638	338.4244090157638	338.4244090157638	338.4244090157638	338.4244090157638
338.4244090157638	338.4244090157638	338.4244090157638	338.4244090157638	338.4244090157638	338.4244090157638	338.4244090157638	338.4244090157638	338.4244090157638	338.4244090157638	338.4244090157638	338.4244090157638	338.4244090157638	338.4244090157638	338.4244090157638	338.4244090157638	338.4244090157638	338.4244090157638	338.4244090157638	338.4244090157638	338.4244090157638	338.4244090157638	338.4244090157638	338.4244090157638	338.4244090157638	338.4244090157638	338.4244090157638	338.4244090157638	338.4244090157638	338.4244090157638
338.4244090157638	338.4244090157638	338.4244090157638	338.4244090157638	338.4244090157638	338.4244090157638	338.4244090157638	338.4244090157638	338.4244090157638	338.4244090157638	338.4244090157638	338.4244090157638	338.4244090157638	338.4244090157638	338.4244090157638	338.4244090157638	338.4244090157638	338.4244090157638	338.4244090157638	338.4244090157638	338.4244090157638	338.4244090157638	338.4244090157638	338.4244090157638	338.4244090157638	338.4244090157638	338.4244090157638	338.4244090157638	338.4244090157638	338.4244090157638
338.4244090157638	338.4244090157638	338.4244090157638	338.4244090157638	338.4244090157638	338.4244090157638	338.4244090157638	338.4244090157638	338.4244090157638	338.4244090157638	338.4244090157638	338.4244090157638	338.4244090157638	338.4244090157638	338.4244090157638	338.4244090157638	338.4244090157638	338.4244090157638	338.4244090157638	338.4244090157638	338.4244090157638	338.4244090157638	338.4244090157638	338.4244090157638	338.4244090157638	338.4244090157638	338.4244090157638	338.4244090157638	338.4244090157638	338.4244090157638
338.4244090157638	338.4244090157638	338.4244090157638	338.4244090157638	338.4244090157638	338.4244090157638	338.4244090157638	338.4244090157638	338.4244090157638	338.4244090157638	338.4244090157638	338.4244090157638	338.4244090157638	338.4244090157638	338.4244090157638	338.4244090157638	338.4244090157638	338.4244090157638	338.4244090157638	338.4244090157638	338.4244090157638	338.4244090157638	338.4244090157638	338.4244090157638	338.4244090157638	338.4244090157638	338.4244090157638	338.4244090157638	338.4244090157638	338.4244090157638
338.3763098080737	338.3763098080737	338.3763098080737	338.3763098080737	338.3763098080737	338.3763098080737	338.3763098080737	338.3763098080737	338.3763098080737	338.3763098080737	338.3763098080737	338.3763098080737	338.3763098080737	338.3763098080737	338.3763098080737	338.3763098080737	338.3763098080737	338.3763098080737	338.3763098080737	338.3763098080737	338.3763098080737	338.3763098080737	338.3763098080737	338.3763098080737	338.3763098080737	338.3763098080737	338.3763098080737	338.3763098080737	338.3763098080737	338.3763098080737
338.3763098080737	338.3763098080737	338.3763098080737	338.3763098080737	338.3763098080737	338.3763098080737	338.3763098080737	338.3763098080737	338.3763098080737	338.3763098080737	338.3763098080737	338.3763098080737	338.3763098080737	338.3763098080737	338.3763098080737	338.3763098080737	338.3763098080737	338.3763098080737	338.3763098080737	338.3763098080737	338.3763098080737	338.3763098080737	338.3763098080737	338.3763098080737	338.3763098080737	338.3763098080737	338.3763098080737	338.3763098080737	338.3763098080737	338.3763098080737
338.3763098080737	338.3763098080737	338.3763098080737	338.3763098080737	338.3763098080737	338.3763098080737	338.3763098080737	338.3763098080737	338.3763098080737	338.3763098080737	338.3763098080737	338.3763098080737	338.3763098080737	338.3763098080737	338.3763098080737	338.3763098080737	338.3763098080737	338.3763098080737	338.3763098080737	338.3763098080737	338.3763098080737	338.3763098080737	338.3763098080737	338.3763098080737	338.3763098080737	338.3763098080737	338.3763098080737	338.3763098080737	338.3763098080737	338.3763098080737
338.1267175912775	338.1267175912775	338.1267175912775	338.1267175912775	338.1267175912775	338.1267175912775	338.1267175912775	338.1267175912775	338.1267175912775	338.1267175912775	338.1267175912775	338.1267175912775	338.1267175912775	338.1267175912775	338.1267175912775	338.1267175912775	338.1267175912775	338.1267175912775	338.1267175912775	338.1267175912775	338.1267175912775	338.1267175912775	338.1267175912775	338.1267175912775	338.1267175912775	338.1267175912775	338.1267175912775	338.1267175912775	338.1267175912775	338.1267175912775
338.1267175912775	338.1267175912775	338.1267175912775	338.1267175912775	338.1267175912775	338.1267175912775	338.1267175912775	338.1267175912775	338.1267175912775	338.1267175912775	338.1267175912775	338.1267175912775	338.1267175912775	338.1267175912775	338.1267175912775	338.1267175912775	338.1267175912775	338.1267175912775	338.1267175912775	338.1267175912775	338.1267175912775	338.1267175912775	338.1267175912775	338.1267175912775	338.1267175912775	338.1267175912775	338.1267175912775	338.1267175912775	338.1267175912775	338.1267175912775
338.1267175912775	338.1267175912775	338.1267175912775	338.1267175912775	338.1267175912775	338.1267175912775	338.1267175912775	338.1267175912775	338.1267175912775	338.1267175912775	338.1267175912775	338.1267175912775	338.1267175912775	338.1267175912775	338.1267175912775	338.1267175912775	338.1267175912775	338.1267175912775	338.1267175912775	338.1267175912775	338.1267175912775	338.1267175912775	338.1267175912775	338.1267175912775	338.1267175912775	338.1267175912775	338.1267175912775	338.1267175912775	338.1267175912775	338.1267175912775
338.1267175912775	338.1267175912775	338.1267175912775	338.1267175912775	338.1267175912775	338.1267175912775	338.1267175912775	338.1267175912775	338.1267175912775	338.1267175912775	338.1267175912775	338.1267175912775	338.1267175912775	338.1267175912775	338.1267175912775	338.1267175912775	338.1267175912775	338.1267175912775	338.1267175912775	338.1267175912775	338.1267175912775	338.1267175912775	338.1267175912775	338.1267175912775	338.1267175912775	338.1267175912775	338.1267175912775	338.1267175912775	338.1267175912775	338.1267175912775
338.1267175912775	338.1267175912775	338.1267175912775	338.1267175912775	338.1267175912775	338.1267175912775	338.1267175912775	338.1267175912775	338.1267175912775	338.1267175912775	338.1267175912775	338.1267175912775	338.1267175912775	338.1267175912775	338.1267175912775	338.1267175912775	338.1267175912775	338.1267175912775	338.1267175912775	338.1267175912775	338.1267175912775	338.1267175912775	338.1267175912775	338.1267175912775	338.1267175912775	338.1267175912775	338.1267175912775	338.1267175912775	338.1267175912775	338.1267175912775
338.1267175912775	338.1267175912775	338.1267175912775	338.1267175912775	338.1267175912775	338.1267175912775	338.1267175912775	338.1267175912775	338.1267175912775	338.1267175912775	338.1267175912775	338.1267175912775	338.1267175912775	338.1267175912775	338.1267175912775	338.1267175912775	338.1267175912775	338.1267175912775	338.1267175912775	338.1267175912775	338.1267175912775	338.1267175912775	338.1267175912775	338.1267175912775	338.1267175912775	338.1267175912775	338.1267175912775	338.1267175912775	338.1267175912775	338.1267175912775
338.1267175912775	338.1267175912775	338.1267175912775	338.1267175912775	338.1267175912775	338.1267175912775	338.1267175912775	338.1267175912775	338.1267175912775	338.1267175912775	338.1267175912775	338.1267175912775	338.1267175912775	338.1267175912775	338.1267175912775	338.1267175912775	338.1267175912775	338.1267175912775	338.1267175912775	338.1267175912775	338.1267175912775	338.1267175912775	338.1267175912775	338.1267175912775	338.1267175912775	338.1267175912775	338.1267175912775	338.1267175912775	338.1267175912775	338.1267175912775
338.1267175912775	338.1267175912775	338.1267175912775	338.1267175912775	338.1267175912775	338.1267175912775	338.1267175912775	338.1267175912775	338.1267175912775	338.1267175912775	338.1267175912775	338.1267175912775	338.1267175912775	338.1267175912775	338.1267175912775	338.1267175912775	338.1267175912775	338.1267175912775	338.1267175912775	338.1267175912775	338.1267175912775	338.1267175912775	338.1267175912775	338.1267175912775	338.1267175912775	338.1267175912775	338.1267175912775	338.1267175912775	338.1267175912775	338.1267175912775
338.1267175912775	338.1267175912775	338.1267175912775	338.1267175912775	338.1267175912775	338.1267175912775	338.1267175912775	338.1267175912775	338.1267175912775	338.1267175912775	338.1267175912775	338.1267175912775	338.1267175912775	338.1267175912775	338.1267175912775	338.1267175912775	338.1267175912775	338.1267175912775	338.1267175912775	338.1267175912775	338.1267175912775	338.1267175912775	338.1267175912775	338.1267175912775	338.1267175912775	338.1267175912775	338.1267175912775	338.1267175912775	338.1267175912775	338.1267175912775
338.1267175912775	338.1267175912775	338.1267175912775	338.1267175912775	338.1267175912775	338.1267175912775	338.1267175912775	338.1267175912775	338.1267175912775	338.1267175912775	338.1267175912775	338.1267175912775	338.1267175912775	338.1267175912775	338.1267175912775	338.1267175912775	338.1267175912775	338.1267175912775	338.1267175912775	338.1267175912775	338.1267175912775	338.1267175912775	338.1267175912775	338.1267175912775	338.1267175912775	338.1267175912775	338.1267175912775	338.1267175912775	338.1267175912775	338.1267175912775
338.1267175912775	338.1267175912775	338.1267175912775	338.1267175912775	338.1267175912775	338.1267175912775	338.1267175912775	338.1267175912775	338.1267175912775	338.1267175912775	338.1267175912775	338.1267175912775	338.1267175912775	338.1267175912775	338.1267175912775	338.1267175912775	338.1267175912775	338.1267175912775	338.1267175912775	338.1267175912775	338.1267175912775	338.1267175912775	338.1267175912775	338.1267175912775	338.1267175912775	338.1267175912775	338.1267175912775	338.1267175912775	338.1267175912775	338.1267175912775
338.1267175912775	338.1267175912775	338.1267175912775	338.1267175912775	338.1267175912775	338.1267175912775	338.1267175912775	338.1267175912775	338.1267175912775	338.1267175912775	338.1267175912775	338.1267175912775	338.1267175912775	338.1267175912775	338.1267175912775	338.1267175912775	338.1267175912775	338.1267175912775	338.1267175912775	338.1267175912775	338.1267175912775	338.1267175912775	338.1267175912775	338.1267175912775	338.1267175912775	338.1267175912775	338.1267175912775	338.1267175912775	338.1267175912775	338.1267175912775
338.1267175912775	338.1267175912775	338.1267175912775	338.1267175912775	338.1267175912775	338.1267175912775	338.1267175912775	338.1267175912775	338.1267175912775	338.1267175912775	338.1267175912775	338.1267175912775	338.1267175912775	338.1267175912775	338.1267175912775	338.1267175912775	338.1267175912775	338.1267175912775	338.1267175912775	338.1267175912775	338.1267175912775	338.1267175912775	338.1267175912775	338.1267175912775	338.1267175912775	338.1267175912775	338.1267175912775	338.1267175912775	338.1267175912775	338.1267175912775
338.1267175912775	338.1267175912775	338.1267175912775	338.1267175912775	338.1267175912775	338.1267175912775	338.1267175912775	338.1267175912775	338.1267175912775	338.1267175912775	338.1267175912775	338.1267175912775	338.1267175912775	338.1267175912775	338.1267175912775	338.1267175912775	338.1267175912775	338.1267175912775	338.1267175912775	338.1267175912775	338.1267175912775	338.1267175912775	338.1267175912775	338.1267175912775	338.1267175912775	338.1267175912775	338.1267175912775	338.1267175912775	338.1267175912775	338.1267175912775
338.0516454651176	338.0516454651176	338.0516454651176	338.0516454651176	338.0516454651176	338.0516454651176	338.0516454651176	338.0516454651176	338.0516454651176	338.0516454651176	338.0516454651176	338.0516454651176	338.0516454651176	338.0516454651176	338.0516454651176	338.0516454651176	338.0516454651176	338.0516454651176	338.0516454651176	338.0516454651176	338.0516454651176	338.0516454651176	338.0516454651176	338.0516454651176	338.0516454651176	338.0516454651176	338.0516454651176	338.0516454651176	338.0516454651176	338.0516454651176
338.0516454651176	338.0516454651176	338.0516454651176	338.0516454651176	338.0516454651176	338.0516454651176	338.0516454651176	338.0516454651176	338.0516454651176	338.0516454651176	338.0516454651176	338.0516454651176	338.0516454651176	338.0516454651176	338.0516454651176	338.0516454651176	338.0516454651176	338.0516454651176	338.0516454651176	338.0516454651176	338.0516454651176	338.0516454651176	338.0516454651176	338.0516454651176	338.0516454651176	338.0516454651176	338.0516454651176	338.0516454651176	338.0516454651176	338.0516454651176
338.0516454651176	338.0516454651176	338.0516454651176	338.0516454651176	338.0516454651176	338.0516454651176	338.0516454651176	338.0516454651176	338.0516454651176	338.0516454651176	338.0516454651176	338.0516454651176	338.0516454651176	338.0516454651176	338.0516454651176	338.0516454651176	338.0516454651176	338.0516454651176	338.0516454651176	338.0516454651176	338.0516454651176	338.0516454651176	338.0516454651176	338.0516454651176	338.0516454651176	338.0516454651176	338.0516454651176	338.0516454651176	338.0516454651176	338.0516454651176
338.0516454651176	338.0516454651176	338.0516454651176	338.0516454651176	338.0516454651176	338.0516454651176	338.0516454651176	338.0516454651176	338.0516454651176	338.0516454651176	338.0516454651176	338.0516454651176	338.0516454651176	338.0516454651176	338.0516454651176	338.0516454651176	338.0516454651176	338.0516454651176	338.0516454651176	338.0516454651176	338.0516454651176	338.0516454651176	338.0516454651176	338.0516454651176	338.0516454651176	338.0516454651176	338.0516454651176	338.0516454651176	338.0516454651176	338.0516454651176
338.0516454651176	338.0516454651176	338.0516454651176	338.0516454651176	338.0516454651176	338.0516454651176	338.0516454651176	338.0516454651176	338.0516454651176	338.0516454651176	338.0516454651176	338.0516454651176	338.0516454651176	338.0516454651176	338.0516454651176	338.0516454651176	338.0516454651176	338.0516454651176	338.0516454651176	338.0516454651176	338.0516454651176	338.0516454651176	338.0516454651176	338.0516454651176	338.0516454651176	338.0516454651176	338.0516454651176	338.0516454651176	338.0516454651176	338.0516454651176
338.0516454651176	338.0516454651176	338.0516454651176	338.0516454651176	338.0516454651176	338.0516454651176	338.0516454651176	338.0516454651176	338.0516454651176	338.0516454651176	338.0516454651176	338.0516454651176	338.0516454651176	338.0516454651176	338.0516454651176	338.0516454651176	338.0516454651176	338.0516454651176	338.0516454651176	338.0516454651176	338.0516454651176	338.0516454651176	338.0516454651176	338.0516454651176	338.0516454651176	338.0516454651176	338.0516454651176	338.0516454651176	338.0516454651176	338.0516454651176
338.0516454651176	338.0516454651176	338.0516454651176	338.0516454651176	338.0516454651176	338.0516454651176	338.0516454651176	338.0516454651176	338.0516454651176	338.0516454651176	338.0516454651176	338.0516454651176	338.0516454651176	338.0516454651176	338.0516454651176	338.0516454651176	338.0516454651176	338.0516454651176	338.0516454651176	338.0516454651176	338.0516454651176	338.0516454651176	338.0516454651176	338.0516454651176	338.0516454651176	338.0516454651176	338.0516454651176	338.0516454651176	338.0516454651176	338.0516454651176
338.0516454651176	338.0516454651176	338.0516454651176	338.0516454651176	338.0516454651176	338.0516454651176	338.0516454651176	338.0516454651176	338.0516454651176	338.0516454651176	338.0516454651176	338.0516454651176	338.0516454651176	338.0516454651176	338.0516454651176	338.0516454651176	338.0516454651176	338.0516454651176	338.0516454651176	338.0516454651176	338.0516454651176	338.0516454651176	338.0516454651176	338.0516454651176	338.0516454651176	338.0516454651176	338.0516454651176	338.0516454651176	338.0516454651176	338.0516454651176
338.0516454651176	338.0516454651176	338.0516454651176	338.0516454651176	338.0516454651176	338.0516454651176	338.0516454651176	338.0516454651176	338.0516454651176	338.0516454651176	338.0516454651176	338.0516454651176	338.0516454651176	338.0516454651176	338.0516454651176	338.0516454651176	338.0516454651176	338.0516454651176	338.0516454651176	338.0516454651176	338.0516454651176	338.0516454651176	338.0516454651176	338.0516454651176	338.0516454651176	338.0516454651176	338.0516454651176	338.0516454651176	338.0516454651176	338.0516454651176
338.0516454651176	338.0516454651176	338.0516454651176	338.0516454651176	338.0516454651176	338.0516454651176	338.0516454651176	338.0516454651176	338.0516454651176	338.0516454651176	338.0516454651176	338.0516454651176	338.0516454651176	338.0516454651176	338.0516454651176	338.0516454651176	338.0516454651176	338.0516454651176	338.0516454651176	338.0516454651176	338.0516454651176	338.0516454651176	338.0516454651176	338.0516454651176	338.0516454651176	338.0516454651176	338.0516454651176	338.0516454651176	338.0516454651176	338.0516454651176
338.0516454651176	338.0516454651176	338.0516454651176	338.0516454651176	338.0516454651176	338.0516454651176	338.0516454651176	338.0516454651176	338.0516454651176	338.0516454651176	338.0516454651176	338.0516454651176	338.0516454651176	338.0516454651176	338.0516454651176	338.0516454651176	338.0516454651176	338.0516454651176	338.0516454651176	338.0516454651176	338.0516454651176	338.0516454651176	338.0516454651176	338.0516454651176	338.0516454651176	338.0516454651176	338.0516454651176	338.0516454651176	338.0516454651176	338.0516454651176
338.0516454651176	338.0516454651176	338.0516454651176	338.0516454651176	338.0516454651176	338.0516454651176	338.0516454651176	338.0516454651176	338.0516454651176	338.0516454651176	338.0516454651176	338.0516454651176	338.0516454651176	338.0516454651176	338.0516454651176	338.0516454651176	338.0516454651176	338.0516454651176	338.0516454651176	338.0516454651176	338.0516454651176	338.0516454651176	338.0516454651176	338.0516454651176	338.0516454651176	338.0516454651176	338.0516454651176	338.0516454651176	338.0516454651176	338.0516454651176
338.0516454651176	338.0516454651176	338.0516454651176	338.0516454651176	338.0516454651176	338.0516454651176	338.0516454651176	338.0516454651176	338.0516454651176	338.0516454651176	338.0516454651176	338.0516454651176	338.0516454651176	338.0516454651176	338.0516454651176	338.0516454651176	338.0516454651176	338.0516454651176	338.0516454651176	338.0516454651176	338.0516454651176	338.0516454651176	338.0516454651176	338.0516454651176	338.0516454651176	338.0516454651176	338.0516454651176	338.0516454651176	338.0516454651176	338.0516454651176
338.0516454651176	338.0516454651176	338.0516454651176	338.0516454651176	338.0516454651176	338.0516454651176	338.0516454651176	338.0516454651176	338.0516454651176	338.0516454651176	338.0516454651176	338.0516454651176	338.0516454651176	338.0516454651176	338.0516454651176	338.0516454651176	338.0516454651176	338.0516454651176	338.0516454651176	338.0516454651176	338.0516454651176	338.0516454651176	338.0516454651176	338.0516454651176	338.0516454651176	338.0516454651176	338.0516454651176	338.0516454651176	338.0516454651176	338.0516454651176
338.0516454651176	338.0516454651176	338.0516454651176	338.0516454651176	338.0516454651176	338.0516454651176	338.0516454651176	338.0516454651176	338.0516454651176	338.0516454651176	338.0516454651176	338.0516454651176	338.0516454651176	338.0516454651176	338.0516454651176	338.0516454651176	338.0516454651176	338.0516454651176	338.0516454651176	338.0516454651176	338.0516454651176	338.0516454651176	338.0516454651176	338.0516454651176	338.0516454651176	338.0516454651176	338.0516454651176	338.0516454651176	338.0516454651176	338.0516454651176
338.0516454651176	338.0516454651176	338.0516454651176	338.0516454651176	338.0516454651176	338.0516454651176	338.0516454651176	338.0516454651176	338.0516454651176	338.0516454651176	338.0516454651176	338.0516454651176	338.0516454651176	338.0516454651176	338.0516454651176	338.0516454651176	338.0516454651176	338.0516454651176	338.0516454651176	338.0516454651176	338.0516454651176	338.0516454651176	338.0516454651176	338.0516454651176	338.0516454651176	338.0516454651176	338.0516454651176	338.0516454651176	338.0516454651176	338.0516454651176
337.94397559273534	337.94397559273534	337.94397559273534	337.94397559273534	337.94397559273534	337.94397559273534	337.94397559273534	337.94397559273534	337.94397559273534	337.94397559273534	337.94397559273534	337.94397559273534	337.94397559273534	337.94397559273534	337.94397559273534	337.94397559273534	337.94397559273534	337.94397559273534	337.94397559273534	337.94397559273534	337.94397559273534	337.94397559273534	337.94397559273534	337.94397559273534	337.94397559273534	337.94397559273534	337.94397559273534	337.94397559273534	337.94397559273534	337.94397559273534
337.94397559273534	337.94397559273534	337.94397559273534	337.94397559273534	337.94397559273534	337.94397559273534	337.94397559273534	337.94397559273534	337.94397559273534	337.94397559273534	337.94397559273534	337.94397559273534	337.94397559273534	337.94397559273534	337.94397559273534	337.94397559273534	337.94397559273534	337.94397559273534	337.94397559273534	337.94397559273534	337.94397559273534	337.94397559273534	337.94397559273534	337.94397559273534	337.94397559273534	337.94397559273534	337.94397559273534	337.94397559273534	337.94397559273534	337.94397559273534
337.94397559273534	337.94397559273534	337.94397559273534	337.94397559273534	337.94397559273534	337.94397559273534	337.94397559273534	337.94397559273534	337.94397559273534	337.94397559273534	337.94397559273534	337.94397559273534	337.94397559273534	337.94397559273534	337.94397559273534	337.94397559273534	337.94397559273534	337.94397559273534	337.94397559273534	337.94397559273534	337.94397559273534	337.94397559273534	337.94397559273534	337.94397559273534	337.94397559273534	337.94397559273534	337.94397559273534	337.94397559273534	337.94397559273534	337.94397559273534
337.94397559273534	337.94397559273534	337.94397559273534	337.94397559273534	337.94397559273534	337.94397559273534	337.94397559273534	337.94397559273534	337.94397559273534	337.94397559273534	337.94397559273534	337.94397559273534	337.94397559273534	337.94397559273534	337.94397559273534	337.94397559273534	337.94397559273534	337.94397559273534	337.94397559273534	337.94397559273534	337.94397559273534	337.94397559273534	337.94397559273534	337.94397559273534	337.94397559273534	337.94397559273534	337.94397559273534	337.94397559273534	337.94397559273534	337.94397559273534
337.94397559273534	337.94397559273534	337.94397559273534	337.94397559273534	337.94397559273534	337.94397559273534	337.94397559273534	337.94397559273534	337.94397559273534	337.94397559273534	337.94397559273534	337.94397559273534	337.94397559273534	337.94397559273534	337.94397559273534	337.94397559273534	337.94397559273534	337.94397559273534	337.94397559273534	337.94397559273534	337.94397559273534	337.94397559273534	337.94397559273534	337.94397559273534	337.94397559273534	337.94397559273534	337.94397559273534	337.94397559273534	337.94397559273534	337.94397559273534
337.94397559273534	337.94397559273534	337.94397559273534	337.94397559273534	337.94397559273534	337.94397559273534	337.94397559273534	337.94397559273534	337.94397559273534	337.94397559273534	337.94397559273534	337.94397559273534	337.94397559273534	337.94397559273534	337.94397559273534	337.94397559273534	337.94397559273534	337.94397559273534	337.94397559273534	337.94397559273534	337.94397559273534	337.94397559273534	337.94397559273534	337.94397559273534	337.94397559273534	337.94397559273534	337.94397559273534	337.94397559273534	337.94397559273534	337.94397559273534
337.94397559273534	337.94397559273534	337.94397559273534	337.94397559273534	337.94397559273534	337.94397559273534	337.94397559273534	337.94397559273534	337.94397559273534	337.94397559273534	337.94397559273534	337.94397559273534	337.94397559273534	337.94397559273534	337.94397559273534	337.94397559273534	337.94397559273534	337.94397559273534	337.94397559273534	337.94397559273534	337.94397559273534	337.94397559273534	337.94397559273534	337.94397559273534	337.94397559273534	337.94397559273534	337.94397559273534	337.94397559273534	337.94397559273534	337.94397559273534
337.94397559273534	337.94397559273534	337.94397559273534	337.94397559273534	337.94397559273534	337.94397559273534	337.94397559273534	337.94397559273534	337.94397559273534	337.94397559273534	337.94397559273534	337.94397559273534	337.94397559273534	337.94397559273534	337.94397559273534	337.94397559273534	337.94397559273534	337.94397559273534	337.94397559273534	337.94397559273534	337.94397559273534	337.94397559273534	337.94397559273534	337.94397559273534	337.94397559273534	337.94397559273534	337.94397559273534	337.94397559273534	337.94397559273534	337.94397559273534
337.94397559273534	337.94397559273534	337.94397559273534	337.94397559273534	337.94397559273534	337.94397559273534	337.94397559273534	337.94397559273534	337.94397559273534	337.94397559273534	337.94397559273534	337.94397559273534	337.94397559273534	337.94397559273534	337.94397559273534	337.94397559273534	337.94397559273534	337.94397559273534	337.94397559273534	337.94397559273534	337.94397559273534	337.94397559273534	337.94397559273534	337.94397559273534	337.94397559273534	337.94397559273534	337.94397559273534	337.94397559273534	337.94397559273534	337.94397559273534
337.94397559273534	337.94397559273534	337.94397559273534	337.94397559273534	337.94397559273534	337.94397559273534	337.94397559273534	337.94397559273534	337.94397559273534	337.94397559273534	337.94397559273534	337.94397559273534	337.94397559273534	337.94397559273534	337.94397559273534	337.94397559273534	337.94397559273534	337.94397559273534	337.94397559273534	337.94397559273534	337.94397559273534	337.94397559273534	337.94397559273534	337.94397559273534	337.94397559273534	337.94397559273534	337.94397559273534	337.94397559273534	337.94397559273534	337.94397559273534
337.94397559273534	337.94397559273534	337.94397559273534	337.94397559273534	337.94397559273534	337.94397559273534	337.94397559273534	337.94397559273534	337.94397559273534	337.94397559273534	337.94397559273534	337.94397559273534	337.94397559273534	337.94397559273534	337.94397559273534	337.94397559273534	337.94397559273534	337.94397559273534	337.94397559273534	337.94397559273534	337.94397559273534	337.94397559273534	337.94397559273534	337.94397559273534	337.94397559273534	337.94397559273534	337.94397559273534	337.94397559273534	337.94397559273534	337.94397559273534
337.94397559273534	337.94397559273534	337.94397559273534	337.94397559273534	337.94397559273534	337.94397559273534	337.94397559273534	337.94397559273534	337.94397559273534	337.94397559273534	337.94397559273534	337.94397559273534	337.94397559273534	337.94397559273534	337.94397559273534	337.94397559273534	337.94397559273534	337.94397559273534	337.94397559273534	337.94397559273534	337.94397559273534	337.94397559273534	337.94397559273534	337.94397559273534	337.94397559273534	337.94397559273534	337.94397559273534	337.94397559273534	337.94397559273534	337.94397559273534
337.94397559273534	337.94397559273534	337.94397559273534	337.94397559273534	337.94397559273534	337.94397559273534	337.94397559273534	337.94397559273534	337.94397559273534	337.94397559273534	337.94397559273534	337.94397559273534	337.94397559273534	337.94397559273534	337.94397559273534	337.94397559273534	337.94397559273534	337.94397559273534	337.94397559273534	337.94397559273534	337.94397559273534	337.94397559273534	337.94397559273534	337.94397559273534	337.94397559273534	337.94397559273534	337.94397559273534	337.94397559273534	337.94397559273534	337.94397559273534
337.94397559273534	337.94397559273534	337.94397559273534	337.94397559273534	337.94397559273534	337.94397559273534	337.94397559273534	337.94397559273534	337.94397559273534	337.94397559273534	337.94397559273534	337.94397559273534	337.94397559273534	337.94397559273534	337.94397559273534	337.94397559273534	337.94397559273534	337.94397559273534	337.94397559273534	337.94397559273534	337.94397559273534	337.94397559273534	337.94397559273534	337.94397559273534	337.94397559273534	337.94397559273534	337.94397559273534	337.94397559273534	337.94397559273534	337.94397559273534
337.94397559273534	337.94397559273534	337.94397559273534	337.94397559273534	337.94397559273534	337.94397559273534	337.94397559273534	337.94397559273534	337.94397559273534	337.94397559273534	337.94397559273534	337.94397559273534	337.94397559273534	337.94397559273534	337.94397559273534	337.94397559273534	337.94397559273534	337.94397559273534	337.94397559273534	337.94397559273534	337.94397559273534	337.94397559273534	337.94397559273534	337.94397559273534	337.94397559273534	337.94397559273534	337.94397559273534	337.94397559273534	337.94397559273534	337.94397559273534
337.94397559273534	337.94397559273534	337.94397559273534	337.94397559273534	337.94397559273534	337.94397559273534	337.94397559273534	337.94397559273534	337.94397559273534	337.94397559273534	337.94397559273534	337.94397559273534	337.94397559273534	337.94397559273534	337.94397559273534	337.94397559273534	337.94397559273534	337.94397559273534	337.94397559273534	337.94397559273534	337.94397559273534	337.94397559273534	337.94397559273534	337.94397559273534	337.94397559273534	337.94397559273534	337.94397559273534	337.94397559273534	337.94397559273534	337.94397559273534
337.94397559273534	337.94397559273534	337.94397559273534	337.94397559273534	337.94397559273534	337.94397559273534	337.94397559273534	337.94397559273534	337.94397559273534	337.94397559273534	337.94397559273534	337.94397559273534	337.94397559273534	337.94397559273534	337.94397559273534	337.94397559273534	337.94397559273534	337.94397559273534	337.94397559273534	337.94397559273534	337.94397559273534	337.94397559273534	337.94397559273534	337.94397559273534	337.94397559273534	337.94397559273534	337.94397559273534	337.94397559273534	337.94397559273534	337.94397559273534
337.94397559273534	337.94397559273534	337.94397559273534	337.94397559273534	337.94397559273534	337.94397559273534	337.94397559273534	337.94397559273534	337.94397559273534	337.94397559273534	337.94397559273534	337.94397559273534	337.94397559273534	337.94397559273534	337.94397559273534	337.94397559273534	337.94397559273534	337.94397559273534	337.94397559273534	337.94397559273534	337.94397559273534	337.94397559273534	337.94397559273534	337.94397559273534	337.94397559273534	337.94397559273534	337.94397559273534	337.94397559273534	337.94397559273534	337.94397559273534
337.94397559273534	337.94397559273534	337.94397559273534	337.94397559273534	337.94397559273534	337.94397559273534	337.94397559273534	337.94397559273534	337.94397559273534	337.94397559273534	337.94397559273534	337.94397559273534	337.94397559273534	337.94397559273534	337.94397559273534	337.94397559273534	337.94397559273534	337.94397559273534	337.94397559273534	337.94397559273534	337.94397559273534	337.94397559273534	337.94397559273534	337.94397559273534	337.94397559273534	337.94397559273534	337.94397559273534	337.94397559273534	337.94397559273534	337.94397559273534
337.94397559273534	337.94397559273534	337.94397559273534	337.94397559273534	337.94397559273534	337.94397559273534	337.94397559273534	337.94397559273534	337.94397559273534	337.94397559273534	337.94397559273534	337.94397559273534	337.94397559273534	337.94397559273534	337.94397559273534	337.94397559273534	337.94397559273534	337.94397559273534	337.94397559273534	337.94397559273534	337.94397559273534	337.94397559273534	337.94397559273534	337.94397559273534	337.94397559273534	337.94397559273534	337.94397559273534	337.94397559273534	337.94397559273534	337.94397559273534
337.94397559273534	337.94397559273534	337.94397559273534	337.94397559273534	337.94397559273534	337.94397559273534	337.94397559273534	337.94397559273534	337.94397559273534	337.94397559273534	337.94397559273534	337.94397559273534	337.94397559273534	337.94397559273534	337.94397559273534	337.94397559273534	337.94397559273534	337.94397559273534	337.94397559273534	337.94397559273534	337.94397559273534	337.94397559273534	337.94397559273534	337.94397559273534	337.94397559273534	337.94397559273534	337.94397559273534	337.94397559273534	337.94397559273534	337.94397559273534
337.94397559273534	337.94397559273534	337.94397559273534	337.94397559273534	337.94397559273534	337.94397559273534	337.94397559273534	337.94397559273534	337.94397559273534	337.94397559273534	337.94397559273534	337.94397559273534	337.94397559273534	337.94397559273534	337.94397559273534	337.94397559273534	337.94397559273534	337.94397559273534	337.94397559273534	337.94397559273534	337.94397559273534	337.94397559273534	337.94397559273534	337.94397559273534	337.94397559273534	337.94397559273534	337.94397559273534	337.94397559273534	337.94397559273534	337.94397559273534
337.94397559273534	337.94397559273534	337.94397559273534	337.94397559273534	337.94397559273534	337.94397559273534	337.94397559273534	337.94397559273534	337.94397559273534	337.94397559273534	337.94397559273534	337.94397559273534	337.94397559273534	337.94397559273534	337.94397559273534	337.94397559273534	337.94397559273534	337.94397559273534	337.94397559273534	337.94397559273534	337.94397559273534	337.94397559273534	337.94397559273534	337.94397559273534	337.94397559273534	337.94397559273534	337.94397559273534	337.94397559273534	337.94397559273534	337.94397559273534
337.94397559273534	337.94397559273534	337.94397559273534	337.94397559273534	337.94397559273534	337.94397559273534	337.94397559273534	337.94397559273534	337.94397559273534	337.94397559273534	337.94397559273534	337.94397559273534	337.94397559273534	337.94397559273534	337.94397559273534	337.94397559273534	337.94397559273534	337.94397559273534	337.94397559273534	337.94397559273534	337.94397559273534	337.94397559273534	337.94397559273534	337.94397559273534	337.94397559273534	337.94397559273534	337.94397559273534	337.94397559273534	337.94397559273534	337.94397559273534
337.94397559273534	337.94397559273534	337.94397559273534	337.94397559273534	337.94397559273534	337.94397559273534	337.94397559273534	337.94397559273534	337.94397559273534	337.94397559273534	337.94397559273534	337.94397559273534	337.94397559273534	337.94397559273534	337.94397559273534	337.94397559273534	337.94397559273534	337.94397559273534	337.94397559273534	337.94397559273534	337.94397559273534	337.94397559273534	337.94397559273534	337.94397559273534	337.94397559273534	337.94397559273534	337.94397559273534	337.94397559273534	337.94397559273534	337.94397559273534
337.94397559273534	337.94397559273534	337.94397559273534	337.94397559273534	337.94397559273534	337.94397559273534	337.94397559273534	337.94397559273534	337.94397559273534	337.94397559273534	337.94397559273534	337.94397559273534	337.94397559273534	337.94397559273534	337.94397559273534	337.94397559273534	337.94397559273534	337.94397559273534	337.94397559273534	337.94397559273534	337.94397559273534	337.94397559273534	337.94397559273534	337.94397559273534	337.94397559273534	337.94397559273534	337.94397559273534	337.94397559273534	337.94397559273534	337.94397559273534
337.94397559273534	337.94397559273534	337.94397559273534	337.94397559273534	337.94397559273534	337.94397559273534	337.94397559273534	337.94397559273534	337.94397559273534	337.94397559273534	337.94397559273534	337.94397559273534	337.94397559273534	337.94397559273534	337.94397559273534	337.94397559273534	337.94397559273534	337.94397559273534	337.94397559273534	337.94397559273534	337.94397559273534	337.94397559273534	337.94397559273534	337.94397559273534	337.94397559273534	337.94397559273534	337.94397559273534	337.94397559273534	337.94397559273534	337.94397559273534
337.94397559273534	337.94397559273534	337.94397559273534	337.94397559273534	337.94397559273534	337.94397559273534	337.94397559273534	337.94397559273534	337.94397559273534	337.94397559273534	337.94397559273534	337.94397559273534	337.94397559273534	337.94397559273534	337.94397559273534	337.94397559273534	337.94397559273534	337.94397559273534	337.94397559273534	337.94397559273534	337.94397559273534	337.94397559273534	337.94397559273534	337.94397559273534	337.94397559273534	337.94397559273534	337.94397559273534	337.94397559273534	337.94397559273534	337.94397559273534
337.7715460835136	337.7715460835136	337.7715460835136	337.7715460835136	337.7715460835136	337.7715460835136	337.7715460835136	337.7715460835136	337.7715460835136	337.7715460835136	337.7715460835136	337.7715460835136	337.7715460835136	337.7715460835136	337.7715460835136	337.7715460835136	337.7715460835136	337.7715460835136	337.7715460835136	337.7715460835136	337.7715460835136	337.7715460835136	337.7715460835136	337.7715460835136	337.7715460835136	337.7715460835136	337.7715460835136	337.7715460835136	337.7715460835136	337.7715460835136
337.709148046348	337.709148046348	337.709148046348	337.709148046348	337.709148046348	337.709148046348	337.709148046348	337.709148046348	337.709148046348	337.709148046348	337.709148046348	337.709148046348	337.709148046348	337.709148046348	337.709148046348	337.709148046348	337.709148046348	337.709148046348	337.709148046348	337.709148046348	337.709148046348	337.709148046348	337.709148046348	337.709148046348	337.709148046348	337.709148046348	337.709148046348	337.709148046348	337.709148046348	337.709148046348
337.709148046348	337.709148046348	337.709148046348	337.709148046348	337.709148046348	337.709148046348	337.709148046348	337.709148046348	337.709148046348	337.709148046348	337.709148046348	337.709148046348	337.709148046348	337.709148046348	337.709148046348	337.709148046348	337.709148046348	337.709148046348	337.709148046348	337.709148046348	337.709148046348	337.709148046348	337.709148046348	337.709148046348	337.709148046348	337.709148046348	337.709148046348	337.709148046348	337.709148046348	337.709148046348
337.709148046348	337.709148046348	337.709148046348	337.709148046348	337.709148046348	337.709148046348	337.709148046348	337.709148046348	337.709148046348	337.709148046348	337.709148046348	337.709148046348	337.709148046348	337.709148046348	337.709148046348	337.709148046348	337.709148046348	337.709148046348	337.709148046348	337.709148046348	337.709148046348	337.709148046348	337.709148046348	337.709148046348	337.709148046348	337.709148046348	337.709148046348	337.709148046348	337.709148046348	337.709148046348
337.709148046348	337.709148046348	337.709148046348	337.709148046348	337.709148046348	337.709148046348	337.709148046348	337.709148046348	337.709148046348	337.709148046348	337.709148046348	337.709148046348	337.709148046348	337.709148046348	337.709148046348	337.709148046348	337.709148046348	337.709148046348	337.709148046348	337.709148046348	337.709148046348	337.709148046348	337.709148046348	337.709148046348	337.709148046348	337.709148046348	337.709148046348	337.709148046348	337.709148046348	337.709148046348
337.39663477327963	337.39663477327963	337.39663477327963	337.39663477327963	337.39663477327963	337.39663477327963	337.39663477327963	337.39663477327963	337.39663477327963	337.39663477327963	337.39663477327963	337.39663477327963	337.39663477327963	337.39663477327963	337.39663477327963	337.39663477327963	337.39663477327963	337.39663477327963	337.39663477327963	337.39663477327963	337.39663477327963	337.39663477327963	337.39663477327963	337.39663477327963	337.39663477327963	337.39663477327963	337.39663477327963	337.39663477327963	337.39663477327963	337.39663477327963
337.39663477327963	337.39663477327963	337.39663477327963	337.39663477327963	337.39663477327963	337.39663477327963	337.39663477327963	337.39663477327963	337.39663477327963	337.39663477327963	337.39663477327963	337.39663477327963	337.39663477327963	337.39663477327963	337.39663477327963	337.39663477327963	337.39663477327963	337.39663477327963	337.39663477327963	337.39663477327963	337.39663477327963	337.39663477327963	337.39663477327963	337.39663477327963	337.39663477327963	337.39663477327963	337.39663477327963	337.39663477327963	337.39663477327963	337.39663477327963
337.39663477327963	337.39663477327963	337.39663477327963	337.39663477327963	337.39663477327963	337.39663477327963	337.39663477327963	337.39663477327963	337.39663477327963	337.39663477327963	337.39663477327963	337.39663477327963	337.39663477327963	337.39663477327963	337.39663477327963	337.39663477327963	337.39663477327963	337.39663477327963	337.39663477327963	337.39663477327963	337.39663477327963	337.39663477327963	337.39663477327963	337.39663477327963	337.39663477327963	337.39663477327963	337.39663477327963	337.39663477327963	337.39663477327963	337.39663477327963
337.39663477327963	337.39663477327963	337.39663477327963	337.39663477327963	337.39663477327963	337.39663477327963	337.39663477327963	337.39663477327963	337.39663477327963	337.39663477327963	337.39663477327963	337.39663477327963	337.39663477327963	337.39663477327963	337.39663477327963	337.39663477327963	337.39663477327963	337.39663477327963	337.39663477327963	337.39663477327963	337.39663477327963	337.39663477327963	337.39663477327963	337.39663477327963	337.39663477327963	337.39663477327963	337.39663477327963	337.39663477327963	337.39663477327963	337.39663477327963
336.9560500808285	336.9560500808285	336.9560500808285	336.9560500808285	336.9560500808285	336.9560500808285	336.9560500808285	336.9560500808285	336.9560500808285	336.9560500808285	336.9560500808285	336.9560500808285	336.9560500808285	336.9560500808285	336.9560500808285	336.9560500808285	336.9560500808285	336.9560500808285	336.9560500808285	336.9560500808285	336.9560500808285	336.9560500808285	336.9560500808285	336.9560500808285	336.9560500808285	336.9560500808285	336.9560500808285	336.9560500808285	336.9560500808285	336.9560500808285
336.9560500808285	336.9560500808285	336.9560500808285	336.9560500808285	336.9560500808285	336.9560500808285	336.9560500808285	336.9560500808285	336.9560500808285	336.9560500808285	336.9560500808285	336.9560500808285	336.9560500808285	336.9560500808285	336.9560500808285	336.9560500808285	336.9560500808285	336.9560500808285	336.9560500808285	336.9560500808285	336.9560500808285	336.9560500808285	336.9560500808285	336.9560500808285	336.9560500808285	336.9560500808285	336.9560500808285	336.9560500808285	336.9560500808285	336.9560500808285
336.9560500808285	336.9560500808285	336.9560500808285	336.9560500808285	336.9560500808285	336.9560500808285	336.9560500808285	336.9560500808285	336.9560500808285	336.9560500808285	336.9560500808285	336.9560500808285	336.9560500808285	336.9560500808285	336.9560500808285	336.9560500808285	336.9560500808285	336.9560500808285	336.9560500808285	336.9560500808285	336.9560500808285	336.9560500808285	336.9560500808285	336.9560500808285	336.9560500808285	336.9560500808285	336.9560500808285	336.9560500808285	336.9560500808285	336.9560500808285
336.9560500808285	336.9560500808285	336.9560500808285	336.9560500808285	336.9560500808285	336.9560500808285	336.9560500808285	336.9560500808285	336.9560500808285	336.9560500808285	336.9560500808285	336.9560500808285	336.9560500808285	336.9560500808285	336.9560500808285	336.9560500808285	336.9560500808285	336.9560500808285	336.9560500808285	336.9560500808285	336.9560500808285	336.9560500808285	336.9560500808285	336.9560500808285	336.9560500808285	336.9560500808285	336.9560500808285	336.9560500808285	336.9560500808285	336.9560500808285
336.9560500808285	336.9560500808285	336.9560500808285	336.9560500808285	336.9560500808285	336.9560500808285	336.9560500808285	336.9560500808285	336.9560500808285	336.9560500808285	336.9560500808285	336.9560500808285	336.9560500808285	336.9560500808285	336.9560500808285	336.9560500808285	336.9560500808285	336.9560500808285	336.9560500808285	336.9560500808285	336.9560500808285	336.9560500808285	336.9560500808285	336.9560500808285	336.9560500808285	336.9560500808285	336.9560500808285	336.9560500808285	336.9560500808285	336.9560500808285
336.9560500808285	336.9560500808285	336.9560500808285	336.9560500808285	336.9560500808285	336.9560500808285	336.9560500808285	336.9560500808285	336.9560500808285	336.9560500808285	336.9560500808285	336.9560500808285	336.9560500808285	336.9560500808285	336.9560500808285	336.9560500808285	336.9560500808285	336.9560500808285	336.9560500808285	336.9560500808285	336.9560500808285	336.9560500808285	336.9560500808285	336.9560500808285	336.9560500808285	336.9560500808285	336.9560500808285	336.9560500808285	336.9560500808285	336.9560500808285
336.9560500808285	336.9560500808285	336.9560500808285	336.9560500808285	336.9560500808285	336.9560500808285	336.9560500808285	336.9560500808285	336.9560500808285	336.9560500808285	336.9560500808285	336.9560500808285	336.9560500808285	336.9560500808285	336.9560500808285	336.9560500808285	336.9560500808285	336.9560500808285	336.9560500808285	336.9560500808285	336.9560500808285	336.9560500808285	336.9560500808285	336.9560500808285	336.9560500808285	336.9560500808285	336.9560500808285	336.9560500808285	336.9560500808285	336.9560500808285
336.9560500808285	336.9560500808285	336.9560500808285	336.9560500808285	336.9560500808285	336.9560500808285	336.9560500808285	336.9560500808285	336.9560500808285	336.9560500808285	336.9560500808285	336.9560500808285	336.9560500808285	336.9560500808285	336.9560500808285	336.9560500808285	336.9560500808285	336.9560500808285	336.9560500808285	336.9560500808285	336.9560500808285	336.9560500808285	336.9560500808285	336.9560500808285	336.9560500808285	336.9560500808285	336.9560500808285	336.9560500808285	336.9560500808285	336.9560500808285
336.9560500808285	336.9560500808285	336.9560500808285	336.9560500808285	336.9560500808285	336.9560500808285	336.9560500808285	336.9560500808285	336.9560500808285	336.9560500808285	336.9560500808285	336.9560500808285	336.9560500808285	336.9560500808285	336.9560500808285	336.9560500808285	336.9560500808285	336.9560500808285	336.9560500808285	336.9560500808285	336.9560500808285	336.9560500808285	336.9560500808285	336.9560500808285	336.9560500808285	336.9560500808285	336.9560500808285	336.9560500808285	336.9560500808285	336.9560500808285
336.9560500808285	336.9560500808285	336.9560500808285	336.9560500808285	336.9560500808285	336.9560500808285	336.9560500808285	336.9560500808285	336.9560500808285	336.9560500808285	336.9560500808285	336.9560500808285	336.9560500808285	336.9560500808285	336.9560500808285	336.9560500808285	336.9560500808285	336.9560500808285	336.9560500808285	336.9560500808285	336.9560500808285	336.9560500808285	336.9560500808285	336.9560500808285	336.9560500808285	336.9560500808285	336.9560500808285	336.9560500808285	336.9560500808285	336.9560500808285
336.9560500808285	336.9560500808285	336.9560500808285	336.9560500808285	336.9560500808285	336.9560500808285	336.9560500808285	336.9560500808285	336.9560500808285	336.9560500808285	336.9560500808285	336.9560500808285	336.9560500808285	336.9560500808285	336.9560500808285	336.9560500808285	336.9560500808285	336.9560500808285	336.9560500808285	336.9560500808285	336.9560500808285	336.9560500808285	336.9560500808285	336.9560500808285	336.9560500808285	336.9560500808285	336.9560500808285	336.9560500808285	336.9560500808285	336.9560500808285
336.9560500808285	336.9560500808285	336.9560500808285	336.9560500808285	336.9560500808285	336.9560500808285	336.9560500808285	336.9560500808285	336.9560500808285	336.9560500808285	336.9560500808285	336.9560500808285	336.9560500808285	336.9560500808285	336.9560500808285	336.9560500808285	336.9560500808285	336.9560500808285	336.9560500808285	336.9560500808285	336.9560500808285	336.9560500808285	336.9560500808285	336.9560500808285	336.9560500808285	336.9560500808285	336.9560500808285	336.9560500808285	336.9560500808285	336.9560500808285
336.9560500808285	336.9560500808285	336.9560500808285	336.9560500808285	336.9560500808285	336.9560500808285	336.9560500808285	336.9560500808285	336.9560500808285	336.9560500808285	336.9560500808285	336.9560500808285	336.9560500808285	336.9560500808285	336.9560500808285	336.9560500808285	336.9560500808285	336.9560500808285	336.9560500808285	336.9560500808285	336.9560500808285	336.9560500808285	336.9560500808285	336.9560500808285	336.9560500808285	336.9560500808285	336.9560500808285	336.9560500808285	336.9560500808285	336.9560500808285
336.85888158760514	336.85888158760514	336.85888158760514	336.85888158760514	336.85888158760514	336.85888158760514	336.85888158760514	336.85888158760514	336.85888158760514	336.85888158760514	336.85888158760514	336.85888158760514	336.85888158760514	336.85888158760514	336.85888158760514	336.85888158760514	336.85888158760514	336.85888158760514	336.85888158760514	336.85888158760514	336.85888158760514	336.85888158760514	336.85888158760514	336.85888158760514	336.85888158760514	336.85888158760514	336.85888158760514	336.85888158760514	336.85888158760514	336.85888158760514
336.85888158760514	336.85888158760514	336.85888158760514	336.85888158760514	336.85888158760514	336.85888158760514	336.85888158760514	336.85888158760514	336.85888158760514	336.85888158760514	336.85888158760514	336.85888158760514	336.85888158760514	336.85888158760514	336.85888158760514	336.85888158760514	336.85888158760514	336.85888158760514	336.85888158760514	336.85888158760514	336.85888158760514	336.85888158760514	336.85888158760514	336.85888158760514	336.85888158760514	336.85888158760514	336.85888158760514	336.85888158760514	336.85888158760514	336.85888158760514
336.85888158760514	336.85888158760514	336.85888158760514	336.85888158760514	336.85888158760514	336.85888158760514	336.85888158760514	336.85888158760514	336.85888158760514	336.85888158760514	336.85888158760514	336.85888158760514	336.85888158760514	336.85888158760514	336.85888158760514	336.85888158760514	336.85888158760514	336.85888158760514	336.85888158760514	336.85888158760514	336.85888158760514	336.85888158760514	336.85888158760514	336.85888158760514	336.85888158760514	336.85888158760514	336.85888158760514	336.85888158760514	336.85888158760514	336.85888158760514
336.85888158760514	336.85888158760514	336.85888158760514	336.85888158760514	336.85888158760514	336.85888158760514	336.85888158760514	336.85888158760514	336.85888158760514	336.85888158760514	336.85888158760514	336.85888158760514	336.85888158760514	336.85888158760514	336.85888158760514	336.85888158760514	336.85888158760514	336.85888158760514	336.85888158760514	336.85888158760514	336.85888158760514	336.85888158760514	336.85888158760514	336.85888158760514	336.85888158760514	336.85888158760514	336.85888158760514	336.85888158760514	336.85888158760514	336.85888158760514
336.85888158760514	336.85888158760514	336.85888158760514	336.85888158760514	336.85888158760514	336.85888158760514	336.85888158760514	336.85888158760514	336.85888158760514	336.85888158760514	336.85888158760514	336.85888158760514	336.85888158760514	336.85888158760514	336.85888158760514	336.85888158760514	336.85888158760514	336.85888158760514	336.85888158760514	336.85888158760514	336.85888158760514	336.85888158760514	336.85888158760514	336.85888158760514	336.85888158760514	336.85888158760514	336.85888158760514	336.85888158760514	336.85888158760514	336.85888158760514
336.85888158760514	336.85888158760514	336.85888158760514	336.85888158760514	336.85888158760514	336.85888158760514	336.85888158760514	336.85888158760514	336.85888158760514	336.85888158760514	336.85888158760514	336.85888158760514	336.85888158760514	336.85888158760514	336.85888158760514	336.85888158760514	336.85888158760514	336.85888158760514	336.85888158760514	336.85888158760514	336.85888158760514	336.85888158760514	336.85888158760514	336.85888158760514	336.85888158760514	336.85888158760514	336.85888158760514	336.85888158760514	336.85888158760514	336.85888158760514
336.85888158760514	336.85888158760514	336.85888158760514	336.85888158760514	336.85888158760514	336.85888158760514	336.85888158760514	336.85888158760514	336.85888158760514	336.85888158760514	336.85888158760514	336.85888158760514	336.85888158760514	336.85888158760514	336.85888158760514	336.85888158760514	336.85888158760514	336.85888158760514	336.85888158760514	336.85888158760514	336.85888158760514	336.85888158760514	336.85888158760514	336.85888158760514	336.85888158760514	336.85888158760514	336.85888158760514	336.85888158760514	336.85888158760514	336.85888158760514
336.85888158760514	336.85888158760514	336.85888158760514	336.85888158760514	336.85888158760514	336.85888158760514	336.85888158760514	336.85888158760514	336.85888158760514	336.85888158760514	336.85888158760514	336.85888158760514	336.85888158760514	336.85888158760514	336.85888158760514	336.85888158760514	336.85888158760514	336.85888158760514	336.85888158760514	336.85888158760514	336.85888158760514	336.85888158760514	336.85888158760514	336.85888158760514	336.85888158760514	336.85888158760514	336.85888158760514	336.85888158760514	336.85888158760514	336.85888158760514
336.85888158760514	336.85888158760514	336.85888158760514	336.85888158760514	336.85888158760514	336.85888158760514	336.85888158760514	336.85888158760514	336.85888158760514	336.85888158760514	336.85888158760514	336.85888158760514	336.85888158760514	336.85888158760514	336.85888158760514	336.85888158760514	336.85888158760514	336.85888158760514	336.85888158760514	336.85888158760514	336.85888158760514	336.85888158760514	336.85888158760514	336.85888158760514	336.85888158760514	336.85888158760514	336.85888158760514	336.85888158760514	336.85888158760514	336.85888158760514
336.85888158760514	336.85888158760514	336.85888158760514	336.85888158760514	336.85888158760514	336.85888158760514	336.85888158760514	336.85888158760514	336.85888158760514	336.85888158760514	336.85888158760514	336.85888158760514	336.85888158760514	336.85888158760514	336.85888158760514	336.85888158760514	336.85888158760514	336.85888158760514	336.85888158760514	336.85888158760514	336.85888158760514	336.85888158760514	336.85888158760514	336.85888158760514	336.85888158760514	336.85888158760514	336.85888158760514	336.85888158760514	336.85888158760514	336.85888158760514
336.85888158760514	336.85888158760514	336.85888158760514	336.85888158760514	336.85888158760514	336.85888158760514	336.85888158760514	336.85888158760514	336.85888158760514	336.85888158760514	336.85888158760514	336.85888158760514	336.85888158760514	336.85888158760514	336.85888158760514	336.85888158760514	336.85888158760514	336.85888158760514	336.85888158760514	336.85888158760514	336.85888158760514	336.85888158760514	336.85888158760514	336.85888158760514	336.85888158760514	336.85888158760514	336.85888158760514	336.85888158760514	336.85888158760514	336.85888158760514
336.85888158760514	336.85888158760514	336.85888158760514	336.85888158760514	336.85888158760514	336.85888158760514	336.85888158760514	336.85888158760514	336.85888158760514	336.85888158760514	336.85888158760514	336.85888158760514	336.85888158760514	336.85888158760514	336.85888158760514	336.85888158760514	336.85888158760514	336.85888158760514	336.85888158760514	336.85888158760514	336.85888158760514	336.85888158760514	336.85888158760514	336.85888158760514	336.85888158760514	336.85888158760514	336.85888158760514	336.85888158760514	336.85888158760514	336.85888158760514
336.85888158760514	336.85888158760514	336.85888158760514	336.85888158760514	336.85888158760514	336.85888158760514	336.85888158760514	336.85888158760514	336.85888158760514	336.85888158760514	336.85888158760514	336.85888158760514	336.85888158760514	336.85888158760514	336.85888158760514	336.85888158760514	336.85888158760514	336.85888158760514	336.85888158760514	336.85888158760514	336.85888158760514	336.85888158760514	336.85888158760514	336.85888158760514	336.85888158760514	336.85888158760514	336.85888158760514	336.85888158760514	336.85888158760514	336.85888158760514
336.85888158760514	336.85888158760514	336.85888158760514	336.85888158760514	336.85888158760514	336.85888158760514	336.85888158760514	336.85888158760514	336.85888158760514	336.85888158760514	336.85888158760514	336.85888158760514	336.85888158760514	336.85888158760514	336.85888158760514	336.85888158760514	336.85888158760514	336.85888158760514	336.85888158760514	336.85888158760514	336.85888158760514	336.85888158760514	336.85888158760514	336.85888158760514	336.85888158760514	336.85888158760514	336.85888158760514	336.85888158760514	336.85888158760514	336.85888158760514
336.85888158760514	336.85888158760514	336.85888158760514	336.85888158760514	336.85888158760514	336.85888158760514	336.85888158760514	336.85888158760514	336.85888158760514	336.85888158760514	336.85888158760514	336.85888158760514	336.85888158760514	336.85888158760514	336.85888158760514	336.85888158760514	336.85888158760514	336.85888158760514	336.85888158760514	336.85888158760514	336.85888158760514	336.85888158760514	336.85888158760514	336.85888158760514	336.85888158760514	336.85888158760514	336.85888158760514	336.85888158760514	336.85888158760514	336.85888158760514
336.85888158760514	336.85888158760514	336.85888158760514	336.85888158760514	336.85888158760514	336.85888158760514	336.85888158760514	336.85888158760514	336.85888158760514	336.85888158760514	336.85888158760514	336.85888158760514	336.85888158760514	336.85888158760514	336.85888158760514	336.85888158760514	336.85888158760514	336.85888158760514	336.85888158760514	336.85888158760514	336.85888158760514	336.85888158760514	336.85888158760514	336.85888158760514	336.85888158760514	336.85888158760514	336.85888158760514	336.85888158760514	336.85888158760514	336.85888158760514
336.85888158760514	336.85888158760514	336.85888158760514	336.85888158760514	336.85888158760514	336.85888158760514	336.85888158760514	336.85888158760514	336.85888158760514	336.85888158760514	336.85888158760514	336.85888158760514	336.85888158760514	336.85888158760514	336.85888158760514	336.85888158760514	336.85888158760514	336.85888158760514	336.85888158760514	336.85888158760514	336.85888158760514	336.85888158760514	336.85888158760514	336.85888158760514	336.85888158760514	336.85888158760514	336.85888158760514	336.85888158760514	336.85888158760514	336.85888158760514
336.85888158760514	336.85888158760514	336.85888158760514	336.85888158760514	336.85888158760514	336.85888158760514	336.85888158760514	336.85888158760514	336.85888158760514	336.85888158760514	336.85888158760514	336.85888158760514	336.85888158760514	336.85888158760514	336.85888158760514	336.85888158760514	336.85888158760514	336.85888158760514	336.85888158760514	336.85888158760514	336.85888158760514	336.85888158760514	336.85888158760514	336.85888158760514	336.85888158760514	336.85888158760514	336.85888158760514	336.85888158760514	336.85888158760514	336.85888158760514
336.85888158760514	336.85888158760514	336.85888158760514	336.85888158760514	336.85888158760514	336.85888158760514	336.85888158760514	336.85888158760514	336.85888158760514	336.85888158760514	336.85888158760514	336.85888158760514	336.85888158760514	336.85888158760514	336.85888158760514	336.85888158760514	336.85888158760514	336.85888158760514	336.85888158760514	336.85888158760514	336.85888158760514	336.85888158760514	336.85888158760514	336.85888158760514	336.85888158760514	336.85888158760514	336.85888158760514	336.85888158760514	336.85888158760514	336.85888158760514
336.8416716340716	336.8416716340716	336.8416716340716	336.8416716340716	336.8416716340716	336.8416716340716	336.8416716340716	336.8416716340716	336.8416716340716	336.8416716340716	336.8416716340716	336.8416716340716	336.8416716340716	336.8416716340716	336.8416716340716	336.8416716340716	336.8416716340716	336.8416716340716	336.8416716340716	336.8416716340716	336.8416716340716	336.8416716340716	336.8416716340716	336.8416716340716	336.8416716340716	336.8416716340716	336.8416716340716	336.8416716340716	336.8416716340716	336.8416716340716
336.8416716340716	336.8416716340716	336.8416716340716	336.8416716340716	336.8416716340716	336.8416716340716	336.8416716340716	336.8416716340716	336.8416716340716	336.8416716340716	336.8416716340716	336.8416716340716	336.8416716340716	336.8416716340716	336.8416716340716	336.8416716340716	336.8416716340716	336.8416716340716	336.8416716340716	336.8416716340716	336.8416716340716	336.8416716340716	336.8416716340716	336.8416716340716	336.8416716340716	336.8416716340716	336.8416716340716	336.8416716340716	336.8416716340716	336.8416716340716
336.82219191207054	336.82219191207054	336.82219191207054	336.82219191207054	336.82219191207054	336.82219191207054	336.82219191207054	336.82219191207054	336.82219191207054	336.82219191207054	336.82219191207054	336.82219191207054	336.82219191207054	336.82219191207054	336.82219191207054	336.82219191207054	336.82219191207054	336.82219191207054	336.82219191207054	336.82219191207054	336.82219191207054	336.82219191207054	336.82219191207054	336.82219191207054	336.82219191207054	336.82219191207054	336.82219191207054	336.82219191207054	336.82219191207054	336.82219191207054
336.82219191207054	336.82219191207054	336.82219191207054	336.82219191207054	336.82219191207054	336.82219191207054	336.82219191207054	336.82219191207054	336.82219191207054	336.82219191207054	336.82219191207054	336.82219191207054	336.82219191207054	336.82219191207054	336.82219191207054	336.82219191207054	336.82219191207054	336.82219191207054	336.82219191207054	336.82219191207054	336.82219191207054	336.82219191207054	336.82219191207054	336.82219191207054	336.82219191207054	336.82219191207054	336.82219191207054	336.82219191207054	336.82219191207054	336.82219191207054
336.82219191207054	336.82219191207054	336.82219191207054	336.82219191207054	336.82219191207054	336.82219191207054	336.82219191207054	336.82219191207054	336.82219191207054	336.82219191207054	336.82219191207054	336.82219191207054	336.82219191207054	336.82219191207054	336.82219191207054	336.82219191207054	336.82219191207054	336.82219191207054	336.82219191207054	336.82219191207054	336.82219191207054	336.82219191207054	336.82219191207054	336.82219191207054	336.82219191207054	336.82219191207054	336.82219191207054	336.82219191207054	336.82219191207054	336.82219191207054
336.82219191207054	336.82219191207054	336.82219191207054	336.82219191207054	336.82219191207054	336.82219191207054	336.82219191207054	336.82219191207054	336.82219191207054	336.82219191207054	336.82219191207054	336.82219191207054	336.82219191207054	336.82219191207054	336.82219191207054	336.82219191207054	336.82219191207054	336.82219191207054	336.82219191207054	336.82219191207054	336.82219191207054	336.82219191207054	336.82219191207054	336.82219191207054	336.82219191207054	336.82219191207054	336.82219191207054	336.82219191207054	336.82219191207054	336.82219191207054
336.82219191207054	336.82219191207054	336.82219191207054	336.82219191207054	336.82219191207054	336.82219191207054	336.82219191207054	336.82219191207054	336.82219191207054	336.82219191207054	336.82219191207054	336.82219191207054	336.82219191207054	336.82219191207054	336.82219191207054	336.82219191207054	336.82219191207054	336.82219191207054	336.82219191207054	336.82219191207054	336.82219191207054	336.82219191207054	336.82219191207054	336.82219191207054	336.82219191207054	336.82219191207054	336.82219191207054	336.82219191207054	336.82219191207054	336.82219191207054
336.82219191207054	336.82219191207054	336.82219191207054	336.82219191207054	336.82219191207054	336.82219191207054	336.82219191207054	336.82219191207054	336.82219191207054	336.82219191207054	336.82219191207054	336.82219191207054	336.82219191207054	336.82219191207054	336.82219191207054	336.82219191207054	336.82219191207054	336.82219191207054	336.82219191207054	336.82219191207054	336.82219191207054	336.82219191207054	336.82219191207054	336.82219191207054	336.82219191207054	336.82219191207054	336.82219191207054	336.82219191207054	336.82219191207054	336.82219191207054
336.82219191207054	336.82219191207054	336.82219191207054	336.82219191207054	336.82219191207054	336.82219191207054	336.82219191207054	336.82219191207054	336.82219191207054	336.82219191207054	336.82219191207054	336.82219191207054	336.82219191207054	336.82219191207054	336.82219191207054	336.82219191207054	336.82219191207054	336.82219191207054	336.82219191207054	336.82219191207054	336.82219191207054	336.82219191207054	336.82219191207054	336.82219191207054	336.82219191207054	336.82219191207054	336.82219191207054	336.82219191207054	336.82219191207054	336.82219191207054
336.82219191207054	336.82219191207054	336.82219191207054	336.82219191207054	336.82219191207054	336.82219191207054	336.82219191207054	336.82219191207054	336.82219191207054	336.82219191207054	336.82219191207054	336.82219191207054	336.82219191207054	336.82219191207054	336.82219191207054	336.82219191207054	336.82219191207054	336.82219191207054	336.82219191207054	336.82219191207054	336.82219191207054	336.82219191207054	336.82219191207054	336.82219191207054	336.82219191207054	336.82219191207054	336.82219191207054	336.82219191207054	336.82219191207054	336.82219191207054
336.82219191207054	336.82219191207054	336.82219191207054	336.82219191207054	336.82219191207054	336.82219191207054	336.82219191207054	336.82219191207054	336.82219191207054	336.82219191207054	336.82219191207054	336.82219191207054	336.82219191207054	336.82219191207054	336.82219191207054	336.82219191207054	336.82219191207054	336.82219191207054	336.82219191207054	336.82219191207054	336.82219191207054	336.82219191207054	336.82219191207054	336.82219191207054	336.82219191207054	336.82219191207054	336.82219191207054	336.82219191207054	336.82219191207054	336.82219191207054
336.8045274934958	336.8045274934958	336.8045274934958	336.8045274934958	336.8045274934958	336.8045274934958	336.8045274934958	336.8045274934958	336.8045274934958	336.8045274934958	336.8045274934958	336.8045274934958	336.8045274934958	336.8045274934958	336.8045274934958	336.8045274934958	336.8045274934958	336.8045274934958	336.8045274934958	336.8045274934958	336.8045274934958	336.8045274934958	336.8045274934958	336.8045274934958	336.8045274934958	336.8045274934958	336.8045274934958	336.8045274934958	336.8045274934958	336.8045274934958
336.8045274934958	336.8045274934958	336.8045274934958	336.8045274934958	336.8045274934958	336.8045274934958	336.8045274934958	336.8045274934958	336.8045274934958	336.8045274934958	336.8045274934958	336.8045274934958	336.8045274934958	336.8045274934958	336.8045274934958	336.8045274934958	336.8045274934958	336.8045274934958	336.8045274934958	336.8045274934958	336.8045274934958	336.8045274934958	336.8045274934958	336.8045274934958	336.8045274934958	336.8045274934958	336.8045274934958	336.8045274934958	336.8045274934958	336.8045274934958
336.8045274934958	336.8045274934958	336.8045274934958	336.8045274934958	336.8045274934958	336.8045274934958	336.8045274934958	336.8045274934958	336.8045274934958	336.8045274934958	336.8045274934958	336.8045274934958	336.8045274934958	336.8045274934958	336.8045274934958	336.8045274934958	336.8045274934958	336.8045274934958	336.8045274934958	336.8045274934958	336.8045274934958	336.8045274934958	336.8045274934958	336.8045274934958	336.8045274934958	336.8045274934958	336.8045274934958	336.8045274934958	336.8045274934958	336.8045274934958
336.8045274934958	336.8045274934958	336.8045274934958	336.8045274934958	336.8045274934958	336.8045274934958	336.8045274934958	336.8045274934958	336.8045274934958	336.8045274934958	336.8045274934958	336.8045274934958	336.8045274934958	336.8045274934958	336.8045274934958	336.8045274934958	336.8045274934958	336.8045274934958	336.8045274934958	336.8045274934958	336.8045274934958	336.8045274934958	336.8045274934958	336.8045274934958	336.8045274934958	336.8045274934958	336.8045274934958	336.8045274934958	336.8045274934958	336.8045274934958
336.8045274934958	336.8045274934958	336.8045274934958	336.8045274934958	336.8045274934958	336.8045274934958	336.8045274934958	336.8045274934958	336.8045274934958	336.8045274934958	336.8045274934958	336.8045274934958	336.8045274934958	336.8045274934958	336.8045274934958	336.8045274934958	336.8045274934958	336.8045274934958	336.8045274934958	336.8045274934958	336.8045274934958	336.8045274934958	336.8045274934958	336.8045274934958	336.8045274934958	336.8045274934958	336.8045274934958	336.8045274934958	336.8045274934958	336.8045274934958
336.8045274934958	336.8045274934958	336.8045274934958	336.8045274934958	336.8045274934958	336.8045274934958	336.8045274934958	336.8045274934958	336.8045274934958	336.8045274934958	336.8045274934958	336.8045274934958	336.8045274934958	336.8045274934958	336.8045274934958	336.8045274934958	336.8045274934958	336.8045274934958	336.8045274934958	336.8045274934958	336.8045274934958	336.8045274934958	336.8045274934958	336.8045274934958	336.8045274934958	336.8045274934958	336.8045274934958	336.8045274934958	336.8045274934958	336.8045274934958
336.8045274934958	336.8045274934958	336.8045274934958	336.8045274934958	336.8045274934958	336.8045274934958	336.8045274934958	336.8045274934958	336.8045274934958	336.8045274934958	336.8045274934958	336.8045274934958	336.8045274934958	336.8045274934958	336.8045274934958	336.8045274934958	336.8045274934958	336.8045274934958	336.8045274934958	336.8045274934958	336.8045274934958	336.8045274934958	336.8045274934958	336.8045274934958	336.8045274934958	336.8045274934958	336.8045274934958	336.8045274934958	336.8045274934958	336.8045274934958
336.8045274934958	336.8045274934958	336.8045274934958	336.8045274934958	336.8045274934958	336.8045274934958	336.8045274934958	336.8045274934958	336.8045274934958	336.8045274934958	336.8045274934958	336.8045274934958	336.8045274934958	336.8045274934958	336.8045274934958	336.8045274934958	336.8045274934958	336.8045274934958	336.8045274934958	336.8045274934958	336.8045274934958	336.8045274934958	336.8045274934958	336.8045274934958	336.8045274934958	336.8045274934958	336.8045274934958	336.8045274934958	336.8045274934958	336.8045274934958
336.8045274934958	336.8045274934958	336.8045274934958	336.8045274934958	336.8045274934958	336.8045274934958	336.8045274934958	336.8045274934958	336.8045274934958	336.8045274934958	336.8045274934958	336.8045274934958	336.8045274934958	336.8045274934958	336.8045274934958	336.8045274934958	336.8045274934958	336.8045274934958	336.8045274934958	336.8045274934958	336.8045274934958	336.8045274934958	336.8045274934958	336.8045274934958	336.8045274934958	336.8045274934958	336.8045274934958	336.8045274934958	336.8045274934958	336.8045274934958
336.8045274934958	336.8045274934958	336.8045274934958	336.8045274934958	336.8045274934958	336.8045274934958	336.8045274934958	336.8045274934958	336.8045274934958	336.8045274934958	336.8045274934958	336.8045274934958	336.8045274934958	336.8045274934958	336.8045274934958	336.8045274934958	336.8045274934958	336.8045274934958	336.8045274934958	336.8045274934958	336.8045274934958	336.8045274934958	336.8045274934958	336.8045274934958	336.8045274934958	336.8045274934958	336.8045274934958	336.8045274934958	336.8045274934958	336.8045274934958
336.8045274934958	336.8045274934958	336.8045274934958	336.8045274934958	336.8045274934958	336.8045274934958	336.8045274934958	336.8045274934958	336.8045274934958	336.8045274934958	336.8045274934958	336.8045274934958	336.8045274934958	336.8045274934958	336.8045274934958	336.8045274934958	336.8045274934958	336.8045274934958	336.8045274934958	336.8045274934958	336.8045274934958	336.8045274934958	336.8045274934958	336.8045274934958	336.8045274934958	336.8045274934958	336.8045274934958	336.8045274934958	336.8045274934958	336.8045274934958
336.8045274934958	336.8045274934958	336.8045274934958	336.8045274934958	336.8045274934958	336.8045274934958	336.8045274934958	336.8045274934958	336.8045274934958	336.8045274934958	336.8045274934958	336.8045274934958	336.8045274934958	336.8045274934958	336.8045274934958	336.8045274934958	336.8045274934958	336.8045274934958	336.8045274934958	336.8045274934958	336.8045274934958	336.8045274934958	336.8045274934958	336.8045274934958	336.8045274934958	336.8045274934958	336.8045274934958	336.8045274934958	336.8045274934958	336.8045274934958
336.8045274934958	336.8045274934958	336.8045274934958	336.8045274934958	336.8045274934958	336.8045274934958	336.8045274934958	336.8045274934958	336.8045274934958	336.8045274934958	336.8045274934958	336.8045274934958	336.8045274934958	336.8045274934958	336.8045274934958	336.8045274934958	336.8045274934958	336.8045274934958	336.8045274934958	336.8045274934958	336.8045274934958	336.8045274934958	336.8045274934958	336.8045274934958	336.8045274934958	336.8045274934958	336.8045274934958	336.8045274934958	336.8045274934958	336.8045274934958
336.8045274934958	336.8045274934958	336.8045274934958	336.8045274934958	336.8045274934958	336.8045274934958	336.8045274934958	336.8045274934958	336.8045274934958	336.8045274934958	336.8045274934958	336.8045274934958	336.8045274934958	336.8045274934958	336.8045274934958	336.8045274934958	336.8045274934958	336.8045274934958	336.8045274934958	336.8045274934958	336.8045274934958	336.8045274934958	336.8045274934958	336.8045274934958	336.8045274934958	336.8045274934958	336.8045274934958	336.8045274934958	336.8045274934958	336.8045274934958
336.7133397333182	336.7133397333182	336.7133397333182	336.7133397333182	336.7133397333182	336.7133397333182	336.7133397333182	336.7133397333182	336.7133397333182	336.7133397333182	336.7133397333182	336.7133397333182	336.7133397333182	336.7133397333182	336.7133397333182	336.7133397333182	336.7133397333182	336.7133397333182	336.7133397333182	336.7133397333182	336.7133397333182	336.7133397333182	336.7133397333182	336.7133397333182	336.7133397333182	336.7133397333182	336.7133397333182	336.7133397333182	336.7133397333182	336.7133397333182
336.7133397333182	336.7133397333182	336.7133397333182	336.7133397333182	336.7133397333182	336.7133397333182	336.7133397333182	336.7133397333182	336.7133397333182	336.7133397333182	336.7133397333182	336.7133397333182	336.7133397333182	336.7133397333182	336.7133397333182	336.7133397333182	336.7133397333182	336.7133397333182	336.7133397333182	336.7133397333182	336.7133397333182	336.7133397333182	336.7133397333182	336.7133397333182	336.7133397333182	336.7133397333182	336.7133397333182	336.7133397333182	336.7133397333182	336.7133397333182
336.69776066556904	336.69776066556904	336.69776066556904	336.69776066556904	336.69776066556904	336.69776066556904	336.69776066556904	336.69776066556904	336.69776066556904	336.69776066556904	336.69776066556904	336.69776066556904	336.69776066556904	336.69776066556904	336.69776066556904	336.69776066556904	336.69776066556904	336.69776066556904	336.69776066556904	336.69776066556904	336.69776066556904	336.69776066556904	336.69776066556904	336.69776066556904	336.69776066556904	336.69776066556904	336.69776066556904	336.69776066556904	336.69776066556904	336.69776066556904
336.64758808034185	336.64758808034185	336.64758808034185	336.64758808034185	336.64758808034185	336.64758808034185	336.64758808034185	336.64758808034185	336.64758808034185	336.64758808034185	336.64758808034185	336.64758808034185	336.64758808034185	336.64758808034185	336.64758808034185	336.64758808034185	336.64758808034185	336.64758808034185	336.64758808034185	336.64758808034185	336.64758808034185	336.64758808034185	336.64758808034185	336.64758808034185	336.64758808034185	336.64758808034185	336.64758808034185	336.64758808034185	336.64758808034185	336.64758808034185
336.5787423595889	336.5787423595889	336.5787423595889	336.5787423595889	336.5787423595889	336.5787423595889	336.5787423595889	336.5787423595889	336.5787423595889	336.5787423595889	336.5787423595889	336.5787423595889	336.5787423595889	336.5787423595889	336.5787423595889	336.5787423595889	336.5787423595889	336.5787423595889	336.5787423595889	336.5787423595889	336.5787423595889	336.5787423595889	336.5787423595889	336.5787423595889	336.5787423595889	336.5787423595889	336.5787423595889	336.5787423595889	336.5787423595889	336.5787423595889
336.308590583547	336.308590583547	336.308590583547	336.308590583547	336.308590583547	336.308590583547	336.308590583547	336.308590583547	336.308590583547	336.308590583547	336.308590583547	336.308590583547	336.308590583547	336.308590583547	336.308590583547	336.308590583547	336.308590583547	336.308590583547	336.308590583547	336.308590583547	336.308590583547	336.308590583547	336.308590583547	336.308590583547	336.308590583547	336.308590583547	336.308590583547	336.308590583547	336.308590583547	336.308590583547
336.308590583547	336.308590583547	336.308590583547	336.308590583547	336.308590583547	336.308590583547	336.308590583547	336.308590583547	336.308590583547	336.308590583547	336.308590583547	336.308590583547	336.308590583547	336.308590583547	336.308590583547	336.308590583547	336.308590583547	336.308590583547	336.308590583547	336.308590583547	336.308590583547	336.308590583547	336.308590583547	336.308590583547	336.308590583547	336.308590583547	336.308590583547	336.308590583547	336.308590583547	336.308590583547
336.308590583547	336.308590583547	336.308590583547	336.308590583547	336.308590583547	336.308590583547	336.308590583547	336.308590583547	336.308590583547	336.308590583547	336.308590583547	336.308590583547	336.308590583547	336.308590583547	336.308590583547	336.308590583547	336.308590583547	336.308590583547	336.308590583547	336.308590583547	336.308590583547	336.308590583547	336.308590583547	336.308590583547	336.308590583547	336.308590583547	336.308590583547	336.308590583547	336.308590583547	336.308590583547
336.308590583547	336.308590583547	336.308590583547	336.308590583547	336.308590583547	336.308590583547	336.308590583547	336.308590583547	336.308590583547	336.308590583547	336.308590583547	336.308590583547	336.308590583547	336.308590583547	336.308590583547	336.308590583547	336.308590583547	336.308590583547	336.308590583547	336.308590583547	336.308590583547	336.308590583547	336.308590583547	336.308590583547	336.308590583547	336.308590583547	336.308590583547	336.308590583547	336.308590583547	336.308590583547
336.308590583547	336.308590583547	336.308590583547	336.308590583547	336.308590583547	336.308590583547	336.308590583547	336.308590583547	336.308590583547	336.308590583547	336.308590583547	336.308590583547	336.308590583547	336.308590583547	336.308590583547	336.308590583547	336.308590583547	336.308590583547	336.308590583547	336.308590583547	336.308590583547	336.308590583547	336.308590583547	336.308590583547	336.308590583547	336.308590583547	336.308590583547	336.308590583547	336.308590583547	336.308590583547
336.308590583547	336.308590583547	336.308590583547	336.308590583547	336.308590583547	336.308590583547	336.308590583547	336.308590583547	336.308590583547	336.308590583547	336.308590583547	336.308590583547	336.308590583547	336.308590583547	336.308590583547	336.308590583547	336.308590583547	336.308590583547	336.308590583547	336.308590583547	336.308590583547	336.308590583547	336.308590583547	336.308590583547	336.308590583547	336.308590583547	336.308590583547	336.308590583547	336.308590583547	336.308590583547
336.308590583547	336.308590583547	336.308590583547	336.308590583547	336.308590583547	336.308590583547	336.308590583547	336.308590583547	336.308590583547	336.308590583547	336.308590583547	336.308590583547	336.308590583547	336.308590583547	336.308590583547	336.308590583547	336.308590583547	336.308590583547	336.308590583547	336.308590583547	336.308590583547	336.308590583547	336.308590583547	336.308590583547	336.308590583547	336.308590583547	336.308590583547	336.308590583547	336.308590583547	336.308590583547
336.308590583547	336.308590583547	336.308590583547	336.308590583547	336.308590583547	336.308590583547	336.308590583547	336.308590583547	336.308590583547	336.308590583547	336.308590583547	336.308590583547	336.308590583547	336.308590583547	336.308590583547	336.308590583547	336.308590583547	336.308590583547	336.308590583547	336.308590583547	336.308590583547	336.308590583547	336.308590583547	336.308590583547	336.308590583547	336.308590583547	336.308590583547	336.308590583547	336.308590583547	336.308590583547
336.308590583547	336.308590583547	336.308590583547	336.308590583547	336.308590583547	336.308590583547	336.308590583547	336.308590583547	336.308590583547	336.308590583547	336.308590583547	336.308590583547	336.308590583547	336.308590583547	336.308590583547	336.308590583547	336.308590583547	336.308590583547	336.308590583547	336.308590583547	336.308590583547	336.308590583547	336.308590583547	336.308590583547	336.308590583547	336.308590583547	336.308590583547	336.308590583547	336.308590583547	336.308590583547
336.308590583547	336.308590583547	336.308590583547	336.308590583547	336.308590583547	336.308590583547	336.308590583547	336.308590583547	336.308590583547	336.308590583547	336.308590583547	336.308590583547	336.308590583547	336.308590583547	336.308590583547	336.308590583547	336.308590583547	336.308590583547	336.308590583547	336.308590583547	336.308590583547	336.308590583547	336.308590583547	336.308590583547	336.308590583547	336.308590583547	336.308590583547	336.308590583547	336.308590583547	336.308590583547
336.308590583547	336.308590583547	336.308590583547	336.308590583547	336.308590583547	336.308590583547	336.308590583547	336.308590583547	336.308590583547	336.308590583547	336.308590583547	336.308590583547	336.308590583547	336.308590583547	336.308590583547	336.308590583547	336.308590583547	336.308590583547	336.308590583547	336.308590583547	336.308590583547	336.308590583547	336.308590583547	336.308590583547	336.308590583547	336.308590583547	336.308590583547	336.308590583547	336.308590583547	336.308590583547
336.308590583547	336.308590583547	336.308590583547	336.308590583547	336.308590583547	336.308590583547	336.308590583547	336.308590583547	336.308590583547	336.308590583547	336.308590583547	336.308590583547	336.308590583547	336.308590583547	336.308590583547	336.308590583547	336.308590583547	336.308590583547	336.308590583547	336.308590583547	336.308590583547	336.308590583547	336.308590583547	336.308590583547	336.308590583547	336.308590583547	336.308590583547	336.308590583547	336.308590583547	336.308590583547
336.308590583547	336.308590583547	336.308590583547	336.308590583547	336.308590583547	336.308590583547	336.308590583547	336.308590583547	336.308590583547	336.308590583547	336.308590583547	336.308590583547	336.308590583547	336.308590583547	336.308590583547	336.308590583547	336.308590583547	336.308590583547	336.308590583547	336.308590583547	336.308590583547	336.308590583547	336.308590583547	336.308590583547	336.308590583547	336.308590583547	336.308590583547	336.308590583547	336.308590583547	336.308590583547
336.308590583547	336.308590583547	336.308590583547	336.308590583547	336.308590583547	336.308590583547	336.308590583547	336.308590583547	336.308590583547	336.308590583547	336.308590583547	336.308590583547	336.308590583547	336.308590583547	336.308590583547	336.308590583547	336.308590583547	336.308590583547	336.308590583547	336.308590583547	336.308590583547	336.308590583547	336.308590583547	336.308590583547	336.308590583547	336.308590583547	336.308590583547	336.308590583547	336.308590583547	336.308590583547
336.308590583547	336.308590583547	336.308590583547	336.308590583547	336.308590583547	336.308590583547	336.308590583547	336.308590583547	336.308590583547	336.308590583547	336.308590583547	336.308590583547	336.308590583547	336.308590583547	336.308590583547	336.308590583547	336.308590583547	336.308590583547	336.308590583547	336.308590583547	336.308590583547	336.308590583547	336.308590583547	336.308590583547	336.308590583547	336.308590583547	336.308590583547	336.308590583547	336.308590583547	336.308590583547
336.308590583547	336.308590583547	336.308590583547	336.308590583547	336.308590583547	336.308590583547	336.308590583547	336.308590583547	336.308590583547	336.308590583547	336.308590583547	336.308590583547	336.308590583547	336.308590583547	336.308590583547	336.308590583547	336.308590583547	336.308590583547	336.308590583547	336.308590583547	336.308590583547	336.308590583547	336.308590583547	336.308590583547	336.308590583547	336.308590583547	336.308590583547	336.308590583547	336.308590583547	336.308590583547
336.308590583547	336.308590583547	336.308590583547	336.308590583547	336.308590583547	336.308590583547	336.308590583547	336.308590583547	336.308590583547	336.308590583547	336.308590583547	336.308590583547	336.308590583547	336.308590583547	336.308590583547	336.308590583547	336.308590583547	336.308590583547	336.308590583547	336.308590583547	336.308590583547	336.308590583547	336.308590583547	336.308590583547	336.308590583547	336.308590583547	336.308590583547	336.308590583547	336.308590583547	336.308590583547
336.308590583547	336.308590583547	336.308590583547	336.308590583547	336.308590583547	336.308590583547	336.308590583547	336.308590583547	336.308590583547	336.308590583547	336.308590583547	336.308590583547	336.308590583547	336.308590583547	336.308590583547	336.308590583547	336.308590583547	336.308590583547	336.308590583547	336.308590583547	336.308590583547	336.308590583547	336.308590583547	336.308590583547	336.308590583547	336.308590583547	336.308590583547	336.308590583547	336.308590583547	336.308590583547
336.308590583547	336.308590583547	336.308590583547	336.308590583547	336.308590583547	336.308590583547	336.308590583547	336.308590583547	336.308590583547	336.308590583547	336.308590583547	336.308590583547	336.308590583547	336.308590583547	336.308590583547	336.308590583547	336.308590583547	336.308590583547	336.308590583547	336.308590583547	336.308590583547	336.308590583547	336.308590583547	336.308590583547	336.308590583547	336.308590583547	336.308590583547	336.308590583547	336.308590583547	336.308590583547
336.308590583547	336.308590583547	336.308590583547	336.308590583547	336.308590583547	336.308590583547	336.308590583547	336.308590583547	336.308590583547	336.308590583547	336.308590583547	336.308590583547	336.308590583547	336.308590583547	336.308590583547	336.308590583547	336.308590583547	336.308590583547	336.308590583547	336.308590583547	336.308590583547	336.308590583547	336.308590583547	336.308590583547	336.308590583547	336.308590583547	336.308590583547	336.308590583547	336.308590583547	336.308590583547
336.308590583547	336.308590583547	336.308590583547	336.308590583547	336.308590583547	336.308590583547	336.308590583547	336.308590583547	336.308590583547	336.308590583547	336.308590583547	336.308590583547	336.308590583547	336.308590583547	336.308590583547	336.308590583547	336.308590583547	336.308590583547	336.308590583547	336.308590583547	336.308590583547	336.308590583547	336.308590583547	336.308590583547	336.308590583547	336.308590583547	336.308590583547	336.308590583547	336.308590583547	336.308590583547
336.308590583547	336.308590583547	336.308590583547	336.308590583547	336.308590583547	336.308590583547	336.308590583547	336.308590583547	336.308590583547	336.308590583547	336.308590583547	336.308590583547	336.308590583547	336.308590583547	336.308590583547	336.308590583547	336.308590583547	336.308590583547	336.308590583547	336.308590583547	336.308590583547	336.308590583547	336.308590583547	336.308590583547	336.308590583547	336.308590583547	336.308590583547	336.308590583547	336.308590583547	336.308590583547
336.308590583547	336.308590583547	336.308590583547	336.308590583547	336.308590583547	336.308590583547	336.308590583547	336.308590583547	336.308590583547	336.308590583547	336.308590583547	336.308590583547	336.308590583547	336.308590583547	336.308590583547	336.308590583547	336.308590583547	336.308590583547	336.308590583547	336.308590583547	336.308590583547	336.308590583547	336.308590583547	336.308590583547	336.308590583547	336.308590583547	336.308590583547	336.308590583547	336.308590583547	336.308590583547
336.308590583547	336.308590583547	336.308590583547	336.308590583547	336.308590583547	336.308590583547	336.308590583547	336.308590583547	336.308590583547	336.308590583547	336.308590583547	336.308590583547	336.308590583547	336.308590583547	336.308590583547	336.308590583547	336.308590583547	336.308590583547	336.308590583547	336.308590583547	336.308590583547	336.308590583547	336.308590583547	336.308590583547	336.308590583547	336.308590583547	336.308590583547	336.308590583547	336.308590583547	336.308590583547
336.308590583547	336.308590583547	336.308590583547	336.308590583547	336.308590583547	336.308590583547	336.308590583547	336.308590583547	336.308590583547	336.308590583547	336.308590583547	336.308590583547	336.308590583547	336.308590583547	336.308590583547	336.308590583547	336.308590583547	336.308590583547	336.308590583547	336.308590583547	336.308590583547	336.308590583547	336.308590583547	336.308590583547	336.308590583547	336.308590583547	336.308590583547	336.308590583547	336.308590583547	336.308590583547
336.308590583547	336.308590583547	336.308590583547	336.308590583547	336.308590583547	336.308590583547	336.308590583547	336.308590583547	336.308590583547	336.308590583547	336.308590583547	336.308590583547	336.308590583547	336.308590583547	336.308590583547	336.308590583547	336.308590583547	336.308590583547	336.308590583547	336.308590583547	336.308590583547	336.308590583547	336.308590583547	336.308590583547	336.308590583547	336.308590583547	336.308590583547	336.308590583547	336.308590583547	336.308590583547
336.308590583547	336.308590583547	336.308590583547	336.308590583547	336.308590583547	336.308590583547	336.308590583547	336.308590583547	336.308590583547	336.308590583547	336.308590583547	336.308590583547	336.308590583547	336.308590583547	336.308590583547	336.308590583547	336.308590583547	336.308590583547	336.308590583547	336.308590583547	336.308590583547	336.308590583547	336.308590583547	336.308590583547	336.308590583547	336.308590583547	336.308590583547	336.308590583547	336.308590583547	336.308590583547
336.308590583547	336.308590583547	336.308590583547	336.308590583547	336.308590583547	336.308590583547	336.308590583547	336.308590583547	336.308590583547	336.308590583547	336.308590583547	336.308590583547	336.308590583547	336.308590583547	336.308590583547	336.308590583547	336.308590583547	336.308590583547	336.308590583547	336.308590583547	336.308590583547	336.308590583547	336.308590583547	336.308590583547	336.308590583547	336.308590583547	336.308590583547	336.308590583547	336.308590583547	336.308590583547
336.308590583547	336.308590583547	336.308590583547	336.308590583547	336.308590583547	336.308590583547	336.308590583547	336.308590583547	336.308590583547	336.308590583547	336.308590583547	336.308590583547	336.308590583547	336.308590583547	336.308590583547	336.308590583547	336.308590583547	336.308590583547	336.308590583547	336.308590583547	336.308590583547	336.308590583547	336.308590583547	336.308590583547	336.308590583547	336.308590583547	336.308590583547	336.308590583547	336.308590583547	336.308590583547
336.308590583547	336.308590583547	336.308590583547	336.308590583547	336.308590583547	336.308590583547	336.308590583547	336.308590583547	336.308590583547	336.308590583547	336.308590583547	336.308590583547	336.308590583547	336.308590583547	336.308590583547	336.308590583547	336.308590583547	336.308590583547	336.308590583547	336.308590583547	336.308590583547	336.308590583547	336.308590583547	336.308590583547	336.308590583547	336.308590583547	336.308590583547	336.308590583547	336.308590583547	336.308590583547
336.308590583547	336.308590583547	336.308590583547	336.308590583547	336.308590583547	336.308590583547	336.308590583547	336.308590583547	336.308590583547	336.308590583547	336.308590583547	336.308590583547	336.308590583547	336.308590583547	336.308590583547	336.308590583547	336.308590583547	336.308590583547	336.308590583547	336.308590583547	336.308590583547	336.308590583547	336.308590583547	336.308590583547	336.308590583547	336.308590583547	336.308590583547	336.308590583547	336.308590583547	336.308590583547
336.308590583547	336.308590583547	336.308590583547	336.308590583547	336.308590583547	336.308590583547	336.308590583547	336.308590583547	336.308590583547	336.308590583547	336.308590583547	336.308590583547	336.308590583547	336.308590583547	336.308590583547	336.308590583547	336.308590583547	336.308590583547	336.308590583547	336.308590583547	336.308590583547	336.308590583547	336.308590583547	336.308590583547	336.308590583547	336.308590583547	336.308590583547	336.308590583547	336.308590583547	336.308590583547
336.308590583547	336.308590583547	336.308590583547	336.308590583547	336.308590583547	336.308590583547	336.308590583547	336.308590583547	336.308590583547	336.308590583547	336.308590583547	336.308590583547	336.308590583547	336.308590583547	336.308590583547	336.308590583547	336.308590583547	336.308590583547	336.308590583547	336.308590583547	336.308590583547	336.308590583547	336.308590583547	336.308590583547	336.308590583547	336.308590583547	336.308590583547	336.308590583547	336.308590583547	336.308590583547
336.308590583547	336.308590583547	336.308590583547	336.308590583547	336.308590583547	336.308590583547	336.308590583547	336.308590583547	336.308590583547	336.308590583547	336.308590583547	336.308590583547	336.308590583547	336.308590583547	336.308590583547	336.308590583547	336.308590583547	336.308590583547	336.308590583547	336.308590583547	336.308590583547	336.308590583547	336.308590583547	336.308590583547	336.308590583547	336.308590583547	336.308590583547	336.308590583547	336.308590583547	336.308590583547
336.308590583547	336.308590583547	336.308590583547	336.308590583547	336.308590583547	336.308590583547	336.308590583547	336.308590583547	336.308590583547	336.308590583547	336.308590583547	336.308590583547	336.308590583547	336.308590583547	336.308590583547	336.308590583547	336.308590583547	336.308590583547	336.308590583547	336.308590583547	336.308590583547	336.308590583547	336.308590583547	336.308590583547	336.308590583547	336.308590583547	336.308590583547	336.308590583547	336.308590583547	336.308590583547
336.308590583547	336.308590583547	336.308590583547	336.308590583547	336.308590583547	336.308590583547	336.308590583547	336.308590583547	336.308590583547	336.308590583547	336.308590583547	336.308590583547	336.308590583547	336.308590583547	336.308590583547	336.308590583547	336.308590583547	336.308590583547	336.308590583547	336.308590583547	336.308590583547	336.308590583547	336.308590583547	336.308590583547	336.308590583547	336.308590583547	336.308590583547	336.308590583547	336.308590583547	336.308590583547
336.308590583547	336.308590583547	336.308590583547	336.308590583547	336.308590583547	336.308590583547	336.308590583547	336.308590583547	336.308590583547	336.308590583547	336.308590583547	336.308590583547	336.308590583547	336.308590583547	336.308590583547	336.308590583547	336.308590583547	336.308590583547	336.308590583547	336.308590583547	336.308590583547	336.308590583547	336.308590583547	336.308590583547	336.308590583547	336.308590583547	336.308590583547	336.308590583547	336.308590583547	336.308590583547
336.308590583547	336.308590583547	336.308590583547	336.308590583547	336.308590583547	336.308590583547	336.308590583547	336.308590583547	336.308590583547	336.308590583547	336.308590583547	336.308590583547	336.308590583547	336.308590583547	336.308590583547	336.308590583547	336.308590583547	336.308590583547	336.308590583547	336.308590583547	336.308590583547	336.308590583547	336.308590583547	336.308590583547	336.308590583547	336.308590583547	336.308590583547	336.308590583547	336.308590583547	336.308590583547
336.308590583547	336.308590583547	336.308590583547	336.308590583547	336.308590583547	336.308590583547	336.308590583547	336.308590583547	336.308590583547	336.308590583547	336.308590583547	336.308590583547	336.308590583547	336.308590583547	336.308590583547	336.308590583547	336.308590583547	336.308590583547	336.308590583547	336.308590583547	336.308590583547	336.308590583547	336.308590583547	336.308590583547	336.308590583547	336.308590583547	336.308590583547	336.308590583547	336.308590583547	336.308590583547
336.23394038790127	336.23394038790127	336.23394038790127	336.23394038790127	336.23394038790127	336.23394038790127	336.23394038790127	336.23394038790127	336.23394038790127	336.23394038790127	336.23394038790127	336.23394038790127	336.23394038790127	336.23394038790127	336.23394038790127	336.23394038790127	336.23394038790127	336.23394038790127	336.23394038790127	336.23394038790127	336.23394038790127	336.23394038790127	336.23394038790127	336.23394038790127	336.23394038790127	336.23394038790127	336.23394038790127	336.23394038790127	336.23394038790127	336.23394038790127
336.23394038790127	336.23394038790127	336.23394038790127	336.23394038790127	336.23394038790127	336.23394038790127	336.23394038790127	336.23394038790127	336.23394038790127	336.23394038790127	336.23394038790127	336.23394038790127	336.23394038790127	336.23394038790127	336.23394038790127	336.23394038790127	336.23394038790127	336.23394038790127	336.23394038790127	336.23394038790127	336.23394038790127	336.23394038790127	336.23394038790127	336.23394038790127	336.23394038790127	336.23394038790127	336.23394038790127	336.23394038790127	336.23394038790127	336.23394038790127
336.23394038790127	336.23394038790127	336.23394038790127	336.23394038790127	336.23394038790127	336.23394038790127	336.23394038790127	336.23394038790127	336.23394038790127	336.23394038790127	336.23394038790127	336.23394038790127	336.23394038790127	336.23394038790127	336.23394038790127	336.23394038790127	336.23394038790127	336.23394038790127	336.23394038790127	336.23394038790127	336.23394038790127	336.23394038790127	336.23394038790127	336.23394038790127	336.23394038790127	336.23394038790127	336.23394038790127	336.23394038790127	336.23394038790127	336.23394038790127
336.23394038790127	336.23394038790127	336.23394038790127	336.23394038790127	336.23394038790127	336.23394038790127	336.23394038790127	336.23394038790127	336.23394038790127	336.23394038790127	336.23394038790127	336.23394038790127	336.23394038790127	336.23394038790127	336.23394038790127	336.23394038790127	336.23394038790127	336.23394038790127	336.23394038790127	336.23394038790127	336.23394038790127	336.23394038790127	336.23394038790127	336.23394038790127	336.23394038790127	336.23394038790127	336.23394038790127	336.23394038790127	336.23394038790127	336.23394038790127
336.23394038790127	336.23394038790127	336.23394038790127	336.23394038790127	336.23394038790127	336.23394038790127	336.23394038790127	336.23394038790127	336.23394038790127	336.23394038790127	336.23394038790127	336.23394038790127	336.23394038790127	336.23394038790127	336.23394038790127	336.23394038790127	336.23394038790127	336.23394038790127	336.23394038790127	336.23394038790127	336.23394038790127	336.23394038790127	336.23394038790127	336.23394038790127	336.23394038790127	336.23394038790127	336.23394038790127	336.23394038790127	336.23394038790127	336.23394038790127
335.8409350146276	335.8409350146276	335.8409350146276	335.8409350146276	335.8409350146276	335.8409350146276	335.8409350146276	335.8409350146276	335.8409350146276	335.8409350146276	335.8409350146276	335.8409350146276	335.8409350146276	335.8409350146276	335.8409350146276	335.8409350146276	335.8409350146276	335.8409350146276	335.8409350146276	335.8409350146276	335.8409350146276	335.8409350146276	335.8409350146276	335.8409350146276	335.8409350146276	335.8409350146276	335.8409350146276	335.8409350146276	335.8409350146276	335.8409350146276
335.8409350146276	335.8409350146276	335.8409350146276	335.8409350146276	335.8409350146276	335.8409350146276	335.8409350146276	335.8409350146276	335.8409350146276	335.8409350146276	335.8409350146276	335.8409350146276	335.8409350146276	335.8409350146276	335.8409350146276	335.8409350146276	335.8409350146276	335.8409350146276	335.8409350146276	335.8409350146276	335.8409350146276	335.8409350146276	335.8409350146276	335.8409350146276	335.8409350146276	335.8409350146276	335.8409350146276	335.8409350146276	335.8409350146276	335.8409350146276
335.8409350146276	335.8409350146276	335.8409350146276	335.8409350146276	335.8409350146276	335.8409350146276	335.8409350146276	335.8409350146276	335.8409350146276	335.8409350146276	335.8409350146276	335.8409350146276	335.8409350146276	335.8409350146276	335.8409350146276	335.8409350146276	335.8409350146276	335.8409350146276	335.8409350146276	335.8409350146276	335.8409350146276	335.8409350146276	335.8409350146276	335.8409350146276	335.8409350146276	335.8409350146276	335.8409350146276	335.8409350146276	335.8409350146276	335.8409350146276
335.45011340541964	335.45011340541964	335.45011340541964	335.45011340541964	335.45011340541964	335.45011340541964	335.45011340541964	335.45011340541964	335.45011340541964	335.45011340541964	335.45011340541964	335.45011340541964	335.45011340541964	335.45011340541964	335.45011340541964	335.45011340541964	335.45011340541964	335.45011340541964	335.45011340541964	335.45011340541964	335.45011340541964	335.45011340541964	335.45011340541964	335.45011340541964	335.45011340541964	335.45011340541964	335.45011340541964	335.45011340541964	335.45011340541964	335.45011340541964
335.45011340541964	335.45011340541964	335.45011340541964	335.45011340541964	335.45011340541964	335.45011340541964	335.45011340541964	335.45011340541964	335.45011340541964	335.45011340541964	335.45011340541964	335.45011340541964	335.45011340541964	335.45011340541964	335.45011340541964	335.45011340541964	335.45011340541964	335.45011340541964	335.45011340541964	335.45011340541964	335.45011340541964	335.45011340541964	335.45011340541964	335.45011340541964	335.45011340541964	335.45011340541964	335.45011340541964	335.45011340541964	335.45011340541964	335.45011340541964
335.45011340541964	335.45011340541964	335.45011340541964	335.45011340541964	335.45011340541964	335.45011340541964	335.45011340541964	335.45011340541964	335.45011340541964	335.45011340541964	335.45011340541964	335.45011340541964	335.45011340541964	335.45011340541964	335.45011340541964	335.45011340541964	335.45011340541964	335.45011340541964	335.45011340541964	335.45011340541964	335.45011340541964	335.45011340541964	335.45011340541964	335.45011340541964	335.45011340541964	335.45011340541964	335.45011340541964	335.45011340541964	335.45011340541964	335.45011340541964
335.45011340541964	335.45011340541964	335.45011340541964	335.45011340541964	335.45011340541964	335.45011340541964	335.45011340541964	335.45011340541964	335.45011340541964	335.45011340541964	335.45011340541964	335.45011340541964	335.45011340541964	335.45011340541964	335.45011340541964	335.45011340541964	335.45011340541964	335.45011340541964	335.45011340541964	335.45011340541964	335.45011340541964	335.45011340541964	335.45011340541964	335.45011340541964	335.45011340541964	335.45011340541964	335.45011340541964	335.45011340541964	335.45011340541964	335.45011340541964
335.45011340541964	335.45011340541964	335.45011340541964	335.45011340541964	335.45011340541964	335.45011340541964	335.45011340541964	335.45011340541964	335.45011340541964	335.45011340541964	335.45011340541964	335.45011340541964	335.45011340541964	335.45011340541964	335.45011340541964	335.45011340541964	335.45011340541964	335.45011340541964	335.45011340541964	335.45011340541964	335.45011340541964	335.45011340541964	335.45011340541964	335.45011340541964	335.45011340541964	335.45011340541964	335.45011340541964	335.45011340541964	335.45011340541964	335.45011340541964
335.45011340541964	335.45011340541964	335.45011340541964	335.45011340541964	335.45011340541964	335.45011340541964	335.45011340541964	335.45011340541964	335.45011340541964	335.45011340541964	335.45011340541964	335.45011340541964	335.45011340541964	335.45011340541964	335.45011340541964	335.45011340541964	335.45011340541964	335.45011340541964	335.45011340541964	335.45011340541964	335.45011340541964	335.45011340541964	335.45011340541964	335.45011340541964	335.45011340541964	335.45011340541964	335.45011340541964	335.45011340541964	335.45011340541964	335.45011340541964
335.45011340541964	335.45011340541964	335.45011340541964	335.45011340541964	335.45011340541964	335.45011340541964	335.45011340541964	335.45011340541964	335.45011340541964	335.45011340541964	335.45011340541964	335.45011340541964	335.45011340541964	335.45011340541964	335.45011340541964	335.45011340541964	335.45011340541964	335.45011340541964	335.45011340541964	335.45011340541964	335.45011340541964	335.45011340541964	335.45011340541964	335.45011340541964	335.45011340541964	335.45011340541964	335.45011340541964	335.45011340541964	335.45011340541964	335.45011340541964
335.45011340541964	335.45011340541964	335.45011340541964	335.45011340541964	335.45011340541964	335.45011340541964	335.45011340541964	335.45011340541964	335.45011340541964	335.45011340541964	335.45011340541964	335.45011340541964	335.45011340541964	335.45011340541964	335.45011340541964	335.45011340541964	335.45011340541964	335.45011340541964	335.45011340541964	335.45011340541964	335.45011340541964	335.45011340541964	335.45011340541964	335.45011340541964	335.45011340541964	335.45011340541964	335.45011340541964	335.45011340541964	335.45011340541964	335.45011340541964
