# Supplementary material for: An improved FOX optimization algorithm using adaptive exploration and exploitation for global optimization
Source: PLoS One. 2025 Sep 18;20(9):e0331965. doi: 10.1371/journal.pone.0331965 (PMC12445531; doi:10.1371/journal.pone.0331965)
Supplement: S2 File — This compressed file contains all the results of the conducted experiments. Each main directory within the archive includes three subdirectories: Analysis, best_fit, and convergence. The best_fit and convergence folders contain the raw experimental data obtained from 30 independent runs. The Analysis folder includes tables and figures derived from these raw results. These files can be used to reproduce and further analyze the results presented in the manuscript. (ZIP) [file pone.0331965.s002.zip › cec2017/convergence/CMAES/C17F27.csv]

trial_1	trial_2	trial_3	trial_4	trial_5	trial_6	trial_7	trial_8	trial_9	trial_10	trial_11	trial_12	trial_13	trial_14	trial_15	trial_16	trial_17	trial_18	trial_19	trial_20	trial_21	trial_22	trial_23	trial_24	trial_25	trial_26	trial_27	trial_28	trial_29	trial_30
12105.083756752249	10677.966435563787	16306.888881706998	11508.05921969276	15024.306379502394	11937.873627783481	11129.40583993203	16461.948101227536	16213.658811092217	8811.012857213893	9862.371050952805	8918.179857742121	11532.014238138536	12638.916346104459	15675.418846032831	20533.0588725399	10322.097563041978	22831.027447711713	15516.7439191118	14592.436817462423	12229.308823705724	11260.53734622441	17622.29255374679	12132.721058838824	10684.973382235039	14901.69493882342	16720.85481870176	10431.451785431535	12616.321607564312	16481.62498413858
12105.083756752249	10677.966435563787	16306.888881706998	11508.05921969276	15024.306379502394	11937.873627783481	11129.40583993203	16461.948101227536	16213.658811092217	8811.012857213893	9862.371050952805	8918.179857742121	11532.014238138536	12638.916346104459	15675.418846032831	20533.0588725399	10322.097563041978	22831.027447711713	15516.7439191118	14592.436817462423	12229.308823705724	11260.53734622441	17622.29255374679	12132.721058838824	10684.973382235039	14901.69493882342	16720.85481870176	10431.451785431535	12616.321607564312	16481.62498413858
12105.083756752249	10677.966435563787	16306.888881706998	11508.05921969276	15024.306379502394	11937.873627783481	11129.40583993203	16461.948101227536	16213.658811092217	8811.012857213893	9862.371050952805	8918.179857742121	11532.014238138536	12638.916346104459	15675.418846032831	20533.0588725399	10322.097563041978	22831.027447711713	15516.7439191118	14592.436817462423	12229.308823705724	11260.53734622441	17622.29255374679	12132.721058838824	10684.973382235039	14901.69493882342	16720.85481870176	10431.451785431535	12616.321607564312	16481.62498413858
12105.083756752249	10677.966435563787	16306.888881706998	11508.05921969276	15024.306379502394	11937.873627783481	11129.40583993203	16461.948101227536	16213.658811092217	8811.012857213893	9862.371050952805	8918.179857742121	11532.014238138536	12638.916346104459	15675.418846032831	20533.0588725399	10322.097563041978	22831.027447711713	15516.7439191118	14592.436817462423	12229.308823705724	11260.53734622441	17622.29255374679	12132.721058838824	10684.973382235039	14901.69493882342	16720.85481870176	10431.451785431535	12616.321607564312	16481.62498413858
12105.083756752249	10677.966435563787	16306.888881706998	11508.05921969276	15024.306379502394	11937.873627783481	11129.40583993203	16461.948101227536	16213.658811092217	8811.012857213893	9862.371050952805	8918.179857742121	11532.014238138536	12638.916346104459	15675.418846032831	20533.0588725399	10322.097563041978	22831.027447711713	15516.7439191118	14592.436817462423	12229.308823705724	11260.53734622441	17622.29255374679	12132.721058838824	10684.973382235039	14901.69493882342	16720.85481870176	10431.451785431535	12616.321607564312	16481.62498413858
12105.083756752249	10677.966435563787	16306.888881706998	11508.05921969276	15024.306379502394	11937.873627783481	11129.40583993203	16461.948101227536	16213.658811092217	8811.012857213893	9862.371050952805	8918.179857742121	11532.014238138536	12638.916346104459	15675.418846032831	20533.0588725399	10322.097563041978	22831.027447711713	15516.7439191118	14592.436817462423	12229.308823705724	11260.53734622441	17622.29255374679	12132.721058838824	10684.973382235039	14901.69493882342	16720.85481870176	10431.451785431535	12616.321607564312	16481.62498413858
12105.083756752249	10677.966435563787	16306.888881706998	11508.05921969276	15024.306379502394	11937.873627783481	11129.40583993203	16461.948101227536	16213.658811092217	8811.012857213893	9862.371050952805	8918.179857742121	11532.014238138536	12638.916346104459	15675.418846032831	20533.0588725399	10322.097563041978	22831.027447711713	15516.7439191118	14592.436817462423	12229.308823705724	11260.53734622441	17622.29255374679	12132.721058838824	10684.973382235039	14901.69493882342	16720.85481870176	10431.451785431535	12616.321607564312	16481.62498413858
12105.083756752249	10677.966435563787	16306.888881706998	11508.05921969276	15024.306379502394	11937.873627783481	11129.40583993203	16461.948101227536	16213.658811092217	8811.012857213893	9862.371050952805	8918.179857742121	11532.014238138536	12638.916346104459	15675.418846032831	20533.0588725399	10322.097563041978	22831.027447711713	15516.7439191118	14592.436817462423	12229.308823705724	11260.53734622441	17622.29255374679	12132.721058838824	10684.973382235039	14901.69493882342	16720.85481870176	10431.451785431535	12616.321607564312	16481.62498413858
12105.083756752249	10677.966435563787	16306.888881706998	11508.05921969276	15024.306379502394	11937.873627783481	11129.40583993203	16461.948101227536	16213.658811092217	8811.012857213893	9862.371050952805	8918.179857742121	11532.014238138536	12638.916346104459	15675.418846032831	20533.0588725399	10322.097563041978	22831.027447711713	15516.7439191118	14592.436817462423	12229.308823705724	11260.53734622441	17622.29255374679	12132.721058838824	10684.973382235039	14901.69493882342	16720.85481870176	10431.451785431535	12616.321607564312	16481.62498413858
12105.083756752249	10677.966435563787	16306.888881706998	11508.05921969276	15024.306379502394	11937.873627783481	11129.40583993203	16461.948101227536	16213.658811092217	8811.012857213893	9862.371050952805	8918.179857742121	11532.014238138536	12638.916346104459	15675.418846032831	20533.0588725399	10322.097563041978	22831.027447711713	15516.7439191118	14592.436817462423	12229.308823705724	11260.53734622441	17622.29255374679	12132.721058838824	10684.973382235039	14901.69493882342	16720.85481870176	10431.451785431535	12616.321607564312	16481.62498413858
12105.083756752249	10677.966435563787	16306.888881706998	11508.05921969276	15024.306379502394	11937.873627783481	11129.40583993203	16461.948101227536	16213.658811092217	8811.012857213893	9862.371050952805	8918.179857742121	11532.014238138536	12638.916346104459	15675.418846032831	20533.0588725399	10322.097563041978	22831.027447711713	15516.7439191118	14592.436817462423	12229.308823705724	11260.53734622441	17622.29255374679	12132.721058838824	10684.973382235039	14901.69493882342	16720.85481870176	10431.451785431535	12616.321607564312	16481.62498413858
12105.083756752249	10677.966435563787	16306.888881706998	11508.05921969276	15024.306379502394	11937.873627783481	11129.40583993203	16461.948101227536	16213.658811092217	8811.012857213893	9862.371050952805	8918.179857742121	11532.014238138536	12638.916346104459	15675.418846032831	20533.0588725399	10322.097563041978	22831.027447711713	15516.7439191118	14592.436817462423	12229.308823705724	11260.53734622441	17622.29255374679	12132.721058838824	10684.973382235039	14901.69493882342	16720.85481870176	10431.451785431535	12616.321607564312	16481.62498413858
12105.083756752249	10677.966435563787	16306.888881706998	11508.05921969276	15024.306379502394	11937.873627783481	11129.40583993203	16461.948101227536	16213.658811092217	8811.012857213893	9862.371050952805	8918.179857742121	11532.014238138536	12638.916346104459	15675.418846032831	20533.0588725399	10322.097563041978	22831.027447711713	15516.7439191118	14592.436817462423	12229.308823705724	11260.53734622441	17622.29255374679	12132.721058838824	10684.973382235039	14901.69493882342	16720.85481870176	10431.451785431535	12616.321607564312	16481.62498413858
12105.083756752249	10677.966435563787	16306.888881706998	11508.05921969276	15024.306379502394	11937.873627783481	11129.40583993203	16461.948101227536	16213.658811092217	8811.012857213893	9862.371050952805	8918.179857742121	11532.014238138536	12638.916346104459	15675.418846032831	20533.0588725399	10322.097563041978	22831.027447711713	15516.7439191118	14592.436817462423	12229.308823705724	11260.53734622441	17622.29255374679	12132.721058838824	10684.973382235039	14901.69493882342	16720.85481870176	10431.451785431535	12616.321607564312	16481.62498413858
12105.083756752249	10677.966435563787	16306.888881706998	11508.05921969276	15024.306379502394	11937.873627783481	11129.40583993203	16461.948101227536	16213.658811092217	8811.012857213893	9862.371050952805	8918.179857742121	11532.014238138536	12638.916346104459	15675.418846032831	20533.0588725399	10322.097563041978	22831.027447711713	15516.7439191118	14592.436817462423	12229.308823705724	11260.53734622441	17622.29255374679	12132.721058838824	10684.973382235039	14901.69493882342	16720.85481870176	10431.451785431535	12616.321607564312	16481.62498413858
12105.083756752249	10677.966435563787	16306.888881706998	11508.05921969276	15024.306379502394	11937.873627783481	11129.40583993203	16461.948101227536	16213.658811092217	8811.012857213893	9862.371050952805	8918.179857742121	11532.014238138536	12638.916346104459	15675.418846032831	20533.0588725399	10322.097563041978	22831.027447711713	15516.7439191118	14592.436817462423	12229.308823705724	11260.53734622441	17622.29255374679	12132.721058838824	10684.973382235039	14901.69493882342	16720.85481870176	10431.451785431535	12616.321607564312	16481.62498413858
12105.083756752249	10677.966435563787	16306.888881706998	11508.05921969276	15024.306379502394	11937.873627783481	11129.40583993203	16461.948101227536	16213.658811092217	8811.012857213893	9862.371050952805	8918.179857742121	11532.014238138536	12638.916346104459	15675.418846032831	20533.0588725399	10322.097563041978	22831.027447711713	15516.7439191118	14592.436817462423	12229.308823705724	11260.53734622441	17622.29255374679	12132.721058838824	10684.973382235039	14901.69493882342	16720.85481870176	10431.451785431535	12616.321607564312	16481.62498413858
12105.083756752249	10677.966435563787	16306.888881706998	11508.05921969276	15024.306379502394	11937.873627783481	11129.40583993203	16461.948101227536	16213.658811092217	8811.012857213893	9862.371050952805	8918.179857742121	11532.014238138536	12638.916346104459	15675.418846032831	20533.0588725399	10322.097563041978	22831.027447711713	15516.7439191118	14592.436817462423	12229.308823705724	11260.53734622441	17622.29255374679	12132.721058838824	10684.973382235039	14901.69493882342	16720.85481870176	10431.451785431535	12616.321607564312	16481.62498413858
12105.083756752249	10677.966435563787	16306.888881706998	11508.05921969276	15024.306379502394	11937.873627783481	11129.40583993203	16461.948101227536	16213.658811092217	8811.012857213893	9862.371050952805	8918.179857742121	11532.014238138536	12638.916346104459	15675.418846032831	20533.0588725399	10322.097563041978	22831.027447711713	15516.7439191118	14592.436817462423	12229.308823705724	11260.53734622441	17622.29255374679	12132.721058838824	10684.973382235039	14901.69493882342	16720.85481870176	10431.451785431535	12616.321607564312	16481.62498413858
12105.083756752249	10677.966435563787	16306.888881706998	11508.05921969276	15024.306379502394	11937.873627783481	11129.40583993203	16461.948101227536	16213.658811092217	8811.012857213893	9862.371050952805	8918.179857742121	11532.014238138536	12638.916346104459	15675.418846032831	20533.0588725399	10322.097563041978	22831.027447711713	15516.7439191118	14592.436817462423	12229.308823705724	11260.53734622441	17622.29255374679	12132.721058838824	10684.973382235039	14901.69493882342	16720.85481870176	10431.451785431535	12616.321607564312	16481.62498413858
12105.083756752249	10677.966435563787	16306.888881706998	11508.05921969276	15024.306379502394	11937.873627783481	11129.40583993203	16461.948101227536	16213.658811092217	8811.012857213893	9862.371050952805	8918.179857742121	11532.014238138536	12638.916346104459	15675.418846032831	20533.0588725399	10322.097563041978	21661.10348105368	15516.7439191118	14592.436817462423	12229.308823705724	11260.53734622441	17622.29255374679	12132.721058838824	10684.973382235039	14901.69493882342	16720.85481870176	10431.451785431535	12616.321607564312	16481.62498413858
12105.083756752249	10677.966435563787	16306.888881706998	11508.05921969276	15024.306379502394	11937.873627783481	11129.40583993203	16461.948101227536	16213.658811092217	8811.012857213893	9862.371050952805	8918.179857742121	11532.014238138536	12638.916346104459	15675.418846032831	20533.0588725399	10322.097563041978	21154.918723797513	15516.7439191118	14592.436817462423	12229.308823705724	11260.53734622441	17622.29255374679	12132.721058838824	10684.973382235039	14901.69493882342	16720.85481870176	10431.451785431535	12616.321607564312	16481.62498413858
12105.083756752249	10677.966435563787	16306.888881706998	11508.05921969276	15024.306379502394	11937.873627783481	11129.40583993203	16461.948101227536	16213.658811092217	8811.012857213893	9862.371050952805	8918.179857742121	11532.014238138536	12638.916346104459	15675.418846032831	19814.56083329654	10322.097563041978	19814.56083329654	15516.7439191118	14592.436817462423	12229.308823705724	11260.53734622441	17622.29255374679	12132.721058838824	10684.973382235039	14901.69493882342	16720.85481870176	10431.451785431535	12616.321607564312	16481.62498413858
12105.083756752249	10677.966435563787	16306.888881706998	11508.05921969276	15024.306379502394	11937.873627783481	11129.40583993203	16461.948101227536	16213.658811092217	8811.012857213893	9862.371050952805	8918.179857742121	11532.014238138536	12638.916346104459	15675.418846032831	17225.887510243105	10322.097563041978	17225.887510243105	15516.7439191118	14592.436817462423	12229.308823705724	11260.53734622441	17225.887510243105	12132.721058838824	10684.973382235039	14901.69493882342	16720.85481870176	10431.451785431535	12616.321607564312	16481.62498413858
12105.083756752249	10677.966435563787	14780.644847051866	11508.05921969276	14780.644847051866	11937.873627783481	11129.40583993203	14780.644847051866	14780.644847051866	8811.012857213893	9862.371050952805	8918.179857742121	11532.014238138536	12638.916346104459	14780.644847051866	14780.644847051866	10322.097563041978	14780.644847051866	14780.644847051866	14592.436817462423	12229.308823705724	11260.53734622441	14780.644847051866	12132.721058838824	10684.973382235039	14780.644847051866	14780.644847051866	10431.451785431535	12616.321607564312	14780.644847051866
10151.047071442988	10151.047071442988	10151.047071442988	10151.047071442988	10151.047071442988	10151.047071442988	10151.047071442988	10151.047071442988	10151.047071442988	8811.012857213893	9862.371050952805	8918.179857742121	10151.047071442988	10151.047071442988	10151.047071442988	10151.047071442988	10151.047071442988	10151.047071442988	10151.047071442988	10151.047071442988	10151.047071442988	10151.047071442988	10151.047071442988	10151.047071442988	10151.047071442988	10151.047071442988	10151.047071442988	10151.047071442988	10151.047071442988	10151.047071442988
8627.395087997113	8627.395087997113	8627.395087997113	8627.395087997113	8627.395087997113	8627.395087997113	8627.395087997113	8627.395087997113	8627.395087997113	8627.395087997113	8627.395087997113	8627.395087997113	8627.395087997113	8627.395087997113	8627.395087997113	8627.395087997113	8627.395087997113	8627.395087997113	8627.395087997113	8627.395087997113	8627.395087997113	8627.395087997113	8627.395087997113	8627.395087997113	8627.395087997113	8627.395087997113	8627.395087997113	8627.395087997113	8627.395087997113	8627.395087997113
6684.227277066993	6684.227277066993	6684.227277066993	6684.227277066993	6684.227277066993	6684.227277066993	6684.227277066993	6684.227277066993	6684.227277066993	6684.227277066993	6684.227277066993	6684.227277066993	6684.227277066993	6684.227277066993	6684.227277066993	6684.227277066993	6684.227277066993	6684.227277066993	6684.227277066993	6684.227277066993	6684.227277066993	6684.227277066993	6684.227277066993	6684.227277066993	6684.227277066993	6684.227277066993	6684.227277066993	6684.227277066993	6684.227277066993	6684.227277066993
6511.65491559876	6511.65491559876	6511.65491559876	6511.65491559876	6511.65491559876	6511.65491559876	6511.65491559876	6511.65491559876	6511.65491559876	6511.65491559876	6511.65491559876	6511.65491559876	6511.65491559876	6511.65491559876	6511.65491559876	6511.65491559876	6511.65491559876	6511.65491559876	6511.65491559876	6511.65491559876	6511.65491559876	6511.65491559876	6511.65491559876	6511.65491559876	6511.65491559876	6511.65491559876	6511.65491559876	6511.65491559876	6511.65491559876	6511.65491559876
5298.296827335991	5298.296827335991	5298.296827335991	5298.296827335991	5298.296827335991	5298.296827335991	5298.296827335991	5298.296827335991	5298.296827335991	5298.296827335991	5298.296827335991	5298.296827335991	5298.296827335991	5298.296827335991	5298.296827335991	5298.296827335991	5298.296827335991	5298.296827335991	5298.296827335991	5298.296827335991	5298.296827335991	5298.296827335991	5298.296827335991	5298.296827335991	5298.296827335991	5298.296827335991	5298.296827335991	5298.296827335991	5298.296827335991	5298.296827335991
4490.7549059658195	4490.7549059658195	4490.7549059658195	4490.7549059658195	4490.7549059658195	4490.7549059658195	4490.7549059658195	4490.7549059658195	4490.7549059658195	4490.7549059658195	4490.7549059658195	4490.7549059658195	4490.7549059658195	4490.7549059658195	4490.7549059658195	4490.7549059658195	4490.7549059658195	4490.7549059658195	4490.7549059658195	4490.7549059658195	4490.7549059658195	4490.7549059658195	4490.7549059658195	4490.7549059658195	4490.7549059658195	4490.7549059658195	4490.7549059658195	4490.7549059658195	4490.7549059658195	4490.7549059658195
4393.847865377258	4393.847865377258	4393.847865377258	4393.847865377258	4393.847865377258	4393.847865377258	4393.847865377258	4393.847865377258	4393.847865377258	4393.847865377258	4393.847865377258	4393.847865377258	4393.847865377258	4393.847865377258	4393.847865377258	4393.847865377258	4393.847865377258	4393.847865377258	4393.847865377258	4393.847865377258	4393.847865377258	4393.847865377258	4393.847865377258	4393.847865377258	4393.847865377258	4393.847865377258	4393.847865377258	4393.847865377258	4393.847865377258	4393.847865377258
4098.093180241744	4098.093180241744	4098.093180241744	4098.093180241744	4098.093180241744	4098.093180241744	4098.093180241744	4098.093180241744	4098.093180241744	4098.093180241744	4098.093180241744	4098.093180241744	4098.093180241744	4098.093180241744	4098.093180241744	4098.093180241744	4098.093180241744	4098.093180241744	4098.093180241744	4098.093180241744	4098.093180241744	4098.093180241744	4098.093180241744	4098.093180241744	4098.093180241744	4098.093180241744	4098.093180241744	4098.093180241744	4098.093180241744	4098.093180241744
4098.093180241744	4098.093180241744	4098.093180241744	4098.093180241744	4098.093180241744	4098.093180241744	4098.093180241744	4098.093180241744	4098.093180241744	4098.093180241744	4098.093180241744	4098.093180241744	4098.093180241744	4098.093180241744	4098.093180241744	4098.093180241744	4098.093180241744	4098.093180241744	4098.093180241744	4098.093180241744	4098.093180241744	4098.093180241744	4098.093180241744	4098.093180241744	4098.093180241744	4098.093180241744	4098.093180241744	4098.093180241744	4098.093180241744	4098.093180241744
4098.093180241744	4098.093180241744	4098.093180241744	4098.093180241744	4098.093180241744	4098.093180241744	4098.093180241744	4098.093180241744	4098.093180241744	4098.093180241744	4098.093180241744	4098.093180241744	4098.093180241744	4098.093180241744	4098.093180241744	4098.093180241744	4098.093180241744	4098.093180241744	4098.093180241744	4098.093180241744	4098.093180241744	4098.093180241744	4098.093180241744	4098.093180241744	4098.093180241744	4098.093180241744	4098.093180241744	4098.093180241744	4098.093180241744	4098.093180241744
4098.093180241744	4098.093180241744	4098.093180241744	4098.093180241744	4098.093180241744	4098.093180241744	4098.093180241744	4098.093180241744	4098.093180241744	4098.093180241744	4098.093180241744	4098.093180241744	4098.093180241744	4098.093180241744	4098.093180241744	4098.093180241744	4098.093180241744	4098.093180241744	4098.093180241744	4098.093180241744	4098.093180241744	4098.093180241744	4098.093180241744	4098.093180241744	4098.093180241744	4098.093180241744	4098.093180241744	4098.093180241744	4098.093180241744	4098.093180241744
3855.731867018805	3855.731867018805	3855.731867018805	3855.731867018805	3855.731867018805	3855.731867018805	3855.731867018805	3855.731867018805	3855.731867018805	3855.731867018805	3855.731867018805	3855.731867018805	3855.731867018805	3855.731867018805	3855.731867018805	3855.731867018805	3855.731867018805	3855.731867018805	3855.731867018805	3855.731867018805	3855.731867018805	3855.731867018805	3855.731867018805	3855.731867018805	3855.731867018805	3855.731867018805	3855.731867018805	3855.731867018805	3855.731867018805	3855.731867018805
3841.6986740284174	3841.6986740284174	3841.6986740284174	3841.6986740284174	3841.6986740284174	3841.6986740284174	3841.6986740284174	3841.6986740284174	3841.6986740284174	3841.6986740284174	3841.6986740284174	3841.6986740284174	3841.6986740284174	3841.6986740284174	3841.6986740284174	3841.6986740284174	3841.6986740284174	3841.6986740284174	3841.6986740284174	3841.6986740284174	3841.6986740284174	3841.6986740284174	3841.6986740284174	3841.6986740284174	3841.6986740284174	3841.6986740284174	3841.6986740284174	3841.6986740284174	3841.6986740284174	3841.6986740284174
3573.3973603106733	3573.3973603106733	3573.3973603106733	3573.3973603106733	3573.3973603106733	3573.3973603106733	3573.3973603106733	3573.3973603106733	3573.3973603106733	3573.3973603106733	3573.3973603106733	3573.3973603106733	3573.3973603106733	3573.3973603106733	3573.3973603106733	3573.3973603106733	3573.3973603106733	3573.3973603106733	3573.3973603106733	3573.3973603106733	3573.3973603106733	3573.3973603106733	3573.3973603106733	3573.3973603106733	3573.3973603106733	3573.3973603106733	3573.3973603106733	3573.3973603106733	3573.3973603106733	3573.3973603106733
3573.3973603106733	3573.3973603106733	3573.3973603106733	3573.3973603106733	3573.3973603106733	3573.3973603106733	3573.3973603106733	3573.3973603106733	3573.3973603106733	3573.3973603106733	3573.3973603106733	3573.3973603106733	3573.3973603106733	3573.3973603106733	3573.3973603106733	3573.3973603106733	3573.3973603106733	3573.3973603106733	3573.3973603106733	3573.3973603106733	3573.3973603106733	3573.3973603106733	3573.3973603106733	3573.3973603106733	3573.3973603106733	3573.3973603106733	3573.3973603106733	3573.3973603106733	3573.3973603106733	3573.3973603106733
3573.3973603106733	3573.3973603106733	3573.3973603106733	3573.3973603106733	3573.3973603106733	3573.3973603106733	3573.3973603106733	3573.3973603106733	3573.3973603106733	3573.3973603106733	3573.3973603106733	3573.3973603106733	3573.3973603106733	3573.3973603106733	3573.3973603106733	3573.3973603106733	3573.3973603106733	3573.3973603106733	3573.3973603106733	3573.3973603106733	3573.3973603106733	3573.3973603106733	3573.3973603106733	3573.3973603106733	3573.3973603106733	3573.3973603106733	3573.3973603106733	3573.3973603106733	3573.3973603106733	3573.3973603106733
3573.3973603106733	3573.3973603106733	3573.3973603106733	3573.3973603106733	3573.3973603106733	3573.3973603106733	3573.3973603106733	3573.3973603106733	3573.3973603106733	3573.3973603106733	3573.3973603106733	3573.3973603106733	3573.3973603106733	3573.3973603106733	3573.3973603106733	3573.3973603106733	3573.3973603106733	3573.3973603106733	3573.3973603106733	3573.3973603106733	3573.3973603106733	3573.3973603106733	3573.3973603106733	3573.3973603106733	3573.3973603106733	3573.3973603106733	3573.3973603106733	3573.3973603106733	3573.3973603106733	3573.3973603106733
3573.3973603106733	3573.3973603106733	3573.3973603106733	3573.3973603106733	3573.3973603106733	3573.3973603106733	3573.3973603106733	3573.3973603106733	3573.3973603106733	3573.3973603106733	3573.3973603106733	3573.3973603106733	3573.3973603106733	3573.3973603106733	3573.3973603106733	3573.3973603106733	3573.3973603106733	3573.3973603106733	3573.3973603106733	3573.3973603106733	3573.3973603106733	3573.3973603106733	3573.3973603106733	3573.3973603106733	3573.3973603106733	3573.3973603106733	3573.3973603106733	3573.3973603106733	3573.3973603106733	3573.3973603106733
3573.3973603106733	3573.3973603106733	3573.3973603106733	3573.3973603106733	3573.3973603106733	3573.3973603106733	3573.3973603106733	3573.3973603106733	3573.3973603106733	3573.3973603106733	3573.3973603106733	3573.3973603106733	3573.3973603106733	3573.3973603106733	3573.3973603106733	3573.3973603106733	3573.3973603106733	3573.3973603106733	3573.3973603106733	3573.3973603106733	3573.3973603106733	3573.3973603106733	3573.3973603106733	3573.3973603106733	3573.3973603106733	3573.3973603106733	3573.3973603106733	3573.3973603106733	3573.3973603106733	3573.3973603106733
3573.3973603106733	3573.3973603106733	3573.3973603106733	3573.3973603106733	3573.3973603106733	3573.3973603106733	3573.3973603106733	3573.3973603106733	3573.3973603106733	3573.3973603106733	3573.3973603106733	3573.3973603106733	3573.3973603106733	3573.3973603106733	3573.3973603106733	3573.3973603106733	3573.3973603106733	3573.3973603106733	3573.3973603106733	3573.3973603106733	3573.3973603106733	3573.3973603106733	3573.3973603106733	3573.3973603106733	3573.3973603106733	3573.3973603106733	3573.3973603106733	3573.3973603106733	3573.3973603106733	3573.3973603106733
3573.3973603106733	3573.3973603106733	3573.3973603106733	3573.3973603106733	3573.3973603106733	3573.3973603106733	3573.3973603106733	3573.3973603106733	3573.3973603106733	3573.3973603106733	3573.3973603106733	3573.3973603106733	3573.3973603106733	3573.3973603106733	3573.3973603106733	3573.3973603106733	3573.3973603106733	3573.3973603106733	3573.3973603106733	3573.3973603106733	3573.3973603106733	3573.3973603106733	3573.3973603106733	3573.3973603106733	3573.3973603106733	3573.3973603106733	3573.3973603106733	3573.3973603106733	3573.3973603106733	3573.3973603106733
3573.3973603106733	3573.3973603106733	3573.3973603106733	3573.3973603106733	3573.3973603106733	3573.3973603106733	3573.3973603106733	3573.3973603106733	3573.3973603106733	3573.3973603106733	3573.3973603106733	3573.3973603106733	3573.3973603106733	3573.3973603106733	3573.3973603106733	3573.3973603106733	3573.3973603106733	3573.3973603106733	3573.3973603106733	3573.3973603106733	3573.3973603106733	3573.3973603106733	3573.3973603106733	3573.3973603106733	3573.3973603106733	3573.3973603106733	3573.3973603106733	3573.3973603106733	3573.3973603106733	3573.3973603106733
3573.3973603106733	3573.3973603106733	3573.3973603106733	3573.3973603106733	3573.3973603106733	3573.3973603106733	3573.3973603106733	3573.3973603106733	3573.3973603106733	3573.3973603106733	3573.3973603106733	3573.3973603106733	3573.3973603106733	3573.3973603106733	3573.3973603106733	3573.3973603106733	3573.3973603106733	3573.3973603106733	3573.3973603106733	3573.3973603106733	3573.3973603106733	3573.3973603106733	3573.3973603106733	3573.3973603106733	3573.3973603106733	3573.3973603106733	3573.3973603106733	3573.3973603106733	3573.3973603106733	3573.3973603106733
3573.3973603106733	3573.3973603106733	3573.3973603106733	3573.3973603106733	3573.3973603106733	3573.3973603106733	3573.3973603106733	3573.3973603106733	3573.3973603106733	3573.3973603106733	3573.3973603106733	3573.3973603106733	3573.3973603106733	3573.3973603106733	3573.3973603106733	3573.3973603106733	3573.3973603106733	3573.3973603106733	3573.3973603106733	3573.3973603106733	3573.3973603106733	3573.3973603106733	3573.3973603106733	3573.3973603106733	3573.3973603106733	3573.3973603106733	3573.3973603106733	3573.3973603106733	3573.3973603106733	3573.3973603106733
3573.3973603106733	3573.3973603106733	3573.3973603106733	3573.3973603106733	3573.3973603106733	3573.3973603106733	3573.3973603106733	3573.3973603106733	3573.3973603106733	3573.3973603106733	3573.3973603106733	3573.3973603106733	3573.3973603106733	3573.3973603106733	3573.3973603106733	3573.3973603106733	3573.3973603106733	3573.3973603106733	3573.3973603106733	3573.3973603106733	3573.3973603106733	3573.3973603106733	3573.3973603106733	3573.3973603106733	3573.3973603106733	3573.3973603106733	3573.3973603106733	3573.3973603106733	3573.3973603106733	3573.3973603106733
3573.3973603106733	3573.3973603106733	3573.3973603106733	3573.3973603106733	3573.3973603106733	3573.3973603106733	3573.3973603106733	3573.3973603106733	3573.3973603106733	3573.3973603106733	3573.3973603106733	3573.3973603106733	3573.3973603106733	3573.3973603106733	3573.3973603106733	3573.3973603106733	3573.3973603106733	3573.3973603106733	3573.3973603106733	3573.3973603106733	3573.3973603106733	3573.3973603106733	3573.3973603106733	3573.3973603106733	3573.3973603106733	3573.3973603106733	3573.3973603106733	3573.3973603106733	3573.3973603106733	3573.3973603106733
3573.3973603106733	3573.3973603106733	3573.3973603106733	3573.3973603106733	3573.3973603106733	3573.3973603106733	3573.3973603106733	3573.3973603106733	3573.3973603106733	3573.3973603106733	3573.3973603106733	3573.3973603106733	3573.3973603106733	3573.3973603106733	3573.3973603106733	3573.3973603106733	3573.3973603106733	3573.3973603106733	3573.3973603106733	3573.3973603106733	3573.3973603106733	3573.3973603106733	3573.3973603106733	3573.3973603106733	3573.3973603106733	3573.3973603106733	3573.3973603106733	3573.3973603106733	3573.3973603106733	3573.3973603106733
3573.3973603106733	3573.3973603106733	3573.3973603106733	3573.3973603106733	3573.3973603106733	3573.3973603106733	3573.3973603106733	3573.3973603106733	3573.3973603106733	3573.3973603106733	3573.3973603106733	3573.3973603106733	3573.3973603106733	3573.3973603106733	3573.3973603106733	3573.3973603106733	3573.3973603106733	3573.3973603106733	3573.3973603106733	3573.3973603106733	3573.3973603106733	3573.3973603106733	3573.3973603106733	3573.3973603106733	3573.3973603106733	3573.3973603106733	3573.3973603106733	3573.3973603106733	3573.3973603106733	3573.3973603106733
3573.3973603106733	3573.3973603106733	3573.3973603106733	3573.3973603106733	3573.3973603106733	3573.3973603106733	3573.3973603106733	3573.3973603106733	3573.3973603106733	3573.3973603106733	3573.3973603106733	3573.3973603106733	3573.3973603106733	3573.3973603106733	3573.3973603106733	3573.3973603106733	3573.3973603106733	3573.3973603106733	3573.3973603106733	3573.3973603106733	3573.3973603106733	3573.3973603106733	3573.3973603106733	3573.3973603106733	3573.3973603106733	3573.3973603106733	3573.3973603106733	3573.3973603106733	3573.3973603106733	3573.3973603106733
3501.5578993425884	3501.5578993425884	3501.5578993425884	3501.5578993425884	3501.5578993425884	3501.5578993425884	3501.5578993425884	3501.5578993425884	3501.5578993425884	3501.5578993425884	3501.5578993425884	3501.5578993425884	3501.5578993425884	3501.5578993425884	3501.5578993425884	3501.5578993425884	3501.5578993425884	3501.5578993425884	3501.5578993425884	3501.5578993425884	3501.5578993425884	3501.5578993425884	3501.5578993425884	3501.5578993425884	3501.5578993425884	3501.5578993425884	3501.5578993425884	3501.5578993425884	3501.5578993425884	3501.5578993425884
3458.7976100118126	3458.7976100118126	3458.7976100118126	3458.7976100118126	3458.7976100118126	3458.7976100118126	3458.7976100118126	3458.7976100118126	3458.7976100118126	3458.7976100118126	3458.7976100118126	3458.7976100118126	3458.7976100118126	3458.7976100118126	3458.7976100118126	3458.7976100118126	3458.7976100118126	3458.7976100118126	3458.7976100118126	3458.7976100118126	3458.7976100118126	3458.7976100118126	3458.7976100118126	3458.7976100118126	3458.7976100118126	3458.7976100118126	3458.7976100118126	3458.7976100118126	3458.7976100118126	3458.7976100118126
3458.7976100118126	3458.7976100118126	3458.7976100118126	3458.7976100118126	3458.7976100118126	3458.7976100118126	3458.7976100118126	3458.7976100118126	3458.7976100118126	3458.7976100118126	3458.7976100118126	3458.7976100118126	3458.7976100118126	3458.7976100118126	3458.7976100118126	3458.7976100118126	3458.7976100118126	3458.7976100118126	3458.7976100118126	3458.7976100118126	3458.7976100118126	3458.7976100118126	3458.7976100118126	3458.7976100118126	3458.7976100118126	3458.7976100118126	3458.7976100118126	3458.7976100118126	3458.7976100118126	3458.7976100118126
3458.7976100118126	3458.7976100118126	3458.7976100118126	3458.7976100118126	3458.7976100118126	3458.7976100118126	3458.7976100118126	3458.7976100118126	3458.7976100118126	3458.7976100118126	3458.7976100118126	3458.7976100118126	3458.7976100118126	3458.7976100118126	3458.7976100118126	3458.7976100118126	3458.7976100118126	3458.7976100118126	3458.7976100118126	3458.7976100118126	3458.7976100118126	3458.7976100118126	3458.7976100118126	3458.7976100118126	3458.7976100118126	3458.7976100118126	3458.7976100118126	3458.7976100118126	3458.7976100118126	3458.7976100118126
3458.7976100118126	3458.7976100118126	3458.7976100118126	3458.7976100118126	3458.7976100118126	3458.7976100118126	3458.7976100118126	3458.7976100118126	3458.7976100118126	3458.7976100118126	3458.7976100118126	3458.7976100118126	3458.7976100118126	3458.7976100118126	3458.7976100118126	3458.7976100118126	3458.7976100118126	3458.7976100118126	3458.7976100118126	3458.7976100118126	3458.7976100118126	3458.7976100118126	3458.7976100118126	3458.7976100118126	3458.7976100118126	3458.7976100118126	3458.7976100118126	3458.7976100118126	3458.7976100118126	3458.7976100118126
3458.7976100118126	3458.7976100118126	3458.7976100118126	3458.7976100118126	3458.7976100118126	3458.7976100118126	3458.7976100118126	3458.7976100118126	3458.7976100118126	3458.7976100118126	3458.7976100118126	3458.7976100118126	3458.7976100118126	3458.7976100118126	3458.7976100118126	3458.7976100118126	3458.7976100118126	3458.7976100118126	3458.7976100118126	3458.7976100118126	3458.7976100118126	3458.7976100118126	3458.7976100118126	3458.7976100118126	3458.7976100118126	3458.7976100118126	3458.7976100118126	3458.7976100118126	3458.7976100118126	3458.7976100118126
3453.03286588295	3453.03286588295	3453.03286588295	3453.03286588295	3453.03286588295	3453.03286588295	3453.03286588295	3453.03286588295	3453.03286588295	3453.03286588295	3453.03286588295	3453.03286588295	3453.03286588295	3453.03286588295	3453.03286588295	3453.03286588295	3453.03286588295	3453.03286588295	3453.03286588295	3453.03286588295	3453.03286588295	3453.03286588295	3453.03286588295	3453.03286588295	3453.03286588295	3453.03286588295	3453.03286588295	3453.03286588295	3453.03286588295	3453.03286588295
3443.3144650456343	3443.3144650456343	3443.3144650456343	3443.3144650456343	3443.3144650456343	3443.3144650456343	3443.3144650456343	3443.3144650456343	3443.3144650456343	3443.3144650456343	3443.3144650456343	3443.3144650456343	3443.3144650456343	3443.3144650456343	3443.3144650456343	3443.3144650456343	3443.3144650456343	3443.3144650456343	3443.3144650456343	3443.3144650456343	3443.3144650456343	3443.3144650456343	3443.3144650456343	3443.3144650456343	3443.3144650456343	3443.3144650456343	3443.3144650456343	3443.3144650456343	3443.3144650456343	3443.3144650456343
3443.3144650456343	3443.3144650456343	3443.3144650456343	3443.3144650456343	3443.3144650456343	3443.3144650456343	3443.3144650456343	3443.3144650456343	3443.3144650456343	3443.3144650456343	3443.3144650456343	3443.3144650456343	3443.3144650456343	3443.3144650456343	3443.3144650456343	3443.3144650456343	3443.3144650456343	3443.3144650456343	3443.3144650456343	3443.3144650456343	3443.3144650456343	3443.3144650456343	3443.3144650456343	3443.3144650456343	3443.3144650456343	3443.3144650456343	3443.3144650456343	3443.3144650456343	3443.3144650456343	3443.3144650456343
3427.4140174310137	3427.4140174310137	3427.4140174310137	3427.4140174310137	3427.4140174310137	3427.4140174310137	3427.4140174310137	3427.4140174310137	3427.4140174310137	3427.4140174310137	3427.4140174310137	3427.4140174310137	3427.4140174310137	3427.4140174310137	3427.4140174310137	3427.4140174310137	3427.4140174310137	3427.4140174310137	3427.4140174310137	3427.4140174310137	3427.4140174310137	3427.4140174310137	3427.4140174310137	3427.4140174310137	3427.4140174310137	3427.4140174310137	3427.4140174310137	3427.4140174310137	3427.4140174310137	3427.4140174310137
3422.455498745634	3422.455498745634	3422.455498745634	3422.455498745634	3422.455498745634	3422.455498745634	3422.455498745634	3422.455498745634	3422.455498745634	3422.455498745634	3422.455498745634	3422.455498745634	3422.455498745634	3422.455498745634	3422.455498745634	3422.455498745634	3422.455498745634	3422.455498745634	3422.455498745634	3422.455498745634	3422.455498745634	3422.455498745634	3422.455498745634	3422.455498745634	3422.455498745634	3422.455498745634	3422.455498745634	3422.455498745634	3422.455498745634	3422.455498745634
3363.3016219373126	3363.3016219373126	3363.3016219373126	3363.3016219373126	3363.3016219373126	3363.3016219373126	3363.3016219373126	3363.3016219373126	3363.3016219373126	3363.3016219373126	3363.3016219373126	3363.3016219373126	3363.3016219373126	3363.3016219373126	3363.3016219373126	3363.3016219373126	3363.3016219373126	3363.3016219373126	3363.3016219373126	3363.3016219373126	3363.3016219373126	3363.3016219373126	3363.3016219373126	3363.3016219373126	3363.3016219373126	3363.3016219373126	3363.3016219373126	3363.3016219373126	3363.3016219373126	3363.3016219373126
3363.3016219373126	3363.3016219373126	3363.3016219373126	3363.3016219373126	3363.3016219373126	3363.3016219373126	3363.3016219373126	3363.3016219373126	3363.3016219373126	3363.3016219373126	3363.3016219373126	3363.3016219373126	3363.3016219373126	3363.3016219373126	3363.3016219373126	3363.3016219373126	3363.3016219373126	3363.3016219373126	3363.3016219373126	3363.3016219373126	3363.3016219373126	3363.3016219373126	3363.3016219373126	3363.3016219373126	3363.3016219373126	3363.3016219373126	3363.3016219373126	3363.3016219373126	3363.3016219373126	3363.3016219373126
3363.3016219373126	3363.3016219373126	3363.3016219373126	3363.3016219373126	3363.3016219373126	3363.3016219373126	3363.3016219373126	3363.3016219373126	3363.3016219373126	3363.3016219373126	3363.3016219373126	3363.3016219373126	3363.3016219373126	3363.3016219373126	3363.3016219373126	3363.3016219373126	3363.3016219373126	3363.3016219373126	3363.3016219373126	3363.3016219373126	3363.3016219373126	3363.3016219373126	3363.3016219373126	3363.3016219373126	3363.3016219373126	3363.3016219373126	3363.3016219373126	3363.3016219373126	3363.3016219373126	3363.3016219373126
3363.3016219373126	3363.3016219373126	3363.3016219373126	3363.3016219373126	3363.3016219373126	3363.3016219373126	3363.3016219373126	3363.3016219373126	3363.3016219373126	3363.3016219373126	3363.3016219373126	3363.3016219373126	3363.3016219373126	3363.3016219373126	3363.3016219373126	3363.3016219373126	3363.3016219373126	3363.3016219373126	3363.3016219373126	3363.3016219373126	3363.3016219373126	3363.3016219373126	3363.3016219373126	3363.3016219373126	3363.3016219373126	3363.3016219373126	3363.3016219373126	3363.3016219373126	3363.3016219373126	3363.3016219373126
3345.656514691914	3345.656514691914	3345.656514691914	3345.656514691914	3345.656514691914	3345.656514691914	3345.656514691914	3345.656514691914	3345.656514691914	3345.656514691914	3345.656514691914	3345.656514691914	3345.656514691914	3345.656514691914	3345.656514691914	3345.656514691914	3345.656514691914	3345.656514691914	3345.656514691914	3345.656514691914	3345.656514691914	3345.656514691914	3345.656514691914	3345.656514691914	3345.656514691914	3345.656514691914	3345.656514691914	3345.656514691914	3345.656514691914	3345.656514691914
3331.30412635729	3331.30412635729	3331.30412635729	3331.30412635729	3331.30412635729	3331.30412635729	3331.30412635729	3331.30412635729	3331.30412635729	3331.30412635729	3331.30412635729	3331.30412635729	3331.30412635729	3331.30412635729	3331.30412635729	3331.30412635729	3331.30412635729	3331.30412635729	3331.30412635729	3331.30412635729	3331.30412635729	3331.30412635729	3331.30412635729	3331.30412635729	3331.30412635729	3331.30412635729	3331.30412635729	3331.30412635729	3331.30412635729	3331.30412635729
3331.30412635729	3331.30412635729	3331.30412635729	3331.30412635729	3331.30412635729	3331.30412635729	3331.30412635729	3331.30412635729	3331.30412635729	3331.30412635729	3331.30412635729	3331.30412635729	3331.30412635729	3331.30412635729	3331.30412635729	3331.30412635729	3331.30412635729	3331.30412635729	3331.30412635729	3331.30412635729	3331.30412635729	3331.30412635729	3331.30412635729	3331.30412635729	3331.30412635729	3331.30412635729	3331.30412635729	3331.30412635729	3331.30412635729	3331.30412635729
3331.30412635729	3331.30412635729	3331.30412635729	3331.30412635729	3331.30412635729	3331.30412635729	3331.30412635729	3331.30412635729	3331.30412635729	3331.30412635729	3331.30412635729	3331.30412635729	3331.30412635729	3331.30412635729	3331.30412635729	3331.30412635729	3331.30412635729	3331.30412635729	3331.30412635729	3331.30412635729	3331.30412635729	3331.30412635729	3331.30412635729	3331.30412635729	3331.30412635729	3331.30412635729	3331.30412635729	3331.30412635729	3331.30412635729	3331.30412635729
3331.30412635729	3331.30412635729	3331.30412635729	3331.30412635729	3331.30412635729	3331.30412635729	3331.30412635729	3331.30412635729	3331.30412635729	3331.30412635729	3331.30412635729	3331.30412635729	3331.30412635729	3331.30412635729	3331.30412635729	3331.30412635729	3331.30412635729	3331.30412635729	3331.30412635729	3331.30412635729	3331.30412635729	3331.30412635729	3331.30412635729	3331.30412635729	3331.30412635729	3331.30412635729	3331.30412635729	3331.30412635729	3331.30412635729	3331.30412635729
3312.9902619311442	3312.9902619311442	3312.9902619311442	3312.9902619311442	3312.9902619311442	3312.9902619311442	3312.9902619311442	3312.9902619311442	3312.9902619311442	3312.9902619311442	3312.9902619311442	3312.9902619311442	3312.9902619311442	3312.9902619311442	3312.9902619311442	3312.9902619311442	3312.9902619311442	3312.9902619311442	3312.9902619311442	3312.9902619311442	3312.9902619311442	3312.9902619311442	3312.9902619311442	3312.9902619311442	3312.9902619311442	3312.9902619311442	3312.9902619311442	3312.9902619311442	3312.9902619311442	3312.9902619311442
3312.9902619311442	3312.9902619311442	3312.9902619311442	3312.9902619311442	3312.9902619311442	3312.9902619311442	3312.9902619311442	3312.9902619311442	3312.9902619311442	3312.9902619311442	3312.9902619311442	3312.9902619311442	3312.9902619311442	3312.9902619311442	3312.9902619311442	3312.9902619311442	3312.9902619311442	3312.9902619311442	3312.9902619311442	3312.9902619311442	3312.9902619311442	3312.9902619311442	3312.9902619311442	3312.9902619311442	3312.9902619311442	3312.9902619311442	3312.9902619311442	3312.9902619311442	3312.9902619311442	3312.9902619311442
3309.711779179223	3309.711779179223	3309.711779179223	3309.711779179223	3309.711779179223	3309.711779179223	3309.711779179223	3309.711779179223	3309.711779179223	3309.711779179223	3309.711779179223	3309.711779179223	3309.711779179223	3309.711779179223	3309.711779179223	3309.711779179223	3309.711779179223	3309.711779179223	3309.711779179223	3309.711779179223	3309.711779179223	3309.711779179223	3309.711779179223	3309.711779179223	3309.711779179223	3309.711779179223	3309.711779179223	3309.711779179223	3309.711779179223	3309.711779179223
3309.711779179223	3309.711779179223	3309.711779179223	3309.711779179223	3309.711779179223	3309.711779179223	3309.711779179223	3309.711779179223	3309.711779179223	3309.711779179223	3309.711779179223	3309.711779179223	3309.711779179223	3309.711779179223	3309.711779179223	3309.711779179223	3309.711779179223	3309.711779179223	3309.711779179223	3309.711779179223	3309.711779179223	3309.711779179223	3309.711779179223	3309.711779179223	3309.711779179223	3309.711779179223	3309.711779179223	3309.711779179223	3309.711779179223	3309.711779179223
3287.096404470744	3287.096404470744	3287.096404470744	3287.096404470744	3287.096404470744	3287.096404470744	3287.096404470744	3287.096404470744	3287.096404470744	3287.096404470744	3287.096404470744	3287.096404470744	3287.096404470744	3287.096404470744	3287.096404470744	3287.096404470744	3287.096404470744	3287.096404470744	3287.096404470744	3287.096404470744	3287.096404470744	3287.096404470744	3287.096404470744	3287.096404470744	3287.096404470744	3287.096404470744	3287.096404470744	3287.096404470744	3287.096404470744	3287.096404470744
3284.3568899819584	3284.3568899819584	3284.3568899819584	3284.3568899819584	3284.3568899819584	3284.3568899819584	3284.3568899819584	3284.3568899819584	3284.3568899819584	3284.3568899819584	3284.3568899819584	3284.3568899819584	3284.3568899819584	3284.3568899819584	3284.3568899819584	3284.3568899819584	3284.3568899819584	3284.3568899819584	3284.3568899819584	3284.3568899819584	3284.3568899819584	3284.3568899819584	3284.3568899819584	3284.3568899819584	3284.3568899819584	3284.3568899819584	3284.3568899819584	3284.3568899819584	3284.3568899819584	3284.3568899819584
3284.3568899819584	3284.3568899819584	3284.3568899819584	3284.3568899819584	3284.3568899819584	3284.3568899819584	3284.3568899819584	3284.3568899819584	3284.3568899819584	3284.3568899819584	3284.3568899819584	3284.3568899819584	3284.3568899819584	3284.3568899819584	3284.3568899819584	3284.3568899819584	3284.3568899819584	3284.3568899819584	3284.3568899819584	3284.3568899819584	3284.3568899819584	3284.3568899819584	3284.3568899819584	3284.3568899819584	3284.3568899819584	3284.3568899819584	3284.3568899819584	3284.3568899819584	3284.3568899819584	3284.3568899819584
3276.895918106078	3276.895918106078	3276.895918106078	3276.895918106078	3276.895918106078	3276.895918106078	3276.895918106078	3276.895918106078	3276.895918106078	3276.895918106078	3276.895918106078	3276.895918106078	3276.895918106078	3276.895918106078	3276.895918106078	3276.895918106078	3276.895918106078	3276.895918106078	3276.895918106078	3276.895918106078	3276.895918106078	3276.895918106078	3276.895918106078	3276.895918106078	3276.895918106078	3276.895918106078	3276.895918106078	3276.895918106078	3276.895918106078	3276.895918106078
3269.959920057606	3269.959920057606	3269.959920057606	3269.959920057606	3269.959920057606	3269.959920057606	3269.959920057606	3269.959920057606	3269.959920057606	3269.959920057606	3269.959920057606	3269.959920057606	3269.959920057606	3269.959920057606	3269.959920057606	3269.959920057606	3269.959920057606	3269.959920057606	3269.959920057606	3269.959920057606	3269.959920057606	3269.959920057606	3269.959920057606	3269.959920057606	3269.959920057606	3269.959920057606	3269.959920057606	3269.959920057606	3269.959920057606	3269.959920057606
3269.959920057606	3269.959920057606	3269.959920057606	3269.959920057606	3269.959920057606	3269.959920057606	3269.959920057606	3269.959920057606	3269.959920057606	3269.959920057606	3269.959920057606	3269.959920057606	3269.959920057606	3269.959920057606	3269.959920057606	3269.959920057606	3269.959920057606	3269.959920057606	3269.959920057606	3269.959920057606	3269.959920057606	3269.959920057606	3269.959920057606	3269.959920057606	3269.959920057606	3269.959920057606	3269.959920057606	3269.959920057606	3269.959920057606	3269.959920057606
3269.959920057606	3269.959920057606	3269.959920057606	3269.959920057606	3269.959920057606	3269.959920057606	3269.959920057606	3269.959920057606	3269.959920057606	3269.959920057606	3269.959920057606	3269.959920057606	3269.959920057606	3269.959920057606	3269.959920057606	3269.959920057606	3269.959920057606	3269.959920057606	3269.959920057606	3269.959920057606	3269.959920057606	3269.959920057606	3269.959920057606	3269.959920057606	3269.959920057606	3269.959920057606	3269.959920057606	3269.959920057606	3269.959920057606	3269.959920057606
3269.959920057606	3269.959920057606	3269.959920057606	3269.959920057606	3269.959920057606	3269.959920057606	3269.959920057606	3269.959920057606	3269.959920057606	3269.959920057606	3269.959920057606	3269.959920057606	3269.959920057606	3269.959920057606	3269.959920057606	3269.959920057606	3269.959920057606	3269.959920057606	3269.959920057606	3269.959920057606	3269.959920057606	3269.959920057606	3269.959920057606	3269.959920057606	3269.959920057606	3269.959920057606	3269.959920057606	3269.959920057606	3269.959920057606	3269.959920057606
3257.0823920997746	3257.0823920997746	3257.0823920997746	3257.0823920997746	3257.0823920997746	3257.0823920997746	3257.0823920997746	3257.0823920997746	3257.0823920997746	3257.0823920997746	3257.0823920997746	3257.0823920997746	3257.0823920997746	3257.0823920997746	3257.0823920997746	3257.0823920997746	3257.0823920997746	3257.0823920997746	3257.0823920997746	3257.0823920997746	3257.0823920997746	3257.0823920997746	3257.0823920997746	3257.0823920997746	3257.0823920997746	3257.0823920997746	3257.0823920997746	3257.0823920997746	3257.0823920997746	3257.0823920997746
3257.0823920997746	3257.0823920997746	3257.0823920997746	3257.0823920997746	3257.0823920997746	3257.0823920997746	3257.0823920997746	3257.0823920997746	3257.0823920997746	3257.0823920997746	3257.0823920997746	3257.0823920997746	3257.0823920997746	3257.0823920997746	3257.0823920997746	3257.0823920997746	3257.0823920997746	3257.0823920997746	3257.0823920997746	3257.0823920997746	3257.0823920997746	3257.0823920997746	3257.0823920997746	3257.0823920997746	3257.0823920997746	3257.0823920997746	3257.0823920997746	3257.0823920997746	3257.0823920997746	3257.0823920997746
3234.625432054602	3234.625432054602	3234.625432054602	3234.625432054602	3234.625432054602	3234.625432054602	3234.625432054602	3234.625432054602	3234.625432054602	3234.625432054602	3234.625432054602	3234.625432054602	3234.625432054602	3234.625432054602	3234.625432054602	3234.625432054602	3234.625432054602	3234.625432054602	3234.625432054602	3234.625432054602	3234.625432054602	3234.625432054602	3234.625432054602	3234.625432054602	3234.625432054602	3234.625432054602	3234.625432054602	3234.625432054602	3234.625432054602	3234.625432054602
3234.625432054602	3234.625432054602	3234.625432054602	3234.625432054602	3234.625432054602	3234.625432054602	3234.625432054602	3234.625432054602	3234.625432054602	3234.625432054602	3234.625432054602	3234.625432054602	3234.625432054602	3234.625432054602	3234.625432054602	3234.625432054602	3234.625432054602	3234.625432054602	3234.625432054602	3234.625432054602	3234.625432054602	3234.625432054602	3234.625432054602	3234.625432054602	3234.625432054602	3234.625432054602	3234.625432054602	3234.625432054602	3234.625432054602	3234.625432054602
3234.625432054602	3234.625432054602	3234.625432054602	3234.625432054602	3234.625432054602	3234.625432054602	3234.625432054602	3234.625432054602	3234.625432054602	3234.625432054602	3234.625432054602	3234.625432054602	3234.625432054602	3234.625432054602	3234.625432054602	3234.625432054602	3234.625432054602	3234.625432054602	3234.625432054602	3234.625432054602	3234.625432054602	3234.625432054602	3234.625432054602	3234.625432054602	3234.625432054602	3234.625432054602	3234.625432054602	3234.625432054602	3234.625432054602	3234.625432054602
3234.625432054602	3234.625432054602	3234.625432054602	3234.625432054602	3234.625432054602	3234.625432054602	3234.625432054602	3234.625432054602	3234.625432054602	3234.625432054602	3234.625432054602	3234.625432054602	3234.625432054602	3234.625432054602	3234.625432054602	3234.625432054602	3234.625432054602	3234.625432054602	3234.625432054602	3234.625432054602	3234.625432054602	3234.625432054602	3234.625432054602	3234.625432054602	3234.625432054602	3234.625432054602	3234.625432054602	3234.625432054602	3234.625432054602	3234.625432054602
3234.625432054602	3234.625432054602	3234.625432054602	3234.625432054602	3234.625432054602	3234.625432054602	3234.625432054602	3234.625432054602	3234.625432054602	3234.625432054602	3234.625432054602	3234.625432054602	3234.625432054602	3234.625432054602	3234.625432054602	3234.625432054602	3234.625432054602	3234.625432054602	3234.625432054602	3234.625432054602	3234.625432054602	3234.625432054602	3234.625432054602	3234.625432054602	3234.625432054602	3234.625432054602	3234.625432054602	3234.625432054602	3234.625432054602	3234.625432054602
3234.625432054602	3234.625432054602	3234.625432054602	3234.625432054602	3234.625432054602	3234.625432054602	3234.625432054602	3234.625432054602	3234.625432054602	3234.625432054602	3234.625432054602	3234.625432054602	3234.625432054602	3234.625432054602	3234.625432054602	3234.625432054602	3234.625432054602	3234.625432054602	3234.625432054602	3234.625432054602	3234.625432054602	3234.625432054602	3234.625432054602	3234.625432054602	3234.625432054602	3234.625432054602	3234.625432054602	3234.625432054602	3234.625432054602	3234.625432054602
3234.625432054602	3234.625432054602	3234.625432054602	3234.625432054602	3234.625432054602	3234.625432054602	3234.625432054602	3234.625432054602	3234.625432054602	3234.625432054602	3234.625432054602	3234.625432054602	3234.625432054602	3234.625432054602	3234.625432054602	3234.625432054602	3234.625432054602	3234.625432054602	3234.625432054602	3234.625432054602	3234.625432054602	3234.625432054602	3234.625432054602	3234.625432054602	3234.625432054602	3234.625432054602	3234.625432054602	3234.625432054602	3234.625432054602	3234.625432054602
3234.625432054602	3234.625432054602	3234.625432054602	3234.625432054602	3234.625432054602	3234.625432054602	3234.625432054602	3234.625432054602	3234.625432054602	3234.625432054602	3234.625432054602	3234.625432054602	3234.625432054602	3234.625432054602	3234.625432054602	3234.625432054602	3234.625432054602	3234.625432054602	3234.625432054602	3234.625432054602	3234.625432054602	3234.625432054602	3234.625432054602	3234.625432054602	3234.625432054602	3234.625432054602	3234.625432054602	3234.625432054602	3234.625432054602	3234.625432054602
3234.625432054602	3234.625432054602	3234.625432054602	3234.625432054602	3234.625432054602	3234.625432054602	3234.625432054602	3234.625432054602	3234.625432054602	3234.625432054602	3234.625432054602	3234.625432054602	3234.625432054602	3234.625432054602	3234.625432054602	3234.625432054602	3234.625432054602	3234.625432054602	3234.625432054602	3234.625432054602	3234.625432054602	3234.625432054602	3234.625432054602	3234.625432054602	3234.625432054602	3234.625432054602	3234.625432054602	3234.625432054602	3234.625432054602	3234.625432054602
3234.625432054602	3234.625432054602	3234.625432054602	3234.625432054602	3234.625432054602	3234.625432054602	3234.625432054602	3234.625432054602	3234.625432054602	3234.625432054602	3234.625432054602	3234.625432054602	3234.625432054602	3234.625432054602	3234.625432054602	3234.625432054602	3234.625432054602	3234.625432054602	3234.625432054602	3234.625432054602	3234.625432054602	3234.625432054602	3234.625432054602	3234.625432054602	3234.625432054602	3234.625432054602	3234.625432054602	3234.625432054602	3234.625432054602	3234.625432054602
3234.625432054602	3234.625432054602	3234.625432054602	3234.625432054602	3234.625432054602	3234.625432054602	3234.625432054602	3234.625432054602	3234.625432054602	3234.625432054602	3234.625432054602	3234.625432054602	3234.625432054602	3234.625432054602	3234.625432054602	3234.625432054602	3234.625432054602	3234.625432054602	3234.625432054602	3234.625432054602	3234.625432054602	3234.625432054602	3234.625432054602	3234.625432054602	3234.625432054602	3234.625432054602	3234.625432054602	3234.625432054602	3234.625432054602	3234.625432054602
3224.905512326698	3224.905512326698	3224.905512326698	3224.905512326698	3224.905512326698	3224.905512326698	3224.905512326698	3224.905512326698	3224.905512326698	3224.905512326698	3224.905512326698	3224.905512326698	3224.905512326698	3224.905512326698	3224.905512326698	3224.905512326698	3224.905512326698	3224.905512326698	3224.905512326698	3224.905512326698	3224.905512326698	3224.905512326698	3224.905512326698	3224.905512326698	3224.905512326698	3224.905512326698	3224.905512326698	3224.905512326698	3224.905512326698	3224.905512326698
3224.905512326698	3224.905512326698	3224.905512326698	3224.905512326698	3224.905512326698	3224.905512326698	3224.905512326698	3224.905512326698	3224.905512326698	3224.905512326698	3224.905512326698	3224.905512326698	3224.905512326698	3224.905512326698	3224.905512326698	3224.905512326698	3224.905512326698	3224.905512326698	3224.905512326698	3224.905512326698	3224.905512326698	3224.905512326698	3224.905512326698	3224.905512326698	3224.905512326698	3224.905512326698	3224.905512326698	3224.905512326698	3224.905512326698	3224.905512326698
3216.9411681183788	3216.9411681183788	3216.9411681183788	3216.9411681183788	3216.9411681183788	3216.9411681183788	3216.9411681183788	3216.9411681183788	3216.9411681183788	3216.9411681183788	3216.9411681183788	3216.9411681183788	3216.9411681183788	3216.9411681183788	3216.9411681183788	3216.9411681183788	3216.9411681183788	3216.9411681183788	3216.9411681183788	3216.9411681183788	3216.9411681183788	3216.9411681183788	3216.9411681183788	3216.9411681183788	3216.9411681183788	3216.9411681183788	3216.9411681183788	3216.9411681183788	3216.9411681183788	3216.9411681183788
3211.234847574456	3211.234847574456	3211.234847574456	3211.234847574456	3211.234847574456	3211.234847574456	3211.234847574456	3211.234847574456	3211.234847574456	3211.234847574456	3211.234847574456	3211.234847574456	3211.234847574456	3211.234847574456	3211.234847574456	3211.234847574456	3211.234847574456	3211.234847574456	3211.234847574456	3211.234847574456	3211.234847574456	3211.234847574456	3211.234847574456	3211.234847574456	3211.234847574456	3211.234847574456	3211.234847574456	3211.234847574456	3211.234847574456	3211.234847574456
3211.234847574456	3211.234847574456	3211.234847574456	3211.234847574456	3211.234847574456	3211.234847574456	3211.234847574456	3211.234847574456	3211.234847574456	3211.234847574456	3211.234847574456	3211.234847574456	3211.234847574456	3211.234847574456	3211.234847574456	3211.234847574456	3211.234847574456	3211.234847574456	3211.234847574456	3211.234847574456	3211.234847574456	3211.234847574456	3211.234847574456	3211.234847574456	3211.234847574456	3211.234847574456	3211.234847574456	3211.234847574456	3211.234847574456	3211.234847574456
3189.082664652057	3189.082664652057	3189.082664652057	3189.082664652057	3189.082664652057	3189.082664652057	3189.082664652057	3189.082664652057	3189.082664652057	3189.082664652057	3189.082664652057	3189.082664652057	3189.082664652057	3189.082664652057	3189.082664652057	3189.082664652057	3189.082664652057	3189.082664652057	3189.082664652057	3189.082664652057	3189.082664652057	3189.082664652057	3189.082664652057	3189.082664652057	3189.082664652057	3189.082664652057	3189.082664652057	3189.082664652057	3189.082664652057	3189.082664652057
3189.082664652057	3189.082664652057	3189.082664652057	3189.082664652057	3189.082664652057	3189.082664652057	3189.082664652057	3189.082664652057	3189.082664652057	3189.082664652057	3189.082664652057	3189.082664652057	3189.082664652057	3189.082664652057	3189.082664652057	3189.082664652057	3189.082664652057	3189.082664652057	3189.082664652057	3189.082664652057	3189.082664652057	3189.082664652057	3189.082664652057	3189.082664652057	3189.082664652057	3189.082664652057	3189.082664652057	3189.082664652057	3189.082664652057	3189.082664652057
3189.082664652057	3189.082664652057	3189.082664652057	3189.082664652057	3189.082664652057	3189.082664652057	3189.082664652057	3189.082664652057	3189.082664652057	3189.082664652057	3189.082664652057	3189.082664652057	3189.082664652057	3189.082664652057	3189.082664652057	3189.082664652057	3189.082664652057	3189.082664652057	3189.082664652057	3189.082664652057	3189.082664652057	3189.082664652057	3189.082664652057	3189.082664652057	3189.082664652057	3189.082664652057	3189.082664652057	3189.082664652057	3189.082664652057	3189.082664652057
3189.082664652057	3189.082664652057	3189.082664652057	3189.082664652057	3189.082664652057	3189.082664652057	3189.082664652057	3189.082664652057	3189.082664652057	3189.082664652057	3189.082664652057	3189.082664652057	3189.082664652057	3189.082664652057	3189.082664652057	3189.082664652057	3189.082664652057	3189.082664652057	3189.082664652057	3189.082664652057	3189.082664652057	3189.082664652057	3189.082664652057	3189.082664652057	3189.082664652057	3189.082664652057	3189.082664652057	3189.082664652057	3189.082664652057	3189.082664652057
3189.082664652057	3189.082664652057	3189.082664652057	3189.082664652057	3189.082664652057	3189.082664652057	3189.082664652057	3189.082664652057	3189.082664652057	3189.082664652057	3189.082664652057	3189.082664652057	3189.082664652057	3189.082664652057	3189.082664652057	3189.082664652057	3189.082664652057	3189.082664652057	3189.082664652057	3189.082664652057	3189.082664652057	3189.082664652057	3189.082664652057	3189.082664652057	3189.082664652057	3189.082664652057	3189.082664652057	3189.082664652057	3189.082664652057	3189.082664652057
3177.6466623225933	3177.6466623225933	3177.6466623225933	3177.6466623225933	3177.6466623225933	3177.6466623225933	3177.6466623225933	3177.6466623225933	3177.6466623225933	3177.6466623225933	3177.6466623225933	3177.6466623225933	3177.6466623225933	3177.6466623225933	3177.6466623225933	3177.6466623225933	3177.6466623225933	3177.6466623225933	3177.6466623225933	3177.6466623225933	3177.6466623225933	3177.6466623225933	3177.6466623225933	3177.6466623225933	3177.6466623225933	3177.6466623225933	3177.6466623225933	3177.6466623225933	3177.6466623225933	3177.6466623225933
3177.6466623225933	3177.6466623225933	3177.6466623225933	3177.6466623225933	3177.6466623225933	3177.6466623225933	3177.6466623225933	3177.6466623225933	3177.6466623225933	3177.6466623225933	3177.6466623225933	3177.6466623225933	3177.6466623225933	3177.6466623225933	3177.6466623225933	3177.6466623225933	3177.6466623225933	3177.6466623225933	3177.6466623225933	3177.6466623225933	3177.6466623225933	3177.6466623225933	3177.6466623225933	3177.6466623225933	3177.6466623225933	3177.6466623225933	3177.6466623225933	3177.6466623225933	3177.6466623225933	3177.6466623225933
3177.6466623225933	3177.6466623225933	3177.6466623225933	3177.6466623225933	3177.6466623225933	3177.6466623225933	3177.6466623225933	3177.6466623225933	3177.6466623225933	3177.6466623225933	3177.6466623225933	3177.6466623225933	3177.6466623225933	3177.6466623225933	3177.6466623225933	3177.6466623225933	3177.6466623225933	3177.6466623225933	3177.6466623225933	3177.6466623225933	3177.6466623225933	3177.6466623225933	3177.6466623225933	3177.6466623225933	3177.6466623225933	3177.6466623225933	3177.6466623225933	3177.6466623225933	3177.6466623225933	3177.6466623225933
3177.6466623225933	3177.6466623225933	3177.6466623225933	3177.6466623225933	3177.6466623225933	3177.6466623225933	3177.6466623225933	3177.6466623225933	3177.6466623225933	3177.6466623225933	3177.6466623225933	3177.6466623225933	3177.6466623225933	3177.6466623225933	3177.6466623225933	3177.6466623225933	3177.6466623225933	3177.6466623225933	3177.6466623225933	3177.6466623225933	3177.6466623225933	3177.6466623225933	3177.6466623225933	3177.6466623225933	3177.6466623225933	3177.6466623225933	3177.6466623225933	3177.6466623225933	3177.6466623225933	3177.6466623225933
3177.6466623225933	3177.6466623225933	3177.6466623225933	3177.6466623225933	3177.6466623225933	3177.6466623225933	3177.6466623225933	3177.6466623225933	3177.6466623225933	3177.6466623225933	3177.6466623225933	3177.6466623225933	3177.6466623225933	3177.6466623225933	3177.6466623225933	3177.6466623225933	3177.6466623225933	3177.6466623225933	3177.6466623225933	3177.6466623225933	3177.6466623225933	3177.6466623225933	3177.6466623225933	3177.6466623225933	3177.6466623225933	3177.6466623225933	3177.6466623225933	3177.6466623225933	3177.6466623225933	3177.6466623225933
3177.6466623225933	3177.6466623225933	3177.6466623225933	3177.6466623225933	3177.6466623225933	3177.6466623225933	3177.6466623225933	3177.6466623225933	3177.6466623225933	3177.6466623225933	3177.6466623225933	3177.6466623225933	3177.6466623225933	3177.6466623225933	3177.6466623225933	3177.6466623225933	3177.6466623225933	3177.6466623225933	3177.6466623225933	3177.6466623225933	3177.6466623225933	3177.6466623225933	3177.6466623225933	3177.6466623225933	3177.6466623225933	3177.6466623225933	3177.6466623225933	3177.6466623225933	3177.6466623225933	3177.6466623225933
3177.6466623225933	3177.6466623225933	3177.6466623225933	3177.6466623225933	3177.6466623225933	3177.6466623225933	3177.6466623225933	3177.6466623225933	3177.6466623225933	3177.6466623225933	3177.6466623225933	3177.6466623225933	3177.6466623225933	3177.6466623225933	3177.6466623225933	3177.6466623225933	3177.6466623225933	3177.6466623225933	3177.6466623225933	3177.6466623225933	3177.6466623225933	3177.6466623225933	3177.6466623225933	3177.6466623225933	3177.6466623225933	3177.6466623225933	3177.6466623225933	3177.6466623225933	3177.6466623225933	3177.6466623225933
3177.6466623225933	3177.6466623225933	3177.6466623225933	3177.6466623225933	3177.6466623225933	3177.6466623225933	3177.6466623225933	3177.6466623225933	3177.6466623225933	3177.6466623225933	3177.6466623225933	3177.6466623225933	3177.6466623225933	3177.6466623225933	3177.6466623225933	3177.6466623225933	3177.6466623225933	3177.6466623225933	3177.6466623225933	3177.6466623225933	3177.6466623225933	3177.6466623225933	3177.6466623225933	3177.6466623225933	3177.6466623225933	3177.6466623225933	3177.6466623225933	3177.6466623225933	3177.6466623225933	3177.6466623225933
3177.6466623225933	3177.6466623225933	3177.6466623225933	3177.6466623225933	3177.6466623225933	3177.6466623225933	3177.6466623225933	3177.6466623225933	3177.6466623225933	3177.6466623225933	3177.6466623225933	3177.6466623225933	3177.6466623225933	3177.6466623225933	3177.6466623225933	3177.6466623225933	3177.6466623225933	3177.6466623225933	3177.6466623225933	3177.6466623225933	3177.6466623225933	3177.6466623225933	3177.6466623225933	3177.6466623225933	3177.6466623225933	3177.6466623225933	3177.6466623225933	3177.6466623225933	3177.6466623225933	3177.6466623225933
3177.6466623225933	3177.6466623225933	3177.6466623225933	3177.6466623225933	3177.6466623225933	3177.6466623225933	3177.6466623225933	3177.6466623225933	3177.6466623225933	3177.6466623225933	3177.6466623225933	3177.6466623225933	3177.6466623225933	3177.6466623225933	3177.6466623225933	3177.6466623225933	3177.6466623225933	3177.6466623225933	3177.6466623225933	3177.6466623225933	3177.6466623225933	3177.6466623225933	3177.6466623225933	3177.6466623225933	3177.6466623225933	3177.6466623225933	3177.6466623225933	3177.6466623225933	3177.6466623225933	3177.6466623225933
3177.6466623225933	3177.6466623225933	3177.6466623225933	3177.6466623225933	3177.6466623225933	3177.6466623225933	3177.6466623225933	3177.6466623225933	3177.6466623225933	3177.6466623225933	3177.6466623225933	3177.6466623225933	3177.6466623225933	3177.6466623225933	3177.6466623225933	3177.6466623225933	3177.6466623225933	3177.6466623225933	3177.6466623225933	3177.6466623225933	3177.6466623225933	3177.6466623225933	3177.6466623225933	3177.6466623225933	3177.6466623225933	3177.6466623225933	3177.6466623225933	3177.6466623225933	3177.6466623225933	3177.6466623225933
3177.6466623225933	3177.6466623225933	3177.6466623225933	3177.6466623225933	3177.6466623225933	3177.6466623225933	3177.6466623225933	3177.6466623225933	3177.6466623225933	3177.6466623225933	3177.6466623225933	3177.6466623225933	3177.6466623225933	3177.6466623225933	3177.6466623225933	3177.6466623225933	3177.6466623225933	3177.6466623225933	3177.6466623225933	3177.6466623225933	3177.6466623225933	3177.6466623225933	3177.6466623225933	3177.6466623225933	3177.6466623225933	3177.6466623225933	3177.6466623225933	3177.6466623225933	3177.6466623225933	3177.6466623225933
3177.6466623225933	3177.6466623225933	3177.6466623225933	3177.6466623225933	3177.6466623225933	3177.6466623225933	3177.6466623225933	3177.6466623225933	3177.6466623225933	3177.6466623225933	3177.6466623225933	3177.6466623225933	3177.6466623225933	3177.6466623225933	3177.6466623225933	3177.6466623225933	3177.6466623225933	3177.6466623225933	3177.6466623225933	3177.6466623225933	3177.6466623225933	3177.6466623225933	3177.6466623225933	3177.6466623225933	3177.6466623225933	3177.6466623225933	3177.6466623225933	3177.6466623225933	3177.6466623225933	3177.6466623225933
3166.4786862856768	3166.4786862856768	3166.4786862856768	3166.4786862856768	3166.4786862856768	3166.4786862856768	3166.4786862856768	3166.4786862856768	3166.4786862856768	3166.4786862856768	3166.4786862856768	3166.4786862856768	3166.4786862856768	3166.4786862856768	3166.4786862856768	3166.4786862856768	3166.4786862856768	3166.4786862856768	3166.4786862856768	3166.4786862856768	3166.4786862856768	3166.4786862856768	3166.4786862856768	3166.4786862856768	3166.4786862856768	3166.4786862856768	3166.4786862856768	3166.4786862856768	3166.4786862856768	3166.4786862856768
3163.9220136793137	3163.9220136793137	3163.9220136793137	3163.9220136793137	3163.9220136793137	3163.9220136793137	3163.9220136793137	3163.9220136793137	3163.9220136793137	3163.9220136793137	3163.9220136793137	3163.9220136793137	3163.9220136793137	3163.9220136793137	3163.9220136793137	3163.9220136793137	3163.9220136793137	3163.9220136793137	3163.9220136793137	3163.9220136793137	3163.9220136793137	3163.9220136793137	3163.9220136793137	3163.9220136793137	3163.9220136793137	3163.9220136793137	3163.9220136793137	3163.9220136793137	3163.9220136793137	3163.9220136793137
3156.470036111953	3156.470036111953	3156.470036111953	3156.470036111953	3156.470036111953	3156.470036111953	3156.470036111953	3156.470036111953	3156.470036111953	3156.470036111953	3156.470036111953	3156.470036111953	3156.470036111953	3156.470036111953	3156.470036111953	3156.470036111953	3156.470036111953	3156.470036111953	3156.470036111953	3156.470036111953	3156.470036111953	3156.470036111953	3156.470036111953	3156.470036111953	3156.470036111953	3156.470036111953	3156.470036111953	3156.470036111953	3156.470036111953	3156.470036111953
3153.9057032508535	3153.9057032508535	3153.9057032508535	3153.9057032508535	3153.9057032508535	3153.9057032508535	3153.9057032508535	3153.9057032508535	3153.9057032508535	3153.9057032508535	3153.9057032508535	3153.9057032508535	3153.9057032508535	3153.9057032508535	3153.9057032508535	3153.9057032508535	3153.9057032508535	3153.9057032508535	3153.9057032508535	3153.9057032508535	3153.9057032508535	3153.9057032508535	3153.9057032508535	3153.9057032508535	3153.9057032508535	3153.9057032508535	3153.9057032508535	3153.9057032508535	3153.9057032508535	3153.9057032508535
3153.9057032508535	3153.9057032508535	3153.9057032508535	3153.9057032508535	3153.9057032508535	3153.9057032508535	3153.9057032508535	3153.9057032508535	3153.9057032508535	3153.9057032508535	3153.9057032508535	3153.9057032508535	3153.9057032508535	3153.9057032508535	3153.9057032508535	3153.9057032508535	3153.9057032508535	3153.9057032508535	3153.9057032508535	3153.9057032508535	3153.9057032508535	3153.9057032508535	3153.9057032508535	3153.9057032508535	3153.9057032508535	3153.9057032508535	3153.9057032508535	3153.9057032508535	3153.9057032508535	3153.9057032508535
3153.9057032508535	3153.9057032508535	3153.9057032508535	3153.9057032508535	3153.9057032508535	3153.9057032508535	3153.9057032508535	3153.9057032508535	3153.9057032508535	3153.9057032508535	3153.9057032508535	3153.9057032508535	3153.9057032508535	3153.9057032508535	3153.9057032508535	3153.9057032508535	3153.9057032508535	3153.9057032508535	3153.9057032508535	3153.9057032508535	3153.9057032508535	3153.9057032508535	3153.9057032508535	3153.9057032508535	3153.9057032508535	3153.9057032508535	3153.9057032508535	3153.9057032508535	3153.9057032508535	3153.9057032508535
3149.6589702988454	3149.6589702988454	3149.6589702988454	3149.6589702988454	3149.6589702988454	3149.6589702988454	3149.6589702988454	3149.6589702988454	3149.6589702988454	3149.6589702988454	3149.6589702988454	3149.6589702988454	3149.6589702988454	3149.6589702988454	3149.6589702988454	3149.6589702988454	3149.6589702988454	3149.6589702988454	3149.6589702988454	3149.6589702988454	3149.6589702988454	3149.6589702988454	3149.6589702988454	3149.6589702988454	3149.6589702988454	3149.6589702988454	3149.6589702988454	3149.6589702988454	3149.6589702988454	3149.6589702988454
3128.965294826208	3128.965294826208	3128.965294826208	3128.965294826208	3128.965294826208	3128.965294826208	3128.965294826208	3128.965294826208	3128.965294826208	3128.965294826208	3128.965294826208	3128.965294826208	3128.965294826208	3128.965294826208	3128.965294826208	3128.965294826208	3128.965294826208	3128.965294826208	3128.965294826208	3128.965294826208	3128.965294826208	3128.965294826208	3128.965294826208	3128.965294826208	3128.965294826208	3128.965294826208	3128.965294826208	3128.965294826208	3128.965294826208	3128.965294826208
3128.965294826208	3128.965294826208	3128.965294826208	3128.965294826208	3128.965294826208	3128.965294826208	3128.965294826208	3128.965294826208	3128.965294826208	3128.965294826208	3128.965294826208	3128.965294826208	3128.965294826208	3128.965294826208	3128.965294826208	3128.965294826208	3128.965294826208	3128.965294826208	3128.965294826208	3128.965294826208	3128.965294826208	3128.965294826208	3128.965294826208	3128.965294826208	3128.965294826208	3128.965294826208	3128.965294826208	3128.965294826208	3128.965294826208	3128.965294826208
3125.0603289374226	3125.0603289374226	3125.0603289374226	3125.0603289374226	3125.0603289374226	3125.0603289374226	3125.0603289374226	3125.0603289374226	3125.0603289374226	3125.0603289374226	3125.0603289374226	3125.0603289374226	3125.0603289374226	3125.0603289374226	3125.0603289374226	3125.0603289374226	3125.0603289374226	3125.0603289374226	3125.0603289374226	3125.0603289374226	3125.0603289374226	3125.0603289374226	3125.0603289374226	3125.0603289374226	3125.0603289374226	3125.0603289374226	3125.0603289374226	3125.0603289374226	3125.0603289374226	3125.0603289374226
3125.0603289374226	3125.0603289374226	3125.0603289374226	3125.0603289374226	3125.0603289374226	3125.0603289374226	3125.0603289374226	3125.0603289374226	3125.0603289374226	3125.0603289374226	3125.0603289374226	3125.0603289374226	3125.0603289374226	3125.0603289374226	3125.0603289374226	3125.0603289374226	3125.0603289374226	3125.0603289374226	3125.0603289374226	3125.0603289374226	3125.0603289374226	3125.0603289374226	3125.0603289374226	3125.0603289374226	3125.0603289374226	3125.0603289374226	3125.0603289374226	3125.0603289374226	3125.0603289374226	3125.0603289374226
3118.8863828840513	3118.8863828840513	3118.8863828840513	3118.8863828840513	3118.8863828840513	3118.8863828840513	3118.8863828840513	3118.8863828840513	3118.8863828840513	3118.8863828840513	3118.8863828840513	3118.8863828840513	3118.8863828840513	3118.8863828840513	3118.8863828840513	3118.8863828840513	3118.8863828840513	3118.8863828840513	3118.8863828840513	3118.8863828840513	3118.8863828840513	3118.8863828840513	3118.8863828840513	3118.8863828840513	3118.8863828840513	3118.8863828840513	3118.8863828840513	3118.8863828840513	3118.8863828840513	3118.8863828840513
3112.168429651513	3112.168429651513	3112.168429651513	3112.168429651513	3112.168429651513	3112.168429651513	3112.168429651513	3112.168429651513	3112.168429651513	3112.168429651513	3112.168429651513	3112.168429651513	3112.168429651513	3112.168429651513	3112.168429651513	3112.168429651513	3112.168429651513	3112.168429651513	3112.168429651513	3112.168429651513	3112.168429651513	3112.168429651513	3112.168429651513	3112.168429651513	3112.168429651513	3112.168429651513	3112.168429651513	3112.168429651513	3112.168429651513	3112.168429651513
3094.395615764173	3094.395615764173	3094.395615764173	3094.395615764173	3094.395615764173	3094.395615764173	3094.395615764173	3094.395615764173	3094.395615764173	3094.395615764173	3094.395615764173	3094.395615764173	3094.395615764173	3094.395615764173	3094.395615764173	3094.395615764173	3094.395615764173	3094.395615764173	3094.395615764173	3094.395615764173	3094.395615764173	3094.395615764173	3094.395615764173	3094.395615764173	3094.395615764173	3094.395615764173	3094.395615764173	3094.395615764173	3094.395615764173	3094.395615764173
3094.395615764173	3094.395615764173	3094.395615764173	3094.395615764173	3094.395615764173	3094.395615764173	3094.395615764173	3094.395615764173	3094.395615764173	3094.395615764173	3094.395615764173	3094.395615764173	3094.395615764173	3094.395615764173	3094.395615764173	3094.395615764173	3094.395615764173	3094.395615764173	3094.395615764173	3094.395615764173	3094.395615764173	3094.395615764173	3094.395615764173	3094.395615764173	3094.395615764173	3094.395615764173	3094.395615764173	3094.395615764173	3094.395615764173	3094.395615764173
3068.9860983829208	3068.9860983829208	3068.9860983829208	3068.9860983829208	3068.9860983829208	3068.9860983829208	3068.9860983829208	3068.9860983829208	3068.9860983829208	3068.9860983829208	3068.9860983829208	3068.9860983829208	3068.9860983829208	3068.9860983829208	3068.9860983829208	3068.9860983829208	3068.9860983829208	3068.9860983829208	3068.9860983829208	3068.9860983829208	3068.9860983829208	3068.9860983829208	3068.9860983829208	3068.9860983829208	3068.9860983829208	3068.9860983829208	3068.9860983829208	3068.9860983829208	3068.9860983829208	3068.9860983829208
3062.193788418387	3062.193788418387	3062.193788418387	3062.193788418387	3062.193788418387	3062.193788418387	3062.193788418387	3062.193788418387	3062.193788418387	3062.193788418387	3062.193788418387	3062.193788418387	3062.193788418387	3062.193788418387	3062.193788418387	3062.193788418387	3062.193788418387	3062.193788418387	3062.193788418387	3062.193788418387	3062.193788418387	3062.193788418387	3062.193788418387	3062.193788418387	3062.193788418387	3062.193788418387	3062.193788418387	3062.193788418387	3062.193788418387	3062.193788418387
3049.9499742483904	3049.9499742483904	3049.9499742483904	3049.9499742483904	3049.9499742483904	3049.9499742483904	3049.9499742483904	3049.9499742483904	3049.9499742483904	3049.9499742483904	3049.9499742483904	3049.9499742483904	3049.9499742483904	3049.9499742483904	3049.9499742483904	3049.9499742483904	3049.9499742483904	3049.9499742483904	3049.9499742483904	3049.9499742483904	3049.9499742483904	3049.9499742483904	3049.9499742483904	3049.9499742483904	3049.9499742483904	3049.9499742483904	3049.9499742483904	3049.9499742483904	3049.9499742483904	3049.9499742483904
3038.533622214839	3038.533622214839	3038.533622214839	3038.533622214839	3038.533622214839	3038.533622214839	3038.533622214839	3038.533622214839	3038.533622214839	3038.533622214839	3038.533622214839	3038.533622214839	3038.533622214839	3038.533622214839	3038.533622214839	3038.533622214839	3038.533622214839	3038.533622214839	3038.533622214839	3038.533622214839	3038.533622214839	3038.533622214839	3038.533622214839	3038.533622214839	3038.533622214839	3038.533622214839	3038.533622214839	3038.533622214839	3038.533622214839	3038.533622214839
3030.131223352376	3030.131223352376	3030.131223352376	3030.131223352376	3030.131223352376	3030.131223352376	3030.131223352376	3030.131223352376	3030.131223352376	3030.131223352376	3030.131223352376	3030.131223352376	3030.131223352376	3030.131223352376	3030.131223352376	3030.131223352376	3030.131223352376	3030.131223352376	3030.131223352376	3030.131223352376	3030.131223352376	3030.131223352376	3030.131223352376	3030.131223352376	3030.131223352376	3030.131223352376	3030.131223352376	3030.131223352376	3030.131223352376	3030.131223352376
3024.8432931197226	3024.8432931197226	3024.8432931197226	3024.8432931197226	3024.8432931197226	3024.8432931197226	3024.8432931197226	3024.8432931197226	3024.8432931197226	3024.8432931197226	3024.8432931197226	3024.8432931197226	3024.8432931197226	3024.8432931197226	3024.8432931197226	3024.8432931197226	3024.8432931197226	3024.8432931197226	3024.8432931197226	3024.8432931197226	3024.8432931197226	3024.8432931197226	3024.8432931197226	3024.8432931197226	3024.8432931197226	3024.8432931197226	3024.8432931197226	3024.8432931197226	3024.8432931197226	3024.8432931197226
3004.650171210823	3004.650171210823	3004.650171210823	3004.650171210823	3004.650171210823	3004.650171210823	3004.650171210823	3004.650171210823	3004.650171210823	3004.650171210823	3004.650171210823	3004.650171210823	3004.650171210823	3004.650171210823	3004.650171210823	3004.650171210823	3004.650171210823	3004.650171210823	3004.650171210823	3004.650171210823	3004.650171210823	3004.650171210823	3004.650171210823	3004.650171210823	3004.650171210823	3004.650171210823	3004.650171210823	3004.650171210823	3004.650171210823	3004.650171210823
3004.650171210823	3004.650171210823	3004.650171210823	3004.650171210823	3004.650171210823	3004.650171210823	3004.650171210823	3004.650171210823	3004.650171210823	3004.650171210823	3004.650171210823	3004.650171210823	3004.650171210823	3004.650171210823	3004.650171210823	3004.650171210823	3004.650171210823	3004.650171210823	3004.650171210823	3004.650171210823	3004.650171210823	3004.650171210823	3004.650171210823	3004.650171210823	3004.650171210823	3004.650171210823	3004.650171210823	3004.650171210823	3004.650171210823	3004.650171210823
2959.9059434492133	2959.9059434492133	2959.9059434492133	2959.9059434492133	2959.9059434492133	2959.9059434492133	2959.9059434492133	2959.9059434492133	2959.9059434492133	2959.9059434492133	2959.9059434492133	2959.9059434492133	2959.9059434492133	2959.9059434492133	2959.9059434492133	2959.9059434492133	2959.9059434492133	2959.9059434492133	2959.9059434492133	2959.9059434492133	2959.9059434492133	2959.9059434492133	2959.9059434492133	2959.9059434492133	2959.9059434492133	2959.9059434492133	2959.9059434492133	2959.9059434492133	2959.9059434492133	2959.9059434492133
2959.9059434492133	2959.9059434492133	2959.9059434492133	2959.9059434492133	2959.9059434492133	2959.9059434492133	2959.9059434492133	2959.9059434492133	2959.9059434492133	2959.9059434492133	2959.9059434492133	2959.9059434492133	2959.9059434492133	2959.9059434492133	2959.9059434492133	2959.9059434492133	2959.9059434492133	2959.9059434492133	2959.9059434492133	2959.9059434492133	2959.9059434492133	2959.9059434492133	2959.9059434492133	2959.9059434492133	2959.9059434492133	2959.9059434492133	2959.9059434492133	2959.9059434492133	2959.9059434492133	2959.9059434492133
2959.9059434492133	2959.9059434492133	2959.9059434492133	2959.9059434492133	2959.9059434492133	2959.9059434492133	2959.9059434492133	2959.9059434492133	2959.9059434492133	2959.9059434492133	2959.9059434492133	2959.9059434492133	2959.9059434492133	2959.9059434492133	2959.9059434492133	2959.9059434492133	2959.9059434492133	2959.9059434492133	2959.9059434492133	2959.9059434492133	2959.9059434492133	2959.9059434492133	2959.9059434492133	2959.9059434492133	2959.9059434492133	2959.9059434492133	2959.9059434492133	2959.9059434492133	2959.9059434492133	2959.9059434492133
2959.9059434492133	2959.9059434492133	2959.9059434492133	2959.9059434492133	2959.9059434492133	2959.9059434492133	2959.9059434492133	2959.9059434492133	2959.9059434492133	2959.9059434492133	2959.9059434492133	2959.9059434492133	2959.9059434492133	2959.9059434492133	2959.9059434492133	2959.9059434492133	2959.9059434492133	2959.9059434492133	2959.9059434492133	2959.9059434492133	2959.9059434492133	2959.9059434492133	2959.9059434492133	2959.9059434492133	2959.9059434492133	2959.9059434492133	2959.9059434492133	2959.9059434492133	2959.9059434492133	2959.9059434492133
2959.9059434492133	2959.9059434492133	2959.9059434492133	2959.9059434492133	2959.9059434492133	2959.9059434492133	2959.9059434492133	2959.9059434492133	2959.9059434492133	2959.9059434492133	2959.9059434492133	2959.9059434492133	2959.9059434492133	2959.9059434492133	2959.9059434492133	2959.9059434492133	2959.9059434492133	2959.9059434492133	2959.9059434492133	2959.9059434492133	2959.9059434492133	2959.9059434492133	2959.9059434492133	2959.9059434492133	2959.9059434492133	2959.9059434492133	2959.9059434492133	2959.9059434492133	2959.9059434492133	2959.9059434492133
2959.9059434492133	2959.9059434492133	2959.9059434492133	2959.9059434492133	2959.9059434492133	2959.9059434492133	2959.9059434492133	2959.9059434492133	2959.9059434492133	2959.9059434492133	2959.9059434492133	2959.9059434492133	2959.9059434492133	2959.9059434492133	2959.9059434492133	2959.9059434492133	2959.9059434492133	2959.9059434492133	2959.9059434492133	2959.9059434492133	2959.9059434492133	2959.9059434492133	2959.9059434492133	2959.9059434492133	2959.9059434492133	2959.9059434492133	2959.9059434492133	2959.9059434492133	2959.9059434492133	2959.9059434492133
2959.9059434492133	2959.9059434492133	2959.9059434492133	2959.9059434492133	2959.9059434492133	2959.9059434492133	2959.9059434492133	2959.9059434492133	2959.9059434492133	2959.9059434492133	2959.9059434492133	2959.9059434492133	2959.9059434492133	2959.9059434492133	2959.9059434492133	2959.9059434492133	2959.9059434492133	2959.9059434492133	2959.9059434492133	2959.9059434492133	2959.9059434492133	2959.9059434492133	2959.9059434492133	2959.9059434492133	2959.9059434492133	2959.9059434492133	2959.9059434492133	2959.9059434492133	2959.9059434492133	2959.9059434492133
2959.9059434492133	2959.9059434492133	2959.9059434492133	2959.9059434492133	2959.9059434492133	2959.9059434492133	2959.9059434492133	2959.9059434492133	2959.9059434492133	2959.9059434492133	2959.9059434492133	2959.9059434492133	2959.9059434492133	2959.9059434492133	2959.9059434492133	2959.9059434492133	2959.9059434492133	2959.9059434492133	2959.9059434492133	2959.9059434492133	2959.9059434492133	2959.9059434492133	2959.9059434492133	2959.9059434492133	2959.9059434492133	2959.9059434492133	2959.9059434492133	2959.9059434492133	2959.9059434492133	2959.9059434492133
2959.9059434492133	2959.9059434492133	2959.9059434492133	2959.9059434492133	2959.9059434492133	2959.9059434492133	2959.9059434492133	2959.9059434492133	2959.9059434492133	2959.9059434492133	2959.9059434492133	2959.9059434492133	2959.9059434492133	2959.9059434492133	2959.9059434492133	2959.9059434492133	2959.9059434492133	2959.9059434492133	2959.9059434492133	2959.9059434492133	2959.9059434492133	2959.9059434492133	2959.9059434492133	2959.9059434492133	2959.9059434492133	2959.9059434492133	2959.9059434492133	2959.9059434492133	2959.9059434492133	2959.9059434492133
2959.9059434492133	2959.9059434492133	2959.9059434492133	2959.9059434492133	2959.9059434492133	2959.9059434492133	2959.9059434492133	2959.9059434492133	2959.9059434492133	2959.9059434492133	2959.9059434492133	2959.9059434492133	2959.9059434492133	2959.9059434492133	2959.9059434492133	2959.9059434492133	2959.9059434492133	2959.9059434492133	2959.9059434492133	2959.9059434492133	2959.9059434492133	2959.9059434492133	2959.9059434492133	2959.9059434492133	2959.9059434492133	2959.9059434492133	2959.9059434492133	2959.9059434492133	2959.9059434492133	2959.9059434492133
2959.9059434492133	2959.9059434492133	2959.9059434492133	2959.9059434492133	2959.9059434492133	2959.9059434492133	2959.9059434492133	2959.9059434492133	2959.9059434492133	2959.9059434492133	2959.9059434492133	2959.9059434492133	2959.9059434492133	2959.9059434492133	2959.9059434492133	2959.9059434492133	2959.9059434492133	2959.9059434492133	2959.9059434492133	2959.9059434492133	2959.9059434492133	2959.9059434492133	2959.9059434492133	2959.9059434492133	2959.9059434492133	2959.9059434492133	2959.9059434492133	2959.9059434492133	2959.9059434492133	2959.9059434492133
2939.9976328686816	2939.9976328686816	2939.9976328686816	2939.9976328686816	2939.9976328686816	2939.9976328686816	2939.9976328686816	2939.9976328686816	2939.9976328686816	2939.9976328686816	2939.9976328686816	2939.9976328686816	2939.9976328686816	2939.9976328686816	2939.9976328686816	2939.9976328686816	2939.9976328686816	2939.9976328686816	2939.9976328686816	2939.9976328686816	2939.9976328686816	2939.9976328686816	2939.9976328686816	2939.9976328686816	2939.9976328686816	2939.9976328686816	2939.9976328686816	2939.9976328686816	2939.9976328686816	2939.9976328686816
2926.90979901926	2926.90979901926	2926.90979901926	2926.90979901926	2926.90979901926	2926.90979901926	2926.90979901926	2926.90979901926	2926.90979901926	2926.90979901926	2926.90979901926	2926.90979901926	2926.90979901926	2926.90979901926	2926.90979901926	2926.90979901926	2926.90979901926	2926.90979901926	2926.90979901926	2926.90979901926	2926.90979901926	2926.90979901926	2926.90979901926	2926.90979901926	2926.90979901926	2926.90979901926	2926.90979901926	2926.90979901926	2926.90979901926	2926.90979901926
2926.90979901926	2926.90979901926	2926.90979901926	2926.90979901926	2926.90979901926	2926.90979901926	2926.90979901926	2926.90979901926	2926.90979901926	2926.90979901926	2926.90979901926	2926.90979901926	2926.90979901926	2926.90979901926	2926.90979901926	2926.90979901926	2926.90979901926	2926.90979901926	2926.90979901926	2926.90979901926	2926.90979901926	2926.90979901926	2926.90979901926	2926.90979901926	2926.90979901926	2926.90979901926	2926.90979901926	2926.90979901926	2926.90979901926	2926.90979901926
2913.2555581181114	2913.2555581181114	2913.2555581181114	2913.2555581181114	2913.2555581181114	2913.2555581181114	2913.2555581181114	2913.2555581181114	2913.2555581181114	2913.2555581181114	2913.2555581181114	2913.2555581181114	2913.2555581181114	2913.2555581181114	2913.2555581181114	2913.2555581181114	2913.2555581181114	2913.2555581181114	2913.2555581181114	2913.2555581181114	2913.2555581181114	2913.2555581181114	2913.2555581181114	2913.2555581181114	2913.2555581181114	2913.2555581181114	2913.2555581181114	2913.2555581181114	2913.2555581181114	2913.2555581181114
2902.3433813324796	2902.3433813324796	2902.3433813324796	2902.3433813324796	2902.3433813324796	2902.3433813324796	2902.3433813324796	2902.3433813324796	2902.3433813324796	2902.3433813324796	2902.3433813324796	2902.3433813324796	2902.3433813324796	2902.3433813324796	2902.3433813324796	2902.3433813324796	2902.3433813324796	2902.3433813324796	2902.3433813324796	2902.3433813324796	2902.3433813324796	2902.3433813324796	2902.3433813324796	2902.3433813324796	2902.3433813324796	2902.3433813324796	2902.3433813324796	2902.3433813324796	2902.3433813324796	2902.3433813324796
2902.3433813324796	2902.3433813324796	2902.3433813324796	2902.3433813324796	2902.3433813324796	2902.3433813324796	2902.3433813324796	2902.3433813324796	2902.3433813324796	2902.3433813324796	2902.3433813324796	2902.3433813324796	2902.3433813324796	2902.3433813324796	2902.3433813324796	2902.3433813324796	2902.3433813324796	2902.3433813324796	2902.3433813324796	2902.3433813324796	2902.3433813324796	2902.3433813324796	2902.3433813324796	2902.3433813324796	2902.3433813324796	2902.3433813324796	2902.3433813324796	2902.3433813324796	2902.3433813324796	2902.3433813324796
2900.6288465666967	2900.6288465666967	2900.6288465666967	2900.6288465666967	2900.6288465666967	2900.6288465666967	2900.6288465666967	2900.6288465666967	2900.6288465666967	2900.6288465666967	2900.6288465666967	2900.6288465666967	2900.6288465666967	2900.6288465666967	2900.6288465666967	2900.6288465666967	2900.6288465666967	2900.6288465666967	2900.6288465666967	2900.6288465666967	2900.6288465666967	2900.6288465666967	2900.6288465666967	2900.6288465666967	2900.6288465666967	2900.6288465666967	2900.6288465666967	2900.6288465666967	2900.6288465666967	2900.6288465666967
2889.3758261199714	2889.3758261199714	2889.3758261199714	2889.3758261199714	2889.3758261199714	2889.3758261199714	2889.3758261199714	2889.3758261199714	2889.3758261199714	2889.3758261199714	2889.3758261199714	2889.3758261199714	2889.3758261199714	2889.3758261199714	2889.3758261199714	2889.3758261199714	2889.3758261199714	2889.3758261199714	2889.3758261199714	2889.3758261199714	2889.3758261199714	2889.3758261199714	2889.3758261199714	2889.3758261199714	2889.3758261199714	2889.3758261199714	2889.3758261199714	2889.3758261199714	2889.3758261199714	2889.3758261199714
2889.3758261199714	2889.3758261199714	2889.3758261199714	2889.3758261199714	2889.3758261199714	2889.3758261199714	2889.3758261199714	2889.3758261199714	2889.3758261199714	2889.3758261199714	2889.3758261199714	2889.3758261199714	2889.3758261199714	2889.3758261199714	2889.3758261199714	2889.3758261199714	2889.3758261199714	2889.3758261199714	2889.3758261199714	2889.3758261199714	2889.3758261199714	2889.3758261199714	2889.3758261199714	2889.3758261199714	2889.3758261199714	2889.3758261199714	2889.3758261199714	2889.3758261199714	2889.3758261199714	2889.3758261199714
2886.922581613308	2886.922581613308	2886.922581613308	2886.922581613308	2886.922581613308	2886.922581613308	2886.922581613308	2886.922581613308	2886.922581613308	2886.922581613308	2886.922581613308	2886.922581613308	2886.922581613308	2886.922581613308	2886.922581613308	2886.922581613308	2886.922581613308	2886.922581613308	2886.922581613308	2886.922581613308	2886.922581613308	2886.922581613308	2886.922581613308	2886.922581613308	2886.922581613308	2886.922581613308	2886.922581613308	2886.922581613308	2886.922581613308	2886.922581613308
2883.8159543927736	2883.8159543927736	2883.8159543927736	2883.8159543927736	2883.8159543927736	2883.8159543927736	2883.8159543927736	2883.8159543927736	2883.8159543927736	2883.8159543927736	2883.8159543927736	2883.8159543927736	2883.8159543927736	2883.8159543927736	2883.8159543927736	2883.8159543927736	2883.8159543927736	2883.8159543927736	2883.8159543927736	2883.8159543927736	2883.8159543927736	2883.8159543927736	2883.8159543927736	2883.8159543927736	2883.8159543927736	2883.8159543927736	2883.8159543927736	2883.8159543927736	2883.8159543927736	2883.8159543927736
2877.3637523125017	2877.3637523125017	2877.3637523125017	2877.3637523125017	2877.3637523125017	2877.3637523125017	2877.3637523125017	2877.3637523125017	2877.3637523125017	2877.3637523125017	2877.3637523125017	2877.3637523125017	2877.3637523125017	2877.3637523125017	2877.3637523125017	2877.3637523125017	2877.3637523125017	2877.3637523125017	2877.3637523125017	2877.3637523125017	2877.3637523125017	2877.3637523125017	2877.3637523125017	2877.3637523125017	2877.3637523125017	2877.3637523125017	2877.3637523125017	2877.3637523125017	2877.3637523125017	2877.3637523125017
2877.3637523125017	2877.3637523125017	2877.3637523125017	2877.3637523125017	2877.3637523125017	2877.3637523125017	2877.3637523125017	2877.3637523125017	2877.3637523125017	2877.3637523125017	2877.3637523125017	2877.3637523125017	2877.3637523125017	2877.3637523125017	2877.3637523125017	2877.3637523125017	2877.3637523125017	2877.3637523125017	2877.3637523125017	2877.3637523125017	2877.3637523125017	2877.3637523125017	2877.3637523125017	2877.3637523125017	2877.3637523125017	2877.3637523125017	2877.3637523125017	2877.3637523125017	2877.3637523125017	2877.3637523125017
2874.8501830036826	2874.8501830036826	2874.8501830036826	2874.8501830036826	2874.8501830036826	2874.8501830036826	2874.8501830036826	2874.8501830036826	2874.8501830036826	2874.8501830036826	2874.8501830036826	2874.8501830036826	2874.8501830036826	2874.8501830036826	2874.8501830036826	2874.8501830036826	2874.8501830036826	2874.8501830036826	2874.8501830036826	2874.8501830036826	2874.8501830036826	2874.8501830036826	2874.8501830036826	2874.8501830036826	2874.8501830036826	2874.8501830036826	2874.8501830036826	2874.8501830036826	2874.8501830036826	2874.8501830036826
2872.1611977327198	2872.1611977327198	2872.1611977327198	2872.1611977327198	2872.1611977327198	2872.1611977327198	2872.1611977327198	2872.1611977327198	2872.1611977327198	2872.1611977327198	2872.1611977327198	2872.1611977327198	2872.1611977327198	2872.1611977327198	2872.1611977327198	2872.1611977327198	2872.1611977327198	2872.1611977327198	2872.1611977327198	2872.1611977327198	2872.1611977327198	2872.1611977327198	2872.1611977327198	2872.1611977327198	2872.1611977327198	2872.1611977327198	2872.1611977327198	2872.1611977327198	2872.1611977327198	2872.1611977327198
2872.1611977327198	2872.1611977327198	2872.1611977327198	2872.1611977327198	2872.1611977327198	2872.1611977327198	2872.1611977327198	2872.1611977327198	2872.1611977327198	2872.1611977327198	2872.1611977327198	2872.1611977327198	2872.1611977327198	2872.1611977327198	2872.1611977327198	2872.1611977327198	2872.1611977327198	2872.1611977327198	2872.1611977327198	2872.1611977327198	2872.1611977327198	2872.1611977327198	2872.1611977327198	2872.1611977327198	2872.1611977327198	2872.1611977327198	2872.1611977327198	2872.1611977327198	2872.1611977327198	2872.1611977327198
2863.9475090266956	2863.9475090266956	2863.9475090266956	2863.9475090266956	2863.9475090266956	2863.9475090266956	2863.9475090266956	2863.9475090266956	2863.9475090266956	2863.9475090266956	2863.9475090266956	2863.9475090266956	2863.9475090266956	2863.9475090266956	2863.9475090266956	2863.9475090266956	2863.9475090266956	2863.9475090266956	2863.9475090266956	2863.9475090266956	2863.9475090266956	2863.9475090266956	2863.9475090266956	2863.9475090266956	2863.9475090266956	2863.9475090266956	2863.9475090266956	2863.9475090266956	2863.9475090266956	2863.9475090266956
2849.0298901145916	2849.0298901145916	2849.0298901145916	2849.0298901145916	2849.0298901145916	2849.0298901145916	2849.0298901145916	2849.0298901145916	2849.0298901145916	2849.0298901145916	2849.0298901145916	2849.0298901145916	2849.0298901145916	2849.0298901145916	2849.0298901145916	2849.0298901145916	2849.0298901145916	2849.0298901145916	2849.0298901145916	2849.0298901145916	2849.0298901145916	2849.0298901145916	2849.0298901145916	2849.0298901145916	2849.0298901145916	2849.0298901145916	2849.0298901145916	2849.0298901145916	2849.0298901145916	2849.0298901145916
2849.0298901145916	2849.0298901145916	2849.0298901145916	2849.0298901145916	2849.0298901145916	2849.0298901145916	2849.0298901145916	2849.0298901145916	2849.0298901145916	2849.0298901145916	2849.0298901145916	2849.0298901145916	2849.0298901145916	2849.0298901145916	2849.0298901145916	2849.0298901145916	2849.0298901145916	2849.0298901145916	2849.0298901145916	2849.0298901145916	2849.0298901145916	2849.0298901145916	2849.0298901145916	2849.0298901145916	2849.0298901145916	2849.0298901145916	2849.0298901145916	2849.0298901145916	2849.0298901145916	2849.0298901145916
2849.0298901145916	2849.0298901145916	2849.0298901145916	2849.0298901145916	2849.0298901145916	2849.0298901145916	2849.0298901145916	2849.0298901145916	2849.0298901145916	2849.0298901145916	2849.0298901145916	2849.0298901145916	2849.0298901145916	2849.0298901145916	2849.0298901145916	2849.0298901145916	2849.0298901145916	2849.0298901145916	2849.0298901145916	2849.0298901145916	2849.0298901145916	2849.0298901145916	2849.0298901145916	2849.0298901145916	2849.0298901145916	2849.0298901145916	2849.0298901145916	2849.0298901145916	2849.0298901145916	2849.0298901145916
2848.115555029168	2848.115555029168	2848.115555029168	2848.115555029168	2848.115555029168	2848.115555029168	2848.115555029168	2848.115555029168	2848.115555029168	2848.115555029168	2848.115555029168	2848.115555029168	2848.115555029168	2848.115555029168	2848.115555029168	2848.115555029168	2848.115555029168	2848.115555029168	2848.115555029168	2848.115555029168	2848.115555029168	2848.115555029168	2848.115555029168	2848.115555029168	2848.115555029168	2848.115555029168	2848.115555029168	2848.115555029168	2848.115555029168	2848.115555029168
2843.200792693503	2843.200792693503	2843.200792693503	2843.200792693503	2843.200792693503	2843.200792693503	2843.200792693503	2843.200792693503	2843.200792693503	2843.200792693503	2843.200792693503	2843.200792693503	2843.200792693503	2843.200792693503	2843.200792693503	2843.200792693503	2843.200792693503	2843.200792693503	2843.200792693503	2843.200792693503	2843.200792693503	2843.200792693503	2843.200792693503	2843.200792693503	2843.200792693503	2843.200792693503	2843.200792693503	2843.200792693503	2843.200792693503	2843.200792693503
2833.2079100238634	2833.2079100238634	2833.2079100238634	2833.2079100238634	2833.2079100238634	2833.2079100238634	2833.2079100238634	2833.2079100238634	2833.2079100238634	2833.2079100238634	2833.2079100238634	2833.2079100238634	2833.2079100238634	2833.2079100238634	2833.2079100238634	2833.2079100238634	2833.2079100238634	2833.2079100238634	2833.2079100238634	2833.2079100238634	2833.2079100238634	2833.2079100238634	2833.2079100238634	2833.2079100238634	2833.2079100238634	2833.2079100238634	2833.2079100238634	2833.2079100238634	2833.2079100238634	2833.2079100238634
2833.2079100238634	2833.2079100238634	2833.2079100238634	2833.2079100238634	2833.2079100238634	2833.2079100238634	2833.2079100238634	2833.2079100238634	2833.2079100238634	2833.2079100238634	2833.2079100238634	2833.2079100238634	2833.2079100238634	2833.2079100238634	2833.2079100238634	2833.2079100238634	2833.2079100238634	2833.2079100238634	2833.2079100238634	2833.2079100238634	2833.2079100238634	2833.2079100238634	2833.2079100238634	2833.2079100238634	2833.2079100238634	2833.2079100238634	2833.2079100238634	2833.2079100238634	2833.2079100238634	2833.2079100238634
2830.8085207771433	2830.8085207771433	2830.8085207771433	2830.8085207771433	2830.8085207771433	2830.8085207771433	2830.8085207771433	2830.8085207771433	2830.8085207771433	2830.8085207771433	2830.8085207771433	2830.8085207771433	2830.8085207771433	2830.8085207771433	2830.8085207771433	2830.8085207771433	2830.8085207771433	2830.8085207771433	2830.8085207771433	2830.8085207771433	2830.8085207771433	2830.8085207771433	2830.8085207771433	2830.8085207771433	2830.8085207771433	2830.8085207771433	2830.8085207771433	2830.8085207771433	2830.8085207771433	2830.8085207771433
2823.812821627072	2823.812821627072	2823.812821627072	2823.812821627072	2823.812821627072	2823.812821627072	2823.812821627072	2823.812821627072	2823.812821627072	2823.812821627072	2823.812821627072	2823.812821627072	2823.812821627072	2823.812821627072	2823.812821627072	2823.812821627072	2823.812821627072	2823.812821627072	2823.812821627072	2823.812821627072	2823.812821627072	2823.812821627072	2823.812821627072	2823.812821627072	2823.812821627072	2823.812821627072	2823.812821627072	2823.812821627072	2823.812821627072	2823.812821627072
2822.849965973309	2822.849965973309	2822.849965973309	2822.849965973309	2822.849965973309	2822.849965973309	2822.849965973309	2822.849965973309	2822.849965973309	2822.849965973309	2822.849965973309	2822.849965973309	2822.849965973309	2822.849965973309	2822.849965973309	2822.849965973309	2822.849965973309	2822.849965973309	2822.849965973309	2822.849965973309	2822.849965973309	2822.849965973309	2822.849965973309	2822.849965973309	2822.849965973309	2822.849965973309	2822.849965973309	2822.849965973309	2822.849965973309	2822.849965973309
2818.392473292196	2818.392473292196	2818.392473292196	2818.392473292196	2818.392473292196	2818.392473292196	2818.392473292196	2818.392473292196	2818.392473292196	2818.392473292196	2818.392473292196	2818.392473292196	2818.392473292196	2818.392473292196	2818.392473292196	2818.392473292196	2818.392473292196	2818.392473292196	2818.392473292196	2818.392473292196	2818.392473292196	2818.392473292196	2818.392473292196	2818.392473292196	2818.392473292196	2818.392473292196	2818.392473292196	2818.392473292196	2818.392473292196	2818.392473292196
2816.412562900944	2816.412562900944	2816.412562900944	2816.412562900944	2816.412562900944	2816.412562900944	2816.412562900944	2816.412562900944	2816.412562900944	2816.412562900944	2816.412562900944	2816.412562900944	2816.412562900944	2816.412562900944	2816.412562900944	2816.412562900944	2816.412562900944	2816.412562900944	2816.412562900944	2816.412562900944	2816.412562900944	2816.412562900944	2816.412562900944	2816.412562900944	2816.412562900944	2816.412562900944	2816.412562900944	2816.412562900944	2816.412562900944	2816.412562900944
2816.412562900944	2816.412562900944	2816.412562900944	2816.412562900944	2816.412562900944	2816.412562900944	2816.412562900944	2816.412562900944	2816.412562900944	2816.412562900944	2816.412562900944	2816.412562900944	2816.412562900944	2816.412562900944	2816.412562900944	2816.412562900944	2816.412562900944	2816.412562900944	2816.412562900944	2816.412562900944	2816.412562900944	2816.412562900944	2816.412562900944	2816.412562900944	2816.412562900944	2816.412562900944	2816.412562900944	2816.412562900944	2816.412562900944	2816.412562900944
2807.481474550172	2807.481474550172	2807.481474550172	2807.481474550172	2807.481474550172	2807.481474550172	2807.481474550172	2807.481474550172	2807.481474550172	2807.481474550172	2807.481474550172	2807.481474550172	2807.481474550172	2807.481474550172	2807.481474550172	2807.481474550172	2807.481474550172	2807.481474550172	2807.481474550172	2807.481474550172	2807.481474550172	2807.481474550172	2807.481474550172	2807.481474550172	2807.481474550172	2807.481474550172	2807.481474550172	2807.481474550172	2807.481474550172	2807.481474550172
2807.481474550172	2807.481474550172	2807.481474550172	2807.481474550172	2807.481474550172	2807.481474550172	2807.481474550172	2807.481474550172	2807.481474550172	2807.481474550172	2807.481474550172	2807.481474550172	2807.481474550172	2807.481474550172	2807.481474550172	2807.481474550172	2807.481474550172	2807.481474550172	2807.481474550172	2807.481474550172	2807.481474550172	2807.481474550172	2807.481474550172	2807.481474550172	2807.481474550172	2807.481474550172	2807.481474550172	2807.481474550172	2807.481474550172	2807.481474550172
2804.5368211396744	2804.5368211396744	2804.5368211396744	2804.5368211396744	2804.5368211396744	2804.5368211396744	2804.5368211396744	2804.5368211396744	2804.5368211396744	2804.5368211396744	2804.5368211396744	2804.5368211396744	2804.5368211396744	2804.5368211396744	2804.5368211396744	2804.5368211396744	2804.5368211396744	2804.5368211396744	2804.5368211396744	2804.5368211396744	2804.5368211396744	2804.5368211396744	2804.5368211396744	2804.5368211396744	2804.5368211396744	2804.5368211396744	2804.5368211396744	2804.5368211396744	2804.5368211396744	2804.5368211396744
2799.1156454125385	2799.1156454125385	2799.1156454125385	2799.1156454125385	2799.1156454125385	2799.1156454125385	2799.1156454125385	2799.1156454125385	2799.1156454125385	2799.1156454125385	2799.1156454125385	2799.1156454125385	2799.1156454125385	2799.1156454125385	2799.1156454125385	2799.1156454125385	2799.1156454125385	2799.1156454125385	2799.1156454125385	2799.1156454125385	2799.1156454125385	2799.1156454125385	2799.1156454125385	2799.1156454125385	2799.1156454125385	2799.1156454125385	2799.1156454125385	2799.1156454125385	2799.1156454125385	2799.1156454125385
2799.1156454125385	2799.1156454125385	2799.1156454125385	2799.1156454125385	2799.1156454125385	2799.1156454125385	2799.1156454125385	2799.1156454125385	2799.1156454125385	2799.1156454125385	2799.1156454125385	2799.1156454125385	2799.1156454125385	2799.1156454125385	2799.1156454125385	2799.1156454125385	2799.1156454125385	2799.1156454125385	2799.1156454125385	2799.1156454125385	2799.1156454125385	2799.1156454125385	2799.1156454125385	2799.1156454125385	2799.1156454125385	2799.1156454125385	2799.1156454125385	2799.1156454125385	2799.1156454125385	2799.1156454125385
2792.3612581184907	2792.3612581184907	2792.3612581184907	2792.3612581184907	2792.3612581184907	2792.3612581184907	2792.3612581184907	2792.3612581184907	2792.3612581184907	2792.3612581184907	2792.3612581184907	2792.3612581184907	2792.3612581184907	2792.3612581184907	2792.3612581184907	2792.3612581184907	2792.3612581184907	2792.3612581184907	2792.3612581184907	2792.3612581184907	2792.3612581184907	2792.3612581184907	2792.3612581184907	2792.3612581184907	2792.3612581184907	2792.3612581184907	2792.3612581184907	2792.3612581184907	2792.3612581184907	2792.3612581184907
2792.3612581184907	2792.3612581184907	2792.3612581184907	2792.3612581184907	2792.3612581184907	2792.3612581184907	2792.3612581184907	2792.3612581184907	2792.3612581184907	2792.3612581184907	2792.3612581184907	2792.3612581184907	2792.3612581184907	2792.3612581184907	2792.3612581184907	2792.3612581184907	2792.3612581184907	2792.3612581184907	2792.3612581184907	2792.3612581184907	2792.3612581184907	2792.3612581184907	2792.3612581184907	2792.3612581184907	2792.3612581184907	2792.3612581184907	2792.3612581184907	2792.3612581184907	2792.3612581184907	2792.3612581184907
2791.2442831458075	2791.2442831458075	2791.2442831458075	2791.2442831458075	2791.2442831458075	2791.2442831458075	2791.2442831458075	2791.2442831458075	2791.2442831458075	2791.2442831458075	2791.2442831458075	2791.2442831458075	2791.2442831458075	2791.2442831458075	2791.2442831458075	2791.2442831458075	2791.2442831458075	2791.2442831458075	2791.2442831458075	2791.2442831458075	2791.2442831458075	2791.2442831458075	2791.2442831458075	2791.2442831458075	2791.2442831458075	2791.2442831458075	2791.2442831458075	2791.2442831458075	2791.2442831458075	2791.2442831458075
2782.1122082521642	2782.1122082521642	2782.1122082521642	2782.1122082521642	2782.1122082521642	2782.1122082521642	2782.1122082521642	2782.1122082521642	2782.1122082521642	2782.1122082521642	2782.1122082521642	2782.1122082521642	2782.1122082521642	2782.1122082521642	2782.1122082521642	2782.1122082521642	2782.1122082521642	2782.1122082521642	2782.1122082521642	2782.1122082521642	2782.1122082521642	2782.1122082521642	2782.1122082521642	2782.1122082521642	2782.1122082521642	2782.1122082521642	2782.1122082521642	2782.1122082521642	2782.1122082521642	2782.1122082521642
2779.2747339323087	2779.2747339323087	2779.2747339323087	2779.2747339323087	2779.2747339323087	2779.2747339323087	2779.2747339323087	2779.2747339323087	2779.2747339323087	2779.2747339323087	2779.2747339323087	2779.2747339323087	2779.2747339323087	2779.2747339323087	2779.2747339323087	2779.2747339323087	2779.2747339323087	2779.2747339323087	2779.2747339323087	2779.2747339323087	2779.2747339323087	2779.2747339323087	2779.2747339323087	2779.2747339323087	2779.2747339323087	2779.2747339323087	2779.2747339323087	2779.2747339323087	2779.2747339323087	2779.2747339323087
2777.258514850303	2777.258514850303	2777.258514850303	2777.258514850303	2777.258514850303	2777.258514850303	2777.258514850303	2777.258514850303	2777.258514850303	2777.258514850303	2777.258514850303	2777.258514850303	2777.258514850303	2777.258514850303	2777.258514850303	2777.258514850303	2777.258514850303	2777.258514850303	2777.258514850303	2777.258514850303	2777.258514850303	2777.258514850303	2777.258514850303	2777.258514850303	2777.258514850303	2777.258514850303	2777.258514850303	2777.258514850303	2777.258514850303	2777.258514850303
2775.2751525550793	2775.2751525550793	2775.2751525550793	2775.2751525550793	2775.2751525550793	2775.2751525550793	2775.2751525550793	2775.2751525550793	2775.2751525550793	2775.2751525550793	2775.2751525550793	2775.2751525550793	2775.2751525550793	2775.2751525550793	2775.2751525550793	2775.2751525550793	2775.2751525550793	2775.2751525550793	2775.2751525550793	2775.2751525550793	2775.2751525550793	2775.2751525550793	2775.2751525550793	2775.2751525550793	2775.2751525550793	2775.2751525550793	2775.2751525550793	2775.2751525550793	2775.2751525550793	2775.2751525550793
2770.512830563914	2770.512830563914	2770.512830563914	2770.512830563914	2770.512830563914	2770.512830563914	2770.512830563914	2770.512830563914	2770.512830563914	2770.512830563914	2770.512830563914	2770.512830563914	2770.512830563914	2770.512830563914	2770.512830563914	2770.512830563914	2770.512830563914	2770.512830563914	2770.512830563914	2770.512830563914	2770.512830563914	2770.512830563914	2770.512830563914	2770.512830563914	2770.512830563914	2770.512830563914	2770.512830563914	2770.512830563914	2770.512830563914	2770.512830563914
2770.512830563914	2770.512830563914	2770.512830563914	2770.512830563914	2770.512830563914	2770.512830563914	2770.512830563914	2770.512830563914	2770.512830563914	2770.512830563914	2770.512830563914	2770.512830563914	2770.512830563914	2770.512830563914	2770.512830563914	2770.512830563914	2770.512830563914	2770.512830563914	2770.512830563914	2770.512830563914	2770.512830563914	2770.512830563914	2770.512830563914	2770.512830563914	2770.512830563914	2770.512830563914	2770.512830563914	2770.512830563914	2770.512830563914	2770.512830563914
2763.1884412651425	2763.1884412651425	2763.1884412651425	2763.1884412651425	2763.1884412651425	2763.1884412651425	2763.1884412651425	2763.1884412651425	2763.1884412651425	2763.1884412651425	2763.1884412651425	2763.1884412651425	2763.1884412651425	2763.1884412651425	2763.1884412651425	2763.1884412651425	2763.1884412651425	2763.1884412651425	2763.1884412651425	2763.1884412651425	2763.1884412651425	2763.1884412651425	2763.1884412651425	2763.1884412651425	2763.1884412651425	2763.1884412651425	2763.1884412651425	2763.1884412651425	2763.1884412651425	2763.1884412651425
2763.1884412651425	2763.1884412651425	2763.1884412651425	2763.1884412651425	2763.1884412651425	2763.1884412651425	2763.1884412651425	2763.1884412651425	2763.1884412651425	2763.1884412651425	2763.1884412651425	2763.1884412651425	2763.1884412651425	2763.1884412651425	2763.1884412651425	2763.1884412651425	2763.1884412651425	2763.1884412651425	2763.1884412651425	2763.1884412651425	2763.1884412651425	2763.1884412651425	2763.1884412651425	2763.1884412651425	2763.1884412651425	2763.1884412651425	2763.1884412651425	2763.1884412651425	2763.1884412651425	2763.1884412651425
2763.1884412651425	2763.1884412651425	2763.1884412651425	2763.1884412651425	2763.1884412651425	2763.1884412651425	2763.1884412651425	2763.1884412651425	2763.1884412651425	2763.1884412651425	2763.1884412651425	2763.1884412651425	2763.1884412651425	2763.1884412651425	2763.1884412651425	2763.1884412651425	2763.1884412651425	2763.1884412651425	2763.1884412651425	2763.1884412651425	2763.1884412651425	2763.1884412651425	2763.1884412651425	2763.1884412651425	2763.1884412651425	2763.1884412651425	2763.1884412651425	2763.1884412651425	2763.1884412651425	2763.1884412651425
2763.1884412651425	2763.1884412651425	2763.1884412651425	2763.1884412651425	2763.1884412651425	2763.1884412651425	2763.1884412651425	2763.1884412651425	2763.1884412651425	2763.1884412651425	2763.1884412651425	2763.1884412651425	2763.1884412651425	2763.1884412651425	2763.1884412651425	2763.1884412651425	2763.1884412651425	2763.1884412651425	2763.1884412651425	2763.1884412651425	2763.1884412651425	2763.1884412651425	2763.1884412651425	2763.1884412651425	2763.1884412651425	2763.1884412651425	2763.1884412651425	2763.1884412651425	2763.1884412651425	2763.1884412651425
2757.9261744260093	2757.9261744260093	2757.9261744260093	2757.9261744260093	2757.9261744260093	2757.9261744260093	2757.9261744260093	2757.9261744260093	2757.9261744260093	2757.9261744260093	2757.9261744260093	2757.9261744260093	2757.9261744260093	2757.9261744260093	2757.9261744260093	2757.9261744260093	2757.9261744260093	2757.9261744260093	2757.9261744260093	2757.9261744260093	2757.9261744260093	2757.9261744260093	2757.9261744260093	2757.9261744260093	2757.9261744260093	2757.9261744260093	2757.9261744260093	2757.9261744260093	2757.9261744260093	2757.9261744260093
2752.117166201729	2752.117166201729	2752.117166201729	2752.117166201729	2752.117166201729	2752.117166201729	2752.117166201729	2752.117166201729	2752.117166201729	2752.117166201729	2752.117166201729	2752.117166201729	2752.117166201729	2752.117166201729	2752.117166201729	2752.117166201729	2752.117166201729	2752.117166201729	2752.117166201729	2752.117166201729	2752.117166201729	2752.117166201729	2752.117166201729	2752.117166201729	2752.117166201729	2752.117166201729	2752.117166201729	2752.117166201729	2752.117166201729	2752.117166201729
2752.117166201729	2752.117166201729	2752.117166201729	2752.117166201729	2752.117166201729	2752.117166201729	2752.117166201729	2752.117166201729	2752.117166201729	2752.117166201729	2752.117166201729	2752.117166201729	2752.117166201729	2752.117166201729	2752.117166201729	2752.117166201729	2752.117166201729	2752.117166201729	2752.117166201729	2752.117166201729	2752.117166201729	2752.117166201729	2752.117166201729	2752.117166201729	2752.117166201729	2752.117166201729	2752.117166201729	2752.117166201729	2752.117166201729	2752.117166201729
2752.117166201729	2752.117166201729	2752.117166201729	2752.117166201729	2752.117166201729	2752.117166201729	2752.117166201729	2752.117166201729	2752.117166201729	2752.117166201729	2752.117166201729	2752.117166201729	2752.117166201729	2752.117166201729	2752.117166201729	2752.117166201729	2752.117166201729	2752.117166201729	2752.117166201729	2752.117166201729	2752.117166201729	2752.117166201729	2752.117166201729	2752.117166201729	2752.117166201729	2752.117166201729	2752.117166201729	2752.117166201729	2752.117166201729	2752.117166201729
2752.117166201729	2752.117166201729	2752.117166201729	2752.117166201729	2752.117166201729	2752.117166201729	2752.117166201729	2752.117166201729	2752.117166201729	2752.117166201729	2752.117166201729	2752.117166201729	2752.117166201729	2752.117166201729	2752.117166201729	2752.117166201729	2752.117166201729	2752.117166201729	2752.117166201729	2752.117166201729	2752.117166201729	2752.117166201729	2752.117166201729	2752.117166201729	2752.117166201729	2752.117166201729	2752.117166201729	2752.117166201729	2752.117166201729	2752.117166201729
2752.117166201729	2752.117166201729	2752.117166201729	2752.117166201729	2752.117166201729	2752.117166201729	2752.117166201729	2752.117166201729	2752.117166201729	2752.117166201729	2752.117166201729	2752.117166201729	2752.117166201729	2752.117166201729	2752.117166201729	2752.117166201729	2752.117166201729	2752.117166201729	2752.117166201729	2752.117166201729	2752.117166201729	2752.117166201729	2752.117166201729	2752.117166201729	2752.117166201729	2752.117166201729	2752.117166201729	2752.117166201729	2752.117166201729	2752.117166201729
2752.117166201729	2752.117166201729	2752.117166201729	2752.117166201729	2752.117166201729	2752.117166201729	2752.117166201729	2752.117166201729	2752.117166201729	2752.117166201729	2752.117166201729	2752.117166201729	2752.117166201729	2752.117166201729	2752.117166201729	2752.117166201729	2752.117166201729	2752.117166201729	2752.117166201729	2752.117166201729	2752.117166201729	2752.117166201729	2752.117166201729	2752.117166201729	2752.117166201729	2752.117166201729	2752.117166201729	2752.117166201729	2752.117166201729	2752.117166201729
2752.117166201729	2752.117166201729	2752.117166201729	2752.117166201729	2752.117166201729	2752.117166201729	2752.117166201729	2752.117166201729	2752.117166201729	2752.117166201729	2752.117166201729	2752.117166201729	2752.117166201729	2752.117166201729	2752.117166201729	2752.117166201729	2752.117166201729	2752.117166201729	2752.117166201729	2752.117166201729	2752.117166201729	2752.117166201729	2752.117166201729	2752.117166201729	2752.117166201729	2752.117166201729	2752.117166201729	2752.117166201729	2752.117166201729	2752.117166201729
2752.117166201729	2752.117166201729	2752.117166201729	2752.117166201729	2752.117166201729	2752.117166201729	2752.117166201729	2752.117166201729	2752.117166201729	2752.117166201729	2752.117166201729	2752.117166201729	2752.117166201729	2752.117166201729	2752.117166201729	2752.117166201729	2752.117166201729	2752.117166201729	2752.117166201729	2752.117166201729	2752.117166201729	2752.117166201729	2752.117166201729	2752.117166201729	2752.117166201729	2752.117166201729	2752.117166201729	2752.117166201729	2752.117166201729	2752.117166201729
2745.659773684478	2745.659773684478	2745.659773684478	2745.659773684478	2745.659773684478	2745.659773684478	2745.659773684478	2745.659773684478	2745.659773684478	2745.659773684478	2745.659773684478	2745.659773684478	2745.659773684478	2745.659773684478	2745.659773684478	2745.659773684478	2745.659773684478	2745.659773684478	2745.659773684478	2745.659773684478	2745.659773684478	2745.659773684478	2745.659773684478	2745.659773684478	2745.659773684478	2745.659773684478	2745.659773684478	2745.659773684478	2745.659773684478	2745.659773684478
2745.659773684478	2745.659773684478	2745.659773684478	2745.659773684478	2745.659773684478	2745.659773684478	2745.659773684478	2745.659773684478	2745.659773684478	2745.659773684478	2745.659773684478	2745.659773684478	2745.659773684478	2745.659773684478	2745.659773684478	2745.659773684478	2745.659773684478	2745.659773684478	2745.659773684478	2745.659773684478	2745.659773684478	2745.659773684478	2745.659773684478	2745.659773684478	2745.659773684478	2745.659773684478	2745.659773684478	2745.659773684478	2745.659773684478	2745.659773684478
2745.659773684478	2745.659773684478	2745.659773684478	2745.659773684478	2745.659773684478	2745.659773684478	2745.659773684478	2745.659773684478	2745.659773684478	2745.659773684478	2745.659773684478	2745.659773684478	2745.659773684478	2745.659773684478	2745.659773684478	2745.659773684478	2745.659773684478	2745.659773684478	2745.659773684478	2745.659773684478	2745.659773684478	2745.659773684478	2745.659773684478	2745.659773684478	2745.659773684478	2745.659773684478	2745.659773684478	2745.659773684478	2745.659773684478	2745.659773684478
2743.2039516651007	2743.2039516651007	2743.2039516651007	2743.2039516651007	2743.2039516651007	2743.2039516651007	2743.2039516651007	2743.2039516651007	2743.2039516651007	2743.2039516651007	2743.2039516651007	2743.2039516651007	2743.2039516651007	2743.2039516651007	2743.2039516651007	2743.2039516651007	2743.2039516651007	2743.2039516651007	2743.2039516651007	2743.2039516651007	2743.2039516651007	2743.2039516651007	2743.2039516651007	2743.2039516651007	2743.2039516651007	2743.2039516651007	2743.2039516651007	2743.2039516651007	2743.2039516651007	2743.2039516651007
2743.2039516651007	2743.2039516651007	2743.2039516651007	2743.2039516651007	2743.2039516651007	2743.2039516651007	2743.2039516651007	2743.2039516651007	2743.2039516651007	2743.2039516651007	2743.2039516651007	2743.2039516651007	2743.2039516651007	2743.2039516651007	2743.2039516651007	2743.2039516651007	2743.2039516651007	2743.2039516651007	2743.2039516651007	2743.2039516651007	2743.2039516651007	2743.2039516651007	2743.2039516651007	2743.2039516651007	2743.2039516651007	2743.2039516651007	2743.2039516651007	2743.2039516651007	2743.2039516651007	2743.2039516651007
2743.2039516651007	2743.2039516651007	2743.2039516651007	2743.2039516651007	2743.2039516651007	2743.2039516651007	2743.2039516651007	2743.2039516651007	2743.2039516651007	2743.2039516651007	2743.2039516651007	2743.2039516651007	2743.2039516651007	2743.2039516651007	2743.2039516651007	2743.2039516651007	2743.2039516651007	2743.2039516651007	2743.2039516651007	2743.2039516651007	2743.2039516651007	2743.2039516651007	2743.2039516651007	2743.2039516651007	2743.2039516651007	2743.2039516651007	2743.2039516651007	2743.2039516651007	2743.2039516651007	2743.2039516651007
2743.2039516651007	2743.2039516651007	2743.2039516651007	2743.2039516651007	2743.2039516651007	2743.2039516651007	2743.2039516651007	2743.2039516651007	2743.2039516651007	2743.2039516651007	2743.2039516651007	2743.2039516651007	2743.2039516651007	2743.2039516651007	2743.2039516651007	2743.2039516651007	2743.2039516651007	2743.2039516651007	2743.2039516651007	2743.2039516651007	2743.2039516651007	2743.2039516651007	2743.2039516651007	2743.2039516651007	2743.2039516651007	2743.2039516651007	2743.2039516651007	2743.2039516651007	2743.2039516651007	2743.2039516651007
2743.006568872515	2743.006568872515	2743.006568872515	2743.006568872515	2743.006568872515	2743.006568872515	2743.006568872515	2743.006568872515	2743.006568872515	2743.006568872515	2743.006568872515	2743.006568872515	2743.006568872515	2743.006568872515	2743.006568872515	2743.006568872515	2743.006568872515	2743.006568872515	2743.006568872515	2743.006568872515	2743.006568872515	2743.006568872515	2743.006568872515	2743.006568872515	2743.006568872515	2743.006568872515	2743.006568872515	2743.006568872515	2743.006568872515	2743.006568872515
2743.006568872515	2743.006568872515	2743.006568872515	2743.006568872515	2743.006568872515	2743.006568872515	2743.006568872515	2743.006568872515	2743.006568872515	2743.006568872515	2743.006568872515	2743.006568872515	2743.006568872515	2743.006568872515	2743.006568872515	2743.006568872515	2743.006568872515	2743.006568872515	2743.006568872515	2743.006568872515	2743.006568872515	2743.006568872515	2743.006568872515	2743.006568872515	2743.006568872515	2743.006568872515	2743.006568872515	2743.006568872515	2743.006568872515	2743.006568872515
2738.2148909202297	2738.2148909202297	2738.2148909202297	2738.2148909202297	2738.2148909202297	2738.2148909202297	2738.2148909202297	2738.2148909202297	2738.2148909202297	2738.2148909202297	2738.2148909202297	2738.2148909202297	2738.2148909202297	2738.2148909202297	2738.2148909202297	2738.2148909202297	2738.2148909202297	2738.2148909202297	2738.2148909202297	2738.2148909202297	2738.2148909202297	2738.2148909202297	2738.2148909202297	2738.2148909202297	2738.2148909202297	2738.2148909202297	2738.2148909202297	2738.2148909202297	2738.2148909202297	2738.2148909202297
2738.2148909202297	2738.2148909202297	2738.2148909202297	2738.2148909202297	2738.2148909202297	2738.2148909202297	2738.2148909202297	2738.2148909202297	2738.2148909202297	2738.2148909202297	2738.2148909202297	2738.2148909202297	2738.2148909202297	2738.2148909202297	2738.2148909202297	2738.2148909202297	2738.2148909202297	2738.2148909202297	2738.2148909202297	2738.2148909202297	2738.2148909202297	2738.2148909202297	2738.2148909202297	2738.2148909202297	2738.2148909202297	2738.2148909202297	2738.2148909202297	2738.2148909202297	2738.2148909202297	2738.2148909202297
2738.2148909202297	2738.2148909202297	2738.2148909202297	2738.2148909202297	2738.2148909202297	2738.2148909202297	2738.2148909202297	2738.2148909202297	2738.2148909202297	2738.2148909202297	2738.2148909202297	2738.2148909202297	2738.2148909202297	2738.2148909202297	2738.2148909202297	2738.2148909202297	2738.2148909202297	2738.2148909202297	2738.2148909202297	2738.2148909202297	2738.2148909202297	2738.2148909202297	2738.2148909202297	2738.2148909202297	2738.2148909202297	2738.2148909202297	2738.2148909202297	2738.2148909202297	2738.2148909202297	2738.2148909202297
2734.5695424626447	2734.5695424626447	2734.5695424626447	2734.5695424626447	2734.5695424626447	2734.5695424626447	2734.5695424626447	2734.5695424626447	2734.5695424626447	2734.5695424626447	2734.5695424626447	2734.5695424626447	2734.5695424626447	2734.5695424626447	2734.5695424626447	2734.5695424626447	2734.5695424626447	2734.5695424626447	2734.5695424626447	2734.5695424626447	2734.5695424626447	2734.5695424626447	2734.5695424626447	2734.5695424626447	2734.5695424626447	2734.5695424626447	2734.5695424626447	2734.5695424626447	2734.5695424626447	2734.5695424626447
2734.5695424626447	2734.5695424626447	2734.5695424626447	2734.5695424626447	2734.5695424626447	2734.5695424626447	2734.5695424626447	2734.5695424626447	2734.5695424626447	2734.5695424626447	2734.5695424626447	2734.5695424626447	2734.5695424626447	2734.5695424626447	2734.5695424626447	2734.5695424626447	2734.5695424626447	2734.5695424626447	2734.5695424626447	2734.5695424626447	2734.5695424626447	2734.5695424626447	2734.5695424626447	2734.5695424626447	2734.5695424626447	2734.5695424626447	2734.5695424626447	2734.5695424626447	2734.5695424626447	2734.5695424626447
2734.5695424626447	2734.5695424626447	2734.5695424626447	2734.5695424626447	2734.5695424626447	2734.5695424626447	2734.5695424626447	2734.5695424626447	2734.5695424626447	2734.5695424626447	2734.5695424626447	2734.5695424626447	2734.5695424626447	2734.5695424626447	2734.5695424626447	2734.5695424626447	2734.5695424626447	2734.5695424626447	2734.5695424626447	2734.5695424626447	2734.5695424626447	2734.5695424626447	2734.5695424626447	2734.5695424626447	2734.5695424626447	2734.5695424626447	2734.5695424626447	2734.5695424626447	2734.5695424626447	2734.5695424626447
2734.5695424626447	2734.5695424626447	2734.5695424626447	2734.5695424626447	2734.5695424626447	2734.5695424626447	2734.5695424626447	2734.5695424626447	2734.5695424626447	2734.5695424626447	2734.5695424626447	2734.5695424626447	2734.5695424626447	2734.5695424626447	2734.5695424626447	2734.5695424626447	2734.5695424626447	2734.5695424626447	2734.5695424626447	2734.5695424626447	2734.5695424626447	2734.5695424626447	2734.5695424626447	2734.5695424626447	2734.5695424626447	2734.5695424626447	2734.5695424626447	2734.5695424626447	2734.5695424626447	2734.5695424626447
2733.809632014124	2733.809632014124	2733.809632014124	2733.809632014124	2733.809632014124	2733.809632014124	2733.809632014124	2733.809632014124	2733.809632014124	2733.809632014124	2733.809632014124	2733.809632014124	2733.809632014124	2733.809632014124	2733.809632014124	2733.809632014124	2733.809632014124	2733.809632014124	2733.809632014124	2733.809632014124	2733.809632014124	2733.809632014124	2733.809632014124	2733.809632014124	2733.809632014124	2733.809632014124	2733.809632014124	2733.809632014124	2733.809632014124	2733.809632014124
2732.811472619232	2732.811472619232	2732.811472619232	2732.811472619232	2732.811472619232	2732.811472619232	2732.811472619232	2732.811472619232	2732.811472619232	2732.811472619232	2732.811472619232	2732.811472619232	2732.811472619232	2732.811472619232	2732.811472619232	2732.811472619232	2732.811472619232	2732.811472619232	2732.811472619232	2732.811472619232	2732.811472619232	2732.811472619232	2732.811472619232	2732.811472619232	2732.811472619232	2732.811472619232	2732.811472619232	2732.811472619232	2732.811472619232	2732.811472619232
2732.811472619232	2732.811472619232	2732.811472619232	2732.811472619232	2732.811472619232	2732.811472619232	2732.811472619232	2732.811472619232	2732.811472619232	2732.811472619232	2732.811472619232	2732.811472619232	2732.811472619232	2732.811472619232	2732.811472619232	2732.811472619232	2732.811472619232	2732.811472619232	2732.811472619232	2732.811472619232	2732.811472619232	2732.811472619232	2732.811472619232	2732.811472619232	2732.811472619232	2732.811472619232	2732.811472619232	2732.811472619232	2732.811472619232	2732.811472619232
2732.1374123130026	2732.1374123130026	2732.1374123130026	2732.1374123130026	2732.1374123130026	2732.1374123130026	2732.1374123130026	2732.1374123130026	2732.1374123130026	2732.1374123130026	2732.1374123130026	2732.1374123130026	2732.1374123130026	2732.1374123130026	2732.1374123130026	2732.1374123130026	2732.1374123130026	2732.1374123130026	2732.1374123130026	2732.1374123130026	2732.1374123130026	2732.1374123130026	2732.1374123130026	2732.1374123130026	2732.1374123130026	2732.1374123130026	2732.1374123130026	2732.1374123130026	2732.1374123130026	2732.1374123130026
2730.081693682696	2730.081693682696	2730.081693682696	2730.081693682696	2730.081693682696	2730.081693682696	2730.081693682696	2730.081693682696	2730.081693682696	2730.081693682696	2730.081693682696	2730.081693682696	2730.081693682696	2730.081693682696	2730.081693682696	2730.081693682696	2730.081693682696	2730.081693682696	2730.081693682696	2730.081693682696	2730.081693682696	2730.081693682696	2730.081693682696	2730.081693682696	2730.081693682696	2730.081693682696	2730.081693682696	2730.081693682696	2730.081693682696	2730.081693682696
2730.081693682696	2730.081693682696	2730.081693682696	2730.081693682696	2730.081693682696	2730.081693682696	2730.081693682696	2730.081693682696	2730.081693682696	2730.081693682696	2730.081693682696	2730.081693682696	2730.081693682696	2730.081693682696	2730.081693682696	2730.081693682696	2730.081693682696	2730.081693682696	2730.081693682696	2730.081693682696	2730.081693682696	2730.081693682696	2730.081693682696	2730.081693682696	2730.081693682696	2730.081693682696	2730.081693682696	2730.081693682696	2730.081693682696	2730.081693682696
2726.8848400451893	2726.8848400451893	2726.8848400451893	2726.8848400451893	2726.8848400451893	2726.8848400451893	2726.8848400451893	2726.8848400451893	2726.8848400451893	2726.8848400451893	2726.8848400451893	2726.8848400451893	2726.8848400451893	2726.8848400451893	2726.8848400451893	2726.8848400451893	2726.8848400451893	2726.8848400451893	2726.8848400451893	2726.8848400451893	2726.8848400451893	2726.8848400451893	2726.8848400451893	2726.8848400451893	2726.8848400451893	2726.8848400451893	2726.8848400451893	2726.8848400451893	2726.8848400451893	2726.8848400451893
2726.8848400451893	2726.8848400451893	2726.8848400451893	2726.8848400451893	2726.8848400451893	2726.8848400451893	2726.8848400451893	2726.8848400451893	2726.8848400451893	2726.8848400451893	2726.8848400451893	2726.8848400451893	2726.8848400451893	2726.8848400451893	2726.8848400451893	2726.8848400451893	2726.8848400451893	2726.8848400451893	2726.8848400451893	2726.8848400451893	2726.8848400451893	2726.8848400451893	2726.8848400451893	2726.8848400451893	2726.8848400451893	2726.8848400451893	2726.8848400451893	2726.8848400451893	2726.8848400451893	2726.8848400451893
2724.7498075553717	2724.7498075553717	2724.7498075553717	2724.7498075553717	2724.7498075553717	2724.7498075553717	2724.7498075553717	2724.7498075553717	2724.7498075553717	2724.7498075553717	2724.7498075553717	2724.7498075553717	2724.7498075553717	2724.7498075553717	2724.7498075553717	2724.7498075553717	2724.7498075553717	2724.7498075553717	2724.7498075553717	2724.7498075553717	2724.7498075553717	2724.7498075553717	2724.7498075553717	2724.7498075553717	2724.7498075553717	2724.7498075553717	2724.7498075553717	2724.7498075553717	2724.7498075553717	2724.7498075553717
2724.7498075553717	2724.7498075553717	2724.7498075553717	2724.7498075553717	2724.7498075553717	2724.7498075553717	2724.7498075553717	2724.7498075553717	2724.7498075553717	2724.7498075553717	2724.7498075553717	2724.7498075553717	2724.7498075553717	2724.7498075553717	2724.7498075553717	2724.7498075553717	2724.7498075553717	2724.7498075553717	2724.7498075553717	2724.7498075553717	2724.7498075553717	2724.7498075553717	2724.7498075553717	2724.7498075553717	2724.7498075553717	2724.7498075553717	2724.7498075553717	2724.7498075553717	2724.7498075553717	2724.7498075553717
2721.6294308348974	2721.6294308348974	2721.6294308348974	2721.6294308348974	2721.6294308348974	2721.6294308348974	2721.6294308348974	2721.6294308348974	2721.6294308348974	2721.6294308348974	2721.6294308348974	2721.6294308348974	2721.6294308348974	2721.6294308348974	2721.6294308348974	2721.6294308348974	2721.6294308348974	2721.6294308348974	2721.6294308348974	2721.6294308348974	2721.6294308348974	2721.6294308348974	2721.6294308348974	2721.6294308348974	2721.6294308348974	2721.6294308348974	2721.6294308348974	2721.6294308348974	2721.6294308348974	2721.6294308348974
2721.6294308348974	2721.6294308348974	2721.6294308348974	2721.6294308348974	2721.6294308348974	2721.6294308348974	2721.6294308348974	2721.6294308348974	2721.6294308348974	2721.6294308348974	2721.6294308348974	2721.6294308348974	2721.6294308348974	2721.6294308348974	2721.6294308348974	2721.6294308348974	2721.6294308348974	2721.6294308348974	2721.6294308348974	2721.6294308348974	2721.6294308348974	2721.6294308348974	2721.6294308348974	2721.6294308348974	2721.6294308348974	2721.6294308348974	2721.6294308348974	2721.6294308348974	2721.6294308348974	2721.6294308348974
2720.0927786366346	2720.0927786366346	2720.0927786366346	2720.0927786366346	2720.0927786366346	2720.0927786366346	2720.0927786366346	2720.0927786366346	2720.0927786366346	2720.0927786366346	2720.0927786366346	2720.0927786366346	2720.0927786366346	2720.0927786366346	2720.0927786366346	2720.0927786366346	2720.0927786366346	2720.0927786366346	2720.0927786366346	2720.0927786366346	2720.0927786366346	2720.0927786366346	2720.0927786366346	2720.0927786366346	2720.0927786366346	2720.0927786366346	2720.0927786366346	2720.0927786366346	2720.0927786366346	2720.0927786366346
2719.8516749925275	2719.8516749925275	2719.8516749925275	2719.8516749925275	2719.8516749925275	2719.8516749925275	2719.8516749925275	2719.8516749925275	2719.8516749925275	2719.8516749925275	2719.8516749925275	2719.8516749925275	2719.8516749925275	2719.8516749925275	2719.8516749925275	2719.8516749925275	2719.8516749925275	2719.8516749925275	2719.8516749925275	2719.8516749925275	2719.8516749925275	2719.8516749925275	2719.8516749925275	2719.8516749925275	2719.8516749925275	2719.8516749925275	2719.8516749925275	2719.8516749925275	2719.8516749925275	2719.8516749925275
2719.8516749925275	2719.8516749925275	2719.8516749925275	2719.8516749925275	2719.8516749925275	2719.8516749925275	2719.8516749925275	2719.8516749925275	2719.8516749925275	2719.8516749925275	2719.8516749925275	2719.8516749925275	2719.8516749925275	2719.8516749925275	2719.8516749925275	2719.8516749925275	2719.8516749925275	2719.8516749925275	2719.8516749925275	2719.8516749925275	2719.8516749925275	2719.8516749925275	2719.8516749925275	2719.8516749925275	2719.8516749925275	2719.8516749925275	2719.8516749925275	2719.8516749925275	2719.8516749925275	2719.8516749925275
2719.8516749925275	2719.8516749925275	2719.8516749925275	2719.8516749925275	2719.8516749925275	2719.8516749925275	2719.8516749925275	2719.8516749925275	2719.8516749925275	2719.8516749925275	2719.8516749925275	2719.8516749925275	2719.8516749925275	2719.8516749925275	2719.8516749925275	2719.8516749925275	2719.8516749925275	2719.8516749925275	2719.8516749925275	2719.8516749925275	2719.8516749925275	2719.8516749925275	2719.8516749925275	2719.8516749925275	2719.8516749925275	2719.8516749925275	2719.8516749925275	2719.8516749925275	2719.8516749925275	2719.8516749925275
2719.8516749925275	2719.8516749925275	2719.8516749925275	2719.8516749925275	2719.8516749925275	2719.8516749925275	2719.8516749925275	2719.8516749925275	2719.8516749925275	2719.8516749925275	2719.8516749925275	2719.8516749925275	2719.8516749925275	2719.8516749925275	2719.8516749925275	2719.8516749925275	2719.8516749925275	2719.8516749925275	2719.8516749925275	2719.8516749925275	2719.8516749925275	2719.8516749925275	2719.8516749925275	2719.8516749925275	2719.8516749925275	2719.8516749925275	2719.8516749925275	2719.8516749925275	2719.8516749925275	2719.8516749925275
2718.7458042100357	2718.7458042100357	2718.7458042100357	2718.7458042100357	2718.7458042100357	2718.7458042100357	2718.7458042100357	2718.7458042100357	2718.7458042100357	2718.7458042100357	2718.7458042100357	2718.7458042100357	2718.7458042100357	2718.7458042100357	2718.7458042100357	2718.7458042100357	2718.7458042100357	2718.7458042100357	2718.7458042100357	2718.7458042100357	2718.7458042100357	2718.7458042100357	2718.7458042100357	2718.7458042100357	2718.7458042100357	2718.7458042100357	2718.7458042100357	2718.7458042100357	2718.7458042100357	2718.7458042100357
2718.7458042100357	2718.7458042100357	2718.7458042100357	2718.7458042100357	2718.7458042100357	2718.7458042100357	2718.7458042100357	2718.7458042100357	2718.7458042100357	2718.7458042100357	2718.7458042100357	2718.7458042100357	2718.7458042100357	2718.7458042100357	2718.7458042100357	2718.7458042100357	2718.7458042100357	2718.7458042100357	2718.7458042100357	2718.7458042100357	2718.7458042100357	2718.7458042100357	2718.7458042100357	2718.7458042100357	2718.7458042100357	2718.7458042100357	2718.7458042100357	2718.7458042100357	2718.7458042100357	2718.7458042100357
2718.3046220956016	2718.3046220956016	2718.3046220956016	2718.3046220956016	2718.3046220956016	2718.3046220956016	2718.3046220956016	2718.3046220956016	2718.3046220956016	2718.3046220956016	2718.3046220956016	2718.3046220956016	2718.3046220956016	2718.3046220956016	2718.3046220956016	2718.3046220956016	2718.3046220956016	2718.3046220956016	2718.3046220956016	2718.3046220956016	2718.3046220956016	2718.3046220956016	2718.3046220956016	2718.3046220956016	2718.3046220956016	2718.3046220956016	2718.3046220956016	2718.3046220956016	2718.3046220956016	2718.3046220956016
2716.7766535117516	2716.7766535117516	2716.7766535117516	2716.7766535117516	2716.7766535117516	2716.7766535117516	2716.7766535117516	2716.7766535117516	2716.7766535117516	2716.7766535117516	2716.7766535117516	2716.7766535117516	2716.7766535117516	2716.7766535117516	2716.7766535117516	2716.7766535117516	2716.7766535117516	2716.7766535117516	2716.7766535117516	2716.7766535117516	2716.7766535117516	2716.7766535117516	2716.7766535117516	2716.7766535117516	2716.7766535117516	2716.7766535117516	2716.7766535117516	2716.7766535117516	2716.7766535117516	2716.7766535117516
2716.7766535117516	2716.7766535117516	2716.7766535117516	2716.7766535117516	2716.7766535117516	2716.7766535117516	2716.7766535117516	2716.7766535117516	2716.7766535117516	2716.7766535117516	2716.7766535117516	2716.7766535117516	2716.7766535117516	2716.7766535117516	2716.7766535117516	2716.7766535117516	2716.7766535117516	2716.7766535117516	2716.7766535117516	2716.7766535117516	2716.7766535117516	2716.7766535117516	2716.7766535117516	2716.7766535117516	2716.7766535117516	2716.7766535117516	2716.7766535117516	2716.7766535117516	2716.7766535117516	2716.7766535117516
2716.7766535117516	2716.7766535117516	2716.7766535117516	2716.7766535117516	2716.7766535117516	2716.7766535117516	2716.7766535117516	2716.7766535117516	2716.7766535117516	2716.7766535117516	2716.7766535117516	2716.7766535117516	2716.7766535117516	2716.7766535117516	2716.7766535117516	2716.7766535117516	2716.7766535117516	2716.7766535117516	2716.7766535117516	2716.7766535117516	2716.7766535117516	2716.7766535117516	2716.7766535117516	2716.7766535117516	2716.7766535117516	2716.7766535117516	2716.7766535117516	2716.7766535117516	2716.7766535117516	2716.7766535117516
2714.3395717764147	2714.3395717764147	2714.3395717764147	2714.3395717764147	2714.3395717764147	2714.3395717764147	2714.3395717764147	2714.3395717764147	2714.3395717764147	2714.3395717764147	2714.3395717764147	2714.3395717764147	2714.3395717764147	2714.3395717764147	2714.3395717764147	2714.3395717764147	2714.3395717764147	2714.3395717764147	2714.3395717764147	2714.3395717764147	2714.3395717764147	2714.3395717764147	2714.3395717764147	2714.3395717764147	2714.3395717764147	2714.3395717764147	2714.3395717764147	2714.3395717764147	2714.3395717764147	2714.3395717764147
2713.4904319246953	2713.4904319246953	2713.4904319246953	2713.4904319246953	2713.4904319246953	2713.4904319246953	2713.4904319246953	2713.4904319246953	2713.4904319246953	2713.4904319246953	2713.4904319246953	2713.4904319246953	2713.4904319246953	2713.4904319246953	2713.4904319246953	2713.4904319246953	2713.4904319246953	2713.4904319246953	2713.4904319246953	2713.4904319246953	2713.4904319246953	2713.4904319246953	2713.4904319246953	2713.4904319246953	2713.4904319246953	2713.4904319246953	2713.4904319246953	2713.4904319246953	2713.4904319246953	2713.4904319246953
2711.684129021909	2711.684129021909	2711.684129021909	2711.684129021909	2711.684129021909	2711.684129021909	2711.684129021909	2711.684129021909	2711.684129021909	2711.684129021909	2711.684129021909	2711.684129021909	2711.684129021909	2711.684129021909	2711.684129021909	2711.684129021909	2711.684129021909	2711.684129021909	2711.684129021909	2711.684129021909	2711.684129021909	2711.684129021909	2711.684129021909	2711.684129021909	2711.684129021909	2711.684129021909	2711.684129021909	2711.684129021909	2711.684129021909	2711.684129021909
2711.684129021909	2711.684129021909	2711.684129021909	2711.684129021909	2711.684129021909	2711.684129021909	2711.684129021909	2711.684129021909	2711.684129021909	2711.684129021909	2711.684129021909	2711.684129021909	2711.684129021909	2711.684129021909	2711.684129021909	2711.684129021909	2711.684129021909	2711.684129021909	2711.684129021909	2711.684129021909	2711.684129021909	2711.684129021909	2711.684129021909	2711.684129021909	2711.684129021909	2711.684129021909	2711.684129021909	2711.684129021909	2711.684129021909	2711.684129021909
2711.684129021909	2711.684129021909	2711.684129021909	2711.684129021909	2711.684129021909	2711.684129021909	2711.684129021909	2711.684129021909	2711.684129021909	2711.684129021909	2711.684129021909	2711.684129021909	2711.684129021909	2711.684129021909	2711.684129021909	2711.684129021909	2711.684129021909	2711.684129021909	2711.684129021909	2711.684129021909	2711.684129021909	2711.684129021909	2711.684129021909	2711.684129021909	2711.684129021909	2711.684129021909	2711.684129021909	2711.684129021909	2711.684129021909	2711.684129021909
2711.1690947058646	2711.1690947058646	2711.1690947058646	2711.1690947058646	2711.1690947058646	2711.1690947058646	2711.1690947058646	2711.1690947058646	2711.1690947058646	2711.1690947058646	2711.1690947058646	2711.1690947058646	2711.1690947058646	2711.1690947058646	2711.1690947058646	2711.1690947058646	2711.1690947058646	2711.1690947058646	2711.1690947058646	2711.1690947058646	2711.1690947058646	2711.1690947058646	2711.1690947058646	2711.1690947058646	2711.1690947058646	2711.1690947058646	2711.1690947058646	2711.1690947058646	2711.1690947058646	2711.1690947058646
2711.1690947058646	2711.1690947058646	2711.1690947058646	2711.1690947058646	2711.1690947058646	2711.1690947058646	2711.1690947058646	2711.1690947058646	2711.1690947058646	2711.1690947058646	2711.1690947058646	2711.1690947058646	2711.1690947058646	2711.1690947058646	2711.1690947058646	2711.1690947058646	2711.1690947058646	2711.1690947058646	2711.1690947058646	2711.1690947058646	2711.1690947058646	2711.1690947058646	2711.1690947058646	2711.1690947058646	2711.1690947058646	2711.1690947058646	2711.1690947058646	2711.1690947058646	2711.1690947058646	2711.1690947058646
2709.6983570781767	2709.6983570781767	2709.6983570781767	2709.6983570781767	2709.6983570781767	2709.6983570781767	2709.6983570781767	2709.6983570781767	2709.6983570781767	2709.6983570781767	2709.6983570781767	2709.6983570781767	2709.6983570781767	2709.6983570781767	2709.6983570781767	2709.6983570781767	2709.6983570781767	2709.6983570781767	2709.6983570781767	2709.6983570781767	2709.6983570781767	2709.6983570781767	2709.6983570781767	2709.6983570781767	2709.6983570781767	2709.6983570781767	2709.6983570781767	2709.6983570781767	2709.6983570781767	2709.6983570781767
2709.6983570781767	2709.6983570781767	2709.6983570781767	2709.6983570781767	2709.6983570781767	2709.6983570781767	2709.6983570781767	2709.6983570781767	2709.6983570781767	2709.6983570781767	2709.6983570781767	2709.6983570781767	2709.6983570781767	2709.6983570781767	2709.6983570781767	2709.6983570781767	2709.6983570781767	2709.6983570781767	2709.6983570781767	2709.6983570781767	2709.6983570781767	2709.6983570781767	2709.6983570781767	2709.6983570781767	2709.6983570781767	2709.6983570781767	2709.6983570781767	2709.6983570781767	2709.6983570781767	2709.6983570781767
2709.6983570781767	2709.6983570781767	2709.6983570781767	2709.6983570781767	2709.6983570781767	2709.6983570781767	2709.6983570781767	2709.6983570781767	2709.6983570781767	2709.6983570781767	2709.6983570781767	2709.6983570781767	2709.6983570781767	2709.6983570781767	2709.6983570781767	2709.6983570781767	2709.6983570781767	2709.6983570781767	2709.6983570781767	2709.6983570781767	2709.6983570781767	2709.6983570781767	2709.6983570781767	2709.6983570781767	2709.6983570781767	2709.6983570781767	2709.6983570781767	2709.6983570781767	2709.6983570781767	2709.6983570781767
2709.6983570781767	2709.6983570781767	2709.6983570781767	2709.6983570781767	2709.6983570781767	2709.6983570781767	2709.6983570781767	2709.6983570781767	2709.6983570781767	2709.6983570781767	2709.6983570781767	2709.6983570781767	2709.6983570781767	2709.6983570781767	2709.6983570781767	2709.6983570781767	2709.6983570781767	2709.6983570781767	2709.6983570781767	2709.6983570781767	2709.6983570781767	2709.6983570781767	2709.6983570781767	2709.6983570781767	2709.6983570781767	2709.6983570781767	2709.6983570781767	2709.6983570781767	2709.6983570781767	2709.6983570781767
2709.6983570781767	2709.6983570781767	2709.6983570781767	2709.6983570781767	2709.6983570781767	2709.6983570781767	2709.6983570781767	2709.6983570781767	2709.6983570781767	2709.6983570781767	2709.6983570781767	2709.6983570781767	2709.6983570781767	2709.6983570781767	2709.6983570781767	2709.6983570781767	2709.6983570781767	2709.6983570781767	2709.6983570781767	2709.6983570781767	2709.6983570781767	2709.6983570781767	2709.6983570781767	2709.6983570781767	2709.6983570781767	2709.6983570781767	2709.6983570781767	2709.6983570781767	2709.6983570781767	2709.6983570781767
2709.3291801397945	2709.3291801397945	2709.3291801397945	2709.3291801397945	2709.3291801397945	2709.3291801397945	2709.3291801397945	2709.3291801397945	2709.3291801397945	2709.3291801397945	2709.3291801397945	2709.3291801397945	2709.3291801397945	2709.3291801397945	2709.3291801397945	2709.3291801397945	2709.3291801397945	2709.3291801397945	2709.3291801397945	2709.3291801397945	2709.3291801397945	2709.3291801397945	2709.3291801397945	2709.3291801397945	2709.3291801397945	2709.3291801397945	2709.3291801397945	2709.3291801397945	2709.3291801397945	2709.3291801397945
2709.1228238618232	2709.1228238618232	2709.1228238618232	2709.1228238618232	2709.1228238618232	2709.1228238618232	2709.1228238618232	2709.1228238618232	2709.1228238618232	2709.1228238618232	2709.1228238618232	2709.1228238618232	2709.1228238618232	2709.1228238618232	2709.1228238618232	2709.1228238618232	2709.1228238618232	2709.1228238618232	2709.1228238618232	2709.1228238618232	2709.1228238618232	2709.1228238618232	2709.1228238618232	2709.1228238618232	2709.1228238618232	2709.1228238618232	2709.1228238618232	2709.1228238618232	2709.1228238618232	2709.1228238618232
2707.429194023575	2707.429194023575	2707.429194023575	2707.429194023575	2707.429194023575	2707.429194023575	2707.429194023575	2707.429194023575	2707.429194023575	2707.429194023575	2707.429194023575	2707.429194023575	2707.429194023575	2707.429194023575	2707.429194023575	2707.429194023575	2707.429194023575	2707.429194023575	2707.429194023575	2707.429194023575	2707.429194023575	2707.429194023575	2707.429194023575	2707.429194023575	2707.429194023575	2707.429194023575	2707.429194023575	2707.429194023575	2707.429194023575	2707.429194023575
2707.429194023575	2707.429194023575	2707.429194023575	2707.429194023575	2707.429194023575	2707.429194023575	2707.429194023575	2707.429194023575	2707.429194023575	2707.429194023575	2707.429194023575	2707.429194023575	2707.429194023575	2707.429194023575	2707.429194023575	2707.429194023575	2707.429194023575	2707.429194023575	2707.429194023575	2707.429194023575	2707.429194023575	2707.429194023575	2707.429194023575	2707.429194023575	2707.429194023575	2707.429194023575	2707.429194023575	2707.429194023575	2707.429194023575	2707.429194023575
2706.8059617099902	2706.8059617099902	2706.8059617099902	2706.8059617099902	2706.8059617099902	2706.8059617099902	2706.8059617099902	2706.8059617099902	2706.8059617099902	2706.8059617099902	2706.8059617099902	2706.8059617099902	2706.8059617099902	2706.8059617099902	2706.8059617099902	2706.8059617099902	2706.8059617099902	2706.8059617099902	2706.8059617099902	2706.8059617099902	2706.8059617099902	2706.8059617099902	2706.8059617099902	2706.8059617099902	2706.8059617099902	2706.8059617099902	2706.8059617099902	2706.8059617099902	2706.8059617099902	2706.8059617099902
2706.5235034201464	2706.5235034201464	2706.5235034201464	2706.5235034201464	2706.5235034201464	2706.5235034201464	2706.5235034201464	2706.5235034201464	2706.5235034201464	2706.5235034201464	2706.5235034201464	2706.5235034201464	2706.5235034201464	2706.5235034201464	2706.5235034201464	2706.5235034201464	2706.5235034201464	2706.5235034201464	2706.5235034201464	2706.5235034201464	2706.5235034201464	2706.5235034201464	2706.5235034201464	2706.5235034201464	2706.5235034201464	2706.5235034201464	2706.5235034201464	2706.5235034201464	2706.5235034201464	2706.5235034201464
2706.5235034201464	2706.5235034201464	2706.5235034201464	2706.5235034201464	2706.5235034201464	2706.5235034201464	2706.5235034201464	2706.5235034201464	2706.5235034201464	2706.5235034201464	2706.5235034201464	2706.5235034201464	2706.5235034201464	2706.5235034201464	2706.5235034201464	2706.5235034201464	2706.5235034201464	2706.5235034201464	2706.5235034201464	2706.5235034201464	2706.5235034201464	2706.5235034201464	2706.5235034201464	2706.5235034201464	2706.5235034201464	2706.5235034201464	2706.5235034201464	2706.5235034201464	2706.5235034201464	2706.5235034201464
2706.094121203003	2706.094121203003	2706.094121203003	2706.094121203003	2706.094121203003	2706.094121203003	2706.094121203003	2706.094121203003	2706.094121203003	2706.094121203003	2706.094121203003	2706.094121203003	2706.094121203003	2706.094121203003	2706.094121203003	2706.094121203003	2706.094121203003	2706.094121203003	2706.094121203003	2706.094121203003	2706.094121203003	2706.094121203003	2706.094121203003	2706.094121203003	2706.094121203003	2706.094121203003	2706.094121203003	2706.094121203003	2706.094121203003	2706.094121203003
2705.4551514769796	2705.4551514769796	2705.4551514769796	2705.4551514769796	2705.4551514769796	2705.4551514769796	2705.4551514769796	2705.4551514769796	2705.4551514769796	2705.4551514769796	2705.4551514769796	2705.4551514769796	2705.4551514769796	2705.4551514769796	2705.4551514769796	2705.4551514769796	2705.4551514769796	2705.4551514769796	2705.4551514769796	2705.4551514769796	2705.4551514769796	2705.4551514769796	2705.4551514769796	2705.4551514769796	2705.4551514769796	2705.4551514769796	2705.4551514769796	2705.4551514769796	2705.4551514769796	2705.4551514769796
2705.420300633368	2705.420300633368	2705.420300633368	2705.420300633368	2705.420300633368	2705.420300633368	2705.420300633368	2705.420300633368	2705.420300633368	2705.420300633368	2705.420300633368	2705.420300633368	2705.420300633368	2705.420300633368	2705.420300633368	2705.420300633368	2705.420300633368	2705.420300633368	2705.420300633368	2705.420300633368	2705.420300633368	2705.420300633368	2705.420300633368	2705.420300633368	2705.420300633368	2705.420300633368	2705.420300633368	2705.420300633368	2705.420300633368	2705.420300633368
2705.3278051367342	2705.3278051367342	2705.3278051367342	2705.3278051367342	2705.3278051367342	2705.3278051367342	2705.3278051367342	2705.3278051367342	2705.3278051367342	2705.3278051367342	2705.3278051367342	2705.3278051367342	2705.3278051367342	2705.3278051367342	2705.3278051367342	2705.3278051367342	2705.3278051367342	2705.3278051367342	2705.3278051367342	2705.3278051367342	2705.3278051367342	2705.3278051367342	2705.3278051367342	2705.3278051367342	2705.3278051367342	2705.3278051367342	2705.3278051367342	2705.3278051367342	2705.3278051367342	2705.3278051367342
2705.1759557569862	2705.1759557569862	2705.1759557569862	2705.1759557569862	2705.1759557569862	2705.1759557569862	2705.1759557569862	2705.1759557569862	2705.1759557569862	2705.1759557569862	2705.1759557569862	2705.1759557569862	2705.1759557569862	2705.1759557569862	2705.1759557569862	2705.1759557569862	2705.1759557569862	2705.1759557569862	2705.1759557569862	2705.1759557569862	2705.1759557569862	2705.1759557569862	2705.1759557569862	2705.1759557569862	2705.1759557569862	2705.1759557569862	2705.1759557569862	2705.1759557569862	2705.1759557569862	2705.1759557569862
2705.0462163253746	2705.0462163253746	2705.0462163253746	2705.0462163253746	2705.0462163253746	2705.0462163253746	2705.0462163253746	2705.0462163253746	2705.0462163253746	2705.0462163253746	2705.0462163253746	2705.0462163253746	2705.0462163253746	2705.0462163253746	2705.0462163253746	2705.0462163253746	2705.0462163253746	2705.0462163253746	2705.0462163253746	2705.0462163253746	2705.0462163253746	2705.0462163253746	2705.0462163253746	2705.0462163253746	2705.0462163253746	2705.0462163253746	2705.0462163253746	2705.0462163253746	2705.0462163253746	2705.0462163253746
2704.775835775519	2704.775835775519	2704.775835775519	2704.775835775519	2704.775835775519	2704.775835775519	2704.775835775519	2704.775835775519	2704.775835775519	2704.775835775519	2704.775835775519	2704.775835775519	2704.775835775519	2704.775835775519	2704.775835775519	2704.775835775519	2704.775835775519	2704.775835775519	2704.775835775519	2704.775835775519	2704.775835775519	2704.775835775519	2704.775835775519	2704.775835775519	2704.775835775519	2704.775835775519	2704.775835775519	2704.775835775519	2704.775835775519	2704.775835775519
2704.7676749380043	2704.7676749380043	2704.7676749380043	2704.7676749380043	2704.7676749380043	2704.7676749380043	2704.7676749380043	2704.7676749380043	2704.7676749380043	2704.7676749380043	2704.7676749380043	2704.7676749380043	2704.7676749380043	2704.7676749380043	2704.7676749380043	2704.7676749380043	2704.7676749380043	2704.7676749380043	2704.7676749380043	2704.7676749380043	2704.7676749380043	2704.7676749380043	2704.7676749380043	2704.7676749380043	2704.7676749380043	2704.7676749380043	2704.7676749380043	2704.7676749380043	2704.7676749380043	2704.7676749380043
2704.7676749380043	2704.7676749380043	2704.7676749380043	2704.7676749380043	2704.7676749380043	2704.7676749380043	2704.7676749380043	2704.7676749380043	2704.7676749380043	2704.7676749380043	2704.7676749380043	2704.7676749380043	2704.7676749380043	2704.7676749380043	2704.7676749380043	2704.7676749380043	2704.7676749380043	2704.7676749380043	2704.7676749380043	2704.7676749380043	2704.7676749380043	2704.7676749380043	2704.7676749380043	2704.7676749380043	2704.7676749380043	2704.7676749380043	2704.7676749380043	2704.7676749380043	2704.7676749380043	2704.7676749380043
2704.6510034525045	2704.6510034525045	2704.6510034525045	2704.6510034525045	2704.6510034525045	2704.6510034525045	2704.6510034525045	2704.6510034525045	2704.6510034525045	2704.6510034525045	2704.6510034525045	2704.6510034525045	2704.6510034525045	2704.6510034525045	2704.6510034525045	2704.6510034525045	2704.6510034525045	2704.6510034525045	2704.6510034525045	2704.6510034525045	2704.6510034525045	2704.6510034525045	2704.6510034525045	2704.6510034525045	2704.6510034525045	2704.6510034525045	2704.6510034525045	2704.6510034525045	2704.6510034525045	2704.6510034525045
2704.262123154994	2704.262123154994	2704.262123154994	2704.262123154994	2704.262123154994	2704.262123154994	2704.262123154994	2704.262123154994	2704.262123154994	2704.262123154994	2704.262123154994	2704.262123154994	2704.262123154994	2704.262123154994	2704.262123154994	2704.262123154994	2704.262123154994	2704.262123154994	2704.262123154994	2704.262123154994	2704.262123154994	2704.262123154994	2704.262123154994	2704.262123154994	2704.262123154994	2704.262123154994	2704.262123154994	2704.262123154994	2704.262123154994	2704.262123154994
2704.195906033997	2704.195906033997	2704.195906033997	2704.195906033997	2704.195906033997	2704.195906033997	2704.195906033997	2704.195906033997	2704.195906033997	2704.195906033997	2704.195906033997	2704.195906033997	2704.195906033997	2704.195906033997	2704.195906033997	2704.195906033997	2704.195906033997	2704.195906033997	2704.195906033997	2704.195906033997	2704.195906033997	2704.195906033997	2704.195906033997	2704.195906033997	2704.195906033997	2704.195906033997	2704.195906033997	2704.195906033997	2704.195906033997	2704.195906033997
2703.7072189232777	2703.7072189232777	2703.7072189232777	2703.7072189232777	2703.7072189232777	2703.7072189232777	2703.7072189232777	2703.7072189232777	2703.7072189232777	2703.7072189232777	2703.7072189232777	2703.7072189232777	2703.7072189232777	2703.7072189232777	2703.7072189232777	2703.7072189232777	2703.7072189232777	2703.7072189232777	2703.7072189232777	2703.7072189232777	2703.7072189232777	2703.7072189232777	2703.7072189232777	2703.7072189232777	2703.7072189232777	2703.7072189232777	2703.7072189232777	2703.7072189232777	2703.7072189232777	2703.7072189232777
2703.7072189232777	2703.7072189232777	2703.7072189232777	2703.7072189232777	2703.7072189232777	2703.7072189232777	2703.7072189232777	2703.7072189232777	2703.7072189232777	2703.7072189232777	2703.7072189232777	2703.7072189232777	2703.7072189232777	2703.7072189232777	2703.7072189232777	2703.7072189232777	2703.7072189232777	2703.7072189232777	2703.7072189232777	2703.7072189232777	2703.7072189232777	2703.7072189232777	2703.7072189232777	2703.7072189232777	2703.7072189232777	2703.7072189232777	2703.7072189232777	2703.7072189232777	2703.7072189232777	2703.7072189232777
2703.7072189232777	2703.7072189232777	2703.7072189232777	2703.7072189232777	2703.7072189232777	2703.7072189232777	2703.7072189232777	2703.7072189232777	2703.7072189232777	2703.7072189232777	2703.7072189232777	2703.7072189232777	2703.7072189232777	2703.7072189232777	2703.7072189232777	2703.7072189232777	2703.7072189232777	2703.7072189232777	2703.7072189232777	2703.7072189232777	2703.7072189232777	2703.7072189232777	2703.7072189232777	2703.7072189232777	2703.7072189232777	2703.7072189232777	2703.7072189232777	2703.7072189232777	2703.7072189232777	2703.7072189232777
2703.6932284348004	2703.6932284348004	2703.6932284348004	2703.6932284348004	2703.6932284348004	2703.6932284348004	2703.6932284348004	2703.6932284348004	2703.6932284348004	2703.6932284348004	2703.6932284348004	2703.6932284348004	2703.6932284348004	2703.6932284348004	2703.6932284348004	2703.6932284348004	2703.6932284348004	2703.6932284348004	2703.6932284348004	2703.6932284348004	2703.6932284348004	2703.6932284348004	2703.6932284348004	2703.6932284348004	2703.6932284348004	2703.6932284348004	2703.6932284348004	2703.6932284348004	2703.6932284348004	2703.6932284348004
2703.6932284348004	2703.6932284348004	2703.6932284348004	2703.6932284348004	2703.6932284348004	2703.6932284348004	2703.6932284348004	2703.6932284348004	2703.6932284348004	2703.6932284348004	2703.6932284348004	2703.6932284348004	2703.6932284348004	2703.6932284348004	2703.6932284348004	2703.6932284348004	2703.6932284348004	2703.6932284348004	2703.6932284348004	2703.6932284348004	2703.6932284348004	2703.6932284348004	2703.6932284348004	2703.6932284348004	2703.6932284348004	2703.6932284348004	2703.6932284348004	2703.6932284348004	2703.6932284348004	2703.6932284348004
2703.6932284348004	2703.6932284348004	2703.6932284348004	2703.6932284348004	2703.6932284348004	2703.6932284348004	2703.6932284348004	2703.6932284348004	2703.6932284348004	2703.6932284348004	2703.6932284348004	2703.6932284348004	2703.6932284348004	2703.6932284348004	2703.6932284348004	2703.6932284348004	2703.6932284348004	2703.6932284348004	2703.6932284348004	2703.6932284348004	2703.6932284348004	2703.6932284348004	2703.6932284348004	2703.6932284348004	2703.6932284348004	2703.6932284348004	2703.6932284348004	2703.6932284348004	2703.6932284348004	2703.6932284348004
2703.6932284348004	2703.6932284348004	2703.6932284348004	2703.6932284348004	2703.6932284348004	2703.6932284348004	2703.6932284348004	2703.6932284348004	2703.6932284348004	2703.6932284348004	2703.6932284348004	2703.6932284348004	2703.6932284348004	2703.6932284348004	2703.6932284348004	2703.6932284348004	2703.6932284348004	2703.6932284348004	2703.6932284348004	2703.6932284348004	2703.6932284348004	2703.6932284348004	2703.6932284348004	2703.6932284348004	2703.6932284348004	2703.6932284348004	2703.6932284348004	2703.6932284348004	2703.6932284348004	2703.6932284348004
2703.4769269618746	2703.4769269618746	2703.4769269618746	2703.4769269618746	2703.4769269618746	2703.4769269618746	2703.4769269618746	2703.4769269618746	2703.4769269618746	2703.4769269618746	2703.4769269618746	2703.4769269618746	2703.4769269618746	2703.4769269618746	2703.4769269618746	2703.4769269618746	2703.4769269618746	2703.4769269618746	2703.4769269618746	2703.4769269618746	2703.4769269618746	2703.4769269618746	2703.4769269618746	2703.4769269618746	2703.4769269618746	2703.4769269618746	2703.4769269618746	2703.4769269618746	2703.4769269618746	2703.4769269618746
2703.4769269618746	2703.4769269618746	2703.4769269618746	2703.4769269618746	2703.4769269618746	2703.4769269618746	2703.4769269618746	2703.4769269618746	2703.4769269618746	2703.4769269618746	2703.4769269618746	2703.4769269618746	2703.4769269618746	2703.4769269618746	2703.4769269618746	2703.4769269618746	2703.4769269618746	2703.4769269618746	2703.4769269618746	2703.4769269618746	2703.4769269618746	2703.4769269618746	2703.4769269618746	2703.4769269618746	2703.4769269618746	2703.4769269618746	2703.4769269618746	2703.4769269618746	2703.4769269618746	2703.4769269618746
2703.2449178942875	2703.2449178942875	2703.2449178942875	2703.2449178942875	2703.2449178942875	2703.2449178942875	2703.2449178942875	2703.2449178942875	2703.2449178942875	2703.2449178942875	2703.2449178942875	2703.2449178942875	2703.2449178942875	2703.2449178942875	2703.2449178942875	2703.2449178942875	2703.2449178942875	2703.2449178942875	2703.2449178942875	2703.2449178942875	2703.2449178942875	2703.2449178942875	2703.2449178942875	2703.2449178942875	2703.2449178942875	2703.2449178942875	2703.2449178942875	2703.2449178942875	2703.2449178942875	2703.2449178942875
2703.2449178942875	2703.2449178942875	2703.2449178942875	2703.2449178942875	2703.2449178942875	2703.2449178942875	2703.2449178942875	2703.2449178942875	2703.2449178942875	2703.2449178942875	2703.2449178942875	2703.2449178942875	2703.2449178942875	2703.2449178942875	2703.2449178942875	2703.2449178942875	2703.2449178942875	2703.2449178942875	2703.2449178942875	2703.2449178942875	2703.2449178942875	2703.2449178942875	2703.2449178942875	2703.2449178942875	2703.2449178942875	2703.2449178942875	2703.2449178942875	2703.2449178942875	2703.2449178942875	2703.2449178942875
2702.9022329139752	2702.9022329139752	2702.9022329139752	2702.9022329139752	2702.9022329139752	2702.9022329139752	2702.9022329139752	2702.9022329139752	2702.9022329139752	2702.9022329139752	2702.9022329139752	2702.9022329139752	2702.9022329139752	2702.9022329139752	2702.9022329139752	2702.9022329139752	2702.9022329139752	2702.9022329139752	2702.9022329139752	2702.9022329139752	2702.9022329139752	2702.9022329139752	2702.9022329139752	2702.9022329139752	2702.9022329139752	2702.9022329139752	2702.9022329139752	2702.9022329139752	2702.9022329139752	2702.9022329139752
2702.9022329139752	2702.9022329139752	2702.9022329139752	2702.9022329139752	2702.9022329139752	2702.9022329139752	2702.9022329139752	2702.9022329139752	2702.9022329139752	2702.9022329139752	2702.9022329139752	2702.9022329139752	2702.9022329139752	2702.9022329139752	2702.9022329139752	2702.9022329139752	2702.9022329139752	2702.9022329139752	2702.9022329139752	2702.9022329139752	2702.9022329139752	2702.9022329139752	2702.9022329139752	2702.9022329139752	2702.9022329139752	2702.9022329139752	2702.9022329139752	2702.9022329139752	2702.9022329139752	2702.9022329139752
2702.9022329139752	2702.9022329139752	2702.9022329139752	2702.9022329139752	2702.9022329139752	2702.9022329139752	2702.9022329139752	2702.9022329139752	2702.9022329139752	2702.9022329139752	2702.9022329139752	2702.9022329139752	2702.9022329139752	2702.9022329139752	2702.9022329139752	2702.9022329139752	2702.9022329139752	2702.9022329139752	2702.9022329139752	2702.9022329139752	2702.9022329139752	2702.9022329139752	2702.9022329139752	2702.9022329139752	2702.9022329139752	2702.9022329139752	2702.9022329139752	2702.9022329139752	2702.9022329139752	2702.9022329139752
2702.9022329139752	2702.9022329139752	2702.9022329139752	2702.9022329139752	2702.9022329139752	2702.9022329139752	2702.9022329139752	2702.9022329139752	2702.9022329139752	2702.9022329139752	2702.9022329139752	2702.9022329139752	2702.9022329139752	2702.9022329139752	2702.9022329139752	2702.9022329139752	2702.9022329139752	2702.9022329139752	2702.9022329139752	2702.9022329139752	2702.9022329139752	2702.9022329139752	2702.9022329139752	2702.9022329139752	2702.9022329139752	2702.9022329139752	2702.9022329139752	2702.9022329139752	2702.9022329139752	2702.9022329139752
2702.9022329139752	2702.9022329139752	2702.9022329139752	2702.9022329139752	2702.9022329139752	2702.9022329139752	2702.9022329139752	2702.9022329139752	2702.9022329139752	2702.9022329139752	2702.9022329139752	2702.9022329139752	2702.9022329139752	2702.9022329139752	2702.9022329139752	2702.9022329139752	2702.9022329139752	2702.9022329139752	2702.9022329139752	2702.9022329139752	2702.9022329139752	2702.9022329139752	2702.9022329139752	2702.9022329139752	2702.9022329139752	2702.9022329139752	2702.9022329139752	2702.9022329139752	2702.9022329139752	2702.9022329139752
2702.9022329139752	2702.9022329139752	2702.9022329139752	2702.9022329139752	2702.9022329139752	2702.9022329139752	2702.9022329139752	2702.9022329139752	2702.9022329139752	2702.9022329139752	2702.9022329139752	2702.9022329139752	2702.9022329139752	2702.9022329139752	2702.9022329139752	2702.9022329139752	2702.9022329139752	2702.9022329139752	2702.9022329139752	2702.9022329139752	2702.9022329139752	2702.9022329139752	2702.9022329139752	2702.9022329139752	2702.9022329139752	2702.9022329139752	2702.9022329139752	2702.9022329139752	2702.9022329139752	2702.9022329139752
2702.760867099681	2702.760867099681	2702.760867099681	2702.760867099681	2702.760867099681	2702.760867099681	2702.760867099681	2702.760867099681	2702.760867099681	2702.760867099681	2702.760867099681	2702.760867099681	2702.760867099681	2702.760867099681	2702.760867099681	2702.760867099681	2702.760867099681	2702.760867099681	2702.760867099681	2702.760867099681	2702.760867099681	2702.760867099681	2702.760867099681	2702.760867099681	2702.760867099681	2702.760867099681	2702.760867099681	2702.760867099681	2702.760867099681	2702.760867099681
2702.760867099681	2702.760867099681	2702.760867099681	2702.760867099681	2702.760867099681	2702.760867099681	2702.760867099681	2702.760867099681	2702.760867099681	2702.760867099681	2702.760867099681	2702.760867099681	2702.760867099681	2702.760867099681	2702.760867099681	2702.760867099681	2702.760867099681	2702.760867099681	2702.760867099681	2702.760867099681	2702.760867099681	2702.760867099681	2702.760867099681	2702.760867099681	2702.760867099681	2702.760867099681	2702.760867099681	2702.760867099681	2702.760867099681	2702.760867099681
2702.703412405487	2702.703412405487	2702.703412405487	2702.703412405487	2702.703412405487	2702.703412405487	2702.703412405487	2702.703412405487	2702.703412405487	2702.703412405487	2702.703412405487	2702.703412405487	2702.703412405487	2702.703412405487	2702.703412405487	2702.703412405487	2702.703412405487	2702.703412405487	2702.703412405487	2702.703412405487	2702.703412405487	2702.703412405487	2702.703412405487	2702.703412405487	2702.703412405487	2702.703412405487	2702.703412405487	2702.703412405487	2702.703412405487	2702.703412405487
2702.703412405487	2702.703412405487	2702.703412405487	2702.703412405487	2702.703412405487	2702.703412405487	2702.703412405487	2702.703412405487	2702.703412405487	2702.703412405487	2702.703412405487	2702.703412405487	2702.703412405487	2702.703412405487	2702.703412405487	2702.703412405487	2702.703412405487	2702.703412405487	2702.703412405487	2702.703412405487	2702.703412405487	2702.703412405487	2702.703412405487	2702.703412405487	2702.703412405487	2702.703412405487	2702.703412405487	2702.703412405487	2702.703412405487	2702.703412405487
2702.539700234976	2702.539700234976	2702.539700234976	2702.539700234976	2702.539700234976	2702.539700234976	2702.539700234976	2702.539700234976	2702.539700234976	2702.539700234976	2702.539700234976	2702.539700234976	2702.539700234976	2702.539700234976	2702.539700234976	2702.539700234976	2702.539700234976	2702.539700234976	2702.539700234976	2702.539700234976	2702.539700234976	2702.539700234976	2702.539700234976	2702.539700234976	2702.539700234976	2702.539700234976	2702.539700234976	2702.539700234976	2702.539700234976	2702.539700234976
2702.517822933189	2702.517822933189	2702.517822933189	2702.517822933189	2702.517822933189	2702.517822933189	2702.517822933189	2702.517822933189	2702.517822933189	2702.517822933189	2702.517822933189	2702.517822933189	2702.517822933189	2702.517822933189	2702.517822933189	2702.517822933189	2702.517822933189	2702.517822933189	2702.517822933189	2702.517822933189	2702.517822933189	2702.517822933189	2702.517822933189	2702.517822933189	2702.517822933189	2702.517822933189	2702.517822933189	2702.517822933189	2702.517822933189	2702.517822933189
2702.517822933189	2702.517822933189	2702.517822933189	2702.517822933189	2702.517822933189	2702.517822933189	2702.517822933189	2702.517822933189	2702.517822933189	2702.517822933189	2702.517822933189	2702.517822933189	2702.517822933189	2702.517822933189	2702.517822933189	2702.517822933189	2702.517822933189	2702.517822933189	2702.517822933189	2702.517822933189	2702.517822933189	2702.517822933189	2702.517822933189	2702.517822933189	2702.517822933189	2702.517822933189	2702.517822933189	2702.517822933189	2702.517822933189	2702.517822933189
2702.3978420976496	2702.3978420976496	2702.3978420976496	2702.3978420976496	2702.3978420976496	2702.3978420976496	2702.3978420976496	2702.3978420976496	2702.3978420976496	2702.3978420976496	2702.3978420976496	2702.3978420976496	2702.3978420976496	2702.3978420976496	2702.3978420976496	2702.3978420976496	2702.3978420976496	2702.3978420976496	2702.3978420976496	2702.3978420976496	2702.3978420976496	2702.3978420976496	2702.3978420976496	2702.3978420976496	2702.3978420976496	2702.3978420976496	2702.3978420976496	2702.3978420976496	2702.3978420976496	2702.3978420976496
2702.254875405152	2702.254875405152	2702.254875405152	2702.254875405152	2702.254875405152	2702.254875405152	2702.254875405152	2702.254875405152	2702.254875405152	2702.254875405152	2702.254875405152	2702.254875405152	2702.254875405152	2702.254875405152	2702.254875405152	2702.254875405152	2702.254875405152	2702.254875405152	2702.254875405152	2702.254875405152	2702.254875405152	2702.254875405152	2702.254875405152	2702.254875405152	2702.254875405152	2702.254875405152	2702.254875405152	2702.254875405152	2702.254875405152	2702.254875405152
2702.254875405152	2702.254875405152	2702.254875405152	2702.254875405152	2702.254875405152	2702.254875405152	2702.254875405152	2702.254875405152	2702.254875405152	2702.254875405152	2702.254875405152	2702.254875405152	2702.254875405152	2702.254875405152	2702.254875405152	2702.254875405152	2702.254875405152	2702.254875405152	2702.254875405152	2702.254875405152	2702.254875405152	2702.254875405152	2702.254875405152	2702.254875405152	2702.254875405152	2702.254875405152	2702.254875405152	2702.254875405152	2702.254875405152	2702.254875405152
2702.254875405152	2702.254875405152	2702.254875405152	2702.254875405152	2702.254875405152	2702.254875405152	2702.254875405152	2702.254875405152	2702.254875405152	2702.254875405152	2702.254875405152	2702.254875405152	2702.254875405152	2702.254875405152	2702.254875405152	2702.254875405152	2702.254875405152	2702.254875405152	2702.254875405152	2702.254875405152	2702.254875405152	2702.254875405152	2702.254875405152	2702.254875405152	2702.254875405152	2702.254875405152	2702.254875405152	2702.254875405152	2702.254875405152	2702.254875405152
2702.254875405152	2702.254875405152	2702.254875405152	2702.254875405152	2702.254875405152	2702.254875405152	2702.254875405152	2702.254875405152	2702.254875405152	2702.254875405152	2702.254875405152	2702.254875405152	2702.254875405152	2702.254875405152	2702.254875405152	2702.254875405152	2702.254875405152	2702.254875405152	2702.254875405152	2702.254875405152	2702.254875405152	2702.254875405152	2702.254875405152	2702.254875405152	2702.254875405152	2702.254875405152	2702.254875405152	2702.254875405152	2702.254875405152	2702.254875405152
2702.254875405152	2702.254875405152	2702.254875405152	2702.254875405152	2702.254875405152	2702.254875405152	2702.254875405152	2702.254875405152	2702.254875405152	2702.254875405152	2702.254875405152	2702.254875405152	2702.254875405152	2702.254875405152	2702.254875405152	2702.254875405152	2702.254875405152	2702.254875405152	2702.254875405152	2702.254875405152	2702.254875405152	2702.254875405152	2702.254875405152	2702.254875405152	2702.254875405152	2702.254875405152	2702.254875405152	2702.254875405152	2702.254875405152	2702.254875405152
2702.254875405152	2702.254875405152	2702.254875405152	2702.254875405152	2702.254875405152	2702.254875405152	2702.254875405152	2702.254875405152	2702.254875405152	2702.254875405152	2702.254875405152	2702.254875405152	2702.254875405152	2702.254875405152	2702.254875405152	2702.254875405152	2702.254875405152	2702.254875405152	2702.254875405152	2702.254875405152	2702.254875405152	2702.254875405152	2702.254875405152	2702.254875405152	2702.254875405152	2702.254875405152	2702.254875405152	2702.254875405152	2702.254875405152	2702.254875405152
2702.1358335101013	2702.1358335101013	2702.1358335101013	2702.1358335101013	2702.1358335101013	2702.1358335101013	2702.1358335101013	2702.1358335101013	2702.1358335101013	2702.1358335101013	2702.1358335101013	2702.1358335101013	2702.1358335101013	2702.1358335101013	2702.1358335101013	2702.1358335101013	2702.1358335101013	2702.1358335101013	2702.1358335101013	2702.1358335101013	2702.1358335101013	2702.1358335101013	2702.1358335101013	2702.1358335101013	2702.1358335101013	2702.1358335101013	2702.1358335101013	2702.1358335101013	2702.1358335101013	2702.1358335101013
2702.0997198391606	2702.0997198391606	2702.0997198391606	2702.0997198391606	2702.0997198391606	2702.0997198391606	2702.0997198391606	2702.0997198391606	2702.0997198391606	2702.0997198391606	2702.0997198391606	2702.0997198391606	2702.0997198391606	2702.0997198391606	2702.0997198391606	2702.0997198391606	2702.0997198391606	2702.0997198391606	2702.0997198391606	2702.0997198391606	2702.0997198391606	2702.0997198391606	2702.0997198391606	2702.0997198391606	2702.0997198391606	2702.0997198391606	2702.0997198391606	2702.0997198391606	2702.0997198391606	2702.0997198391606
2702.0511169140054	2702.0511169140054	2702.0511169140054	2702.0511169140054	2702.0511169140054	2702.0511169140054	2702.0511169140054	2702.0511169140054	2702.0511169140054	2702.0511169140054	2702.0511169140054	2702.0511169140054	2702.0511169140054	2702.0511169140054	2702.0511169140054	2702.0511169140054	2702.0511169140054	2702.0511169140054	2702.0511169140054	2702.0511169140054	2702.0511169140054	2702.0511169140054	2702.0511169140054	2702.0511169140054	2702.0511169140054	2702.0511169140054	2702.0511169140054	2702.0511169140054	2702.0511169140054	2702.0511169140054
2702.0489578016563	2702.0489578016563	2702.0489578016563	2702.0489578016563	2702.0489578016563	2702.0489578016563	2702.0489578016563	2702.0489578016563	2702.0489578016563	2702.0489578016563	2702.0489578016563	2702.0489578016563	2702.0489578016563	2702.0489578016563	2702.0489578016563	2702.0489578016563	2702.0489578016563	2702.0489578016563	2702.0489578016563	2702.0489578016563	2702.0489578016563	2702.0489578016563	2702.0489578016563	2702.0489578016563	2702.0489578016563	2702.0489578016563	2702.0489578016563	2702.0489578016563	2702.0489578016563	2702.0489578016563
2702.0489578016563	2702.0489578016563	2702.0489578016563	2702.0489578016563	2702.0489578016563	2702.0489578016563	2702.0489578016563	2702.0489578016563	2702.0489578016563	2702.0489578016563	2702.0489578016563	2702.0489578016563	2702.0489578016563	2702.0489578016563	2702.0489578016563	2702.0489578016563	2702.0489578016563	2702.0489578016563	2702.0489578016563	2702.0489578016563	2702.0489578016563	2702.0489578016563	2702.0489578016563	2702.0489578016563	2702.0489578016563	2702.0489578016563	2702.0489578016563	2702.0489578016563	2702.0489578016563	2702.0489578016563
2702.024599283498	2702.024599283498	2702.024599283498	2702.024599283498	2702.024599283498	2702.024599283498	2702.024599283498	2702.024599283498	2702.024599283498	2702.024599283498	2702.024599283498	2702.024599283498	2702.024599283498	2702.024599283498	2702.024599283498	2702.024599283498	2702.024599283498	2702.024599283498	2702.024599283498	2702.024599283498	2702.024599283498	2702.024599283498	2702.024599283498	2702.024599283498	2702.024599283498	2702.024599283498	2702.024599283498	2702.024599283498	2702.024599283498	2702.024599283498
2702.0168318334117	2702.0168318334117	2702.0168318334117	2702.0168318334117	2702.0168318334117	2702.0168318334117	2702.0168318334117	2702.0168318334117	2702.0168318334117	2702.0168318334117	2702.0168318334117	2702.0168318334117	2702.0168318334117	2702.0168318334117	2702.0168318334117	2702.0168318334117	2702.0168318334117	2702.0168318334117	2702.0168318334117	2702.0168318334117	2702.0168318334117	2702.0168318334117	2702.0168318334117	2702.0168318334117	2702.0168318334117	2702.0168318334117	2702.0168318334117	2702.0168318334117	2702.0168318334117	2702.0168318334117
2701.910834760388	2701.910834760388	2701.910834760388	2701.910834760388	2701.910834760388	2701.910834760388	2701.910834760388	2701.910834760388	2701.910834760388	2701.910834760388	2701.910834760388	2701.910834760388	2701.910834760388	2701.910834760388	2701.910834760388	2701.910834760388	2701.910834760388	2701.910834760388	2701.910834760388	2701.910834760388	2701.910834760388	2701.910834760388	2701.910834760388	2701.910834760388	2701.910834760388	2701.910834760388	2701.910834760388	2701.910834760388	2701.910834760388	2701.910834760388
2701.8701220737835	2701.8701220737835	2701.8701220737835	2701.8701220737835	2701.8701220737835	2701.8701220737835	2701.8701220737835	2701.8701220737835	2701.8701220737835	2701.8701220737835	2701.8701220737835	2701.8701220737835	2701.8701220737835	2701.8701220737835	2701.8701220737835	2701.8701220737835	2701.8701220737835	2701.8701220737835	2701.8701220737835	2701.8701220737835	2701.8701220737835	2701.8701220737835	2701.8701220737835	2701.8701220737835	2701.8701220737835	2701.8701220737835	2701.8701220737835	2701.8701220737835	2701.8701220737835	2701.8701220737835
2701.828301305621	2701.828301305621	2701.828301305621	2701.828301305621	2701.828301305621	2701.828301305621	2701.828301305621	2701.828301305621	2701.828301305621	2701.828301305621	2701.828301305621	2701.828301305621	2701.828301305621	2701.828301305621	2701.828301305621	2701.828301305621	2701.828301305621	2701.828301305621	2701.828301305621	2701.828301305621	2701.828301305621	2701.828301305621	2701.828301305621	2701.828301305621	2701.828301305621	2701.828301305621	2701.828301305621	2701.828301305621	2701.828301305621	2701.828301305621
2701.828301305621	2701.828301305621	2701.828301305621	2701.828301305621	2701.828301305621	2701.828301305621	2701.828301305621	2701.828301305621	2701.828301305621	2701.828301305621	2701.828301305621	2701.828301305621	2701.828301305621	2701.828301305621	2701.828301305621	2701.828301305621	2701.828301305621	2701.828301305621	2701.828301305621	2701.828301305621	2701.828301305621	2701.828301305621	2701.828301305621	2701.828301305621	2701.828301305621	2701.828301305621	2701.828301305621	2701.828301305621	2701.828301305621	2701.828301305621
2701.828301305621	2701.828301305621	2701.828301305621	2701.828301305621	2701.828301305621	2701.828301305621	2701.828301305621	2701.828301305621	2701.828301305621	2701.828301305621	2701.828301305621	2701.828301305621	2701.828301305621	2701.828301305621	2701.828301305621	2701.828301305621	2701.828301305621	2701.828301305621	2701.828301305621	2701.828301305621	2701.828301305621	2701.828301305621	2701.828301305621	2701.828301305621	2701.828301305621	2701.828301305621	2701.828301305621	2701.828301305621	2701.828301305621	2701.828301305621
2701.828301305621	2701.828301305621	2701.828301305621	2701.828301305621	2701.828301305621	2701.828301305621	2701.828301305621	2701.828301305621	2701.828301305621	2701.828301305621	2701.828301305621	2701.828301305621	2701.828301305621	2701.828301305621	2701.828301305621	2701.828301305621	2701.828301305621	2701.828301305621	2701.828301305621	2701.828301305621	2701.828301305621	2701.828301305621	2701.828301305621	2701.828301305621	2701.828301305621	2701.828301305621	2701.828301305621	2701.828301305621	2701.828301305621	2701.828301305621
2701.828301305621	2701.828301305621	2701.828301305621	2701.828301305621	2701.828301305621	2701.828301305621	2701.828301305621	2701.828301305621	2701.828301305621	2701.828301305621	2701.828301305621	2701.828301305621	2701.828301305621	2701.828301305621	2701.828301305621	2701.828301305621	2701.828301305621	2701.828301305621	2701.828301305621	2701.828301305621	2701.828301305621	2701.828301305621	2701.828301305621	2701.828301305621	2701.828301305621	2701.828301305621	2701.828301305621	2701.828301305621	2701.828301305621	2701.828301305621
2701.8145642682516	2701.8145642682516	2701.8145642682516	2701.8145642682516	2701.8145642682516	2701.8145642682516	2701.8145642682516	2701.8145642682516	2701.8145642682516	2701.8145642682516	2701.8145642682516	2701.8145642682516	2701.8145642682516	2701.8145642682516	2701.8145642682516	2701.8145642682516	2701.8145642682516	2701.8145642682516	2701.8145642682516	2701.8145642682516	2701.8145642682516	2701.8145642682516	2701.8145642682516	2701.8145642682516	2701.8145642682516	2701.8145642682516	2701.8145642682516	2701.8145642682516	2701.8145642682516	2701.8145642682516
2701.8145642682516	2701.8145642682516	2701.8145642682516	2701.8145642682516	2701.8145642682516	2701.8145642682516	2701.8145642682516	2701.8145642682516	2701.8145642682516	2701.8145642682516	2701.8145642682516	2701.8145642682516	2701.8145642682516	2701.8145642682516	2701.8145642682516	2701.8145642682516	2701.8145642682516	2701.8145642682516	2701.8145642682516	2701.8145642682516	2701.8145642682516	2701.8145642682516	2701.8145642682516	2701.8145642682516	2701.8145642682516	2701.8145642682516	2701.8145642682516	2701.8145642682516	2701.8145642682516	2701.8145642682516
2701.8145642682516	2701.8145642682516	2701.8145642682516	2701.8145642682516	2701.8145642682516	2701.8145642682516	2701.8145642682516	2701.8145642682516	2701.8145642682516	2701.8145642682516	2701.8145642682516	2701.8145642682516	2701.8145642682516	2701.8145642682516	2701.8145642682516	2701.8145642682516	2701.8145642682516	2701.8145642682516	2701.8145642682516	2701.8145642682516	2701.8145642682516	2701.8145642682516	2701.8145642682516	2701.8145642682516	2701.8145642682516	2701.8145642682516	2701.8145642682516	2701.8145642682516	2701.8145642682516	2701.8145642682516
2701.7617924601664	2701.7617924601664	2701.7617924601664	2701.7617924601664	2701.7617924601664	2701.7617924601664	2701.7617924601664	2701.7617924601664	2701.7617924601664	2701.7617924601664	2701.7617924601664	2701.7617924601664	2701.7617924601664	2701.7617924601664	2701.7617924601664	2701.7617924601664	2701.7617924601664	2701.7617924601664	2701.7617924601664	2701.7617924601664	2701.7617924601664	2701.7617924601664	2701.7617924601664	2701.7617924601664	2701.7617924601664	2701.7617924601664	2701.7617924601664	2701.7617924601664	2701.7617924601664	2701.7617924601664
2701.7617924601664	2701.7617924601664	2701.7617924601664	2701.7617924601664	2701.7617924601664	2701.7617924601664	2701.7617924601664	2701.7617924601664	2701.7617924601664	2701.7617924601664	2701.7617924601664	2701.7617924601664	2701.7617924601664	2701.7617924601664	2701.7617924601664	2701.7617924601664	2701.7617924601664	2701.7617924601664	2701.7617924601664	2701.7617924601664	2701.7617924601664	2701.7617924601664	2701.7617924601664	2701.7617924601664	2701.7617924601664	2701.7617924601664	2701.7617924601664	2701.7617924601664	2701.7617924601664	2701.7617924601664
2701.7417678416887	2701.7417678416887	2701.7417678416887	2701.7417678416887	2701.7417678416887	2701.7417678416887	2701.7417678416887	2701.7417678416887	2701.7417678416887	2701.7417678416887	2701.7417678416887	2701.7417678416887	2701.7417678416887	2701.7417678416887	2701.7417678416887	2701.7417678416887	2701.7417678416887	2701.7417678416887	2701.7417678416887	2701.7417678416887	2701.7417678416887	2701.7417678416887	2701.7417678416887	2701.7417678416887	2701.7417678416887	2701.7417678416887	2701.7417678416887	2701.7417678416887	2701.7417678416887	2701.7417678416887
2701.7093564706306	2701.7093564706306	2701.7093564706306	2701.7093564706306	2701.7093564706306	2701.7093564706306	2701.7093564706306	2701.7093564706306	2701.7093564706306	2701.7093564706306	2701.7093564706306	2701.7093564706306	2701.7093564706306	2701.7093564706306	2701.7093564706306	2701.7093564706306	2701.7093564706306	2701.7093564706306	2701.7093564706306	2701.7093564706306	2701.7093564706306	2701.7093564706306	2701.7093564706306	2701.7093564706306	2701.7093564706306	2701.7093564706306	2701.7093564706306	2701.7093564706306	2701.7093564706306	2701.7093564706306
2701.676119500398	2701.676119500398	2701.676119500398	2701.676119500398	2701.676119500398	2701.676119500398	2701.676119500398	2701.676119500398	2701.676119500398	2701.676119500398	2701.676119500398	2701.676119500398	2701.676119500398	2701.676119500398	2701.676119500398	2701.676119500398	2701.676119500398	2701.676119500398	2701.676119500398	2701.676119500398	2701.676119500398	2701.676119500398	2701.676119500398	2701.676119500398	2701.676119500398	2701.676119500398	2701.676119500398	2701.676119500398	2701.676119500398	2701.676119500398
2701.6748485108037	2701.6748485108037	2701.6748485108037	2701.6748485108037	2701.6748485108037	2701.6748485108037	2701.6748485108037	2701.6748485108037	2701.6748485108037	2701.6748485108037	2701.6748485108037	2701.6748485108037	2701.6748485108037	2701.6748485108037	2701.6748485108037	2701.6748485108037	2701.6748485108037	2701.6748485108037	2701.6748485108037	2701.6748485108037	2701.6748485108037	2701.6748485108037	2701.6748485108037	2701.6748485108037	2701.6748485108037	2701.6748485108037	2701.6748485108037	2701.6748485108037	2701.6748485108037	2701.6748485108037
2701.61810691956	2701.61810691956	2701.61810691956	2701.61810691956	2701.61810691956	2701.61810691956	2701.61810691956	2701.61810691956	2701.61810691956	2701.61810691956	2701.61810691956	2701.61810691956	2701.61810691956	2701.61810691956	2701.61810691956	2701.61810691956	2701.61810691956	2701.61810691956	2701.61810691956	2701.61810691956	2701.61810691956	2701.61810691956	2701.61810691956	2701.61810691956	2701.61810691956	2701.61810691956	2701.61810691956	2701.61810691956	2701.61810691956	2701.61810691956
2701.5932276593617	2701.5932276593617	2701.5932276593617	2701.5932276593617	2701.5932276593617	2701.5932276593617	2701.5932276593617	2701.5932276593617	2701.5932276593617	2701.5932276593617	2701.5932276593617	2701.5932276593617	2701.5932276593617	2701.5932276593617	2701.5932276593617	2701.5932276593617	2701.5932276593617	2701.5932276593617	2701.5932276593617	2701.5932276593617	2701.5932276593617	2701.5932276593617	2701.5932276593617	2701.5932276593617	2701.5932276593617	2701.5932276593617	2701.5932276593617	2701.5932276593617	2701.5932276593617	2701.5932276593617
2701.5932276593617	2701.5932276593617	2701.5932276593617	2701.5932276593617	2701.5932276593617	2701.5932276593617	2701.5932276593617	2701.5932276593617	2701.5932276593617	2701.5932276593617	2701.5932276593617	2701.5932276593617	2701.5932276593617	2701.5932276593617	2701.5932276593617	2701.5932276593617	2701.5932276593617	2701.5932276593617	2701.5932276593617	2701.5932276593617	2701.5932276593617	2701.5932276593617	2701.5932276593617	2701.5932276593617	2701.5932276593617	2701.5932276593617	2701.5932276593617	2701.5932276593617	2701.5932276593617	2701.5932276593617
2701.5932276593617	2701.5932276593617	2701.5932276593617	2701.5932276593617	2701.5932276593617	2701.5932276593617	2701.5932276593617	2701.5932276593617	2701.5932276593617	2701.5932276593617	2701.5932276593617	2701.5932276593617	2701.5932276593617	2701.5932276593617	2701.5932276593617	2701.5932276593617	2701.5932276593617	2701.5932276593617	2701.5932276593617	2701.5932276593617	2701.5932276593617	2701.5932276593617	2701.5932276593617	2701.5932276593617	2701.5932276593617	2701.5932276593617	2701.5932276593617	2701.5932276593617	2701.5932276593617	2701.5932276593617
2701.5763410492386	2701.5763410492386	2701.5763410492386	2701.5763410492386	2701.5763410492386	2701.5763410492386	2701.5763410492386	2701.5763410492386	2701.5763410492386	2701.5763410492386	2701.5763410492386	2701.5763410492386	2701.5763410492386	2701.5763410492386	2701.5763410492386	2701.5763410492386	2701.5763410492386	2701.5763410492386	2701.5763410492386	2701.5763410492386	2701.5763410492386	2701.5763410492386	2701.5763410492386	2701.5763410492386	2701.5763410492386	2701.5763410492386	2701.5763410492386	2701.5763410492386	2701.5763410492386	2701.5763410492386
2701.51160284755	2701.51160284755	2701.51160284755	2701.51160284755	2701.51160284755	2701.51160284755	2701.51160284755	2701.51160284755	2701.51160284755	2701.51160284755	2701.51160284755	2701.51160284755	2701.51160284755	2701.51160284755	2701.51160284755	2701.51160284755	2701.51160284755	2701.51160284755	2701.51160284755	2701.51160284755	2701.51160284755	2701.51160284755	2701.51160284755	2701.51160284755	2701.51160284755	2701.51160284755	2701.51160284755	2701.51160284755	2701.51160284755	2701.51160284755
2701.4454280017276	2701.4454280017276	2701.4454280017276	2701.4454280017276	2701.4454280017276	2701.4454280017276	2701.4454280017276	2701.4454280017276	2701.4454280017276	2701.4454280017276	2701.4454280017276	2701.4454280017276	2701.4454280017276	2701.4454280017276	2701.4454280017276	2701.4454280017276	2701.4454280017276	2701.4454280017276	2701.4454280017276	2701.4454280017276	2701.4454280017276	2701.4454280017276	2701.4454280017276	2701.4454280017276	2701.4454280017276	2701.4454280017276	2701.4454280017276	2701.4454280017276	2701.4454280017276	2701.4454280017276
2701.4454280017276	2701.4454280017276	2701.4454280017276	2701.4454280017276	2701.4454280017276	2701.4454280017276	2701.4454280017276	2701.4454280017276	2701.4454280017276	2701.4454280017276	2701.4454280017276	2701.4454280017276	2701.4454280017276	2701.4454280017276	2701.4454280017276	2701.4454280017276	2701.4454280017276	2701.4454280017276	2701.4454280017276	2701.4454280017276	2701.4454280017276	2701.4454280017276	2701.4454280017276	2701.4454280017276	2701.4454280017276	2701.4454280017276	2701.4454280017276	2701.4454280017276	2701.4454280017276	2701.4454280017276
2701.4454280017276	2701.4454280017276	2701.4454280017276	2701.4454280017276	2701.4454280017276	2701.4454280017276	2701.4454280017276	2701.4454280017276	2701.4454280017276	2701.4454280017276	2701.4454280017276	2701.4454280017276	2701.4454280017276	2701.4454280017276	2701.4454280017276	2701.4454280017276	2701.4454280017276	2701.4454280017276	2701.4454280017276	2701.4454280017276	2701.4454280017276	2701.4454280017276	2701.4454280017276	2701.4454280017276	2701.4454280017276	2701.4454280017276	2701.4454280017276	2701.4454280017276	2701.4454280017276	2701.4454280017276
2701.4367475751437	2701.4367475751437	2701.4367475751437	2701.4367475751437	2701.4367475751437	2701.4367475751437	2701.4367475751437	2701.4367475751437	2701.4367475751437	2701.4367475751437	2701.4367475751437	2701.4367475751437	2701.4367475751437	2701.4367475751437	2701.4367475751437	2701.4367475751437	2701.4367475751437	2701.4367475751437	2701.4367475751437	2701.4367475751437	2701.4367475751437	2701.4367475751437	2701.4367475751437	2701.4367475751437	2701.4367475751437	2701.4367475751437	2701.4367475751437	2701.4367475751437	2701.4367475751437	2701.4367475751437
2701.4367475751437	2701.4367475751437	2701.4367475751437	2701.4367475751437	2701.4367475751437	2701.4367475751437	2701.4367475751437	2701.4367475751437	2701.4367475751437	2701.4367475751437	2701.4367475751437	2701.4367475751437	2701.4367475751437	2701.4367475751437	2701.4367475751437	2701.4367475751437	2701.4367475751437	2701.4367475751437	2701.4367475751437	2701.4367475751437	2701.4367475751437	2701.4367475751437	2701.4367475751437	2701.4367475751437	2701.4367475751437	2701.4367475751437	2701.4367475751437	2701.4367475751437	2701.4367475751437	2701.4367475751437
2701.4180296141135	2701.4180296141135	2701.4180296141135	2701.4180296141135	2701.4180296141135	2701.4180296141135	2701.4180296141135	2701.4180296141135	2701.4180296141135	2701.4180296141135	2701.4180296141135	2701.4180296141135	2701.4180296141135	2701.4180296141135	2701.4180296141135	2701.4180296141135	2701.4180296141135	2701.4180296141135	2701.4180296141135	2701.4180296141135	2701.4180296141135	2701.4180296141135	2701.4180296141135	2701.4180296141135	2701.4180296141135	2701.4180296141135	2701.4180296141135	2701.4180296141135	2701.4180296141135	2701.4180296141135
2701.4180296141135	2701.4180296141135	2701.4180296141135	2701.4180296141135	2701.4180296141135	2701.4180296141135	2701.4180296141135	2701.4180296141135	2701.4180296141135	2701.4180296141135	2701.4180296141135	2701.4180296141135	2701.4180296141135	2701.4180296141135	2701.4180296141135	2701.4180296141135	2701.4180296141135	2701.4180296141135	2701.4180296141135	2701.4180296141135	2701.4180296141135	2701.4180296141135	2701.4180296141135	2701.4180296141135	2701.4180296141135	2701.4180296141135	2701.4180296141135	2701.4180296141135	2701.4180296141135	2701.4180296141135
2701.3195807204297	2701.3195807204297	2701.3195807204297	2701.3195807204297	2701.3195807204297	2701.3195807204297	2701.3195807204297	2701.3195807204297	2701.3195807204297	2701.3195807204297	2701.3195807204297	2701.3195807204297	2701.3195807204297	2701.3195807204297	2701.3195807204297	2701.3195807204297	2701.3195807204297	2701.3195807204297	2701.3195807204297	2701.3195807204297	2701.3195807204297	2701.3195807204297	2701.3195807204297	2701.3195807204297	2701.3195807204297	2701.3195807204297	2701.3195807204297	2701.3195807204297	2701.3195807204297	2701.3195807204297
2701.3195807204297	2701.3195807204297	2701.3195807204297	2701.3195807204297	2701.3195807204297	2701.3195807204297	2701.3195807204297	2701.3195807204297	2701.3195807204297	2701.3195807204297	2701.3195807204297	2701.3195807204297	2701.3195807204297	2701.3195807204297	2701.3195807204297	2701.3195807204297	2701.3195807204297	2701.3195807204297	2701.3195807204297	2701.3195807204297	2701.3195807204297	2701.3195807204297	2701.3195807204297	2701.3195807204297	2701.3195807204297	2701.3195807204297	2701.3195807204297	2701.3195807204297	2701.3195807204297	2701.3195807204297
2701.3195807204297	2701.3195807204297	2701.3195807204297	2701.3195807204297	2701.3195807204297	2701.3195807204297	2701.3195807204297	2701.3195807204297	2701.3195807204297	2701.3195807204297	2701.3195807204297	2701.3195807204297	2701.3195807204297	2701.3195807204297	2701.3195807204297	2701.3195807204297	2701.3195807204297	2701.3195807204297	2701.3195807204297	2701.3195807204297	2701.3195807204297	2701.3195807204297	2701.3195807204297	2701.3195807204297	2701.3195807204297	2701.3195807204297	2701.3195807204297	2701.3195807204297	2701.3195807204297	2701.3195807204297
2701.2297177999	2701.2297177999	2701.2297177999	2701.2297177999	2701.2297177999	2701.2297177999	2701.2297177999	2701.2297177999	2701.2297177999	2701.2297177999	2701.2297177999	2701.2297177999	2701.2297177999	2701.2297177999	2701.2297177999	2701.2297177999	2701.2297177999	2701.2297177999	2701.2297177999	2701.2297177999	2701.2297177999	2701.2297177999	2701.2297177999	2701.2297177999	2701.2297177999	2701.2297177999	2701.2297177999	2701.2297177999	2701.2297177999	2701.2297177999
2701.2297177999	2701.2297177999	2701.2297177999	2701.2297177999	2701.2297177999	2701.2297177999	2701.2297177999	2701.2297177999	2701.2297177999	2701.2297177999	2701.2297177999	2701.2297177999	2701.2297177999	2701.2297177999	2701.2297177999	2701.2297177999	2701.2297177999	2701.2297177999	2701.2297177999	2701.2297177999	2701.2297177999	2701.2297177999	2701.2297177999	2701.2297177999	2701.2297177999	2701.2297177999	2701.2297177999	2701.2297177999	2701.2297177999	2701.2297177999
2701.2297177999	2701.2297177999	2701.2297177999	2701.2297177999	2701.2297177999	2701.2297177999	2701.2297177999	2701.2297177999	2701.2297177999	2701.2297177999	2701.2297177999	2701.2297177999	2701.2297177999	2701.2297177999	2701.2297177999	2701.2297177999	2701.2297177999	2701.2297177999	2701.2297177999	2701.2297177999	2701.2297177999	2701.2297177999	2701.2297177999	2701.2297177999	2701.2297177999	2701.2297177999	2701.2297177999	2701.2297177999	2701.2297177999	2701.2297177999
2701.2297177999	2701.2297177999	2701.2297177999	2701.2297177999	2701.2297177999	2701.2297177999	2701.2297177999	2701.2297177999	2701.2297177999	2701.2297177999	2701.2297177999	2701.2297177999	2701.2297177999	2701.2297177999	2701.2297177999	2701.2297177999	2701.2297177999	2701.2297177999	2701.2297177999	2701.2297177999	2701.2297177999	2701.2297177999	2701.2297177999	2701.2297177999	2701.2297177999	2701.2297177999	2701.2297177999	2701.2297177999	2701.2297177999	2701.2297177999
2701.2297177999	2701.2297177999	2701.2297177999	2701.2297177999	2701.2297177999	2701.2297177999	2701.2297177999	2701.2297177999	2701.2297177999	2701.2297177999	2701.2297177999	2701.2297177999	2701.2297177999	2701.2297177999	2701.2297177999	2701.2297177999	2701.2297177999	2701.2297177999	2701.2297177999	2701.2297177999	2701.2297177999	2701.2297177999	2701.2297177999	2701.2297177999	2701.2297177999	2701.2297177999	2701.2297177999	2701.2297177999	2701.2297177999	2701.2297177999
2701.2297177999	2701.2297177999	2701.2297177999	2701.2297177999	2701.2297177999	2701.2297177999	2701.2297177999	2701.2297177999	2701.2297177999	2701.2297177999	2701.2297177999	2701.2297177999	2701.2297177999	2701.2297177999	2701.2297177999	2701.2297177999	2701.2297177999	2701.2297177999	2701.2297177999	2701.2297177999	2701.2297177999	2701.2297177999	2701.2297177999	2701.2297177999	2701.2297177999	2701.2297177999	2701.2297177999	2701.2297177999	2701.2297177999	2701.2297177999
2701.164534962417	2701.164534962417	2701.164534962417	2701.164534962417	2701.164534962417	2701.164534962417	2701.164534962417	2701.164534962417	2701.164534962417	2701.164534962417	2701.164534962417	2701.164534962417	2701.164534962417	2701.164534962417	2701.164534962417	2701.164534962417	2701.164534962417	2701.164534962417	2701.164534962417	2701.164534962417	2701.164534962417	2701.164534962417	2701.164534962417	2701.164534962417	2701.164534962417	2701.164534962417	2701.164534962417	2701.164534962417	2701.164534962417	2701.164534962417
2701.0851497526874	2701.0851497526874	2701.0851497526874	2701.0851497526874	2701.0851497526874	2701.0851497526874	2701.0851497526874	2701.0851497526874	2701.0851497526874	2701.0851497526874	2701.0851497526874	2701.0851497526874	2701.0851497526874	2701.0851497526874	2701.0851497526874	2701.0851497526874	2701.0851497526874	2701.0851497526874	2701.0851497526874	2701.0851497526874	2701.0851497526874	2701.0851497526874	2701.0851497526874	2701.0851497526874	2701.0851497526874	2701.0851497526874	2701.0851497526874	2701.0851497526874	2701.0851497526874	2701.0851497526874
2701.0851497526874	2701.0851497526874	2701.0851497526874	2701.0851497526874	2701.0851497526874	2701.0851497526874	2701.0851497526874	2701.0851497526874	2701.0851497526874	2701.0851497526874	2701.0851497526874	2701.0851497526874	2701.0851497526874	2701.0851497526874	2701.0851497526874	2701.0851497526874	2701.0851497526874	2701.0851497526874	2701.0851497526874	2701.0851497526874	2701.0851497526874	2701.0851497526874	2701.0851497526874	2701.0851497526874	2701.0851497526874	2701.0851497526874	2701.0851497526874	2701.0851497526874	2701.0851497526874	2701.0851497526874
2701.0851497526874	2701.0851497526874	2701.0851497526874	2701.0851497526874	2701.0851497526874	2701.0851497526874	2701.0851497526874	2701.0851497526874	2701.0851497526874	2701.0851497526874	2701.0851497526874	2701.0851497526874	2701.0851497526874	2701.0851497526874	2701.0851497526874	2701.0851497526874	2701.0851497526874	2701.0851497526874	2701.0851497526874	2701.0851497526874	2701.0851497526874	2701.0851497526874	2701.0851497526874	2701.0851497526874	2701.0851497526874	2701.0851497526874	2701.0851497526874	2701.0851497526874	2701.0851497526874	2701.0851497526874
2701.0851497526874	2701.0851497526874	2701.0851497526874	2701.0851497526874	2701.0851497526874	2701.0851497526874	2701.0851497526874	2701.0851497526874	2701.0851497526874	2701.0851497526874	2701.0851497526874	2701.0851497526874	2701.0851497526874	2701.0851497526874	2701.0851497526874	2701.0851497526874	2701.0851497526874	2701.0851497526874	2701.0851497526874	2701.0851497526874	2701.0851497526874	2701.0851497526874	2701.0851497526874	2701.0851497526874	2701.0851497526874	2701.0851497526874	2701.0851497526874	2701.0851497526874	2701.0851497526874	2701.0851497526874
2701.0851497526874	2701.0851497526874	2701.0851497526874	2701.0851497526874	2701.0851497526874	2701.0851497526874	2701.0851497526874	2701.0851497526874	2701.0851497526874	2701.0851497526874	2701.0851497526874	2701.0851497526874	2701.0851497526874	2701.0851497526874	2701.0851497526874	2701.0851497526874	2701.0851497526874	2701.0851497526874	2701.0851497526874	2701.0851497526874	2701.0851497526874	2701.0851497526874	2701.0851497526874	2701.0851497526874	2701.0851497526874	2701.0851497526874	2701.0851497526874	2701.0851497526874	2701.0851497526874	2701.0851497526874
2701.0851497526874	2701.0851497526874	2701.0851497526874	2701.0851497526874	2701.0851497526874	2701.0851497526874	2701.0851497526874	2701.0851497526874	2701.0851497526874	2701.0851497526874	2701.0851497526874	2701.0851497526874	2701.0851497526874	2701.0851497526874	2701.0851497526874	2701.0851497526874	2701.0851497526874	2701.0851497526874	2701.0851497526874	2701.0851497526874	2701.0851497526874	2701.0851497526874	2701.0851497526874	2701.0851497526874	2701.0851497526874	2701.0851497526874	2701.0851497526874	2701.0851497526874	2701.0851497526874	2701.0851497526874
2701.0851497526874	2701.0851497526874	2701.0851497526874	2701.0851497526874	2701.0851497526874	2701.0851497526874	2701.0851497526874	2701.0851497526874	2701.0851497526874	2701.0851497526874	2701.0851497526874	2701.0851497526874	2701.0851497526874	2701.0851497526874	2701.0851497526874	2701.0851497526874	2701.0851497526874	2701.0851497526874	2701.0851497526874	2701.0851497526874	2701.0851497526874	2701.0851497526874	2701.0851497526874	2701.0851497526874	2701.0851497526874	2701.0851497526874	2701.0851497526874	2701.0851497526874	2701.0851497526874	2701.0851497526874
2701.0851497526874	2701.0851497526874	2701.0851497526874	2701.0851497526874	2701.0851497526874	2701.0851497526874	2701.0851497526874	2701.0851497526874	2701.0851497526874	2701.0851497526874	2701.0851497526874	2701.0851497526874	2701.0851497526874	2701.0851497526874	2701.0851497526874	2701.0851497526874	2701.0851497526874	2701.0851497526874	2701.0851497526874	2701.0851497526874	2701.0851497526874	2701.0851497526874	2701.0851497526874	2701.0851497526874	2701.0851497526874	2701.0851497526874	2701.0851497526874	2701.0851497526874	2701.0851497526874	2701.0851497526874
2701.0851497526874	2701.0851497526874	2701.0851497526874	2701.0851497526874	2701.0851497526874	2701.0851497526874	2701.0851497526874	2701.0851497526874	2701.0851497526874	2701.0851497526874	2701.0851497526874	2701.0851497526874	2701.0851497526874	2701.0851497526874	2701.0851497526874	2701.0851497526874	2701.0851497526874	2701.0851497526874	2701.0851497526874	2701.0851497526874	2701.0851497526874	2701.0851497526874	2701.0851497526874	2701.0851497526874	2701.0851497526874	2701.0851497526874	2701.0851497526874	2701.0851497526874	2701.0851497526874	2701.0851497526874
2701.0851497526874	2701.0851497526874	2701.0851497526874	2701.0851497526874	2701.0851497526874	2701.0851497526874	2701.0851497526874	2701.0851497526874	2701.0851497526874	2701.0851497526874	2701.0851497526874	2701.0851497526874	2701.0851497526874	2701.0851497526874	2701.0851497526874	2701.0851497526874	2701.0851497526874	2701.0851497526874	2701.0851497526874	2701.0851497526874	2701.0851497526874	2701.0851497526874	2701.0851497526874	2701.0851497526874	2701.0851497526874	2701.0851497526874	2701.0851497526874	2701.0851497526874	2701.0851497526874	2701.0851497526874
2701.043687638595	2701.043687638595	2701.043687638595	2701.043687638595	2701.043687638595	2701.043687638595	2701.043687638595	2701.043687638595	2701.043687638595	2701.043687638595	2701.043687638595	2701.043687638595	2701.043687638595	2701.043687638595	2701.043687638595	2701.043687638595	2701.043687638595	2701.043687638595	2701.043687638595	2701.043687638595	2701.043687638595	2701.043687638595	2701.043687638595	2701.043687638595	2701.043687638595	2701.043687638595	2701.043687638595	2701.043687638595	2701.043687638595	2701.043687638595
2700.9857165780127	2700.9857165780127	2700.9857165780127	2700.9857165780127	2700.9857165780127	2700.9857165780127	2700.9857165780127	2700.9857165780127	2700.9857165780127	2700.9857165780127	2700.9857165780127	2700.9857165780127	2700.9857165780127	2700.9857165780127	2700.9857165780127	2700.9857165780127	2700.9857165780127	2700.9857165780127	2700.9857165780127	2700.9857165780127	2700.9857165780127	2700.9857165780127	2700.9857165780127	2700.9857165780127	2700.9857165780127	2700.9857165780127	2700.9857165780127	2700.9857165780127	2700.9857165780127	2700.9857165780127
2700.9857165780127	2700.9857165780127	2700.9857165780127	2700.9857165780127	2700.9857165780127	2700.9857165780127	2700.9857165780127	2700.9857165780127	2700.9857165780127	2700.9857165780127	2700.9857165780127	2700.9857165780127	2700.9857165780127	2700.9857165780127	2700.9857165780127	2700.9857165780127	2700.9857165780127	2700.9857165780127	2700.9857165780127	2700.9857165780127	2700.9857165780127	2700.9857165780127	2700.9857165780127	2700.9857165780127	2700.9857165780127	2700.9857165780127	2700.9857165780127	2700.9857165780127	2700.9857165780127	2700.9857165780127
2700.9857165780127	2700.9857165780127	2700.9857165780127	2700.9857165780127	2700.9857165780127	2700.9857165780127	2700.9857165780127	2700.9857165780127	2700.9857165780127	2700.9857165780127	2700.9857165780127	2700.9857165780127	2700.9857165780127	2700.9857165780127	2700.9857165780127	2700.9857165780127	2700.9857165780127	2700.9857165780127	2700.9857165780127	2700.9857165780127	2700.9857165780127	2700.9857165780127	2700.9857165780127	2700.9857165780127	2700.9857165780127	2700.9857165780127	2700.9857165780127	2700.9857165780127	2700.9857165780127	2700.9857165780127
2700.9548015170244	2700.9548015170244	2700.9548015170244	2700.9548015170244	2700.9548015170244	2700.9548015170244	2700.9548015170244	2700.9548015170244	2700.9548015170244	2700.9548015170244	2700.9548015170244	2700.9548015170244	2700.9548015170244	2700.9548015170244	2700.9548015170244	2700.9548015170244	2700.9548015170244	2700.9548015170244	2700.9548015170244	2700.9548015170244	2700.9548015170244	2700.9548015170244	2700.9548015170244	2700.9548015170244	2700.9548015170244	2700.9548015170244	2700.9548015170244	2700.9548015170244	2700.9548015170244	2700.9548015170244
2700.9129960584673	2700.9129960584673	2700.9129960584673	2700.9129960584673	2700.9129960584673	2700.9129960584673	2700.9129960584673	2700.9129960584673	2700.9129960584673	2700.9129960584673	2700.9129960584673	2700.9129960584673	2700.9129960584673	2700.9129960584673	2700.9129960584673	2700.9129960584673	2700.9129960584673	2700.9129960584673	2700.9129960584673	2700.9129960584673	2700.9129960584673	2700.9129960584673	2700.9129960584673	2700.9129960584673	2700.9129960584673	2700.9129960584673	2700.9129960584673	2700.9129960584673	2700.9129960584673	2700.9129960584673
2700.8702494450367	2700.8702494450367	2700.8702494450367	2700.8702494450367	2700.8702494450367	2700.8702494450367	2700.8702494450367	2700.8702494450367	2700.8702494450367	2700.8702494450367	2700.8702494450367	2700.8702494450367	2700.8702494450367	2700.8702494450367	2700.8702494450367	2700.8702494450367	2700.8702494450367	2700.8702494450367	2700.8702494450367	2700.8702494450367	2700.8702494450367	2700.8702494450367	2700.8702494450367	2700.8702494450367	2700.8702494450367	2700.8702494450367	2700.8702494450367	2700.8702494450367	2700.8702494450367	2700.8702494450367
2700.86706554393	2700.86706554393	2700.86706554393	2700.86706554393	2700.86706554393	2700.86706554393	2700.86706554393	2700.86706554393	2700.86706554393	2700.86706554393	2700.86706554393	2700.86706554393	2700.86706554393	2700.86706554393	2700.86706554393	2700.86706554393	2700.86706554393	2700.86706554393	2700.86706554393	2700.86706554393	2700.86706554393	2700.86706554393	2700.86706554393	2700.86706554393	2700.86706554393	2700.86706554393	2700.86706554393	2700.86706554393	2700.86706554393	2700.86706554393
2700.8479656629597	2700.8479656629597	2700.8479656629597	2700.8479656629597	2700.8479656629597	2700.8479656629597	2700.8479656629597	2700.8479656629597	2700.8479656629597	2700.8479656629597	2700.8479656629597	2700.8479656629597	2700.8479656629597	2700.8479656629597	2700.8479656629597	2700.8479656629597	2700.8479656629597	2700.8479656629597	2700.8479656629597	2700.8479656629597	2700.8479656629597	2700.8479656629597	2700.8479656629597	2700.8479656629597	2700.8479656629597	2700.8479656629597	2700.8479656629597	2700.8479656629597	2700.8479656629597	2700.8479656629597
2700.7212530087186	2700.7212530087186	2700.7212530087186	2700.7212530087186	2700.7212530087186	2700.7212530087186	2700.7212530087186	2700.7212530087186	2700.7212530087186	2700.7212530087186	2700.7212530087186	2700.7212530087186	2700.7212530087186	2700.7212530087186	2700.7212530087186	2700.7212530087186	2700.7212530087186	2700.7212530087186	2700.7212530087186	2700.7212530087186	2700.7212530087186	2700.7212530087186	2700.7212530087186	2700.7212530087186	2700.7212530087186	2700.7212530087186	2700.7212530087186	2700.7212530087186	2700.7212530087186	2700.7212530087186
2700.7212530087186	2700.7212530087186	2700.7212530087186	2700.7212530087186	2700.7212530087186	2700.7212530087186	2700.7212530087186	2700.7212530087186	2700.7212530087186	2700.7212530087186	2700.7212530087186	2700.7212530087186	2700.7212530087186	2700.7212530087186	2700.7212530087186	2700.7212530087186	2700.7212530087186	2700.7212530087186	2700.7212530087186	2700.7212530087186	2700.7212530087186	2700.7212530087186	2700.7212530087186	2700.7212530087186	2700.7212530087186	2700.7212530087186	2700.7212530087186	2700.7212530087186	2700.7212530087186	2700.7212530087186
2700.715337531418	2700.715337531418	2700.715337531418	2700.715337531418	2700.715337531418	2700.715337531418	2700.715337531418	2700.715337531418	2700.715337531418	2700.715337531418	2700.715337531418	2700.715337531418	2700.715337531418	2700.715337531418	2700.715337531418	2700.715337531418	2700.715337531418	2700.715337531418	2700.715337531418	2700.715337531418	2700.715337531418	2700.715337531418	2700.715337531418	2700.715337531418	2700.715337531418	2700.715337531418	2700.715337531418	2700.715337531418	2700.715337531418	2700.715337531418
2700.715337531418	2700.715337531418	2700.715337531418	2700.715337531418	2700.715337531418	2700.715337531418	2700.715337531418	2700.715337531418	2700.715337531418	2700.715337531418	2700.715337531418	2700.715337531418	2700.715337531418	2700.715337531418	2700.715337531418	2700.715337531418	2700.715337531418	2700.715337531418	2700.715337531418	2700.715337531418	2700.715337531418	2700.715337531418	2700.715337531418	2700.715337531418	2700.715337531418	2700.715337531418	2700.715337531418	2700.715337531418	2700.715337531418	2700.715337531418
2700.715337531418	2700.715337531418	2700.715337531418	2700.715337531418	2700.715337531418	2700.715337531418	2700.715337531418	2700.715337531418	2700.715337531418	2700.715337531418	2700.715337531418	2700.715337531418	2700.715337531418	2700.715337531418	2700.715337531418	2700.715337531418	2700.715337531418	2700.715337531418	2700.715337531418	2700.715337531418	2700.715337531418	2700.715337531418	2700.715337531418	2700.715337531418	2700.715337531418	2700.715337531418	2700.715337531418	2700.715337531418	2700.715337531418	2700.715337531418
2700.715337531418	2700.715337531418	2700.715337531418	2700.715337531418	2700.715337531418	2700.715337531418	2700.715337531418	2700.715337531418	2700.715337531418	2700.715337531418	2700.715337531418	2700.715337531418	2700.715337531418	2700.715337531418	2700.715337531418	2700.715337531418	2700.715337531418	2700.715337531418	2700.715337531418	2700.715337531418	2700.715337531418	2700.715337531418	2700.715337531418	2700.715337531418	2700.715337531418	2700.715337531418	2700.715337531418	2700.715337531418	2700.715337531418	2700.715337531418
2700.715337531418	2700.715337531418	2700.715337531418	2700.715337531418	2700.715337531418	2700.715337531418	2700.715337531418	2700.715337531418	2700.715337531418	2700.715337531418	2700.715337531418	2700.715337531418	2700.715337531418	2700.715337531418	2700.715337531418	2700.715337531418	2700.715337531418	2700.715337531418	2700.715337531418	2700.715337531418	2700.715337531418	2700.715337531418	2700.715337531418	2700.715337531418	2700.715337531418	2700.715337531418	2700.715337531418	2700.715337531418	2700.715337531418	2700.715337531418
2700.6170167220744	2700.6170167220744	2700.6170167220744	2700.6170167220744	2700.6170167220744	2700.6170167220744	2700.6170167220744	2700.6170167220744	2700.6170167220744	2700.6170167220744	2700.6170167220744	2700.6170167220744	2700.6170167220744	2700.6170167220744	2700.6170167220744	2700.6170167220744	2700.6170167220744	2700.6170167220744	2700.6170167220744	2700.6170167220744	2700.6170167220744	2700.6170167220744	2700.6170167220744	2700.6170167220744	2700.6170167220744	2700.6170167220744	2700.6170167220744	2700.6170167220744	2700.6170167220744	2700.6170167220744
2700.6170167220744	2700.6170167220744	2700.6170167220744	2700.6170167220744	2700.6170167220744	2700.6170167220744	2700.6170167220744	2700.6170167220744	2700.6170167220744	2700.6170167220744	2700.6170167220744	2700.6170167220744	2700.6170167220744	2700.6170167220744	2700.6170167220744	2700.6170167220744	2700.6170167220744	2700.6170167220744	2700.6170167220744	2700.6170167220744	2700.6170167220744	2700.6170167220744	2700.6170167220744	2700.6170167220744	2700.6170167220744	2700.6170167220744	2700.6170167220744	2700.6170167220744	2700.6170167220744	2700.6170167220744
2700.6170167220744	2700.6170167220744	2700.6170167220744	2700.6170167220744	2700.6170167220744	2700.6170167220744	2700.6170167220744	2700.6170167220744	2700.6170167220744	2700.6170167220744	2700.6170167220744	2700.6170167220744	2700.6170167220744	2700.6170167220744	2700.6170167220744	2700.6170167220744	2700.6170167220744	2700.6170167220744	2700.6170167220744	2700.6170167220744	2700.6170167220744	2700.6170167220744	2700.6170167220744	2700.6170167220744	2700.6170167220744	2700.6170167220744	2700.6170167220744	2700.6170167220744	2700.6170167220744	2700.6170167220744
2700.6170167220744	2700.6170167220744	2700.6170167220744	2700.6170167220744	2700.6170167220744	2700.6170167220744	2700.6170167220744	2700.6170167220744	2700.6170167220744	2700.6170167220744	2700.6170167220744	2700.6170167220744	2700.6170167220744	2700.6170167220744	2700.6170167220744	2700.6170167220744	2700.6170167220744	2700.6170167220744	2700.6170167220744	2700.6170167220744	2700.6170167220744	2700.6170167220744	2700.6170167220744	2700.6170167220744	2700.6170167220744	2700.6170167220744	2700.6170167220744	2700.6170167220744	2700.6170167220744	2700.6170167220744
2700.6170167220744	2700.6170167220744	2700.6170167220744	2700.6170167220744	2700.6170167220744	2700.6170167220744	2700.6170167220744	2700.6170167220744	2700.6170167220744	2700.6170167220744	2700.6170167220744	2700.6170167220744	2700.6170167220744	2700.6170167220744	2700.6170167220744	2700.6170167220744	2700.6170167220744	2700.6170167220744	2700.6170167220744	2700.6170167220744	2700.6170167220744	2700.6170167220744	2700.6170167220744	2700.6170167220744	2700.6170167220744	2700.6170167220744	2700.6170167220744	2700.6170167220744	2700.6170167220744	2700.6170167220744
2700.6170167220744	2700.6170167220744	2700.6170167220744	2700.6170167220744	2700.6170167220744	2700.6170167220744	2700.6170167220744	2700.6170167220744	2700.6170167220744	2700.6170167220744	2700.6170167220744	2700.6170167220744	2700.6170167220744	2700.6170167220744	2700.6170167220744	2700.6170167220744	2700.6170167220744	2700.6170167220744	2700.6170167220744	2700.6170167220744	2700.6170167220744	2700.6170167220744	2700.6170167220744	2700.6170167220744	2700.6170167220744	2700.6170167220744	2700.6170167220744	2700.6170167220744	2700.6170167220744	2700.6170167220744
2700.6056809590696	2700.6056809590696	2700.6056809590696	2700.6056809590696	2700.6056809590696	2700.6056809590696	2700.6056809590696	2700.6056809590696	2700.6056809590696	2700.6056809590696	2700.6056809590696	2700.6056809590696	2700.6056809590696	2700.6056809590696	2700.6056809590696	2700.6056809590696	2700.6056809590696	2700.6056809590696	2700.6056809590696	2700.6056809590696	2700.6056809590696	2700.6056809590696	2700.6056809590696	2700.6056809590696	2700.6056809590696	2700.6056809590696	2700.6056809590696	2700.6056809590696	2700.6056809590696	2700.6056809590696
2700.5469806958254	2700.5469806958254	2700.5469806958254	2700.5469806958254	2700.5469806958254	2700.5469806958254	2700.5469806958254	2700.5469806958254	2700.5469806958254	2700.5469806958254	2700.5469806958254	2700.5469806958254	2700.5469806958254	2700.5469806958254	2700.5469806958254	2700.5469806958254	2700.5469806958254	2700.5469806958254	2700.5469806958254	2700.5469806958254	2700.5469806958254	2700.5469806958254	2700.5469806958254	2700.5469806958254	2700.5469806958254	2700.5469806958254	2700.5469806958254	2700.5469806958254	2700.5469806958254	2700.5469806958254
2700.4523237319318	2700.4523237319318	2700.4523237319318	2700.4523237319318	2700.4523237319318	2700.4523237319318	2700.4523237319318	2700.4523237319318	2700.4523237319318	2700.4523237319318	2700.4523237319318	2700.4523237319318	2700.4523237319318	2700.4523237319318	2700.4523237319318	2700.4523237319318	2700.4523237319318	2700.4523237319318	2700.4523237319318	2700.4523237319318	2700.4523237319318	2700.4523237319318	2700.4523237319318	2700.4523237319318	2700.4523237319318	2700.4523237319318	2700.4523237319318	2700.4523237319318	2700.4523237319318	2700.4523237319318
2700.435451352757	2700.435451352757	2700.435451352757	2700.435451352757	2700.435451352757	2700.435451352757	2700.435451352757	2700.435451352757	2700.435451352757	2700.435451352757	2700.435451352757	2700.435451352757	2700.435451352757	2700.435451352757	2700.435451352757	2700.435451352757	2700.435451352757	2700.435451352757	2700.435451352757	2700.435451352757	2700.435451352757	2700.435451352757	2700.435451352757	2700.435451352757	2700.435451352757	2700.435451352757	2700.435451352757	2700.435451352757	2700.435451352757	2700.435451352757
2700.435451352757	2700.435451352757	2700.435451352757	2700.435451352757	2700.435451352757	2700.435451352757	2700.435451352757	2700.435451352757	2700.435451352757	2700.435451352757	2700.435451352757	2700.435451352757	2700.435451352757	2700.435451352757	2700.435451352757	2700.435451352757	2700.435451352757	2700.435451352757	2700.435451352757	2700.435451352757	2700.435451352757	2700.435451352757	2700.435451352757	2700.435451352757	2700.435451352757	2700.435451352757	2700.435451352757	2700.435451352757	2700.435451352757	2700.435451352757
2700.4121652379727	2700.4121652379727	2700.4121652379727	2700.4121652379727	2700.4121652379727	2700.4121652379727	2700.4121652379727	2700.4121652379727	2700.4121652379727	2700.4121652379727	2700.4121652379727	2700.4121652379727	2700.4121652379727	2700.4121652379727	2700.4121652379727	2700.4121652379727	2700.4121652379727	2700.4121652379727	2700.4121652379727	2700.4121652379727	2700.4121652379727	2700.4121652379727	2700.4121652379727	2700.4121652379727	2700.4121652379727	2700.4121652379727	2700.4121652379727	2700.4121652379727	2700.4121652379727	2700.4121652379727
2700.3916118213406	2700.3916118213406	2700.3916118213406	2700.3916118213406	2700.3916118213406	2700.3916118213406	2700.3916118213406	2700.3916118213406	2700.3916118213406	2700.3916118213406	2700.3916118213406	2700.3916118213406	2700.3916118213406	2700.3916118213406	2700.3916118213406	2700.3916118213406	2700.3916118213406	2700.3916118213406	2700.3916118213406	2700.3916118213406	2700.3916118213406	2700.3916118213406	2700.3916118213406	2700.3916118213406	2700.3916118213406	2700.3916118213406	2700.3916118213406	2700.3916118213406	2700.3916118213406	2700.3916118213406
2700.3916118213406	2700.3916118213406	2700.3916118213406	2700.3916118213406	2700.3916118213406	2700.3916118213406	2700.3916118213406	2700.3916118213406	2700.3916118213406	2700.3916118213406	2700.3916118213406	2700.3916118213406	2700.3916118213406	2700.3916118213406	2700.3916118213406	2700.3916118213406	2700.3916118213406	2700.3916118213406	2700.3916118213406	2700.3916118213406	2700.3916118213406	2700.3916118213406	2700.3916118213406	2700.3916118213406	2700.3916118213406	2700.3916118213406	2700.3916118213406	2700.3916118213406	2700.3916118213406	2700.3916118213406
2700.369910391163	2700.369910391163	2700.369910391163	2700.369910391163	2700.369910391163	2700.369910391163	2700.369910391163	2700.369910391163	2700.369910391163	2700.369910391163	2700.369910391163	2700.369910391163	2700.369910391163	2700.369910391163	2700.369910391163	2700.369910391163	2700.369910391163	2700.369910391163	2700.369910391163	2700.369910391163	2700.369910391163	2700.369910391163	2700.369910391163	2700.369910391163	2700.369910391163	2700.369910391163	2700.369910391163	2700.369910391163	2700.369910391163	2700.369910391163
2700.3668981834744	2700.3668981834744	2700.3668981834744	2700.3668981834744	2700.3668981834744	2700.3668981834744	2700.3668981834744	2700.3668981834744	2700.3668981834744	2700.3668981834744	2700.3668981834744	2700.3668981834744	2700.3668981834744	2700.3668981834744	2700.3668981834744	2700.3668981834744	2700.3668981834744	2700.3668981834744	2700.3668981834744	2700.3668981834744	2700.3668981834744	2700.3668981834744	2700.3668981834744	2700.3668981834744	2700.3668981834744	2700.3668981834744	2700.3668981834744	2700.3668981834744	2700.3668981834744	2700.3668981834744
2700.3325359268815	2700.3325359268815	2700.3325359268815	2700.3325359268815	2700.3325359268815	2700.3325359268815	2700.3325359268815	2700.3325359268815	2700.3325359268815	2700.3325359268815	2700.3325359268815	2700.3325359268815	2700.3325359268815	2700.3325359268815	2700.3325359268815	2700.3325359268815	2700.3325359268815	2700.3325359268815	2700.3325359268815	2700.3325359268815	2700.3325359268815	2700.3325359268815	2700.3325359268815	2700.3325359268815	2700.3325359268815	2700.3325359268815	2700.3325359268815	2700.3325359268815	2700.3325359268815	2700.3325359268815
2700.2884259936604	2700.2884259936604	2700.2884259936604	2700.2884259936604	2700.2884259936604	2700.2884259936604	2700.2884259936604	2700.2884259936604	2700.2884259936604	2700.2884259936604	2700.2884259936604	2700.2884259936604	2700.2884259936604	2700.2884259936604	2700.2884259936604	2700.2884259936604	2700.2884259936604	2700.2884259936604	2700.2884259936604	2700.2884259936604	2700.2884259936604	2700.2884259936604	2700.2884259936604	2700.2884259936604	2700.2884259936604	2700.2884259936604	2700.2884259936604	2700.2884259936604	2700.2884259936604	2700.2884259936604
2700.2884259936604	2700.2884259936604	2700.2884259936604	2700.2884259936604	2700.2884259936604	2700.2884259936604	2700.2884259936604	2700.2884259936604	2700.2884259936604	2700.2884259936604	2700.2884259936604	2700.2884259936604	2700.2884259936604	2700.2884259936604	2700.2884259936604	2700.2884259936604	2700.2884259936604	2700.2884259936604	2700.2884259936604	2700.2884259936604	2700.2884259936604	2700.2884259936604	2700.2884259936604	2700.2884259936604	2700.2884259936604	2700.2884259936604	2700.2884259936604	2700.2884259936604	2700.2884259936604	2700.2884259936604
2700.2884259936604	2700.2884259936604	2700.2884259936604	2700.2884259936604	2700.2884259936604	2700.2884259936604	2700.2884259936604	2700.2884259936604	2700.2884259936604	2700.2884259936604	2700.2884259936604	2700.2884259936604	2700.2884259936604	2700.2884259936604	2700.2884259936604	2700.2884259936604	2700.2884259936604	2700.2884259936604	2700.2884259936604	2700.2884259936604	2700.2884259936604	2700.2884259936604	2700.2884259936604	2700.2884259936604	2700.2884259936604	2700.2884259936604	2700.2884259936604	2700.2884259936604	2700.2884259936604	2700.2884259936604
2700.2884259936604	2700.2884259936604	2700.2884259936604	2700.2884259936604	2700.2884259936604	2700.2884259936604	2700.2884259936604	2700.2884259936604	2700.2884259936604	2700.2884259936604	2700.2884259936604	2700.2884259936604	2700.2884259936604	2700.2884259936604	2700.2884259936604	2700.2884259936604	2700.2884259936604	2700.2884259936604	2700.2884259936604	2700.2884259936604	2700.2884259936604	2700.2884259936604	2700.2884259936604	2700.2884259936604	2700.2884259936604	2700.2884259936604	2700.2884259936604	2700.2884259936604	2700.2884259936604	2700.2884259936604
2700.2884259936604	2700.2884259936604	2700.2884259936604	2700.2884259936604	2700.2884259936604	2700.2884259936604	2700.2884259936604	2700.2884259936604	2700.2884259936604	2700.2884259936604	2700.2884259936604	2700.2884259936604	2700.2884259936604	2700.2884259936604	2700.2884259936604	2700.2884259936604	2700.2884259936604	2700.2884259936604	2700.2884259936604	2700.2884259936604	2700.2884259936604	2700.2884259936604	2700.2884259936604	2700.2884259936604	2700.2884259936604	2700.2884259936604	2700.2884259936604	2700.2884259936604	2700.2884259936604	2700.2884259936604
2700.2560256042393	2700.2560256042393	2700.2560256042393	2700.2560256042393	2700.2560256042393	2700.2560256042393	2700.2560256042393	2700.2560256042393	2700.2560256042393	2700.2560256042393	2700.2560256042393	2700.2560256042393	2700.2560256042393	2700.2560256042393	2700.2560256042393	2700.2560256042393	2700.2560256042393	2700.2560256042393	2700.2560256042393	2700.2560256042393	2700.2560256042393	2700.2560256042393	2700.2560256042393	2700.2560256042393	2700.2560256042393	2700.2560256042393	2700.2560256042393	2700.2560256042393	2700.2560256042393	2700.2560256042393
2700.2560256042393	2700.2560256042393	2700.2560256042393	2700.2560256042393	2700.2560256042393	2700.2560256042393	2700.2560256042393	2700.2560256042393	2700.2560256042393	2700.2560256042393	2700.2560256042393	2700.2560256042393	2700.2560256042393	2700.2560256042393	2700.2560256042393	2700.2560256042393	2700.2560256042393	2700.2560256042393	2700.2560256042393	2700.2560256042393	2700.2560256042393	2700.2560256042393	2700.2560256042393	2700.2560256042393	2700.2560256042393	2700.2560256042393	2700.2560256042393	2700.2560256042393	2700.2560256042393	2700.2560256042393
2700.2560256042393	2700.2560256042393	2700.2560256042393	2700.2560256042393	2700.2560256042393	2700.2560256042393	2700.2560256042393	2700.2560256042393	2700.2560256042393	2700.2560256042393	2700.2560256042393	2700.2560256042393	2700.2560256042393	2700.2560256042393	2700.2560256042393	2700.2560256042393	2700.2560256042393	2700.2560256042393	2700.2560256042393	2700.2560256042393	2700.2560256042393	2700.2560256042393	2700.2560256042393	2700.2560256042393	2700.2560256042393	2700.2560256042393	2700.2560256042393	2700.2560256042393	2700.2560256042393	2700.2560256042393
2700.2560256042393	2700.2560256042393	2700.2560256042393	2700.2560256042393	2700.2560256042393	2700.2560256042393	2700.2560256042393	2700.2560256042393	2700.2560256042393	2700.2560256042393	2700.2560256042393	2700.2560256042393	2700.2560256042393	2700.2560256042393	2700.2560256042393	2700.2560256042393	2700.2560256042393	2700.2560256042393	2700.2560256042393	2700.2560256042393	2700.2560256042393	2700.2560256042393	2700.2560256042393	2700.2560256042393	2700.2560256042393	2700.2560256042393	2700.2560256042393	2700.2560256042393	2700.2560256042393	2700.2560256042393
2700.2383515185966	2700.2383515185966	2700.2383515185966	2700.2383515185966	2700.2383515185966	2700.2383515185966	2700.2383515185966	2700.2383515185966	2700.2383515185966	2700.2383515185966	2700.2383515185966	2700.2383515185966	2700.2383515185966	2700.2383515185966	2700.2383515185966	2700.2383515185966	2700.2383515185966	2700.2383515185966	2700.2383515185966	2700.2383515185966	2700.2383515185966	2700.2383515185966	2700.2383515185966	2700.2383515185966	2700.2383515185966	2700.2383515185966	2700.2383515185966	2700.2383515185966	2700.2383515185966	2700.2383515185966
2700.2383515185966	2700.2383515185966	2700.2383515185966	2700.2383515185966	2700.2383515185966	2700.2383515185966	2700.2383515185966	2700.2383515185966	2700.2383515185966	2700.2383515185966	2700.2383515185966	2700.2383515185966	2700.2383515185966	2700.2383515185966	2700.2383515185966	2700.2383515185966	2700.2383515185966	2700.2383515185966	2700.2383515185966	2700.2383515185966	2700.2383515185966	2700.2383515185966	2700.2383515185966	2700.2383515185966	2700.2383515185966	2700.2383515185966	2700.2383515185966	2700.2383515185966	2700.2383515185966	2700.2383515185966
2700.1931089224167	2700.1931089224167	2700.1931089224167	2700.1931089224167	2700.1931089224167	2700.1931089224167	2700.1931089224167	2700.1931089224167	2700.1931089224167	2700.1931089224167	2700.1931089224167	2700.1931089224167	2700.1931089224167	2700.1931089224167	2700.1931089224167	2700.1931089224167	2700.1931089224167	2700.1931089224167	2700.1931089224167	2700.1931089224167	2700.1931089224167	2700.1931089224167	2700.1931089224167	2700.1931089224167	2700.1931089224167	2700.1931089224167	2700.1931089224167	2700.1931089224167	2700.1931089224167	2700.1931089224167
2700.1842741041696	2700.1842741041696	2700.1842741041696	2700.1842741041696	2700.1842741041696	2700.1842741041696	2700.1842741041696	2700.1842741041696	2700.1842741041696	2700.1842741041696	2700.1842741041696	2700.1842741041696	2700.1842741041696	2700.1842741041696	2700.1842741041696	2700.1842741041696	2700.1842741041696	2700.1842741041696	2700.1842741041696	2700.1842741041696	2700.1842741041696	2700.1842741041696	2700.1842741041696	2700.1842741041696	2700.1842741041696	2700.1842741041696	2700.1842741041696	2700.1842741041696	2700.1842741041696	2700.1842741041696
2700.1825176085817	2700.1825176085817	2700.1825176085817	2700.1825176085817	2700.1825176085817	2700.1825176085817	2700.1825176085817	2700.1825176085817	2700.1825176085817	2700.1825176085817	2700.1825176085817	2700.1825176085817	2700.1825176085817	2700.1825176085817	2700.1825176085817	2700.1825176085817	2700.1825176085817	2700.1825176085817	2700.1825176085817	2700.1825176085817	2700.1825176085817	2700.1825176085817	2700.1825176085817	2700.1825176085817	2700.1825176085817	2700.1825176085817	2700.1825176085817	2700.1825176085817	2700.1825176085817	2700.1825176085817
2700.1825176085817	2700.1825176085817	2700.1825176085817	2700.1825176085817	2700.1825176085817	2700.1825176085817	2700.1825176085817	2700.1825176085817	2700.1825176085817	2700.1825176085817	2700.1825176085817	2700.1825176085817	2700.1825176085817	2700.1825176085817	2700.1825176085817	2700.1825176085817	2700.1825176085817	2700.1825176085817	2700.1825176085817	2700.1825176085817	2700.1825176085817	2700.1825176085817	2700.1825176085817	2700.1825176085817	2700.1825176085817	2700.1825176085817	2700.1825176085817	2700.1825176085817	2700.1825176085817	2700.1825176085817
2700.1825176085817	2700.1825176085817	2700.1825176085817	2700.1825176085817	2700.1825176085817	2700.1825176085817	2700.1825176085817	2700.1825176085817	2700.1825176085817	2700.1825176085817	2700.1825176085817	2700.1825176085817	2700.1825176085817	2700.1825176085817	2700.1825176085817	2700.1825176085817	2700.1825176085817	2700.1825176085817	2700.1825176085817	2700.1825176085817	2700.1825176085817	2700.1825176085817	2700.1825176085817	2700.1825176085817	2700.1825176085817	2700.1825176085817	2700.1825176085817	2700.1825176085817	2700.1825176085817	2700.1825176085817
2700.1739379707183	2700.1739379707183	2700.1739379707183	2700.1739379707183	2700.1739379707183	2700.1739379707183	2700.1739379707183	2700.1739379707183	2700.1739379707183	2700.1739379707183	2700.1739379707183	2700.1739379707183	2700.1739379707183	2700.1739379707183	2700.1739379707183	2700.1739379707183	2700.1739379707183	2700.1739379707183	2700.1739379707183	2700.1739379707183	2700.1739379707183	2700.1739379707183	2700.1739379707183	2700.1739379707183	2700.1739379707183	2700.1739379707183	2700.1739379707183	2700.1739379707183	2700.1739379707183	2700.1739379707183
2700.15307589515	2700.15307589515	2700.15307589515	2700.15307589515	2700.15307589515	2700.15307589515	2700.15307589515	2700.15307589515	2700.15307589515	2700.15307589515	2700.15307589515	2700.15307589515	2700.15307589515	2700.15307589515	2700.15307589515	2700.15307589515	2700.15307589515	2700.15307589515	2700.15307589515	2700.15307589515	2700.15307589515	2700.15307589515	2700.15307589515	2700.15307589515	2700.15307589515	2700.15307589515	2700.15307589515	2700.15307589515	2700.15307589515	2700.15307589515
2700.15307589515	2700.15307589515	2700.15307589515	2700.15307589515	2700.15307589515	2700.15307589515	2700.15307589515	2700.15307589515	2700.15307589515	2700.15307589515	2700.15307589515	2700.15307589515	2700.15307589515	2700.15307589515	2700.15307589515	2700.15307589515	2700.15307589515	2700.15307589515	2700.15307589515	2700.15307589515	2700.15307589515	2700.15307589515	2700.15307589515	2700.15307589515	2700.15307589515	2700.15307589515	2700.15307589515	2700.15307589515	2700.15307589515	2700.15307589515
2700.15307589515	2700.15307589515	2700.15307589515	2700.15307589515	2700.15307589515	2700.15307589515	2700.15307589515	2700.15307589515	2700.15307589515	2700.15307589515	2700.15307589515	2700.15307589515	2700.15307589515	2700.15307589515	2700.15307589515	2700.15307589515	2700.15307589515	2700.15307589515	2700.15307589515	2700.15307589515	2700.15307589515	2700.15307589515	2700.15307589515	2700.15307589515	2700.15307589515	2700.15307589515	2700.15307589515	2700.15307589515	2700.15307589515	2700.15307589515
2700.125594943367	2700.125594943367	2700.125594943367	2700.125594943367	2700.125594943367	2700.125594943367	2700.125594943367	2700.125594943367	2700.125594943367	2700.125594943367	2700.125594943367	2700.125594943367	2700.125594943367	2700.125594943367	2700.125594943367	2700.125594943367	2700.125594943367	2700.125594943367	2700.125594943367	2700.125594943367	2700.125594943367	2700.125594943367	2700.125594943367	2700.125594943367	2700.125594943367	2700.125594943367	2700.125594943367	2700.125594943367	2700.125594943367	2700.125594943367
2700.125594943367	2700.125594943367	2700.125594943367	2700.125594943367	2700.125594943367	2700.125594943367	2700.125594943367	2700.125594943367	2700.125594943367	2700.125594943367	2700.125594943367	2700.125594943367	2700.125594943367	2700.125594943367	2700.125594943367	2700.125594943367	2700.125594943367	2700.125594943367	2700.125594943367	2700.125594943367	2700.125594943367	2700.125594943367	2700.125594943367	2700.125594943367	2700.125594943367	2700.125594943367	2700.125594943367	2700.125594943367	2700.125594943367	2700.125594943367
2700.1191765925405	2700.1191765925405	2700.1191765925405	2700.1191765925405	2700.1191765925405	2700.1191765925405	2700.1191765925405	2700.1191765925405	2700.1191765925405	2700.1191765925405	2700.1191765925405	2700.1191765925405	2700.1191765925405	2700.1191765925405	2700.1191765925405	2700.1191765925405	2700.1191765925405	2700.1191765925405	2700.1191765925405	2700.1191765925405	2700.1191765925405	2700.1191765925405	2700.1191765925405	2700.1191765925405	2700.1191765925405	2700.1191765925405	2700.1191765925405	2700.1191765925405	2700.1191765925405	2700.1191765925405
2700.1191765925405	2700.1191765925405	2700.1191765925405	2700.1191765925405	2700.1191765925405	2700.1191765925405	2700.1191765925405	2700.1191765925405	2700.1191765925405	2700.1191765925405	2700.1191765925405	2700.1191765925405	2700.1191765925405	2700.1191765925405	2700.1191765925405	2700.1191765925405	2700.1191765925405	2700.1191765925405	2700.1191765925405	2700.1191765925405	2700.1191765925405	2700.1191765925405	2700.1191765925405	2700.1191765925405	2700.1191765925405	2700.1191765925405	2700.1191765925405	2700.1191765925405	2700.1191765925405	2700.1191765925405
2700.1106999117196	2700.1106999117196	2700.1106999117196	2700.1106999117196	2700.1106999117196	2700.1106999117196	2700.1106999117196	2700.1106999117196	2700.1106999117196	2700.1106999117196	2700.1106999117196	2700.1106999117196	2700.1106999117196	2700.1106999117196	2700.1106999117196	2700.1106999117196	2700.1106999117196	2700.1106999117196	2700.1106999117196	2700.1106999117196	2700.1106999117196	2700.1106999117196	2700.1106999117196	2700.1106999117196	2700.1106999117196	2700.1106999117196	2700.1106999117196	2700.1106999117196	2700.1106999117196	2700.1106999117196
2700.1106999117196	2700.1106999117196	2700.1106999117196	2700.1106999117196	2700.1106999117196	2700.1106999117196	2700.1106999117196	2700.1106999117196	2700.1106999117196	2700.1106999117196	2700.1106999117196	2700.1106999117196	2700.1106999117196	2700.1106999117196	2700.1106999117196	2700.1106999117196	2700.1106999117196	2700.1106999117196	2700.1106999117196	2700.1106999117196	2700.1106999117196	2700.1106999117196	2700.1106999117196	2700.1106999117196	2700.1106999117196	2700.1106999117196	2700.1106999117196	2700.1106999117196	2700.1106999117196	2700.1106999117196
2700.1106999117196	2700.1106999117196	2700.1106999117196	2700.1106999117196	2700.1106999117196	2700.1106999117196	2700.1106999117196	2700.1106999117196	2700.1106999117196	2700.1106999117196	2700.1106999117196	2700.1106999117196	2700.1106999117196	2700.1106999117196	2700.1106999117196	2700.1106999117196	2700.1106999117196	2700.1106999117196	2700.1106999117196	2700.1106999117196	2700.1106999117196	2700.1106999117196	2700.1106999117196	2700.1106999117196	2700.1106999117196	2700.1106999117196	2700.1106999117196	2700.1106999117196	2700.1106999117196	2700.1106999117196
2700.1106999117196	2700.1106999117196	2700.1106999117196	2700.1106999117196	2700.1106999117196	2700.1106999117196	2700.1106999117196	2700.1106999117196	2700.1106999117196	2700.1106999117196	2700.1106999117196	2700.1106999117196	2700.1106999117196	2700.1106999117196	2700.1106999117196	2700.1106999117196	2700.1106999117196	2700.1106999117196	2700.1106999117196	2700.1106999117196	2700.1106999117196	2700.1106999117196	2700.1106999117196	2700.1106999117196	2700.1106999117196	2700.1106999117196	2700.1106999117196	2700.1106999117196	2700.1106999117196	2700.1106999117196
2700.1106999117196	2700.1106999117196	2700.1106999117196	2700.1106999117196	2700.1106999117196	2700.1106999117196	2700.1106999117196	2700.1106999117196	2700.1106999117196	2700.1106999117196	2700.1106999117196	2700.1106999117196	2700.1106999117196	2700.1106999117196	2700.1106999117196	2700.1106999117196	2700.1106999117196	2700.1106999117196	2700.1106999117196	2700.1106999117196	2700.1106999117196	2700.1106999117196	2700.1106999117196	2700.1106999117196	2700.1106999117196	2700.1106999117196	2700.1106999117196	2700.1106999117196	2700.1106999117196	2700.1106999117196
2700.1106999117196	2700.1106999117196	2700.1106999117196	2700.1106999117196	2700.1106999117196	2700.1106999117196	2700.1106999117196	2700.1106999117196	2700.1106999117196	2700.1106999117196	2700.1106999117196	2700.1106999117196	2700.1106999117196	2700.1106999117196	2700.1106999117196	2700.1106999117196	2700.1106999117196	2700.1106999117196	2700.1106999117196	2700.1106999117196	2700.1106999117196	2700.1106999117196	2700.1106999117196	2700.1106999117196	2700.1106999117196	2700.1106999117196	2700.1106999117196	2700.1106999117196	2700.1106999117196	2700.1106999117196
2700.1106999117196	2700.1106999117196	2700.1106999117196	2700.1106999117196	2700.1106999117196	2700.1106999117196	2700.1106999117196	2700.1106999117196	2700.1106999117196	2700.1106999117196	2700.1106999117196	2700.1106999117196	2700.1106999117196	2700.1106999117196	2700.1106999117196	2700.1106999117196	2700.1106999117196	2700.1106999117196	2700.1106999117196	2700.1106999117196	2700.1106999117196	2700.1106999117196	2700.1106999117196	2700.1106999117196	2700.1106999117196	2700.1106999117196	2700.1106999117196	2700.1106999117196	2700.1106999117196	2700.1106999117196
2700.1074635409555	2700.1074635409555	2700.1074635409555	2700.1074635409555	2700.1074635409555	2700.1074635409555	2700.1074635409555	2700.1074635409555	2700.1074635409555	2700.1074635409555	2700.1074635409555	2700.1074635409555	2700.1074635409555	2700.1074635409555	2700.1074635409555	2700.1074635409555	2700.1074635409555	2700.1074635409555	2700.1074635409555	2700.1074635409555	2700.1074635409555	2700.1074635409555	2700.1074635409555	2700.1074635409555	2700.1074635409555	2700.1074635409555	2700.1074635409555	2700.1074635409555	2700.1074635409555	2700.1074635409555
2700.0983447774283	2700.0983447774283	2700.0983447774283	2700.0983447774283	2700.0983447774283	2700.0983447774283	2700.0983447774283	2700.0983447774283	2700.0983447774283	2700.0983447774283	2700.0983447774283	2700.0983447774283	2700.0983447774283	2700.0983447774283	2700.0983447774283	2700.0983447774283	2700.0983447774283	2700.0983447774283	2700.0983447774283	2700.0983447774283	2700.0983447774283	2700.0983447774283	2700.0983447774283	2700.0983447774283	2700.0983447774283	2700.0983447774283	2700.0983447774283	2700.0983447774283	2700.0983447774283	2700.0983447774283
2700.0970789201924	2700.0970789201924	2700.0970789201924	2700.0970789201924	2700.0970789201924	2700.0970789201924	2700.0970789201924	2700.0970789201924	2700.0970789201924	2700.0970789201924	2700.0970789201924	2700.0970789201924	2700.0970789201924	2700.0970789201924	2700.0970789201924	2700.0970789201924	2700.0970789201924	2700.0970789201924	2700.0970789201924	2700.0970789201924	2700.0970789201924	2700.0970789201924	2700.0970789201924	2700.0970789201924	2700.0970789201924	2700.0970789201924	2700.0970789201924	2700.0970789201924	2700.0970789201924	2700.0970789201924
2700.085158282236	2700.085158282236	2700.085158282236	2700.085158282236	2700.085158282236	2700.085158282236	2700.085158282236	2700.085158282236	2700.085158282236	2700.085158282236	2700.085158282236	2700.085158282236	2700.085158282236	2700.085158282236	2700.085158282236	2700.085158282236	2700.085158282236	2700.085158282236	2700.085158282236	2700.085158282236	2700.085158282236	2700.085158282236	2700.085158282236	2700.085158282236	2700.085158282236	2700.085158282236	2700.085158282236	2700.085158282236	2700.085158282236	2700.085158282236
2700.0766880827605	2700.0766880827605	2700.0766880827605	2700.0766880827605	2700.0766880827605	2700.0766880827605	2700.0766880827605	2700.0766880827605	2700.0766880827605	2700.0766880827605	2700.0766880827605	2700.0766880827605	2700.0766880827605	2700.0766880827605	2700.0766880827605	2700.0766880827605	2700.0766880827605	2700.0766880827605	2700.0766880827605	2700.0766880827605	2700.0766880827605	2700.0766880827605	2700.0766880827605	2700.0766880827605	2700.0766880827605	2700.0766880827605	2700.0766880827605	2700.0766880827605	2700.0766880827605	2700.0766880827605
2700.0689536681643	2700.0689536681643	2700.0689536681643	2700.0689536681643	2700.0689536681643	2700.0689536681643	2700.0689536681643	2700.0689536681643	2700.0689536681643	2700.0689536681643	2700.0689536681643	2700.0689536681643	2700.0689536681643	2700.0689536681643	2700.0689536681643	2700.0689536681643	2700.0689536681643	2700.0689536681643	2700.0689536681643	2700.0689536681643	2700.0689536681643	2700.0689536681643	2700.0689536681643	2700.0689536681643	2700.0689536681643	2700.0689536681643	2700.0689536681643	2700.0689536681643	2700.0689536681643	2700.0689536681643
2700.063159672709	2700.063159672709	2700.063159672709	2700.063159672709	2700.063159672709	2700.063159672709	2700.063159672709	2700.063159672709	2700.063159672709	2700.063159672709	2700.063159672709	2700.063159672709	2700.063159672709	2700.063159672709	2700.063159672709	2700.063159672709	2700.063159672709	2700.063159672709	2700.063159672709	2700.063159672709	2700.063159672709	2700.063159672709	2700.063159672709	2700.063159672709	2700.063159672709	2700.063159672709	2700.063159672709	2700.063159672709	2700.063159672709	2700.063159672709
2700.063159672709	2700.063159672709	2700.063159672709	2700.063159672709	2700.063159672709	2700.063159672709	2700.063159672709	2700.063159672709	2700.063159672709	2700.063159672709	2700.063159672709	2700.063159672709	2700.063159672709	2700.063159672709	2700.063159672709	2700.063159672709	2700.063159672709	2700.063159672709	2700.063159672709	2700.063159672709	2700.063159672709	2700.063159672709	2700.063159672709	2700.063159672709	2700.063159672709	2700.063159672709	2700.063159672709	2700.063159672709	2700.063159672709	2700.063159672709
2700.063159672709	2700.063159672709	2700.063159672709	2700.063159672709	2700.063159672709	2700.063159672709	2700.063159672709	2700.063159672709	2700.063159672709	2700.063159672709	2700.063159672709	2700.063159672709	2700.063159672709	2700.063159672709	2700.063159672709	2700.063159672709	2700.063159672709	2700.063159672709	2700.063159672709	2700.063159672709	2700.063159672709	2700.063159672709	2700.063159672709	2700.063159672709	2700.063159672709	2700.063159672709	2700.063159672709	2700.063159672709	2700.063159672709	2700.063159672709
2700.0550121724286	2700.0550121724286	2700.0550121724286	2700.0550121724286	2700.0550121724286	2700.0550121724286	2700.0550121724286	2700.0550121724286	2700.0550121724286	2700.0550121724286	2700.0550121724286	2700.0550121724286	2700.0550121724286	2700.0550121724286	2700.0550121724286	2700.0550121724286	2700.0550121724286	2700.0550121724286	2700.0550121724286	2700.0550121724286	2700.0550121724286	2700.0550121724286	2700.0550121724286	2700.0550121724286	2700.0550121724286	2700.0550121724286	2700.0550121724286	2700.0550121724286	2700.0550121724286	2700.0550121724286
2700.0550121724286	2700.0550121724286	2700.0550121724286	2700.0550121724286	2700.0550121724286	2700.0550121724286	2700.0550121724286	2700.0550121724286	2700.0550121724286	2700.0550121724286	2700.0550121724286	2700.0550121724286	2700.0550121724286	2700.0550121724286	2700.0550121724286	2700.0550121724286	2700.0550121724286	2700.0550121724286	2700.0550121724286	2700.0550121724286	2700.0550121724286	2700.0550121724286	2700.0550121724286	2700.0550121724286	2700.0550121724286	2700.0550121724286	2700.0550121724286	2700.0550121724286	2700.0550121724286	2700.0550121724286
2700.0550121724286	2700.0550121724286	2700.0550121724286	2700.0550121724286	2700.0550121724286	2700.0550121724286	2700.0550121724286	2700.0550121724286	2700.0550121724286	2700.0550121724286	2700.0550121724286	2700.0550121724286	2700.0550121724286	2700.0550121724286	2700.0550121724286	2700.0550121724286	2700.0550121724286	2700.0550121724286	2700.0550121724286	2700.0550121724286	2700.0550121724286	2700.0550121724286	2700.0550121724286	2700.0550121724286	2700.0550121724286	2700.0550121724286	2700.0550121724286	2700.0550121724286	2700.0550121724286	2700.0550121724286
2700.046978256295	2700.046978256295	2700.046978256295	2700.046978256295	2700.046978256295	2700.046978256295	2700.046978256295	2700.046978256295	2700.046978256295	2700.046978256295	2700.046978256295	2700.046978256295	2700.046978256295	2700.046978256295	2700.046978256295	2700.046978256295	2700.046978256295	2700.046978256295	2700.046978256295	2700.046978256295	2700.046978256295	2700.046978256295	2700.046978256295	2700.046978256295	2700.046978256295	2700.046978256295	2700.046978256295	2700.046978256295	2700.046978256295	2700.046978256295
2700.046978256295	2700.046978256295	2700.046978256295	2700.046978256295	2700.046978256295	2700.046978256295	2700.046978256295	2700.046978256295	2700.046978256295	2700.046978256295	2700.046978256295	2700.046978256295	2700.046978256295	2700.046978256295	2700.046978256295	2700.046978256295	2700.046978256295	2700.046978256295	2700.046978256295	2700.046978256295	2700.046978256295	2700.046978256295	2700.046978256295	2700.046978256295	2700.046978256295	2700.046978256295	2700.046978256295	2700.046978256295	2700.046978256295	2700.046978256295
2700.0455764832545	2700.0455764832545	2700.0455764832545	2700.0455764832545	2700.0455764832545	2700.0455764832545	2700.0455764832545	2700.0455764832545	2700.0455764832545	2700.0455764832545	2700.0455764832545	2700.0455764832545	2700.0455764832545	2700.0455764832545	2700.0455764832545	2700.0455764832545	2700.0455764832545	2700.0455764832545	2700.0455764832545	2700.0455764832545	2700.0455764832545	2700.0455764832545	2700.0455764832545	2700.0455764832545	2700.0455764832545	2700.0455764832545	2700.0455764832545	2700.0455764832545	2700.0455764832545	2700.0455764832545
2700.0325698508755	2700.0325698508755	2700.0325698508755	2700.0325698508755	2700.0325698508755	2700.0325698508755	2700.0325698508755	2700.0325698508755	2700.0325698508755	2700.0325698508755	2700.0325698508755	2700.0325698508755	2700.0325698508755	2700.0325698508755	2700.0325698508755	2700.0325698508755	2700.0325698508755	2700.0325698508755	2700.0325698508755	2700.0325698508755	2700.0325698508755	2700.0325698508755	2700.0325698508755	2700.0325698508755	2700.0325698508755	2700.0325698508755	2700.0325698508755	2700.0325698508755	2700.0325698508755	2700.0325698508755
2700.0325698508755	2700.0325698508755	2700.0325698508755	2700.0325698508755	2700.0325698508755	2700.0325698508755	2700.0325698508755	2700.0325698508755	2700.0325698508755	2700.0325698508755	2700.0325698508755	2700.0325698508755	2700.0325698508755	2700.0325698508755	2700.0325698508755	2700.0325698508755	2700.0325698508755	2700.0325698508755	2700.0325698508755	2700.0325698508755	2700.0325698508755	2700.0325698508755	2700.0325698508755	2700.0325698508755	2700.0325698508755	2700.0325698508755	2700.0325698508755	2700.0325698508755	2700.0325698508755	2700.0325698508755
2700.0325698508755	2700.0325698508755	2700.0325698508755	2700.0325698508755	2700.0325698508755	2700.0325698508755	2700.0325698508755	2700.0325698508755	2700.0325698508755	2700.0325698508755	2700.0325698508755	2700.0325698508755	2700.0325698508755	2700.0325698508755	2700.0325698508755	2700.0325698508755	2700.0325698508755	2700.0325698508755	2700.0325698508755	2700.0325698508755	2700.0325698508755	2700.0325698508755	2700.0325698508755	2700.0325698508755	2700.0325698508755	2700.0325698508755	2700.0325698508755	2700.0325698508755	2700.0325698508755	2700.0325698508755
2700.0325698508755	2700.0325698508755	2700.0325698508755	2700.0325698508755	2700.0325698508755	2700.0325698508755	2700.0325698508755	2700.0325698508755	2700.0325698508755	2700.0325698508755	2700.0325698508755	2700.0325698508755	2700.0325698508755	2700.0325698508755	2700.0325698508755	2700.0325698508755	2700.0325698508755	2700.0325698508755	2700.0325698508755	2700.0325698508755	2700.0325698508755	2700.0325698508755	2700.0325698508755	2700.0325698508755	2700.0325698508755	2700.0325698508755	2700.0325698508755	2700.0325698508755	2700.0325698508755	2700.0325698508755
2700.0325698508755	2700.0325698508755	2700.0325698508755	2700.0325698508755	2700.0325698508755	2700.0325698508755	2700.0325698508755	2700.0325698508755	2700.0325698508755	2700.0325698508755	2700.0325698508755	2700.0325698508755	2700.0325698508755	2700.0325698508755	2700.0325698508755	2700.0325698508755	2700.0325698508755	2700.0325698508755	2700.0325698508755	2700.0325698508755	2700.0325698508755	2700.0325698508755	2700.0325698508755	2700.0325698508755	2700.0325698508755	2700.0325698508755	2700.0325698508755	2700.0325698508755	2700.0325698508755	2700.0325698508755
2700.0325698508755	2700.0325698508755	2700.0325698508755	2700.0325698508755	2700.0325698508755	2700.0325698508755	2700.0325698508755	2700.0325698508755	2700.0325698508755	2700.0325698508755	2700.0325698508755	2700.0325698508755	2700.0325698508755	2700.0325698508755	2700.0325698508755	2700.0325698508755	2700.0325698508755	2700.0325698508755	2700.0325698508755	2700.0325698508755	2700.0325698508755	2700.0325698508755	2700.0325698508755	2700.0325698508755	2700.0325698508755	2700.0325698508755	2700.0325698508755	2700.0325698508755	2700.0325698508755	2700.0325698508755
2700.0325698508755	2700.0325698508755	2700.0325698508755	2700.0325698508755	2700.0325698508755	2700.0325698508755	2700.0325698508755	2700.0325698508755	2700.0325698508755	2700.0325698508755	2700.0325698508755	2700.0325698508755	2700.0325698508755	2700.0325698508755	2700.0325698508755	2700.0325698508755	2700.0325698508755	2700.0325698508755	2700.0325698508755	2700.0325698508755	2700.0325698508755	2700.0325698508755	2700.0325698508755	2700.0325698508755	2700.0325698508755	2700.0325698508755	2700.0325698508755	2700.0325698508755	2700.0325698508755	2700.0325698508755
2700.0285362220097	2700.0285362220097	2700.0285362220097	2700.0285362220097	2700.0285362220097	2700.0285362220097	2700.0285362220097	2700.0285362220097	2700.0285362220097	2700.0285362220097	2700.0285362220097	2700.0285362220097	2700.0285362220097	2700.0285362220097	2700.0285362220097	2700.0285362220097	2700.0285362220097	2700.0285362220097	2700.0285362220097	2700.0285362220097	2700.0285362220097	2700.0285362220097	2700.0285362220097	2700.0285362220097	2700.0285362220097	2700.0285362220097	2700.0285362220097	2700.0285362220097	2700.0285362220097	2700.0285362220097
2700.0285362220097	2700.0285362220097	2700.0285362220097	2700.0285362220097	2700.0285362220097	2700.0285362220097	2700.0285362220097	2700.0285362220097	2700.0285362220097	2700.0285362220097	2700.0285362220097	2700.0285362220097	2700.0285362220097	2700.0285362220097	2700.0285362220097	2700.0285362220097	2700.0285362220097	2700.0285362220097	2700.0285362220097	2700.0285362220097	2700.0285362220097	2700.0285362220097	2700.0285362220097	2700.0285362220097	2700.0285362220097	2700.0285362220097	2700.0285362220097	2700.0285362220097	2700.0285362220097	2700.0285362220097
2700.0247539513603	2700.0247539513603	2700.0247539513603	2700.0247539513603	2700.0247539513603	2700.0247539513603	2700.0247539513603	2700.0247539513603	2700.0247539513603	2700.0247539513603	2700.0247539513603	2700.0247539513603	2700.0247539513603	2700.0247539513603	2700.0247539513603	2700.0247539513603	2700.0247539513603	2700.0247539513603	2700.0247539513603	2700.0247539513603	2700.0247539513603	2700.0247539513603	2700.0247539513603	2700.0247539513603	2700.0247539513603	2700.0247539513603	2700.0247539513603	2700.0247539513603	2700.0247539513603	2700.0247539513603
2700.0247539513603	2700.0247539513603	2700.0247539513603	2700.0247539513603	2700.0247539513603	2700.0247539513603	2700.0247539513603	2700.0247539513603	2700.0247539513603	2700.0247539513603	2700.0247539513603	2700.0247539513603	2700.0247539513603	2700.0247539513603	2700.0247539513603	2700.0247539513603	2700.0247539513603	2700.0247539513603	2700.0247539513603	2700.0247539513603	2700.0247539513603	2700.0247539513603	2700.0247539513603	2700.0247539513603	2700.0247539513603	2700.0247539513603	2700.0247539513603	2700.0247539513603	2700.0247539513603	2700.0247539513603
2700.0247539513603	2700.0247539513603	2700.0247539513603	2700.0247539513603	2700.0247539513603	2700.0247539513603	2700.0247539513603	2700.0247539513603	2700.0247539513603	2700.0247539513603	2700.0247539513603	2700.0247539513603	2700.0247539513603	2700.0247539513603	2700.0247539513603	2700.0247539513603	2700.0247539513603	2700.0247539513603	2700.0247539513603	2700.0247539513603	2700.0247539513603	2700.0247539513603	2700.0247539513603	2700.0247539513603	2700.0247539513603	2700.0247539513603	2700.0247539513603	2700.0247539513603	2700.0247539513603	2700.0247539513603
2700.0247539513603	2700.0247539513603	2700.0247539513603	2700.0247539513603	2700.0247539513603	2700.0247539513603	2700.0247539513603	2700.0247539513603	2700.0247539513603	2700.0247539513603	2700.0247539513603	2700.0247539513603	2700.0247539513603	2700.0247539513603	2700.0247539513603	2700.0247539513603	2700.0247539513603	2700.0247539513603	2700.0247539513603	2700.0247539513603	2700.0247539513603	2700.0247539513603	2700.0247539513603	2700.0247539513603	2700.0247539513603	2700.0247539513603	2700.0247539513603	2700.0247539513603	2700.0247539513603	2700.0247539513603
2700.0239752454963	2700.0239752454963	2700.0239752454963	2700.0239752454963	2700.0239752454963	2700.0239752454963	2700.0239752454963	2700.0239752454963	2700.0239752454963	2700.0239752454963	2700.0239752454963	2700.0239752454963	2700.0239752454963	2700.0239752454963	2700.0239752454963	2700.0239752454963	2700.0239752454963	2700.0239752454963	2700.0239752454963	2700.0239752454963	2700.0239752454963	2700.0239752454963	2700.0239752454963	2700.0239752454963	2700.0239752454963	2700.0239752454963	2700.0239752454963	2700.0239752454963	2700.0239752454963	2700.0239752454963
2700.020407397755	2700.020407397755	2700.020407397755	2700.020407397755	2700.020407397755	2700.020407397755	2700.020407397755	2700.020407397755	2700.020407397755	2700.020407397755	2700.020407397755	2700.020407397755	2700.020407397755	2700.020407397755	2700.020407397755	2700.020407397755	2700.020407397755	2700.020407397755	2700.020407397755	2700.020407397755	2700.020407397755	2700.020407397755	2700.020407397755	2700.020407397755	2700.020407397755	2700.020407397755	2700.020407397755	2700.020407397755	2700.020407397755	2700.020407397755
2700.020407397755	2700.020407397755	2700.020407397755	2700.020407397755	2700.020407397755	2700.020407397755	2700.020407397755	2700.020407397755	2700.020407397755	2700.020407397755	2700.020407397755	2700.020407397755	2700.020407397755	2700.020407397755	2700.020407397755	2700.020407397755	2700.020407397755	2700.020407397755	2700.020407397755	2700.020407397755	2700.020407397755	2700.020407397755	2700.020407397755	2700.020407397755	2700.020407397755	2700.020407397755	2700.020407397755	2700.020407397755	2700.020407397755	2700.020407397755
2700.0198020086823	2700.0198020086823	2700.0198020086823	2700.0198020086823	2700.0198020086823	2700.0198020086823	2700.0198020086823	2700.0198020086823	2700.0198020086823	2700.0198020086823	2700.0198020086823	2700.0198020086823	2700.0198020086823	2700.0198020086823	2700.0198020086823	2700.0198020086823	2700.0198020086823	2700.0198020086823	2700.0198020086823	2700.0198020086823	2700.0198020086823	2700.0198020086823	2700.0198020086823	2700.0198020086823	2700.0198020086823	2700.0198020086823	2700.0198020086823	2700.0198020086823	2700.0198020086823	2700.0198020086823
2700.0198020086823	2700.0198020086823	2700.0198020086823	2700.0198020086823	2700.0198020086823	2700.0198020086823	2700.0198020086823	2700.0198020086823	2700.0198020086823	2700.0198020086823	2700.0198020086823	2700.0198020086823	2700.0198020086823	2700.0198020086823	2700.0198020086823	2700.0198020086823	2700.0198020086823	2700.0198020086823	2700.0198020086823	2700.0198020086823	2700.0198020086823	2700.0198020086823	2700.0198020086823	2700.0198020086823	2700.0198020086823	2700.0198020086823	2700.0198020086823	2700.0198020086823	2700.0198020086823	2700.0198020086823
2700.019118726198	2700.019118726198	2700.019118726198	2700.019118726198	2700.019118726198	2700.019118726198	2700.019118726198	2700.019118726198	2700.019118726198	2700.019118726198	2700.019118726198	2700.019118726198	2700.019118726198	2700.019118726198	2700.019118726198	2700.019118726198	2700.019118726198	2700.019118726198	2700.019118726198	2700.019118726198	2700.019118726198	2700.019118726198	2700.019118726198	2700.019118726198	2700.019118726198	2700.019118726198	2700.019118726198	2700.019118726198	2700.019118726198	2700.019118726198
2700.0188611028284	2700.0188611028284	2700.0188611028284	2700.0188611028284	2700.0188611028284	2700.0188611028284	2700.0188611028284	2700.0188611028284	2700.0188611028284	2700.0188611028284	2700.0188611028284	2700.0188611028284	2700.0188611028284	2700.0188611028284	2700.0188611028284	2700.0188611028284	2700.0188611028284	2700.0188611028284	2700.0188611028284	2700.0188611028284	2700.0188611028284	2700.0188611028284	2700.0188611028284	2700.0188611028284	2700.0188611028284	2700.0188611028284	2700.0188611028284	2700.0188611028284	2700.0188611028284	2700.0188611028284
2700.0160301645974	2700.0160301645974	2700.0160301645974	2700.0160301645974	2700.0160301645974	2700.0160301645974	2700.0160301645974	2700.0160301645974	2700.0160301645974	2700.0160301645974	2700.0160301645974	2700.0160301645974	2700.0160301645974	2700.0160301645974	2700.0160301645974	2700.0160301645974	2700.0160301645974	2700.0160301645974	2700.0160301645974	2700.0160301645974	2700.0160301645974	2700.0160301645974	2700.0160301645974	2700.0160301645974	2700.0160301645974	2700.0160301645974	2700.0160301645974	2700.0160301645974	2700.0160301645974	2700.0160301645974
2700.0144367724242	2700.0144367724242	2700.0144367724242	2700.0144367724242	2700.0144367724242	2700.0144367724242	2700.0144367724242	2700.0144367724242	2700.0144367724242	2700.0144367724242	2700.0144367724242	2700.0144367724242	2700.0144367724242	2700.0144367724242	2700.0144367724242	2700.0144367724242	2700.0144367724242	2700.0144367724242	2700.0144367724242	2700.0144367724242	2700.0144367724242	2700.0144367724242	2700.0144367724242	2700.0144367724242	2700.0144367724242	2700.0144367724242	2700.0144367724242	2700.0144367724242	2700.0144367724242	2700.0144367724242
2700.0144031958625	2700.0144031958625	2700.0144031958625	2700.0144031958625	2700.0144031958625	2700.0144031958625	2700.0144031958625	2700.0144031958625	2700.0144031958625	2700.0144031958625	2700.0144031958625	2700.0144031958625	2700.0144031958625	2700.0144031958625	2700.0144031958625	2700.0144031958625	2700.0144031958625	2700.0144031958625	2700.0144031958625	2700.0144031958625	2700.0144031958625	2700.0144031958625	2700.0144031958625	2700.0144031958625	2700.0144031958625	2700.0144031958625	2700.0144031958625	2700.0144031958625	2700.0144031958625	2700.0144031958625
2700.0124621318464	2700.0124621318464	2700.0124621318464	2700.0124621318464	2700.0124621318464	2700.0124621318464	2700.0124621318464	2700.0124621318464	2700.0124621318464	2700.0124621318464	2700.0124621318464	2700.0124621318464	2700.0124621318464	2700.0124621318464	2700.0124621318464	2700.0124621318464	2700.0124621318464	2700.0124621318464	2700.0124621318464	2700.0124621318464	2700.0124621318464	2700.0124621318464	2700.0124621318464	2700.0124621318464	2700.0124621318464	2700.0124621318464	2700.0124621318464	2700.0124621318464	2700.0124621318464	2700.0124621318464
2700.0124621318464	2700.0124621318464	2700.0124621318464	2700.0124621318464	2700.0124621318464	2700.0124621318464	2700.0124621318464	2700.0124621318464	2700.0124621318464	2700.0124621318464	2700.0124621318464	2700.0124621318464	2700.0124621318464	2700.0124621318464	2700.0124621318464	2700.0124621318464	2700.0124621318464	2700.0124621318464	2700.0124621318464	2700.0124621318464	2700.0124621318464	2700.0124621318464	2700.0124621318464	2700.0124621318464	2700.0124621318464	2700.0124621318464	2700.0124621318464	2700.0124621318464	2700.0124621318464	2700.0124621318464
2700.0124621318464	2700.0124621318464	2700.0124621318464	2700.0124621318464	2700.0124621318464	2700.0124621318464	2700.0124621318464	2700.0124621318464	2700.0124621318464	2700.0124621318464	2700.0124621318464	2700.0124621318464	2700.0124621318464	2700.0124621318464	2700.0124621318464	2700.0124621318464	2700.0124621318464	2700.0124621318464	2700.0124621318464	2700.0124621318464	2700.0124621318464	2700.0124621318464	2700.0124621318464	2700.0124621318464	2700.0124621318464	2700.0124621318464	2700.0124621318464	2700.0124621318464	2700.0124621318464	2700.0124621318464
2700.0114199637487	2700.0114199637487	2700.0114199637487	2700.0114199637487	2700.0114199637487	2700.0114199637487	2700.0114199637487	2700.0114199637487	2700.0114199637487	2700.0114199637487	2700.0114199637487	2700.0114199637487	2700.0114199637487	2700.0114199637487	2700.0114199637487	2700.0114199637487	2700.0114199637487	2700.0114199637487	2700.0114199637487	2700.0114199637487	2700.0114199637487	2700.0114199637487	2700.0114199637487	2700.0114199637487	2700.0114199637487	2700.0114199637487	2700.0114199637487	2700.0114199637487	2700.0114199637487	2700.0114199637487
2700.0114199637487	2700.0114199637487	2700.0114199637487	2700.0114199637487	2700.0114199637487	2700.0114199637487	2700.0114199637487	2700.0114199637487	2700.0114199637487	2700.0114199637487	2700.0114199637487	2700.0114199637487	2700.0114199637487	2700.0114199637487	2700.0114199637487	2700.0114199637487	2700.0114199637487	2700.0114199637487	2700.0114199637487	2700.0114199637487	2700.0114199637487	2700.0114199637487	2700.0114199637487	2700.0114199637487	2700.0114199637487	2700.0114199637487	2700.0114199637487	2700.0114199637487	2700.0114199637487	2700.0114199637487
2700.0103933997952	2700.0103933997952	2700.0103933997952	2700.0103933997952	2700.0103933997952	2700.0103933997952	2700.0103933997952	2700.0103933997952	2700.0103933997952	2700.0103933997952	2700.0103933997952	2700.0103933997952	2700.0103933997952	2700.0103933997952	2700.0103933997952	2700.0103933997952	2700.0103933997952	2700.0103933997952	2700.0103933997952	2700.0103933997952	2700.0103933997952	2700.0103933997952	2700.0103933997952	2700.0103933997952	2700.0103933997952	2700.0103933997952	2700.0103933997952	2700.0103933997952	2700.0103933997952	2700.0103933997952
2700.008068238053	2700.008068238053	2700.008068238053	2700.008068238053	2700.008068238053	2700.008068238053	2700.008068238053	2700.008068238053	2700.008068238053	2700.008068238053	2700.008068238053	2700.008068238053	2700.008068238053	2700.008068238053	2700.008068238053	2700.008068238053	2700.008068238053	2700.008068238053	2700.008068238053	2700.008068238053	2700.008068238053	2700.008068238053	2700.008068238053	2700.008068238053	2700.008068238053	2700.008068238053	2700.008068238053	2700.008068238053	2700.008068238053	2700.008068238053
2700.008068238053	2700.008068238053	2700.008068238053	2700.008068238053	2700.008068238053	2700.008068238053	2700.008068238053	2700.008068238053	2700.008068238053	2700.008068238053	2700.008068238053	2700.008068238053	2700.008068238053	2700.008068238053	2700.008068238053	2700.008068238053	2700.008068238053	2700.008068238053	2700.008068238053	2700.008068238053	2700.008068238053	2700.008068238053	2700.008068238053	2700.008068238053	2700.008068238053	2700.008068238053	2700.008068238053	2700.008068238053	2700.008068238053	2700.008068238053
2700.008068238053	2700.008068238053	2700.008068238053	2700.008068238053	2700.008068238053	2700.008068238053	2700.008068238053	2700.008068238053	2700.008068238053	2700.008068238053	2700.008068238053	2700.008068238053	2700.008068238053	2700.008068238053	2700.008068238053	2700.008068238053	2700.008068238053	2700.008068238053	2700.008068238053	2700.008068238053	2700.008068238053	2700.008068238053	2700.008068238053	2700.008068238053	2700.008068238053	2700.008068238053	2700.008068238053	2700.008068238053	2700.008068238053	2700.008068238053
2700.007509034213	2700.007509034213	2700.007509034213	2700.007509034213	2700.007509034213	2700.007509034213	2700.007509034213	2700.007509034213	2700.007509034213	2700.007509034213	2700.007509034213	2700.007509034213	2700.007509034213	2700.007509034213	2700.007509034213	2700.007509034213	2700.007509034213	2700.007509034213	2700.007509034213	2700.007509034213	2700.007509034213	2700.007509034213	2700.007509034213	2700.007509034213	2700.007509034213	2700.007509034213	2700.007509034213	2700.007509034213	2700.007509034213	2700.007509034213
2700.007509034213	2700.007509034213	2700.007509034213	2700.007509034213	2700.007509034213	2700.007509034213	2700.007509034213	2700.007509034213	2700.007509034213	2700.007509034213	2700.007509034213	2700.007509034213	2700.007509034213	2700.007509034213	2700.007509034213	2700.007509034213	2700.007509034213	2700.007509034213	2700.007509034213	2700.007509034213	2700.007509034213	2700.007509034213	2700.007509034213	2700.007509034213	2700.007509034213	2700.007509034213	2700.007509034213	2700.007509034213	2700.007509034213	2700.007509034213
2700.007509034213	2700.007509034213	2700.007509034213	2700.007509034213	2700.007509034213	2700.007509034213	2700.007509034213	2700.007509034213	2700.007509034213	2700.007509034213	2700.007509034213	2700.007509034213	2700.007509034213	2700.007509034213	2700.007509034213	2700.007509034213	2700.007509034213	2700.007509034213	2700.007509034213	2700.007509034213	2700.007509034213	2700.007509034213	2700.007509034213	2700.007509034213	2700.007509034213	2700.007509034213	2700.007509034213	2700.007509034213	2700.007509034213	2700.007509034213
2700.006803544138	2700.006803544138	2700.006803544138	2700.006803544138	2700.006803544138	2700.006803544138	2700.006803544138	2700.006803544138	2700.006803544138	2700.006803544138	2700.006803544138	2700.006803544138	2700.006803544138	2700.006803544138	2700.006803544138	2700.006803544138	2700.006803544138	2700.006803544138	2700.006803544138	2700.006803544138	2700.006803544138	2700.006803544138	2700.006803544138	2700.006803544138	2700.006803544138	2700.006803544138	2700.006803544138	2700.006803544138	2700.006803544138	2700.006803544138
2700.006670998156	2700.006670998156	2700.006670998156	2700.006670998156	2700.006670998156	2700.006670998156	2700.006670998156	2700.006670998156	2700.006670998156	2700.006670998156	2700.006670998156	2700.006670998156	2700.006670998156	2700.006670998156	2700.006670998156	2700.006670998156	2700.006670998156	2700.006670998156	2700.006670998156	2700.006670998156	2700.006670998156	2700.006670998156	2700.006670998156	2700.006670998156	2700.006670998156	2700.006670998156	2700.006670998156	2700.006670998156	2700.006670998156	2700.006670998156
2700.0062590061593	2700.0062590061593	2700.0062590061593	2700.0062590061593	2700.0062590061593	2700.0062590061593	2700.0062590061593	2700.0062590061593	2700.0062590061593	2700.0062590061593	2700.0062590061593	2700.0062590061593	2700.0062590061593	2700.0062590061593	2700.0062590061593	2700.0062590061593	2700.0062590061593	2700.0062590061593	2700.0062590061593	2700.0062590061593	2700.0062590061593	2700.0062590061593	2700.0062590061593	2700.0062590061593	2700.0062590061593	2700.0062590061593	2700.0062590061593	2700.0062590061593	2700.0062590061593	2700.0062590061593
2700.005947158573	2700.005947158573	2700.005947158573	2700.005947158573	2700.005947158573	2700.005947158573	2700.005947158573	2700.005947158573	2700.005947158573	2700.005947158573	2700.005947158573	2700.005947158573	2700.005947158573	2700.005947158573	2700.005947158573	2700.005947158573	2700.005947158573	2700.005947158573	2700.005947158573	2700.005947158573	2700.005947158573	2700.005947158573	2700.005947158573	2700.005947158573	2700.005947158573	2700.005947158573	2700.005947158573	2700.005947158573	2700.005947158573	2700.005947158573
2700.0053395880545	2700.0053395880545	2700.0053395880545	2700.0053395880545	2700.0053395880545	2700.0053395880545	2700.0053395880545	2700.0053395880545	2700.0053395880545	2700.0053395880545	2700.0053395880545	2700.0053395880545	2700.0053395880545	2700.0053395880545	2700.0053395880545	2700.0053395880545	2700.0053395880545	2700.0053395880545	2700.0053395880545	2700.0053395880545	2700.0053395880545	2700.0053395880545	2700.0053395880545	2700.0053395880545	2700.0053395880545	2700.0053395880545	2700.0053395880545	2700.0053395880545	2700.0053395880545	2700.0053395880545
2700.0053395880545	2700.0053395880545	2700.0053395880545	2700.0053395880545	2700.0053395880545	2700.0053395880545	2700.0053395880545	2700.0053395880545	2700.0053395880545	2700.0053395880545	2700.0053395880545	2700.0053395880545	2700.0053395880545	2700.0053395880545	2700.0053395880545	2700.0053395880545	2700.0053395880545	2700.0053395880545	2700.0053395880545	2700.0053395880545	2700.0053395880545	2700.0053395880545	2700.0053395880545	2700.0053395880545	2700.0053395880545	2700.0053395880545	2700.0053395880545	2700.0053395880545	2700.0053395880545	2700.0053395880545
2700.004900469908	2700.004900469908	2700.004900469908	2700.004900469908	2700.004900469908	2700.004900469908	2700.004900469908	2700.004900469908	2700.004900469908	2700.004900469908	2700.004900469908	2700.004900469908	2700.004900469908	2700.004900469908	2700.004900469908	2700.004900469908	2700.004900469908	2700.004900469908	2700.004900469908	2700.004900469908	2700.004900469908	2700.004900469908	2700.004900469908	2700.004900469908	2700.004900469908	2700.004900469908	2700.004900469908	2700.004900469908	2700.004900469908	2700.004900469908
2700.004118341261	2700.004118341261	2700.004118341261	2700.004118341261	2700.004118341261	2700.004118341261	2700.004118341261	2700.004118341261	2700.004118341261	2700.004118341261	2700.004118341261	2700.004118341261	2700.004118341261	2700.004118341261	2700.004118341261	2700.004118341261	2700.004118341261	2700.004118341261	2700.004118341261	2700.004118341261	2700.004118341261	2700.004118341261	2700.004118341261	2700.004118341261	2700.004118341261	2700.004118341261	2700.004118341261	2700.004118341261	2700.004118341261	2700.004118341261
2700.004118341261	2700.004118341261	2700.004118341261	2700.004118341261	2700.004118341261	2700.004118341261	2700.004118341261	2700.004118341261	2700.004118341261	2700.004118341261	2700.004118341261	2700.004118341261	2700.004118341261	2700.004118341261	2700.004118341261	2700.004118341261	2700.004118341261	2700.004118341261	2700.004118341261	2700.004118341261	2700.004118341261	2700.004118341261	2700.004118341261	2700.004118341261	2700.004118341261	2700.004118341261	2700.004118341261	2700.004118341261	2700.004118341261	2700.004118341261
2700.004118341261	2700.004118341261	2700.004118341261	2700.004118341261	2700.004118341261	2700.004118341261	2700.004118341261	2700.004118341261	2700.004118341261	2700.004118341261	2700.004118341261	2700.004118341261	2700.004118341261	2700.004118341261	2700.004118341261	2700.004118341261	2700.004118341261	2700.004118341261	2700.004118341261	2700.004118341261	2700.004118341261	2700.004118341261	2700.004118341261	2700.004118341261	2700.004118341261	2700.004118341261	2700.004118341261	2700.004118341261	2700.004118341261	2700.004118341261
2700.0039584376673	2700.0039584376673	2700.0039584376673	2700.0039584376673	2700.0039584376673	2700.0039584376673	2700.0039584376673	2700.0039584376673	2700.0039584376673	2700.0039584376673	2700.0039584376673	2700.0039584376673	2700.0039584376673	2700.0039584376673	2700.0039584376673	2700.0039584376673	2700.0039584376673	2700.0039584376673	2700.0039584376673	2700.0039584376673	2700.0039584376673	2700.0039584376673	2700.0039584376673	2700.0039584376673	2700.0039584376673	2700.0039584376673	2700.0039584376673	2700.0039584376673	2700.0039584376673	2700.0039584376673
2700.003566326115	2700.003566326115	2700.003566326115	2700.003566326115	2700.003566326115	2700.003566326115	2700.003566326115	2700.003566326115	2700.003566326115	2700.003566326115	2700.003566326115	2700.003566326115	2700.003566326115	2700.003566326115	2700.003566326115	2700.003566326115	2700.003566326115	2700.003566326115	2700.003566326115	2700.003566326115	2700.003566326115	2700.003566326115	2700.003566326115	2700.003566326115	2700.003566326115	2700.003566326115	2700.003566326115	2700.003566326115	2700.003566326115	2700.003566326115
2700.0033933701093	2700.0033933701093	2700.0033933701093	2700.0033933701093	2700.0033933701093	2700.0033933701093	2700.0033933701093	2700.0033933701093	2700.0033933701093	2700.0033933701093	2700.0033933701093	2700.0033933701093	2700.0033933701093	2700.0033933701093	2700.0033933701093	2700.0033933701093	2700.0033933701093	2700.0033933701093	2700.0033933701093	2700.0033933701093	2700.0033933701093	2700.0033933701093	2700.0033933701093	2700.0033933701093	2700.0033933701093	2700.0033933701093	2700.0033933701093	2700.0033933701093	2700.0033933701093	2700.0033933701093
2700.0033933701093	2700.0033933701093	2700.0033933701093	2700.0033933701093	2700.0033933701093	2700.0033933701093	2700.0033933701093	2700.0033933701093	2700.0033933701093	2700.0033933701093	2700.0033933701093	2700.0033933701093	2700.0033933701093	2700.0033933701093	2700.0033933701093	2700.0033933701093	2700.0033933701093	2700.0033933701093	2700.0033933701093	2700.0033933701093	2700.0033933701093	2700.0033933701093	2700.0033933701093	2700.0033933701093	2700.0033933701093	2700.0033933701093	2700.0033933701093	2700.0033933701093	2700.0033933701093	2700.0033933701093
2700.0033933701093	2700.0033933701093	2700.0033933701093	2700.0033933701093	2700.0033933701093	2700.0033933701093	2700.0033933701093	2700.0033933701093	2700.0033933701093	2700.0033933701093	2700.0033933701093	2700.0033933701093	2700.0033933701093	2700.0033933701093	2700.0033933701093	2700.0033933701093	2700.0033933701093	2700.0033933701093	2700.0033933701093	2700.0033933701093	2700.0033933701093	2700.0033933701093	2700.0033933701093	2700.0033933701093	2700.0033933701093	2700.0033933701093	2700.0033933701093	2700.0033933701093	2700.0033933701093	2700.0033933701093
2700.0025389930647	2700.0025389930647	2700.0025389930647	2700.0025389930647	2700.0025389930647	2700.0025389930647	2700.0025389930647	2700.0025389930647	2700.0025389930647	2700.0025389930647	2700.0025389930647	2700.0025389930647	2700.0025389930647	2700.0025389930647	2700.0025389930647	2700.0025389930647	2700.0025389930647	2700.0025389930647	2700.0025389930647	2700.0025389930647	2700.0025389930647	2700.0025389930647	2700.0025389930647	2700.0025389930647	2700.0025389930647	2700.0025389930647	2700.0025389930647	2700.0025389930647	2700.0025389930647	2700.0025389930647
