# Supplementary material for: An improved FOX optimization algorithm using adaptive exploration and exploitation for global optimization
Source: PLoS One. 2025 Sep 18;20(9):e0331965. doi: 10.1371/journal.pone.0331965 (PMC12445531; doi:10.1371/journal.pone.0331965)
Supplement: S2 File — This compressed file contains all the results of the conducted experiments. Each main directory within the archive includes three subdirectories: Analysis, best_fit, and convergence. The best_fit and convergence folders contain the raw experimental data obtained from 30 independent runs. The Analysis folder includes tables and figures derived from these raw results. These files can be used to reproduce and further analyze the results presented in the manuscript. (ZIP) [file pone.0331965.s002.zip › cec2017/convergence/CMAES/C17F1.csv]

trial_1	trial_2	trial_3	trial_4	trial_5	trial_6	trial_7	trial_8	trial_9	trial_10	trial_11	trial_12	trial_13	trial_14	trial_15	trial_16	trial_17	trial_18	trial_19	trial_20	trial_21	trial_22	trial_23	trial_24	trial_25	trial_26	trial_27	trial_28	trial_29	trial_30
85176327628.87047	85176327628.87047	85176327628.87047	85176327628.87047	85176327628.87047	85176327628.87047	85176327628.87047	85176327628.87047	85176327628.87047	85176327628.87047	85176327628.87047	85176327628.87047	85176327628.87047	85176327628.87047	85176327628.87047	85176327628.87047	85176327628.87047	85176327628.87047	85176327628.87047	85176327628.87047	85176327628.87047	85176327628.87047	85176327628.87047	85176327628.87047	85176327628.87047	85176327628.87047	85176327628.87047	85176327628.87047	85176327628.87047	85176327628.87047
85161367947.90833	85161367947.90833	85161367947.90833	85161367947.90833	85161367947.90833	85161367947.90833	85161367947.90833	85161367947.90833	85161367947.90833	85161367947.90833	85161367947.90833	85161367947.90833	85161367947.90833	85161367947.90833	85161367947.90833	85161367947.90833	85161367947.90833	85161367947.90833	85161367947.90833	85161367947.90833	85161367947.90833	85161367947.90833	85161367947.90833	85161367947.90833	85161367947.90833	85161367947.90833	85161367947.90833	85161367947.90833	85161367947.90833	85161367947.90833
85118423405.47464	85118423405.47464	85118423405.47464	85118423405.47464	85118423405.47464	85118423405.47464	85118423405.47464	85118423405.47464	85118423405.47464	85118423405.47464	85118423405.47464	85118423405.47464	85118423405.47464	85118423405.47464	85118423405.47464	85118423405.47464	85118423405.47464	85118423405.47464	85118423405.47464	85118423405.47464	85118423405.47464	85118423405.47464	85118423405.47464	85118423405.47464	85118423405.47464	85118423405.47464	85118423405.47464	85118423405.47464	85118423405.47464	85118423405.47464
85079245102.49199	85079245102.49199	85079245102.49199	85079245102.49199	85079245102.49199	85079245102.49199	85079245102.49199	85079245102.49199	85079245102.49199	85079245102.49199	85079245102.49199	85079245102.49199	85079245102.49199	85079245102.49199	85079245102.49199	85079245102.49199	85079245102.49199	85079245102.49199	85079245102.49199	85079245102.49199	85079245102.49199	85079245102.49199	85079245102.49199	85079245102.49199	85079245102.49199	85079245102.49199	85079245102.49199	85079245102.49199	85079245102.49199	85079245102.49199
85024917756.80878	85024917756.80878	85024917756.80878	85024917756.80878	85024917756.80878	85024917756.80878	85024917756.80878	85024917756.80878	85024917756.80878	85024917756.80878	85024917756.80878	85024917756.80878	85024917756.80878	85024917756.80878	85024917756.80878	85024917756.80878	85024917756.80878	85024917756.80878	85024917756.80878	85024917756.80878	85024917756.80878	85024917756.80878	85024917756.80878	85024917756.80878	85024917756.80878	85024917756.80878	85024917756.80878	85024917756.80878	85024917756.80878	85024917756.80878
84992790537.78285	84992790537.78285	84992790537.78285	84992790537.78285	84992790537.78285	84992790537.78285	84992790537.78285	84992790537.78285	84992790537.78285	84992790537.78285	84992790537.78285	84992790537.78285	84992790537.78285	84992790537.78285	84992790537.78285	84992790537.78285	84992790537.78285	84992790537.78285	84992790537.78285	84992790537.78285	84992790537.78285	84992790537.78285	84992790537.78285	84992790537.78285	84992790537.78285	84992790537.78285	84992790537.78285	84992790537.78285	84992790537.78285	84992790537.78285
84904675549.98015	84904675549.98015	84904675549.98015	84904675549.98015	84904675549.98015	84904675549.98015	84904675549.98015	84904675549.98015	84904675549.98015	84904675549.98015	84904675549.98015	84904675549.98015	84904675549.98015	84904675549.98015	84904675549.98015	84904675549.98015	84904675549.98015	84904675549.98015	84904675549.98015	84904675549.98015	84904675549.98015	84904675549.98015	84904675549.98015	84904675549.98015	84904675549.98015	84904675549.98015	84904675549.98015	84904675549.98015	84904675549.98015	84904675549.98015
84871963901.75253	84871963901.75253	84871963901.75253	84871963901.75253	84871963901.75253	84871963901.75253	84871963901.75253	84871963901.75253	84871963901.75253	84871963901.75253	84871963901.75253	84871963901.75253	84871963901.75253	84871963901.75253	84871963901.75253	84871963901.75253	84871963901.75253	84871963901.75253	84871963901.75253	84871963901.75253	84871963901.75253	84871963901.75253	84871963901.75253	84871963901.75253	84871963901.75253	84871963901.75253	84871963901.75253	84871963901.75253	84871963901.75253	84871963901.75253
84778342725.59041	84778342725.59041	84778342725.59041	84778342725.59041	84778342725.59041	84778342725.59041	84778342725.59041	84778342725.59041	84778342725.59041	84778342725.59041	84778342725.59041	84778342725.59041	84778342725.59041	84778342725.59041	84778342725.59041	84778342725.59041	84778342725.59041	84778342725.59041	84778342725.59041	84778342725.59041	84778342725.59041	84778342725.59041	84778342725.59041	84778342725.59041	84778342725.59041	84778342725.59041	84778342725.59041	84778342725.59041	84778342725.59041	84778342725.59041
84616938518.49536	84616938518.49536	84616938518.49536	84616938518.49536	84616938518.49536	84616938518.49536	84616938518.49536	84616938518.49536	84616938518.49536	84616938518.49536	84616938518.49536	84616938518.49536	84616938518.49536	84616938518.49536	84616938518.49536	84616938518.49536	84616938518.49536	84616938518.49536	84616938518.49536	84616938518.49536	84616938518.49536	84616938518.49536	84616938518.49536	84616938518.49536	84616938518.49536	84616938518.49536	84616938518.49536	84616938518.49536	84616938518.49536	84616938518.49536
84485348923.7803	84485348923.7803	84485348923.7803	84485348923.7803	84485348923.7803	84485348923.7803	84485348923.7803	84485348923.7803	84485348923.7803	84485348923.7803	84485348923.7803	84485348923.7803	84485348923.7803	84485348923.7803	84485348923.7803	84485348923.7803	84485348923.7803	84485348923.7803	84485348923.7803	84485348923.7803	84485348923.7803	84485348923.7803	84485348923.7803	84485348923.7803	84485348923.7803	84485348923.7803	84485348923.7803	84485348923.7803	84485348923.7803	84485348923.7803
84349256083.76115	84349256083.76115	84349256083.76115	84349256083.76115	84349256083.76115	84349256083.76115	84349256083.76115	84349256083.76115	84349256083.76115	84349256083.76115	84349256083.76115	84349256083.76115	84349256083.76115	84349256083.76115	84349256083.76115	84349256083.76115	84349256083.76115	84349256083.76115	84349256083.76115	84349256083.76115	84349256083.76115	84349256083.76115	84349256083.76115	84349256083.76115	84349256083.76115	84349256083.76115	84349256083.76115	84349256083.76115	84349256083.76115	84349256083.76115
84016486194.85152	84016486194.85152	84016486194.85152	84016486194.85152	84016486194.85152	84016486194.85152	84016486194.85152	84016486194.85152	84016486194.85152	84016486194.85152	84016486194.85152	84016486194.85152	84016486194.85152	84016486194.85152	84016486194.85152	84016486194.85152	84016486194.85152	84016486194.85152	84016486194.85152	84016486194.85152	84016486194.85152	84016486194.85152	84016486194.85152	84016486194.85152	84016486194.85152	84016486194.85152	84016486194.85152	84016486194.85152	84016486194.85152	84016486194.85152
83322105918.43465	83322105918.43465	83322105918.43465	83322105918.43465	83322105918.43465	83322105918.43465	83322105918.43465	83322105918.43465	83322105918.43465	83322105918.43465	83322105918.43465	83322105918.43465	83322105918.43465	83322105918.43465	83322105918.43465	83322105918.43465	83322105918.43465	83322105918.43465	83322105918.43465	83322105918.43465	83322105918.43465	83322105918.43465	83322105918.43465	83322105918.43465	83322105918.43465	83322105918.43465	83322105918.43465	83322105918.43465	83322105918.43465	83322105918.43465
82944271627.20143	82944271627.20143	82944271627.20143	82944271627.20143	82944271627.20143	82944271627.20143	82944271627.20143	82944271627.20143	82944271627.20143	82944271627.20143	82944271627.20143	82944271627.20143	82944271627.20143	82944271627.20143	82944271627.20143	82944271627.20143	82944271627.20143	82944271627.20143	82944271627.20143	82944271627.20143	82944271627.20143	82944271627.20143	82944271627.20143	82944271627.20143	82944271627.20143	82944271627.20143	82944271627.20143	82944271627.20143	82944271627.20143	82944271627.20143
82330631283.15991	82330631283.15991	82330631283.15991	82330631283.15991	82330631283.15991	82330631283.15991	82330631283.15991	82330631283.15991	82330631283.15991	82330631283.15991	82330631283.15991	82330631283.15991	82330631283.15991	82330631283.15991	82330631283.15991	82330631283.15991	82330631283.15991	82330631283.15991	82330631283.15991	82330631283.15991	82330631283.15991	82330631283.15991	82330631283.15991	82330631283.15991	82330631283.15991	82330631283.15991	82330631283.15991	82330631283.15991	82330631283.15991	82330631283.15991
81080627485.82822	81080627485.82822	81080627485.82822	81080627485.82822	81080627485.82822	81080627485.82822	81080627485.82822	81080627485.82822	81080627485.82822	81080627485.82822	81080627485.82822	81080627485.82822	81080627485.82822	81080627485.82822	81080627485.82822	81080627485.82822	81080627485.82822	81080627485.82822	81080627485.82822	81080627485.82822	81080627485.82822	81080627485.82822	81080627485.82822	81080627485.82822	81080627485.82822	81080627485.82822	81080627485.82822	81080627485.82822	81080627485.82822	81080627485.82822
80870312115.56635	80870312115.56635	80870312115.56635	80870312115.56635	80870312115.56635	80870312115.56635	80870312115.56635	80870312115.56635	80870312115.56635	80870312115.56635	80870312115.56635	80870312115.56635	80870312115.56635	80870312115.56635	80870312115.56635	80870312115.56635	80870312115.56635	80870312115.56635	80870312115.56635	80870312115.56635	80870312115.56635	80870312115.56635	80870312115.56635	80870312115.56635	80870312115.56635	80870312115.56635	80870312115.56635	80870312115.56635	80870312115.56635	80870312115.56635
79186416639.65378	79186416639.65378	79186416639.65378	79186416639.65378	79186416639.65378	79186416639.65378	79186416639.65378	79186416639.65378	79186416639.65378	79186416639.65378	79186416639.65378	79186416639.65378	79186416639.65378	79186416639.65378	79186416639.65378	79186416639.65378	79186416639.65378	79186416639.65378	79186416639.65378	79186416639.65378	79186416639.65378	79186416639.65378	79186416639.65378	79186416639.65378	79186416639.65378	79186416639.65378	79186416639.65378	79186416639.65378	79186416639.65378	79186416639.65378
75523367966.6762	75523367966.6762	75523367966.6762	75523367966.6762	75523367966.6762	75523367966.6762	75523367966.6762	75523367966.6762	75523367966.6762	75523367966.6762	75523367966.6762	75523367966.6762	75523367966.6762	75523367966.6762	75523367966.6762	75523367966.6762	75523367966.6762	75523367966.6762	75523367966.6762	75523367966.6762	75523367966.6762	75523367966.6762	75523367966.6762	75523367966.6762	75523367966.6762	75523367966.6762	75523367966.6762	75523367966.6762	75523367966.6762	75523367966.6762
73876777025.14568	73876777025.14568	73876777025.14568	73876777025.14568	73876777025.14568	73876777025.14568	73876777025.14568	73876777025.14568	73876777025.14568	73876777025.14568	73876777025.14568	73876777025.14568	73876777025.14568	73876777025.14568	73876777025.14568	73876777025.14568	73876777025.14568	73876777025.14568	73876777025.14568	73876777025.14568	73876777025.14568	73876777025.14568	73876777025.14568	73876777025.14568	73876777025.14568	73876777025.14568	73876777025.14568	73876777025.14568	73876777025.14568	73876777025.14568
71433542474.26634	71433542474.26634	71433542474.26634	71433542474.26634	71433542474.26634	71433542474.26634	71433542474.26634	71433542474.26634	71433542474.26634	71433542474.26634	71433542474.26634	71433542474.26634	71433542474.26634	71433542474.26634	71433542474.26634	71433542474.26634	71433542474.26634	71433542474.26634	71433542474.26634	71433542474.26634	71433542474.26634	71433542474.26634	71433542474.26634	71433542474.26634	71433542474.26634	71433542474.26634	71433542474.26634	71433542474.26634	71433542474.26634	71433542474.26634
66564530830.23647	66564530830.23647	66564530830.23647	66564530830.23647	66564530830.23647	66564530830.23647	66564530830.23647	66564530830.23647	66564530830.23647	66564530830.23647	66564530830.23647	66564530830.23647	66564530830.23647	66564530830.23647	66564530830.23647	66564530830.23647	66564530830.23647	66564530830.23647	66564530830.23647	66564530830.23647	66564530830.23647	66564530830.23647	66564530830.23647	66564530830.23647	66564530830.23647	66564530830.23647	66564530830.23647	66564530830.23647	66564530830.23647	66564530830.23647
61970955131.063225	61970955131.063225	61970955131.063225	61970955131.063225	61970955131.063225	61970955131.063225	61970955131.063225	61970955131.063225	61970955131.063225	61970955131.063225	61970955131.063225	61970955131.063225	61970955131.063225	61970955131.063225	61970955131.063225	61970955131.063225	61970955131.063225	61970955131.063225	61970955131.063225	61970955131.063225	61970955131.063225	61970955131.063225	61970955131.063225	61970955131.063225	61970955131.063225	61970955131.063225	61970955131.063225	61970955131.063225	61970955131.063225	61970955131.063225
54699995315.9529	54699995315.9529	54699995315.9529	54699995315.9529	54699995315.9529	54699995315.9529	54699995315.9529	54699995315.9529	54699995315.9529	54699995315.9529	54699995315.9529	54699995315.9529	54699995315.9529	54699995315.9529	54699995315.9529	54699995315.9529	54699995315.9529	54699995315.9529	54699995315.9529	54699995315.9529	54699995315.9529	54699995315.9529	54699995315.9529	54699995315.9529	54699995315.9529	54699995315.9529	54699995315.9529	54699995315.9529	54699995315.9529	54699995315.9529
39832500480.9752	39832500480.9752	39832500480.9752	39832500480.9752	39832500480.9752	39832500480.9752	39832500480.9752	39832500480.9752	39832500480.9752	39832500480.9752	39832500480.9752	39832500480.9752	39832500480.9752	39832500480.9752	39832500480.9752	39832500480.9752	39832500480.9752	39832500480.9752	39832500480.9752	39832500480.9752	39832500480.9752	39832500480.9752	39832500480.9752	39832500480.9752	39832500480.9752	39832500480.9752	39832500480.9752	39832500480.9752	39832500480.9752	39832500480.9752
33315044205.880527	33315044205.880527	33315044205.880527	33315044205.880527	33315044205.880527	33315044205.880527	33315044205.880527	33315044205.880527	33315044205.880527	33315044205.880527	33315044205.880527	33315044205.880527	33315044205.880527	33315044205.880527	33315044205.880527	33315044205.880527	33315044205.880527	33315044205.880527	33315044205.880527	33315044205.880527	33315044205.880527	33315044205.880527	33315044205.880527	33315044205.880527	33315044205.880527	33315044205.880527	33315044205.880527	33315044205.880527	33315044205.880527	33315044205.880527
27947966091.519947	27947966091.519947	27947966091.519947	27947966091.519947	27947966091.519947	27947966091.519947	27947966091.519947	27947966091.519947	27947966091.519947	27947966091.519947	27947966091.519947	27947966091.519947	27947966091.519947	27947966091.519947	27947966091.519947	27947966091.519947	27947966091.519947	27947966091.519947	27947966091.519947	27947966091.519947	27947966091.519947	27947966091.519947	27947966091.519947	27947966091.519947	27947966091.519947	27947966091.519947	27947966091.519947	27947966091.519947	27947966091.519947	27947966091.519947
25707883687.66152	25707883687.66152	25707883687.66152	25707883687.66152	25707883687.66152	25707883687.66152	25707883687.66152	25707883687.66152	25707883687.66152	25707883687.66152	25707883687.66152	25707883687.66152	25707883687.66152	25707883687.66152	25707883687.66152	25707883687.66152	25707883687.66152	25707883687.66152	25707883687.66152	25707883687.66152	25707883687.66152	25707883687.66152	25707883687.66152	25707883687.66152	25707883687.66152	25707883687.66152	25707883687.66152	25707883687.66152	25707883687.66152	25707883687.66152
22364258905.944103	22364258905.944103	22364258905.944103	22364258905.944103	22364258905.944103	22364258905.944103	22364258905.944103	22364258905.944103	22364258905.944103	22364258905.944103	22364258905.944103	22364258905.944103	22364258905.944103	22364258905.944103	22364258905.944103	22364258905.944103	22364258905.944103	22364258905.944103	22364258905.944103	22364258905.944103	22364258905.944103	22364258905.944103	22364258905.944103	22364258905.944103	22364258905.944103	22364258905.944103	22364258905.944103	22364258905.944103	22364258905.944103	22364258905.944103
19774097332.9784	19774097332.9784	19774097332.9784	19774097332.9784	19774097332.9784	19774097332.9784	19774097332.9784	19774097332.9784	19774097332.9784	19774097332.9784	19774097332.9784	19774097332.9784	19774097332.9784	19774097332.9784	19774097332.9784	19774097332.9784	19774097332.9784	19774097332.9784	19774097332.9784	19774097332.9784	19774097332.9784	19774097332.9784	19774097332.9784	19774097332.9784	19774097332.9784	19774097332.9784	19774097332.9784	19774097332.9784	19774097332.9784	19774097332.9784
18138388759.211155	18138388759.211155	18138388759.211155	18138388759.211155	18138388759.211155	18138388759.211155	18138388759.211155	18138388759.211155	18138388759.211155	18138388759.211155	18138388759.211155	18138388759.211155	18138388759.211155	18138388759.211155	18138388759.211155	18138388759.211155	18138388759.211155	18138388759.211155	18138388759.211155	18138388759.211155	18138388759.211155	18138388759.211155	18138388759.211155	18138388759.211155	18138388759.211155	18138388759.211155	18138388759.211155	18138388759.211155	18138388759.211155	18138388759.211155
17653993622.537064	17653993622.537064	17653993622.537064	17653993622.537064	17653993622.537064	17653993622.537064	17653993622.537064	17653993622.537064	17653993622.537064	17653993622.537064	17653993622.537064	17653993622.537064	17653993622.537064	17653993622.537064	17653993622.537064	17653993622.537064	17653993622.537064	17653993622.537064	17653993622.537064	17653993622.537064	17653993622.537064	17653993622.537064	17653993622.537064	17653993622.537064	17653993622.537064	17653993622.537064	17653993622.537064	17653993622.537064	17653993622.537064	17653993622.537064
13662101062.391827	13662101062.391827	13662101062.391827	13662101062.391827	13662101062.391827	13662101062.391827	13662101062.391827	13662101062.391827	13662101062.391827	13662101062.391827	13662101062.391827	13662101062.391827	13662101062.391827	13662101062.391827	13662101062.391827	13662101062.391827	13662101062.391827	13662101062.391827	13662101062.391827	13662101062.391827	13662101062.391827	13662101062.391827	13662101062.391827	13662101062.391827	13662101062.391827	13662101062.391827	13662101062.391827	13662101062.391827	13662101062.391827	13662101062.391827
13662101062.391827	13662101062.391827	13662101062.391827	13662101062.391827	13662101062.391827	13662101062.391827	13662101062.391827	13662101062.391827	13662101062.391827	13662101062.391827	13662101062.391827	13662101062.391827	13662101062.391827	13662101062.391827	13662101062.391827	13662101062.391827	13662101062.391827	13662101062.391827	13662101062.391827	13662101062.391827	13662101062.391827	13662101062.391827	13662101062.391827	13662101062.391827	13662101062.391827	13662101062.391827	13662101062.391827	13662101062.391827	13662101062.391827	13662101062.391827
13662101062.391827	13662101062.391827	13662101062.391827	13662101062.391827	13662101062.391827	13662101062.391827	13662101062.391827	13662101062.391827	13662101062.391827	13662101062.391827	13662101062.391827	13662101062.391827	13662101062.391827	13662101062.391827	13662101062.391827	13662101062.391827	13662101062.391827	13662101062.391827	13662101062.391827	13662101062.391827	13662101062.391827	13662101062.391827	13662101062.391827	13662101062.391827	13662101062.391827	13662101062.391827	13662101062.391827	13662101062.391827	13662101062.391827	13662101062.391827
13662101062.391827	13662101062.391827	13662101062.391827	13662101062.391827	13662101062.391827	13662101062.391827	13662101062.391827	13662101062.391827	13662101062.391827	13662101062.391827	13662101062.391827	13662101062.391827	13662101062.391827	13662101062.391827	13662101062.391827	13662101062.391827	13662101062.391827	13662101062.391827	13662101062.391827	13662101062.391827	13662101062.391827	13662101062.391827	13662101062.391827	13662101062.391827	13662101062.391827	13662101062.391827	13662101062.391827	13662101062.391827	13662101062.391827	13662101062.391827
12070227080.376131	12070227080.376131	12070227080.376131	12070227080.376131	12070227080.376131	12070227080.376131	12070227080.376131	12070227080.376131	12070227080.376131	12070227080.376131	12070227080.376131	12070227080.376131	12070227080.376131	12070227080.376131	12070227080.376131	12070227080.376131	12070227080.376131	12070227080.376131	12070227080.376131	12070227080.376131	12070227080.376131	12070227080.376131	12070227080.376131	12070227080.376131	12070227080.376131	12070227080.376131	12070227080.376131	12070227080.376131	12070227080.376131	12070227080.376131
12070227080.376131	12070227080.376131	12070227080.376131	12070227080.376131	12070227080.376131	12070227080.376131	12070227080.376131	12070227080.376131	12070227080.376131	12070227080.376131	12070227080.376131	12070227080.376131	12070227080.376131	12070227080.376131	12070227080.376131	12070227080.376131	12070227080.376131	12070227080.376131	12070227080.376131	12070227080.376131	12070227080.376131	12070227080.376131	12070227080.376131	12070227080.376131	12070227080.376131	12070227080.376131	12070227080.376131	12070227080.376131	12070227080.376131	12070227080.376131
12070227080.376131	12070227080.376131	12070227080.376131	12070227080.376131	12070227080.376131	12070227080.376131	12070227080.376131	12070227080.376131	12070227080.376131	12070227080.376131	12070227080.376131	12070227080.376131	12070227080.376131	12070227080.376131	12070227080.376131	12070227080.376131	12070227080.376131	12070227080.376131	12070227080.376131	12070227080.376131	12070227080.376131	12070227080.376131	12070227080.376131	12070227080.376131	12070227080.376131	12070227080.376131	12070227080.376131	12070227080.376131	12070227080.376131	12070227080.376131
12070227080.376131	12070227080.376131	12070227080.376131	12070227080.376131	12070227080.376131	12070227080.376131	12070227080.376131	12070227080.376131	12070227080.376131	12070227080.376131	12070227080.376131	12070227080.376131	12070227080.376131	12070227080.376131	12070227080.376131	12070227080.376131	12070227080.376131	12070227080.376131	12070227080.376131	12070227080.376131	12070227080.376131	12070227080.376131	12070227080.376131	12070227080.376131	12070227080.376131	12070227080.376131	12070227080.376131	12070227080.376131	12070227080.376131	12070227080.376131
12070227080.376131	12070227080.376131	12070227080.376131	12070227080.376131	12070227080.376131	12070227080.376131	12070227080.376131	12070227080.376131	12070227080.376131	12070227080.376131	12070227080.376131	12070227080.376131	12070227080.376131	12070227080.376131	12070227080.376131	12070227080.376131	12070227080.376131	12070227080.376131	12070227080.376131	12070227080.376131	12070227080.376131	12070227080.376131	12070227080.376131	12070227080.376131	12070227080.376131	12070227080.376131	12070227080.376131	12070227080.376131	12070227080.376131	12070227080.376131
12070227080.376131	12070227080.376131	12070227080.376131	12070227080.376131	12070227080.376131	12070227080.376131	12070227080.376131	12070227080.376131	12070227080.376131	12070227080.376131	12070227080.376131	12070227080.376131	12070227080.376131	12070227080.376131	12070227080.376131	12070227080.376131	12070227080.376131	12070227080.376131	12070227080.376131	12070227080.376131	12070227080.376131	12070227080.376131	12070227080.376131	12070227080.376131	12070227080.376131	12070227080.376131	12070227080.376131	12070227080.376131	12070227080.376131	12070227080.376131
8613348343.999487	8613348343.999487	8613348343.999487	8613348343.999487	8613348343.999487	8613348343.999487	8613348343.999487	8613348343.999487	8613348343.999487	8613348343.999487	8613348343.999487	8613348343.999487	8613348343.999487	8613348343.999487	8613348343.999487	8613348343.999487	8613348343.999487	8613348343.999487	8613348343.999487	8613348343.999487	8613348343.999487	8613348343.999487	8613348343.999487	8613348343.999487	8613348343.999487	8613348343.999487	8613348343.999487	8613348343.999487	8613348343.999487	8613348343.999487
8613348343.999487	8613348343.999487	8613348343.999487	8613348343.999487	8613348343.999487	8613348343.999487	8613348343.999487	8613348343.999487	8613348343.999487	8613348343.999487	8613348343.999487	8613348343.999487	8613348343.999487	8613348343.999487	8613348343.999487	8613348343.999487	8613348343.999487	8613348343.999487	8613348343.999487	8613348343.999487	8613348343.999487	8613348343.999487	8613348343.999487	8613348343.999487	8613348343.999487	8613348343.999487	8613348343.999487	8613348343.999487	8613348343.999487	8613348343.999487
8613348343.999487	8613348343.999487	8613348343.999487	8613348343.999487	8613348343.999487	8613348343.999487	8613348343.999487	8613348343.999487	8613348343.999487	8613348343.999487	8613348343.999487	8613348343.999487	8613348343.999487	8613348343.999487	8613348343.999487	8613348343.999487	8613348343.999487	8613348343.999487	8613348343.999487	8613348343.999487	8613348343.999487	8613348343.999487	8613348343.999487	8613348343.999487	8613348343.999487	8613348343.999487	8613348343.999487	8613348343.999487	8613348343.999487	8613348343.999487
8613348343.999487	8613348343.999487	8613348343.999487	8613348343.999487	8613348343.999487	8613348343.999487	8613348343.999487	8613348343.999487	8613348343.999487	8613348343.999487	8613348343.999487	8613348343.999487	8613348343.999487	8613348343.999487	8613348343.999487	8613348343.999487	8613348343.999487	8613348343.999487	8613348343.999487	8613348343.999487	8613348343.999487	8613348343.999487	8613348343.999487	8613348343.999487	8613348343.999487	8613348343.999487	8613348343.999487	8613348343.999487	8613348343.999487	8613348343.999487
8613348343.999487	8613348343.999487	8613348343.999487	8613348343.999487	8613348343.999487	8613348343.999487	8613348343.999487	8613348343.999487	8613348343.999487	8613348343.999487	8613348343.999487	8613348343.999487	8613348343.999487	8613348343.999487	8613348343.999487	8613348343.999487	8613348343.999487	8613348343.999487	8613348343.999487	8613348343.999487	8613348343.999487	8613348343.999487	8613348343.999487	8613348343.999487	8613348343.999487	8613348343.999487	8613348343.999487	8613348343.999487	8613348343.999487	8613348343.999487
8613348343.999487	8613348343.999487	8613348343.999487	8613348343.999487	8613348343.999487	8613348343.999487	8613348343.999487	8613348343.999487	8613348343.999487	8613348343.999487	8613348343.999487	8613348343.999487	8613348343.999487	8613348343.999487	8613348343.999487	8613348343.999487	8613348343.999487	8613348343.999487	8613348343.999487	8613348343.999487	8613348343.999487	8613348343.999487	8613348343.999487	8613348343.999487	8613348343.999487	8613348343.999487	8613348343.999487	8613348343.999487	8613348343.999487	8613348343.999487
8613348343.999487	8613348343.999487	8613348343.999487	8613348343.999487	8613348343.999487	8613348343.999487	8613348343.999487	8613348343.999487	8613348343.999487	8613348343.999487	8613348343.999487	8613348343.999487	8613348343.999487	8613348343.999487	8613348343.999487	8613348343.999487	8613348343.999487	8613348343.999487	8613348343.999487	8613348343.999487	8613348343.999487	8613348343.999487	8613348343.999487	8613348343.999487	8613348343.999487	8613348343.999487	8613348343.999487	8613348343.999487	8613348343.999487	8613348343.999487
8613348343.999487	8613348343.999487	8613348343.999487	8613348343.999487	8613348343.999487	8613348343.999487	8613348343.999487	8613348343.999487	8613348343.999487	8613348343.999487	8613348343.999487	8613348343.999487	8613348343.999487	8613348343.999487	8613348343.999487	8613348343.999487	8613348343.999487	8613348343.999487	8613348343.999487	8613348343.999487	8613348343.999487	8613348343.999487	8613348343.999487	8613348343.999487	8613348343.999487	8613348343.999487	8613348343.999487	8613348343.999487	8613348343.999487	8613348343.999487
8613348343.999487	8613348343.999487	8613348343.999487	8613348343.999487	8613348343.999487	8613348343.999487	8613348343.999487	8613348343.999487	8613348343.999487	8613348343.999487	8613348343.999487	8613348343.999487	8613348343.999487	8613348343.999487	8613348343.999487	8613348343.999487	8613348343.999487	8613348343.999487	8613348343.999487	8613348343.999487	8613348343.999487	8613348343.999487	8613348343.999487	8613348343.999487	8613348343.999487	8613348343.999487	8613348343.999487	8613348343.999487	8613348343.999487	8613348343.999487
8613348343.999487	8613348343.999487	8613348343.999487	8613348343.999487	8613348343.999487	8613348343.999487	8613348343.999487	8613348343.999487	8613348343.999487	8613348343.999487	8613348343.999487	8613348343.999487	8613348343.999487	8613348343.999487	8613348343.999487	8613348343.999487	8613348343.999487	8613348343.999487	8613348343.999487	8613348343.999487	8613348343.999487	8613348343.999487	8613348343.999487	8613348343.999487	8613348343.999487	8613348343.999487	8613348343.999487	8613348343.999487	8613348343.999487	8613348343.999487
7908386265.90987	7908386265.90987	7908386265.90987	7908386265.90987	7908386265.90987	7908386265.90987	7908386265.90987	7908386265.90987	7908386265.90987	7908386265.90987	7908386265.90987	7908386265.90987	7908386265.90987	7908386265.90987	7908386265.90987	7908386265.90987	7908386265.90987	7908386265.90987	7908386265.90987	7908386265.90987	7908386265.90987	7908386265.90987	7908386265.90987	7908386265.90987	7908386265.90987	7908386265.90987	7908386265.90987	7908386265.90987	7908386265.90987	7908386265.90987
7908386265.90987	7908386265.90987	7908386265.90987	7908386265.90987	7908386265.90987	7908386265.90987	7908386265.90987	7908386265.90987	7908386265.90987	7908386265.90987	7908386265.90987	7908386265.90987	7908386265.90987	7908386265.90987	7908386265.90987	7908386265.90987	7908386265.90987	7908386265.90987	7908386265.90987	7908386265.90987	7908386265.90987	7908386265.90987	7908386265.90987	7908386265.90987	7908386265.90987	7908386265.90987	7908386265.90987	7908386265.90987	7908386265.90987	7908386265.90987
7908386265.90987	7908386265.90987	7908386265.90987	7908386265.90987	7908386265.90987	7908386265.90987	7908386265.90987	7908386265.90987	7908386265.90987	7908386265.90987	7908386265.90987	7908386265.90987	7908386265.90987	7908386265.90987	7908386265.90987	7908386265.90987	7908386265.90987	7908386265.90987	7908386265.90987	7908386265.90987	7908386265.90987	7908386265.90987	7908386265.90987	7908386265.90987	7908386265.90987	7908386265.90987	7908386265.90987	7908386265.90987	7908386265.90987	7908386265.90987
7731436315.340031	7731436315.340031	7731436315.340031	7731436315.340031	7731436315.340031	7731436315.340031	7731436315.340031	7731436315.340031	7731436315.340031	7731436315.340031	7731436315.340031	7731436315.340031	7731436315.340031	7731436315.340031	7731436315.340031	7731436315.340031	7731436315.340031	7731436315.340031	7731436315.340031	7731436315.340031	7731436315.340031	7731436315.340031	7731436315.340031	7731436315.340031	7731436315.340031	7731436315.340031	7731436315.340031	7731436315.340031	7731436315.340031	7731436315.340031
7731436315.340031	7731436315.340031	7731436315.340031	7731436315.340031	7731436315.340031	7731436315.340031	7731436315.340031	7731436315.340031	7731436315.340031	7731436315.340031	7731436315.340031	7731436315.340031	7731436315.340031	7731436315.340031	7731436315.340031	7731436315.340031	7731436315.340031	7731436315.340031	7731436315.340031	7731436315.340031	7731436315.340031	7731436315.340031	7731436315.340031	7731436315.340031	7731436315.340031	7731436315.340031	7731436315.340031	7731436315.340031	7731436315.340031	7731436315.340031
6732026549.990112	6732026549.990112	6732026549.990112	6732026549.990112	6732026549.990112	6732026549.990112	6732026549.990112	6732026549.990112	6732026549.990112	6732026549.990112	6732026549.990112	6732026549.990112	6732026549.990112	6732026549.990112	6732026549.990112	6732026549.990112	6732026549.990112	6732026549.990112	6732026549.990112	6732026549.990112	6732026549.990112	6732026549.990112	6732026549.990112	6732026549.990112	6732026549.990112	6732026549.990112	6732026549.990112	6732026549.990112	6732026549.990112	6732026549.990112
6732026549.990112	6732026549.990112	6732026549.990112	6732026549.990112	6732026549.990112	6732026549.990112	6732026549.990112	6732026549.990112	6732026549.990112	6732026549.990112	6732026549.990112	6732026549.990112	6732026549.990112	6732026549.990112	6732026549.990112	6732026549.990112	6732026549.990112	6732026549.990112	6732026549.990112	6732026549.990112	6732026549.990112	6732026549.990112	6732026549.990112	6732026549.990112	6732026549.990112	6732026549.990112	6732026549.990112	6732026549.990112	6732026549.990112	6732026549.990112
6700778759.631151	6700778759.631151	6700778759.631151	6700778759.631151	6700778759.631151	6700778759.631151	6700778759.631151	6700778759.631151	6700778759.631151	6700778759.631151	6700778759.631151	6700778759.631151	6700778759.631151	6700778759.631151	6700778759.631151	6700778759.631151	6700778759.631151	6700778759.631151	6700778759.631151	6700778759.631151	6700778759.631151	6700778759.631151	6700778759.631151	6700778759.631151	6700778759.631151	6700778759.631151	6700778759.631151	6700778759.631151	6700778759.631151	6700778759.631151
5681934123.980243	5681934123.980243	5681934123.980243	5681934123.980243	5681934123.980243	5681934123.980243	5681934123.980243	5681934123.980243	5681934123.980243	5681934123.980243	5681934123.980243	5681934123.980243	5681934123.980243	5681934123.980243	5681934123.980243	5681934123.980243	5681934123.980243	5681934123.980243	5681934123.980243	5681934123.980243	5681934123.980243	5681934123.980243	5681934123.980243	5681934123.980243	5681934123.980243	5681934123.980243	5681934123.980243	5681934123.980243	5681934123.980243	5681934123.980243
4357801725.640792	4357801725.640792	4357801725.640792	4357801725.640792	4357801725.640792	4357801725.640792	4357801725.640792	4357801725.640792	4357801725.640792	4357801725.640792	4357801725.640792	4357801725.640792	4357801725.640792	4357801725.640792	4357801725.640792	4357801725.640792	4357801725.640792	4357801725.640792	4357801725.640792	4357801725.640792	4357801725.640792	4357801725.640792	4357801725.640792	4357801725.640792	4357801725.640792	4357801725.640792	4357801725.640792	4357801725.640792	4357801725.640792	4357801725.640792
4357801725.640792	4357801725.640792	4357801725.640792	4357801725.640792	4357801725.640792	4357801725.640792	4357801725.640792	4357801725.640792	4357801725.640792	4357801725.640792	4357801725.640792	4357801725.640792	4357801725.640792	4357801725.640792	4357801725.640792	4357801725.640792	4357801725.640792	4357801725.640792	4357801725.640792	4357801725.640792	4357801725.640792	4357801725.640792	4357801725.640792	4357801725.640792	4357801725.640792	4357801725.640792	4357801725.640792	4357801725.640792	4357801725.640792	4357801725.640792
4357801725.640792	4357801725.640792	4357801725.640792	4357801725.640792	4357801725.640792	4357801725.640792	4357801725.640792	4357801725.640792	4357801725.640792	4357801725.640792	4357801725.640792	4357801725.640792	4357801725.640792	4357801725.640792	4357801725.640792	4357801725.640792	4357801725.640792	4357801725.640792	4357801725.640792	4357801725.640792	4357801725.640792	4357801725.640792	4357801725.640792	4357801725.640792	4357801725.640792	4357801725.640792	4357801725.640792	4357801725.640792	4357801725.640792	4357801725.640792
4318278383.479763	4318278383.479763	4318278383.479763	4318278383.479763	4318278383.479763	4318278383.479763	4318278383.479763	4318278383.479763	4318278383.479763	4318278383.479763	4318278383.479763	4318278383.479763	4318278383.479763	4318278383.479763	4318278383.479763	4318278383.479763	4318278383.479763	4318278383.479763	4318278383.479763	4318278383.479763	4318278383.479763	4318278383.479763	4318278383.479763	4318278383.479763	4318278383.479763	4318278383.479763	4318278383.479763	4318278383.479763	4318278383.479763	4318278383.479763
4054004801.9079785	4054004801.9079785	4054004801.9079785	4054004801.9079785	4054004801.9079785	4054004801.9079785	4054004801.9079785	4054004801.9079785	4054004801.9079785	4054004801.9079785	4054004801.9079785	4054004801.9079785	4054004801.9079785	4054004801.9079785	4054004801.9079785	4054004801.9079785	4054004801.9079785	4054004801.9079785	4054004801.9079785	4054004801.9079785	4054004801.9079785	4054004801.9079785	4054004801.9079785	4054004801.9079785	4054004801.9079785	4054004801.9079785	4054004801.9079785	4054004801.9079785	4054004801.9079785	4054004801.9079785
4054004801.9079785	4054004801.9079785	4054004801.9079785	4054004801.9079785	4054004801.9079785	4054004801.9079785	4054004801.9079785	4054004801.9079785	4054004801.9079785	4054004801.9079785	4054004801.9079785	4054004801.9079785	4054004801.9079785	4054004801.9079785	4054004801.9079785	4054004801.9079785	4054004801.9079785	4054004801.9079785	4054004801.9079785	4054004801.9079785	4054004801.9079785	4054004801.9079785	4054004801.9079785	4054004801.9079785	4054004801.9079785	4054004801.9079785	4054004801.9079785	4054004801.9079785	4054004801.9079785	4054004801.9079785
4054004801.9079785	4054004801.9079785	4054004801.9079785	4054004801.9079785	4054004801.9079785	4054004801.9079785	4054004801.9079785	4054004801.9079785	4054004801.9079785	4054004801.9079785	4054004801.9079785	4054004801.9079785	4054004801.9079785	4054004801.9079785	4054004801.9079785	4054004801.9079785	4054004801.9079785	4054004801.9079785	4054004801.9079785	4054004801.9079785	4054004801.9079785	4054004801.9079785	4054004801.9079785	4054004801.9079785	4054004801.9079785	4054004801.9079785	4054004801.9079785	4054004801.9079785	4054004801.9079785	4054004801.9079785
3701914372.0949183	3701914372.0949183	3701914372.0949183	3701914372.0949183	3701914372.0949183	3701914372.0949183	3701914372.0949183	3701914372.0949183	3701914372.0949183	3701914372.0949183	3701914372.0949183	3701914372.0949183	3701914372.0949183	3701914372.0949183	3701914372.0949183	3701914372.0949183	3701914372.0949183	3701914372.0949183	3701914372.0949183	3701914372.0949183	3701914372.0949183	3701914372.0949183	3701914372.0949183	3701914372.0949183	3701914372.0949183	3701914372.0949183	3701914372.0949183	3701914372.0949183	3701914372.0949183	3701914372.0949183
3132373838.379303	3132373838.379303	3132373838.379303	3132373838.379303	3132373838.379303	3132373838.379303	3132373838.379303	3132373838.379303	3132373838.379303	3132373838.379303	3132373838.379303	3132373838.379303	3132373838.379303	3132373838.379303	3132373838.379303	3132373838.379303	3132373838.379303	3132373838.379303	3132373838.379303	3132373838.379303	3132373838.379303	3132373838.379303	3132373838.379303	3132373838.379303	3132373838.379303	3132373838.379303	3132373838.379303	3132373838.379303	3132373838.379303	3132373838.379303
3132373838.379303	3132373838.379303	3132373838.379303	3132373838.379303	3132373838.379303	3132373838.379303	3132373838.379303	3132373838.379303	3132373838.379303	3132373838.379303	3132373838.379303	3132373838.379303	3132373838.379303	3132373838.379303	3132373838.379303	3132373838.379303	3132373838.379303	3132373838.379303	3132373838.379303	3132373838.379303	3132373838.379303	3132373838.379303	3132373838.379303	3132373838.379303	3132373838.379303	3132373838.379303	3132373838.379303	3132373838.379303	3132373838.379303	3132373838.379303
3132373838.379303	3132373838.379303	3132373838.379303	3132373838.379303	3132373838.379303	3132373838.379303	3132373838.379303	3132373838.379303	3132373838.379303	3132373838.379303	3132373838.379303	3132373838.379303	3132373838.379303	3132373838.379303	3132373838.379303	3132373838.379303	3132373838.379303	3132373838.379303	3132373838.379303	3132373838.379303	3132373838.379303	3132373838.379303	3132373838.379303	3132373838.379303	3132373838.379303	3132373838.379303	3132373838.379303	3132373838.379303	3132373838.379303	3132373838.379303
3132373838.379303	3132373838.379303	3132373838.379303	3132373838.379303	3132373838.379303	3132373838.379303	3132373838.379303	3132373838.379303	3132373838.379303	3132373838.379303	3132373838.379303	3132373838.379303	3132373838.379303	3132373838.379303	3132373838.379303	3132373838.379303	3132373838.379303	3132373838.379303	3132373838.379303	3132373838.379303	3132373838.379303	3132373838.379303	3132373838.379303	3132373838.379303	3132373838.379303	3132373838.379303	3132373838.379303	3132373838.379303	3132373838.379303	3132373838.379303
3132373838.379303	3132373838.379303	3132373838.379303	3132373838.379303	3132373838.379303	3132373838.379303	3132373838.379303	3132373838.379303	3132373838.379303	3132373838.379303	3132373838.379303	3132373838.379303	3132373838.379303	3132373838.379303	3132373838.379303	3132373838.379303	3132373838.379303	3132373838.379303	3132373838.379303	3132373838.379303	3132373838.379303	3132373838.379303	3132373838.379303	3132373838.379303	3132373838.379303	3132373838.379303	3132373838.379303	3132373838.379303	3132373838.379303	3132373838.379303
3132373838.379303	3132373838.379303	3132373838.379303	3132373838.379303	3132373838.379303	3132373838.379303	3132373838.379303	3132373838.379303	3132373838.379303	3132373838.379303	3132373838.379303	3132373838.379303	3132373838.379303	3132373838.379303	3132373838.379303	3132373838.379303	3132373838.379303	3132373838.379303	3132373838.379303	3132373838.379303	3132373838.379303	3132373838.379303	3132373838.379303	3132373838.379303	3132373838.379303	3132373838.379303	3132373838.379303	3132373838.379303	3132373838.379303	3132373838.379303
2363910232.0500474	2363910232.0500474	2363910232.0500474	2363910232.0500474	2363910232.0500474	2363910232.0500474	2363910232.0500474	2363910232.0500474	2363910232.0500474	2363910232.0500474	2363910232.0500474	2363910232.0500474	2363910232.0500474	2363910232.0500474	2363910232.0500474	2363910232.0500474	2363910232.0500474	2363910232.0500474	2363910232.0500474	2363910232.0500474	2363910232.0500474	2363910232.0500474	2363910232.0500474	2363910232.0500474	2363910232.0500474	2363910232.0500474	2363910232.0500474	2363910232.0500474	2363910232.0500474	2363910232.0500474
2363910232.0500474	2363910232.0500474	2363910232.0500474	2363910232.0500474	2363910232.0500474	2363910232.0500474	2363910232.0500474	2363910232.0500474	2363910232.0500474	2363910232.0500474	2363910232.0500474	2363910232.0500474	2363910232.0500474	2363910232.0500474	2363910232.0500474	2363910232.0500474	2363910232.0500474	2363910232.0500474	2363910232.0500474	2363910232.0500474	2363910232.0500474	2363910232.0500474	2363910232.0500474	2363910232.0500474	2363910232.0500474	2363910232.0500474	2363910232.0500474	2363910232.0500474	2363910232.0500474	2363910232.0500474
2363910232.0500474	2363910232.0500474	2363910232.0500474	2363910232.0500474	2363910232.0500474	2363910232.0500474	2363910232.0500474	2363910232.0500474	2363910232.0500474	2363910232.0500474	2363910232.0500474	2363910232.0500474	2363910232.0500474	2363910232.0500474	2363910232.0500474	2363910232.0500474	2363910232.0500474	2363910232.0500474	2363910232.0500474	2363910232.0500474	2363910232.0500474	2363910232.0500474	2363910232.0500474	2363910232.0500474	2363910232.0500474	2363910232.0500474	2363910232.0500474	2363910232.0500474	2363910232.0500474	2363910232.0500474
2363910232.0500474	2363910232.0500474	2363910232.0500474	2363910232.0500474	2363910232.0500474	2363910232.0500474	2363910232.0500474	2363910232.0500474	2363910232.0500474	2363910232.0500474	2363910232.0500474	2363910232.0500474	2363910232.0500474	2363910232.0500474	2363910232.0500474	2363910232.0500474	2363910232.0500474	2363910232.0500474	2363910232.0500474	2363910232.0500474	2363910232.0500474	2363910232.0500474	2363910232.0500474	2363910232.0500474	2363910232.0500474	2363910232.0500474	2363910232.0500474	2363910232.0500474	2363910232.0500474	2363910232.0500474
2363910232.0500474	2363910232.0500474	2363910232.0500474	2363910232.0500474	2363910232.0500474	2363910232.0500474	2363910232.0500474	2363910232.0500474	2363910232.0500474	2363910232.0500474	2363910232.0500474	2363910232.0500474	2363910232.0500474	2363910232.0500474	2363910232.0500474	2363910232.0500474	2363910232.0500474	2363910232.0500474	2363910232.0500474	2363910232.0500474	2363910232.0500474	2363910232.0500474	2363910232.0500474	2363910232.0500474	2363910232.0500474	2363910232.0500474	2363910232.0500474	2363910232.0500474	2363910232.0500474	2363910232.0500474
1758496698.094506	1758496698.094506	1758496698.094506	1758496698.094506	1758496698.094506	1758496698.094506	1758496698.094506	1758496698.094506	1758496698.094506	1758496698.094506	1758496698.094506	1758496698.094506	1758496698.094506	1758496698.094506	1758496698.094506	1758496698.094506	1758496698.094506	1758496698.094506	1758496698.094506	1758496698.094506	1758496698.094506	1758496698.094506	1758496698.094506	1758496698.094506	1758496698.094506	1758496698.094506	1758496698.094506	1758496698.094506	1758496698.094506	1758496698.094506
1758496698.094506	1758496698.094506	1758496698.094506	1758496698.094506	1758496698.094506	1758496698.094506	1758496698.094506	1758496698.094506	1758496698.094506	1758496698.094506	1758496698.094506	1758496698.094506	1758496698.094506	1758496698.094506	1758496698.094506	1758496698.094506	1758496698.094506	1758496698.094506	1758496698.094506	1758496698.094506	1758496698.094506	1758496698.094506	1758496698.094506	1758496698.094506	1758496698.094506	1758496698.094506	1758496698.094506	1758496698.094506	1758496698.094506	1758496698.094506
1758496698.094506	1758496698.094506	1758496698.094506	1758496698.094506	1758496698.094506	1758496698.094506	1758496698.094506	1758496698.094506	1758496698.094506	1758496698.094506	1758496698.094506	1758496698.094506	1758496698.094506	1758496698.094506	1758496698.094506	1758496698.094506	1758496698.094506	1758496698.094506	1758496698.094506	1758496698.094506	1758496698.094506	1758496698.094506	1758496698.094506	1758496698.094506	1758496698.094506	1758496698.094506	1758496698.094506	1758496698.094506	1758496698.094506	1758496698.094506
1758496698.094506	1758496698.094506	1758496698.094506	1758496698.094506	1758496698.094506	1758496698.094506	1758496698.094506	1758496698.094506	1758496698.094506	1758496698.094506	1758496698.094506	1758496698.094506	1758496698.094506	1758496698.094506	1758496698.094506	1758496698.094506	1758496698.094506	1758496698.094506	1758496698.094506	1758496698.094506	1758496698.094506	1758496698.094506	1758496698.094506	1758496698.094506	1758496698.094506	1758496698.094506	1758496698.094506	1758496698.094506	1758496698.094506	1758496698.094506
1702801499.4209266	1702801499.4209266	1702801499.4209266	1702801499.4209266	1702801499.4209266	1702801499.4209266	1702801499.4209266	1702801499.4209266	1702801499.4209266	1702801499.4209266	1702801499.4209266	1702801499.4209266	1702801499.4209266	1702801499.4209266	1702801499.4209266	1702801499.4209266	1702801499.4209266	1702801499.4209266	1702801499.4209266	1702801499.4209266	1702801499.4209266	1702801499.4209266	1702801499.4209266	1702801499.4209266	1702801499.4209266	1702801499.4209266	1702801499.4209266	1702801499.4209266	1702801499.4209266	1702801499.4209266
1702801499.4209266	1702801499.4209266	1702801499.4209266	1702801499.4209266	1702801499.4209266	1702801499.4209266	1702801499.4209266	1702801499.4209266	1702801499.4209266	1702801499.4209266	1702801499.4209266	1702801499.4209266	1702801499.4209266	1702801499.4209266	1702801499.4209266	1702801499.4209266	1702801499.4209266	1702801499.4209266	1702801499.4209266	1702801499.4209266	1702801499.4209266	1702801499.4209266	1702801499.4209266	1702801499.4209266	1702801499.4209266	1702801499.4209266	1702801499.4209266	1702801499.4209266	1702801499.4209266	1702801499.4209266
1702801499.4209266	1702801499.4209266	1702801499.4209266	1702801499.4209266	1702801499.4209266	1702801499.4209266	1702801499.4209266	1702801499.4209266	1702801499.4209266	1702801499.4209266	1702801499.4209266	1702801499.4209266	1702801499.4209266	1702801499.4209266	1702801499.4209266	1702801499.4209266	1702801499.4209266	1702801499.4209266	1702801499.4209266	1702801499.4209266	1702801499.4209266	1702801499.4209266	1702801499.4209266	1702801499.4209266	1702801499.4209266	1702801499.4209266	1702801499.4209266	1702801499.4209266	1702801499.4209266	1702801499.4209266
1495285919.9589064	1495285919.9589064	1495285919.9589064	1495285919.9589064	1495285919.9589064	1495285919.9589064	1495285919.9589064	1495285919.9589064	1495285919.9589064	1495285919.9589064	1495285919.9589064	1495285919.9589064	1495285919.9589064	1495285919.9589064	1495285919.9589064	1495285919.9589064	1495285919.9589064	1495285919.9589064	1495285919.9589064	1495285919.9589064	1495285919.9589064	1495285919.9589064	1495285919.9589064	1495285919.9589064	1495285919.9589064	1495285919.9589064	1495285919.9589064	1495285919.9589064	1495285919.9589064	1495285919.9589064
1495285919.9589064	1495285919.9589064	1495285919.9589064	1495285919.9589064	1495285919.9589064	1495285919.9589064	1495285919.9589064	1495285919.9589064	1495285919.9589064	1495285919.9589064	1495285919.9589064	1495285919.9589064	1495285919.9589064	1495285919.9589064	1495285919.9589064	1495285919.9589064	1495285919.9589064	1495285919.9589064	1495285919.9589064	1495285919.9589064	1495285919.9589064	1495285919.9589064	1495285919.9589064	1495285919.9589064	1495285919.9589064	1495285919.9589064	1495285919.9589064	1495285919.9589064	1495285919.9589064	1495285919.9589064
1495285919.9589064	1495285919.9589064	1495285919.9589064	1495285919.9589064	1495285919.9589064	1495285919.9589064	1495285919.9589064	1495285919.9589064	1495285919.9589064	1495285919.9589064	1495285919.9589064	1495285919.9589064	1495285919.9589064	1495285919.9589064	1495285919.9589064	1495285919.9589064	1495285919.9589064	1495285919.9589064	1495285919.9589064	1495285919.9589064	1495285919.9589064	1495285919.9589064	1495285919.9589064	1495285919.9589064	1495285919.9589064	1495285919.9589064	1495285919.9589064	1495285919.9589064	1495285919.9589064	1495285919.9589064
1495285919.9589064	1495285919.9589064	1495285919.9589064	1495285919.9589064	1495285919.9589064	1495285919.9589064	1495285919.9589064	1495285919.9589064	1495285919.9589064	1495285919.9589064	1495285919.9589064	1495285919.9589064	1495285919.9589064	1495285919.9589064	1495285919.9589064	1495285919.9589064	1495285919.9589064	1495285919.9589064	1495285919.9589064	1495285919.9589064	1495285919.9589064	1495285919.9589064	1495285919.9589064	1495285919.9589064	1495285919.9589064	1495285919.9589064	1495285919.9589064	1495285919.9589064	1495285919.9589064	1495285919.9589064
1495285919.9589064	1495285919.9589064	1495285919.9589064	1495285919.9589064	1495285919.9589064	1495285919.9589064	1495285919.9589064	1495285919.9589064	1495285919.9589064	1495285919.9589064	1495285919.9589064	1495285919.9589064	1495285919.9589064	1495285919.9589064	1495285919.9589064	1495285919.9589064	1495285919.9589064	1495285919.9589064	1495285919.9589064	1495285919.9589064	1495285919.9589064	1495285919.9589064	1495285919.9589064	1495285919.9589064	1495285919.9589064	1495285919.9589064	1495285919.9589064	1495285919.9589064	1495285919.9589064	1495285919.9589064
1495285919.9589064	1495285919.9589064	1495285919.9589064	1495285919.9589064	1495285919.9589064	1495285919.9589064	1495285919.9589064	1495285919.9589064	1495285919.9589064	1495285919.9589064	1495285919.9589064	1495285919.9589064	1495285919.9589064	1495285919.9589064	1495285919.9589064	1495285919.9589064	1495285919.9589064	1495285919.9589064	1495285919.9589064	1495285919.9589064	1495285919.9589064	1495285919.9589064	1495285919.9589064	1495285919.9589064	1495285919.9589064	1495285919.9589064	1495285919.9589064	1495285919.9589064	1495285919.9589064	1495285919.9589064
992695068.0700473	992695068.0700473	992695068.0700473	992695068.0700473	992695068.0700473	992695068.0700473	992695068.0700473	992695068.0700473	992695068.0700473	992695068.0700473	992695068.0700473	992695068.0700473	992695068.0700473	992695068.0700473	992695068.0700473	992695068.0700473	992695068.0700473	992695068.0700473	992695068.0700473	992695068.0700473	992695068.0700473	992695068.0700473	992695068.0700473	992695068.0700473	992695068.0700473	992695068.0700473	992695068.0700473	992695068.0700473	992695068.0700473	992695068.0700473
992695068.0700473	992695068.0700473	992695068.0700473	992695068.0700473	992695068.0700473	992695068.0700473	992695068.0700473	992695068.0700473	992695068.0700473	992695068.0700473	992695068.0700473	992695068.0700473	992695068.0700473	992695068.0700473	992695068.0700473	992695068.0700473	992695068.0700473	992695068.0700473	992695068.0700473	992695068.0700473	992695068.0700473	992695068.0700473	992695068.0700473	992695068.0700473	992695068.0700473	992695068.0700473	992695068.0700473	992695068.0700473	992695068.0700473	992695068.0700473
992695068.0700473	992695068.0700473	992695068.0700473	992695068.0700473	992695068.0700473	992695068.0700473	992695068.0700473	992695068.0700473	992695068.0700473	992695068.0700473	992695068.0700473	992695068.0700473	992695068.0700473	992695068.0700473	992695068.0700473	992695068.0700473	992695068.0700473	992695068.0700473	992695068.0700473	992695068.0700473	992695068.0700473	992695068.0700473	992695068.0700473	992695068.0700473	992695068.0700473	992695068.0700473	992695068.0700473	992695068.0700473	992695068.0700473	992695068.0700473
992695068.0700473	992695068.0700473	992695068.0700473	992695068.0700473	992695068.0700473	992695068.0700473	992695068.0700473	992695068.0700473	992695068.0700473	992695068.0700473	992695068.0700473	992695068.0700473	992695068.0700473	992695068.0700473	992695068.0700473	992695068.0700473	992695068.0700473	992695068.0700473	992695068.0700473	992695068.0700473	992695068.0700473	992695068.0700473	992695068.0700473	992695068.0700473	992695068.0700473	992695068.0700473	992695068.0700473	992695068.0700473	992695068.0700473	992695068.0700473
992695068.0700473	992695068.0700473	992695068.0700473	992695068.0700473	992695068.0700473	992695068.0700473	992695068.0700473	992695068.0700473	992695068.0700473	992695068.0700473	992695068.0700473	992695068.0700473	992695068.0700473	992695068.0700473	992695068.0700473	992695068.0700473	992695068.0700473	992695068.0700473	992695068.0700473	992695068.0700473	992695068.0700473	992695068.0700473	992695068.0700473	992695068.0700473	992695068.0700473	992695068.0700473	992695068.0700473	992695068.0700473	992695068.0700473	992695068.0700473
992695068.0700473	992695068.0700473	992695068.0700473	992695068.0700473	992695068.0700473	992695068.0700473	992695068.0700473	992695068.0700473	992695068.0700473	992695068.0700473	992695068.0700473	992695068.0700473	992695068.0700473	992695068.0700473	992695068.0700473	992695068.0700473	992695068.0700473	992695068.0700473	992695068.0700473	992695068.0700473	992695068.0700473	992695068.0700473	992695068.0700473	992695068.0700473	992695068.0700473	992695068.0700473	992695068.0700473	992695068.0700473	992695068.0700473	992695068.0700473
992695068.0700473	992695068.0700473	992695068.0700473	992695068.0700473	992695068.0700473	992695068.0700473	992695068.0700473	992695068.0700473	992695068.0700473	992695068.0700473	992695068.0700473	992695068.0700473	992695068.0700473	992695068.0700473	992695068.0700473	992695068.0700473	992695068.0700473	992695068.0700473	992695068.0700473	992695068.0700473	992695068.0700473	992695068.0700473	992695068.0700473	992695068.0700473	992695068.0700473	992695068.0700473	992695068.0700473	992695068.0700473	992695068.0700473	992695068.0700473
992695068.0700473	992695068.0700473	992695068.0700473	992695068.0700473	992695068.0700473	992695068.0700473	992695068.0700473	992695068.0700473	992695068.0700473	992695068.0700473	992695068.0700473	992695068.0700473	992695068.0700473	992695068.0700473	992695068.0700473	992695068.0700473	992695068.0700473	992695068.0700473	992695068.0700473	992695068.0700473	992695068.0700473	992695068.0700473	992695068.0700473	992695068.0700473	992695068.0700473	992695068.0700473	992695068.0700473	992695068.0700473	992695068.0700473	992695068.0700473
921402428.1104254	921402428.1104254	921402428.1104254	921402428.1104254	921402428.1104254	921402428.1104254	921402428.1104254	921402428.1104254	921402428.1104254	921402428.1104254	921402428.1104254	921402428.1104254	921402428.1104254	921402428.1104254	921402428.1104254	921402428.1104254	921402428.1104254	921402428.1104254	921402428.1104254	921402428.1104254	921402428.1104254	921402428.1104254	921402428.1104254	921402428.1104254	921402428.1104254	921402428.1104254	921402428.1104254	921402428.1104254	921402428.1104254	921402428.1104254
836614620.0317364	836614620.0317364	836614620.0317364	836614620.0317364	836614620.0317364	836614620.0317364	836614620.0317364	836614620.0317364	836614620.0317364	836614620.0317364	836614620.0317364	836614620.0317364	836614620.0317364	836614620.0317364	836614620.0317364	836614620.0317364	836614620.0317364	836614620.0317364	836614620.0317364	836614620.0317364	836614620.0317364	836614620.0317364	836614620.0317364	836614620.0317364	836614620.0317364	836614620.0317364	836614620.0317364	836614620.0317364	836614620.0317364	836614620.0317364
690147110.9548129	690147110.9548129	690147110.9548129	690147110.9548129	690147110.9548129	690147110.9548129	690147110.9548129	690147110.9548129	690147110.9548129	690147110.9548129	690147110.9548129	690147110.9548129	690147110.9548129	690147110.9548129	690147110.9548129	690147110.9548129	690147110.9548129	690147110.9548129	690147110.9548129	690147110.9548129	690147110.9548129	690147110.9548129	690147110.9548129	690147110.9548129	690147110.9548129	690147110.9548129	690147110.9548129	690147110.9548129	690147110.9548129	690147110.9548129
591247925.6341186	591247925.6341186	591247925.6341186	591247925.6341186	591247925.6341186	591247925.6341186	591247925.6341186	591247925.6341186	591247925.6341186	591247925.6341186	591247925.6341186	591247925.6341186	591247925.6341186	591247925.6341186	591247925.6341186	591247925.6341186	591247925.6341186	591247925.6341186	591247925.6341186	591247925.6341186	591247925.6341186	591247925.6341186	591247925.6341186	591247925.6341186	591247925.6341186	591247925.6341186	591247925.6341186	591247925.6341186	591247925.6341186	591247925.6341186
591247925.6341186	591247925.6341186	591247925.6341186	591247925.6341186	591247925.6341186	591247925.6341186	591247925.6341186	591247925.6341186	591247925.6341186	591247925.6341186	591247925.6341186	591247925.6341186	591247925.6341186	591247925.6341186	591247925.6341186	591247925.6341186	591247925.6341186	591247925.6341186	591247925.6341186	591247925.6341186	591247925.6341186	591247925.6341186	591247925.6341186	591247925.6341186	591247925.6341186	591247925.6341186	591247925.6341186	591247925.6341186	591247925.6341186	591247925.6341186
591247925.6341186	591247925.6341186	591247925.6341186	591247925.6341186	591247925.6341186	591247925.6341186	591247925.6341186	591247925.6341186	591247925.6341186	591247925.6341186	591247925.6341186	591247925.6341186	591247925.6341186	591247925.6341186	591247925.6341186	591247925.6341186	591247925.6341186	591247925.6341186	591247925.6341186	591247925.6341186	591247925.6341186	591247925.6341186	591247925.6341186	591247925.6341186	591247925.6341186	591247925.6341186	591247925.6341186	591247925.6341186	591247925.6341186	591247925.6341186
591247925.6341186	591247925.6341186	591247925.6341186	591247925.6341186	591247925.6341186	591247925.6341186	591247925.6341186	591247925.6341186	591247925.6341186	591247925.6341186	591247925.6341186	591247925.6341186	591247925.6341186	591247925.6341186	591247925.6341186	591247925.6341186	591247925.6341186	591247925.6341186	591247925.6341186	591247925.6341186	591247925.6341186	591247925.6341186	591247925.6341186	591247925.6341186	591247925.6341186	591247925.6341186	591247925.6341186	591247925.6341186	591247925.6341186	591247925.6341186
591247925.6341186	591247925.6341186	591247925.6341186	591247925.6341186	591247925.6341186	591247925.6341186	591247925.6341186	591247925.6341186	591247925.6341186	591247925.6341186	591247925.6341186	591247925.6341186	591247925.6341186	591247925.6341186	591247925.6341186	591247925.6341186	591247925.6341186	591247925.6341186	591247925.6341186	591247925.6341186	591247925.6341186	591247925.6341186	591247925.6341186	591247925.6341186	591247925.6341186	591247925.6341186	591247925.6341186	591247925.6341186	591247925.6341186	591247925.6341186
591247925.6341186	591247925.6341186	591247925.6341186	591247925.6341186	591247925.6341186	591247925.6341186	591247925.6341186	591247925.6341186	591247925.6341186	591247925.6341186	591247925.6341186	591247925.6341186	591247925.6341186	591247925.6341186	591247925.6341186	591247925.6341186	591247925.6341186	591247925.6341186	591247925.6341186	591247925.6341186	591247925.6341186	591247925.6341186	591247925.6341186	591247925.6341186	591247925.6341186	591247925.6341186	591247925.6341186	591247925.6341186	591247925.6341186	591247925.6341186
493966665.79894847	493966665.79894847	493966665.79894847	493966665.79894847	493966665.79894847	493966665.79894847	493966665.79894847	493966665.79894847	493966665.79894847	493966665.79894847	493966665.79894847	493966665.79894847	493966665.79894847	493966665.79894847	493966665.79894847	493966665.79894847	493966665.79894847	493966665.79894847	493966665.79894847	493966665.79894847	493966665.79894847	493966665.79894847	493966665.79894847	493966665.79894847	493966665.79894847	493966665.79894847	493966665.79894847	493966665.79894847	493966665.79894847	493966665.79894847
493966665.79894847	493966665.79894847	493966665.79894847	493966665.79894847	493966665.79894847	493966665.79894847	493966665.79894847	493966665.79894847	493966665.79894847	493966665.79894847	493966665.79894847	493966665.79894847	493966665.79894847	493966665.79894847	493966665.79894847	493966665.79894847	493966665.79894847	493966665.79894847	493966665.79894847	493966665.79894847	493966665.79894847	493966665.79894847	493966665.79894847	493966665.79894847	493966665.79894847	493966665.79894847	493966665.79894847	493966665.79894847	493966665.79894847	493966665.79894847
493966665.79894847	493966665.79894847	493966665.79894847	493966665.79894847	493966665.79894847	493966665.79894847	493966665.79894847	493966665.79894847	493966665.79894847	493966665.79894847	493966665.79894847	493966665.79894847	493966665.79894847	493966665.79894847	493966665.79894847	493966665.79894847	493966665.79894847	493966665.79894847	493966665.79894847	493966665.79894847	493966665.79894847	493966665.79894847	493966665.79894847	493966665.79894847	493966665.79894847	493966665.79894847	493966665.79894847	493966665.79894847	493966665.79894847	493966665.79894847
493966665.79894847	493966665.79894847	493966665.79894847	493966665.79894847	493966665.79894847	493966665.79894847	493966665.79894847	493966665.79894847	493966665.79894847	493966665.79894847	493966665.79894847	493966665.79894847	493966665.79894847	493966665.79894847	493966665.79894847	493966665.79894847	493966665.79894847	493966665.79894847	493966665.79894847	493966665.79894847	493966665.79894847	493966665.79894847	493966665.79894847	493966665.79894847	493966665.79894847	493966665.79894847	493966665.79894847	493966665.79894847	493966665.79894847	493966665.79894847
493966665.79894847	493966665.79894847	493966665.79894847	493966665.79894847	493966665.79894847	493966665.79894847	493966665.79894847	493966665.79894847	493966665.79894847	493966665.79894847	493966665.79894847	493966665.79894847	493966665.79894847	493966665.79894847	493966665.79894847	493966665.79894847	493966665.79894847	493966665.79894847	493966665.79894847	493966665.79894847	493966665.79894847	493966665.79894847	493966665.79894847	493966665.79894847	493966665.79894847	493966665.79894847	493966665.79894847	493966665.79894847	493966665.79894847	493966665.79894847
444449622.4290978	444449622.4290978	444449622.4290978	444449622.4290978	444449622.4290978	444449622.4290978	444449622.4290978	444449622.4290978	444449622.4290978	444449622.4290978	444449622.4290978	444449622.4290978	444449622.4290978	444449622.4290978	444449622.4290978	444449622.4290978	444449622.4290978	444449622.4290978	444449622.4290978	444449622.4290978	444449622.4290978	444449622.4290978	444449622.4290978	444449622.4290978	444449622.4290978	444449622.4290978	444449622.4290978	444449622.4290978	444449622.4290978	444449622.4290978
444449622.4290978	444449622.4290978	444449622.4290978	444449622.4290978	444449622.4290978	444449622.4290978	444449622.4290978	444449622.4290978	444449622.4290978	444449622.4290978	444449622.4290978	444449622.4290978	444449622.4290978	444449622.4290978	444449622.4290978	444449622.4290978	444449622.4290978	444449622.4290978	444449622.4290978	444449622.4290978	444449622.4290978	444449622.4290978	444449622.4290978	444449622.4290978	444449622.4290978	444449622.4290978	444449622.4290978	444449622.4290978	444449622.4290978	444449622.4290978
426104221.91594446	426104221.91594446	426104221.91594446	426104221.91594446	426104221.91594446	426104221.91594446	426104221.91594446	426104221.91594446	426104221.91594446	426104221.91594446	426104221.91594446	426104221.91594446	426104221.91594446	426104221.91594446	426104221.91594446	426104221.91594446	426104221.91594446	426104221.91594446	426104221.91594446	426104221.91594446	426104221.91594446	426104221.91594446	426104221.91594446	426104221.91594446	426104221.91594446	426104221.91594446	426104221.91594446	426104221.91594446	426104221.91594446	426104221.91594446
398949908.12564796	398949908.12564796	398949908.12564796	398949908.12564796	398949908.12564796	398949908.12564796	398949908.12564796	398949908.12564796	398949908.12564796	398949908.12564796	398949908.12564796	398949908.12564796	398949908.12564796	398949908.12564796	398949908.12564796	398949908.12564796	398949908.12564796	398949908.12564796	398949908.12564796	398949908.12564796	398949908.12564796	398949908.12564796	398949908.12564796	398949908.12564796	398949908.12564796	398949908.12564796	398949908.12564796	398949908.12564796	398949908.12564796	398949908.12564796
365580665.0913469	365580665.0913469	365580665.0913469	365580665.0913469	365580665.0913469	365580665.0913469	365580665.0913469	365580665.0913469	365580665.0913469	365580665.0913469	365580665.0913469	365580665.0913469	365580665.0913469	365580665.0913469	365580665.0913469	365580665.0913469	365580665.0913469	365580665.0913469	365580665.0913469	365580665.0913469	365580665.0913469	365580665.0913469	365580665.0913469	365580665.0913469	365580665.0913469	365580665.0913469	365580665.0913469	365580665.0913469	365580665.0913469	365580665.0913469
214044125.17894015	214044125.17894015	214044125.17894015	214044125.17894015	214044125.17894015	214044125.17894015	214044125.17894015	214044125.17894015	214044125.17894015	214044125.17894015	214044125.17894015	214044125.17894015	214044125.17894015	214044125.17894015	214044125.17894015	214044125.17894015	214044125.17894015	214044125.17894015	214044125.17894015	214044125.17894015	214044125.17894015	214044125.17894015	214044125.17894015	214044125.17894015	214044125.17894015	214044125.17894015	214044125.17894015	214044125.17894015	214044125.17894015	214044125.17894015
214044125.17894015	214044125.17894015	214044125.17894015	214044125.17894015	214044125.17894015	214044125.17894015	214044125.17894015	214044125.17894015	214044125.17894015	214044125.17894015	214044125.17894015	214044125.17894015	214044125.17894015	214044125.17894015	214044125.17894015	214044125.17894015	214044125.17894015	214044125.17894015	214044125.17894015	214044125.17894015	214044125.17894015	214044125.17894015	214044125.17894015	214044125.17894015	214044125.17894015	214044125.17894015	214044125.17894015	214044125.17894015	214044125.17894015	214044125.17894015
202308263.69899464	202308263.69899464	202308263.69899464	202308263.69899464	202308263.69899464	202308263.69899464	202308263.69899464	202308263.69899464	202308263.69899464	202308263.69899464	202308263.69899464	202308263.69899464	202308263.69899464	202308263.69899464	202308263.69899464	202308263.69899464	202308263.69899464	202308263.69899464	202308263.69899464	202308263.69899464	202308263.69899464	202308263.69899464	202308263.69899464	202308263.69899464	202308263.69899464	202308263.69899464	202308263.69899464	202308263.69899464	202308263.69899464	202308263.69899464
202308263.69899464	202308263.69899464	202308263.69899464	202308263.69899464	202308263.69899464	202308263.69899464	202308263.69899464	202308263.69899464	202308263.69899464	202308263.69899464	202308263.69899464	202308263.69899464	202308263.69899464	202308263.69899464	202308263.69899464	202308263.69899464	202308263.69899464	202308263.69899464	202308263.69899464	202308263.69899464	202308263.69899464	202308263.69899464	202308263.69899464	202308263.69899464	202308263.69899464	202308263.69899464	202308263.69899464	202308263.69899464	202308263.69899464	202308263.69899464
191409297.3320489	191409297.3320489	191409297.3320489	191409297.3320489	191409297.3320489	191409297.3320489	191409297.3320489	191409297.3320489	191409297.3320489	191409297.3320489	191409297.3320489	191409297.3320489	191409297.3320489	191409297.3320489	191409297.3320489	191409297.3320489	191409297.3320489	191409297.3320489	191409297.3320489	191409297.3320489	191409297.3320489	191409297.3320489	191409297.3320489	191409297.3320489	191409297.3320489	191409297.3320489	191409297.3320489	191409297.3320489	191409297.3320489	191409297.3320489
153959317.40964812	153959317.40964812	153959317.40964812	153959317.40964812	153959317.40964812	153959317.40964812	153959317.40964812	153959317.40964812	153959317.40964812	153959317.40964812	153959317.40964812	153959317.40964812	153959317.40964812	153959317.40964812	153959317.40964812	153959317.40964812	153959317.40964812	153959317.40964812	153959317.40964812	153959317.40964812	153959317.40964812	153959317.40964812	153959317.40964812	153959317.40964812	153959317.40964812	153959317.40964812	153959317.40964812	153959317.40964812	153959317.40964812	153959317.40964812
132300453.20918581	132300453.20918581	132300453.20918581	132300453.20918581	132300453.20918581	132300453.20918581	132300453.20918581	132300453.20918581	132300453.20918581	132300453.20918581	132300453.20918581	132300453.20918581	132300453.20918581	132300453.20918581	132300453.20918581	132300453.20918581	132300453.20918581	132300453.20918581	132300453.20918581	132300453.20918581	132300453.20918581	132300453.20918581	132300453.20918581	132300453.20918581	132300453.20918581	132300453.20918581	132300453.20918581	132300453.20918581	132300453.20918581	132300453.20918581
132300453.20918581	132300453.20918581	132300453.20918581	132300453.20918581	132300453.20918581	132300453.20918581	132300453.20918581	132300453.20918581	132300453.20918581	132300453.20918581	132300453.20918581	132300453.20918581	132300453.20918581	132300453.20918581	132300453.20918581	132300453.20918581	132300453.20918581	132300453.20918581	132300453.20918581	132300453.20918581	132300453.20918581	132300453.20918581	132300453.20918581	132300453.20918581	132300453.20918581	132300453.20918581	132300453.20918581	132300453.20918581	132300453.20918581	132300453.20918581
132300453.20918581	132300453.20918581	132300453.20918581	132300453.20918581	132300453.20918581	132300453.20918581	132300453.20918581	132300453.20918581	132300453.20918581	132300453.20918581	132300453.20918581	132300453.20918581	132300453.20918581	132300453.20918581	132300453.20918581	132300453.20918581	132300453.20918581	132300453.20918581	132300453.20918581	132300453.20918581	132300453.20918581	132300453.20918581	132300453.20918581	132300453.20918581	132300453.20918581	132300453.20918581	132300453.20918581	132300453.20918581	132300453.20918581	132300453.20918581
132300453.20918581	132300453.20918581	132300453.20918581	132300453.20918581	132300453.20918581	132300453.20918581	132300453.20918581	132300453.20918581	132300453.20918581	132300453.20918581	132300453.20918581	132300453.20918581	132300453.20918581	132300453.20918581	132300453.20918581	132300453.20918581	132300453.20918581	132300453.20918581	132300453.20918581	132300453.20918581	132300453.20918581	132300453.20918581	132300453.20918581	132300453.20918581	132300453.20918581	132300453.20918581	132300453.20918581	132300453.20918581	132300453.20918581	132300453.20918581
109407077.56088006	109407077.56088006	109407077.56088006	109407077.56088006	109407077.56088006	109407077.56088006	109407077.56088006	109407077.56088006	109407077.56088006	109407077.56088006	109407077.56088006	109407077.56088006	109407077.56088006	109407077.56088006	109407077.56088006	109407077.56088006	109407077.56088006	109407077.56088006	109407077.56088006	109407077.56088006	109407077.56088006	109407077.56088006	109407077.56088006	109407077.56088006	109407077.56088006	109407077.56088006	109407077.56088006	109407077.56088006	109407077.56088006	109407077.56088006
109407077.56088006	109407077.56088006	109407077.56088006	109407077.56088006	109407077.56088006	109407077.56088006	109407077.56088006	109407077.56088006	109407077.56088006	109407077.56088006	109407077.56088006	109407077.56088006	109407077.56088006	109407077.56088006	109407077.56088006	109407077.56088006	109407077.56088006	109407077.56088006	109407077.56088006	109407077.56088006	109407077.56088006	109407077.56088006	109407077.56088006	109407077.56088006	109407077.56088006	109407077.56088006	109407077.56088006	109407077.56088006	109407077.56088006	109407077.56088006
68912249.73301673	68912249.73301673	68912249.73301673	68912249.73301673	68912249.73301673	68912249.73301673	68912249.73301673	68912249.73301673	68912249.73301673	68912249.73301673	68912249.73301673	68912249.73301673	68912249.73301673	68912249.73301673	68912249.73301673	68912249.73301673	68912249.73301673	68912249.73301673	68912249.73301673	68912249.73301673	68912249.73301673	68912249.73301673	68912249.73301673	68912249.73301673	68912249.73301673	68912249.73301673	68912249.73301673	68912249.73301673	68912249.73301673	68912249.73301673
68912249.73301673	68912249.73301673	68912249.73301673	68912249.73301673	68912249.73301673	68912249.73301673	68912249.73301673	68912249.73301673	68912249.73301673	68912249.73301673	68912249.73301673	68912249.73301673	68912249.73301673	68912249.73301673	68912249.73301673	68912249.73301673	68912249.73301673	68912249.73301673	68912249.73301673	68912249.73301673	68912249.73301673	68912249.73301673	68912249.73301673	68912249.73301673	68912249.73301673	68912249.73301673	68912249.73301673	68912249.73301673	68912249.73301673	68912249.73301673
68912249.73301673	68912249.73301673	68912249.73301673	68912249.73301673	68912249.73301673	68912249.73301673	68912249.73301673	68912249.73301673	68912249.73301673	68912249.73301673	68912249.73301673	68912249.73301673	68912249.73301673	68912249.73301673	68912249.73301673	68912249.73301673	68912249.73301673	68912249.73301673	68912249.73301673	68912249.73301673	68912249.73301673	68912249.73301673	68912249.73301673	68912249.73301673	68912249.73301673	68912249.73301673	68912249.73301673	68912249.73301673	68912249.73301673	68912249.73301673
68912249.73301673	68912249.73301673	68912249.73301673	68912249.73301673	68912249.73301673	68912249.73301673	68912249.73301673	68912249.73301673	68912249.73301673	68912249.73301673	68912249.73301673	68912249.73301673	68912249.73301673	68912249.73301673	68912249.73301673	68912249.73301673	68912249.73301673	68912249.73301673	68912249.73301673	68912249.73301673	68912249.73301673	68912249.73301673	68912249.73301673	68912249.73301673	68912249.73301673	68912249.73301673	68912249.73301673	68912249.73301673	68912249.73301673	68912249.73301673
67848488.5733874	67848488.5733874	67848488.5733874	67848488.5733874	67848488.5733874	67848488.5733874	67848488.5733874	67848488.5733874	67848488.5733874	67848488.5733874	67848488.5733874	67848488.5733874	67848488.5733874	67848488.5733874	67848488.5733874	67848488.5733874	67848488.5733874	67848488.5733874	67848488.5733874	67848488.5733874	67848488.5733874	67848488.5733874	67848488.5733874	67848488.5733874	67848488.5733874	67848488.5733874	67848488.5733874	67848488.5733874	67848488.5733874	67848488.5733874
57331630.59660929	57331630.59660929	57331630.59660929	57331630.59660929	57331630.59660929	57331630.59660929	57331630.59660929	57331630.59660929	57331630.59660929	57331630.59660929	57331630.59660929	57331630.59660929	57331630.59660929	57331630.59660929	57331630.59660929	57331630.59660929	57331630.59660929	57331630.59660929	57331630.59660929	57331630.59660929	57331630.59660929	57331630.59660929	57331630.59660929	57331630.59660929	57331630.59660929	57331630.59660929	57331630.59660929	57331630.59660929	57331630.59660929	57331630.59660929
57331630.59660929	57331630.59660929	57331630.59660929	57331630.59660929	57331630.59660929	57331630.59660929	57331630.59660929	57331630.59660929	57331630.59660929	57331630.59660929	57331630.59660929	57331630.59660929	57331630.59660929	57331630.59660929	57331630.59660929	57331630.59660929	57331630.59660929	57331630.59660929	57331630.59660929	57331630.59660929	57331630.59660929	57331630.59660929	57331630.59660929	57331630.59660929	57331630.59660929	57331630.59660929	57331630.59660929	57331630.59660929	57331630.59660929	57331630.59660929
57331630.59660929	57331630.59660929	57331630.59660929	57331630.59660929	57331630.59660929	57331630.59660929	57331630.59660929	57331630.59660929	57331630.59660929	57331630.59660929	57331630.59660929	57331630.59660929	57331630.59660929	57331630.59660929	57331630.59660929	57331630.59660929	57331630.59660929	57331630.59660929	57331630.59660929	57331630.59660929	57331630.59660929	57331630.59660929	57331630.59660929	57331630.59660929	57331630.59660929	57331630.59660929	57331630.59660929	57331630.59660929	57331630.59660929	57331630.59660929
50390582.40806171	50390582.40806171	50390582.40806171	50390582.40806171	50390582.40806171	50390582.40806171	50390582.40806171	50390582.40806171	50390582.40806171	50390582.40806171	50390582.40806171	50390582.40806171	50390582.40806171	50390582.40806171	50390582.40806171	50390582.40806171	50390582.40806171	50390582.40806171	50390582.40806171	50390582.40806171	50390582.40806171	50390582.40806171	50390582.40806171	50390582.40806171	50390582.40806171	50390582.40806171	50390582.40806171	50390582.40806171	50390582.40806171	50390582.40806171
48910954.0352493	48910954.0352493	48910954.0352493	48910954.0352493	48910954.0352493	48910954.0352493	48910954.0352493	48910954.0352493	48910954.0352493	48910954.0352493	48910954.0352493	48910954.0352493	48910954.0352493	48910954.0352493	48910954.0352493	48910954.0352493	48910954.0352493	48910954.0352493	48910954.0352493	48910954.0352493	48910954.0352493	48910954.0352493	48910954.0352493	48910954.0352493	48910954.0352493	48910954.0352493	48910954.0352493	48910954.0352493	48910954.0352493	48910954.0352493
48910954.0352493	48910954.0352493	48910954.0352493	48910954.0352493	48910954.0352493	48910954.0352493	48910954.0352493	48910954.0352493	48910954.0352493	48910954.0352493	48910954.0352493	48910954.0352493	48910954.0352493	48910954.0352493	48910954.0352493	48910954.0352493	48910954.0352493	48910954.0352493	48910954.0352493	48910954.0352493	48910954.0352493	48910954.0352493	48910954.0352493	48910954.0352493	48910954.0352493	48910954.0352493	48910954.0352493	48910954.0352493	48910954.0352493	48910954.0352493
48910954.0352493	48910954.0352493	48910954.0352493	48910954.0352493	48910954.0352493	48910954.0352493	48910954.0352493	48910954.0352493	48910954.0352493	48910954.0352493	48910954.0352493	48910954.0352493	48910954.0352493	48910954.0352493	48910954.0352493	48910954.0352493	48910954.0352493	48910954.0352493	48910954.0352493	48910954.0352493	48910954.0352493	48910954.0352493	48910954.0352493	48910954.0352493	48910954.0352493	48910954.0352493	48910954.0352493	48910954.0352493	48910954.0352493	48910954.0352493
30093968.852192435	30093968.852192435	30093968.852192435	30093968.852192435	30093968.852192435	30093968.852192435	30093968.852192435	30093968.852192435	30093968.852192435	30093968.852192435	30093968.852192435	30093968.852192435	30093968.852192435	30093968.852192435	30093968.852192435	30093968.852192435	30093968.852192435	30093968.852192435	30093968.852192435	30093968.852192435	30093968.852192435	30093968.852192435	30093968.852192435	30093968.852192435	30093968.852192435	30093968.852192435	30093968.852192435	30093968.852192435	30093968.852192435	30093968.852192435
30093968.852192435	30093968.852192435	30093968.852192435	30093968.852192435	30093968.852192435	30093968.852192435	30093968.852192435	30093968.852192435	30093968.852192435	30093968.852192435	30093968.852192435	30093968.852192435	30093968.852192435	30093968.852192435	30093968.852192435	30093968.852192435	30093968.852192435	30093968.852192435	30093968.852192435	30093968.852192435	30093968.852192435	30093968.852192435	30093968.852192435	30093968.852192435	30093968.852192435	30093968.852192435	30093968.852192435	30093968.852192435	30093968.852192435	30093968.852192435
30093968.852192435	30093968.852192435	30093968.852192435	30093968.852192435	30093968.852192435	30093968.852192435	30093968.852192435	30093968.852192435	30093968.852192435	30093968.852192435	30093968.852192435	30093968.852192435	30093968.852192435	30093968.852192435	30093968.852192435	30093968.852192435	30093968.852192435	30093968.852192435	30093968.852192435	30093968.852192435	30093968.852192435	30093968.852192435	30093968.852192435	30093968.852192435	30093968.852192435	30093968.852192435	30093968.852192435	30093968.852192435	30093968.852192435	30093968.852192435
29562997.475303505	29562997.475303505	29562997.475303505	29562997.475303505	29562997.475303505	29562997.475303505	29562997.475303505	29562997.475303505	29562997.475303505	29562997.475303505	29562997.475303505	29562997.475303505	29562997.475303505	29562997.475303505	29562997.475303505	29562997.475303505	29562997.475303505	29562997.475303505	29562997.475303505	29562997.475303505	29562997.475303505	29562997.475303505	29562997.475303505	29562997.475303505	29562997.475303505	29562997.475303505	29562997.475303505	29562997.475303505	29562997.475303505	29562997.475303505
29562997.475303505	29562997.475303505	29562997.475303505	29562997.475303505	29562997.475303505	29562997.475303505	29562997.475303505	29562997.475303505	29562997.475303505	29562997.475303505	29562997.475303505	29562997.475303505	29562997.475303505	29562997.475303505	29562997.475303505	29562997.475303505	29562997.475303505	29562997.475303505	29562997.475303505	29562997.475303505	29562997.475303505	29562997.475303505	29562997.475303505	29562997.475303505	29562997.475303505	29562997.475303505	29562997.475303505	29562997.475303505	29562997.475303505	29562997.475303505
19140284.249719307	19140284.249719307	19140284.249719307	19140284.249719307	19140284.249719307	19140284.249719307	19140284.249719307	19140284.249719307	19140284.249719307	19140284.249719307	19140284.249719307	19140284.249719307	19140284.249719307	19140284.249719307	19140284.249719307	19140284.249719307	19140284.249719307	19140284.249719307	19140284.249719307	19140284.249719307	19140284.249719307	19140284.249719307	19140284.249719307	19140284.249719307	19140284.249719307	19140284.249719307	19140284.249719307	19140284.249719307	19140284.249719307	19140284.249719307
19140284.249719307	19140284.249719307	19140284.249719307	19140284.249719307	19140284.249719307	19140284.249719307	19140284.249719307	19140284.249719307	19140284.249719307	19140284.249719307	19140284.249719307	19140284.249719307	19140284.249719307	19140284.249719307	19140284.249719307	19140284.249719307	19140284.249719307	19140284.249719307	19140284.249719307	19140284.249719307	19140284.249719307	19140284.249719307	19140284.249719307	19140284.249719307	19140284.249719307	19140284.249719307	19140284.249719307	19140284.249719307	19140284.249719307	19140284.249719307
19140284.249719307	19140284.249719307	19140284.249719307	19140284.249719307	19140284.249719307	19140284.249719307	19140284.249719307	19140284.249719307	19140284.249719307	19140284.249719307	19140284.249719307	19140284.249719307	19140284.249719307	19140284.249719307	19140284.249719307	19140284.249719307	19140284.249719307	19140284.249719307	19140284.249719307	19140284.249719307	19140284.249719307	19140284.249719307	19140284.249719307	19140284.249719307	19140284.249719307	19140284.249719307	19140284.249719307	19140284.249719307	19140284.249719307	19140284.249719307
19140284.249719307	19140284.249719307	19140284.249719307	19140284.249719307	19140284.249719307	19140284.249719307	19140284.249719307	19140284.249719307	19140284.249719307	19140284.249719307	19140284.249719307	19140284.249719307	19140284.249719307	19140284.249719307	19140284.249719307	19140284.249719307	19140284.249719307	19140284.249719307	19140284.249719307	19140284.249719307	19140284.249719307	19140284.249719307	19140284.249719307	19140284.249719307	19140284.249719307	19140284.249719307	19140284.249719307	19140284.249719307	19140284.249719307	19140284.249719307
19140284.249719307	19140284.249719307	19140284.249719307	19140284.249719307	19140284.249719307	19140284.249719307	19140284.249719307	19140284.249719307	19140284.249719307	19140284.249719307	19140284.249719307	19140284.249719307	19140284.249719307	19140284.249719307	19140284.249719307	19140284.249719307	19140284.249719307	19140284.249719307	19140284.249719307	19140284.249719307	19140284.249719307	19140284.249719307	19140284.249719307	19140284.249719307	19140284.249719307	19140284.249719307	19140284.249719307	19140284.249719307	19140284.249719307	19140284.249719307
19140284.249719307	19140284.249719307	19140284.249719307	19140284.249719307	19140284.249719307	19140284.249719307	19140284.249719307	19140284.249719307	19140284.249719307	19140284.249719307	19140284.249719307	19140284.249719307	19140284.249719307	19140284.249719307	19140284.249719307	19140284.249719307	19140284.249719307	19140284.249719307	19140284.249719307	19140284.249719307	19140284.249719307	19140284.249719307	19140284.249719307	19140284.249719307	19140284.249719307	19140284.249719307	19140284.249719307	19140284.249719307	19140284.249719307	19140284.249719307
19035917.242420916	19035917.242420916	19035917.242420916	19035917.242420916	19035917.242420916	19035917.242420916	19035917.242420916	19035917.242420916	19035917.242420916	19035917.242420916	19035917.242420916	19035917.242420916	19035917.242420916	19035917.242420916	19035917.242420916	19035917.242420916	19035917.242420916	19035917.242420916	19035917.242420916	19035917.242420916	19035917.242420916	19035917.242420916	19035917.242420916	19035917.242420916	19035917.242420916	19035917.242420916	19035917.242420916	19035917.242420916	19035917.242420916	19035917.242420916
17878419.0984511	17878419.0984511	17878419.0984511	17878419.0984511	17878419.0984511	17878419.0984511	17878419.0984511	17878419.0984511	17878419.0984511	17878419.0984511	17878419.0984511	17878419.0984511	17878419.0984511	17878419.0984511	17878419.0984511	17878419.0984511	17878419.0984511	17878419.0984511	17878419.0984511	17878419.0984511	17878419.0984511	17878419.0984511	17878419.0984511	17878419.0984511	17878419.0984511	17878419.0984511	17878419.0984511	17878419.0984511	17878419.0984511	17878419.0984511
17854062.215379987	17854062.215379987	17854062.215379987	17854062.215379987	17854062.215379987	17854062.215379987	17854062.215379987	17854062.215379987	17854062.215379987	17854062.215379987	17854062.215379987	17854062.215379987	17854062.215379987	17854062.215379987	17854062.215379987	17854062.215379987	17854062.215379987	17854062.215379987	17854062.215379987	17854062.215379987	17854062.215379987	17854062.215379987	17854062.215379987	17854062.215379987	17854062.215379987	17854062.215379987	17854062.215379987	17854062.215379987	17854062.215379987	17854062.215379987
17462574.14306691	17462574.14306691	17462574.14306691	17462574.14306691	17462574.14306691	17462574.14306691	17462574.14306691	17462574.14306691	17462574.14306691	17462574.14306691	17462574.14306691	17462574.14306691	17462574.14306691	17462574.14306691	17462574.14306691	17462574.14306691	17462574.14306691	17462574.14306691	17462574.14306691	17462574.14306691	17462574.14306691	17462574.14306691	17462574.14306691	17462574.14306691	17462574.14306691	17462574.14306691	17462574.14306691	17462574.14306691	17462574.14306691	17462574.14306691
15597939.001650216	15597939.001650216	15597939.001650216	15597939.001650216	15597939.001650216	15597939.001650216	15597939.001650216	15597939.001650216	15597939.001650216	15597939.001650216	15597939.001650216	15597939.001650216	15597939.001650216	15597939.001650216	15597939.001650216	15597939.001650216	15597939.001650216	15597939.001650216	15597939.001650216	15597939.001650216	15597939.001650216	15597939.001650216	15597939.001650216	15597939.001650216	15597939.001650216	15597939.001650216	15597939.001650216	15597939.001650216	15597939.001650216	15597939.001650216
10711910.795541104	10711910.795541104	10711910.795541104	10711910.795541104	10711910.795541104	10711910.795541104	10711910.795541104	10711910.795541104	10711910.795541104	10711910.795541104	10711910.795541104	10711910.795541104	10711910.795541104	10711910.795541104	10711910.795541104	10711910.795541104	10711910.795541104	10711910.795541104	10711910.795541104	10711910.795541104	10711910.795541104	10711910.795541104	10711910.795541104	10711910.795541104	10711910.795541104	10711910.795541104	10711910.795541104	10711910.795541104	10711910.795541104	10711910.795541104
10711910.795541104	10711910.795541104	10711910.795541104	10711910.795541104	10711910.795541104	10711910.795541104	10711910.795541104	10711910.795541104	10711910.795541104	10711910.795541104	10711910.795541104	10711910.795541104	10711910.795541104	10711910.795541104	10711910.795541104	10711910.795541104	10711910.795541104	10711910.795541104	10711910.795541104	10711910.795541104	10711910.795541104	10711910.795541104	10711910.795541104	10711910.795541104	10711910.795541104	10711910.795541104	10711910.795541104	10711910.795541104	10711910.795541104	10711910.795541104
10711910.795541104	10711910.795541104	10711910.795541104	10711910.795541104	10711910.795541104	10711910.795541104	10711910.795541104	10711910.795541104	10711910.795541104	10711910.795541104	10711910.795541104	10711910.795541104	10711910.795541104	10711910.795541104	10711910.795541104	10711910.795541104	10711910.795541104	10711910.795541104	10711910.795541104	10711910.795541104	10711910.795541104	10711910.795541104	10711910.795541104	10711910.795541104	10711910.795541104	10711910.795541104	10711910.795541104	10711910.795541104	10711910.795541104	10711910.795541104
7702623.420479257	7702623.420479257	7702623.420479257	7702623.420479257	7702623.420479257	7702623.420479257	7702623.420479257	7702623.420479257	7702623.420479257	7702623.420479257	7702623.420479257	7702623.420479257	7702623.420479257	7702623.420479257	7702623.420479257	7702623.420479257	7702623.420479257	7702623.420479257	7702623.420479257	7702623.420479257	7702623.420479257	7702623.420479257	7702623.420479257	7702623.420479257	7702623.420479257	7702623.420479257	7702623.420479257	7702623.420479257	7702623.420479257	7702623.420479257
7702623.420479257	7702623.420479257	7702623.420479257	7702623.420479257	7702623.420479257	7702623.420479257	7702623.420479257	7702623.420479257	7702623.420479257	7702623.420479257	7702623.420479257	7702623.420479257	7702623.420479257	7702623.420479257	7702623.420479257	7702623.420479257	7702623.420479257	7702623.420479257	7702623.420479257	7702623.420479257	7702623.420479257	7702623.420479257	7702623.420479257	7702623.420479257	7702623.420479257	7702623.420479257	7702623.420479257	7702623.420479257	7702623.420479257	7702623.420479257
7702623.420479257	7702623.420479257	7702623.420479257	7702623.420479257	7702623.420479257	7702623.420479257	7702623.420479257	7702623.420479257	7702623.420479257	7702623.420479257	7702623.420479257	7702623.420479257	7702623.420479257	7702623.420479257	7702623.420479257	7702623.420479257	7702623.420479257	7702623.420479257	7702623.420479257	7702623.420479257	7702623.420479257	7702623.420479257	7702623.420479257	7702623.420479257	7702623.420479257	7702623.420479257	7702623.420479257	7702623.420479257	7702623.420479257	7702623.420479257
7702623.420479257	7702623.420479257	7702623.420479257	7702623.420479257	7702623.420479257	7702623.420479257	7702623.420479257	7702623.420479257	7702623.420479257	7702623.420479257	7702623.420479257	7702623.420479257	7702623.420479257	7702623.420479257	7702623.420479257	7702623.420479257	7702623.420479257	7702623.420479257	7702623.420479257	7702623.420479257	7702623.420479257	7702623.420479257	7702623.420479257	7702623.420479257	7702623.420479257	7702623.420479257	7702623.420479257	7702623.420479257	7702623.420479257	7702623.420479257
7160739.998517822	7160739.998517822	7160739.998517822	7160739.998517822	7160739.998517822	7160739.998517822	7160739.998517822	7160739.998517822	7160739.998517822	7160739.998517822	7160739.998517822	7160739.998517822	7160739.998517822	7160739.998517822	7160739.998517822	7160739.998517822	7160739.998517822	7160739.998517822	7160739.998517822	7160739.998517822	7160739.998517822	7160739.998517822	7160739.998517822	7160739.998517822	7160739.998517822	7160739.998517822	7160739.998517822	7160739.998517822	7160739.998517822	7160739.998517822
7160739.998517822	7160739.998517822	7160739.998517822	7160739.998517822	7160739.998517822	7160739.998517822	7160739.998517822	7160739.998517822	7160739.998517822	7160739.998517822	7160739.998517822	7160739.998517822	7160739.998517822	7160739.998517822	7160739.998517822	7160739.998517822	7160739.998517822	7160739.998517822	7160739.998517822	7160739.998517822	7160739.998517822	7160739.998517822	7160739.998517822	7160739.998517822	7160739.998517822	7160739.998517822	7160739.998517822	7160739.998517822	7160739.998517822	7160739.998517822
7160739.998517822	7160739.998517822	7160739.998517822	7160739.998517822	7160739.998517822	7160739.998517822	7160739.998517822	7160739.998517822	7160739.998517822	7160739.998517822	7160739.998517822	7160739.998517822	7160739.998517822	7160739.998517822	7160739.998517822	7160739.998517822	7160739.998517822	7160739.998517822	7160739.998517822	7160739.998517822	7160739.998517822	7160739.998517822	7160739.998517822	7160739.998517822	7160739.998517822	7160739.998517822	7160739.998517822	7160739.998517822	7160739.998517822	7160739.998517822
7160739.998517822	7160739.998517822	7160739.998517822	7160739.998517822	7160739.998517822	7160739.998517822	7160739.998517822	7160739.998517822	7160739.998517822	7160739.998517822	7160739.998517822	7160739.998517822	7160739.998517822	7160739.998517822	7160739.998517822	7160739.998517822	7160739.998517822	7160739.998517822	7160739.998517822	7160739.998517822	7160739.998517822	7160739.998517822	7160739.998517822	7160739.998517822	7160739.998517822	7160739.998517822	7160739.998517822	7160739.998517822	7160739.998517822	7160739.998517822
5949623.644496775	5949623.644496775	5949623.644496775	5949623.644496775	5949623.644496775	5949623.644496775	5949623.644496775	5949623.644496775	5949623.644496775	5949623.644496775	5949623.644496775	5949623.644496775	5949623.644496775	5949623.644496775	5949623.644496775	5949623.644496775	5949623.644496775	5949623.644496775	5949623.644496775	5949623.644496775	5949623.644496775	5949623.644496775	5949623.644496775	5949623.644496775	5949623.644496775	5949623.644496775	5949623.644496775	5949623.644496775	5949623.644496775	5949623.644496775
5895097.487947669	5895097.487947669	5895097.487947669	5895097.487947669	5895097.487947669	5895097.487947669	5895097.487947669	5895097.487947669	5895097.487947669	5895097.487947669	5895097.487947669	5895097.487947669	5895097.487947669	5895097.487947669	5895097.487947669	5895097.487947669	5895097.487947669	5895097.487947669	5895097.487947669	5895097.487947669	5895097.487947669	5895097.487947669	5895097.487947669	5895097.487947669	5895097.487947669	5895097.487947669	5895097.487947669	5895097.487947669	5895097.487947669	5895097.487947669
5831354.9101394145	5831354.9101394145	5831354.9101394145	5831354.9101394145	5831354.9101394145	5831354.9101394145	5831354.9101394145	5831354.9101394145	5831354.9101394145	5831354.9101394145	5831354.9101394145	5831354.9101394145	5831354.9101394145	5831354.9101394145	5831354.9101394145	5831354.9101394145	5831354.9101394145	5831354.9101394145	5831354.9101394145	5831354.9101394145	5831354.9101394145	5831354.9101394145	5831354.9101394145	5831354.9101394145	5831354.9101394145	5831354.9101394145	5831354.9101394145	5831354.9101394145	5831354.9101394145	5831354.9101394145
5831354.9101394145	5831354.9101394145	5831354.9101394145	5831354.9101394145	5831354.9101394145	5831354.9101394145	5831354.9101394145	5831354.9101394145	5831354.9101394145	5831354.9101394145	5831354.9101394145	5831354.9101394145	5831354.9101394145	5831354.9101394145	5831354.9101394145	5831354.9101394145	5831354.9101394145	5831354.9101394145	5831354.9101394145	5831354.9101394145	5831354.9101394145	5831354.9101394145	5831354.9101394145	5831354.9101394145	5831354.9101394145	5831354.9101394145	5831354.9101394145	5831354.9101394145	5831354.9101394145	5831354.9101394145
5831354.9101394145	5831354.9101394145	5831354.9101394145	5831354.9101394145	5831354.9101394145	5831354.9101394145	5831354.9101394145	5831354.9101394145	5831354.9101394145	5831354.9101394145	5831354.9101394145	5831354.9101394145	5831354.9101394145	5831354.9101394145	5831354.9101394145	5831354.9101394145	5831354.9101394145	5831354.9101394145	5831354.9101394145	5831354.9101394145	5831354.9101394145	5831354.9101394145	5831354.9101394145	5831354.9101394145	5831354.9101394145	5831354.9101394145	5831354.9101394145	5831354.9101394145	5831354.9101394145	5831354.9101394145
5733292.211107935	5733292.211107935	5733292.211107935	5733292.211107935	5733292.211107935	5733292.211107935	5733292.211107935	5733292.211107935	5733292.211107935	5733292.211107935	5733292.211107935	5733292.211107935	5733292.211107935	5733292.211107935	5733292.211107935	5733292.211107935	5733292.211107935	5733292.211107935	5733292.211107935	5733292.211107935	5733292.211107935	5733292.211107935	5733292.211107935	5733292.211107935	5733292.211107935	5733292.211107935	5733292.211107935	5733292.211107935	5733292.211107935	5733292.211107935
3974401.33167484	3974401.33167484	3974401.33167484	3974401.33167484	3974401.33167484	3974401.33167484	3974401.33167484	3974401.33167484	3974401.33167484	3974401.33167484	3974401.33167484	3974401.33167484	3974401.33167484	3974401.33167484	3974401.33167484	3974401.33167484	3974401.33167484	3974401.33167484	3974401.33167484	3974401.33167484	3974401.33167484	3974401.33167484	3974401.33167484	3974401.33167484	3974401.33167484	3974401.33167484	3974401.33167484	3974401.33167484	3974401.33167484	3974401.33167484
3542563.3055986837	3542563.3055986837	3542563.3055986837	3542563.3055986837	3542563.3055986837	3542563.3055986837	3542563.3055986837	3542563.3055986837	3542563.3055986837	3542563.3055986837	3542563.3055986837	3542563.3055986837	3542563.3055986837	3542563.3055986837	3542563.3055986837	3542563.3055986837	3542563.3055986837	3542563.3055986837	3542563.3055986837	3542563.3055986837	3542563.3055986837	3542563.3055986837	3542563.3055986837	3542563.3055986837	3542563.3055986837	3542563.3055986837	3542563.3055986837	3542563.3055986837	3542563.3055986837	3542563.3055986837
3542563.3055986837	3542563.3055986837	3542563.3055986837	3542563.3055986837	3542563.3055986837	3542563.3055986837	3542563.3055986837	3542563.3055986837	3542563.3055986837	3542563.3055986837	3542563.3055986837	3542563.3055986837	3542563.3055986837	3542563.3055986837	3542563.3055986837	3542563.3055986837	3542563.3055986837	3542563.3055986837	3542563.3055986837	3542563.3055986837	3542563.3055986837	3542563.3055986837	3542563.3055986837	3542563.3055986837	3542563.3055986837	3542563.3055986837	3542563.3055986837	3542563.3055986837	3542563.3055986837	3542563.3055986837
3379058.385714422	3379058.385714422	3379058.385714422	3379058.385714422	3379058.385714422	3379058.385714422	3379058.385714422	3379058.385714422	3379058.385714422	3379058.385714422	3379058.385714422	3379058.385714422	3379058.385714422	3379058.385714422	3379058.385714422	3379058.385714422	3379058.385714422	3379058.385714422	3379058.385714422	3379058.385714422	3379058.385714422	3379058.385714422	3379058.385714422	3379058.385714422	3379058.385714422	3379058.385714422	3379058.385714422	3379058.385714422	3379058.385714422	3379058.385714422
2521352.725920614	2521352.725920614	2521352.725920614	2521352.725920614	2521352.725920614	2521352.725920614	2521352.725920614	2521352.725920614	2521352.725920614	2521352.725920614	2521352.725920614	2521352.725920614	2521352.725920614	2521352.725920614	2521352.725920614	2521352.725920614	2521352.725920614	2521352.725920614	2521352.725920614	2521352.725920614	2521352.725920614	2521352.725920614	2521352.725920614	2521352.725920614	2521352.725920614	2521352.725920614	2521352.725920614	2521352.725920614	2521352.725920614	2521352.725920614
2521352.725920614	2521352.725920614	2521352.725920614	2521352.725920614	2521352.725920614	2521352.725920614	2521352.725920614	2521352.725920614	2521352.725920614	2521352.725920614	2521352.725920614	2521352.725920614	2521352.725920614	2521352.725920614	2521352.725920614	2521352.725920614	2521352.725920614	2521352.725920614	2521352.725920614	2521352.725920614	2521352.725920614	2521352.725920614	2521352.725920614	2521352.725920614	2521352.725920614	2521352.725920614	2521352.725920614	2521352.725920614	2521352.725920614	2521352.725920614
2521352.725920614	2521352.725920614	2521352.725920614	2521352.725920614	2521352.725920614	2521352.725920614	2521352.725920614	2521352.725920614	2521352.725920614	2521352.725920614	2521352.725920614	2521352.725920614	2521352.725920614	2521352.725920614	2521352.725920614	2521352.725920614	2521352.725920614	2521352.725920614	2521352.725920614	2521352.725920614	2521352.725920614	2521352.725920614	2521352.725920614	2521352.725920614	2521352.725920614	2521352.725920614	2521352.725920614	2521352.725920614	2521352.725920614	2521352.725920614
2521352.725920614	2521352.725920614	2521352.725920614	2521352.725920614	2521352.725920614	2521352.725920614	2521352.725920614	2521352.725920614	2521352.725920614	2521352.725920614	2521352.725920614	2521352.725920614	2521352.725920614	2521352.725920614	2521352.725920614	2521352.725920614	2521352.725920614	2521352.725920614	2521352.725920614	2521352.725920614	2521352.725920614	2521352.725920614	2521352.725920614	2521352.725920614	2521352.725920614	2521352.725920614	2521352.725920614	2521352.725920614	2521352.725920614	2521352.725920614
2521352.725920614	2521352.725920614	2521352.725920614	2521352.725920614	2521352.725920614	2521352.725920614	2521352.725920614	2521352.725920614	2521352.725920614	2521352.725920614	2521352.725920614	2521352.725920614	2521352.725920614	2521352.725920614	2521352.725920614	2521352.725920614	2521352.725920614	2521352.725920614	2521352.725920614	2521352.725920614	2521352.725920614	2521352.725920614	2521352.725920614	2521352.725920614	2521352.725920614	2521352.725920614	2521352.725920614	2521352.725920614	2521352.725920614	2521352.725920614
2521352.725920614	2521352.725920614	2521352.725920614	2521352.725920614	2521352.725920614	2521352.725920614	2521352.725920614	2521352.725920614	2521352.725920614	2521352.725920614	2521352.725920614	2521352.725920614	2521352.725920614	2521352.725920614	2521352.725920614	2521352.725920614	2521352.725920614	2521352.725920614	2521352.725920614	2521352.725920614	2521352.725920614	2521352.725920614	2521352.725920614	2521352.725920614	2521352.725920614	2521352.725920614	2521352.725920614	2521352.725920614	2521352.725920614	2521352.725920614
2521352.725920614	2521352.725920614	2521352.725920614	2521352.725920614	2521352.725920614	2521352.725920614	2521352.725920614	2521352.725920614	2521352.725920614	2521352.725920614	2521352.725920614	2521352.725920614	2521352.725920614	2521352.725920614	2521352.725920614	2521352.725920614	2521352.725920614	2521352.725920614	2521352.725920614	2521352.725920614	2521352.725920614	2521352.725920614	2521352.725920614	2521352.725920614	2521352.725920614	2521352.725920614	2521352.725920614	2521352.725920614	2521352.725920614	2521352.725920614
2521352.725920614	2521352.725920614	2521352.725920614	2521352.725920614	2521352.725920614	2521352.725920614	2521352.725920614	2521352.725920614	2521352.725920614	2521352.725920614	2521352.725920614	2521352.725920614	2521352.725920614	2521352.725920614	2521352.725920614	2521352.725920614	2521352.725920614	2521352.725920614	2521352.725920614	2521352.725920614	2521352.725920614	2521352.725920614	2521352.725920614	2521352.725920614	2521352.725920614	2521352.725920614	2521352.725920614	2521352.725920614	2521352.725920614	2521352.725920614
2500406.959266463	2500406.959266463	2500406.959266463	2500406.959266463	2500406.959266463	2500406.959266463	2500406.959266463	2500406.959266463	2500406.959266463	2500406.959266463	2500406.959266463	2500406.959266463	2500406.959266463	2500406.959266463	2500406.959266463	2500406.959266463	2500406.959266463	2500406.959266463	2500406.959266463	2500406.959266463	2500406.959266463	2500406.959266463	2500406.959266463	2500406.959266463	2500406.959266463	2500406.959266463	2500406.959266463	2500406.959266463	2500406.959266463	2500406.959266463
1260992.7863455499	1260992.7863455499	1260992.7863455499	1260992.7863455499	1260992.7863455499	1260992.7863455499	1260992.7863455499	1260992.7863455499	1260992.7863455499	1260992.7863455499	1260992.7863455499	1260992.7863455499	1260992.7863455499	1260992.7863455499	1260992.7863455499	1260992.7863455499	1260992.7863455499	1260992.7863455499	1260992.7863455499	1260992.7863455499	1260992.7863455499	1260992.7863455499	1260992.7863455499	1260992.7863455499	1260992.7863455499	1260992.7863455499	1260992.7863455499	1260992.7863455499	1260992.7863455499	1260992.7863455499
1260992.7863455499	1260992.7863455499	1260992.7863455499	1260992.7863455499	1260992.7863455499	1260992.7863455499	1260992.7863455499	1260992.7863455499	1260992.7863455499	1260992.7863455499	1260992.7863455499	1260992.7863455499	1260992.7863455499	1260992.7863455499	1260992.7863455499	1260992.7863455499	1260992.7863455499	1260992.7863455499	1260992.7863455499	1260992.7863455499	1260992.7863455499	1260992.7863455499	1260992.7863455499	1260992.7863455499	1260992.7863455499	1260992.7863455499	1260992.7863455499	1260992.7863455499	1260992.7863455499	1260992.7863455499
1000763.0965413018	1000763.0965413018	1000763.0965413018	1000763.0965413018	1000763.0965413018	1000763.0965413018	1000763.0965413018	1000763.0965413018	1000763.0965413018	1000763.0965413018	1000763.0965413018	1000763.0965413018	1000763.0965413018	1000763.0965413018	1000763.0965413018	1000763.0965413018	1000763.0965413018	1000763.0965413018	1000763.0965413018	1000763.0965413018	1000763.0965413018	1000763.0965413018	1000763.0965413018	1000763.0965413018	1000763.0965413018	1000763.0965413018	1000763.0965413018	1000763.0965413018	1000763.0965413018	1000763.0965413018
1000763.0965413018	1000763.0965413018	1000763.0965413018	1000763.0965413018	1000763.0965413018	1000763.0965413018	1000763.0965413018	1000763.0965413018	1000763.0965413018	1000763.0965413018	1000763.0965413018	1000763.0965413018	1000763.0965413018	1000763.0965413018	1000763.0965413018	1000763.0965413018	1000763.0965413018	1000763.0965413018	1000763.0965413018	1000763.0965413018	1000763.0965413018	1000763.0965413018	1000763.0965413018	1000763.0965413018	1000763.0965413018	1000763.0965413018	1000763.0965413018	1000763.0965413018	1000763.0965413018	1000763.0965413018
1000763.0965413018	1000763.0965413018	1000763.0965413018	1000763.0965413018	1000763.0965413018	1000763.0965413018	1000763.0965413018	1000763.0965413018	1000763.0965413018	1000763.0965413018	1000763.0965413018	1000763.0965413018	1000763.0965413018	1000763.0965413018	1000763.0965413018	1000763.0965413018	1000763.0965413018	1000763.0965413018	1000763.0965413018	1000763.0965413018	1000763.0965413018	1000763.0965413018	1000763.0965413018	1000763.0965413018	1000763.0965413018	1000763.0965413018	1000763.0965413018	1000763.0965413018	1000763.0965413018	1000763.0965413018
1000763.0965413018	1000763.0965413018	1000763.0965413018	1000763.0965413018	1000763.0965413018	1000763.0965413018	1000763.0965413018	1000763.0965413018	1000763.0965413018	1000763.0965413018	1000763.0965413018	1000763.0965413018	1000763.0965413018	1000763.0965413018	1000763.0965413018	1000763.0965413018	1000763.0965413018	1000763.0965413018	1000763.0965413018	1000763.0965413018	1000763.0965413018	1000763.0965413018	1000763.0965413018	1000763.0965413018	1000763.0965413018	1000763.0965413018	1000763.0965413018	1000763.0965413018	1000763.0965413018	1000763.0965413018
1000763.0965413018	1000763.0965413018	1000763.0965413018	1000763.0965413018	1000763.0965413018	1000763.0965413018	1000763.0965413018	1000763.0965413018	1000763.0965413018	1000763.0965413018	1000763.0965413018	1000763.0965413018	1000763.0965413018	1000763.0965413018	1000763.0965413018	1000763.0965413018	1000763.0965413018	1000763.0965413018	1000763.0965413018	1000763.0965413018	1000763.0965413018	1000763.0965413018	1000763.0965413018	1000763.0965413018	1000763.0965413018	1000763.0965413018	1000763.0965413018	1000763.0965413018	1000763.0965413018	1000763.0965413018
1000763.0965413018	1000763.0965413018	1000763.0965413018	1000763.0965413018	1000763.0965413018	1000763.0965413018	1000763.0965413018	1000763.0965413018	1000763.0965413018	1000763.0965413018	1000763.0965413018	1000763.0965413018	1000763.0965413018	1000763.0965413018	1000763.0965413018	1000763.0965413018	1000763.0965413018	1000763.0965413018	1000763.0965413018	1000763.0965413018	1000763.0965413018	1000763.0965413018	1000763.0965413018	1000763.0965413018	1000763.0965413018	1000763.0965413018	1000763.0965413018	1000763.0965413018	1000763.0965413018	1000763.0965413018
1000763.0965413018	1000763.0965413018	1000763.0965413018	1000763.0965413018	1000763.0965413018	1000763.0965413018	1000763.0965413018	1000763.0965413018	1000763.0965413018	1000763.0965413018	1000763.0965413018	1000763.0965413018	1000763.0965413018	1000763.0965413018	1000763.0965413018	1000763.0965413018	1000763.0965413018	1000763.0965413018	1000763.0965413018	1000763.0965413018	1000763.0965413018	1000763.0965413018	1000763.0965413018	1000763.0965413018	1000763.0965413018	1000763.0965413018	1000763.0965413018	1000763.0965413018	1000763.0965413018	1000763.0965413018
837014.7400977	837014.7400977	837014.7400977	837014.7400977	837014.7400977	837014.7400977	837014.7400977	837014.7400977	837014.7400977	837014.7400977	837014.7400977	837014.7400977	837014.7400977	837014.7400977	837014.7400977	837014.7400977	837014.7400977	837014.7400977	837014.7400977	837014.7400977	837014.7400977	837014.7400977	837014.7400977	837014.7400977	837014.7400977	837014.7400977	837014.7400977	837014.7400977	837014.7400977	837014.7400977
797629.7247790173	797629.7247790173	797629.7247790173	797629.7247790173	797629.7247790173	797629.7247790173	797629.7247790173	797629.7247790173	797629.7247790173	797629.7247790173	797629.7247790173	797629.7247790173	797629.7247790173	797629.7247790173	797629.7247790173	797629.7247790173	797629.7247790173	797629.7247790173	797629.7247790173	797629.7247790173	797629.7247790173	797629.7247790173	797629.7247790173	797629.7247790173	797629.7247790173	797629.7247790173	797629.7247790173	797629.7247790173	797629.7247790173	797629.7247790173
797629.7247790173	797629.7247790173	797629.7247790173	797629.7247790173	797629.7247790173	797629.7247790173	797629.7247790173	797629.7247790173	797629.7247790173	797629.7247790173	797629.7247790173	797629.7247790173	797629.7247790173	797629.7247790173	797629.7247790173	797629.7247790173	797629.7247790173	797629.7247790173	797629.7247790173	797629.7247790173	797629.7247790173	797629.7247790173	797629.7247790173	797629.7247790173	797629.7247790173	797629.7247790173	797629.7247790173	797629.7247790173	797629.7247790173	797629.7247790173
797629.7247790173	797629.7247790173	797629.7247790173	797629.7247790173	797629.7247790173	797629.7247790173	797629.7247790173	797629.7247790173	797629.7247790173	797629.7247790173	797629.7247790173	797629.7247790173	797629.7247790173	797629.7247790173	797629.7247790173	797629.7247790173	797629.7247790173	797629.7247790173	797629.7247790173	797629.7247790173	797629.7247790173	797629.7247790173	797629.7247790173	797629.7247790173	797629.7247790173	797629.7247790173	797629.7247790173	797629.7247790173	797629.7247790173	797629.7247790173
651096.5690179599	651096.5690179599	651096.5690179599	651096.5690179599	651096.5690179599	651096.5690179599	651096.5690179599	651096.5690179599	651096.5690179599	651096.5690179599	651096.5690179599	651096.5690179599	651096.5690179599	651096.5690179599	651096.5690179599	651096.5690179599	651096.5690179599	651096.5690179599	651096.5690179599	651096.5690179599	651096.5690179599	651096.5690179599	651096.5690179599	651096.5690179599	651096.5690179599	651096.5690179599	651096.5690179599	651096.5690179599	651096.5690179599	651096.5690179599
588472.722454064	588472.722454064	588472.722454064	588472.722454064	588472.722454064	588472.722454064	588472.722454064	588472.722454064	588472.722454064	588472.722454064	588472.722454064	588472.722454064	588472.722454064	588472.722454064	588472.722454064	588472.722454064	588472.722454064	588472.722454064	588472.722454064	588472.722454064	588472.722454064	588472.722454064	588472.722454064	588472.722454064	588472.722454064	588472.722454064	588472.722454064	588472.722454064	588472.722454064	588472.722454064
588472.722454064	588472.722454064	588472.722454064	588472.722454064	588472.722454064	588472.722454064	588472.722454064	588472.722454064	588472.722454064	588472.722454064	588472.722454064	588472.722454064	588472.722454064	588472.722454064	588472.722454064	588472.722454064	588472.722454064	588472.722454064	588472.722454064	588472.722454064	588472.722454064	588472.722454064	588472.722454064	588472.722454064	588472.722454064	588472.722454064	588472.722454064	588472.722454064	588472.722454064	588472.722454064
506052.3988879508	506052.3988879508	506052.3988879508	506052.3988879508	506052.3988879508	506052.3988879508	506052.3988879508	506052.3988879508	506052.3988879508	506052.3988879508	506052.3988879508	506052.3988879508	506052.3988879508	506052.3988879508	506052.3988879508	506052.3988879508	506052.3988879508	506052.3988879508	506052.3988879508	506052.3988879508	506052.3988879508	506052.3988879508	506052.3988879508	506052.3988879508	506052.3988879508	506052.3988879508	506052.3988879508	506052.3988879508	506052.3988879508	506052.3988879508
492148.1698712402	492148.1698712402	492148.1698712402	492148.1698712402	492148.1698712402	492148.1698712402	492148.1698712402	492148.1698712402	492148.1698712402	492148.1698712402	492148.1698712402	492148.1698712402	492148.1698712402	492148.1698712402	492148.1698712402	492148.1698712402	492148.1698712402	492148.1698712402	492148.1698712402	492148.1698712402	492148.1698712402	492148.1698712402	492148.1698712402	492148.1698712402	492148.1698712402	492148.1698712402	492148.1698712402	492148.1698712402	492148.1698712402	492148.1698712402
351930.06788076676	351930.06788076676	351930.06788076676	351930.06788076676	351930.06788076676	351930.06788076676	351930.06788076676	351930.06788076676	351930.06788076676	351930.06788076676	351930.06788076676	351930.06788076676	351930.06788076676	351930.06788076676	351930.06788076676	351930.06788076676	351930.06788076676	351930.06788076676	351930.06788076676	351930.06788076676	351930.06788076676	351930.06788076676	351930.06788076676	351930.06788076676	351930.06788076676	351930.06788076676	351930.06788076676	351930.06788076676	351930.06788076676	351930.06788076676
351930.06788076676	351930.06788076676	351930.06788076676	351930.06788076676	351930.06788076676	351930.06788076676	351930.06788076676	351930.06788076676	351930.06788076676	351930.06788076676	351930.06788076676	351930.06788076676	351930.06788076676	351930.06788076676	351930.06788076676	351930.06788076676	351930.06788076676	351930.06788076676	351930.06788076676	351930.06788076676	351930.06788076676	351930.06788076676	351930.06788076676	351930.06788076676	351930.06788076676	351930.06788076676	351930.06788076676	351930.06788076676	351930.06788076676	351930.06788076676
351930.06788076676	351930.06788076676	351930.06788076676	351930.06788076676	351930.06788076676	351930.06788076676	351930.06788076676	351930.06788076676	351930.06788076676	351930.06788076676	351930.06788076676	351930.06788076676	351930.06788076676	351930.06788076676	351930.06788076676	351930.06788076676	351930.06788076676	351930.06788076676	351930.06788076676	351930.06788076676	351930.06788076676	351930.06788076676	351930.06788076676	351930.06788076676	351930.06788076676	351930.06788076676	351930.06788076676	351930.06788076676	351930.06788076676	351930.06788076676
320463.4893219989	320463.4893219989	320463.4893219989	320463.4893219989	320463.4893219989	320463.4893219989	320463.4893219989	320463.4893219989	320463.4893219989	320463.4893219989	320463.4893219989	320463.4893219989	320463.4893219989	320463.4893219989	320463.4893219989	320463.4893219989	320463.4893219989	320463.4893219989	320463.4893219989	320463.4893219989	320463.4893219989	320463.4893219989	320463.4893219989	320463.4893219989	320463.4893219989	320463.4893219989	320463.4893219989	320463.4893219989	320463.4893219989	320463.4893219989
320463.4893219989	320463.4893219989	320463.4893219989	320463.4893219989	320463.4893219989	320463.4893219989	320463.4893219989	320463.4893219989	320463.4893219989	320463.4893219989	320463.4893219989	320463.4893219989	320463.4893219989	320463.4893219989	320463.4893219989	320463.4893219989	320463.4893219989	320463.4893219989	320463.4893219989	320463.4893219989	320463.4893219989	320463.4893219989	320463.4893219989	320463.4893219989	320463.4893219989	320463.4893219989	320463.4893219989	320463.4893219989	320463.4893219989	320463.4893219989
320463.4893219989	320463.4893219989	320463.4893219989	320463.4893219989	320463.4893219989	320463.4893219989	320463.4893219989	320463.4893219989	320463.4893219989	320463.4893219989	320463.4893219989	320463.4893219989	320463.4893219989	320463.4893219989	320463.4893219989	320463.4893219989	320463.4893219989	320463.4893219989	320463.4893219989	320463.4893219989	320463.4893219989	320463.4893219989	320463.4893219989	320463.4893219989	320463.4893219989	320463.4893219989	320463.4893219989	320463.4893219989	320463.4893219989	320463.4893219989
320463.4893219989	320463.4893219989	320463.4893219989	320463.4893219989	320463.4893219989	320463.4893219989	320463.4893219989	320463.4893219989	320463.4893219989	320463.4893219989	320463.4893219989	320463.4893219989	320463.4893219989	320463.4893219989	320463.4893219989	320463.4893219989	320463.4893219989	320463.4893219989	320463.4893219989	320463.4893219989	320463.4893219989	320463.4893219989	320463.4893219989	320463.4893219989	320463.4893219989	320463.4893219989	320463.4893219989	320463.4893219989	320463.4893219989	320463.4893219989
225505.72766398362	225505.72766398362	225505.72766398362	225505.72766398362	225505.72766398362	225505.72766398362	225505.72766398362	225505.72766398362	225505.72766398362	225505.72766398362	225505.72766398362	225505.72766398362	225505.72766398362	225505.72766398362	225505.72766398362	225505.72766398362	225505.72766398362	225505.72766398362	225505.72766398362	225505.72766398362	225505.72766398362	225505.72766398362	225505.72766398362	225505.72766398362	225505.72766398362	225505.72766398362	225505.72766398362	225505.72766398362	225505.72766398362	225505.72766398362
165200.42247458707	165200.42247458707	165200.42247458707	165200.42247458707	165200.42247458707	165200.42247458707	165200.42247458707	165200.42247458707	165200.42247458707	165200.42247458707	165200.42247458707	165200.42247458707	165200.42247458707	165200.42247458707	165200.42247458707	165200.42247458707	165200.42247458707	165200.42247458707	165200.42247458707	165200.42247458707	165200.42247458707	165200.42247458707	165200.42247458707	165200.42247458707	165200.42247458707	165200.42247458707	165200.42247458707	165200.42247458707	165200.42247458707	165200.42247458707
165200.42247458707	165200.42247458707	165200.42247458707	165200.42247458707	165200.42247458707	165200.42247458707	165200.42247458707	165200.42247458707	165200.42247458707	165200.42247458707	165200.42247458707	165200.42247458707	165200.42247458707	165200.42247458707	165200.42247458707	165200.42247458707	165200.42247458707	165200.42247458707	165200.42247458707	165200.42247458707	165200.42247458707	165200.42247458707	165200.42247458707	165200.42247458707	165200.42247458707	165200.42247458707	165200.42247458707	165200.42247458707	165200.42247458707	165200.42247458707
154835.7316370607	154835.7316370607	154835.7316370607	154835.7316370607	154835.7316370607	154835.7316370607	154835.7316370607	154835.7316370607	154835.7316370607	154835.7316370607	154835.7316370607	154835.7316370607	154835.7316370607	154835.7316370607	154835.7316370607	154835.7316370607	154835.7316370607	154835.7316370607	154835.7316370607	154835.7316370607	154835.7316370607	154835.7316370607	154835.7316370607	154835.7316370607	154835.7316370607	154835.7316370607	154835.7316370607	154835.7316370607	154835.7316370607	154835.7316370607
154835.7316370607	154835.7316370607	154835.7316370607	154835.7316370607	154835.7316370607	154835.7316370607	154835.7316370607	154835.7316370607	154835.7316370607	154835.7316370607	154835.7316370607	154835.7316370607	154835.7316370607	154835.7316370607	154835.7316370607	154835.7316370607	154835.7316370607	154835.7316370607	154835.7316370607	154835.7316370607	154835.7316370607	154835.7316370607	154835.7316370607	154835.7316370607	154835.7316370607	154835.7316370607	154835.7316370607	154835.7316370607	154835.7316370607	154835.7316370607
154835.7316370607	154835.7316370607	154835.7316370607	154835.7316370607	154835.7316370607	154835.7316370607	154835.7316370607	154835.7316370607	154835.7316370607	154835.7316370607	154835.7316370607	154835.7316370607	154835.7316370607	154835.7316370607	154835.7316370607	154835.7316370607	154835.7316370607	154835.7316370607	154835.7316370607	154835.7316370607	154835.7316370607	154835.7316370607	154835.7316370607	154835.7316370607	154835.7316370607	154835.7316370607	154835.7316370607	154835.7316370607	154835.7316370607	154835.7316370607
154835.7316370607	154835.7316370607	154835.7316370607	154835.7316370607	154835.7316370607	154835.7316370607	154835.7316370607	154835.7316370607	154835.7316370607	154835.7316370607	154835.7316370607	154835.7316370607	154835.7316370607	154835.7316370607	154835.7316370607	154835.7316370607	154835.7316370607	154835.7316370607	154835.7316370607	154835.7316370607	154835.7316370607	154835.7316370607	154835.7316370607	154835.7316370607	154835.7316370607	154835.7316370607	154835.7316370607	154835.7316370607	154835.7316370607	154835.7316370607
154835.7316370607	154835.7316370607	154835.7316370607	154835.7316370607	154835.7316370607	154835.7316370607	154835.7316370607	154835.7316370607	154835.7316370607	154835.7316370607	154835.7316370607	154835.7316370607	154835.7316370607	154835.7316370607	154835.7316370607	154835.7316370607	154835.7316370607	154835.7316370607	154835.7316370607	154835.7316370607	154835.7316370607	154835.7316370607	154835.7316370607	154835.7316370607	154835.7316370607	154835.7316370607	154835.7316370607	154835.7316370607	154835.7316370607	154835.7316370607
137774.16667461858	137774.16667461858	137774.16667461858	137774.16667461858	137774.16667461858	137774.16667461858	137774.16667461858	137774.16667461858	137774.16667461858	137774.16667461858	137774.16667461858	137774.16667461858	137774.16667461858	137774.16667461858	137774.16667461858	137774.16667461858	137774.16667461858	137774.16667461858	137774.16667461858	137774.16667461858	137774.16667461858	137774.16667461858	137774.16667461858	137774.16667461858	137774.16667461858	137774.16667461858	137774.16667461858	137774.16667461858	137774.16667461858	137774.16667461858
137774.16667461858	137774.16667461858	137774.16667461858	137774.16667461858	137774.16667461858	137774.16667461858	137774.16667461858	137774.16667461858	137774.16667461858	137774.16667461858	137774.16667461858	137774.16667461858	137774.16667461858	137774.16667461858	137774.16667461858	137774.16667461858	137774.16667461858	137774.16667461858	137774.16667461858	137774.16667461858	137774.16667461858	137774.16667461858	137774.16667461858	137774.16667461858	137774.16667461858	137774.16667461858	137774.16667461858	137774.16667461858	137774.16667461858	137774.16667461858
121809.73730934829	121809.73730934829	121809.73730934829	121809.73730934829	121809.73730934829	121809.73730934829	121809.73730934829	121809.73730934829	121809.73730934829	121809.73730934829	121809.73730934829	121809.73730934829	121809.73730934829	121809.73730934829	121809.73730934829	121809.73730934829	121809.73730934829	121809.73730934829	121809.73730934829	121809.73730934829	121809.73730934829	121809.73730934829	121809.73730934829	121809.73730934829	121809.73730934829	121809.73730934829	121809.73730934829	121809.73730934829	121809.73730934829	121809.73730934829
109421.22082420335	109421.22082420335	109421.22082420335	109421.22082420335	109421.22082420335	109421.22082420335	109421.22082420335	109421.22082420335	109421.22082420335	109421.22082420335	109421.22082420335	109421.22082420335	109421.22082420335	109421.22082420335	109421.22082420335	109421.22082420335	109421.22082420335	109421.22082420335	109421.22082420335	109421.22082420335	109421.22082420335	109421.22082420335	109421.22082420335	109421.22082420335	109421.22082420335	109421.22082420335	109421.22082420335	109421.22082420335	109421.22082420335	109421.22082420335
95557.6597922764	95557.6597922764	95557.6597922764	95557.6597922764	95557.6597922764	95557.6597922764	95557.6597922764	95557.6597922764	95557.6597922764	95557.6597922764	95557.6597922764	95557.6597922764	95557.6597922764	95557.6597922764	95557.6597922764	95557.6597922764	95557.6597922764	95557.6597922764	95557.6597922764	95557.6597922764	95557.6597922764	95557.6597922764	95557.6597922764	95557.6597922764	95557.6597922764	95557.6597922764	95557.6597922764	95557.6597922764	95557.6597922764	95557.6597922764
73664.49881491413	73664.49881491413	73664.49881491413	73664.49881491413	73664.49881491413	73664.49881491413	73664.49881491413	73664.49881491413	73664.49881491413	73664.49881491413	73664.49881491413	73664.49881491413	73664.49881491413	73664.49881491413	73664.49881491413	73664.49881491413	73664.49881491413	73664.49881491413	73664.49881491413	73664.49881491413	73664.49881491413	73664.49881491413	73664.49881491413	73664.49881491413	73664.49881491413	73664.49881491413	73664.49881491413	73664.49881491413	73664.49881491413	73664.49881491413
73664.49881491413	73664.49881491413	73664.49881491413	73664.49881491413	73664.49881491413	73664.49881491413	73664.49881491413	73664.49881491413	73664.49881491413	73664.49881491413	73664.49881491413	73664.49881491413	73664.49881491413	73664.49881491413	73664.49881491413	73664.49881491413	73664.49881491413	73664.49881491413	73664.49881491413	73664.49881491413	73664.49881491413	73664.49881491413	73664.49881491413	73664.49881491413	73664.49881491413	73664.49881491413	73664.49881491413	73664.49881491413	73664.49881491413	73664.49881491413
59560.2400543291	59560.2400543291	59560.2400543291	59560.2400543291	59560.2400543291	59560.2400543291	59560.2400543291	59560.2400543291	59560.2400543291	59560.2400543291	59560.2400543291	59560.2400543291	59560.2400543291	59560.2400543291	59560.2400543291	59560.2400543291	59560.2400543291	59560.2400543291	59560.2400543291	59560.2400543291	59560.2400543291	59560.2400543291	59560.2400543291	59560.2400543291	59560.2400543291	59560.2400543291	59560.2400543291	59560.2400543291	59560.2400543291	59560.2400543291
59560.2400543291	59560.2400543291	59560.2400543291	59560.2400543291	59560.2400543291	59560.2400543291	59560.2400543291	59560.2400543291	59560.2400543291	59560.2400543291	59560.2400543291	59560.2400543291	59560.2400543291	59560.2400543291	59560.2400543291	59560.2400543291	59560.2400543291	59560.2400543291	59560.2400543291	59560.2400543291	59560.2400543291	59560.2400543291	59560.2400543291	59560.2400543291	59560.2400543291	59560.2400543291	59560.2400543291	59560.2400543291	59560.2400543291	59560.2400543291
59560.2400543291	59560.2400543291	59560.2400543291	59560.2400543291	59560.2400543291	59560.2400543291	59560.2400543291	59560.2400543291	59560.2400543291	59560.2400543291	59560.2400543291	59560.2400543291	59560.2400543291	59560.2400543291	59560.2400543291	59560.2400543291	59560.2400543291	59560.2400543291	59560.2400543291	59560.2400543291	59560.2400543291	59560.2400543291	59560.2400543291	59560.2400543291	59560.2400543291	59560.2400543291	59560.2400543291	59560.2400543291	59560.2400543291	59560.2400543291
40784.60550455628	40784.60550455628	40784.60550455628	40784.60550455628	40784.60550455628	40784.60550455628	40784.60550455628	40784.60550455628	40784.60550455628	40784.60550455628	40784.60550455628	40784.60550455628	40784.60550455628	40784.60550455628	40784.60550455628	40784.60550455628	40784.60550455628	40784.60550455628	40784.60550455628	40784.60550455628	40784.60550455628	40784.60550455628	40784.60550455628	40784.60550455628	40784.60550455628	40784.60550455628	40784.60550455628	40784.60550455628	40784.60550455628	40784.60550455628
40784.60550455628	40784.60550455628	40784.60550455628	40784.60550455628	40784.60550455628	40784.60550455628	40784.60550455628	40784.60550455628	40784.60550455628	40784.60550455628	40784.60550455628	40784.60550455628	40784.60550455628	40784.60550455628	40784.60550455628	40784.60550455628	40784.60550455628	40784.60550455628	40784.60550455628	40784.60550455628	40784.60550455628	40784.60550455628	40784.60550455628	40784.60550455628	40784.60550455628	40784.60550455628	40784.60550455628	40784.60550455628	40784.60550455628	40784.60550455628
31691.799035781554	31691.799035781554	31691.799035781554	31691.799035781554	31691.799035781554	31691.799035781554	31691.799035781554	31691.799035781554	31691.799035781554	31691.799035781554	31691.799035781554	31691.799035781554	31691.799035781554	31691.799035781554	31691.799035781554	31691.799035781554	31691.799035781554	31691.799035781554	31691.799035781554	31691.799035781554	31691.799035781554	31691.799035781554	31691.799035781554	31691.799035781554	31691.799035781554	31691.799035781554	31691.799035781554	31691.799035781554	31691.799035781554	31691.799035781554
31691.799035781554	31691.799035781554	31691.799035781554	31691.799035781554	31691.799035781554	31691.799035781554	31691.799035781554	31691.799035781554	31691.799035781554	31691.799035781554	31691.799035781554	31691.799035781554	31691.799035781554	31691.799035781554	31691.799035781554	31691.799035781554	31691.799035781554	31691.799035781554	31691.799035781554	31691.799035781554	31691.799035781554	31691.799035781554	31691.799035781554	31691.799035781554	31691.799035781554	31691.799035781554	31691.799035781554	31691.799035781554	31691.799035781554	31691.799035781554
31691.799035781554	31691.799035781554	31691.799035781554	31691.799035781554	31691.799035781554	31691.799035781554	31691.799035781554	31691.799035781554	31691.799035781554	31691.799035781554	31691.799035781554	31691.799035781554	31691.799035781554	31691.799035781554	31691.799035781554	31691.799035781554	31691.799035781554	31691.799035781554	31691.799035781554	31691.799035781554	31691.799035781554	31691.799035781554	31691.799035781554	31691.799035781554	31691.799035781554	31691.799035781554	31691.799035781554	31691.799035781554	31691.799035781554	31691.799035781554
30429.01380208617	30429.01380208617	30429.01380208617	30429.01380208617	30429.01380208617	30429.01380208617	30429.01380208617	30429.01380208617	30429.01380208617	30429.01380208617	30429.01380208617	30429.01380208617	30429.01380208617	30429.01380208617	30429.01380208617	30429.01380208617	30429.01380208617	30429.01380208617	30429.01380208617	30429.01380208617	30429.01380208617	30429.01380208617	30429.01380208617	30429.01380208617	30429.01380208617	30429.01380208617	30429.01380208617	30429.01380208617	30429.01380208617	30429.01380208617
27145.865406720044	27145.865406720044	27145.865406720044	27145.865406720044	27145.865406720044	27145.865406720044	27145.865406720044	27145.865406720044	27145.865406720044	27145.865406720044	27145.865406720044	27145.865406720044	27145.865406720044	27145.865406720044	27145.865406720044	27145.865406720044	27145.865406720044	27145.865406720044	27145.865406720044	27145.865406720044	27145.865406720044	27145.865406720044	27145.865406720044	27145.865406720044	27145.865406720044	27145.865406720044	27145.865406720044	27145.865406720044	27145.865406720044	27145.865406720044
20515.450557055454	20515.450557055454	20515.450557055454	20515.450557055454	20515.450557055454	20515.450557055454	20515.450557055454	20515.450557055454	20515.450557055454	20515.450557055454	20515.450557055454	20515.450557055454	20515.450557055454	20515.450557055454	20515.450557055454	20515.450557055454	20515.450557055454	20515.450557055454	20515.450557055454	20515.450557055454	20515.450557055454	20515.450557055454	20515.450557055454	20515.450557055454	20515.450557055454	20515.450557055454	20515.450557055454	20515.450557055454	20515.450557055454	20515.450557055454
20515.450557055454	20515.450557055454	20515.450557055454	20515.450557055454	20515.450557055454	20515.450557055454	20515.450557055454	20515.450557055454	20515.450557055454	20515.450557055454	20515.450557055454	20515.450557055454	20515.450557055454	20515.450557055454	20515.450557055454	20515.450557055454	20515.450557055454	20515.450557055454	20515.450557055454	20515.450557055454	20515.450557055454	20515.450557055454	20515.450557055454	20515.450557055454	20515.450557055454	20515.450557055454	20515.450557055454	20515.450557055454	20515.450557055454	20515.450557055454
20515.450557055454	20515.450557055454	20515.450557055454	20515.450557055454	20515.450557055454	20515.450557055454	20515.450557055454	20515.450557055454	20515.450557055454	20515.450557055454	20515.450557055454	20515.450557055454	20515.450557055454	20515.450557055454	20515.450557055454	20515.450557055454	20515.450557055454	20515.450557055454	20515.450557055454	20515.450557055454	20515.450557055454	20515.450557055454	20515.450557055454	20515.450557055454	20515.450557055454	20515.450557055454	20515.450557055454	20515.450557055454	20515.450557055454	20515.450557055454
14581.352324041476	14581.352324041476	14581.352324041476	14581.352324041476	14581.352324041476	14581.352324041476	14581.352324041476	14581.352324041476	14581.352324041476	14581.352324041476	14581.352324041476	14581.352324041476	14581.352324041476	14581.352324041476	14581.352324041476	14581.352324041476	14581.352324041476	14581.352324041476	14581.352324041476	14581.352324041476	14581.352324041476	14581.352324041476	14581.352324041476	14581.352324041476	14581.352324041476	14581.352324041476	14581.352324041476	14581.352324041476	14581.352324041476	14581.352324041476
14581.352324041476	14581.352324041476	14581.352324041476	14581.352324041476	14581.352324041476	14581.352324041476	14581.352324041476	14581.352324041476	14581.352324041476	14581.352324041476	14581.352324041476	14581.352324041476	14581.352324041476	14581.352324041476	14581.352324041476	14581.352324041476	14581.352324041476	14581.352324041476	14581.352324041476	14581.352324041476	14581.352324041476	14581.352324041476	14581.352324041476	14581.352324041476	14581.352324041476	14581.352324041476	14581.352324041476	14581.352324041476	14581.352324041476	14581.352324041476
14581.352324041476	14581.352324041476	14581.352324041476	14581.352324041476	14581.352324041476	14581.352324041476	14581.352324041476	14581.352324041476	14581.352324041476	14581.352324041476	14581.352324041476	14581.352324041476	14581.352324041476	14581.352324041476	14581.352324041476	14581.352324041476	14581.352324041476	14581.352324041476	14581.352324041476	14581.352324041476	14581.352324041476	14581.352324041476	14581.352324041476	14581.352324041476	14581.352324041476	14581.352324041476	14581.352324041476	14581.352324041476	14581.352324041476	14581.352324041476
14581.352324041476	14581.352324041476	14581.352324041476	14581.352324041476	14581.352324041476	14581.352324041476	14581.352324041476	14581.352324041476	14581.352324041476	14581.352324041476	14581.352324041476	14581.352324041476	14581.352324041476	14581.352324041476	14581.352324041476	14581.352324041476	14581.352324041476	14581.352324041476	14581.352324041476	14581.352324041476	14581.352324041476	14581.352324041476	14581.352324041476	14581.352324041476	14581.352324041476	14581.352324041476	14581.352324041476	14581.352324041476	14581.352324041476	14581.352324041476
14581.352324041476	14581.352324041476	14581.352324041476	14581.352324041476	14581.352324041476	14581.352324041476	14581.352324041476	14581.352324041476	14581.352324041476	14581.352324041476	14581.352324041476	14581.352324041476	14581.352324041476	14581.352324041476	14581.352324041476	14581.352324041476	14581.352324041476	14581.352324041476	14581.352324041476	14581.352324041476	14581.352324041476	14581.352324041476	14581.352324041476	14581.352324041476	14581.352324041476	14581.352324041476	14581.352324041476	14581.352324041476	14581.352324041476	14581.352324041476
14581.352324041476	14581.352324041476	14581.352324041476	14581.352324041476	14581.352324041476	14581.352324041476	14581.352324041476	14581.352324041476	14581.352324041476	14581.352324041476	14581.352324041476	14581.352324041476	14581.352324041476	14581.352324041476	14581.352324041476	14581.352324041476	14581.352324041476	14581.352324041476	14581.352324041476	14581.352324041476	14581.352324041476	14581.352324041476	14581.352324041476	14581.352324041476	14581.352324041476	14581.352324041476	14581.352324041476	14581.352324041476	14581.352324041476	14581.352324041476
14581.352324041476	14581.352324041476	14581.352324041476	14581.352324041476	14581.352324041476	14581.352324041476	14581.352324041476	14581.352324041476	14581.352324041476	14581.352324041476	14581.352324041476	14581.352324041476	14581.352324041476	14581.352324041476	14581.352324041476	14581.352324041476	14581.352324041476	14581.352324041476	14581.352324041476	14581.352324041476	14581.352324041476	14581.352324041476	14581.352324041476	14581.352324041476	14581.352324041476	14581.352324041476	14581.352324041476	14581.352324041476	14581.352324041476	14581.352324041476
14581.352324041476	14581.352324041476	14581.352324041476	14581.352324041476	14581.352324041476	14581.352324041476	14581.352324041476	14581.352324041476	14581.352324041476	14581.352324041476	14581.352324041476	14581.352324041476	14581.352324041476	14581.352324041476	14581.352324041476	14581.352324041476	14581.352324041476	14581.352324041476	14581.352324041476	14581.352324041476	14581.352324041476	14581.352324041476	14581.352324041476	14581.352324041476	14581.352324041476	14581.352324041476	14581.352324041476	14581.352324041476	14581.352324041476	14581.352324041476
14581.352324041476	14581.352324041476	14581.352324041476	14581.352324041476	14581.352324041476	14581.352324041476	14581.352324041476	14581.352324041476	14581.352324041476	14581.352324041476	14581.352324041476	14581.352324041476	14581.352324041476	14581.352324041476	14581.352324041476	14581.352324041476	14581.352324041476	14581.352324041476	14581.352324041476	14581.352324041476	14581.352324041476	14581.352324041476	14581.352324041476	14581.352324041476	14581.352324041476	14581.352324041476	14581.352324041476	14581.352324041476	14581.352324041476	14581.352324041476
14581.352324041476	14581.352324041476	14581.352324041476	14581.352324041476	14581.352324041476	14581.352324041476	14581.352324041476	14581.352324041476	14581.352324041476	14581.352324041476	14581.352324041476	14581.352324041476	14581.352324041476	14581.352324041476	14581.352324041476	14581.352324041476	14581.352324041476	14581.352324041476	14581.352324041476	14581.352324041476	14581.352324041476	14581.352324041476	14581.352324041476	14581.352324041476	14581.352324041476	14581.352324041476	14581.352324041476	14581.352324041476	14581.352324041476	14581.352324041476
9930.131970349266	9930.131970349266	9930.131970349266	9930.131970349266	9930.131970349266	9930.131970349266	9930.131970349266	9930.131970349266	9930.131970349266	9930.131970349266	9930.131970349266	9930.131970349266	9930.131970349266	9930.131970349266	9930.131970349266	9930.131970349266	9930.131970349266	9930.131970349266	9930.131970349266	9930.131970349266	9930.131970349266	9930.131970349266	9930.131970349266	9930.131970349266	9930.131970349266	9930.131970349266	9930.131970349266	9930.131970349266	9930.131970349266	9930.131970349266
9930.131970349266	9930.131970349266	9930.131970349266	9930.131970349266	9930.131970349266	9930.131970349266	9930.131970349266	9930.131970349266	9930.131970349266	9930.131970349266	9930.131970349266	9930.131970349266	9930.131970349266	9930.131970349266	9930.131970349266	9930.131970349266	9930.131970349266	9930.131970349266	9930.131970349266	9930.131970349266	9930.131970349266	9930.131970349266	9930.131970349266	9930.131970349266	9930.131970349266	9930.131970349266	9930.131970349266	9930.131970349266	9930.131970349266	9930.131970349266
9930.131970349266	9930.131970349266	9930.131970349266	9930.131970349266	9930.131970349266	9930.131970349266	9930.131970349266	9930.131970349266	9930.131970349266	9930.131970349266	9930.131970349266	9930.131970349266	9930.131970349266	9930.131970349266	9930.131970349266	9930.131970349266	9930.131970349266	9930.131970349266	9930.131970349266	9930.131970349266	9930.131970349266	9930.131970349266	9930.131970349266	9930.131970349266	9930.131970349266	9930.131970349266	9930.131970349266	9930.131970349266	9930.131970349266	9930.131970349266
9930.131970349266	9930.131970349266	9930.131970349266	9930.131970349266	9930.131970349266	9930.131970349266	9930.131970349266	9930.131970349266	9930.131970349266	9930.131970349266	9930.131970349266	9930.131970349266	9930.131970349266	9930.131970349266	9930.131970349266	9930.131970349266	9930.131970349266	9930.131970349266	9930.131970349266	9930.131970349266	9930.131970349266	9930.131970349266	9930.131970349266	9930.131970349266	9930.131970349266	9930.131970349266	9930.131970349266	9930.131970349266	9930.131970349266	9930.131970349266
9930.131970349266	9930.131970349266	9930.131970349266	9930.131970349266	9930.131970349266	9930.131970349266	9930.131970349266	9930.131970349266	9930.131970349266	9930.131970349266	9930.131970349266	9930.131970349266	9930.131970349266	9930.131970349266	9930.131970349266	9930.131970349266	9930.131970349266	9930.131970349266	9930.131970349266	9930.131970349266	9930.131970349266	9930.131970349266	9930.131970349266	9930.131970349266	9930.131970349266	9930.131970349266	9930.131970349266	9930.131970349266	9930.131970349266	9930.131970349266
9930.131970349266	9930.131970349266	9930.131970349266	9930.131970349266	9930.131970349266	9930.131970349266	9930.131970349266	9930.131970349266	9930.131970349266	9930.131970349266	9930.131970349266	9930.131970349266	9930.131970349266	9930.131970349266	9930.131970349266	9930.131970349266	9930.131970349266	9930.131970349266	9930.131970349266	9930.131970349266	9930.131970349266	9930.131970349266	9930.131970349266	9930.131970349266	9930.131970349266	9930.131970349266	9930.131970349266	9930.131970349266	9930.131970349266	9930.131970349266
9930.131970349266	9930.131970349266	9930.131970349266	9930.131970349266	9930.131970349266	9930.131970349266	9930.131970349266	9930.131970349266	9930.131970349266	9930.131970349266	9930.131970349266	9930.131970349266	9930.131970349266	9930.131970349266	9930.131970349266	9930.131970349266	9930.131970349266	9930.131970349266	9930.131970349266	9930.131970349266	9930.131970349266	9930.131970349266	9930.131970349266	9930.131970349266	9930.131970349266	9930.131970349266	9930.131970349266	9930.131970349266	9930.131970349266	9930.131970349266
9563.410249216657	9563.410249216657	9563.410249216657	9563.410249216657	9563.410249216657	9563.410249216657	9563.410249216657	9563.410249216657	9563.410249216657	9563.410249216657	9563.410249216657	9563.410249216657	9563.410249216657	9563.410249216657	9563.410249216657	9563.410249216657	9563.410249216657	9563.410249216657	9563.410249216657	9563.410249216657	9563.410249216657	9563.410249216657	9563.410249216657	9563.410249216657	9563.410249216657	9563.410249216657	9563.410249216657	9563.410249216657	9563.410249216657	9563.410249216657
9563.410249216657	9563.410249216657	9563.410249216657	9563.410249216657	9563.410249216657	9563.410249216657	9563.410249216657	9563.410249216657	9563.410249216657	9563.410249216657	9563.410249216657	9563.410249216657	9563.410249216657	9563.410249216657	9563.410249216657	9563.410249216657	9563.410249216657	9563.410249216657	9563.410249216657	9563.410249216657	9563.410249216657	9563.410249216657	9563.410249216657	9563.410249216657	9563.410249216657	9563.410249216657	9563.410249216657	9563.410249216657	9563.410249216657	9563.410249216657
8888.590727151142	8888.590727151142	8888.590727151142	8888.590727151142	8888.590727151142	8888.590727151142	8888.590727151142	8888.590727151142	8888.590727151142	8888.590727151142	8888.590727151142	8888.590727151142	8888.590727151142	8888.590727151142	8888.590727151142	8888.590727151142	8888.590727151142	8888.590727151142	8888.590727151142	8888.590727151142	8888.590727151142	8888.590727151142	8888.590727151142	8888.590727151142	8888.590727151142	8888.590727151142	8888.590727151142	8888.590727151142	8888.590727151142	8888.590727151142
8508.453380431012	8508.453380431012	8508.453380431012	8508.453380431012	8508.453380431012	8508.453380431012	8508.453380431012	8508.453380431012	8508.453380431012	8508.453380431012	8508.453380431012	8508.453380431012	8508.453380431012	8508.453380431012	8508.453380431012	8508.453380431012	8508.453380431012	8508.453380431012	8508.453380431012	8508.453380431012	8508.453380431012	8508.453380431012	8508.453380431012	8508.453380431012	8508.453380431012	8508.453380431012	8508.453380431012	8508.453380431012	8508.453380431012	8508.453380431012
7435.9955632746205	7435.9955632746205	7435.9955632746205	7435.9955632746205	7435.9955632746205	7435.9955632746205	7435.9955632746205	7435.9955632746205	7435.9955632746205	7435.9955632746205	7435.9955632746205	7435.9955632746205	7435.9955632746205	7435.9955632746205	7435.9955632746205	7435.9955632746205	7435.9955632746205	7435.9955632746205	7435.9955632746205	7435.9955632746205	7435.9955632746205	7435.9955632746205	7435.9955632746205	7435.9955632746205	7435.9955632746205	7435.9955632746205	7435.9955632746205	7435.9955632746205	7435.9955632746205	7435.9955632746205
6703.98417610793	6703.98417610793	6703.98417610793	6703.98417610793	6703.98417610793	6703.98417610793	6703.98417610793	6703.98417610793	6703.98417610793	6703.98417610793	6703.98417610793	6703.98417610793	6703.98417610793	6703.98417610793	6703.98417610793	6703.98417610793	6703.98417610793	6703.98417610793	6703.98417610793	6703.98417610793	6703.98417610793	6703.98417610793	6703.98417610793	6703.98417610793	6703.98417610793	6703.98417610793	6703.98417610793	6703.98417610793	6703.98417610793	6703.98417610793
6703.98417610793	6703.98417610793	6703.98417610793	6703.98417610793	6703.98417610793	6703.98417610793	6703.98417610793	6703.98417610793	6703.98417610793	6703.98417610793	6703.98417610793	6703.98417610793	6703.98417610793	6703.98417610793	6703.98417610793	6703.98417610793	6703.98417610793	6703.98417610793	6703.98417610793	6703.98417610793	6703.98417610793	6703.98417610793	6703.98417610793	6703.98417610793	6703.98417610793	6703.98417610793	6703.98417610793	6703.98417610793	6703.98417610793	6703.98417610793
6703.98417610793	6703.98417610793	6703.98417610793	6703.98417610793	6703.98417610793	6703.98417610793	6703.98417610793	6703.98417610793	6703.98417610793	6703.98417610793	6703.98417610793	6703.98417610793	6703.98417610793	6703.98417610793	6703.98417610793	6703.98417610793	6703.98417610793	6703.98417610793	6703.98417610793	6703.98417610793	6703.98417610793	6703.98417610793	6703.98417610793	6703.98417610793	6703.98417610793	6703.98417610793	6703.98417610793	6703.98417610793	6703.98417610793	6703.98417610793
6703.98417610793	6703.98417610793	6703.98417610793	6703.98417610793	6703.98417610793	6703.98417610793	6703.98417610793	6703.98417610793	6703.98417610793	6703.98417610793	6703.98417610793	6703.98417610793	6703.98417610793	6703.98417610793	6703.98417610793	6703.98417610793	6703.98417610793	6703.98417610793	6703.98417610793	6703.98417610793	6703.98417610793	6703.98417610793	6703.98417610793	6703.98417610793	6703.98417610793	6703.98417610793	6703.98417610793	6703.98417610793	6703.98417610793	6703.98417610793
6703.98417610793	6703.98417610793	6703.98417610793	6703.98417610793	6703.98417610793	6703.98417610793	6703.98417610793	6703.98417610793	6703.98417610793	6703.98417610793	6703.98417610793	6703.98417610793	6703.98417610793	6703.98417610793	6703.98417610793	6703.98417610793	6703.98417610793	6703.98417610793	6703.98417610793	6703.98417610793	6703.98417610793	6703.98417610793	6703.98417610793	6703.98417610793	6703.98417610793	6703.98417610793	6703.98417610793	6703.98417610793	6703.98417610793	6703.98417610793
6703.98417610793	6703.98417610793	6703.98417610793	6703.98417610793	6703.98417610793	6703.98417610793	6703.98417610793	6703.98417610793	6703.98417610793	6703.98417610793	6703.98417610793	6703.98417610793	6703.98417610793	6703.98417610793	6703.98417610793	6703.98417610793	6703.98417610793	6703.98417610793	6703.98417610793	6703.98417610793	6703.98417610793	6703.98417610793	6703.98417610793	6703.98417610793	6703.98417610793	6703.98417610793	6703.98417610793	6703.98417610793	6703.98417610793	6703.98417610793
6213.7804062045925	6213.7804062045925	6213.7804062045925	6213.7804062045925	6213.7804062045925	6213.7804062045925	6213.7804062045925	6213.7804062045925	6213.7804062045925	6213.7804062045925	6213.7804062045925	6213.7804062045925	6213.7804062045925	6213.7804062045925	6213.7804062045925	6213.7804062045925	6213.7804062045925	6213.7804062045925	6213.7804062045925	6213.7804062045925	6213.7804062045925	6213.7804062045925	6213.7804062045925	6213.7804062045925	6213.7804062045925	6213.7804062045925	6213.7804062045925	6213.7804062045925	6213.7804062045925	6213.7804062045925
6213.7804062045925	6213.7804062045925	6213.7804062045925	6213.7804062045925	6213.7804062045925	6213.7804062045925	6213.7804062045925	6213.7804062045925	6213.7804062045925	6213.7804062045925	6213.7804062045925	6213.7804062045925	6213.7804062045925	6213.7804062045925	6213.7804062045925	6213.7804062045925	6213.7804062045925	6213.7804062045925	6213.7804062045925	6213.7804062045925	6213.7804062045925	6213.7804062045925	6213.7804062045925	6213.7804062045925	6213.7804062045925	6213.7804062045925	6213.7804062045925	6213.7804062045925	6213.7804062045925	6213.7804062045925
6200.250291387973	6200.250291387973	6200.250291387973	6200.250291387973	6200.250291387973	6200.250291387973	6200.250291387973	6200.250291387973	6200.250291387973	6200.250291387973	6200.250291387973	6200.250291387973	6200.250291387973	6200.250291387973	6200.250291387973	6200.250291387973	6200.250291387973	6200.250291387973	6200.250291387973	6200.250291387973	6200.250291387973	6200.250291387973	6200.250291387973	6200.250291387973	6200.250291387973	6200.250291387973	6200.250291387973	6200.250291387973	6200.250291387973	6200.250291387973
6200.250291387973	6200.250291387973	6200.250291387973	6200.250291387973	6200.250291387973	6200.250291387973	6200.250291387973	6200.250291387973	6200.250291387973	6200.250291387973	6200.250291387973	6200.250291387973	6200.250291387973	6200.250291387973	6200.250291387973	6200.250291387973	6200.250291387973	6200.250291387973	6200.250291387973	6200.250291387973	6200.250291387973	6200.250291387973	6200.250291387973	6200.250291387973	6200.250291387973	6200.250291387973	6200.250291387973	6200.250291387973	6200.250291387973	6200.250291387973
5748.313560172162	5748.313560172162	5748.313560172162	5748.313560172162	5748.313560172162	5748.313560172162	5748.313560172162	5748.313560172162	5748.313560172162	5748.313560172162	5748.313560172162	5748.313560172162	5748.313560172162	5748.313560172162	5748.313560172162	5748.313560172162	5748.313560172162	5748.313560172162	5748.313560172162	5748.313560172162	5748.313560172162	5748.313560172162	5748.313560172162	5748.313560172162	5748.313560172162	5748.313560172162	5748.313560172162	5748.313560172162	5748.313560172162	5748.313560172162
5731.726265037855	5731.726265037855	5731.726265037855	5731.726265037855	5731.726265037855	5731.726265037855	5731.726265037855	5731.726265037855	5731.726265037855	5731.726265037855	5731.726265037855	5731.726265037855	5731.726265037855	5731.726265037855	5731.726265037855	5731.726265037855	5731.726265037855	5731.726265037855	5731.726265037855	5731.726265037855	5731.726265037855	5731.726265037855	5731.726265037855	5731.726265037855	5731.726265037855	5731.726265037855	5731.726265037855	5731.726265037855	5731.726265037855	5731.726265037855
5454.566165773318	5454.566165773318	5454.566165773318	5454.566165773318	5454.566165773318	5454.566165773318	5454.566165773318	5454.566165773318	5454.566165773318	5454.566165773318	5454.566165773318	5454.566165773318	5454.566165773318	5454.566165773318	5454.566165773318	5454.566165773318	5454.566165773318	5454.566165773318	5454.566165773318	5454.566165773318	5454.566165773318	5454.566165773318	5454.566165773318	5454.566165773318	5454.566165773318	5454.566165773318	5454.566165773318	5454.566165773318	5454.566165773318	5454.566165773318
5454.566165773318	5454.566165773318	5454.566165773318	5454.566165773318	5454.566165773318	5454.566165773318	5454.566165773318	5454.566165773318	5454.566165773318	5454.566165773318	5454.566165773318	5454.566165773318	5454.566165773318	5454.566165773318	5454.566165773318	5454.566165773318	5454.566165773318	5454.566165773318	5454.566165773318	5454.566165773318	5454.566165773318	5454.566165773318	5454.566165773318	5454.566165773318	5454.566165773318	5454.566165773318	5454.566165773318	5454.566165773318	5454.566165773318	5454.566165773318
5454.566165773318	5454.566165773318	5454.566165773318	5454.566165773318	5454.566165773318	5454.566165773318	5454.566165773318	5454.566165773318	5454.566165773318	5454.566165773318	5454.566165773318	5454.566165773318	5454.566165773318	5454.566165773318	5454.566165773318	5454.566165773318	5454.566165773318	5454.566165773318	5454.566165773318	5454.566165773318	5454.566165773318	5454.566165773318	5454.566165773318	5454.566165773318	5454.566165773318	5454.566165773318	5454.566165773318	5454.566165773318	5454.566165773318	5454.566165773318
5361.137878245372	5361.137878245372	5361.137878245372	5361.137878245372	5361.137878245372	5361.137878245372	5361.137878245372	5361.137878245372	5361.137878245372	5361.137878245372	5361.137878245372	5361.137878245372	5361.137878245372	5361.137878245372	5361.137878245372	5361.137878245372	5361.137878245372	5361.137878245372	5361.137878245372	5361.137878245372	5361.137878245372	5361.137878245372	5361.137878245372	5361.137878245372	5361.137878245372	5361.137878245372	5361.137878245372	5361.137878245372	5361.137878245372	5361.137878245372
5361.137878245372	5361.137878245372	5361.137878245372	5361.137878245372	5361.137878245372	5361.137878245372	5361.137878245372	5361.137878245372	5361.137878245372	5361.137878245372	5361.137878245372	5361.137878245372	5361.137878245372	5361.137878245372	5361.137878245372	5361.137878245372	5361.137878245372	5361.137878245372	5361.137878245372	5361.137878245372	5361.137878245372	5361.137878245372	5361.137878245372	5361.137878245372	5361.137878245372	5361.137878245372	5361.137878245372	5361.137878245372	5361.137878245372	5361.137878245372
5022.364969531958	5022.364969531958	5022.364969531958	5022.364969531958	5022.364969531958	5022.364969531958	5022.364969531958	5022.364969531958	5022.364969531958	5022.364969531958	5022.364969531958	5022.364969531958	5022.364969531958	5022.364969531958	5022.364969531958	5022.364969531958	5022.364969531958	5022.364969531958	5022.364969531958	5022.364969531958	5022.364969531958	5022.364969531958	5022.364969531958	5022.364969531958	5022.364969531958	5022.364969531958	5022.364969531958	5022.364969531958	5022.364969531958	5022.364969531958
5022.364969531958	5022.364969531958	5022.364969531958	5022.364969531958	5022.364969531958	5022.364969531958	5022.364969531958	5022.364969531958	5022.364969531958	5022.364969531958	5022.364969531958	5022.364969531958	5022.364969531958	5022.364969531958	5022.364969531958	5022.364969531958	5022.364969531958	5022.364969531958	5022.364969531958	5022.364969531958	5022.364969531958	5022.364969531958	5022.364969531958	5022.364969531958	5022.364969531958	5022.364969531958	5022.364969531958	5022.364969531958	5022.364969531958	5022.364969531958
5022.364969531958	5022.364969531958	5022.364969531958	5022.364969531958	5022.364969531958	5022.364969531958	5022.364969531958	5022.364969531958	5022.364969531958	5022.364969531958	5022.364969531958	5022.364969531958	5022.364969531958	5022.364969531958	5022.364969531958	5022.364969531958	5022.364969531958	5022.364969531958	5022.364969531958	5022.364969531958	5022.364969531958	5022.364969531958	5022.364969531958	5022.364969531958	5022.364969531958	5022.364969531958	5022.364969531958	5022.364969531958	5022.364969531958	5022.364969531958
5013.642150875976	5013.642150875976	5013.642150875976	5013.642150875976	5013.642150875976	5013.642150875976	5013.642150875976	5013.642150875976	5013.642150875976	5013.642150875976	5013.642150875976	5013.642150875976	5013.642150875976	5013.642150875976	5013.642150875976	5013.642150875976	5013.642150875976	5013.642150875976	5013.642150875976	5013.642150875976	5013.642150875976	5013.642150875976	5013.642150875976	5013.642150875976	5013.642150875976	5013.642150875976	5013.642150875976	5013.642150875976	5013.642150875976	5013.642150875976
5005.69671859556	5005.69671859556	5005.69671859556	5005.69671859556	5005.69671859556	5005.69671859556	5005.69671859556	5005.69671859556	5005.69671859556	5005.69671859556	5005.69671859556	5005.69671859556	5005.69671859556	5005.69671859556	5005.69671859556	5005.69671859556	5005.69671859556	5005.69671859556	5005.69671859556	5005.69671859556	5005.69671859556	5005.69671859556	5005.69671859556	5005.69671859556	5005.69671859556	5005.69671859556	5005.69671859556	5005.69671859556	5005.69671859556	5005.69671859556
5005.69671859556	5005.69671859556	5005.69671859556	5005.69671859556	5005.69671859556	5005.69671859556	5005.69671859556	5005.69671859556	5005.69671859556	5005.69671859556	5005.69671859556	5005.69671859556	5005.69671859556	5005.69671859556	5005.69671859556	5005.69671859556	5005.69671859556	5005.69671859556	5005.69671859556	5005.69671859556	5005.69671859556	5005.69671859556	5005.69671859556	5005.69671859556	5005.69671859556	5005.69671859556	5005.69671859556	5005.69671859556	5005.69671859556	5005.69671859556
4971.159457370145	4971.159457370145	4971.159457370145	4971.159457370145	4971.159457370145	4971.159457370145	4971.159457370145	4971.159457370145	4971.159457370145	4971.159457370145	4971.159457370145	4971.159457370145	4971.159457370145	4971.159457370145	4971.159457370145	4971.159457370145	4971.159457370145	4971.159457370145	4971.159457370145	4971.159457370145	4971.159457370145	4971.159457370145	4971.159457370145	4971.159457370145	4971.159457370145	4971.159457370145	4971.159457370145	4971.159457370145	4971.159457370145	4971.159457370145
4971.159457370145	4971.159457370145	4971.159457370145	4971.159457370145	4971.159457370145	4971.159457370145	4971.159457370145	4971.159457370145	4971.159457370145	4971.159457370145	4971.159457370145	4971.159457370145	4971.159457370145	4971.159457370145	4971.159457370145	4971.159457370145	4971.159457370145	4971.159457370145	4971.159457370145	4971.159457370145	4971.159457370145	4971.159457370145	4971.159457370145	4971.159457370145	4971.159457370145	4971.159457370145	4971.159457370145	4971.159457370145	4971.159457370145	4971.159457370145
4918.747373236026	4918.747373236026	4918.747373236026	4918.747373236026	4918.747373236026	4918.747373236026	4918.747373236026	4918.747373236026	4918.747373236026	4918.747373236026	4918.747373236026	4918.747373236026	4918.747373236026	4918.747373236026	4918.747373236026	4918.747373236026	4918.747373236026	4918.747373236026	4918.747373236026	4918.747373236026	4918.747373236026	4918.747373236026	4918.747373236026	4918.747373236026	4918.747373236026	4918.747373236026	4918.747373236026	4918.747373236026	4918.747373236026	4918.747373236026
4861.589848859188	4861.589848859188	4861.589848859188	4861.589848859188	4861.589848859188	4861.589848859188	4861.589848859188	4861.589848859188	4861.589848859188	4861.589848859188	4861.589848859188	4861.589848859188	4861.589848859188	4861.589848859188	4861.589848859188	4861.589848859188	4861.589848859188	4861.589848859188	4861.589848859188	4861.589848859188	4861.589848859188	4861.589848859188	4861.589848859188	4861.589848859188	4861.589848859188	4861.589848859188	4861.589848859188	4861.589848859188	4861.589848859188	4861.589848859188
4859.599269977434	4859.599269977434	4859.599269977434	4859.599269977434	4859.599269977434	4859.599269977434	4859.599269977434	4859.599269977434	4859.599269977434	4859.599269977434	4859.599269977434	4859.599269977434	4859.599269977434	4859.599269977434	4859.599269977434	4859.599269977434	4859.599269977434	4859.599269977434	4859.599269977434	4859.599269977434	4859.599269977434	4859.599269977434	4859.599269977434	4859.599269977434	4859.599269977434	4859.599269977434	4859.599269977434	4859.599269977434	4859.599269977434	4859.599269977434
4818.5043172207015	4818.5043172207015	4818.5043172207015	4818.5043172207015	4818.5043172207015	4818.5043172207015	4818.5043172207015	4818.5043172207015	4818.5043172207015	4818.5043172207015	4818.5043172207015	4818.5043172207015	4818.5043172207015	4818.5043172207015	4818.5043172207015	4818.5043172207015	4818.5043172207015	4818.5043172207015	4818.5043172207015	4818.5043172207015	4818.5043172207015	4818.5043172207015	4818.5043172207015	4818.5043172207015	4818.5043172207015	4818.5043172207015	4818.5043172207015	4818.5043172207015	4818.5043172207015	4818.5043172207015
4801.263234370812	4801.263234370812	4801.263234370812	4801.263234370812	4801.263234370812	4801.263234370812	4801.263234370812	4801.263234370812	4801.263234370812	4801.263234370812	4801.263234370812	4801.263234370812	4801.263234370812	4801.263234370812	4801.263234370812	4801.263234370812	4801.263234370812	4801.263234370812	4801.263234370812	4801.263234370812	4801.263234370812	4801.263234370812	4801.263234370812	4801.263234370812	4801.263234370812	4801.263234370812	4801.263234370812	4801.263234370812	4801.263234370812	4801.263234370812
4621.074898705363	4621.074898705363	4621.074898705363	4621.074898705363	4621.074898705363	4621.074898705363	4621.074898705363	4621.074898705363	4621.074898705363	4621.074898705363	4621.074898705363	4621.074898705363	4621.074898705363	4621.074898705363	4621.074898705363	4621.074898705363	4621.074898705363	4621.074898705363	4621.074898705363	4621.074898705363	4621.074898705363	4621.074898705363	4621.074898705363	4621.074898705363	4621.074898705363	4621.074898705363	4621.074898705363	4621.074898705363	4621.074898705363	4621.074898705363
4621.074898705363	4621.074898705363	4621.074898705363	4621.074898705363	4621.074898705363	4621.074898705363	4621.074898705363	4621.074898705363	4621.074898705363	4621.074898705363	4621.074898705363	4621.074898705363	4621.074898705363	4621.074898705363	4621.074898705363	4621.074898705363	4621.074898705363	4621.074898705363	4621.074898705363	4621.074898705363	4621.074898705363	4621.074898705363	4621.074898705363	4621.074898705363	4621.074898705363	4621.074898705363	4621.074898705363	4621.074898705363	4621.074898705363	4621.074898705363
4621.074898705363	4621.074898705363	4621.074898705363	4621.074898705363	4621.074898705363	4621.074898705363	4621.074898705363	4621.074898705363	4621.074898705363	4621.074898705363	4621.074898705363	4621.074898705363	4621.074898705363	4621.074898705363	4621.074898705363	4621.074898705363	4621.074898705363	4621.074898705363	4621.074898705363	4621.074898705363	4621.074898705363	4621.074898705363	4621.074898705363	4621.074898705363	4621.074898705363	4621.074898705363	4621.074898705363	4621.074898705363	4621.074898705363	4621.074898705363
4589.433219500814	4589.433219500814	4589.433219500814	4589.433219500814	4589.433219500814	4589.433219500814	4589.433219500814	4589.433219500814	4589.433219500814	4589.433219500814	4589.433219500814	4589.433219500814	4589.433219500814	4589.433219500814	4589.433219500814	4589.433219500814	4589.433219500814	4589.433219500814	4589.433219500814	4589.433219500814	4589.433219500814	4589.433219500814	4589.433219500814	4589.433219500814	4589.433219500814	4589.433219500814	4589.433219500814	4589.433219500814	4589.433219500814	4589.433219500814
4566.6548975050955	4566.6548975050955	4566.6548975050955	4566.6548975050955	4566.6548975050955	4566.6548975050955	4566.6548975050955	4566.6548975050955	4566.6548975050955	4566.6548975050955	4566.6548975050955	4566.6548975050955	4566.6548975050955	4566.6548975050955	4566.6548975050955	4566.6548975050955	4566.6548975050955	4566.6548975050955	4566.6548975050955	4566.6548975050955	4566.6548975050955	4566.6548975050955	4566.6548975050955	4566.6548975050955	4566.6548975050955	4566.6548975050955	4566.6548975050955	4566.6548975050955	4566.6548975050955	4566.6548975050955
4566.6548975050955	4566.6548975050955	4566.6548975050955	4566.6548975050955	4566.6548975050955	4566.6548975050955	4566.6548975050955	4566.6548975050955	4566.6548975050955	4566.6548975050955	4566.6548975050955	4566.6548975050955	4566.6548975050955	4566.6548975050955	4566.6548975050955	4566.6548975050955	4566.6548975050955	4566.6548975050955	4566.6548975050955	4566.6548975050955	4566.6548975050955	4566.6548975050955	4566.6548975050955	4566.6548975050955	4566.6548975050955	4566.6548975050955	4566.6548975050955	4566.6548975050955	4566.6548975050955	4566.6548975050955
4566.6548975050955	4566.6548975050955	4566.6548975050955	4566.6548975050955	4566.6548975050955	4566.6548975050955	4566.6548975050955	4566.6548975050955	4566.6548975050955	4566.6548975050955	4566.6548975050955	4566.6548975050955	4566.6548975050955	4566.6548975050955	4566.6548975050955	4566.6548975050955	4566.6548975050955	4566.6548975050955	4566.6548975050955	4566.6548975050955	4566.6548975050955	4566.6548975050955	4566.6548975050955	4566.6548975050955	4566.6548975050955	4566.6548975050955	4566.6548975050955	4566.6548975050955	4566.6548975050955	4566.6548975050955
4566.6548975050955	4566.6548975050955	4566.6548975050955	4566.6548975050955	4566.6548975050955	4566.6548975050955	4566.6548975050955	4566.6548975050955	4566.6548975050955	4566.6548975050955	4566.6548975050955	4566.6548975050955	4566.6548975050955	4566.6548975050955	4566.6548975050955	4566.6548975050955	4566.6548975050955	4566.6548975050955	4566.6548975050955	4566.6548975050955	4566.6548975050955	4566.6548975050955	4566.6548975050955	4566.6548975050955	4566.6548975050955	4566.6548975050955	4566.6548975050955	4566.6548975050955	4566.6548975050955	4566.6548975050955
4518.537773869997	4518.537773869997	4518.537773869997	4518.537773869997	4518.537773869997	4518.537773869997	4518.537773869997	4518.537773869997	4518.537773869997	4518.537773869997	4518.537773869997	4518.537773869997	4518.537773869997	4518.537773869997	4518.537773869997	4518.537773869997	4518.537773869997	4518.537773869997	4518.537773869997	4518.537773869997	4518.537773869997	4518.537773869997	4518.537773869997	4518.537773869997	4518.537773869997	4518.537773869997	4518.537773869997	4518.537773869997	4518.537773869997	4518.537773869997
4518.537773869997	4518.537773869997	4518.537773869997	4518.537773869997	4518.537773869997	4518.537773869997	4518.537773869997	4518.537773869997	4518.537773869997	4518.537773869997	4518.537773869997	4518.537773869997	4518.537773869997	4518.537773869997	4518.537773869997	4518.537773869997	4518.537773869997	4518.537773869997	4518.537773869997	4518.537773869997	4518.537773869997	4518.537773869997	4518.537773869997	4518.537773869997	4518.537773869997	4518.537773869997	4518.537773869997	4518.537773869997	4518.537773869997	4518.537773869997
4518.537773869997	4518.537773869997	4518.537773869997	4518.537773869997	4518.537773869997	4518.537773869997	4518.537773869997	4518.537773869997	4518.537773869997	4518.537773869997	4518.537773869997	4518.537773869997	4518.537773869997	4518.537773869997	4518.537773869997	4518.537773869997	4518.537773869997	4518.537773869997	4518.537773869997	4518.537773869997	4518.537773869997	4518.537773869997	4518.537773869997	4518.537773869997	4518.537773869997	4518.537773869997	4518.537773869997	4518.537773869997	4518.537773869997	4518.537773869997
4506.5208152294435	4506.5208152294435	4506.5208152294435	4506.5208152294435	4506.5208152294435	4506.5208152294435	4506.5208152294435	4506.5208152294435	4506.5208152294435	4506.5208152294435	4506.5208152294435	4506.5208152294435	4506.5208152294435	4506.5208152294435	4506.5208152294435	4506.5208152294435	4506.5208152294435	4506.5208152294435	4506.5208152294435	4506.5208152294435	4506.5208152294435	4506.5208152294435	4506.5208152294435	4506.5208152294435	4506.5208152294435	4506.5208152294435	4506.5208152294435	4506.5208152294435	4506.5208152294435	4506.5208152294435
4503.529086207348	4503.529086207348	4503.529086207348	4503.529086207348	4503.529086207348	4503.529086207348	4503.529086207348	4503.529086207348	4503.529086207348	4503.529086207348	4503.529086207348	4503.529086207348	4503.529086207348	4503.529086207348	4503.529086207348	4503.529086207348	4503.529086207348	4503.529086207348	4503.529086207348	4503.529086207348	4503.529086207348	4503.529086207348	4503.529086207348	4503.529086207348	4503.529086207348	4503.529086207348	4503.529086207348	4503.529086207348	4503.529086207348	4503.529086207348
4463.581285691716	4463.581285691716	4463.581285691716	4463.581285691716	4463.581285691716	4463.581285691716	4463.581285691716	4463.581285691716	4463.581285691716	4463.581285691716	4463.581285691716	4463.581285691716	4463.581285691716	4463.581285691716	4463.581285691716	4463.581285691716	4463.581285691716	4463.581285691716	4463.581285691716	4463.581285691716	4463.581285691716	4463.581285691716	4463.581285691716	4463.581285691716	4463.581285691716	4463.581285691716	4463.581285691716	4463.581285691716	4463.581285691716	4463.581285691716
4463.581285691716	4463.581285691716	4463.581285691716	4463.581285691716	4463.581285691716	4463.581285691716	4463.581285691716	4463.581285691716	4463.581285691716	4463.581285691716	4463.581285691716	4463.581285691716	4463.581285691716	4463.581285691716	4463.581285691716	4463.581285691716	4463.581285691716	4463.581285691716	4463.581285691716	4463.581285691716	4463.581285691716	4463.581285691716	4463.581285691716	4463.581285691716	4463.581285691716	4463.581285691716	4463.581285691716	4463.581285691716	4463.581285691716	4463.581285691716
4463.581285691716	4463.581285691716	4463.581285691716	4463.581285691716	4463.581285691716	4463.581285691716	4463.581285691716	4463.581285691716	4463.581285691716	4463.581285691716	4463.581285691716	4463.581285691716	4463.581285691716	4463.581285691716	4463.581285691716	4463.581285691716	4463.581285691716	4463.581285691716	4463.581285691716	4463.581285691716	4463.581285691716	4463.581285691716	4463.581285691716	4463.581285691716	4463.581285691716	4463.581285691716	4463.581285691716	4463.581285691716	4463.581285691716	4463.581285691716
4463.581285691716	4463.581285691716	4463.581285691716	4463.581285691716	4463.581285691716	4463.581285691716	4463.581285691716	4463.581285691716	4463.581285691716	4463.581285691716	4463.581285691716	4463.581285691716	4463.581285691716	4463.581285691716	4463.581285691716	4463.581285691716	4463.581285691716	4463.581285691716	4463.581285691716	4463.581285691716	4463.581285691716	4463.581285691716	4463.581285691716	4463.581285691716	4463.581285691716	4463.581285691716	4463.581285691716	4463.581285691716	4463.581285691716	4463.581285691716
4463.581285691716	4463.581285691716	4463.581285691716	4463.581285691716	4463.581285691716	4463.581285691716	4463.581285691716	4463.581285691716	4463.581285691716	4463.581285691716	4463.581285691716	4463.581285691716	4463.581285691716	4463.581285691716	4463.581285691716	4463.581285691716	4463.581285691716	4463.581285691716	4463.581285691716	4463.581285691716	4463.581285691716	4463.581285691716	4463.581285691716	4463.581285691716	4463.581285691716	4463.581285691716	4463.581285691716	4463.581285691716	4463.581285691716	4463.581285691716
4463.581285691716	4463.581285691716	4463.581285691716	4463.581285691716	4463.581285691716	4463.581285691716	4463.581285691716	4463.581285691716	4463.581285691716	4463.581285691716	4463.581285691716	4463.581285691716	4463.581285691716	4463.581285691716	4463.581285691716	4463.581285691716	4463.581285691716	4463.581285691716	4463.581285691716	4463.581285691716	4463.581285691716	4463.581285691716	4463.581285691716	4463.581285691716	4463.581285691716	4463.581285691716	4463.581285691716	4463.581285691716	4463.581285691716	4463.581285691716
4463.581285691716	4463.581285691716	4463.581285691716	4463.581285691716	4463.581285691716	4463.581285691716	4463.581285691716	4463.581285691716	4463.581285691716	4463.581285691716	4463.581285691716	4463.581285691716	4463.581285691716	4463.581285691716	4463.581285691716	4463.581285691716	4463.581285691716	4463.581285691716	4463.581285691716	4463.581285691716	4463.581285691716	4463.581285691716	4463.581285691716	4463.581285691716	4463.581285691716	4463.581285691716	4463.581285691716	4463.581285691716	4463.581285691716	4463.581285691716
4456.360617673118	4456.360617673118	4456.360617673118	4456.360617673118	4456.360617673118	4456.360617673118	4456.360617673118	4456.360617673118	4456.360617673118	4456.360617673118	4456.360617673118	4456.360617673118	4456.360617673118	4456.360617673118	4456.360617673118	4456.360617673118	4456.360617673118	4456.360617673118	4456.360617673118	4456.360617673118	4456.360617673118	4456.360617673118	4456.360617673118	4456.360617673118	4456.360617673118	4456.360617673118	4456.360617673118	4456.360617673118	4456.360617673118	4456.360617673118
4450.668406552384	4450.668406552384	4450.668406552384	4450.668406552384	4450.668406552384	4450.668406552384	4450.668406552384	4450.668406552384	4450.668406552384	4450.668406552384	4450.668406552384	4450.668406552384	4450.668406552384	4450.668406552384	4450.668406552384	4450.668406552384	4450.668406552384	4450.668406552384	4450.668406552384	4450.668406552384	4450.668406552384	4450.668406552384	4450.668406552384	4450.668406552384	4450.668406552384	4450.668406552384	4450.668406552384	4450.668406552384	4450.668406552384	4450.668406552384
4446.825182387075	4446.825182387075	4446.825182387075	4446.825182387075	4446.825182387075	4446.825182387075	4446.825182387075	4446.825182387075	4446.825182387075	4446.825182387075	4446.825182387075	4446.825182387075	4446.825182387075	4446.825182387075	4446.825182387075	4446.825182387075	4446.825182387075	4446.825182387075	4446.825182387075	4446.825182387075	4446.825182387075	4446.825182387075	4446.825182387075	4446.825182387075	4446.825182387075	4446.825182387075	4446.825182387075	4446.825182387075	4446.825182387075	4446.825182387075
4439.672308542392	4439.672308542392	4439.672308542392	4439.672308542392	4439.672308542392	4439.672308542392	4439.672308542392	4439.672308542392	4439.672308542392	4439.672308542392	4439.672308542392	4439.672308542392	4439.672308542392	4439.672308542392	4439.672308542392	4439.672308542392	4439.672308542392	4439.672308542392	4439.672308542392	4439.672308542392	4439.672308542392	4439.672308542392	4439.672308542392	4439.672308542392	4439.672308542392	4439.672308542392	4439.672308542392	4439.672308542392	4439.672308542392	4439.672308542392
4439.069030061087	4439.069030061087	4439.069030061087	4439.069030061087	4439.069030061087	4439.069030061087	4439.069030061087	4439.069030061087	4439.069030061087	4439.069030061087	4439.069030061087	4439.069030061087	4439.069030061087	4439.069030061087	4439.069030061087	4439.069030061087	4439.069030061087	4439.069030061087	4439.069030061087	4439.069030061087	4439.069030061087	4439.069030061087	4439.069030061087	4439.069030061087	4439.069030061087	4439.069030061087	4439.069030061087	4439.069030061087	4439.069030061087	4439.069030061087
4439.069030061087	4439.069030061087	4439.069030061087	4439.069030061087	4439.069030061087	4439.069030061087	4439.069030061087	4439.069030061087	4439.069030061087	4439.069030061087	4439.069030061087	4439.069030061087	4439.069030061087	4439.069030061087	4439.069030061087	4439.069030061087	4439.069030061087	4439.069030061087	4439.069030061087	4439.069030061087	4439.069030061087	4439.069030061087	4439.069030061087	4439.069030061087	4439.069030061087	4439.069030061087	4439.069030061087	4439.069030061087	4439.069030061087	4439.069030061087
4439.069030061087	4439.069030061087	4439.069030061087	4439.069030061087	4439.069030061087	4439.069030061087	4439.069030061087	4439.069030061087	4439.069030061087	4439.069030061087	4439.069030061087	4439.069030061087	4439.069030061087	4439.069030061087	4439.069030061087	4439.069030061087	4439.069030061087	4439.069030061087	4439.069030061087	4439.069030061087	4439.069030061087	4439.069030061087	4439.069030061087	4439.069030061087	4439.069030061087	4439.069030061087	4439.069030061087	4439.069030061087	4439.069030061087	4439.069030061087
4434.309531678486	4434.309531678486	4434.309531678486	4434.309531678486	4434.309531678486	4434.309531678486	4434.309531678486	4434.309531678486	4434.309531678486	4434.309531678486	4434.309531678486	4434.309531678486	4434.309531678486	4434.309531678486	4434.309531678486	4434.309531678486	4434.309531678486	4434.309531678486	4434.309531678486	4434.309531678486	4434.309531678486	4434.309531678486	4434.309531678486	4434.309531678486	4434.309531678486	4434.309531678486	4434.309531678486	4434.309531678486	4434.309531678486	4434.309531678486
4434.309531678486	4434.309531678486	4434.309531678486	4434.309531678486	4434.309531678486	4434.309531678486	4434.309531678486	4434.309531678486	4434.309531678486	4434.309531678486	4434.309531678486	4434.309531678486	4434.309531678486	4434.309531678486	4434.309531678486	4434.309531678486	4434.309531678486	4434.309531678486	4434.309531678486	4434.309531678486	4434.309531678486	4434.309531678486	4434.309531678486	4434.309531678486	4434.309531678486	4434.309531678486	4434.309531678486	4434.309531678486	4434.309531678486	4434.309531678486
4434.309531678486	4434.309531678486	4434.309531678486	4434.309531678486	4434.309531678486	4434.309531678486	4434.309531678486	4434.309531678486	4434.309531678486	4434.309531678486	4434.309531678486	4434.309531678486	4434.309531678486	4434.309531678486	4434.309531678486	4434.309531678486	4434.309531678486	4434.309531678486	4434.309531678486	4434.309531678486	4434.309531678486	4434.309531678486	4434.309531678486	4434.309531678486	4434.309531678486	4434.309531678486	4434.309531678486	4434.309531678486	4434.309531678486	4434.309531678486
4430.390130928594	4430.390130928594	4430.390130928594	4430.390130928594	4430.390130928594	4430.390130928594	4430.390130928594	4430.390130928594	4430.390130928594	4430.390130928594	4430.390130928594	4430.390130928594	4430.390130928594	4430.390130928594	4430.390130928594	4430.390130928594	4430.390130928594	4430.390130928594	4430.390130928594	4430.390130928594	4430.390130928594	4430.390130928594	4430.390130928594	4430.390130928594	4430.390130928594	4430.390130928594	4430.390130928594	4430.390130928594	4430.390130928594	4430.390130928594
4427.089083678396	4427.089083678396	4427.089083678396	4427.089083678396	4427.089083678396	4427.089083678396	4427.089083678396	4427.089083678396	4427.089083678396	4427.089083678396	4427.089083678396	4427.089083678396	4427.089083678396	4427.089083678396	4427.089083678396	4427.089083678396	4427.089083678396	4427.089083678396	4427.089083678396	4427.089083678396	4427.089083678396	4427.089083678396	4427.089083678396	4427.089083678396	4427.089083678396	4427.089083678396	4427.089083678396	4427.089083678396	4427.089083678396	4427.089083678396
4425.963218605364	4425.963218605364	4425.963218605364	4425.963218605364	4425.963218605364	4425.963218605364	4425.963218605364	4425.963218605364	4425.963218605364	4425.963218605364	4425.963218605364	4425.963218605364	4425.963218605364	4425.963218605364	4425.963218605364	4425.963218605364	4425.963218605364	4425.963218605364	4425.963218605364	4425.963218605364	4425.963218605364	4425.963218605364	4425.963218605364	4425.963218605364	4425.963218605364	4425.963218605364	4425.963218605364	4425.963218605364	4425.963218605364	4425.963218605364
4425.640629128342	4425.640629128342	4425.640629128342	4425.640629128342	4425.640629128342	4425.640629128342	4425.640629128342	4425.640629128342	4425.640629128342	4425.640629128342	4425.640629128342	4425.640629128342	4425.640629128342	4425.640629128342	4425.640629128342	4425.640629128342	4425.640629128342	4425.640629128342	4425.640629128342	4425.640629128342	4425.640629128342	4425.640629128342	4425.640629128342	4425.640629128342	4425.640629128342	4425.640629128342	4425.640629128342	4425.640629128342	4425.640629128342	4425.640629128342
4425.640629128342	4425.640629128342	4425.640629128342	4425.640629128342	4425.640629128342	4425.640629128342	4425.640629128342	4425.640629128342	4425.640629128342	4425.640629128342	4425.640629128342	4425.640629128342	4425.640629128342	4425.640629128342	4425.640629128342	4425.640629128342	4425.640629128342	4425.640629128342	4425.640629128342	4425.640629128342	4425.640629128342	4425.640629128342	4425.640629128342	4425.640629128342	4425.640629128342	4425.640629128342	4425.640629128342	4425.640629128342	4425.640629128342	4425.640629128342
4425.640629128342	4425.640629128342	4425.640629128342	4425.640629128342	4425.640629128342	4425.640629128342	4425.640629128342	4425.640629128342	4425.640629128342	4425.640629128342	4425.640629128342	4425.640629128342	4425.640629128342	4425.640629128342	4425.640629128342	4425.640629128342	4425.640629128342	4425.640629128342	4425.640629128342	4425.640629128342	4425.640629128342	4425.640629128342	4425.640629128342	4425.640629128342	4425.640629128342	4425.640629128342	4425.640629128342	4425.640629128342	4425.640629128342	4425.640629128342
4423.436678541439	4423.436678541439	4423.436678541439	4423.436678541439	4423.436678541439	4423.436678541439	4423.436678541439	4423.436678541439	4423.436678541439	4423.436678541439	4423.436678541439	4423.436678541439	4423.436678541439	4423.436678541439	4423.436678541439	4423.436678541439	4423.436678541439	4423.436678541439	4423.436678541439	4423.436678541439	4423.436678541439	4423.436678541439	4423.436678541439	4423.436678541439	4423.436678541439	4423.436678541439	4423.436678541439	4423.436678541439	4423.436678541439	4423.436678541439
4422.547458424037	4422.547458424037	4422.547458424037	4422.547458424037	4422.547458424037	4422.547458424037	4422.547458424037	4422.547458424037	4422.547458424037	4422.547458424037	4422.547458424037	4422.547458424037	4422.547458424037	4422.547458424037	4422.547458424037	4422.547458424037	4422.547458424037	4422.547458424037	4422.547458424037	4422.547458424037	4422.547458424037	4422.547458424037	4422.547458424037	4422.547458424037	4422.547458424037	4422.547458424037	4422.547458424037	4422.547458424037	4422.547458424037	4422.547458424037
4422.547458424037	4422.547458424037	4422.547458424037	4422.547458424037	4422.547458424037	4422.547458424037	4422.547458424037	4422.547458424037	4422.547458424037	4422.547458424037	4422.547458424037	4422.547458424037	4422.547458424037	4422.547458424037	4422.547458424037	4422.547458424037	4422.547458424037	4422.547458424037	4422.547458424037	4422.547458424037	4422.547458424037	4422.547458424037	4422.547458424037	4422.547458424037	4422.547458424037	4422.547458424037	4422.547458424037	4422.547458424037	4422.547458424037	4422.547458424037
4420.12321091926	4420.12321091926	4420.12321091926	4420.12321091926	4420.12321091926	4420.12321091926	4420.12321091926	4420.12321091926	4420.12321091926	4420.12321091926	4420.12321091926	4420.12321091926	4420.12321091926	4420.12321091926	4420.12321091926	4420.12321091926	4420.12321091926	4420.12321091926	4420.12321091926	4420.12321091926	4420.12321091926	4420.12321091926	4420.12321091926	4420.12321091926	4420.12321091926	4420.12321091926	4420.12321091926	4420.12321091926	4420.12321091926	4420.12321091926
4420.12321091926	4420.12321091926	4420.12321091926	4420.12321091926	4420.12321091926	4420.12321091926	4420.12321091926	4420.12321091926	4420.12321091926	4420.12321091926	4420.12321091926	4420.12321091926	4420.12321091926	4420.12321091926	4420.12321091926	4420.12321091926	4420.12321091926	4420.12321091926	4420.12321091926	4420.12321091926	4420.12321091926	4420.12321091926	4420.12321091926	4420.12321091926	4420.12321091926	4420.12321091926	4420.12321091926	4420.12321091926	4420.12321091926	4420.12321091926
4420.12321091926	4420.12321091926	4420.12321091926	4420.12321091926	4420.12321091926	4420.12321091926	4420.12321091926	4420.12321091926	4420.12321091926	4420.12321091926	4420.12321091926	4420.12321091926	4420.12321091926	4420.12321091926	4420.12321091926	4420.12321091926	4420.12321091926	4420.12321091926	4420.12321091926	4420.12321091926	4420.12321091926	4420.12321091926	4420.12321091926	4420.12321091926	4420.12321091926	4420.12321091926	4420.12321091926	4420.12321091926	4420.12321091926	4420.12321091926
4418.879723598517	4418.879723598517	4418.879723598517	4418.879723598517	4418.879723598517	4418.879723598517	4418.879723598517	4418.879723598517	4418.879723598517	4418.879723598517	4418.879723598517	4418.879723598517	4418.879723598517	4418.879723598517	4418.879723598517	4418.879723598517	4418.879723598517	4418.879723598517	4418.879723598517	4418.879723598517	4418.879723598517	4418.879723598517	4418.879723598517	4418.879723598517	4418.879723598517	4418.879723598517	4418.879723598517	4418.879723598517	4418.879723598517	4418.879723598517
4418.879723598517	4418.879723598517	4418.879723598517	4418.879723598517	4418.879723598517	4418.879723598517	4418.879723598517	4418.879723598517	4418.879723598517	4418.879723598517	4418.879723598517	4418.879723598517	4418.879723598517	4418.879723598517	4418.879723598517	4418.879723598517	4418.879723598517	4418.879723598517	4418.879723598517	4418.879723598517	4418.879723598517	4418.879723598517	4418.879723598517	4418.879723598517	4418.879723598517	4418.879723598517	4418.879723598517	4418.879723598517	4418.879723598517	4418.879723598517
4418.772876458256	4418.772876458256	4418.772876458256	4418.772876458256	4418.772876458256	4418.772876458256	4418.772876458256	4418.772876458256	4418.772876458256	4418.772876458256	4418.772876458256	4418.772876458256	4418.772876458256	4418.772876458256	4418.772876458256	4418.772876458256	4418.772876458256	4418.772876458256	4418.772876458256	4418.772876458256	4418.772876458256	4418.772876458256	4418.772876458256	4418.772876458256	4418.772876458256	4418.772876458256	4418.772876458256	4418.772876458256	4418.772876458256	4418.772876458256
4418.546269152005	4418.546269152005	4418.546269152005	4418.546269152005	4418.546269152005	4418.546269152005	4418.546269152005	4418.546269152005	4418.546269152005	4418.546269152005	4418.546269152005	4418.546269152005	4418.546269152005	4418.546269152005	4418.546269152005	4418.546269152005	4418.546269152005	4418.546269152005	4418.546269152005	4418.546269152005	4418.546269152005	4418.546269152005	4418.546269152005	4418.546269152005	4418.546269152005	4418.546269152005	4418.546269152005	4418.546269152005	4418.546269152005	4418.546269152005
4417.783869449497	4417.783869449497	4417.783869449497	4417.783869449497	4417.783869449497	4417.783869449497	4417.783869449497	4417.783869449497	4417.783869449497	4417.783869449497	4417.783869449497	4417.783869449497	4417.783869449497	4417.783869449497	4417.783869449497	4417.783869449497	4417.783869449497	4417.783869449497	4417.783869449497	4417.783869449497	4417.783869449497	4417.783869449497	4417.783869449497	4417.783869449497	4417.783869449497	4417.783869449497	4417.783869449497	4417.783869449497	4417.783869449497	4417.783869449497
4417.4843654756805	4417.4843654756805	4417.4843654756805	4417.4843654756805	4417.4843654756805	4417.4843654756805	4417.4843654756805	4417.4843654756805	4417.4843654756805	4417.4843654756805	4417.4843654756805	4417.4843654756805	4417.4843654756805	4417.4843654756805	4417.4843654756805	4417.4843654756805	4417.4843654756805	4417.4843654756805	4417.4843654756805	4417.4843654756805	4417.4843654756805	4417.4843654756805	4417.4843654756805	4417.4843654756805	4417.4843654756805	4417.4843654756805	4417.4843654756805	4417.4843654756805	4417.4843654756805	4417.4843654756805
4417.4843654756805	4417.4843654756805	4417.4843654756805	4417.4843654756805	4417.4843654756805	4417.4843654756805	4417.4843654756805	4417.4843654756805	4417.4843654756805	4417.4843654756805	4417.4843654756805	4417.4843654756805	4417.4843654756805	4417.4843654756805	4417.4843654756805	4417.4843654756805	4417.4843654756805	4417.4843654756805	4417.4843654756805	4417.4843654756805	4417.4843654756805	4417.4843654756805	4417.4843654756805	4417.4843654756805	4417.4843654756805	4417.4843654756805	4417.4843654756805	4417.4843654756805	4417.4843654756805	4417.4843654756805
4417.4843654756805	4417.4843654756805	4417.4843654756805	4417.4843654756805	4417.4843654756805	4417.4843654756805	4417.4843654756805	4417.4843654756805	4417.4843654756805	4417.4843654756805	4417.4843654756805	4417.4843654756805	4417.4843654756805	4417.4843654756805	4417.4843654756805	4417.4843654756805	4417.4843654756805	4417.4843654756805	4417.4843654756805	4417.4843654756805	4417.4843654756805	4417.4843654756805	4417.4843654756805	4417.4843654756805	4417.4843654756805	4417.4843654756805	4417.4843654756805	4417.4843654756805	4417.4843654756805	4417.4843654756805
4417.4843654756805	4417.4843654756805	4417.4843654756805	4417.4843654756805	4417.4843654756805	4417.4843654756805	4417.4843654756805	4417.4843654756805	4417.4843654756805	4417.4843654756805	4417.4843654756805	4417.4843654756805	4417.4843654756805	4417.4843654756805	4417.4843654756805	4417.4843654756805	4417.4843654756805	4417.4843654756805	4417.4843654756805	4417.4843654756805	4417.4843654756805	4417.4843654756805	4417.4843654756805	4417.4843654756805	4417.4843654756805	4417.4843654756805	4417.4843654756805	4417.4843654756805	4417.4843654756805	4417.4843654756805
4417.402041980852	4417.402041980852	4417.402041980852	4417.402041980852	4417.402041980852	4417.402041980852	4417.402041980852	4417.402041980852	4417.402041980852	4417.402041980852	4417.402041980852	4417.402041980852	4417.402041980852	4417.402041980852	4417.402041980852	4417.402041980852	4417.402041980852	4417.402041980852	4417.402041980852	4417.402041980852	4417.402041980852	4417.402041980852	4417.402041980852	4417.402041980852	4417.402041980852	4417.402041980852	4417.402041980852	4417.402041980852	4417.402041980852	4417.402041980852
4417.132912967141	4417.132912967141	4417.132912967141	4417.132912967141	4417.132912967141	4417.132912967141	4417.132912967141	4417.132912967141	4417.132912967141	4417.132912967141	4417.132912967141	4417.132912967141	4417.132912967141	4417.132912967141	4417.132912967141	4417.132912967141	4417.132912967141	4417.132912967141	4417.132912967141	4417.132912967141	4417.132912967141	4417.132912967141	4417.132912967141	4417.132912967141	4417.132912967141	4417.132912967141	4417.132912967141	4417.132912967141	4417.132912967141	4417.132912967141
4417.132912967141	4417.132912967141	4417.132912967141	4417.132912967141	4417.132912967141	4417.132912967141	4417.132912967141	4417.132912967141	4417.132912967141	4417.132912967141	4417.132912967141	4417.132912967141	4417.132912967141	4417.132912967141	4417.132912967141	4417.132912967141	4417.132912967141	4417.132912967141	4417.132912967141	4417.132912967141	4417.132912967141	4417.132912967141	4417.132912967141	4417.132912967141	4417.132912967141	4417.132912967141	4417.132912967141	4417.132912967141	4417.132912967141	4417.132912967141
4416.9351995457255	4416.9351995457255	4416.9351995457255	4416.9351995457255	4416.9351995457255	4416.9351995457255	4416.9351995457255	4416.9351995457255	4416.9351995457255	4416.9351995457255	4416.9351995457255	4416.9351995457255	4416.9351995457255	4416.9351995457255	4416.9351995457255	4416.9351995457255	4416.9351995457255	4416.9351995457255	4416.9351995457255	4416.9351995457255	4416.9351995457255	4416.9351995457255	4416.9351995457255	4416.9351995457255	4416.9351995457255	4416.9351995457255	4416.9351995457255	4416.9351995457255	4416.9351995457255	4416.9351995457255
4416.9351995457255	4416.9351995457255	4416.9351995457255	4416.9351995457255	4416.9351995457255	4416.9351995457255	4416.9351995457255	4416.9351995457255	4416.9351995457255	4416.9351995457255	4416.9351995457255	4416.9351995457255	4416.9351995457255	4416.9351995457255	4416.9351995457255	4416.9351995457255	4416.9351995457255	4416.9351995457255	4416.9351995457255	4416.9351995457255	4416.9351995457255	4416.9351995457255	4416.9351995457255	4416.9351995457255	4416.9351995457255	4416.9351995457255	4416.9351995457255	4416.9351995457255	4416.9351995457255	4416.9351995457255
4416.831671272693	4416.831671272693	4416.831671272693	4416.831671272693	4416.831671272693	4416.831671272693	4416.831671272693	4416.831671272693	4416.831671272693	4416.831671272693	4416.831671272693	4416.831671272693	4416.831671272693	4416.831671272693	4416.831671272693	4416.831671272693	4416.831671272693	4416.831671272693	4416.831671272693	4416.831671272693	4416.831671272693	4416.831671272693	4416.831671272693	4416.831671272693	4416.831671272693	4416.831671272693	4416.831671272693	4416.831671272693	4416.831671272693	4416.831671272693
4416.831671272693	4416.831671272693	4416.831671272693	4416.831671272693	4416.831671272693	4416.831671272693	4416.831671272693	4416.831671272693	4416.831671272693	4416.831671272693	4416.831671272693	4416.831671272693	4416.831671272693	4416.831671272693	4416.831671272693	4416.831671272693	4416.831671272693	4416.831671272693	4416.831671272693	4416.831671272693	4416.831671272693	4416.831671272693	4416.831671272693	4416.831671272693	4416.831671272693	4416.831671272693	4416.831671272693	4416.831671272693	4416.831671272693	4416.831671272693
4416.578195127755	4416.578195127755	4416.578195127755	4416.578195127755	4416.578195127755	4416.578195127755	4416.578195127755	4416.578195127755	4416.578195127755	4416.578195127755	4416.578195127755	4416.578195127755	4416.578195127755	4416.578195127755	4416.578195127755	4416.578195127755	4416.578195127755	4416.578195127755	4416.578195127755	4416.578195127755	4416.578195127755	4416.578195127755	4416.578195127755	4416.578195127755	4416.578195127755	4416.578195127755	4416.578195127755	4416.578195127755	4416.578195127755	4416.578195127755
4416.578195127755	4416.578195127755	4416.578195127755	4416.578195127755	4416.578195127755	4416.578195127755	4416.578195127755	4416.578195127755	4416.578195127755	4416.578195127755	4416.578195127755	4416.578195127755	4416.578195127755	4416.578195127755	4416.578195127755	4416.578195127755	4416.578195127755	4416.578195127755	4416.578195127755	4416.578195127755	4416.578195127755	4416.578195127755	4416.578195127755	4416.578195127755	4416.578195127755	4416.578195127755	4416.578195127755	4416.578195127755	4416.578195127755	4416.578195127755
4416.576047347573	4416.576047347573	4416.576047347573	4416.576047347573	4416.576047347573	4416.576047347573	4416.576047347573	4416.576047347573	4416.576047347573	4416.576047347573	4416.576047347573	4416.576047347573	4416.576047347573	4416.576047347573	4416.576047347573	4416.576047347573	4416.576047347573	4416.576047347573	4416.576047347573	4416.576047347573	4416.576047347573	4416.576047347573	4416.576047347573	4416.576047347573	4416.576047347573	4416.576047347573	4416.576047347573	4416.576047347573	4416.576047347573	4416.576047347573
4416.455582043191	4416.455582043191	4416.455582043191	4416.455582043191	4416.455582043191	4416.455582043191	4416.455582043191	4416.455582043191	4416.455582043191	4416.455582043191	4416.455582043191	4416.455582043191	4416.455582043191	4416.455582043191	4416.455582043191	4416.455582043191	4416.455582043191	4416.455582043191	4416.455582043191	4416.455582043191	4416.455582043191	4416.455582043191	4416.455582043191	4416.455582043191	4416.455582043191	4416.455582043191	4416.455582043191	4416.455582043191	4416.455582043191	4416.455582043191
4416.42452245802	4416.42452245802	4416.42452245802	4416.42452245802	4416.42452245802	4416.42452245802	4416.42452245802	4416.42452245802	4416.42452245802	4416.42452245802	4416.42452245802	4416.42452245802	4416.42452245802	4416.42452245802	4416.42452245802	4416.42452245802	4416.42452245802	4416.42452245802	4416.42452245802	4416.42452245802	4416.42452245802	4416.42452245802	4416.42452245802	4416.42452245802	4416.42452245802	4416.42452245802	4416.42452245802	4416.42452245802	4416.42452245802	4416.42452245802
4416.42452245802	4416.42452245802	4416.42452245802	4416.42452245802	4416.42452245802	4416.42452245802	4416.42452245802	4416.42452245802	4416.42452245802	4416.42452245802	4416.42452245802	4416.42452245802	4416.42452245802	4416.42452245802	4416.42452245802	4416.42452245802	4416.42452245802	4416.42452245802	4416.42452245802	4416.42452245802	4416.42452245802	4416.42452245802	4416.42452245802	4416.42452245802	4416.42452245802	4416.42452245802	4416.42452245802	4416.42452245802	4416.42452245802	4416.42452245802
4416.42452245802	4416.42452245802	4416.42452245802	4416.42452245802	4416.42452245802	4416.42452245802	4416.42452245802	4416.42452245802	4416.42452245802	4416.42452245802	4416.42452245802	4416.42452245802	4416.42452245802	4416.42452245802	4416.42452245802	4416.42452245802	4416.42452245802	4416.42452245802	4416.42452245802	4416.42452245802	4416.42452245802	4416.42452245802	4416.42452245802	4416.42452245802	4416.42452245802	4416.42452245802	4416.42452245802	4416.42452245802	4416.42452245802	4416.42452245802
4416.417548133425	4416.417548133425	4416.417548133425	4416.417548133425	4416.417548133425	4416.417548133425	4416.417548133425	4416.417548133425	4416.417548133425	4416.417548133425	4416.417548133425	4416.417548133425	4416.417548133425	4416.417548133425	4416.417548133425	4416.417548133425	4416.417548133425	4416.417548133425	4416.417548133425	4416.417548133425	4416.417548133425	4416.417548133425	4416.417548133425	4416.417548133425	4416.417548133425	4416.417548133425	4416.417548133425	4416.417548133425	4416.417548133425	4416.417548133425
4416.417548133425	4416.417548133425	4416.417548133425	4416.417548133425	4416.417548133425	4416.417548133425	4416.417548133425	4416.417548133425	4416.417548133425	4416.417548133425	4416.417548133425	4416.417548133425	4416.417548133425	4416.417548133425	4416.417548133425	4416.417548133425	4416.417548133425	4416.417548133425	4416.417548133425	4416.417548133425	4416.417548133425	4416.417548133425	4416.417548133425	4416.417548133425	4416.417548133425	4416.417548133425	4416.417548133425	4416.417548133425	4416.417548133425	4416.417548133425
4416.3752720964385	4416.3752720964385	4416.3752720964385	4416.3752720964385	4416.3752720964385	4416.3752720964385	4416.3752720964385	4416.3752720964385	4416.3752720964385	4416.3752720964385	4416.3752720964385	4416.3752720964385	4416.3752720964385	4416.3752720964385	4416.3752720964385	4416.3752720964385	4416.3752720964385	4416.3752720964385	4416.3752720964385	4416.3752720964385	4416.3752720964385	4416.3752720964385	4416.3752720964385	4416.3752720964385	4416.3752720964385	4416.3752720964385	4416.3752720964385	4416.3752720964385	4416.3752720964385	4416.3752720964385
4416.324257218607	4416.324257218607	4416.324257218607	4416.324257218607	4416.324257218607	4416.324257218607	4416.324257218607	4416.324257218607	4416.324257218607	4416.324257218607	4416.324257218607	4416.324257218607	4416.324257218607	4416.324257218607	4416.324257218607	4416.324257218607	4416.324257218607	4416.324257218607	4416.324257218607	4416.324257218607	4416.324257218607	4416.324257218607	4416.324257218607	4416.324257218607	4416.324257218607	4416.324257218607	4416.324257218607	4416.324257218607	4416.324257218607	4416.324257218607
4416.324257218607	4416.324257218607	4416.324257218607	4416.324257218607	4416.324257218607	4416.324257218607	4416.324257218607	4416.324257218607	4416.324257218607	4416.324257218607	4416.324257218607	4416.324257218607	4416.324257218607	4416.324257218607	4416.324257218607	4416.324257218607	4416.324257218607	4416.324257218607	4416.324257218607	4416.324257218607	4416.324257218607	4416.324257218607	4416.324257218607	4416.324257218607	4416.324257218607	4416.324257218607	4416.324257218607	4416.324257218607	4416.324257218607	4416.324257218607
4416.293182396415	4416.293182396415	4416.293182396415	4416.293182396415	4416.293182396415	4416.293182396415	4416.293182396415	4416.293182396415	4416.293182396415	4416.293182396415	4416.293182396415	4416.293182396415	4416.293182396415	4416.293182396415	4416.293182396415	4416.293182396415	4416.293182396415	4416.293182396415	4416.293182396415	4416.293182396415	4416.293182396415	4416.293182396415	4416.293182396415	4416.293182396415	4416.293182396415	4416.293182396415	4416.293182396415	4416.293182396415	4416.293182396415	4416.293182396415
4416.293182396415	4416.293182396415	4416.293182396415	4416.293182396415	4416.293182396415	4416.293182396415	4416.293182396415	4416.293182396415	4416.293182396415	4416.293182396415	4416.293182396415	4416.293182396415	4416.293182396415	4416.293182396415	4416.293182396415	4416.293182396415	4416.293182396415	4416.293182396415	4416.293182396415	4416.293182396415	4416.293182396415	4416.293182396415	4416.293182396415	4416.293182396415	4416.293182396415	4416.293182396415	4416.293182396415	4416.293182396415	4416.293182396415	4416.293182396415
4416.293182396415	4416.293182396415	4416.293182396415	4416.293182396415	4416.293182396415	4416.293182396415	4416.293182396415	4416.293182396415	4416.293182396415	4416.293182396415	4416.293182396415	4416.293182396415	4416.293182396415	4416.293182396415	4416.293182396415	4416.293182396415	4416.293182396415	4416.293182396415	4416.293182396415	4416.293182396415	4416.293182396415	4416.293182396415	4416.293182396415	4416.293182396415	4416.293182396415	4416.293182396415	4416.293182396415	4416.293182396415	4416.293182396415	4416.293182396415
4416.293182396415	4416.293182396415	4416.293182396415	4416.293182396415	4416.293182396415	4416.293182396415	4416.293182396415	4416.293182396415	4416.293182396415	4416.293182396415	4416.293182396415	4416.293182396415	4416.293182396415	4416.293182396415	4416.293182396415	4416.293182396415	4416.293182396415	4416.293182396415	4416.293182396415	4416.293182396415	4416.293182396415	4416.293182396415	4416.293182396415	4416.293182396415	4416.293182396415	4416.293182396415	4416.293182396415	4416.293182396415	4416.293182396415	4416.293182396415
4416.262636110419	4416.262636110419	4416.262636110419	4416.262636110419	4416.262636110419	4416.262636110419	4416.262636110419	4416.262636110419	4416.262636110419	4416.262636110419	4416.262636110419	4416.262636110419	4416.262636110419	4416.262636110419	4416.262636110419	4416.262636110419	4416.262636110419	4416.262636110419	4416.262636110419	4416.262636110419	4416.262636110419	4416.262636110419	4416.262636110419	4416.262636110419	4416.262636110419	4416.262636110419	4416.262636110419	4416.262636110419	4416.262636110419	4416.262636110419
4416.262636110419	4416.262636110419	4416.262636110419	4416.262636110419	4416.262636110419	4416.262636110419	4416.262636110419	4416.262636110419	4416.262636110419	4416.262636110419	4416.262636110419	4416.262636110419	4416.262636110419	4416.262636110419	4416.262636110419	4416.262636110419	4416.262636110419	4416.262636110419	4416.262636110419	4416.262636110419	4416.262636110419	4416.262636110419	4416.262636110419	4416.262636110419	4416.262636110419	4416.262636110419	4416.262636110419	4416.262636110419	4416.262636110419	4416.262636110419
4416.262636110419	4416.262636110419	4416.262636110419	4416.262636110419	4416.262636110419	4416.262636110419	4416.262636110419	4416.262636110419	4416.262636110419	4416.262636110419	4416.262636110419	4416.262636110419	4416.262636110419	4416.262636110419	4416.262636110419	4416.262636110419	4416.262636110419	4416.262636110419	4416.262636110419	4416.262636110419	4416.262636110419	4416.262636110419	4416.262636110419	4416.262636110419	4416.262636110419	4416.262636110419	4416.262636110419	4416.262636110419	4416.262636110419	4416.262636110419
4416.24397436685	4416.24397436685	4416.24397436685	4416.24397436685	4416.24397436685	4416.24397436685	4416.24397436685	4416.24397436685	4416.24397436685	4416.24397436685	4416.24397436685	4416.24397436685	4416.24397436685	4416.24397436685	4416.24397436685	4416.24397436685	4416.24397436685	4416.24397436685	4416.24397436685	4416.24397436685	4416.24397436685	4416.24397436685	4416.24397436685	4416.24397436685	4416.24397436685	4416.24397436685	4416.24397436685	4416.24397436685	4416.24397436685	4416.24397436685
4416.24397436685	4416.24397436685	4416.24397436685	4416.24397436685	4416.24397436685	4416.24397436685	4416.24397436685	4416.24397436685	4416.24397436685	4416.24397436685	4416.24397436685	4416.24397436685	4416.24397436685	4416.24397436685	4416.24397436685	4416.24397436685	4416.24397436685	4416.24397436685	4416.24397436685	4416.24397436685	4416.24397436685	4416.24397436685	4416.24397436685	4416.24397436685	4416.24397436685	4416.24397436685	4416.24397436685	4416.24397436685	4416.24397436685	4416.24397436685
4416.24397436685	4416.24397436685	4416.24397436685	4416.24397436685	4416.24397436685	4416.24397436685	4416.24397436685	4416.24397436685	4416.24397436685	4416.24397436685	4416.24397436685	4416.24397436685	4416.24397436685	4416.24397436685	4416.24397436685	4416.24397436685	4416.24397436685	4416.24397436685	4416.24397436685	4416.24397436685	4416.24397436685	4416.24397436685	4416.24397436685	4416.24397436685	4416.24397436685	4416.24397436685	4416.24397436685	4416.24397436685	4416.24397436685	4416.24397436685
4416.24397436685	4416.24397436685	4416.24397436685	4416.24397436685	4416.24397436685	4416.24397436685	4416.24397436685	4416.24397436685	4416.24397436685	4416.24397436685	4416.24397436685	4416.24397436685	4416.24397436685	4416.24397436685	4416.24397436685	4416.24397436685	4416.24397436685	4416.24397436685	4416.24397436685	4416.24397436685	4416.24397436685	4416.24397436685	4416.24397436685	4416.24397436685	4416.24397436685	4416.24397436685	4416.24397436685	4416.24397436685	4416.24397436685	4416.24397436685
4416.24397436685	4416.24397436685	4416.24397436685	4416.24397436685	4416.24397436685	4416.24397436685	4416.24397436685	4416.24397436685	4416.24397436685	4416.24397436685	4416.24397436685	4416.24397436685	4416.24397436685	4416.24397436685	4416.24397436685	4416.24397436685	4416.24397436685	4416.24397436685	4416.24397436685	4416.24397436685	4416.24397436685	4416.24397436685	4416.24397436685	4416.24397436685	4416.24397436685	4416.24397436685	4416.24397436685	4416.24397436685	4416.24397436685	4416.24397436685
4416.23041525543	4416.23041525543	4416.23041525543	4416.23041525543	4416.23041525543	4416.23041525543	4416.23041525543	4416.23041525543	4416.23041525543	4416.23041525543	4416.23041525543	4416.23041525543	4416.23041525543	4416.23041525543	4416.23041525543	4416.23041525543	4416.23041525543	4416.23041525543	4416.23041525543	4416.23041525543	4416.23041525543	4416.23041525543	4416.23041525543	4416.23041525543	4416.23041525543	4416.23041525543	4416.23041525543	4416.23041525543	4416.23041525543	4416.23041525543
4416.225631707428	4416.225631707428	4416.225631707428	4416.225631707428	4416.225631707428	4416.225631707428	4416.225631707428	4416.225631707428	4416.225631707428	4416.225631707428	4416.225631707428	4416.225631707428	4416.225631707428	4416.225631707428	4416.225631707428	4416.225631707428	4416.225631707428	4416.225631707428	4416.225631707428	4416.225631707428	4416.225631707428	4416.225631707428	4416.225631707428	4416.225631707428	4416.225631707428	4416.225631707428	4416.225631707428	4416.225631707428	4416.225631707428	4416.225631707428
4416.203275715452	4416.203275715452	4416.203275715452	4416.203275715452	4416.203275715452	4416.203275715452	4416.203275715452	4416.203275715452	4416.203275715452	4416.203275715452	4416.203275715452	4416.203275715452	4416.203275715452	4416.203275715452	4416.203275715452	4416.203275715452	4416.203275715452	4416.203275715452	4416.203275715452	4416.203275715452	4416.203275715452	4416.203275715452	4416.203275715452	4416.203275715452	4416.203275715452	4416.203275715452	4416.203275715452	4416.203275715452	4416.203275715452	4416.203275715452
4416.199610346364	4416.199610346364	4416.199610346364	4416.199610346364	4416.199610346364	4416.199610346364	4416.199610346364	4416.199610346364	4416.199610346364	4416.199610346364	4416.199610346364	4416.199610346364	4416.199610346364	4416.199610346364	4416.199610346364	4416.199610346364	4416.199610346364	4416.199610346364	4416.199610346364	4416.199610346364	4416.199610346364	4416.199610346364	4416.199610346364	4416.199610346364	4416.199610346364	4416.199610346364	4416.199610346364	4416.199610346364	4416.199610346364	4416.199610346364
4416.199610346364	4416.199610346364	4416.199610346364	4416.199610346364	4416.199610346364	4416.199610346364	4416.199610346364	4416.199610346364	4416.199610346364	4416.199610346364	4416.199610346364	4416.199610346364	4416.199610346364	4416.199610346364	4416.199610346364	4416.199610346364	4416.199610346364	4416.199610346364	4416.199610346364	4416.199610346364	4416.199610346364	4416.199610346364	4416.199610346364	4416.199610346364	4416.199610346364	4416.199610346364	4416.199610346364	4416.199610346364	4416.199610346364	4416.199610346364
4416.199610346364	4416.199610346364	4416.199610346364	4416.199610346364	4416.199610346364	4416.199610346364	4416.199610346364	4416.199610346364	4416.199610346364	4416.199610346364	4416.199610346364	4416.199610346364	4416.199610346364	4416.199610346364	4416.199610346364	4416.199610346364	4416.199610346364	4416.199610346364	4416.199610346364	4416.199610346364	4416.199610346364	4416.199610346364	4416.199610346364	4416.199610346364	4416.199610346364	4416.199610346364	4416.199610346364	4416.199610346364	4416.199610346364	4416.199610346364
4416.191087573541	4416.191087573541	4416.191087573541	4416.191087573541	4416.191087573541	4416.191087573541	4416.191087573541	4416.191087573541	4416.191087573541	4416.191087573541	4416.191087573541	4416.191087573541	4416.191087573541	4416.191087573541	4416.191087573541	4416.191087573541	4416.191087573541	4416.191087573541	4416.191087573541	4416.191087573541	4416.191087573541	4416.191087573541	4416.191087573541	4416.191087573541	4416.191087573541	4416.191087573541	4416.191087573541	4416.191087573541	4416.191087573541	4416.191087573541
4416.191087573541	4416.191087573541	4416.191087573541	4416.191087573541	4416.191087573541	4416.191087573541	4416.191087573541	4416.191087573541	4416.191087573541	4416.191087573541	4416.191087573541	4416.191087573541	4416.191087573541	4416.191087573541	4416.191087573541	4416.191087573541	4416.191087573541	4416.191087573541	4416.191087573541	4416.191087573541	4416.191087573541	4416.191087573541	4416.191087573541	4416.191087573541	4416.191087573541	4416.191087573541	4416.191087573541	4416.191087573541	4416.191087573541	4416.191087573541
4416.180476114544	4416.180476114544	4416.180476114544	4416.180476114544	4416.180476114544	4416.180476114544	4416.180476114544	4416.180476114544	4416.180476114544	4416.180476114544	4416.180476114544	4416.180476114544	4416.180476114544	4416.180476114544	4416.180476114544	4416.180476114544	4416.180476114544	4416.180476114544	4416.180476114544	4416.180476114544	4416.180476114544	4416.180476114544	4416.180476114544	4416.180476114544	4416.180476114544	4416.180476114544	4416.180476114544	4416.180476114544	4416.180476114544	4416.180476114544
4416.180476114544	4416.180476114544	4416.180476114544	4416.180476114544	4416.180476114544	4416.180476114544	4416.180476114544	4416.180476114544	4416.180476114544	4416.180476114544	4416.180476114544	4416.180476114544	4416.180476114544	4416.180476114544	4416.180476114544	4416.180476114544	4416.180476114544	4416.180476114544	4416.180476114544	4416.180476114544	4416.180476114544	4416.180476114544	4416.180476114544	4416.180476114544	4416.180476114544	4416.180476114544	4416.180476114544	4416.180476114544	4416.180476114544	4416.180476114544
4416.171981024878	4416.171981024878	4416.171981024878	4416.171981024878	4416.171981024878	4416.171981024878	4416.171981024878	4416.171981024878	4416.171981024878	4416.171981024878	4416.171981024878	4416.171981024878	4416.171981024878	4416.171981024878	4416.171981024878	4416.171981024878	4416.171981024878	4416.171981024878	4416.171981024878	4416.171981024878	4416.171981024878	4416.171981024878	4416.171981024878	4416.171981024878	4416.171981024878	4416.171981024878	4416.171981024878	4416.171981024878	4416.171981024878	4416.171981024878
4416.171981024878	4416.171981024878	4416.171981024878	4416.171981024878	4416.171981024878	4416.171981024878	4416.171981024878	4416.171981024878	4416.171981024878	4416.171981024878	4416.171981024878	4416.171981024878	4416.171981024878	4416.171981024878	4416.171981024878	4416.171981024878	4416.171981024878	4416.171981024878	4416.171981024878	4416.171981024878	4416.171981024878	4416.171981024878	4416.171981024878	4416.171981024878	4416.171981024878	4416.171981024878	4416.171981024878	4416.171981024878	4416.171981024878	4416.171981024878
4416.171981024878	4416.171981024878	4416.171981024878	4416.171981024878	4416.171981024878	4416.171981024878	4416.171981024878	4416.171981024878	4416.171981024878	4416.171981024878	4416.171981024878	4416.171981024878	4416.171981024878	4416.171981024878	4416.171981024878	4416.171981024878	4416.171981024878	4416.171981024878	4416.171981024878	4416.171981024878	4416.171981024878	4416.171981024878	4416.171981024878	4416.171981024878	4416.171981024878	4416.171981024878	4416.171981024878	4416.171981024878	4416.171981024878	4416.171981024878
4416.165074744953	4416.165074744953	4416.165074744953	4416.165074744953	4416.165074744953	4416.165074744953	4416.165074744953	4416.165074744953	4416.165074744953	4416.165074744953	4416.165074744953	4416.165074744953	4416.165074744953	4416.165074744953	4416.165074744953	4416.165074744953	4416.165074744953	4416.165074744953	4416.165074744953	4416.165074744953	4416.165074744953	4416.165074744953	4416.165074744953	4416.165074744953	4416.165074744953	4416.165074744953	4416.165074744953	4416.165074744953	4416.165074744953	4416.165074744953
4416.165074744953	4416.165074744953	4416.165074744953	4416.165074744953	4416.165074744953	4416.165074744953	4416.165074744953	4416.165074744953	4416.165074744953	4416.165074744953	4416.165074744953	4416.165074744953	4416.165074744953	4416.165074744953	4416.165074744953	4416.165074744953	4416.165074744953	4416.165074744953	4416.165074744953	4416.165074744953	4416.165074744953	4416.165074744953	4416.165074744953	4416.165074744953	4416.165074744953	4416.165074744953	4416.165074744953	4416.165074744953	4416.165074744953	4416.165074744953
4416.165074744953	4416.165074744953	4416.165074744953	4416.165074744953	4416.165074744953	4416.165074744953	4416.165074744953	4416.165074744953	4416.165074744953	4416.165074744953	4416.165074744953	4416.165074744953	4416.165074744953	4416.165074744953	4416.165074744953	4416.165074744953	4416.165074744953	4416.165074744953	4416.165074744953	4416.165074744953	4416.165074744953	4416.165074744953	4416.165074744953	4416.165074744953	4416.165074744953	4416.165074744953	4416.165074744953	4416.165074744953	4416.165074744953	4416.165074744953
4416.165041516489	4416.165041516489	4416.165041516489	4416.165041516489	4416.165041516489	4416.165041516489	4416.165041516489	4416.165041516489	4416.165041516489	4416.165041516489	4416.165041516489	4416.165041516489	4416.165041516489	4416.165041516489	4416.165041516489	4416.165041516489	4416.165041516489	4416.165041516489	4416.165041516489	4416.165041516489	4416.165041516489	4416.165041516489	4416.165041516489	4416.165041516489	4416.165041516489	4416.165041516489	4416.165041516489	4416.165041516489	4416.165041516489	4416.165041516489
4416.149653815762	4416.149653815762	4416.149653815762	4416.149653815762	4416.149653815762	4416.149653815762	4416.149653815762	4416.149653815762	4416.149653815762	4416.149653815762	4416.149653815762	4416.149653815762	4416.149653815762	4416.149653815762	4416.149653815762	4416.149653815762	4416.149653815762	4416.149653815762	4416.149653815762	4416.149653815762	4416.149653815762	4416.149653815762	4416.149653815762	4416.149653815762	4416.149653815762	4416.149653815762	4416.149653815762	4416.149653815762	4416.149653815762	4416.149653815762
4416.148107043473	4416.148107043473	4416.148107043473	4416.148107043473	4416.148107043473	4416.148107043473	4416.148107043473	4416.148107043473	4416.148107043473	4416.148107043473	4416.148107043473	4416.148107043473	4416.148107043473	4416.148107043473	4416.148107043473	4416.148107043473	4416.148107043473	4416.148107043473	4416.148107043473	4416.148107043473	4416.148107043473	4416.148107043473	4416.148107043473	4416.148107043473	4416.148107043473	4416.148107043473	4416.148107043473	4416.148107043473	4416.148107043473	4416.148107043473
4416.139949599528	4416.139949599528	4416.139949599528	4416.139949599528	4416.139949599528	4416.139949599528	4416.139949599528	4416.139949599528	4416.139949599528	4416.139949599528	4416.139949599528	4416.139949599528	4416.139949599528	4416.139949599528	4416.139949599528	4416.139949599528	4416.139949599528	4416.139949599528	4416.139949599528	4416.139949599528	4416.139949599528	4416.139949599528	4416.139949599528	4416.139949599528	4416.139949599528	4416.139949599528	4416.139949599528	4416.139949599528	4416.139949599528	4416.139949599528
4416.137688202847	4416.137688202847	4416.137688202847	4416.137688202847	4416.137688202847	4416.137688202847	4416.137688202847	4416.137688202847	4416.137688202847	4416.137688202847	4416.137688202847	4416.137688202847	4416.137688202847	4416.137688202847	4416.137688202847	4416.137688202847	4416.137688202847	4416.137688202847	4416.137688202847	4416.137688202847	4416.137688202847	4416.137688202847	4416.137688202847	4416.137688202847	4416.137688202847	4416.137688202847	4416.137688202847	4416.137688202847	4416.137688202847	4416.137688202847
4416.131997013474	4416.131997013474	4416.131997013474	4416.131997013474	4416.131997013474	4416.131997013474	4416.131997013474	4416.131997013474	4416.131997013474	4416.131997013474	4416.131997013474	4416.131997013474	4416.131997013474	4416.131997013474	4416.131997013474	4416.131997013474	4416.131997013474	4416.131997013474	4416.131997013474	4416.131997013474	4416.131997013474	4416.131997013474	4416.131997013474	4416.131997013474	4416.131997013474	4416.131997013474	4416.131997013474	4416.131997013474	4416.131997013474	4416.131997013474
4416.122408546471	4416.122408546471	4416.122408546471	4416.122408546471	4416.122408546471	4416.122408546471	4416.122408546471	4416.122408546471	4416.122408546471	4416.122408546471	4416.122408546471	4416.122408546471	4416.122408546471	4416.122408546471	4416.122408546471	4416.122408546471	4416.122408546471	4416.122408546471	4416.122408546471	4416.122408546471	4416.122408546471	4416.122408546471	4416.122408546471	4416.122408546471	4416.122408546471	4416.122408546471	4416.122408546471	4416.122408546471	4416.122408546471	4416.122408546471
4416.122408546471	4416.122408546471	4416.122408546471	4416.122408546471	4416.122408546471	4416.122408546471	4416.122408546471	4416.122408546471	4416.122408546471	4416.122408546471	4416.122408546471	4416.122408546471	4416.122408546471	4416.122408546471	4416.122408546471	4416.122408546471	4416.122408546471	4416.122408546471	4416.122408546471	4416.122408546471	4416.122408546471	4416.122408546471	4416.122408546471	4416.122408546471	4416.122408546471	4416.122408546471	4416.122408546471	4416.122408546471	4416.122408546471	4416.122408546471
4416.122408546471	4416.122408546471	4416.122408546471	4416.122408546471	4416.122408546471	4416.122408546471	4416.122408546471	4416.122408546471	4416.122408546471	4416.122408546471	4416.122408546471	4416.122408546471	4416.122408546471	4416.122408546471	4416.122408546471	4416.122408546471	4416.122408546471	4416.122408546471	4416.122408546471	4416.122408546471	4416.122408546471	4416.122408546471	4416.122408546471	4416.122408546471	4416.122408546471	4416.122408546471	4416.122408546471	4416.122408546471	4416.122408546471	4416.122408546471
4416.111713999036	4416.111713999036	4416.111713999036	4416.111713999036	4416.111713999036	4416.111713999036	4416.111713999036	4416.111713999036	4416.111713999036	4416.111713999036	4416.111713999036	4416.111713999036	4416.111713999036	4416.111713999036	4416.111713999036	4416.111713999036	4416.111713999036	4416.111713999036	4416.111713999036	4416.111713999036	4416.111713999036	4416.111713999036	4416.111713999036	4416.111713999036	4416.111713999036	4416.111713999036	4416.111713999036	4416.111713999036	4416.111713999036	4416.111713999036
4416.111713999036	4416.111713999036	4416.111713999036	4416.111713999036	4416.111713999036	4416.111713999036	4416.111713999036	4416.111713999036	4416.111713999036	4416.111713999036	4416.111713999036	4416.111713999036	4416.111713999036	4416.111713999036	4416.111713999036	4416.111713999036	4416.111713999036	4416.111713999036	4416.111713999036	4416.111713999036	4416.111713999036	4416.111713999036	4416.111713999036	4416.111713999036	4416.111713999036	4416.111713999036	4416.111713999036	4416.111713999036	4416.111713999036	4416.111713999036
4416.105525670478	4416.105525670478	4416.105525670478	4416.105525670478	4416.105525670478	4416.105525670478	4416.105525670478	4416.105525670478	4416.105525670478	4416.105525670478	4416.105525670478	4416.105525670478	4416.105525670478	4416.105525670478	4416.105525670478	4416.105525670478	4416.105525670478	4416.105525670478	4416.105525670478	4416.105525670478	4416.105525670478	4416.105525670478	4416.105525670478	4416.105525670478	4416.105525670478	4416.105525670478	4416.105525670478	4416.105525670478	4416.105525670478	4416.105525670478
4416.0970622736295	4416.0970622736295	4416.0970622736295	4416.0970622736295	4416.0970622736295	4416.0970622736295	4416.0970622736295	4416.0970622736295	4416.0970622736295	4416.0970622736295	4416.0970622736295	4416.0970622736295	4416.0970622736295	4416.0970622736295	4416.0970622736295	4416.0970622736295	4416.0970622736295	4416.0970622736295	4416.0970622736295	4416.0970622736295	4416.0970622736295	4416.0970622736295	4416.0970622736295	4416.0970622736295	4416.0970622736295	4416.0970622736295	4416.0970622736295	4416.0970622736295	4416.0970622736295	4416.0970622736295
4416.0928189501365	4416.0928189501365	4416.0928189501365	4416.0928189501365	4416.0928189501365	4416.0928189501365	4416.0928189501365	4416.0928189501365	4416.0928189501365	4416.0928189501365	4416.0928189501365	4416.0928189501365	4416.0928189501365	4416.0928189501365	4416.0928189501365	4416.0928189501365	4416.0928189501365	4416.0928189501365	4416.0928189501365	4416.0928189501365	4416.0928189501365	4416.0928189501365	4416.0928189501365	4416.0928189501365	4416.0928189501365	4416.0928189501365	4416.0928189501365	4416.0928189501365	4416.0928189501365	4416.0928189501365
4416.0928189501365	4416.0928189501365	4416.0928189501365	4416.0928189501365	4416.0928189501365	4416.0928189501365	4416.0928189501365	4416.0928189501365	4416.0928189501365	4416.0928189501365	4416.0928189501365	4416.0928189501365	4416.0928189501365	4416.0928189501365	4416.0928189501365	4416.0928189501365	4416.0928189501365	4416.0928189501365	4416.0928189501365	4416.0928189501365	4416.0928189501365	4416.0928189501365	4416.0928189501365	4416.0928189501365	4416.0928189501365	4416.0928189501365	4416.0928189501365	4416.0928189501365	4416.0928189501365	4416.0928189501365
4416.0928189501365	4416.0928189501365	4416.0928189501365	4416.0928189501365	4416.0928189501365	4416.0928189501365	4416.0928189501365	4416.0928189501365	4416.0928189501365	4416.0928189501365	4416.0928189501365	4416.0928189501365	4416.0928189501365	4416.0928189501365	4416.0928189501365	4416.0928189501365	4416.0928189501365	4416.0928189501365	4416.0928189501365	4416.0928189501365	4416.0928189501365	4416.0928189501365	4416.0928189501365	4416.0928189501365	4416.0928189501365	4416.0928189501365	4416.0928189501365	4416.0928189501365	4416.0928189501365	4416.0928189501365
4416.0928189501365	4416.0928189501365	4416.0928189501365	4416.0928189501365	4416.0928189501365	4416.0928189501365	4416.0928189501365	4416.0928189501365	4416.0928189501365	4416.0928189501365	4416.0928189501365	4416.0928189501365	4416.0928189501365	4416.0928189501365	4416.0928189501365	4416.0928189501365	4416.0928189501365	4416.0928189501365	4416.0928189501365	4416.0928189501365	4416.0928189501365	4416.0928189501365	4416.0928189501365	4416.0928189501365	4416.0928189501365	4416.0928189501365	4416.0928189501365	4416.0928189501365	4416.0928189501365	4416.0928189501365
4416.0789719264485	4416.0789719264485	4416.0789719264485	4416.0789719264485	4416.0789719264485	4416.0789719264485	4416.0789719264485	4416.0789719264485	4416.0789719264485	4416.0789719264485	4416.0789719264485	4416.0789719264485	4416.0789719264485	4416.0789719264485	4416.0789719264485	4416.0789719264485	4416.0789719264485	4416.0789719264485	4416.0789719264485	4416.0789719264485	4416.0789719264485	4416.0789719264485	4416.0789719264485	4416.0789719264485	4416.0789719264485	4416.0789719264485	4416.0789719264485	4416.0789719264485	4416.0789719264485	4416.0789719264485
4416.0789719264485	4416.0789719264485	4416.0789719264485	4416.0789719264485	4416.0789719264485	4416.0789719264485	4416.0789719264485	4416.0789719264485	4416.0789719264485	4416.0789719264485	4416.0789719264485	4416.0789719264485	4416.0789719264485	4416.0789719264485	4416.0789719264485	4416.0789719264485	4416.0789719264485	4416.0789719264485	4416.0789719264485	4416.0789719264485	4416.0789719264485	4416.0789719264485	4416.0789719264485	4416.0789719264485	4416.0789719264485	4416.0789719264485	4416.0789719264485	4416.0789719264485	4416.0789719264485	4416.0789719264485
4416.0789719264485	4416.0789719264485	4416.0789719264485	4416.0789719264485	4416.0789719264485	4416.0789719264485	4416.0789719264485	4416.0789719264485	4416.0789719264485	4416.0789719264485	4416.0789719264485	4416.0789719264485	4416.0789719264485	4416.0789719264485	4416.0789719264485	4416.0789719264485	4416.0789719264485	4416.0789719264485	4416.0789719264485	4416.0789719264485	4416.0789719264485	4416.0789719264485	4416.0789719264485	4416.0789719264485	4416.0789719264485	4416.0789719264485	4416.0789719264485	4416.0789719264485	4416.0789719264485	4416.0789719264485
4416.0680630969055	4416.0680630969055	4416.0680630969055	4416.0680630969055	4416.0680630969055	4416.0680630969055	4416.0680630969055	4416.0680630969055	4416.0680630969055	4416.0680630969055	4416.0680630969055	4416.0680630969055	4416.0680630969055	4416.0680630969055	4416.0680630969055	4416.0680630969055	4416.0680630969055	4416.0680630969055	4416.0680630969055	4416.0680630969055	4416.0680630969055	4416.0680630969055	4416.0680630969055	4416.0680630969055	4416.0680630969055	4416.0680630969055	4416.0680630969055	4416.0680630969055	4416.0680630969055	4416.0680630969055
4416.052921180451	4416.052921180451	4416.052921180451	4416.052921180451	4416.052921180451	4416.052921180451	4416.052921180451	4416.052921180451	4416.052921180451	4416.052921180451	4416.052921180451	4416.052921180451	4416.052921180451	4416.052921180451	4416.052921180451	4416.052921180451	4416.052921180451	4416.052921180451	4416.052921180451	4416.052921180451	4416.052921180451	4416.052921180451	4416.052921180451	4416.052921180451	4416.052921180451	4416.052921180451	4416.052921180451	4416.052921180451	4416.052921180451	4416.052921180451
4416.035665814228	4416.035665814228	4416.035665814228	4416.035665814228	4416.035665814228	4416.035665814228	4416.035665814228	4416.035665814228	4416.035665814228	4416.035665814228	4416.035665814228	4416.035665814228	4416.035665814228	4416.035665814228	4416.035665814228	4416.035665814228	4416.035665814228	4416.035665814228	4416.035665814228	4416.035665814228	4416.035665814228	4416.035665814228	4416.035665814228	4416.035665814228	4416.035665814228	4416.035665814228	4416.035665814228	4416.035665814228	4416.035665814228	4416.035665814228
4416.035665814228	4416.035665814228	4416.035665814228	4416.035665814228	4416.035665814228	4416.035665814228	4416.035665814228	4416.035665814228	4416.035665814228	4416.035665814228	4416.035665814228	4416.035665814228	4416.035665814228	4416.035665814228	4416.035665814228	4416.035665814228	4416.035665814228	4416.035665814228	4416.035665814228	4416.035665814228	4416.035665814228	4416.035665814228	4416.035665814228	4416.035665814228	4416.035665814228	4416.035665814228	4416.035665814228	4416.035665814228	4416.035665814228	4416.035665814228
4416.035665814228	4416.035665814228	4416.035665814228	4416.035665814228	4416.035665814228	4416.035665814228	4416.035665814228	4416.035665814228	4416.035665814228	4416.035665814228	4416.035665814228	4416.035665814228	4416.035665814228	4416.035665814228	4416.035665814228	4416.035665814228	4416.035665814228	4416.035665814228	4416.035665814228	4416.035665814228	4416.035665814228	4416.035665814228	4416.035665814228	4416.035665814228	4416.035665814228	4416.035665814228	4416.035665814228	4416.035665814228	4416.035665814228	4416.035665814228
4416.035665814228	4416.035665814228	4416.035665814228	4416.035665814228	4416.035665814228	4416.035665814228	4416.035665814228	4416.035665814228	4416.035665814228	4416.035665814228	4416.035665814228	4416.035665814228	4416.035665814228	4416.035665814228	4416.035665814228	4416.035665814228	4416.035665814228	4416.035665814228	4416.035665814228	4416.035665814228	4416.035665814228	4416.035665814228	4416.035665814228	4416.035665814228	4416.035665814228	4416.035665814228	4416.035665814228	4416.035665814228	4416.035665814228	4416.035665814228
4415.9898500337695	4415.9898500337695	4415.9898500337695	4415.9898500337695	4415.9898500337695	4415.9898500337695	4415.9898500337695	4415.9898500337695	4415.9898500337695	4415.9898500337695	4415.9898500337695	4415.9898500337695	4415.9898500337695	4415.9898500337695	4415.9898500337695	4415.9898500337695	4415.9898500337695	4415.9898500337695	4415.9898500337695	4415.9898500337695	4415.9898500337695	4415.9898500337695	4415.9898500337695	4415.9898500337695	4415.9898500337695	4415.9898500337695	4415.9898500337695	4415.9898500337695	4415.9898500337695	4415.9898500337695
4415.9898500337695	4415.9898500337695	4415.9898500337695	4415.9898500337695	4415.9898500337695	4415.9898500337695	4415.9898500337695	4415.9898500337695	4415.9898500337695	4415.9898500337695	4415.9898500337695	4415.9898500337695	4415.9898500337695	4415.9898500337695	4415.9898500337695	4415.9898500337695	4415.9898500337695	4415.9898500337695	4415.9898500337695	4415.9898500337695	4415.9898500337695	4415.9898500337695	4415.9898500337695	4415.9898500337695	4415.9898500337695	4415.9898500337695	4415.9898500337695	4415.9898500337695	4415.9898500337695	4415.9898500337695
4415.9898500337695	4415.9898500337695	4415.9898500337695	4415.9898500337695	4415.9898500337695	4415.9898500337695	4415.9898500337695	4415.9898500337695	4415.9898500337695	4415.9898500337695	4415.9898500337695	4415.9898500337695	4415.9898500337695	4415.9898500337695	4415.9898500337695	4415.9898500337695	4415.9898500337695	4415.9898500337695	4415.9898500337695	4415.9898500337695	4415.9898500337695	4415.9898500337695	4415.9898500337695	4415.9898500337695	4415.9898500337695	4415.9898500337695	4415.9898500337695	4415.9898500337695	4415.9898500337695	4415.9898500337695
4415.984342957457	4415.984342957457	4415.984342957457	4415.984342957457	4415.984342957457	4415.984342957457	4415.984342957457	4415.984342957457	4415.984342957457	4415.984342957457	4415.984342957457	4415.984342957457	4415.984342957457	4415.984342957457	4415.984342957457	4415.984342957457	4415.984342957457	4415.984342957457	4415.984342957457	4415.984342957457	4415.984342957457	4415.984342957457	4415.984342957457	4415.984342957457	4415.984342957457	4415.984342957457	4415.984342957457	4415.984342957457	4415.984342957457	4415.984342957457
4415.98342257358	4415.98342257358	4415.98342257358	4415.98342257358	4415.98342257358	4415.98342257358	4415.98342257358	4415.98342257358	4415.98342257358	4415.98342257358	4415.98342257358	4415.98342257358	4415.98342257358	4415.98342257358	4415.98342257358	4415.98342257358	4415.98342257358	4415.98342257358	4415.98342257358	4415.98342257358	4415.98342257358	4415.98342257358	4415.98342257358	4415.98342257358	4415.98342257358	4415.98342257358	4415.98342257358	4415.98342257358	4415.98342257358	4415.98342257358
4415.98342257358	4415.98342257358	4415.98342257358	4415.98342257358	4415.98342257358	4415.98342257358	4415.98342257358	4415.98342257358	4415.98342257358	4415.98342257358	4415.98342257358	4415.98342257358	4415.98342257358	4415.98342257358	4415.98342257358	4415.98342257358	4415.98342257358	4415.98342257358	4415.98342257358	4415.98342257358	4415.98342257358	4415.98342257358	4415.98342257358	4415.98342257358	4415.98342257358	4415.98342257358	4415.98342257358	4415.98342257358	4415.98342257358	4415.98342257358
4415.971123752584	4415.971123752584	4415.971123752584	4415.971123752584	4415.971123752584	4415.971123752584	4415.971123752584	4415.971123752584	4415.971123752584	4415.971123752584	4415.971123752584	4415.971123752584	4415.971123752584	4415.971123752584	4415.971123752584	4415.971123752584	4415.971123752584	4415.971123752584	4415.971123752584	4415.971123752584	4415.971123752584	4415.971123752584	4415.971123752584	4415.971123752584	4415.971123752584	4415.971123752584	4415.971123752584	4415.971123752584	4415.971123752584	4415.971123752584
4415.936426778493	4415.936426778493	4415.936426778493	4415.936426778493	4415.936426778493	4415.936426778493	4415.936426778493	4415.936426778493	4415.936426778493	4415.936426778493	4415.936426778493	4415.936426778493	4415.936426778493	4415.936426778493	4415.936426778493	4415.936426778493	4415.936426778493	4415.936426778493	4415.936426778493	4415.936426778493	4415.936426778493	4415.936426778493	4415.936426778493	4415.936426778493	4415.936426778493	4415.936426778493	4415.936426778493	4415.936426778493	4415.936426778493	4415.936426778493
4415.936426778493	4415.936426778493	4415.936426778493	4415.936426778493	4415.936426778493	4415.936426778493	4415.936426778493	4415.936426778493	4415.936426778493	4415.936426778493	4415.936426778493	4415.936426778493	4415.936426778493	4415.936426778493	4415.936426778493	4415.936426778493	4415.936426778493	4415.936426778493	4415.936426778493	4415.936426778493	4415.936426778493	4415.936426778493	4415.936426778493	4415.936426778493	4415.936426778493	4415.936426778493	4415.936426778493	4415.936426778493	4415.936426778493	4415.936426778493
4415.936296299634	4415.936296299634	4415.936296299634	4415.936296299634	4415.936296299634	4415.936296299634	4415.936296299634	4415.936296299634	4415.936296299634	4415.936296299634	4415.936296299634	4415.936296299634	4415.936296299634	4415.936296299634	4415.936296299634	4415.936296299634	4415.936296299634	4415.936296299634	4415.936296299634	4415.936296299634	4415.936296299634	4415.936296299634	4415.936296299634	4415.936296299634	4415.936296299634	4415.936296299634	4415.936296299634	4415.936296299634	4415.936296299634	4415.936296299634
4415.936296299634	4415.936296299634	4415.936296299634	4415.936296299634	4415.936296299634	4415.936296299634	4415.936296299634	4415.936296299634	4415.936296299634	4415.936296299634	4415.936296299634	4415.936296299634	4415.936296299634	4415.936296299634	4415.936296299634	4415.936296299634	4415.936296299634	4415.936296299634	4415.936296299634	4415.936296299634	4415.936296299634	4415.936296299634	4415.936296299634	4415.936296299634	4415.936296299634	4415.936296299634	4415.936296299634	4415.936296299634	4415.936296299634	4415.936296299634
4415.869740347304	4415.869740347304	4415.869740347304	4415.869740347304	4415.869740347304	4415.869740347304	4415.869740347304	4415.869740347304	4415.869740347304	4415.869740347304	4415.869740347304	4415.869740347304	4415.869740347304	4415.869740347304	4415.869740347304	4415.869740347304	4415.869740347304	4415.869740347304	4415.869740347304	4415.869740347304	4415.869740347304	4415.869740347304	4415.869740347304	4415.869740347304	4415.869740347304	4415.869740347304	4415.869740347304	4415.869740347304	4415.869740347304	4415.869740347304
4415.816630490006	4415.816630490006	4415.816630490006	4415.816630490006	4415.816630490006	4415.816630490006	4415.816630490006	4415.816630490006	4415.816630490006	4415.816630490006	4415.816630490006	4415.816630490006	4415.816630490006	4415.816630490006	4415.816630490006	4415.816630490006	4415.816630490006	4415.816630490006	4415.816630490006	4415.816630490006	4415.816630490006	4415.816630490006	4415.816630490006	4415.816630490006	4415.816630490006	4415.816630490006	4415.816630490006	4415.816630490006	4415.816630490006	4415.816630490006
4415.802395795107	4415.802395795107	4415.802395795107	4415.802395795107	4415.802395795107	4415.802395795107	4415.802395795107	4415.802395795107	4415.802395795107	4415.802395795107	4415.802395795107	4415.802395795107	4415.802395795107	4415.802395795107	4415.802395795107	4415.802395795107	4415.802395795107	4415.802395795107	4415.802395795107	4415.802395795107	4415.802395795107	4415.802395795107	4415.802395795107	4415.802395795107	4415.802395795107	4415.802395795107	4415.802395795107	4415.802395795107	4415.802395795107	4415.802395795107
4415.802395795107	4415.802395795107	4415.802395795107	4415.802395795107	4415.802395795107	4415.802395795107	4415.802395795107	4415.802395795107	4415.802395795107	4415.802395795107	4415.802395795107	4415.802395795107	4415.802395795107	4415.802395795107	4415.802395795107	4415.802395795107	4415.802395795107	4415.802395795107	4415.802395795107	4415.802395795107	4415.802395795107	4415.802395795107	4415.802395795107	4415.802395795107	4415.802395795107	4415.802395795107	4415.802395795107	4415.802395795107	4415.802395795107	4415.802395795107
4415.802395795107	4415.802395795107	4415.802395795107	4415.802395795107	4415.802395795107	4415.802395795107	4415.802395795107	4415.802395795107	4415.802395795107	4415.802395795107	4415.802395795107	4415.802395795107	4415.802395795107	4415.802395795107	4415.802395795107	4415.802395795107	4415.802395795107	4415.802395795107	4415.802395795107	4415.802395795107	4415.802395795107	4415.802395795107	4415.802395795107	4415.802395795107	4415.802395795107	4415.802395795107	4415.802395795107	4415.802395795107	4415.802395795107	4415.802395795107
4415.802395795107	4415.802395795107	4415.802395795107	4415.802395795107	4415.802395795107	4415.802395795107	4415.802395795107	4415.802395795107	4415.802395795107	4415.802395795107	4415.802395795107	4415.802395795107	4415.802395795107	4415.802395795107	4415.802395795107	4415.802395795107	4415.802395795107	4415.802395795107	4415.802395795107	4415.802395795107	4415.802395795107	4415.802395795107	4415.802395795107	4415.802395795107	4415.802395795107	4415.802395795107	4415.802395795107	4415.802395795107	4415.802395795107	4415.802395795107
4415.802395795107	4415.802395795107	4415.802395795107	4415.802395795107	4415.802395795107	4415.802395795107	4415.802395795107	4415.802395795107	4415.802395795107	4415.802395795107	4415.802395795107	4415.802395795107	4415.802395795107	4415.802395795107	4415.802395795107	4415.802395795107	4415.802395795107	4415.802395795107	4415.802395795107	4415.802395795107	4415.802395795107	4415.802395795107	4415.802395795107	4415.802395795107	4415.802395795107	4415.802395795107	4415.802395795107	4415.802395795107	4415.802395795107	4415.802395795107
4415.802395795107	4415.802395795107	4415.802395795107	4415.802395795107	4415.802395795107	4415.802395795107	4415.802395795107	4415.802395795107	4415.802395795107	4415.802395795107	4415.802395795107	4415.802395795107	4415.802395795107	4415.802395795107	4415.802395795107	4415.802395795107	4415.802395795107	4415.802395795107	4415.802395795107	4415.802395795107	4415.802395795107	4415.802395795107	4415.802395795107	4415.802395795107	4415.802395795107	4415.802395795107	4415.802395795107	4415.802395795107	4415.802395795107	4415.802395795107
4415.588900644287	4415.588900644287	4415.588900644287	4415.588900644287	4415.588900644287	4415.588900644287	4415.588900644287	4415.588900644287	4415.588900644287	4415.588900644287	4415.588900644287	4415.588900644287	4415.588900644287	4415.588900644287	4415.588900644287	4415.588900644287	4415.588900644287	4415.588900644287	4415.588900644287	4415.588900644287	4415.588900644287	4415.588900644287	4415.588900644287	4415.588900644287	4415.588900644287	4415.588900644287	4415.588900644287	4415.588900644287	4415.588900644287	4415.588900644287
4415.588900644287	4415.588900644287	4415.588900644287	4415.588900644287	4415.588900644287	4415.588900644287	4415.588900644287	4415.588900644287	4415.588900644287	4415.588900644287	4415.588900644287	4415.588900644287	4415.588900644287	4415.588900644287	4415.588900644287	4415.588900644287	4415.588900644287	4415.588900644287	4415.588900644287	4415.588900644287	4415.588900644287	4415.588900644287	4415.588900644287	4415.588900644287	4415.588900644287	4415.588900644287	4415.588900644287	4415.588900644287	4415.588900644287	4415.588900644287
4415.588900644287	4415.588900644287	4415.588900644287	4415.588900644287	4415.588900644287	4415.588900644287	4415.588900644287	4415.588900644287	4415.588900644287	4415.588900644287	4415.588900644287	4415.588900644287	4415.588900644287	4415.588900644287	4415.588900644287	4415.588900644287	4415.588900644287	4415.588900644287	4415.588900644287	4415.588900644287	4415.588900644287	4415.588900644287	4415.588900644287	4415.588900644287	4415.588900644287	4415.588900644287	4415.588900644287	4415.588900644287	4415.588900644287	4415.588900644287
4415.588900644287	4415.588900644287	4415.588900644287	4415.588900644287	4415.588900644287	4415.588900644287	4415.588900644287	4415.588900644287	4415.588900644287	4415.588900644287	4415.588900644287	4415.588900644287	4415.588900644287	4415.588900644287	4415.588900644287	4415.588900644287	4415.588900644287	4415.588900644287	4415.588900644287	4415.588900644287	4415.588900644287	4415.588900644287	4415.588900644287	4415.588900644287	4415.588900644287	4415.588900644287	4415.588900644287	4415.588900644287	4415.588900644287	4415.588900644287
4415.588900644287	4415.588900644287	4415.588900644287	4415.588900644287	4415.588900644287	4415.588900644287	4415.588900644287	4415.588900644287	4415.588900644287	4415.588900644287	4415.588900644287	4415.588900644287	4415.588900644287	4415.588900644287	4415.588900644287	4415.588900644287	4415.588900644287	4415.588900644287	4415.588900644287	4415.588900644287	4415.588900644287	4415.588900644287	4415.588900644287	4415.588900644287	4415.588900644287	4415.588900644287	4415.588900644287	4415.588900644287	4415.588900644287	4415.588900644287
4415.588900644287	4415.588900644287	4415.588900644287	4415.588900644287	4415.588900644287	4415.588900644287	4415.588900644287	4415.588900644287	4415.588900644287	4415.588900644287	4415.588900644287	4415.588900644287	4415.588900644287	4415.588900644287	4415.588900644287	4415.588900644287	4415.588900644287	4415.588900644287	4415.588900644287	4415.588900644287	4415.588900644287	4415.588900644287	4415.588900644287	4415.588900644287	4415.588900644287	4415.588900644287	4415.588900644287	4415.588900644287	4415.588900644287	4415.588900644287
4415.493769907893	4415.493769907893	4415.493769907893	4415.493769907893	4415.493769907893	4415.493769907893	4415.493769907893	4415.493769907893	4415.493769907893	4415.493769907893	4415.493769907893	4415.493769907893	4415.493769907893	4415.493769907893	4415.493769907893	4415.493769907893	4415.493769907893	4415.493769907893	4415.493769907893	4415.493769907893	4415.493769907893	4415.493769907893	4415.493769907893	4415.493769907893	4415.493769907893	4415.493769907893	4415.493769907893	4415.493769907893	4415.493769907893	4415.493769907893
4415.3733235208465	4415.3733235208465	4415.3733235208465	4415.3733235208465	4415.3733235208465	4415.3733235208465	4415.3733235208465	4415.3733235208465	4415.3733235208465	4415.3733235208465	4415.3733235208465	4415.3733235208465	4415.3733235208465	4415.3733235208465	4415.3733235208465	4415.3733235208465	4415.3733235208465	4415.3733235208465	4415.3733235208465	4415.3733235208465	4415.3733235208465	4415.3733235208465	4415.3733235208465	4415.3733235208465	4415.3733235208465	4415.3733235208465	4415.3733235208465	4415.3733235208465	4415.3733235208465	4415.3733235208465
4415.3733235208465	4415.3733235208465	4415.3733235208465	4415.3733235208465	4415.3733235208465	4415.3733235208465	4415.3733235208465	4415.3733235208465	4415.3733235208465	4415.3733235208465	4415.3733235208465	4415.3733235208465	4415.3733235208465	4415.3733235208465	4415.3733235208465	4415.3733235208465	4415.3733235208465	4415.3733235208465	4415.3733235208465	4415.3733235208465	4415.3733235208465	4415.3733235208465	4415.3733235208465	4415.3733235208465	4415.3733235208465	4415.3733235208465	4415.3733235208465	4415.3733235208465	4415.3733235208465	4415.3733235208465
4415.359938519513	4415.359938519513	4415.359938519513	4415.359938519513	4415.359938519513	4415.359938519513	4415.359938519513	4415.359938519513	4415.359938519513	4415.359938519513	4415.359938519513	4415.359938519513	4415.359938519513	4415.359938519513	4415.359938519513	4415.359938519513	4415.359938519513	4415.359938519513	4415.359938519513	4415.359938519513	4415.359938519513	4415.359938519513	4415.359938519513	4415.359938519513	4415.359938519513	4415.359938519513	4415.359938519513	4415.359938519513	4415.359938519513	4415.359938519513
4415.359938519513	4415.359938519513	4415.359938519513	4415.359938519513	4415.359938519513	4415.359938519513	4415.359938519513	4415.359938519513	4415.359938519513	4415.359938519513	4415.359938519513	4415.359938519513	4415.359938519513	4415.359938519513	4415.359938519513	4415.359938519513	4415.359938519513	4415.359938519513	4415.359938519513	4415.359938519513	4415.359938519513	4415.359938519513	4415.359938519513	4415.359938519513	4415.359938519513	4415.359938519513	4415.359938519513	4415.359938519513	4415.359938519513	4415.359938519513
4415.359938519513	4415.359938519513	4415.359938519513	4415.359938519513	4415.359938519513	4415.359938519513	4415.359938519513	4415.359938519513	4415.359938519513	4415.359938519513	4415.359938519513	4415.359938519513	4415.359938519513	4415.359938519513	4415.359938519513	4415.359938519513	4415.359938519513	4415.359938519513	4415.359938519513	4415.359938519513	4415.359938519513	4415.359938519513	4415.359938519513	4415.359938519513	4415.359938519513	4415.359938519513	4415.359938519513	4415.359938519513	4415.359938519513	4415.359938519513
4415.359938519513	4415.359938519513	4415.359938519513	4415.359938519513	4415.359938519513	4415.359938519513	4415.359938519513	4415.359938519513	4415.359938519513	4415.359938519513	4415.359938519513	4415.359938519513	4415.359938519513	4415.359938519513	4415.359938519513	4415.359938519513	4415.359938519513	4415.359938519513	4415.359938519513	4415.359938519513	4415.359938519513	4415.359938519513	4415.359938519513	4415.359938519513	4415.359938519513	4415.359938519513	4415.359938519513	4415.359938519513	4415.359938519513	4415.359938519513
4415.152486490413	4415.152486490413	4415.152486490413	4415.152486490413	4415.152486490413	4415.152486490413	4415.152486490413	4415.152486490413	4415.152486490413	4415.152486490413	4415.152486490413	4415.152486490413	4415.152486490413	4415.152486490413	4415.152486490413	4415.152486490413	4415.152486490413	4415.152486490413	4415.152486490413	4415.152486490413	4415.152486490413	4415.152486490413	4415.152486490413	4415.152486490413	4415.152486490413	4415.152486490413	4415.152486490413	4415.152486490413	4415.152486490413	4415.152486490413
4415.152486490413	4415.152486490413	4415.152486490413	4415.152486490413	4415.152486490413	4415.152486490413	4415.152486490413	4415.152486490413	4415.152486490413	4415.152486490413	4415.152486490413	4415.152486490413	4415.152486490413	4415.152486490413	4415.152486490413	4415.152486490413	4415.152486490413	4415.152486490413	4415.152486490413	4415.152486490413	4415.152486490413	4415.152486490413	4415.152486490413	4415.152486490413	4415.152486490413	4415.152486490413	4415.152486490413	4415.152486490413	4415.152486490413	4415.152486490413
4415.152486490413	4415.152486490413	4415.152486490413	4415.152486490413	4415.152486490413	4415.152486490413	4415.152486490413	4415.152486490413	4415.152486490413	4415.152486490413	4415.152486490413	4415.152486490413	4415.152486490413	4415.152486490413	4415.152486490413	4415.152486490413	4415.152486490413	4415.152486490413	4415.152486490413	4415.152486490413	4415.152486490413	4415.152486490413	4415.152486490413	4415.152486490413	4415.152486490413	4415.152486490413	4415.152486490413	4415.152486490413	4415.152486490413	4415.152486490413
4415.140198590256	4415.140198590256	4415.140198590256	4415.140198590256	4415.140198590256	4415.140198590256	4415.140198590256	4415.140198590256	4415.140198590256	4415.140198590256	4415.140198590256	4415.140198590256	4415.140198590256	4415.140198590256	4415.140198590256	4415.140198590256	4415.140198590256	4415.140198590256	4415.140198590256	4415.140198590256	4415.140198590256	4415.140198590256	4415.140198590256	4415.140198590256	4415.140198590256	4415.140198590256	4415.140198590256	4415.140198590256	4415.140198590256	4415.140198590256
4414.921152960447	4414.921152960447	4414.921152960447	4414.921152960447	4414.921152960447	4414.921152960447	4414.921152960447	4414.921152960447	4414.921152960447	4414.921152960447	4414.921152960447	4414.921152960447	4414.921152960447	4414.921152960447	4414.921152960447	4414.921152960447	4414.921152960447	4414.921152960447	4414.921152960447	4414.921152960447	4414.921152960447	4414.921152960447	4414.921152960447	4414.921152960447	4414.921152960447	4414.921152960447	4414.921152960447	4414.921152960447	4414.921152960447	4414.921152960447
4414.741051052829	4414.741051052829	4414.741051052829	4414.741051052829	4414.741051052829	4414.741051052829	4414.741051052829	4414.741051052829	4414.741051052829	4414.741051052829	4414.741051052829	4414.741051052829	4414.741051052829	4414.741051052829	4414.741051052829	4414.741051052829	4414.741051052829	4414.741051052829	4414.741051052829	4414.741051052829	4414.741051052829	4414.741051052829	4414.741051052829	4414.741051052829	4414.741051052829	4414.741051052829	4414.741051052829	4414.741051052829	4414.741051052829	4414.741051052829
4414.726929697652	4414.726929697652	4414.726929697652	4414.726929697652	4414.726929697652	4414.726929697652	4414.726929697652	4414.726929697652	4414.726929697652	4414.726929697652	4414.726929697652	4414.726929697652	4414.726929697652	4414.726929697652	4414.726929697652	4414.726929697652	4414.726929697652	4414.726929697652	4414.726929697652	4414.726929697652	4414.726929697652	4414.726929697652	4414.726929697652	4414.726929697652	4414.726929697652	4414.726929697652	4414.726929697652	4414.726929697652	4414.726929697652	4414.726929697652
4414.666942671809	4414.666942671809	4414.666942671809	4414.666942671809	4414.666942671809	4414.666942671809	4414.666942671809	4414.666942671809	4414.666942671809	4414.666942671809	4414.666942671809	4414.666942671809	4414.666942671809	4414.666942671809	4414.666942671809	4414.666942671809	4414.666942671809	4414.666942671809	4414.666942671809	4414.666942671809	4414.666942671809	4414.666942671809	4414.666942671809	4414.666942671809	4414.666942671809	4414.666942671809	4414.666942671809	4414.666942671809	4414.666942671809	4414.666942671809
4414.666942671809	4414.666942671809	4414.666942671809	4414.666942671809	4414.666942671809	4414.666942671809	4414.666942671809	4414.666942671809	4414.666942671809	4414.666942671809	4414.666942671809	4414.666942671809	4414.666942671809	4414.666942671809	4414.666942671809	4414.666942671809	4414.666942671809	4414.666942671809	4414.666942671809	4414.666942671809	4414.666942671809	4414.666942671809	4414.666942671809	4414.666942671809	4414.666942671809	4414.666942671809	4414.666942671809	4414.666942671809	4414.666942671809	4414.666942671809
4414.396553769506	4414.396553769506	4414.396553769506	4414.396553769506	4414.396553769506	4414.396553769506	4414.396553769506	4414.396553769506	4414.396553769506	4414.396553769506	4414.396553769506	4414.396553769506	4414.396553769506	4414.396553769506	4414.396553769506	4414.396553769506	4414.396553769506	4414.396553769506	4414.396553769506	4414.396553769506	4414.396553769506	4414.396553769506	4414.396553769506	4414.396553769506	4414.396553769506	4414.396553769506	4414.396553769506	4414.396553769506	4414.396553769506	4414.396553769506
4414.256725822074	4414.256725822074	4414.256725822074	4414.256725822074	4414.256725822074	4414.256725822074	4414.256725822074	4414.256725822074	4414.256725822074	4414.256725822074	4414.256725822074	4414.256725822074	4414.256725822074	4414.256725822074	4414.256725822074	4414.256725822074	4414.256725822074	4414.256725822074	4414.256725822074	4414.256725822074	4414.256725822074	4414.256725822074	4414.256725822074	4414.256725822074	4414.256725822074	4414.256725822074	4414.256725822074	4414.256725822074	4414.256725822074	4414.256725822074
4414.138118081842	4414.138118081842	4414.138118081842	4414.138118081842	4414.138118081842	4414.138118081842	4414.138118081842	4414.138118081842	4414.138118081842	4414.138118081842	4414.138118081842	4414.138118081842	4414.138118081842	4414.138118081842	4414.138118081842	4414.138118081842	4414.138118081842	4414.138118081842	4414.138118081842	4414.138118081842	4414.138118081842	4414.138118081842	4414.138118081842	4414.138118081842	4414.138118081842	4414.138118081842	4414.138118081842	4414.138118081842	4414.138118081842	4414.138118081842
4414.138118081842	4414.138118081842	4414.138118081842	4414.138118081842	4414.138118081842	4414.138118081842	4414.138118081842	4414.138118081842	4414.138118081842	4414.138118081842	4414.138118081842	4414.138118081842	4414.138118081842	4414.138118081842	4414.138118081842	4414.138118081842	4414.138118081842	4414.138118081842	4414.138118081842	4414.138118081842	4414.138118081842	4414.138118081842	4414.138118081842	4414.138118081842	4414.138118081842	4414.138118081842	4414.138118081842	4414.138118081842	4414.138118081842	4414.138118081842
4414.138118081842	4414.138118081842	4414.138118081842	4414.138118081842	4414.138118081842	4414.138118081842	4414.138118081842	4414.138118081842	4414.138118081842	4414.138118081842	4414.138118081842	4414.138118081842	4414.138118081842	4414.138118081842	4414.138118081842	4414.138118081842	4414.138118081842	4414.138118081842	4414.138118081842	4414.138118081842	4414.138118081842	4414.138118081842	4414.138118081842	4414.138118081842	4414.138118081842	4414.138118081842	4414.138118081842	4414.138118081842	4414.138118081842	4414.138118081842
4413.991813183923	4413.991813183923	4413.991813183923	4413.991813183923	4413.991813183923	4413.991813183923	4413.991813183923	4413.991813183923	4413.991813183923	4413.991813183923	4413.991813183923	4413.991813183923	4413.991813183923	4413.991813183923	4413.991813183923	4413.991813183923	4413.991813183923	4413.991813183923	4413.991813183923	4413.991813183923	4413.991813183923	4413.991813183923	4413.991813183923	4413.991813183923	4413.991813183923	4413.991813183923	4413.991813183923	4413.991813183923	4413.991813183923	4413.991813183923
4413.991813183923	4413.991813183923	4413.991813183923	4413.991813183923	4413.991813183923	4413.991813183923	4413.991813183923	4413.991813183923	4413.991813183923	4413.991813183923	4413.991813183923	4413.991813183923	4413.991813183923	4413.991813183923	4413.991813183923	4413.991813183923	4413.991813183923	4413.991813183923	4413.991813183923	4413.991813183923	4413.991813183923	4413.991813183923	4413.991813183923	4413.991813183923	4413.991813183923	4413.991813183923	4413.991813183923	4413.991813183923	4413.991813183923	4413.991813183923
4413.3142499599935	4413.3142499599935	4413.3142499599935	4413.3142499599935	4413.3142499599935	4413.3142499599935	4413.3142499599935	4413.3142499599935	4413.3142499599935	4413.3142499599935	4413.3142499599935	4413.3142499599935	4413.3142499599935	4413.3142499599935	4413.3142499599935	4413.3142499599935	4413.3142499599935	4413.3142499599935	4413.3142499599935	4413.3142499599935	4413.3142499599935	4413.3142499599935	4413.3142499599935	4413.3142499599935	4413.3142499599935	4413.3142499599935	4413.3142499599935	4413.3142499599935	4413.3142499599935	4413.3142499599935
4413.3142499599935	4413.3142499599935	4413.3142499599935	4413.3142499599935	4413.3142499599935	4413.3142499599935	4413.3142499599935	4413.3142499599935	4413.3142499599935	4413.3142499599935	4413.3142499599935	4413.3142499599935	4413.3142499599935	4413.3142499599935	4413.3142499599935	4413.3142499599935	4413.3142499599935	4413.3142499599935	4413.3142499599935	4413.3142499599935	4413.3142499599935	4413.3142499599935	4413.3142499599935	4413.3142499599935	4413.3142499599935	4413.3142499599935	4413.3142499599935	4413.3142499599935	4413.3142499599935	4413.3142499599935
4413.3142499599935	4413.3142499599935	4413.3142499599935	4413.3142499599935	4413.3142499599935	4413.3142499599935	4413.3142499599935	4413.3142499599935	4413.3142499599935	4413.3142499599935	4413.3142499599935	4413.3142499599935	4413.3142499599935	4413.3142499599935	4413.3142499599935	4413.3142499599935	4413.3142499599935	4413.3142499599935	4413.3142499599935	4413.3142499599935	4413.3142499599935	4413.3142499599935	4413.3142499599935	4413.3142499599935	4413.3142499599935	4413.3142499599935	4413.3142499599935	4413.3142499599935	4413.3142499599935	4413.3142499599935
4413.3142499599935	4413.3142499599935	4413.3142499599935	4413.3142499599935	4413.3142499599935	4413.3142499599935	4413.3142499599935	4413.3142499599935	4413.3142499599935	4413.3142499599935	4413.3142499599935	4413.3142499599935	4413.3142499599935	4413.3142499599935	4413.3142499599935	4413.3142499599935	4413.3142499599935	4413.3142499599935	4413.3142499599935	4413.3142499599935	4413.3142499599935	4413.3142499599935	4413.3142499599935	4413.3142499599935	4413.3142499599935	4413.3142499599935	4413.3142499599935	4413.3142499599935	4413.3142499599935	4413.3142499599935
4412.7614176320185	4412.7614176320185	4412.7614176320185	4412.7614176320185	4412.7614176320185	4412.7614176320185	4412.7614176320185	4412.7614176320185	4412.7614176320185	4412.7614176320185	4412.7614176320185	4412.7614176320185	4412.7614176320185	4412.7614176320185	4412.7614176320185	4412.7614176320185	4412.7614176320185	4412.7614176320185	4412.7614176320185	4412.7614176320185	4412.7614176320185	4412.7614176320185	4412.7614176320185	4412.7614176320185	4412.7614176320185	4412.7614176320185	4412.7614176320185	4412.7614176320185	4412.7614176320185	4412.7614176320185
4412.7614176320185	4412.7614176320185	4412.7614176320185	4412.7614176320185	4412.7614176320185	4412.7614176320185	4412.7614176320185	4412.7614176320185	4412.7614176320185	4412.7614176320185	4412.7614176320185	4412.7614176320185	4412.7614176320185	4412.7614176320185	4412.7614176320185	4412.7614176320185	4412.7614176320185	4412.7614176320185	4412.7614176320185	4412.7614176320185	4412.7614176320185	4412.7614176320185	4412.7614176320185	4412.7614176320185	4412.7614176320185	4412.7614176320185	4412.7614176320185	4412.7614176320185	4412.7614176320185	4412.7614176320185
4411.990728753371	4411.990728753371	4411.990728753371	4411.990728753371	4411.990728753371	4411.990728753371	4411.990728753371	4411.990728753371	4411.990728753371	4411.990728753371	4411.990728753371	4411.990728753371	4411.990728753371	4411.990728753371	4411.990728753371	4411.990728753371	4411.990728753371	4411.990728753371	4411.990728753371	4411.990728753371	4411.990728753371	4411.990728753371	4411.990728753371	4411.990728753371	4411.990728753371	4411.990728753371	4411.990728753371	4411.990728753371	4411.990728753371	4411.990728753371
4411.990728753371	4411.990728753371	4411.990728753371	4411.990728753371	4411.990728753371	4411.990728753371	4411.990728753371	4411.990728753371	4411.990728753371	4411.990728753371	4411.990728753371	4411.990728753371	4411.990728753371	4411.990728753371	4411.990728753371	4411.990728753371	4411.990728753371	4411.990728753371	4411.990728753371	4411.990728753371	4411.990728753371	4411.990728753371	4411.990728753371	4411.990728753371	4411.990728753371	4411.990728753371	4411.990728753371	4411.990728753371	4411.990728753371	4411.990728753371
4411.990728753371	4411.990728753371	4411.990728753371	4411.990728753371	4411.990728753371	4411.990728753371	4411.990728753371	4411.990728753371	4411.990728753371	4411.990728753371	4411.990728753371	4411.990728753371	4411.990728753371	4411.990728753371	4411.990728753371	4411.990728753371	4411.990728753371	4411.990728753371	4411.990728753371	4411.990728753371	4411.990728753371	4411.990728753371	4411.990728753371	4411.990728753371	4411.990728753371	4411.990728753371	4411.990728753371	4411.990728753371	4411.990728753371	4411.990728753371
4411.290553657979	4411.290553657979	4411.290553657979	4411.290553657979	4411.290553657979	4411.290553657979	4411.290553657979	4411.290553657979	4411.290553657979	4411.290553657979	4411.290553657979	4411.290553657979	4411.290553657979	4411.290553657979	4411.290553657979	4411.290553657979	4411.290553657979	4411.290553657979	4411.290553657979	4411.290553657979	4411.290553657979	4411.290553657979	4411.290553657979	4411.290553657979	4411.290553657979	4411.290553657979	4411.290553657979	4411.290553657979	4411.290553657979	4411.290553657979
4411.290553657979	4411.290553657979	4411.290553657979	4411.290553657979	4411.290553657979	4411.290553657979	4411.290553657979	4411.290553657979	4411.290553657979	4411.290553657979	4411.290553657979	4411.290553657979	4411.290553657979	4411.290553657979	4411.290553657979	4411.290553657979	4411.290553657979	4411.290553657979	4411.290553657979	4411.290553657979	4411.290553657979	4411.290553657979	4411.290553657979	4411.290553657979	4411.290553657979	4411.290553657979	4411.290553657979	4411.290553657979	4411.290553657979	4411.290553657979
4411.160325875219	4411.160325875219	4411.160325875219	4411.160325875219	4411.160325875219	4411.160325875219	4411.160325875219	4411.160325875219	4411.160325875219	4411.160325875219	4411.160325875219	4411.160325875219	4411.160325875219	4411.160325875219	4411.160325875219	4411.160325875219	4411.160325875219	4411.160325875219	4411.160325875219	4411.160325875219	4411.160325875219	4411.160325875219	4411.160325875219	4411.160325875219	4411.160325875219	4411.160325875219	4411.160325875219	4411.160325875219	4411.160325875219	4411.160325875219
4411.160325875219	4411.160325875219	4411.160325875219	4411.160325875219	4411.160325875219	4411.160325875219	4411.160325875219	4411.160325875219	4411.160325875219	4411.160325875219	4411.160325875219	4411.160325875219	4411.160325875219	4411.160325875219	4411.160325875219	4411.160325875219	4411.160325875219	4411.160325875219	4411.160325875219	4411.160325875219	4411.160325875219	4411.160325875219	4411.160325875219	4411.160325875219	4411.160325875219	4411.160325875219	4411.160325875219	4411.160325875219	4411.160325875219	4411.160325875219
4410.337313155009	4410.337313155009	4410.337313155009	4410.337313155009	4410.337313155009	4410.337313155009	4410.337313155009	4410.337313155009	4410.337313155009	4410.337313155009	4410.337313155009	4410.337313155009	4410.337313155009	4410.337313155009	4410.337313155009	4410.337313155009	4410.337313155009	4410.337313155009	4410.337313155009	4410.337313155009	4410.337313155009	4410.337313155009	4410.337313155009	4410.337313155009	4410.337313155009	4410.337313155009	4410.337313155009	4410.337313155009	4410.337313155009	4410.337313155009
4410.337313155009	4410.337313155009	4410.337313155009	4410.337313155009	4410.337313155009	4410.337313155009	4410.337313155009	4410.337313155009	4410.337313155009	4410.337313155009	4410.337313155009	4410.337313155009	4410.337313155009	4410.337313155009	4410.337313155009	4410.337313155009	4410.337313155009	4410.337313155009	4410.337313155009	4410.337313155009	4410.337313155009	4410.337313155009	4410.337313155009	4410.337313155009	4410.337313155009	4410.337313155009	4410.337313155009	4410.337313155009	4410.337313155009	4410.337313155009
4409.175991085098	4409.175991085098	4409.175991085098	4409.175991085098	4409.175991085098	4409.175991085098	4409.175991085098	4409.175991085098	4409.175991085098	4409.175991085098	4409.175991085098	4409.175991085098	4409.175991085098	4409.175991085098	4409.175991085098	4409.175991085098	4409.175991085098	4409.175991085098	4409.175991085098	4409.175991085098	4409.175991085098	4409.175991085098	4409.175991085098	4409.175991085098	4409.175991085098	4409.175991085098	4409.175991085098	4409.175991085098	4409.175991085098	4409.175991085098
4409.175991085098	4409.175991085098	4409.175991085098	4409.175991085098	4409.175991085098	4409.175991085098	4409.175991085098	4409.175991085098	4409.175991085098	4409.175991085098	4409.175991085098	4409.175991085098	4409.175991085098	4409.175991085098	4409.175991085098	4409.175991085098	4409.175991085098	4409.175991085098	4409.175991085098	4409.175991085098	4409.175991085098	4409.175991085098	4409.175991085098	4409.175991085098	4409.175991085098	4409.175991085098	4409.175991085098	4409.175991085098	4409.175991085098	4409.175991085098
4408.880783977472	4408.880783977472	4408.880783977472	4408.880783977472	4408.880783977472	4408.880783977472	4408.880783977472	4408.880783977472	4408.880783977472	4408.880783977472	4408.880783977472	4408.880783977472	4408.880783977472	4408.880783977472	4408.880783977472	4408.880783977472	4408.880783977472	4408.880783977472	4408.880783977472	4408.880783977472	4408.880783977472	4408.880783977472	4408.880783977472	4408.880783977472	4408.880783977472	4408.880783977472	4408.880783977472	4408.880783977472	4408.880783977472	4408.880783977472
4408.880783977472	4408.880783977472	4408.880783977472	4408.880783977472	4408.880783977472	4408.880783977472	4408.880783977472	4408.880783977472	4408.880783977472	4408.880783977472	4408.880783977472	4408.880783977472	4408.880783977472	4408.880783977472	4408.880783977472	4408.880783977472	4408.880783977472	4408.880783977472	4408.880783977472	4408.880783977472	4408.880783977472	4408.880783977472	4408.880783977472	4408.880783977472	4408.880783977472	4408.880783977472	4408.880783977472	4408.880783977472	4408.880783977472	4408.880783977472
4407.240317288501	4407.240317288501	4407.240317288501	4407.240317288501	4407.240317288501	4407.240317288501	4407.240317288501	4407.240317288501	4407.240317288501	4407.240317288501	4407.240317288501	4407.240317288501	4407.240317288501	4407.240317288501	4407.240317288501	4407.240317288501	4407.240317288501	4407.240317288501	4407.240317288501	4407.240317288501	4407.240317288501	4407.240317288501	4407.240317288501	4407.240317288501	4407.240317288501	4407.240317288501	4407.240317288501	4407.240317288501	4407.240317288501	4407.240317288501
4407.017331140013	4407.017331140013	4407.017331140013	4407.017331140013	4407.017331140013	4407.017331140013	4407.017331140013	4407.017331140013	4407.017331140013	4407.017331140013	4407.017331140013	4407.017331140013	4407.017331140013	4407.017331140013	4407.017331140013	4407.017331140013	4407.017331140013	4407.017331140013	4407.017331140013	4407.017331140013	4407.017331140013	4407.017331140013	4407.017331140013	4407.017331140013	4407.017331140013	4407.017331140013	4407.017331140013	4407.017331140013	4407.017331140013	4407.017331140013
4407.017331140013	4407.017331140013	4407.017331140013	4407.017331140013	4407.017331140013	4407.017331140013	4407.017331140013	4407.017331140013	4407.017331140013	4407.017331140013	4407.017331140013	4407.017331140013	4407.017331140013	4407.017331140013	4407.017331140013	4407.017331140013	4407.017331140013	4407.017331140013	4407.017331140013	4407.017331140013	4407.017331140013	4407.017331140013	4407.017331140013	4407.017331140013	4407.017331140013	4407.017331140013	4407.017331140013	4407.017331140013	4407.017331140013	4407.017331140013
4407.017331140013	4407.017331140013	4407.017331140013	4407.017331140013	4407.017331140013	4407.017331140013	4407.017331140013	4407.017331140013	4407.017331140013	4407.017331140013	4407.017331140013	4407.017331140013	4407.017331140013	4407.017331140013	4407.017331140013	4407.017331140013	4407.017331140013	4407.017331140013	4407.017331140013	4407.017331140013	4407.017331140013	4407.017331140013	4407.017331140013	4407.017331140013	4407.017331140013	4407.017331140013	4407.017331140013	4407.017331140013	4407.017331140013	4407.017331140013
4406.981878523683	4406.981878523683	4406.981878523683	4406.981878523683	4406.981878523683	4406.981878523683	4406.981878523683	4406.981878523683	4406.981878523683	4406.981878523683	4406.981878523683	4406.981878523683	4406.981878523683	4406.981878523683	4406.981878523683	4406.981878523683	4406.981878523683	4406.981878523683	4406.981878523683	4406.981878523683	4406.981878523683	4406.981878523683	4406.981878523683	4406.981878523683	4406.981878523683	4406.981878523683	4406.981878523683	4406.981878523683	4406.981878523683	4406.981878523683
4406.981878523683	4406.981878523683	4406.981878523683	4406.981878523683	4406.981878523683	4406.981878523683	4406.981878523683	4406.981878523683	4406.981878523683	4406.981878523683	4406.981878523683	4406.981878523683	4406.981878523683	4406.981878523683	4406.981878523683	4406.981878523683	4406.981878523683	4406.981878523683	4406.981878523683	4406.981878523683	4406.981878523683	4406.981878523683	4406.981878523683	4406.981878523683	4406.981878523683	4406.981878523683	4406.981878523683	4406.981878523683	4406.981878523683	4406.981878523683
4406.981878523683	4406.981878523683	4406.981878523683	4406.981878523683	4406.981878523683	4406.981878523683	4406.981878523683	4406.981878523683	4406.981878523683	4406.981878523683	4406.981878523683	4406.981878523683	4406.981878523683	4406.981878523683	4406.981878523683	4406.981878523683	4406.981878523683	4406.981878523683	4406.981878523683	4406.981878523683	4406.981878523683	4406.981878523683	4406.981878523683	4406.981878523683	4406.981878523683	4406.981878523683	4406.981878523683	4406.981878523683	4406.981878523683	4406.981878523683
4402.517965584074	4402.517965584074	4402.517965584074	4402.517965584074	4402.517965584074	4402.517965584074	4402.517965584074	4402.517965584074	4402.517965584074	4402.517965584074	4402.517965584074	4402.517965584074	4402.517965584074	4402.517965584074	4402.517965584074	4402.517965584074	4402.517965584074	4402.517965584074	4402.517965584074	4402.517965584074	4402.517965584074	4402.517965584074	4402.517965584074	4402.517965584074	4402.517965584074	4402.517965584074	4402.517965584074	4402.517965584074	4402.517965584074	4402.517965584074
4401.874076694158	4401.874076694158	4401.874076694158	4401.874076694158	4401.874076694158	4401.874076694158	4401.874076694158	4401.874076694158	4401.874076694158	4401.874076694158	4401.874076694158	4401.874076694158	4401.874076694158	4401.874076694158	4401.874076694158	4401.874076694158	4401.874076694158	4401.874076694158	4401.874076694158	4401.874076694158	4401.874076694158	4401.874076694158	4401.874076694158	4401.874076694158	4401.874076694158	4401.874076694158	4401.874076694158	4401.874076694158	4401.874076694158	4401.874076694158
4400.89042475772	4400.89042475772	4400.89042475772	4400.89042475772	4400.89042475772	4400.89042475772	4400.89042475772	4400.89042475772	4400.89042475772	4400.89042475772	4400.89042475772	4400.89042475772	4400.89042475772	4400.89042475772	4400.89042475772	4400.89042475772	4400.89042475772	4400.89042475772	4400.89042475772	4400.89042475772	4400.89042475772	4400.89042475772	4400.89042475772	4400.89042475772	4400.89042475772	4400.89042475772	4400.89042475772	4400.89042475772	4400.89042475772	4400.89042475772
4400.89042475772	4400.89042475772	4400.89042475772	4400.89042475772	4400.89042475772	4400.89042475772	4400.89042475772	4400.89042475772	4400.89042475772	4400.89042475772	4400.89042475772	4400.89042475772	4400.89042475772	4400.89042475772	4400.89042475772	4400.89042475772	4400.89042475772	4400.89042475772	4400.89042475772	4400.89042475772	4400.89042475772	4400.89042475772	4400.89042475772	4400.89042475772	4400.89042475772	4400.89042475772	4400.89042475772	4400.89042475772	4400.89042475772	4400.89042475772
4400.89042475772	4400.89042475772	4400.89042475772	4400.89042475772	4400.89042475772	4400.89042475772	4400.89042475772	4400.89042475772	4400.89042475772	4400.89042475772	4400.89042475772	4400.89042475772	4400.89042475772	4400.89042475772	4400.89042475772	4400.89042475772	4400.89042475772	4400.89042475772	4400.89042475772	4400.89042475772	4400.89042475772	4400.89042475772	4400.89042475772	4400.89042475772	4400.89042475772	4400.89042475772	4400.89042475772	4400.89042475772	4400.89042475772	4400.89042475772
4399.536736982359	4399.536736982359	4399.536736982359	4399.536736982359	4399.536736982359	4399.536736982359	4399.536736982359	4399.536736982359	4399.536736982359	4399.536736982359	4399.536736982359	4399.536736982359	4399.536736982359	4399.536736982359	4399.536736982359	4399.536736982359	4399.536736982359	4399.536736982359	4399.536736982359	4399.536736982359	4399.536736982359	4399.536736982359	4399.536736982359	4399.536736982359	4399.536736982359	4399.536736982359	4399.536736982359	4399.536736982359	4399.536736982359	4399.536736982359
