# Supplementary material for: An improved FOX optimization algorithm using adaptive exploration and exploitation for global optimization
Source: PLoS One. 2025 Sep 18;20(9):e0331965. doi: 10.1371/journal.pone.0331965 (PMC12445531; doi:10.1371/journal.pone.0331965)
Supplement: S2 File — This compressed file contains all the results of the conducted experiments. Each main directory within the archive includes three subdirectories: Analysis, best_fit, and convergence. The best_fit and convergence folders contain the raw experimental data obtained from 30 independent runs. The Analysis folder includes tables and figures derived from these raw results. These files can be used to reproduce and further analyze the results presented in the manuscript. (ZIP) [file pone.0331965.s002.zip › cec2017/convergence/CMAES/C17F23.csv]

trial_1	trial_2	trial_3	trial_4	trial_5	trial_6	trial_7	trial_8	trial_9	trial_10	trial_11	trial_12	trial_13	trial_14	trial_15	trial_16	trial_17	trial_18	trial_19	trial_20	trial_21	trial_22	trial_23	trial_24	trial_25	trial_26	trial_27	trial_28	trial_29	trial_30
38506.54598538738	38506.54598538738	38506.54598538738	38506.54598538738	38506.54598538738	38506.54598538738	38506.54598538738	38506.54598538738	38506.54598538738	38506.54598538738	38506.54598538738	38506.54598538738	38506.54598538738	38506.54598538738	38506.54598538738	38506.54598538738	38506.54598538738	38506.54598538738	38506.54598538738	38506.54598538738	38506.54598538738	38506.54598538738	38506.54598538738	38506.54598538738	38506.54598538738	38506.54598538738	38506.54598538738	38506.54598538738	38506.54598538738	38506.54598538738
38500.56981538781	38500.56981538781	38500.56981538781	38500.56981538781	38500.56981538781	38500.56981538781	38500.56981538781	38500.56981538781	38500.56981538781	38500.56981538781	38500.56981538781	38500.56981538781	38500.56981538781	38500.56981538781	38500.56981538781	38500.56981538781	38500.56981538781	38500.56981538781	38500.56981538781	38500.56981538781	38500.56981538781	38500.56981538781	38500.56981538781	38500.56981538781	38500.56981538781	38500.56981538781	38500.56981538781	38500.56981538781	38500.56981538781	38500.56981538781
38490.27058543736	38490.27058543736	38490.27058543736	38490.27058543736	38490.27058543736	38490.27058543736	38490.27058543736	38490.27058543736	38490.27058543736	38490.27058543736	38490.27058543736	38490.27058543736	38490.27058543736	38490.27058543736	38490.27058543736	38490.27058543736	38490.27058543736	38490.27058543736	38490.27058543736	38490.27058543736	38490.27058543736	38490.27058543736	38490.27058543736	38490.27058543736	38490.27058543736	38490.27058543736	38490.27058543736	38490.27058543736	38490.27058543736	38490.27058543736
38474.24704186457	38474.24704186457	38474.24704186457	38474.24704186457	38474.24704186457	38474.24704186457	38474.24704186457	38474.24704186457	38474.24704186457	38474.24704186457	38474.24704186457	38474.24704186457	38474.24704186457	38474.24704186457	38474.24704186457	38474.24704186457	38474.24704186457	38474.24704186457	38474.24704186457	38474.24704186457	38474.24704186457	38474.24704186457	38474.24704186457	38474.24704186457	38474.24704186457	38474.24704186457	38474.24704186457	38474.24704186457	38474.24704186457	38474.24704186457
38474.24704186457	38474.24704186457	38474.24704186457	38474.24704186457	38474.24704186457	38474.24704186457	38474.24704186457	38474.24704186457	38474.24704186457	38474.24704186457	38474.24704186457	38474.24704186457	38474.24704186457	38474.24704186457	38474.24704186457	38474.24704186457	38474.24704186457	38474.24704186457	38474.24704186457	38474.24704186457	38474.24704186457	38474.24704186457	38474.24704186457	38474.24704186457	38474.24704186457	38474.24704186457	38474.24704186457	38474.24704186457	38474.24704186457	38474.24704186457
38461.75002886544	38461.75002886544	38461.75002886544	38461.75002886544	38461.75002886544	38461.75002886544	38461.75002886544	38461.75002886544	38461.75002886544	38461.75002886544	38461.75002886544	38461.75002886544	38461.75002886544	38461.75002886544	38461.75002886544	38461.75002886544	38461.75002886544	38461.75002886544	38461.75002886544	38461.75002886544	38461.75002886544	38461.75002886544	38461.75002886544	38461.75002886544	38461.75002886544	38461.75002886544	38461.75002886544	38461.75002886544	38461.75002886544	38461.75002886544
38432.93139991218	38432.93139991218	38432.93139991218	38432.93139991218	38432.93139991218	38432.93139991218	38432.93139991218	38432.93139991218	38432.93139991218	38432.93139991218	38432.93139991218	38432.93139991218	38432.93139991218	38432.93139991218	38432.93139991218	38432.93139991218	38432.93139991218	38432.93139991218	38432.93139991218	38432.93139991218	38432.93139991218	38432.93139991218	38432.93139991218	38432.93139991218	38432.93139991218	38432.93139991218	38432.93139991218	38432.93139991218	38432.93139991218	38432.93139991218
38414.225350001056	38414.225350001056	38414.225350001056	38414.225350001056	38414.225350001056	38414.225350001056	38414.225350001056	38414.225350001056	38414.225350001056	38414.225350001056	38414.225350001056	38414.225350001056	38414.225350001056	38414.225350001056	38414.225350001056	38414.225350001056	38414.225350001056	38414.225350001056	38414.225350001056	38414.225350001056	38414.225350001056	38414.225350001056	38414.225350001056	38414.225350001056	38414.225350001056	38414.225350001056	38414.225350001056	38414.225350001056	38414.225350001056	38414.225350001056
38385.4864049281	38385.4864049281	38385.4864049281	38385.4864049281	38385.4864049281	38385.4864049281	38385.4864049281	38385.4864049281	38385.4864049281	38385.4864049281	38385.4864049281	38385.4864049281	38385.4864049281	38385.4864049281	38385.4864049281	38385.4864049281	38385.4864049281	38385.4864049281	38385.4864049281	38385.4864049281	38385.4864049281	38385.4864049281	38385.4864049281	38385.4864049281	38385.4864049281	38385.4864049281	38385.4864049281	38385.4864049281	38385.4864049281	38385.4864049281
38355.59156500654	38355.59156500654	38355.59156500654	38355.59156500654	38355.59156500654	38355.59156500654	38355.59156500654	38355.59156500654	38355.59156500654	38355.59156500654	38355.59156500654	38355.59156500654	38355.59156500654	38355.59156500654	38355.59156500654	38355.59156500654	38355.59156500654	38355.59156500654	38355.59156500654	38355.59156500654	38355.59156500654	38355.59156500654	38355.59156500654	38355.59156500654	38355.59156500654	38355.59156500654	38355.59156500654	38355.59156500654	38355.59156500654	38355.59156500654
38300.075433649734	38300.075433649734	38300.075433649734	38300.075433649734	38300.075433649734	38300.075433649734	38300.075433649734	38300.075433649734	38300.075433649734	38300.075433649734	38300.075433649734	38300.075433649734	38300.075433649734	38300.075433649734	38300.075433649734	38300.075433649734	38300.075433649734	38300.075433649734	38300.075433649734	38300.075433649734	38300.075433649734	38300.075433649734	38300.075433649734	38300.075433649734	38300.075433649734	38300.075433649734	38300.075433649734	38300.075433649734	38300.075433649734	38300.075433649734
38283.81990072702	38283.81990072702	38283.81990072702	38283.81990072702	38283.81990072702	38283.81990072702	38283.81990072702	38283.81990072702	38283.81990072702	38283.81990072702	38283.81990072702	38283.81990072702	38283.81990072702	38283.81990072702	38283.81990072702	38283.81990072702	38283.81990072702	38283.81990072702	38283.81990072702	38283.81990072702	38283.81990072702	38283.81990072702	38283.81990072702	38283.81990072702	38283.81990072702	38283.81990072702	38283.81990072702	38283.81990072702	38283.81990072702	38283.81990072702
38244.68229513526	38244.68229513526	38244.68229513526	38244.68229513526	38244.68229513526	38244.68229513526	38244.68229513526	38244.68229513526	38244.68229513526	38244.68229513526	38244.68229513526	38244.68229513526	38244.68229513526	38244.68229513526	38244.68229513526	38244.68229513526	38244.68229513526	38244.68229513526	38244.68229513526	38244.68229513526	38244.68229513526	38244.68229513526	38244.68229513526	38244.68229513526	38244.68229513526	38244.68229513526	38244.68229513526	38244.68229513526	38244.68229513526	38244.68229513526
38155.96993581491	38155.96993581491	38155.96993581491	38155.96993581491	38155.96993581491	38155.96993581491	38155.96993581491	38155.96993581491	38155.96993581491	38155.96993581491	38155.96993581491	38155.96993581491	38155.96993581491	38155.96993581491	38155.96993581491	38155.96993581491	38155.96993581491	38155.96993581491	38155.96993581491	38155.96993581491	38155.96993581491	38155.96993581491	38155.96993581491	38155.96993581491	38155.96993581491	38155.96993581491	38155.96993581491	38155.96993581491	38155.96993581491	38155.96993581491
38058.64691177878	38058.64691177878	38058.64691177878	38058.64691177878	38058.64691177878	38058.64691177878	38058.64691177878	38058.64691177878	38058.64691177878	38058.64691177878	38058.64691177878	38058.64691177878	38058.64691177878	38058.64691177878	38058.64691177878	38058.64691177878	38058.64691177878	38058.64691177878	38058.64691177878	38058.64691177878	38058.64691177878	38058.64691177878	38058.64691177878	38058.64691177878	38058.64691177878	38058.64691177878	38058.64691177878	38058.64691177878	38058.64691177878	38058.64691177878
37861.214743396755	37861.214743396755	37861.214743396755	37861.214743396755	37861.214743396755	37861.214743396755	37861.214743396755	37861.214743396755	37861.214743396755	37861.214743396755	37861.214743396755	37861.214743396755	37861.214743396755	37861.214743396755	37861.214743396755	37861.214743396755	37861.214743396755	37861.214743396755	37861.214743396755	37861.214743396755	37861.214743396755	37861.214743396755	37861.214743396755	37861.214743396755	37861.214743396755	37861.214743396755	37861.214743396755	37861.214743396755	37861.214743396755	37861.214743396755
37618.13085873853	37618.13085873853	37618.13085873853	37618.13085873853	37618.13085873853	37618.13085873853	37618.13085873853	37618.13085873853	37618.13085873853	37618.13085873853	37618.13085873853	37618.13085873853	37618.13085873853	37618.13085873853	37618.13085873853	37618.13085873853	37618.13085873853	37618.13085873853	37618.13085873853	37618.13085873853	37618.13085873853	37618.13085873853	37618.13085873853	37618.13085873853	37618.13085873853	37618.13085873853	37618.13085873853	37618.13085873853	37618.13085873853	37618.13085873853
37548.53308866425	37548.53308866425	37548.53308866425	37548.53308866425	37548.53308866425	37548.53308866425	37548.53308866425	37548.53308866425	37548.53308866425	37548.53308866425	37548.53308866425	37548.53308866425	37548.53308866425	37548.53308866425	37548.53308866425	37548.53308866425	37548.53308866425	37548.53308866425	37548.53308866425	37548.53308866425	37548.53308866425	37548.53308866425	37548.53308866425	37548.53308866425	37548.53308866425	37548.53308866425	37548.53308866425	37548.53308866425	37548.53308866425	37548.53308866425
37133.800197670775	37133.800197670775	37133.800197670775	37133.800197670775	37133.800197670775	37133.800197670775	37133.800197670775	37133.800197670775	37133.800197670775	37133.800197670775	37133.800197670775	37133.800197670775	37133.800197670775	37133.800197670775	37133.800197670775	37133.800197670775	37133.800197670775	37133.800197670775	37133.800197670775	37133.800197670775	37133.800197670775	37133.800197670775	37133.800197670775	37133.800197670775	37133.800197670775	37133.800197670775	37133.800197670775	37133.800197670775	37133.800197670775	37133.800197670775
36661.442078236745	36661.442078236745	36661.442078236745	36661.442078236745	36661.442078236745	36661.442078236745	36661.442078236745	36661.442078236745	36661.442078236745	36661.442078236745	36661.442078236745	36661.442078236745	36661.442078236745	36661.442078236745	36661.442078236745	36661.442078236745	36661.442078236745	36661.442078236745	36661.442078236745	36661.442078236745	36661.442078236745	36661.442078236745	36661.442078236745	36661.442078236745	36661.442078236745	36661.442078236745	36661.442078236745	36661.442078236745	36661.442078236745	36661.442078236745
35893.223624714934	35893.223624714934	35893.223624714934	35893.223624714934	35893.223624714934	35893.223624714934	35893.223624714934	35893.223624714934	35893.223624714934	35893.223624714934	35893.223624714934	35893.223624714934	35893.223624714934	35893.223624714934	35893.223624714934	35893.223624714934	35893.223624714934	35893.223624714934	35893.223624714934	35893.223624714934	35893.223624714934	35893.223624714934	35893.223624714934	35893.223624714934	35893.223624714934	35893.223624714934	35893.223624714934	35893.223624714934	35893.223624714934	35893.223624714934
35682.944053818486	35682.944053818486	35682.944053818486	35682.944053818486	35682.944053818486	35682.944053818486	35682.944053818486	35682.944053818486	35682.944053818486	35682.944053818486	35682.944053818486	35682.944053818486	35682.944053818486	35682.944053818486	35682.944053818486	35682.944053818486	35682.944053818486	35682.944053818486	35682.944053818486	35682.944053818486	35682.944053818486	35682.944053818486	35682.944053818486	35682.944053818486	35682.944053818486	35682.944053818486	35682.944053818486	35682.944053818486	35682.944053818486	35682.944053818486
34999.622599573326	34999.622599573326	34999.622599573326	34999.622599573326	34999.622599573326	34999.622599573326	34999.622599573326	34999.622599573326	34999.622599573326	34999.622599573326	34999.622599573326	34999.622599573326	34999.622599573326	34999.622599573326	34999.622599573326	34999.622599573326	34999.622599573326	34999.622599573326	34999.622599573326	34999.622599573326	34999.622599573326	34999.622599573326	34999.622599573326	34999.622599573326	34999.622599573326	34999.622599573326	34999.622599573326	34999.622599573326	34999.622599573326	34999.622599573326
33429.49939856898	33429.49939856898	33429.49939856898	33429.49939856898	33429.49939856898	33429.49939856898	33429.49939856898	33429.49939856898	33429.49939856898	33429.49939856898	33429.49939856898	33429.49939856898	33429.49939856898	33429.49939856898	33429.49939856898	33429.49939856898	33429.49939856898	33429.49939856898	33429.49939856898	33429.49939856898	33429.49939856898	33429.49939856898	33429.49939856898	33429.49939856898	33429.49939856898	33429.49939856898	33429.49939856898	33429.49939856898	33429.49939856898	33429.49939856898
31976.726560668914	31976.726560668914	31976.726560668914	31976.726560668914	31976.726560668914	31976.726560668914	31976.726560668914	31976.726560668914	31976.726560668914	31976.726560668914	31976.726560668914	31976.726560668914	31976.726560668914	31976.726560668914	31976.726560668914	31976.726560668914	31976.726560668914	31976.726560668914	31976.726560668914	31976.726560668914	31976.726560668914	31976.726560668914	31976.726560668914	31976.726560668914	31976.726560668914	31976.726560668914	31976.726560668914	31976.726560668914	31976.726560668914	31976.726560668914
28797.90191245707	28797.90191245707	28797.90191245707	28797.90191245707	28797.90191245707	28797.90191245707	28797.90191245707	28797.90191245707	28797.90191245707	28797.90191245707	28797.90191245707	28797.90191245707	28797.90191245707	28797.90191245707	28797.90191245707	28797.90191245707	28797.90191245707	28797.90191245707	28797.90191245707	28797.90191245707	28797.90191245707	28797.90191245707	28797.90191245707	28797.90191245707	28797.90191245707	28797.90191245707	28797.90191245707	28797.90191245707	28797.90191245707	28797.90191245707
27349.98823310974	27349.98823310974	27349.98823310974	27349.98823310974	27349.98823310974	27349.98823310974	27349.98823310974	27349.98823310974	27349.98823310974	27349.98823310974	27349.98823310974	27349.98823310974	27349.98823310974	27349.98823310974	27349.98823310974	27349.98823310974	27349.98823310974	27349.98823310974	27349.98823310974	27349.98823310974	27349.98823310974	27349.98823310974	27349.98823310974	27349.98823310974	27349.98823310974	27349.98823310974	27349.98823310974	27349.98823310974	27349.98823310974	27349.98823310974
26135.255948702415	26135.255948702415	26135.255948702415	26135.255948702415	26135.255948702415	26135.255948702415	26135.255948702415	26135.255948702415	26135.255948702415	26135.255948702415	26135.255948702415	26135.255948702415	26135.255948702415	26135.255948702415	26135.255948702415	26135.255948702415	26135.255948702415	26135.255948702415	26135.255948702415	26135.255948702415	26135.255948702415	26135.255948702415	26135.255948702415	26135.255948702415	26135.255948702415	26135.255948702415	26135.255948702415	26135.255948702415	26135.255948702415	26135.255948702415
24798.680115548246	24798.680115548246	24798.680115548246	24798.680115548246	24798.680115548246	24798.680115548246	24798.680115548246	24798.680115548246	24798.680115548246	24798.680115548246	24798.680115548246	24798.680115548246	24798.680115548246	24798.680115548246	24798.680115548246	24798.680115548246	24798.680115548246	24798.680115548246	24798.680115548246	24798.680115548246	24798.680115548246	24798.680115548246	24798.680115548246	24798.680115548246	24798.680115548246	24798.680115548246	24798.680115548246	24798.680115548246	24798.680115548246	24798.680115548246
24750.160649758276	24750.160649758276	24750.160649758276	24750.160649758276	24750.160649758276	24750.160649758276	24750.160649758276	24750.160649758276	24750.160649758276	24750.160649758276	24750.160649758276	24750.160649758276	24750.160649758276	24750.160649758276	24750.160649758276	24750.160649758276	24750.160649758276	24750.160649758276	24750.160649758276	24750.160649758276	24750.160649758276	24750.160649758276	24750.160649758276	24750.160649758276	24750.160649758276	24750.160649758276	24750.160649758276	24750.160649758276	24750.160649758276	24750.160649758276
23012.385429594888	23012.385429594888	23012.385429594888	23012.385429594888	23012.385429594888	23012.385429594888	23012.385429594888	23012.385429594888	23012.385429594888	23012.385429594888	23012.385429594888	23012.385429594888	23012.385429594888	23012.385429594888	23012.385429594888	23012.385429594888	23012.385429594888	23012.385429594888	23012.385429594888	23012.385429594888	23012.385429594888	23012.385429594888	23012.385429594888	23012.385429594888	23012.385429594888	23012.385429594888	23012.385429594888	23012.385429594888	23012.385429594888	23012.385429594888
21700.623770152415	21700.623770152415	21700.623770152415	21700.623770152415	21700.623770152415	21700.623770152415	21700.623770152415	21700.623770152415	21700.623770152415	21700.623770152415	21700.623770152415	21700.623770152415	21700.623770152415	21700.623770152415	21700.623770152415	21700.623770152415	21700.623770152415	21700.623770152415	21700.623770152415	21700.623770152415	21700.623770152415	21700.623770152415	21700.623770152415	21700.623770152415	21700.623770152415	21700.623770152415	21700.623770152415	21700.623770152415	21700.623770152415	21700.623770152415
21141.82559036033	21141.82559036033	21141.82559036033	21141.82559036033	21141.82559036033	21141.82559036033	21141.82559036033	21141.82559036033	21141.82559036033	21141.82559036033	21141.82559036033	21141.82559036033	21141.82559036033	21141.82559036033	21141.82559036033	21141.82559036033	21141.82559036033	21141.82559036033	21141.82559036033	21141.82559036033	21141.82559036033	21141.82559036033	21141.82559036033	21141.82559036033	21141.82559036033	21141.82559036033	21141.82559036033	21141.82559036033	21141.82559036033	21141.82559036033
16422.500739899013	16422.500739899013	16422.500739899013	16422.500739899013	16422.500739899013	16422.500739899013	16422.500739899013	16422.500739899013	16422.500739899013	16422.500739899013	16422.500739899013	16422.500739899013	16422.500739899013	16422.500739899013	16422.500739899013	16422.500739899013	16422.500739899013	16422.500739899013	16422.500739899013	16422.500739899013	16422.500739899013	16422.500739899013	16422.500739899013	16422.500739899013	16422.500739899013	16422.500739899013	16422.500739899013	16422.500739899013	16422.500739899013	16422.500739899013
16422.500739899013	16422.500739899013	16422.500739899013	16422.500739899013	16422.500739899013	16422.500739899013	16422.500739899013	16422.500739899013	16422.500739899013	16422.500739899013	16422.500739899013	16422.500739899013	16422.500739899013	16422.500739899013	16422.500739899013	16422.500739899013	16422.500739899013	16422.500739899013	16422.500739899013	16422.500739899013	16422.500739899013	16422.500739899013	16422.500739899013	16422.500739899013	16422.500739899013	16422.500739899013	16422.500739899013	16422.500739899013	16422.500739899013	16422.500739899013
16422.500739899013	16422.500739899013	16422.500739899013	16422.500739899013	16422.500739899013	16422.500739899013	16422.500739899013	16422.500739899013	16422.500739899013	16422.500739899013	16422.500739899013	16422.500739899013	16422.500739899013	16422.500739899013	16422.500739899013	16422.500739899013	16422.500739899013	16422.500739899013	16422.500739899013	16422.500739899013	16422.500739899013	16422.500739899013	16422.500739899013	16422.500739899013	16422.500739899013	16422.500739899013	16422.500739899013	16422.500739899013	16422.500739899013	16422.500739899013
16365.415330548512	16365.415330548512	16365.415330548512	16365.415330548512	16365.415330548512	16365.415330548512	16365.415330548512	16365.415330548512	16365.415330548512	16365.415330548512	16365.415330548512	16365.415330548512	16365.415330548512	16365.415330548512	16365.415330548512	16365.415330548512	16365.415330548512	16365.415330548512	16365.415330548512	16365.415330548512	16365.415330548512	16365.415330548512	16365.415330548512	16365.415330548512	16365.415330548512	16365.415330548512	16365.415330548512	16365.415330548512	16365.415330548512	16365.415330548512
16365.415330548512	16365.415330548512	16365.415330548512	16365.415330548512	16365.415330548512	16365.415330548512	16365.415330548512	16365.415330548512	16365.415330548512	16365.415330548512	16365.415330548512	16365.415330548512	16365.415330548512	16365.415330548512	16365.415330548512	16365.415330548512	16365.415330548512	16365.415330548512	16365.415330548512	16365.415330548512	16365.415330548512	16365.415330548512	16365.415330548512	16365.415330548512	16365.415330548512	16365.415330548512	16365.415330548512	16365.415330548512	16365.415330548512	16365.415330548512
14223.147196545835	14223.147196545835	14223.147196545835	14223.147196545835	14223.147196545835	14223.147196545835	14223.147196545835	14223.147196545835	14223.147196545835	14223.147196545835	14223.147196545835	14223.147196545835	14223.147196545835	14223.147196545835	14223.147196545835	14223.147196545835	14223.147196545835	14223.147196545835	14223.147196545835	14223.147196545835	14223.147196545835	14223.147196545835	14223.147196545835	14223.147196545835	14223.147196545835	14223.147196545835	14223.147196545835	14223.147196545835	14223.147196545835	14223.147196545835
14223.147196545835	14223.147196545835	14223.147196545835	14223.147196545835	14223.147196545835	14223.147196545835	14223.147196545835	14223.147196545835	14223.147196545835	14223.147196545835	14223.147196545835	14223.147196545835	14223.147196545835	14223.147196545835	14223.147196545835	14223.147196545835	14223.147196545835	14223.147196545835	14223.147196545835	14223.147196545835	14223.147196545835	14223.147196545835	14223.147196545835	14223.147196545835	14223.147196545835	14223.147196545835	14223.147196545835	14223.147196545835	14223.147196545835	14223.147196545835
14157.949941452287	14157.949941452287	14157.949941452287	14157.949941452287	14157.949941452287	14157.949941452287	14157.949941452287	14157.949941452287	14157.949941452287	14157.949941452287	14157.949941452287	14157.949941452287	14157.949941452287	14157.949941452287	14157.949941452287	14157.949941452287	14157.949941452287	14157.949941452287	14157.949941452287	14157.949941452287	14157.949941452287	14157.949941452287	14157.949941452287	14157.949941452287	14157.949941452287	14157.949941452287	14157.949941452287	14157.949941452287	14157.949941452287	14157.949941452287
14157.949941452287	14157.949941452287	14157.949941452287	14157.949941452287	14157.949941452287	14157.949941452287	14157.949941452287	14157.949941452287	14157.949941452287	14157.949941452287	14157.949941452287	14157.949941452287	14157.949941452287	14157.949941452287	14157.949941452287	14157.949941452287	14157.949941452287	14157.949941452287	14157.949941452287	14157.949941452287	14157.949941452287	14157.949941452287	14157.949941452287	14157.949941452287	14157.949941452287	14157.949941452287	14157.949941452287	14157.949941452287	14157.949941452287	14157.949941452287
12995.921529992367	12995.921529992367	12995.921529992367	12995.921529992367	12995.921529992367	12995.921529992367	12995.921529992367	12995.921529992367	12995.921529992367	12995.921529992367	12995.921529992367	12995.921529992367	12995.921529992367	12995.921529992367	12995.921529992367	12995.921529992367	12995.921529992367	12995.921529992367	12995.921529992367	12995.921529992367	12995.921529992367	12995.921529992367	12995.921529992367	12995.921529992367	12995.921529992367	12995.921529992367	12995.921529992367	12995.921529992367	12995.921529992367	12995.921529992367
12995.921529992367	12995.921529992367	12995.921529992367	12995.921529992367	12995.921529992367	12995.921529992367	12995.921529992367	12995.921529992367	12995.921529992367	12995.921529992367	12995.921529992367	12995.921529992367	12995.921529992367	12995.921529992367	12995.921529992367	12995.921529992367	12995.921529992367	12995.921529992367	12995.921529992367	12995.921529992367	12995.921529992367	12995.921529992367	12995.921529992367	12995.921529992367	12995.921529992367	12995.921529992367	12995.921529992367	12995.921529992367	12995.921529992367	12995.921529992367
12995.921529992367	12995.921529992367	12995.921529992367	12995.921529992367	12995.921529992367	12995.921529992367	12995.921529992367	12995.921529992367	12995.921529992367	12995.921529992367	12995.921529992367	12995.921529992367	12995.921529992367	12995.921529992367	12995.921529992367	12995.921529992367	12995.921529992367	12995.921529992367	12995.921529992367	12995.921529992367	12995.921529992367	12995.921529992367	12995.921529992367	12995.921529992367	12995.921529992367	12995.921529992367	12995.921529992367	12995.921529992367	12995.921529992367	12995.921529992367
12995.921529992367	12995.921529992367	12995.921529992367	12995.921529992367	12995.921529992367	12995.921529992367	12995.921529992367	12995.921529992367	12995.921529992367	12995.921529992367	12995.921529992367	12995.921529992367	12995.921529992367	12995.921529992367	12995.921529992367	12995.921529992367	12995.921529992367	12995.921529992367	12995.921529992367	12995.921529992367	12995.921529992367	12995.921529992367	12995.921529992367	12995.921529992367	12995.921529992367	12995.921529992367	12995.921529992367	12995.921529992367	12995.921529992367	12995.921529992367
12995.921529992367	12995.921529992367	12995.921529992367	12995.921529992367	12995.921529992367	12995.921529992367	12995.921529992367	12995.921529992367	12995.921529992367	12995.921529992367	12995.921529992367	12995.921529992367	12995.921529992367	12995.921529992367	12995.921529992367	12995.921529992367	12995.921529992367	12995.921529992367	12995.921529992367	12995.921529992367	12995.921529992367	12995.921529992367	12995.921529992367	12995.921529992367	12995.921529992367	12995.921529992367	12995.921529992367	12995.921529992367	12995.921529992367	12995.921529992367
12995.921529992367	12995.921529992367	12995.921529992367	12995.921529992367	12995.921529992367	12995.921529992367	12995.921529992367	12995.921529992367	12995.921529992367	12995.921529992367	12995.921529992367	12995.921529992367	12995.921529992367	12995.921529992367	12995.921529992367	12995.921529992367	12995.921529992367	12995.921529992367	12995.921529992367	12995.921529992367	12995.921529992367	12995.921529992367	12995.921529992367	12995.921529992367	12995.921529992367	12995.921529992367	12995.921529992367	12995.921529992367	12995.921529992367	12995.921529992367
12449.283810765612	12449.283810765612	12449.283810765612	12449.283810765612	12449.283810765612	12449.283810765612	12449.283810765612	12449.283810765612	12449.283810765612	12449.283810765612	12449.283810765612	12449.283810765612	12449.283810765612	12449.283810765612	12449.283810765612	12449.283810765612	12449.283810765612	12449.283810765612	12449.283810765612	12449.283810765612	12449.283810765612	12449.283810765612	12449.283810765612	12449.283810765612	12449.283810765612	12449.283810765612	12449.283810765612	12449.283810765612	12449.283810765612	12449.283810765612
12449.283810765612	12449.283810765612	12449.283810765612	12449.283810765612	12449.283810765612	12449.283810765612	12449.283810765612	12449.283810765612	12449.283810765612	12449.283810765612	12449.283810765612	12449.283810765612	12449.283810765612	12449.283810765612	12449.283810765612	12449.283810765612	12449.283810765612	12449.283810765612	12449.283810765612	12449.283810765612	12449.283810765612	12449.283810765612	12449.283810765612	12449.283810765612	12449.283810765612	12449.283810765612	12449.283810765612	12449.283810765612	12449.283810765612	12449.283810765612
12449.283810765612	12449.283810765612	12449.283810765612	12449.283810765612	12449.283810765612	12449.283810765612	12449.283810765612	12449.283810765612	12449.283810765612	12449.283810765612	12449.283810765612	12449.283810765612	12449.283810765612	12449.283810765612	12449.283810765612	12449.283810765612	12449.283810765612	12449.283810765612	12449.283810765612	12449.283810765612	12449.283810765612	12449.283810765612	12449.283810765612	12449.283810765612	12449.283810765612	12449.283810765612	12449.283810765612	12449.283810765612	12449.283810765612	12449.283810765612
12101.362131188238	12101.362131188238	12101.362131188238	12101.362131188238	12101.362131188238	12101.362131188238	12101.362131188238	12101.362131188238	12101.362131188238	12101.362131188238	12101.362131188238	12101.362131188238	12101.362131188238	12101.362131188238	12101.362131188238	12101.362131188238	12101.362131188238	12101.362131188238	12101.362131188238	12101.362131188238	12101.362131188238	12101.362131188238	12101.362131188238	12101.362131188238	12101.362131188238	12101.362131188238	12101.362131188238	12101.362131188238	12101.362131188238	12101.362131188238
11952.730452735554	11952.730452735554	11952.730452735554	11952.730452735554	11952.730452735554	11952.730452735554	11952.730452735554	11952.730452735554	11952.730452735554	11952.730452735554	11952.730452735554	11952.730452735554	11952.730452735554	11952.730452735554	11952.730452735554	11952.730452735554	11952.730452735554	11952.730452735554	11952.730452735554	11952.730452735554	11952.730452735554	11952.730452735554	11952.730452735554	11952.730452735554	11952.730452735554	11952.730452735554	11952.730452735554	11952.730452735554	11952.730452735554	11952.730452735554
11740.001632239871	11740.001632239871	11740.001632239871	11740.001632239871	11740.001632239871	11740.001632239871	11740.001632239871	11740.001632239871	11740.001632239871	11740.001632239871	11740.001632239871	11740.001632239871	11740.001632239871	11740.001632239871	11740.001632239871	11740.001632239871	11740.001632239871	11740.001632239871	11740.001632239871	11740.001632239871	11740.001632239871	11740.001632239871	11740.001632239871	11740.001632239871	11740.001632239871	11740.001632239871	11740.001632239871	11740.001632239871	11740.001632239871	11740.001632239871
11740.001632239871	11740.001632239871	11740.001632239871	11740.001632239871	11740.001632239871	11740.001632239871	11740.001632239871	11740.001632239871	11740.001632239871	11740.001632239871	11740.001632239871	11740.001632239871	11740.001632239871	11740.001632239871	11740.001632239871	11740.001632239871	11740.001632239871	11740.001632239871	11740.001632239871	11740.001632239871	11740.001632239871	11740.001632239871	11740.001632239871	11740.001632239871	11740.001632239871	11740.001632239871	11740.001632239871	11740.001632239871	11740.001632239871	11740.001632239871
11332.10179631784	11332.10179631784	11332.10179631784	11332.10179631784	11332.10179631784	11332.10179631784	11332.10179631784	11332.10179631784	11332.10179631784	11332.10179631784	11332.10179631784	11332.10179631784	11332.10179631784	11332.10179631784	11332.10179631784	11332.10179631784	11332.10179631784	11332.10179631784	11332.10179631784	11332.10179631784	11332.10179631784	11332.10179631784	11332.10179631784	11332.10179631784	11332.10179631784	11332.10179631784	11332.10179631784	11332.10179631784	11332.10179631784	11332.10179631784
10531.298793037018	10531.298793037018	10531.298793037018	10531.298793037018	10531.298793037018	10531.298793037018	10531.298793037018	10531.298793037018	10531.298793037018	10531.298793037018	10531.298793037018	10531.298793037018	10531.298793037018	10531.298793037018	10531.298793037018	10531.298793037018	10531.298793037018	10531.298793037018	10531.298793037018	10531.298793037018	10531.298793037018	10531.298793037018	10531.298793037018	10531.298793037018	10531.298793037018	10531.298793037018	10531.298793037018	10531.298793037018	10531.298793037018	10531.298793037018
10531.298793037018	10531.298793037018	10531.298793037018	10531.298793037018	10531.298793037018	10531.298793037018	10531.298793037018	10531.298793037018	10531.298793037018	10531.298793037018	10531.298793037018	10531.298793037018	10531.298793037018	10531.298793037018	10531.298793037018	10531.298793037018	10531.298793037018	10531.298793037018	10531.298793037018	10531.298793037018	10531.298793037018	10531.298793037018	10531.298793037018	10531.298793037018	10531.298793037018	10531.298793037018	10531.298793037018	10531.298793037018	10531.298793037018	10531.298793037018
10531.298793037018	10531.298793037018	10531.298793037018	10531.298793037018	10531.298793037018	10531.298793037018	10531.298793037018	10531.298793037018	10531.298793037018	10531.298793037018	10531.298793037018	10531.298793037018	10531.298793037018	10531.298793037018	10531.298793037018	10531.298793037018	10531.298793037018	10531.298793037018	10531.298793037018	10531.298793037018	10531.298793037018	10531.298793037018	10531.298793037018	10531.298793037018	10531.298793037018	10531.298793037018	10531.298793037018	10531.298793037018	10531.298793037018	10531.298793037018
10268.728766180822	10268.728766180822	10268.728766180822	10268.728766180822	10268.728766180822	10268.728766180822	10268.728766180822	10268.728766180822	10268.728766180822	10268.728766180822	10268.728766180822	10268.728766180822	10268.728766180822	10268.728766180822	10268.728766180822	10268.728766180822	10268.728766180822	10268.728766180822	10268.728766180822	10268.728766180822	10268.728766180822	10268.728766180822	10268.728766180822	10268.728766180822	10268.728766180822	10268.728766180822	10268.728766180822	10268.728766180822	10268.728766180822	10268.728766180822
9829.015585335485	9829.015585335485	9829.015585335485	9829.015585335485	9829.015585335485	9829.015585335485	9829.015585335485	9829.015585335485	9829.015585335485	9829.015585335485	9829.015585335485	9829.015585335485	9829.015585335485	9829.015585335485	9829.015585335485	9829.015585335485	9829.015585335485	9829.015585335485	9829.015585335485	9829.015585335485	9829.015585335485	9829.015585335485	9829.015585335485	9829.015585335485	9829.015585335485	9829.015585335485	9829.015585335485	9829.015585335485	9829.015585335485	9829.015585335485
9829.015585335485	9829.015585335485	9829.015585335485	9829.015585335485	9829.015585335485	9829.015585335485	9829.015585335485	9829.015585335485	9829.015585335485	9829.015585335485	9829.015585335485	9829.015585335485	9829.015585335485	9829.015585335485	9829.015585335485	9829.015585335485	9829.015585335485	9829.015585335485	9829.015585335485	9829.015585335485	9829.015585335485	9829.015585335485	9829.015585335485	9829.015585335485	9829.015585335485	9829.015585335485	9829.015585335485	9829.015585335485	9829.015585335485	9829.015585335485
9754.941067801488	9754.941067801488	9754.941067801488	9754.941067801488	9754.941067801488	9754.941067801488	9754.941067801488	9754.941067801488	9754.941067801488	9754.941067801488	9754.941067801488	9754.941067801488	9754.941067801488	9754.941067801488	9754.941067801488	9754.941067801488	9754.941067801488	9754.941067801488	9754.941067801488	9754.941067801488	9754.941067801488	9754.941067801488	9754.941067801488	9754.941067801488	9754.941067801488	9754.941067801488	9754.941067801488	9754.941067801488	9754.941067801488	9754.941067801488
9497.032377103375	9497.032377103375	9497.032377103375	9497.032377103375	9497.032377103375	9497.032377103375	9497.032377103375	9497.032377103375	9497.032377103375	9497.032377103375	9497.032377103375	9497.032377103375	9497.032377103375	9497.032377103375	9497.032377103375	9497.032377103375	9497.032377103375	9497.032377103375	9497.032377103375	9497.032377103375	9497.032377103375	9497.032377103375	9497.032377103375	9497.032377103375	9497.032377103375	9497.032377103375	9497.032377103375	9497.032377103375	9497.032377103375	9497.032377103375
9497.032377103375	9497.032377103375	9497.032377103375	9497.032377103375	9497.032377103375	9497.032377103375	9497.032377103375	9497.032377103375	9497.032377103375	9497.032377103375	9497.032377103375	9497.032377103375	9497.032377103375	9497.032377103375	9497.032377103375	9497.032377103375	9497.032377103375	9497.032377103375	9497.032377103375	9497.032377103375	9497.032377103375	9497.032377103375	9497.032377103375	9497.032377103375	9497.032377103375	9497.032377103375	9497.032377103375	9497.032377103375	9497.032377103375	9497.032377103375
9497.032377103375	9497.032377103375	9497.032377103375	9497.032377103375	9497.032377103375	9497.032377103375	9497.032377103375	9497.032377103375	9497.032377103375	9497.032377103375	9497.032377103375	9497.032377103375	9497.032377103375	9497.032377103375	9497.032377103375	9497.032377103375	9497.032377103375	9497.032377103375	9497.032377103375	9497.032377103375	9497.032377103375	9497.032377103375	9497.032377103375	9497.032377103375	9497.032377103375	9497.032377103375	9497.032377103375	9497.032377103375	9497.032377103375	9497.032377103375
8977.546779408756	8977.546779408756	8977.546779408756	8977.546779408756	8977.546779408756	8977.546779408756	8977.546779408756	8977.546779408756	8977.546779408756	8977.546779408756	8977.546779408756	8977.546779408756	8977.546779408756	8977.546779408756	8977.546779408756	8977.546779408756	8977.546779408756	8977.546779408756	8977.546779408756	8977.546779408756	8977.546779408756	8977.546779408756	8977.546779408756	8977.546779408756	8977.546779408756	8977.546779408756	8977.546779408756	8977.546779408756	8977.546779408756	8977.546779408756
8977.546779408756	8977.546779408756	8977.546779408756	8977.546779408756	8977.546779408756	8977.546779408756	8977.546779408756	8977.546779408756	8977.546779408756	8977.546779408756	8977.546779408756	8977.546779408756	8977.546779408756	8977.546779408756	8977.546779408756	8977.546779408756	8977.546779408756	8977.546779408756	8977.546779408756	8977.546779408756	8977.546779408756	8977.546779408756	8977.546779408756	8977.546779408756	8977.546779408756	8977.546779408756	8977.546779408756	8977.546779408756	8977.546779408756	8977.546779408756
8900.25371428613	8900.25371428613	8900.25371428613	8900.25371428613	8900.25371428613	8900.25371428613	8900.25371428613	8900.25371428613	8900.25371428613	8900.25371428613	8900.25371428613	8900.25371428613	8900.25371428613	8900.25371428613	8900.25371428613	8900.25371428613	8900.25371428613	8900.25371428613	8900.25371428613	8900.25371428613	8900.25371428613	8900.25371428613	8900.25371428613	8900.25371428613	8900.25371428613	8900.25371428613	8900.25371428613	8900.25371428613	8900.25371428613	8900.25371428613
8696.828168390046	8696.828168390046	8696.828168390046	8696.828168390046	8696.828168390046	8696.828168390046	8696.828168390046	8696.828168390046	8696.828168390046	8696.828168390046	8696.828168390046	8696.828168390046	8696.828168390046	8696.828168390046	8696.828168390046	8696.828168390046	8696.828168390046	8696.828168390046	8696.828168390046	8696.828168390046	8696.828168390046	8696.828168390046	8696.828168390046	8696.828168390046	8696.828168390046	8696.828168390046	8696.828168390046	8696.828168390046	8696.828168390046	8696.828168390046
8219.07457912041	8219.07457912041	8219.07457912041	8219.07457912041	8219.07457912041	8219.07457912041	8219.07457912041	8219.07457912041	8219.07457912041	8219.07457912041	8219.07457912041	8219.07457912041	8219.07457912041	8219.07457912041	8219.07457912041	8219.07457912041	8219.07457912041	8219.07457912041	8219.07457912041	8219.07457912041	8219.07457912041	8219.07457912041	8219.07457912041	8219.07457912041	8219.07457912041	8219.07457912041	8219.07457912041	8219.07457912041	8219.07457912041	8219.07457912041
8219.07457912041	8219.07457912041	8219.07457912041	8219.07457912041	8219.07457912041	8219.07457912041	8219.07457912041	8219.07457912041	8219.07457912041	8219.07457912041	8219.07457912041	8219.07457912041	8219.07457912041	8219.07457912041	8219.07457912041	8219.07457912041	8219.07457912041	8219.07457912041	8219.07457912041	8219.07457912041	8219.07457912041	8219.07457912041	8219.07457912041	8219.07457912041	8219.07457912041	8219.07457912041	8219.07457912041	8219.07457912041	8219.07457912041	8219.07457912041
8219.07457912041	8219.07457912041	8219.07457912041	8219.07457912041	8219.07457912041	8219.07457912041	8219.07457912041	8219.07457912041	8219.07457912041	8219.07457912041	8219.07457912041	8219.07457912041	8219.07457912041	8219.07457912041	8219.07457912041	8219.07457912041	8219.07457912041	8219.07457912041	8219.07457912041	8219.07457912041	8219.07457912041	8219.07457912041	8219.07457912041	8219.07457912041	8219.07457912041	8219.07457912041	8219.07457912041	8219.07457912041	8219.07457912041	8219.07457912041
8219.07457912041	8219.07457912041	8219.07457912041	8219.07457912041	8219.07457912041	8219.07457912041	8219.07457912041	8219.07457912041	8219.07457912041	8219.07457912041	8219.07457912041	8219.07457912041	8219.07457912041	8219.07457912041	8219.07457912041	8219.07457912041	8219.07457912041	8219.07457912041	8219.07457912041	8219.07457912041	8219.07457912041	8219.07457912041	8219.07457912041	8219.07457912041	8219.07457912041	8219.07457912041	8219.07457912041	8219.07457912041	8219.07457912041	8219.07457912041
8176.743730768843	8176.743730768843	8176.743730768843	8176.743730768843	8176.743730768843	8176.743730768843	8176.743730768843	8176.743730768843	8176.743730768843	8176.743730768843	8176.743730768843	8176.743730768843	8176.743730768843	8176.743730768843	8176.743730768843	8176.743730768843	8176.743730768843	8176.743730768843	8176.743730768843	8176.743730768843	8176.743730768843	8176.743730768843	8176.743730768843	8176.743730768843	8176.743730768843	8176.743730768843	8176.743730768843	8176.743730768843	8176.743730768843	8176.743730768843
8176.743730768843	8176.743730768843	8176.743730768843	8176.743730768843	8176.743730768843	8176.743730768843	8176.743730768843	8176.743730768843	8176.743730768843	8176.743730768843	8176.743730768843	8176.743730768843	8176.743730768843	8176.743730768843	8176.743730768843	8176.743730768843	8176.743730768843	8176.743730768843	8176.743730768843	8176.743730768843	8176.743730768843	8176.743730768843	8176.743730768843	8176.743730768843	8176.743730768843	8176.743730768843	8176.743730768843	8176.743730768843	8176.743730768843	8176.743730768843
7301.110370769728	7301.110370769728	7301.110370769728	7301.110370769728	7301.110370769728	7301.110370769728	7301.110370769728	7301.110370769728	7301.110370769728	7301.110370769728	7301.110370769728	7301.110370769728	7301.110370769728	7301.110370769728	7301.110370769728	7301.110370769728	7301.110370769728	7301.110370769728	7301.110370769728	7301.110370769728	7301.110370769728	7301.110370769728	7301.110370769728	7301.110370769728	7301.110370769728	7301.110370769728	7301.110370769728	7301.110370769728	7301.110370769728	7301.110370769728
7236.839516292636	7236.839516292636	7236.839516292636	7236.839516292636	7236.839516292636	7236.839516292636	7236.839516292636	7236.839516292636	7236.839516292636	7236.839516292636	7236.839516292636	7236.839516292636	7236.839516292636	7236.839516292636	7236.839516292636	7236.839516292636	7236.839516292636	7236.839516292636	7236.839516292636	7236.839516292636	7236.839516292636	7236.839516292636	7236.839516292636	7236.839516292636	7236.839516292636	7236.839516292636	7236.839516292636	7236.839516292636	7236.839516292636	7236.839516292636
7039.175655749211	7039.175655749211	7039.175655749211	7039.175655749211	7039.175655749211	7039.175655749211	7039.175655749211	7039.175655749211	7039.175655749211	7039.175655749211	7039.175655749211	7039.175655749211	7039.175655749211	7039.175655749211	7039.175655749211	7039.175655749211	7039.175655749211	7039.175655749211	7039.175655749211	7039.175655749211	7039.175655749211	7039.175655749211	7039.175655749211	7039.175655749211	7039.175655749211	7039.175655749211	7039.175655749211	7039.175655749211	7039.175655749211	7039.175655749211
6984.651617608696	6984.651617608696	6984.651617608696	6984.651617608696	6984.651617608696	6984.651617608696	6984.651617608696	6984.651617608696	6984.651617608696	6984.651617608696	6984.651617608696	6984.651617608696	6984.651617608696	6984.651617608696	6984.651617608696	6984.651617608696	6984.651617608696	6984.651617608696	6984.651617608696	6984.651617608696	6984.651617608696	6984.651617608696	6984.651617608696	6984.651617608696	6984.651617608696	6984.651617608696	6984.651617608696	6984.651617608696	6984.651617608696	6984.651617608696
6984.651617608696	6984.651617608696	6984.651617608696	6984.651617608696	6984.651617608696	6984.651617608696	6984.651617608696	6984.651617608696	6984.651617608696	6984.651617608696	6984.651617608696	6984.651617608696	6984.651617608696	6984.651617608696	6984.651617608696	6984.651617608696	6984.651617608696	6984.651617608696	6984.651617608696	6984.651617608696	6984.651617608696	6984.651617608696	6984.651617608696	6984.651617608696	6984.651617608696	6984.651617608696	6984.651617608696	6984.651617608696	6984.651617608696	6984.651617608696
6872.9719122459155	6872.9719122459155	6872.9719122459155	6872.9719122459155	6872.9719122459155	6872.9719122459155	6872.9719122459155	6872.9719122459155	6872.9719122459155	6872.9719122459155	6872.9719122459155	6872.9719122459155	6872.9719122459155	6872.9719122459155	6872.9719122459155	6872.9719122459155	6872.9719122459155	6872.9719122459155	6872.9719122459155	6872.9719122459155	6872.9719122459155	6872.9719122459155	6872.9719122459155	6872.9719122459155	6872.9719122459155	6872.9719122459155	6872.9719122459155	6872.9719122459155	6872.9719122459155	6872.9719122459155
6733.350305117651	6733.350305117651	6733.350305117651	6733.350305117651	6733.350305117651	6733.350305117651	6733.350305117651	6733.350305117651	6733.350305117651	6733.350305117651	6733.350305117651	6733.350305117651	6733.350305117651	6733.350305117651	6733.350305117651	6733.350305117651	6733.350305117651	6733.350305117651	6733.350305117651	6733.350305117651	6733.350305117651	6733.350305117651	6733.350305117651	6733.350305117651	6733.350305117651	6733.350305117651	6733.350305117651	6733.350305117651	6733.350305117651	6733.350305117651
5911.7596398318165	5911.7596398318165	5911.7596398318165	5911.7596398318165	5911.7596398318165	5911.7596398318165	5911.7596398318165	5911.7596398318165	5911.7596398318165	5911.7596398318165	5911.7596398318165	5911.7596398318165	5911.7596398318165	5911.7596398318165	5911.7596398318165	5911.7596398318165	5911.7596398318165	5911.7596398318165	5911.7596398318165	5911.7596398318165	5911.7596398318165	5911.7596398318165	5911.7596398318165	5911.7596398318165	5911.7596398318165	5911.7596398318165	5911.7596398318165	5911.7596398318165	5911.7596398318165	5911.7596398318165
5911.7596398318165	5911.7596398318165	5911.7596398318165	5911.7596398318165	5911.7596398318165	5911.7596398318165	5911.7596398318165	5911.7596398318165	5911.7596398318165	5911.7596398318165	5911.7596398318165	5911.7596398318165	5911.7596398318165	5911.7596398318165	5911.7596398318165	5911.7596398318165	5911.7596398318165	5911.7596398318165	5911.7596398318165	5911.7596398318165	5911.7596398318165	5911.7596398318165	5911.7596398318165	5911.7596398318165	5911.7596398318165	5911.7596398318165	5911.7596398318165	5911.7596398318165	5911.7596398318165	5911.7596398318165
5911.7596398318165	5911.7596398318165	5911.7596398318165	5911.7596398318165	5911.7596398318165	5911.7596398318165	5911.7596398318165	5911.7596398318165	5911.7596398318165	5911.7596398318165	5911.7596398318165	5911.7596398318165	5911.7596398318165	5911.7596398318165	5911.7596398318165	5911.7596398318165	5911.7596398318165	5911.7596398318165	5911.7596398318165	5911.7596398318165	5911.7596398318165	5911.7596398318165	5911.7596398318165	5911.7596398318165	5911.7596398318165	5911.7596398318165	5911.7596398318165	5911.7596398318165	5911.7596398318165	5911.7596398318165
5911.7596398318165	5911.7596398318165	5911.7596398318165	5911.7596398318165	5911.7596398318165	5911.7596398318165	5911.7596398318165	5911.7596398318165	5911.7596398318165	5911.7596398318165	5911.7596398318165	5911.7596398318165	5911.7596398318165	5911.7596398318165	5911.7596398318165	5911.7596398318165	5911.7596398318165	5911.7596398318165	5911.7596398318165	5911.7596398318165	5911.7596398318165	5911.7596398318165	5911.7596398318165	5911.7596398318165	5911.7596398318165	5911.7596398318165	5911.7596398318165	5911.7596398318165	5911.7596398318165	5911.7596398318165
5911.7596398318165	5911.7596398318165	5911.7596398318165	5911.7596398318165	5911.7596398318165	5911.7596398318165	5911.7596398318165	5911.7596398318165	5911.7596398318165	5911.7596398318165	5911.7596398318165	5911.7596398318165	5911.7596398318165	5911.7596398318165	5911.7596398318165	5911.7596398318165	5911.7596398318165	5911.7596398318165	5911.7596398318165	5911.7596398318165	5911.7596398318165	5911.7596398318165	5911.7596398318165	5911.7596398318165	5911.7596398318165	5911.7596398318165	5911.7596398318165	5911.7596398318165	5911.7596398318165	5911.7596398318165
5839.538733987119	5839.538733987119	5839.538733987119	5839.538733987119	5839.538733987119	5839.538733987119	5839.538733987119	5839.538733987119	5839.538733987119	5839.538733987119	5839.538733987119	5839.538733987119	5839.538733987119	5839.538733987119	5839.538733987119	5839.538733987119	5839.538733987119	5839.538733987119	5839.538733987119	5839.538733987119	5839.538733987119	5839.538733987119	5839.538733987119	5839.538733987119	5839.538733987119	5839.538733987119	5839.538733987119	5839.538733987119	5839.538733987119	5839.538733987119
5839.538733987119	5839.538733987119	5839.538733987119	5839.538733987119	5839.538733987119	5839.538733987119	5839.538733987119	5839.538733987119	5839.538733987119	5839.538733987119	5839.538733987119	5839.538733987119	5839.538733987119	5839.538733987119	5839.538733987119	5839.538733987119	5839.538733987119	5839.538733987119	5839.538733987119	5839.538733987119	5839.538733987119	5839.538733987119	5839.538733987119	5839.538733987119	5839.538733987119	5839.538733987119	5839.538733987119	5839.538733987119	5839.538733987119	5839.538733987119
5839.538733987119	5839.538733987119	5839.538733987119	5839.538733987119	5839.538733987119	5839.538733987119	5839.538733987119	5839.538733987119	5839.538733987119	5839.538733987119	5839.538733987119	5839.538733987119	5839.538733987119	5839.538733987119	5839.538733987119	5839.538733987119	5839.538733987119	5839.538733987119	5839.538733987119	5839.538733987119	5839.538733987119	5839.538733987119	5839.538733987119	5839.538733987119	5839.538733987119	5839.538733987119	5839.538733987119	5839.538733987119	5839.538733987119	5839.538733987119
5839.538733987119	5839.538733987119	5839.538733987119	5839.538733987119	5839.538733987119	5839.538733987119	5839.538733987119	5839.538733987119	5839.538733987119	5839.538733987119	5839.538733987119	5839.538733987119	5839.538733987119	5839.538733987119	5839.538733987119	5839.538733987119	5839.538733987119	5839.538733987119	5839.538733987119	5839.538733987119	5839.538733987119	5839.538733987119	5839.538733987119	5839.538733987119	5839.538733987119	5839.538733987119	5839.538733987119	5839.538733987119	5839.538733987119	5839.538733987119
5839.538733987119	5839.538733987119	5839.538733987119	5839.538733987119	5839.538733987119	5839.538733987119	5839.538733987119	5839.538733987119	5839.538733987119	5839.538733987119	5839.538733987119	5839.538733987119	5839.538733987119	5839.538733987119	5839.538733987119	5839.538733987119	5839.538733987119	5839.538733987119	5839.538733987119	5839.538733987119	5839.538733987119	5839.538733987119	5839.538733987119	5839.538733987119	5839.538733987119	5839.538733987119	5839.538733987119	5839.538733987119	5839.538733987119	5839.538733987119
5710.838112080803	5710.838112080803	5710.838112080803	5710.838112080803	5710.838112080803	5710.838112080803	5710.838112080803	5710.838112080803	5710.838112080803	5710.838112080803	5710.838112080803	5710.838112080803	5710.838112080803	5710.838112080803	5710.838112080803	5710.838112080803	5710.838112080803	5710.838112080803	5710.838112080803	5710.838112080803	5710.838112080803	5710.838112080803	5710.838112080803	5710.838112080803	5710.838112080803	5710.838112080803	5710.838112080803	5710.838112080803	5710.838112080803	5710.838112080803
5710.838112080803	5710.838112080803	5710.838112080803	5710.838112080803	5710.838112080803	5710.838112080803	5710.838112080803	5710.838112080803	5710.838112080803	5710.838112080803	5710.838112080803	5710.838112080803	5710.838112080803	5710.838112080803	5710.838112080803	5710.838112080803	5710.838112080803	5710.838112080803	5710.838112080803	5710.838112080803	5710.838112080803	5710.838112080803	5710.838112080803	5710.838112080803	5710.838112080803	5710.838112080803	5710.838112080803	5710.838112080803	5710.838112080803	5710.838112080803
5638.989528134535	5638.989528134535	5638.989528134535	5638.989528134535	5638.989528134535	5638.989528134535	5638.989528134535	5638.989528134535	5638.989528134535	5638.989528134535	5638.989528134535	5638.989528134535	5638.989528134535	5638.989528134535	5638.989528134535	5638.989528134535	5638.989528134535	5638.989528134535	5638.989528134535	5638.989528134535	5638.989528134535	5638.989528134535	5638.989528134535	5638.989528134535	5638.989528134535	5638.989528134535	5638.989528134535	5638.989528134535	5638.989528134535	5638.989528134535
5503.545073233262	5503.545073233262	5503.545073233262	5503.545073233262	5503.545073233262	5503.545073233262	5503.545073233262	5503.545073233262	5503.545073233262	5503.545073233262	5503.545073233262	5503.545073233262	5503.545073233262	5503.545073233262	5503.545073233262	5503.545073233262	5503.545073233262	5503.545073233262	5503.545073233262	5503.545073233262	5503.545073233262	5503.545073233262	5503.545073233262	5503.545073233262	5503.545073233262	5503.545073233262	5503.545073233262	5503.545073233262	5503.545073233262	5503.545073233262
5475.160704216783	5475.160704216783	5475.160704216783	5475.160704216783	5475.160704216783	5475.160704216783	5475.160704216783	5475.160704216783	5475.160704216783	5475.160704216783	5475.160704216783	5475.160704216783	5475.160704216783	5475.160704216783	5475.160704216783	5475.160704216783	5475.160704216783	5475.160704216783	5475.160704216783	5475.160704216783	5475.160704216783	5475.160704216783	5475.160704216783	5475.160704216783	5475.160704216783	5475.160704216783	5475.160704216783	5475.160704216783	5475.160704216783	5475.160704216783
5282.522804088549	5282.522804088549	5282.522804088549	5282.522804088549	5282.522804088549	5282.522804088549	5282.522804088549	5282.522804088549	5282.522804088549	5282.522804088549	5282.522804088549	5282.522804088549	5282.522804088549	5282.522804088549	5282.522804088549	5282.522804088549	5282.522804088549	5282.522804088549	5282.522804088549	5282.522804088549	5282.522804088549	5282.522804088549	5282.522804088549	5282.522804088549	5282.522804088549	5282.522804088549	5282.522804088549	5282.522804088549	5282.522804088549	5282.522804088549
5125.442308751005	5125.442308751005	5125.442308751005	5125.442308751005	5125.442308751005	5125.442308751005	5125.442308751005	5125.442308751005	5125.442308751005	5125.442308751005	5125.442308751005	5125.442308751005	5125.442308751005	5125.442308751005	5125.442308751005	5125.442308751005	5125.442308751005	5125.442308751005	5125.442308751005	5125.442308751005	5125.442308751005	5125.442308751005	5125.442308751005	5125.442308751005	5125.442308751005	5125.442308751005	5125.442308751005	5125.442308751005	5125.442308751005	5125.442308751005
5125.442308751005	5125.442308751005	5125.442308751005	5125.442308751005	5125.442308751005	5125.442308751005	5125.442308751005	5125.442308751005	5125.442308751005	5125.442308751005	5125.442308751005	5125.442308751005	5125.442308751005	5125.442308751005	5125.442308751005	5125.442308751005	5125.442308751005	5125.442308751005	5125.442308751005	5125.442308751005	5125.442308751005	5125.442308751005	5125.442308751005	5125.442308751005	5125.442308751005	5125.442308751005	5125.442308751005	5125.442308751005	5125.442308751005	5125.442308751005
4626.496079868864	4626.496079868864	4626.496079868864	4626.496079868864	4626.496079868864	4626.496079868864	4626.496079868864	4626.496079868864	4626.496079868864	4626.496079868864	4626.496079868864	4626.496079868864	4626.496079868864	4626.496079868864	4626.496079868864	4626.496079868864	4626.496079868864	4626.496079868864	4626.496079868864	4626.496079868864	4626.496079868864	4626.496079868864	4626.496079868864	4626.496079868864	4626.496079868864	4626.496079868864	4626.496079868864	4626.496079868864	4626.496079868864	4626.496079868864
4626.496079868864	4626.496079868864	4626.496079868864	4626.496079868864	4626.496079868864	4626.496079868864	4626.496079868864	4626.496079868864	4626.496079868864	4626.496079868864	4626.496079868864	4626.496079868864	4626.496079868864	4626.496079868864	4626.496079868864	4626.496079868864	4626.496079868864	4626.496079868864	4626.496079868864	4626.496079868864	4626.496079868864	4626.496079868864	4626.496079868864	4626.496079868864	4626.496079868864	4626.496079868864	4626.496079868864	4626.496079868864	4626.496079868864	4626.496079868864
4626.496079868864	4626.496079868864	4626.496079868864	4626.496079868864	4626.496079868864	4626.496079868864	4626.496079868864	4626.496079868864	4626.496079868864	4626.496079868864	4626.496079868864	4626.496079868864	4626.496079868864	4626.496079868864	4626.496079868864	4626.496079868864	4626.496079868864	4626.496079868864	4626.496079868864	4626.496079868864	4626.496079868864	4626.496079868864	4626.496079868864	4626.496079868864	4626.496079868864	4626.496079868864	4626.496079868864	4626.496079868864	4626.496079868864	4626.496079868864
4626.496079868864	4626.496079868864	4626.496079868864	4626.496079868864	4626.496079868864	4626.496079868864	4626.496079868864	4626.496079868864	4626.496079868864	4626.496079868864	4626.496079868864	4626.496079868864	4626.496079868864	4626.496079868864	4626.496079868864	4626.496079868864	4626.496079868864	4626.496079868864	4626.496079868864	4626.496079868864	4626.496079868864	4626.496079868864	4626.496079868864	4626.496079868864	4626.496079868864	4626.496079868864	4626.496079868864	4626.496079868864	4626.496079868864	4626.496079868864
4626.496079868864	4626.496079868864	4626.496079868864	4626.496079868864	4626.496079868864	4626.496079868864	4626.496079868864	4626.496079868864	4626.496079868864	4626.496079868864	4626.496079868864	4626.496079868864	4626.496079868864	4626.496079868864	4626.496079868864	4626.496079868864	4626.496079868864	4626.496079868864	4626.496079868864	4626.496079868864	4626.496079868864	4626.496079868864	4626.496079868864	4626.496079868864	4626.496079868864	4626.496079868864	4626.496079868864	4626.496079868864	4626.496079868864	4626.496079868864
4626.496079868864	4626.496079868864	4626.496079868864	4626.496079868864	4626.496079868864	4626.496079868864	4626.496079868864	4626.496079868864	4626.496079868864	4626.496079868864	4626.496079868864	4626.496079868864	4626.496079868864	4626.496079868864	4626.496079868864	4626.496079868864	4626.496079868864	4626.496079868864	4626.496079868864	4626.496079868864	4626.496079868864	4626.496079868864	4626.496079868864	4626.496079868864	4626.496079868864	4626.496079868864	4626.496079868864	4626.496079868864	4626.496079868864	4626.496079868864
4626.496079868864	4626.496079868864	4626.496079868864	4626.496079868864	4626.496079868864	4626.496079868864	4626.496079868864	4626.496079868864	4626.496079868864	4626.496079868864	4626.496079868864	4626.496079868864	4626.496079868864	4626.496079868864	4626.496079868864	4626.496079868864	4626.496079868864	4626.496079868864	4626.496079868864	4626.496079868864	4626.496079868864	4626.496079868864	4626.496079868864	4626.496079868864	4626.496079868864	4626.496079868864	4626.496079868864	4626.496079868864	4626.496079868864	4626.496079868864
4580.00483748413	4580.00483748413	4580.00483748413	4580.00483748413	4580.00483748413	4580.00483748413	4580.00483748413	4580.00483748413	4580.00483748413	4580.00483748413	4580.00483748413	4580.00483748413	4580.00483748413	4580.00483748413	4580.00483748413	4580.00483748413	4580.00483748413	4580.00483748413	4580.00483748413	4580.00483748413	4580.00483748413	4580.00483748413	4580.00483748413	4580.00483748413	4580.00483748413	4580.00483748413	4580.00483748413	4580.00483748413	4580.00483748413	4580.00483748413
4580.00483748413	4580.00483748413	4580.00483748413	4580.00483748413	4580.00483748413	4580.00483748413	4580.00483748413	4580.00483748413	4580.00483748413	4580.00483748413	4580.00483748413	4580.00483748413	4580.00483748413	4580.00483748413	4580.00483748413	4580.00483748413	4580.00483748413	4580.00483748413	4580.00483748413	4580.00483748413	4580.00483748413	4580.00483748413	4580.00483748413	4580.00483748413	4580.00483748413	4580.00483748413	4580.00483748413	4580.00483748413	4580.00483748413	4580.00483748413
4580.00483748413	4580.00483748413	4580.00483748413	4580.00483748413	4580.00483748413	4580.00483748413	4580.00483748413	4580.00483748413	4580.00483748413	4580.00483748413	4580.00483748413	4580.00483748413	4580.00483748413	4580.00483748413	4580.00483748413	4580.00483748413	4580.00483748413	4580.00483748413	4580.00483748413	4580.00483748413	4580.00483748413	4580.00483748413	4580.00483748413	4580.00483748413	4580.00483748413	4580.00483748413	4580.00483748413	4580.00483748413	4580.00483748413	4580.00483748413
4535.469639151561	4535.469639151561	4535.469639151561	4535.469639151561	4535.469639151561	4535.469639151561	4535.469639151561	4535.469639151561	4535.469639151561	4535.469639151561	4535.469639151561	4535.469639151561	4535.469639151561	4535.469639151561	4535.469639151561	4535.469639151561	4535.469639151561	4535.469639151561	4535.469639151561	4535.469639151561	4535.469639151561	4535.469639151561	4535.469639151561	4535.469639151561	4535.469639151561	4535.469639151561	4535.469639151561	4535.469639151561	4535.469639151561	4535.469639151561
4535.469639151561	4535.469639151561	4535.469639151561	4535.469639151561	4535.469639151561	4535.469639151561	4535.469639151561	4535.469639151561	4535.469639151561	4535.469639151561	4535.469639151561	4535.469639151561	4535.469639151561	4535.469639151561	4535.469639151561	4535.469639151561	4535.469639151561	4535.469639151561	4535.469639151561	4535.469639151561	4535.469639151561	4535.469639151561	4535.469639151561	4535.469639151561	4535.469639151561	4535.469639151561	4535.469639151561	4535.469639151561	4535.469639151561	4535.469639151561
4461.916331695733	4461.916331695733	4461.916331695733	4461.916331695733	4461.916331695733	4461.916331695733	4461.916331695733	4461.916331695733	4461.916331695733	4461.916331695733	4461.916331695733	4461.916331695733	4461.916331695733	4461.916331695733	4461.916331695733	4461.916331695733	4461.916331695733	4461.916331695733	4461.916331695733	4461.916331695733	4461.916331695733	4461.916331695733	4461.916331695733	4461.916331695733	4461.916331695733	4461.916331695733	4461.916331695733	4461.916331695733	4461.916331695733	4461.916331695733
4084.9333172273236	4084.9333172273236	4084.9333172273236	4084.9333172273236	4084.9333172273236	4084.9333172273236	4084.9333172273236	4084.9333172273236	4084.9333172273236	4084.9333172273236	4084.9333172273236	4084.9333172273236	4084.9333172273236	4084.9333172273236	4084.9333172273236	4084.9333172273236	4084.9333172273236	4084.9333172273236	4084.9333172273236	4084.9333172273236	4084.9333172273236	4084.9333172273236	4084.9333172273236	4084.9333172273236	4084.9333172273236	4084.9333172273236	4084.9333172273236	4084.9333172273236	4084.9333172273236	4084.9333172273236
4084.9333172273236	4084.9333172273236	4084.9333172273236	4084.9333172273236	4084.9333172273236	4084.9333172273236	4084.9333172273236	4084.9333172273236	4084.9333172273236	4084.9333172273236	4084.9333172273236	4084.9333172273236	4084.9333172273236	4084.9333172273236	4084.9333172273236	4084.9333172273236	4084.9333172273236	4084.9333172273236	4084.9333172273236	4084.9333172273236	4084.9333172273236	4084.9333172273236	4084.9333172273236	4084.9333172273236	4084.9333172273236	4084.9333172273236	4084.9333172273236	4084.9333172273236	4084.9333172273236	4084.9333172273236
4084.9333172273236	4084.9333172273236	4084.9333172273236	4084.9333172273236	4084.9333172273236	4084.9333172273236	4084.9333172273236	4084.9333172273236	4084.9333172273236	4084.9333172273236	4084.9333172273236	4084.9333172273236	4084.9333172273236	4084.9333172273236	4084.9333172273236	4084.9333172273236	4084.9333172273236	4084.9333172273236	4084.9333172273236	4084.9333172273236	4084.9333172273236	4084.9333172273236	4084.9333172273236	4084.9333172273236	4084.9333172273236	4084.9333172273236	4084.9333172273236	4084.9333172273236	4084.9333172273236	4084.9333172273236
4084.9333172273236	4084.9333172273236	4084.9333172273236	4084.9333172273236	4084.9333172273236	4084.9333172273236	4084.9333172273236	4084.9333172273236	4084.9333172273236	4084.9333172273236	4084.9333172273236	4084.9333172273236	4084.9333172273236	4084.9333172273236	4084.9333172273236	4084.9333172273236	4084.9333172273236	4084.9333172273236	4084.9333172273236	4084.9333172273236	4084.9333172273236	4084.9333172273236	4084.9333172273236	4084.9333172273236	4084.9333172273236	4084.9333172273236	4084.9333172273236	4084.9333172273236	4084.9333172273236	4084.9333172273236
4078.44837546874	4078.44837546874	4078.44837546874	4078.44837546874	4078.44837546874	4078.44837546874	4078.44837546874	4078.44837546874	4078.44837546874	4078.44837546874	4078.44837546874	4078.44837546874	4078.44837546874	4078.44837546874	4078.44837546874	4078.44837546874	4078.44837546874	4078.44837546874	4078.44837546874	4078.44837546874	4078.44837546874	4078.44837546874	4078.44837546874	4078.44837546874	4078.44837546874	4078.44837546874	4078.44837546874	4078.44837546874	4078.44837546874	4078.44837546874
3937.1336248529688	3937.1336248529688	3937.1336248529688	3937.1336248529688	3937.1336248529688	3937.1336248529688	3937.1336248529688	3937.1336248529688	3937.1336248529688	3937.1336248529688	3937.1336248529688	3937.1336248529688	3937.1336248529688	3937.1336248529688	3937.1336248529688	3937.1336248529688	3937.1336248529688	3937.1336248529688	3937.1336248529688	3937.1336248529688	3937.1336248529688	3937.1336248529688	3937.1336248529688	3937.1336248529688	3937.1336248529688	3937.1336248529688	3937.1336248529688	3937.1336248529688	3937.1336248529688	3937.1336248529688
3937.1336248529688	3937.1336248529688	3937.1336248529688	3937.1336248529688	3937.1336248529688	3937.1336248529688	3937.1336248529688	3937.1336248529688	3937.1336248529688	3937.1336248529688	3937.1336248529688	3937.1336248529688	3937.1336248529688	3937.1336248529688	3937.1336248529688	3937.1336248529688	3937.1336248529688	3937.1336248529688	3937.1336248529688	3937.1336248529688	3937.1336248529688	3937.1336248529688	3937.1336248529688	3937.1336248529688	3937.1336248529688	3937.1336248529688	3937.1336248529688	3937.1336248529688	3937.1336248529688	3937.1336248529688
3777.229797135993	3777.229797135993	3777.229797135993	3777.229797135993	3777.229797135993	3777.229797135993	3777.229797135993	3777.229797135993	3777.229797135993	3777.229797135993	3777.229797135993	3777.229797135993	3777.229797135993	3777.229797135993	3777.229797135993	3777.229797135993	3777.229797135993	3777.229797135993	3777.229797135993	3777.229797135993	3777.229797135993	3777.229797135993	3777.229797135993	3777.229797135993	3777.229797135993	3777.229797135993	3777.229797135993	3777.229797135993	3777.229797135993	3777.229797135993
3777.229797135993	3777.229797135993	3777.229797135993	3777.229797135993	3777.229797135993	3777.229797135993	3777.229797135993	3777.229797135993	3777.229797135993	3777.229797135993	3777.229797135993	3777.229797135993	3777.229797135993	3777.229797135993	3777.229797135993	3777.229797135993	3777.229797135993	3777.229797135993	3777.229797135993	3777.229797135993	3777.229797135993	3777.229797135993	3777.229797135993	3777.229797135993	3777.229797135993	3777.229797135993	3777.229797135993	3777.229797135993	3777.229797135993	3777.229797135993
3497.537488252937	3497.537488252937	3497.537488252937	3497.537488252937	3497.537488252937	3497.537488252937	3497.537488252937	3497.537488252937	3497.537488252937	3497.537488252937	3497.537488252937	3497.537488252937	3497.537488252937	3497.537488252937	3497.537488252937	3497.537488252937	3497.537488252937	3497.537488252937	3497.537488252937	3497.537488252937	3497.537488252937	3497.537488252937	3497.537488252937	3497.537488252937	3497.537488252937	3497.537488252937	3497.537488252937	3497.537488252937	3497.537488252937	3497.537488252937
3497.537488252937	3497.537488252937	3497.537488252937	3497.537488252937	3497.537488252937	3497.537488252937	3497.537488252937	3497.537488252937	3497.537488252937	3497.537488252937	3497.537488252937	3497.537488252937	3497.537488252937	3497.537488252937	3497.537488252937	3497.537488252937	3497.537488252937	3497.537488252937	3497.537488252937	3497.537488252937	3497.537488252937	3497.537488252937	3497.537488252937	3497.537488252937	3497.537488252937	3497.537488252937	3497.537488252937	3497.537488252937	3497.537488252937	3497.537488252937
3497.537488252937	3497.537488252937	3497.537488252937	3497.537488252937	3497.537488252937	3497.537488252937	3497.537488252937	3497.537488252937	3497.537488252937	3497.537488252937	3497.537488252937	3497.537488252937	3497.537488252937	3497.537488252937	3497.537488252937	3497.537488252937	3497.537488252937	3497.537488252937	3497.537488252937	3497.537488252937	3497.537488252937	3497.537488252937	3497.537488252937	3497.537488252937	3497.537488252937	3497.537488252937	3497.537488252937	3497.537488252937	3497.537488252937	3497.537488252937
3497.537488252937	3497.537488252937	3497.537488252937	3497.537488252937	3497.537488252937	3497.537488252937	3497.537488252937	3497.537488252937	3497.537488252937	3497.537488252937	3497.537488252937	3497.537488252937	3497.537488252937	3497.537488252937	3497.537488252937	3497.537488252937	3497.537488252937	3497.537488252937	3497.537488252937	3497.537488252937	3497.537488252937	3497.537488252937	3497.537488252937	3497.537488252937	3497.537488252937	3497.537488252937	3497.537488252937	3497.537488252937	3497.537488252937	3497.537488252937
3408.1087971697816	3408.1087971697816	3408.1087971697816	3408.1087971697816	3408.1087971697816	3408.1087971697816	3408.1087971697816	3408.1087971697816	3408.1087971697816	3408.1087971697816	3408.1087971697816	3408.1087971697816	3408.1087971697816	3408.1087971697816	3408.1087971697816	3408.1087971697816	3408.1087971697816	3408.1087971697816	3408.1087971697816	3408.1087971697816	3408.1087971697816	3408.1087971697816	3408.1087971697816	3408.1087971697816	3408.1087971697816	3408.1087971697816	3408.1087971697816	3408.1087971697816	3408.1087971697816	3408.1087971697816
3378.776685086158	3378.776685086158	3378.776685086158	3378.776685086158	3378.776685086158	3378.776685086158	3378.776685086158	3378.776685086158	3378.776685086158	3378.776685086158	3378.776685086158	3378.776685086158	3378.776685086158	3378.776685086158	3378.776685086158	3378.776685086158	3378.776685086158	3378.776685086158	3378.776685086158	3378.776685086158	3378.776685086158	3378.776685086158	3378.776685086158	3378.776685086158	3378.776685086158	3378.776685086158	3378.776685086158	3378.776685086158	3378.776685086158	3378.776685086158
3378.776685086158	3378.776685086158	3378.776685086158	3378.776685086158	3378.776685086158	3378.776685086158	3378.776685086158	3378.776685086158	3378.776685086158	3378.776685086158	3378.776685086158	3378.776685086158	3378.776685086158	3378.776685086158	3378.776685086158	3378.776685086158	3378.776685086158	3378.776685086158	3378.776685086158	3378.776685086158	3378.776685086158	3378.776685086158	3378.776685086158	3378.776685086158	3378.776685086158	3378.776685086158	3378.776685086158	3378.776685086158	3378.776685086158	3378.776685086158
3378.776685086158	3378.776685086158	3378.776685086158	3378.776685086158	3378.776685086158	3378.776685086158	3378.776685086158	3378.776685086158	3378.776685086158	3378.776685086158	3378.776685086158	3378.776685086158	3378.776685086158	3378.776685086158	3378.776685086158	3378.776685086158	3378.776685086158	3378.776685086158	3378.776685086158	3378.776685086158	3378.776685086158	3378.776685086158	3378.776685086158	3378.776685086158	3378.776685086158	3378.776685086158	3378.776685086158	3378.776685086158	3378.776685086158	3378.776685086158
3324.7235171486864	3324.7235171486864	3324.7235171486864	3324.7235171486864	3324.7235171486864	3324.7235171486864	3324.7235171486864	3324.7235171486864	3324.7235171486864	3324.7235171486864	3324.7235171486864	3324.7235171486864	3324.7235171486864	3324.7235171486864	3324.7235171486864	3324.7235171486864	3324.7235171486864	3324.7235171486864	3324.7235171486864	3324.7235171486864	3324.7235171486864	3324.7235171486864	3324.7235171486864	3324.7235171486864	3324.7235171486864	3324.7235171486864	3324.7235171486864	3324.7235171486864	3324.7235171486864	3324.7235171486864
3324.7235171486864	3324.7235171486864	3324.7235171486864	3324.7235171486864	3324.7235171486864	3324.7235171486864	3324.7235171486864	3324.7235171486864	3324.7235171486864	3324.7235171486864	3324.7235171486864	3324.7235171486864	3324.7235171486864	3324.7235171486864	3324.7235171486864	3324.7235171486864	3324.7235171486864	3324.7235171486864	3324.7235171486864	3324.7235171486864	3324.7235171486864	3324.7235171486864	3324.7235171486864	3324.7235171486864	3324.7235171486864	3324.7235171486864	3324.7235171486864	3324.7235171486864	3324.7235171486864	3324.7235171486864
3098.0859363195477	3098.0859363195477	3098.0859363195477	3098.0859363195477	3098.0859363195477	3098.0859363195477	3098.0859363195477	3098.0859363195477	3098.0859363195477	3098.0859363195477	3098.0859363195477	3098.0859363195477	3098.0859363195477	3098.0859363195477	3098.0859363195477	3098.0859363195477	3098.0859363195477	3098.0859363195477	3098.0859363195477	3098.0859363195477	3098.0859363195477	3098.0859363195477	3098.0859363195477	3098.0859363195477	3098.0859363195477	3098.0859363195477	3098.0859363195477	3098.0859363195477	3098.0859363195477	3098.0859363195477
3098.0859363195477	3098.0859363195477	3098.0859363195477	3098.0859363195477	3098.0859363195477	3098.0859363195477	3098.0859363195477	3098.0859363195477	3098.0859363195477	3098.0859363195477	3098.0859363195477	3098.0859363195477	3098.0859363195477	3098.0859363195477	3098.0859363195477	3098.0859363195477	3098.0859363195477	3098.0859363195477	3098.0859363195477	3098.0859363195477	3098.0859363195477	3098.0859363195477	3098.0859363195477	3098.0859363195477	3098.0859363195477	3098.0859363195477	3098.0859363195477	3098.0859363195477	3098.0859363195477	3098.0859363195477
3098.0859363195477	3098.0859363195477	3098.0859363195477	3098.0859363195477	3098.0859363195477	3098.0859363195477	3098.0859363195477	3098.0859363195477	3098.0859363195477	3098.0859363195477	3098.0859363195477	3098.0859363195477	3098.0859363195477	3098.0859363195477	3098.0859363195477	3098.0859363195477	3098.0859363195477	3098.0859363195477	3098.0859363195477	3098.0859363195477	3098.0859363195477	3098.0859363195477	3098.0859363195477	3098.0859363195477	3098.0859363195477	3098.0859363195477	3098.0859363195477	3098.0859363195477	3098.0859363195477	3098.0859363195477
3098.0859363195477	3098.0859363195477	3098.0859363195477	3098.0859363195477	3098.0859363195477	3098.0859363195477	3098.0859363195477	3098.0859363195477	3098.0859363195477	3098.0859363195477	3098.0859363195477	3098.0859363195477	3098.0859363195477	3098.0859363195477	3098.0859363195477	3098.0859363195477	3098.0859363195477	3098.0859363195477	3098.0859363195477	3098.0859363195477	3098.0859363195477	3098.0859363195477	3098.0859363195477	3098.0859363195477	3098.0859363195477	3098.0859363195477	3098.0859363195477	3098.0859363195477	3098.0859363195477	3098.0859363195477
3098.0859363195477	3098.0859363195477	3098.0859363195477	3098.0859363195477	3098.0859363195477	3098.0859363195477	3098.0859363195477	3098.0859363195477	3098.0859363195477	3098.0859363195477	3098.0859363195477	3098.0859363195477	3098.0859363195477	3098.0859363195477	3098.0859363195477	3098.0859363195477	3098.0859363195477	3098.0859363195477	3098.0859363195477	3098.0859363195477	3098.0859363195477	3098.0859363195477	3098.0859363195477	3098.0859363195477	3098.0859363195477	3098.0859363195477	3098.0859363195477	3098.0859363195477	3098.0859363195477	3098.0859363195477
3098.0859363195477	3098.0859363195477	3098.0859363195477	3098.0859363195477	3098.0859363195477	3098.0859363195477	3098.0859363195477	3098.0859363195477	3098.0859363195477	3098.0859363195477	3098.0859363195477	3098.0859363195477	3098.0859363195477	3098.0859363195477	3098.0859363195477	3098.0859363195477	3098.0859363195477	3098.0859363195477	3098.0859363195477	3098.0859363195477	3098.0859363195477	3098.0859363195477	3098.0859363195477	3098.0859363195477	3098.0859363195477	3098.0859363195477	3098.0859363195477	3098.0859363195477	3098.0859363195477	3098.0859363195477
3098.0859363195477	3098.0859363195477	3098.0859363195477	3098.0859363195477	3098.0859363195477	3098.0859363195477	3098.0859363195477	3098.0859363195477	3098.0859363195477	3098.0859363195477	3098.0859363195477	3098.0859363195477	3098.0859363195477	3098.0859363195477	3098.0859363195477	3098.0859363195477	3098.0859363195477	3098.0859363195477	3098.0859363195477	3098.0859363195477	3098.0859363195477	3098.0859363195477	3098.0859363195477	3098.0859363195477	3098.0859363195477	3098.0859363195477	3098.0859363195477	3098.0859363195477	3098.0859363195477	3098.0859363195477
3098.0859363195477	3098.0859363195477	3098.0859363195477	3098.0859363195477	3098.0859363195477	3098.0859363195477	3098.0859363195477	3098.0859363195477	3098.0859363195477	3098.0859363195477	3098.0859363195477	3098.0859363195477	3098.0859363195477	3098.0859363195477	3098.0859363195477	3098.0859363195477	3098.0859363195477	3098.0859363195477	3098.0859363195477	3098.0859363195477	3098.0859363195477	3098.0859363195477	3098.0859363195477	3098.0859363195477	3098.0859363195477	3098.0859363195477	3098.0859363195477	3098.0859363195477	3098.0859363195477	3098.0859363195477
3073.0072275493512	3073.0072275493512	3073.0072275493512	3073.0072275493512	3073.0072275493512	3073.0072275493512	3073.0072275493512	3073.0072275493512	3073.0072275493512	3073.0072275493512	3073.0072275493512	3073.0072275493512	3073.0072275493512	3073.0072275493512	3073.0072275493512	3073.0072275493512	3073.0072275493512	3073.0072275493512	3073.0072275493512	3073.0072275493512	3073.0072275493512	3073.0072275493512	3073.0072275493512	3073.0072275493512	3073.0072275493512	3073.0072275493512	3073.0072275493512	3073.0072275493512	3073.0072275493512	3073.0072275493512
3055.884890579311	3055.884890579311	3055.884890579311	3055.884890579311	3055.884890579311	3055.884890579311	3055.884890579311	3055.884890579311	3055.884890579311	3055.884890579311	3055.884890579311	3055.884890579311	3055.884890579311	3055.884890579311	3055.884890579311	3055.884890579311	3055.884890579311	3055.884890579311	3055.884890579311	3055.884890579311	3055.884890579311	3055.884890579311	3055.884890579311	3055.884890579311	3055.884890579311	3055.884890579311	3055.884890579311	3055.884890579311	3055.884890579311	3055.884890579311
3055.884890579311	3055.884890579311	3055.884890579311	3055.884890579311	3055.884890579311	3055.884890579311	3055.884890579311	3055.884890579311	3055.884890579311	3055.884890579311	3055.884890579311	3055.884890579311	3055.884890579311	3055.884890579311	3055.884890579311	3055.884890579311	3055.884890579311	3055.884890579311	3055.884890579311	3055.884890579311	3055.884890579311	3055.884890579311	3055.884890579311	3055.884890579311	3055.884890579311	3055.884890579311	3055.884890579311	3055.884890579311	3055.884890579311	3055.884890579311
3034.21307834532	3034.21307834532	3034.21307834532	3034.21307834532	3034.21307834532	3034.21307834532	3034.21307834532	3034.21307834532	3034.21307834532	3034.21307834532	3034.21307834532	3034.21307834532	3034.21307834532	3034.21307834532	3034.21307834532	3034.21307834532	3034.21307834532	3034.21307834532	3034.21307834532	3034.21307834532	3034.21307834532	3034.21307834532	3034.21307834532	3034.21307834532	3034.21307834532	3034.21307834532	3034.21307834532	3034.21307834532	3034.21307834532	3034.21307834532
3034.21307834532	3034.21307834532	3034.21307834532	3034.21307834532	3034.21307834532	3034.21307834532	3034.21307834532	3034.21307834532	3034.21307834532	3034.21307834532	3034.21307834532	3034.21307834532	3034.21307834532	3034.21307834532	3034.21307834532	3034.21307834532	3034.21307834532	3034.21307834532	3034.21307834532	3034.21307834532	3034.21307834532	3034.21307834532	3034.21307834532	3034.21307834532	3034.21307834532	3034.21307834532	3034.21307834532	3034.21307834532	3034.21307834532	3034.21307834532
2923.570154583861	2923.570154583861	2923.570154583861	2923.570154583861	2923.570154583861	2923.570154583861	2923.570154583861	2923.570154583861	2923.570154583861	2923.570154583861	2923.570154583861	2923.570154583861	2923.570154583861	2923.570154583861	2923.570154583861	2923.570154583861	2923.570154583861	2923.570154583861	2923.570154583861	2923.570154583861	2923.570154583861	2923.570154583861	2923.570154583861	2923.570154583861	2923.570154583861	2923.570154583861	2923.570154583861	2923.570154583861	2923.570154583861	2923.570154583861
2923.570154583861	2923.570154583861	2923.570154583861	2923.570154583861	2923.570154583861	2923.570154583861	2923.570154583861	2923.570154583861	2923.570154583861	2923.570154583861	2923.570154583861	2923.570154583861	2923.570154583861	2923.570154583861	2923.570154583861	2923.570154583861	2923.570154583861	2923.570154583861	2923.570154583861	2923.570154583861	2923.570154583861	2923.570154583861	2923.570154583861	2923.570154583861	2923.570154583861	2923.570154583861	2923.570154583861	2923.570154583861	2923.570154583861	2923.570154583861
2906.7201962264153	2906.7201962264153	2906.7201962264153	2906.7201962264153	2906.7201962264153	2906.7201962264153	2906.7201962264153	2906.7201962264153	2906.7201962264153	2906.7201962264153	2906.7201962264153	2906.7201962264153	2906.7201962264153	2906.7201962264153	2906.7201962264153	2906.7201962264153	2906.7201962264153	2906.7201962264153	2906.7201962264153	2906.7201962264153	2906.7201962264153	2906.7201962264153	2906.7201962264153	2906.7201962264153	2906.7201962264153	2906.7201962264153	2906.7201962264153	2906.7201962264153	2906.7201962264153	2906.7201962264153
2906.7201962264153	2906.7201962264153	2906.7201962264153	2906.7201962264153	2906.7201962264153	2906.7201962264153	2906.7201962264153	2906.7201962264153	2906.7201962264153	2906.7201962264153	2906.7201962264153	2906.7201962264153	2906.7201962264153	2906.7201962264153	2906.7201962264153	2906.7201962264153	2906.7201962264153	2906.7201962264153	2906.7201962264153	2906.7201962264153	2906.7201962264153	2906.7201962264153	2906.7201962264153	2906.7201962264153	2906.7201962264153	2906.7201962264153	2906.7201962264153	2906.7201962264153	2906.7201962264153	2906.7201962264153
2898.3674006468227	2898.3674006468227	2898.3674006468227	2898.3674006468227	2898.3674006468227	2898.3674006468227	2898.3674006468227	2898.3674006468227	2898.3674006468227	2898.3674006468227	2898.3674006468227	2898.3674006468227	2898.3674006468227	2898.3674006468227	2898.3674006468227	2898.3674006468227	2898.3674006468227	2898.3674006468227	2898.3674006468227	2898.3674006468227	2898.3674006468227	2898.3674006468227	2898.3674006468227	2898.3674006468227	2898.3674006468227	2898.3674006468227	2898.3674006468227	2898.3674006468227	2898.3674006468227	2898.3674006468227
2894.1628087574054	2894.1628087574054	2894.1628087574054	2894.1628087574054	2894.1628087574054	2894.1628087574054	2894.1628087574054	2894.1628087574054	2894.1628087574054	2894.1628087574054	2894.1628087574054	2894.1628087574054	2894.1628087574054	2894.1628087574054	2894.1628087574054	2894.1628087574054	2894.1628087574054	2894.1628087574054	2894.1628087574054	2894.1628087574054	2894.1628087574054	2894.1628087574054	2894.1628087574054	2894.1628087574054	2894.1628087574054	2894.1628087574054	2894.1628087574054	2894.1628087574054	2894.1628087574054	2894.1628087574054
2894.1628087574054	2894.1628087574054	2894.1628087574054	2894.1628087574054	2894.1628087574054	2894.1628087574054	2894.1628087574054	2894.1628087574054	2894.1628087574054	2894.1628087574054	2894.1628087574054	2894.1628087574054	2894.1628087574054	2894.1628087574054	2894.1628087574054	2894.1628087574054	2894.1628087574054	2894.1628087574054	2894.1628087574054	2894.1628087574054	2894.1628087574054	2894.1628087574054	2894.1628087574054	2894.1628087574054	2894.1628087574054	2894.1628087574054	2894.1628087574054	2894.1628087574054	2894.1628087574054	2894.1628087574054
2891.8131204732786	2891.8131204732786	2891.8131204732786	2891.8131204732786	2891.8131204732786	2891.8131204732786	2891.8131204732786	2891.8131204732786	2891.8131204732786	2891.8131204732786	2891.8131204732786	2891.8131204732786	2891.8131204732786	2891.8131204732786	2891.8131204732786	2891.8131204732786	2891.8131204732786	2891.8131204732786	2891.8131204732786	2891.8131204732786	2891.8131204732786	2891.8131204732786	2891.8131204732786	2891.8131204732786	2891.8131204732786	2891.8131204732786	2891.8131204732786	2891.8131204732786	2891.8131204732786	2891.8131204732786
2849.0909358480253	2849.0909358480253	2849.0909358480253	2849.0909358480253	2849.0909358480253	2849.0909358480253	2849.0909358480253	2849.0909358480253	2849.0909358480253	2849.0909358480253	2849.0909358480253	2849.0909358480253	2849.0909358480253	2849.0909358480253	2849.0909358480253	2849.0909358480253	2849.0909358480253	2849.0909358480253	2849.0909358480253	2849.0909358480253	2849.0909358480253	2849.0909358480253	2849.0909358480253	2849.0909358480253	2849.0909358480253	2849.0909358480253	2849.0909358480253	2849.0909358480253	2849.0909358480253	2849.0909358480253
2849.0909358480253	2849.0909358480253	2849.0909358480253	2849.0909358480253	2849.0909358480253	2849.0909358480253	2849.0909358480253	2849.0909358480253	2849.0909358480253	2849.0909358480253	2849.0909358480253	2849.0909358480253	2849.0909358480253	2849.0909358480253	2849.0909358480253	2849.0909358480253	2849.0909358480253	2849.0909358480253	2849.0909358480253	2849.0909358480253	2849.0909358480253	2849.0909358480253	2849.0909358480253	2849.0909358480253	2849.0909358480253	2849.0909358480253	2849.0909358480253	2849.0909358480253	2849.0909358480253	2849.0909358480253
2849.0787092109863	2849.0787092109863	2849.0787092109863	2849.0787092109863	2849.0787092109863	2849.0787092109863	2849.0787092109863	2849.0787092109863	2849.0787092109863	2849.0787092109863	2849.0787092109863	2849.0787092109863	2849.0787092109863	2849.0787092109863	2849.0787092109863	2849.0787092109863	2849.0787092109863	2849.0787092109863	2849.0787092109863	2849.0787092109863	2849.0787092109863	2849.0787092109863	2849.0787092109863	2849.0787092109863	2849.0787092109863	2849.0787092109863	2849.0787092109863	2849.0787092109863	2849.0787092109863	2849.0787092109863
2793.676466298367	2793.676466298367	2793.676466298367	2793.676466298367	2793.676466298367	2793.676466298367	2793.676466298367	2793.676466298367	2793.676466298367	2793.676466298367	2793.676466298367	2793.676466298367	2793.676466298367	2793.676466298367	2793.676466298367	2793.676466298367	2793.676466298367	2793.676466298367	2793.676466298367	2793.676466298367	2793.676466298367	2793.676466298367	2793.676466298367	2793.676466298367	2793.676466298367	2793.676466298367	2793.676466298367	2793.676466298367	2793.676466298367	2793.676466298367
2793.676466298367	2793.676466298367	2793.676466298367	2793.676466298367	2793.676466298367	2793.676466298367	2793.676466298367	2793.676466298367	2793.676466298367	2793.676466298367	2793.676466298367	2793.676466298367	2793.676466298367	2793.676466298367	2793.676466298367	2793.676466298367	2793.676466298367	2793.676466298367	2793.676466298367	2793.676466298367	2793.676466298367	2793.676466298367	2793.676466298367	2793.676466298367	2793.676466298367	2793.676466298367	2793.676466298367	2793.676466298367	2793.676466298367	2793.676466298367
2793.676466298367	2793.676466298367	2793.676466298367	2793.676466298367	2793.676466298367	2793.676466298367	2793.676466298367	2793.676466298367	2793.676466298367	2793.676466298367	2793.676466298367	2793.676466298367	2793.676466298367	2793.676466298367	2793.676466298367	2793.676466298367	2793.676466298367	2793.676466298367	2793.676466298367	2793.676466298367	2793.676466298367	2793.676466298367	2793.676466298367	2793.676466298367	2793.676466298367	2793.676466298367	2793.676466298367	2793.676466298367	2793.676466298367	2793.676466298367
2767.53330909612	2767.53330909612	2767.53330909612	2767.53330909612	2767.53330909612	2767.53330909612	2767.53330909612	2767.53330909612	2767.53330909612	2767.53330909612	2767.53330909612	2767.53330909612	2767.53330909612	2767.53330909612	2767.53330909612	2767.53330909612	2767.53330909612	2767.53330909612	2767.53330909612	2767.53330909612	2767.53330909612	2767.53330909612	2767.53330909612	2767.53330909612	2767.53330909612	2767.53330909612	2767.53330909612	2767.53330909612	2767.53330909612	2767.53330909612
2745.6681182211637	2745.6681182211637	2745.6681182211637	2745.6681182211637	2745.6681182211637	2745.6681182211637	2745.6681182211637	2745.6681182211637	2745.6681182211637	2745.6681182211637	2745.6681182211637	2745.6681182211637	2745.6681182211637	2745.6681182211637	2745.6681182211637	2745.6681182211637	2745.6681182211637	2745.6681182211637	2745.6681182211637	2745.6681182211637	2745.6681182211637	2745.6681182211637	2745.6681182211637	2745.6681182211637	2745.6681182211637	2745.6681182211637	2745.6681182211637	2745.6681182211637	2745.6681182211637	2745.6681182211637
2739.156804315375	2739.156804315375	2739.156804315375	2739.156804315375	2739.156804315375	2739.156804315375	2739.156804315375	2739.156804315375	2739.156804315375	2739.156804315375	2739.156804315375	2739.156804315375	2739.156804315375	2739.156804315375	2739.156804315375	2739.156804315375	2739.156804315375	2739.156804315375	2739.156804315375	2739.156804315375	2739.156804315375	2739.156804315375	2739.156804315375	2739.156804315375	2739.156804315375	2739.156804315375	2739.156804315375	2739.156804315375	2739.156804315375	2739.156804315375
2724.376270225888	2724.376270225888	2724.376270225888	2724.376270225888	2724.376270225888	2724.376270225888	2724.376270225888	2724.376270225888	2724.376270225888	2724.376270225888	2724.376270225888	2724.376270225888	2724.376270225888	2724.376270225888	2724.376270225888	2724.376270225888	2724.376270225888	2724.376270225888	2724.376270225888	2724.376270225888	2724.376270225888	2724.376270225888	2724.376270225888	2724.376270225888	2724.376270225888	2724.376270225888	2724.376270225888	2724.376270225888	2724.376270225888	2724.376270225888
2710.6433889982663	2710.6433889982663	2710.6433889982663	2710.6433889982663	2710.6433889982663	2710.6433889982663	2710.6433889982663	2710.6433889982663	2710.6433889982663	2710.6433889982663	2710.6433889982663	2710.6433889982663	2710.6433889982663	2710.6433889982663	2710.6433889982663	2710.6433889982663	2710.6433889982663	2710.6433889982663	2710.6433889982663	2710.6433889982663	2710.6433889982663	2710.6433889982663	2710.6433889982663	2710.6433889982663	2710.6433889982663	2710.6433889982663	2710.6433889982663	2710.6433889982663	2710.6433889982663	2710.6433889982663
2694.572337280612	2694.572337280612	2694.572337280612	2694.572337280612	2694.572337280612	2694.572337280612	2694.572337280612	2694.572337280612	2694.572337280612	2694.572337280612	2694.572337280612	2694.572337280612	2694.572337280612	2694.572337280612	2694.572337280612	2694.572337280612	2694.572337280612	2694.572337280612	2694.572337280612	2694.572337280612	2694.572337280612	2694.572337280612	2694.572337280612	2694.572337280612	2694.572337280612	2694.572337280612	2694.572337280612	2694.572337280612	2694.572337280612	2694.572337280612
2694.572337280612	2694.572337280612	2694.572337280612	2694.572337280612	2694.572337280612	2694.572337280612	2694.572337280612	2694.572337280612	2694.572337280612	2694.572337280612	2694.572337280612	2694.572337280612	2694.572337280612	2694.572337280612	2694.572337280612	2694.572337280612	2694.572337280612	2694.572337280612	2694.572337280612	2694.572337280612	2694.572337280612	2694.572337280612	2694.572337280612	2694.572337280612	2694.572337280612	2694.572337280612	2694.572337280612	2694.572337280612	2694.572337280612	2694.572337280612
2694.572337280612	2694.572337280612	2694.572337280612	2694.572337280612	2694.572337280612	2694.572337280612	2694.572337280612	2694.572337280612	2694.572337280612	2694.572337280612	2694.572337280612	2694.572337280612	2694.572337280612	2694.572337280612	2694.572337280612	2694.572337280612	2694.572337280612	2694.572337280612	2694.572337280612	2694.572337280612	2694.572337280612	2694.572337280612	2694.572337280612	2694.572337280612	2694.572337280612	2694.572337280612	2694.572337280612	2694.572337280612	2694.572337280612	2694.572337280612
2694.572337280612	2694.572337280612	2694.572337280612	2694.572337280612	2694.572337280612	2694.572337280612	2694.572337280612	2694.572337280612	2694.572337280612	2694.572337280612	2694.572337280612	2694.572337280612	2694.572337280612	2694.572337280612	2694.572337280612	2694.572337280612	2694.572337280612	2694.572337280612	2694.572337280612	2694.572337280612	2694.572337280612	2694.572337280612	2694.572337280612	2694.572337280612	2694.572337280612	2694.572337280612	2694.572337280612	2694.572337280612	2694.572337280612	2694.572337280612
2694.572337280612	2694.572337280612	2694.572337280612	2694.572337280612	2694.572337280612	2694.572337280612	2694.572337280612	2694.572337280612	2694.572337280612	2694.572337280612	2694.572337280612	2694.572337280612	2694.572337280612	2694.572337280612	2694.572337280612	2694.572337280612	2694.572337280612	2694.572337280612	2694.572337280612	2694.572337280612	2694.572337280612	2694.572337280612	2694.572337280612	2694.572337280612	2694.572337280612	2694.572337280612	2694.572337280612	2694.572337280612	2694.572337280612	2694.572337280612
2694.572337280612	2694.572337280612	2694.572337280612	2694.572337280612	2694.572337280612	2694.572337280612	2694.572337280612	2694.572337280612	2694.572337280612	2694.572337280612	2694.572337280612	2694.572337280612	2694.572337280612	2694.572337280612	2694.572337280612	2694.572337280612	2694.572337280612	2694.572337280612	2694.572337280612	2694.572337280612	2694.572337280612	2694.572337280612	2694.572337280612	2694.572337280612	2694.572337280612	2694.572337280612	2694.572337280612	2694.572337280612	2694.572337280612	2694.572337280612
2694.572337280612	2694.572337280612	2694.572337280612	2694.572337280612	2694.572337280612	2694.572337280612	2694.572337280612	2694.572337280612	2694.572337280612	2694.572337280612	2694.572337280612	2694.572337280612	2694.572337280612	2694.572337280612	2694.572337280612	2694.572337280612	2694.572337280612	2694.572337280612	2694.572337280612	2694.572337280612	2694.572337280612	2694.572337280612	2694.572337280612	2694.572337280612	2694.572337280612	2694.572337280612	2694.572337280612	2694.572337280612	2694.572337280612	2694.572337280612
2694.572337280612	2694.572337280612	2694.572337280612	2694.572337280612	2694.572337280612	2694.572337280612	2694.572337280612	2694.572337280612	2694.572337280612	2694.572337280612	2694.572337280612	2694.572337280612	2694.572337280612	2694.572337280612	2694.572337280612	2694.572337280612	2694.572337280612	2694.572337280612	2694.572337280612	2694.572337280612	2694.572337280612	2694.572337280612	2694.572337280612	2694.572337280612	2694.572337280612	2694.572337280612	2694.572337280612	2694.572337280612	2694.572337280612	2694.572337280612
2663.8197210663966	2663.8197210663966	2663.8197210663966	2663.8197210663966	2663.8197210663966	2663.8197210663966	2663.8197210663966	2663.8197210663966	2663.8197210663966	2663.8197210663966	2663.8197210663966	2663.8197210663966	2663.8197210663966	2663.8197210663966	2663.8197210663966	2663.8197210663966	2663.8197210663966	2663.8197210663966	2663.8197210663966	2663.8197210663966	2663.8197210663966	2663.8197210663966	2663.8197210663966	2663.8197210663966	2663.8197210663966	2663.8197210663966	2663.8197210663966	2663.8197210663966	2663.8197210663966	2663.8197210663966
2643.9422738661597	2643.9422738661597	2643.9422738661597	2643.9422738661597	2643.9422738661597	2643.9422738661597	2643.9422738661597	2643.9422738661597	2643.9422738661597	2643.9422738661597	2643.9422738661597	2643.9422738661597	2643.9422738661597	2643.9422738661597	2643.9422738661597	2643.9422738661597	2643.9422738661597	2643.9422738661597	2643.9422738661597	2643.9422738661597	2643.9422738661597	2643.9422738661597	2643.9422738661597	2643.9422738661597	2643.9422738661597	2643.9422738661597	2643.9422738661597	2643.9422738661597	2643.9422738661597	2643.9422738661597
2643.9422738661597	2643.9422738661597	2643.9422738661597	2643.9422738661597	2643.9422738661597	2643.9422738661597	2643.9422738661597	2643.9422738661597	2643.9422738661597	2643.9422738661597	2643.9422738661597	2643.9422738661597	2643.9422738661597	2643.9422738661597	2643.9422738661597	2643.9422738661597	2643.9422738661597	2643.9422738661597	2643.9422738661597	2643.9422738661597	2643.9422738661597	2643.9422738661597	2643.9422738661597	2643.9422738661597	2643.9422738661597	2643.9422738661597	2643.9422738661597	2643.9422738661597	2643.9422738661597	2643.9422738661597
2643.9422738661597	2643.9422738661597	2643.9422738661597	2643.9422738661597	2643.9422738661597	2643.9422738661597	2643.9422738661597	2643.9422738661597	2643.9422738661597	2643.9422738661597	2643.9422738661597	2643.9422738661597	2643.9422738661597	2643.9422738661597	2643.9422738661597	2643.9422738661597	2643.9422738661597	2643.9422738661597	2643.9422738661597	2643.9422738661597	2643.9422738661597	2643.9422738661597	2643.9422738661597	2643.9422738661597	2643.9422738661597	2643.9422738661597	2643.9422738661597	2643.9422738661597	2643.9422738661597	2643.9422738661597
2642.9753389612492	2642.9753389612492	2642.9753389612492	2642.9753389612492	2642.9753389612492	2642.9753389612492	2642.9753389612492	2642.9753389612492	2642.9753389612492	2642.9753389612492	2642.9753389612492	2642.9753389612492	2642.9753389612492	2642.9753389612492	2642.9753389612492	2642.9753389612492	2642.9753389612492	2642.9753389612492	2642.9753389612492	2642.9753389612492	2642.9753389612492	2642.9753389612492	2642.9753389612492	2642.9753389612492	2642.9753389612492	2642.9753389612492	2642.9753389612492	2642.9753389612492	2642.9753389612492	2642.9753389612492
2626.728819320563	2626.728819320563	2626.728819320563	2626.728819320563	2626.728819320563	2626.728819320563	2626.728819320563	2626.728819320563	2626.728819320563	2626.728819320563	2626.728819320563	2626.728819320563	2626.728819320563	2626.728819320563	2626.728819320563	2626.728819320563	2626.728819320563	2626.728819320563	2626.728819320563	2626.728819320563	2626.728819320563	2626.728819320563	2626.728819320563	2626.728819320563	2626.728819320563	2626.728819320563	2626.728819320563	2626.728819320563	2626.728819320563	2626.728819320563
2616.7822624728133	2616.7822624728133	2616.7822624728133	2616.7822624728133	2616.7822624728133	2616.7822624728133	2616.7822624728133	2616.7822624728133	2616.7822624728133	2616.7822624728133	2616.7822624728133	2616.7822624728133	2616.7822624728133	2616.7822624728133	2616.7822624728133	2616.7822624728133	2616.7822624728133	2616.7822624728133	2616.7822624728133	2616.7822624728133	2616.7822624728133	2616.7822624728133	2616.7822624728133	2616.7822624728133	2616.7822624728133	2616.7822624728133	2616.7822624728133	2616.7822624728133	2616.7822624728133	2616.7822624728133
2614.0238544926747	2614.0238544926747	2614.0238544926747	2614.0238544926747	2614.0238544926747	2614.0238544926747	2614.0238544926747	2614.0238544926747	2614.0238544926747	2614.0238544926747	2614.0238544926747	2614.0238544926747	2614.0238544926747	2614.0238544926747	2614.0238544926747	2614.0238544926747	2614.0238544926747	2614.0238544926747	2614.0238544926747	2614.0238544926747	2614.0238544926747	2614.0238544926747	2614.0238544926747	2614.0238544926747	2614.0238544926747	2614.0238544926747	2614.0238544926747	2614.0238544926747	2614.0238544926747	2614.0238544926747
2605.6631938463643	2605.6631938463643	2605.6631938463643	2605.6631938463643	2605.6631938463643	2605.6631938463643	2605.6631938463643	2605.6631938463643	2605.6631938463643	2605.6631938463643	2605.6631938463643	2605.6631938463643	2605.6631938463643	2605.6631938463643	2605.6631938463643	2605.6631938463643	2605.6631938463643	2605.6631938463643	2605.6631938463643	2605.6631938463643	2605.6631938463643	2605.6631938463643	2605.6631938463643	2605.6631938463643	2605.6631938463643	2605.6631938463643	2605.6631938463643	2605.6631938463643	2605.6631938463643	2605.6631938463643
2598.3056251036965	2598.3056251036965	2598.3056251036965	2598.3056251036965	2598.3056251036965	2598.3056251036965	2598.3056251036965	2598.3056251036965	2598.3056251036965	2598.3056251036965	2598.3056251036965	2598.3056251036965	2598.3056251036965	2598.3056251036965	2598.3056251036965	2598.3056251036965	2598.3056251036965	2598.3056251036965	2598.3056251036965	2598.3056251036965	2598.3056251036965	2598.3056251036965	2598.3056251036965	2598.3056251036965	2598.3056251036965	2598.3056251036965	2598.3056251036965	2598.3056251036965	2598.3056251036965	2598.3056251036965
2598.3056251036965	2598.3056251036965	2598.3056251036965	2598.3056251036965	2598.3056251036965	2598.3056251036965	2598.3056251036965	2598.3056251036965	2598.3056251036965	2598.3056251036965	2598.3056251036965	2598.3056251036965	2598.3056251036965	2598.3056251036965	2598.3056251036965	2598.3056251036965	2598.3056251036965	2598.3056251036965	2598.3056251036965	2598.3056251036965	2598.3056251036965	2598.3056251036965	2598.3056251036965	2598.3056251036965	2598.3056251036965	2598.3056251036965	2598.3056251036965	2598.3056251036965	2598.3056251036965	2598.3056251036965
2588.4114681413903	2588.4114681413903	2588.4114681413903	2588.4114681413903	2588.4114681413903	2588.4114681413903	2588.4114681413903	2588.4114681413903	2588.4114681413903	2588.4114681413903	2588.4114681413903	2588.4114681413903	2588.4114681413903	2588.4114681413903	2588.4114681413903	2588.4114681413903	2588.4114681413903	2588.4114681413903	2588.4114681413903	2588.4114681413903	2588.4114681413903	2588.4114681413903	2588.4114681413903	2588.4114681413903	2588.4114681413903	2588.4114681413903	2588.4114681413903	2588.4114681413903	2588.4114681413903	2588.4114681413903
2588.4114681413903	2588.4114681413903	2588.4114681413903	2588.4114681413903	2588.4114681413903	2588.4114681413903	2588.4114681413903	2588.4114681413903	2588.4114681413903	2588.4114681413903	2588.4114681413903	2588.4114681413903	2588.4114681413903	2588.4114681413903	2588.4114681413903	2588.4114681413903	2588.4114681413903	2588.4114681413903	2588.4114681413903	2588.4114681413903	2588.4114681413903	2588.4114681413903	2588.4114681413903	2588.4114681413903	2588.4114681413903	2588.4114681413903	2588.4114681413903	2588.4114681413903	2588.4114681413903	2588.4114681413903
2588.4114681413903	2588.4114681413903	2588.4114681413903	2588.4114681413903	2588.4114681413903	2588.4114681413903	2588.4114681413903	2588.4114681413903	2588.4114681413903	2588.4114681413903	2588.4114681413903	2588.4114681413903	2588.4114681413903	2588.4114681413903	2588.4114681413903	2588.4114681413903	2588.4114681413903	2588.4114681413903	2588.4114681413903	2588.4114681413903	2588.4114681413903	2588.4114681413903	2588.4114681413903	2588.4114681413903	2588.4114681413903	2588.4114681413903	2588.4114681413903	2588.4114681413903	2588.4114681413903	2588.4114681413903
2588.4114681413903	2588.4114681413903	2588.4114681413903	2588.4114681413903	2588.4114681413903	2588.4114681413903	2588.4114681413903	2588.4114681413903	2588.4114681413903	2588.4114681413903	2588.4114681413903	2588.4114681413903	2588.4114681413903	2588.4114681413903	2588.4114681413903	2588.4114681413903	2588.4114681413903	2588.4114681413903	2588.4114681413903	2588.4114681413903	2588.4114681413903	2588.4114681413903	2588.4114681413903	2588.4114681413903	2588.4114681413903	2588.4114681413903	2588.4114681413903	2588.4114681413903	2588.4114681413903	2588.4114681413903
2588.4114681413903	2588.4114681413903	2588.4114681413903	2588.4114681413903	2588.4114681413903	2588.4114681413903	2588.4114681413903	2588.4114681413903	2588.4114681413903	2588.4114681413903	2588.4114681413903	2588.4114681413903	2588.4114681413903	2588.4114681413903	2588.4114681413903	2588.4114681413903	2588.4114681413903	2588.4114681413903	2588.4114681413903	2588.4114681413903	2588.4114681413903	2588.4114681413903	2588.4114681413903	2588.4114681413903	2588.4114681413903	2588.4114681413903	2588.4114681413903	2588.4114681413903	2588.4114681413903	2588.4114681413903
2588.4114681413903	2588.4114681413903	2588.4114681413903	2588.4114681413903	2588.4114681413903	2588.4114681413903	2588.4114681413903	2588.4114681413903	2588.4114681413903	2588.4114681413903	2588.4114681413903	2588.4114681413903	2588.4114681413903	2588.4114681413903	2588.4114681413903	2588.4114681413903	2588.4114681413903	2588.4114681413903	2588.4114681413903	2588.4114681413903	2588.4114681413903	2588.4114681413903	2588.4114681413903	2588.4114681413903	2588.4114681413903	2588.4114681413903	2588.4114681413903	2588.4114681413903	2588.4114681413903	2588.4114681413903
2588.4114681413903	2588.4114681413903	2588.4114681413903	2588.4114681413903	2588.4114681413903	2588.4114681413903	2588.4114681413903	2588.4114681413903	2588.4114681413903	2588.4114681413903	2588.4114681413903	2588.4114681413903	2588.4114681413903	2588.4114681413903	2588.4114681413903	2588.4114681413903	2588.4114681413903	2588.4114681413903	2588.4114681413903	2588.4114681413903	2588.4114681413903	2588.4114681413903	2588.4114681413903	2588.4114681413903	2588.4114681413903	2588.4114681413903	2588.4114681413903	2588.4114681413903	2588.4114681413903	2588.4114681413903
2588.4114681413903	2588.4114681413903	2588.4114681413903	2588.4114681413903	2588.4114681413903	2588.4114681413903	2588.4114681413903	2588.4114681413903	2588.4114681413903	2588.4114681413903	2588.4114681413903	2588.4114681413903	2588.4114681413903	2588.4114681413903	2588.4114681413903	2588.4114681413903	2588.4114681413903	2588.4114681413903	2588.4114681413903	2588.4114681413903	2588.4114681413903	2588.4114681413903	2588.4114681413903	2588.4114681413903	2588.4114681413903	2588.4114681413903	2588.4114681413903	2588.4114681413903	2588.4114681413903	2588.4114681413903
2584.3953826288225	2584.3953826288225	2584.3953826288225	2584.3953826288225	2584.3953826288225	2584.3953826288225	2584.3953826288225	2584.3953826288225	2584.3953826288225	2584.3953826288225	2584.3953826288225	2584.3953826288225	2584.3953826288225	2584.3953826288225	2584.3953826288225	2584.3953826288225	2584.3953826288225	2584.3953826288225	2584.3953826288225	2584.3953826288225	2584.3953826288225	2584.3953826288225	2584.3953826288225	2584.3953826288225	2584.3953826288225	2584.3953826288225	2584.3953826288225	2584.3953826288225	2584.3953826288225	2584.3953826288225
2562.9432348632135	2562.9432348632135	2562.9432348632135	2562.9432348632135	2562.9432348632135	2562.9432348632135	2562.9432348632135	2562.9432348632135	2562.9432348632135	2562.9432348632135	2562.9432348632135	2562.9432348632135	2562.9432348632135	2562.9432348632135	2562.9432348632135	2562.9432348632135	2562.9432348632135	2562.9432348632135	2562.9432348632135	2562.9432348632135	2562.9432348632135	2562.9432348632135	2562.9432348632135	2562.9432348632135	2562.9432348632135	2562.9432348632135	2562.9432348632135	2562.9432348632135	2562.9432348632135	2562.9432348632135
2562.9432348632135	2562.9432348632135	2562.9432348632135	2562.9432348632135	2562.9432348632135	2562.9432348632135	2562.9432348632135	2562.9432348632135	2562.9432348632135	2562.9432348632135	2562.9432348632135	2562.9432348632135	2562.9432348632135	2562.9432348632135	2562.9432348632135	2562.9432348632135	2562.9432348632135	2562.9432348632135	2562.9432348632135	2562.9432348632135	2562.9432348632135	2562.9432348632135	2562.9432348632135	2562.9432348632135	2562.9432348632135	2562.9432348632135	2562.9432348632135	2562.9432348632135	2562.9432348632135	2562.9432348632135
2558.0219205198396	2558.0219205198396	2558.0219205198396	2558.0219205198396	2558.0219205198396	2558.0219205198396	2558.0219205198396	2558.0219205198396	2558.0219205198396	2558.0219205198396	2558.0219205198396	2558.0219205198396	2558.0219205198396	2558.0219205198396	2558.0219205198396	2558.0219205198396	2558.0219205198396	2558.0219205198396	2558.0219205198396	2558.0219205198396	2558.0219205198396	2558.0219205198396	2558.0219205198396	2558.0219205198396	2558.0219205198396	2558.0219205198396	2558.0219205198396	2558.0219205198396	2558.0219205198396	2558.0219205198396
2548.7558101197596	2548.7558101197596	2548.7558101197596	2548.7558101197596	2548.7558101197596	2548.7558101197596	2548.7558101197596	2548.7558101197596	2548.7558101197596	2548.7558101197596	2548.7558101197596	2548.7558101197596	2548.7558101197596	2548.7558101197596	2548.7558101197596	2548.7558101197596	2548.7558101197596	2548.7558101197596	2548.7558101197596	2548.7558101197596	2548.7558101197596	2548.7558101197596	2548.7558101197596	2548.7558101197596	2548.7558101197596	2548.7558101197596	2548.7558101197596	2548.7558101197596	2548.7558101197596	2548.7558101197596
2548.7558101197596	2548.7558101197596	2548.7558101197596	2548.7558101197596	2548.7558101197596	2548.7558101197596	2548.7558101197596	2548.7558101197596	2548.7558101197596	2548.7558101197596	2548.7558101197596	2548.7558101197596	2548.7558101197596	2548.7558101197596	2548.7558101197596	2548.7558101197596	2548.7558101197596	2548.7558101197596	2548.7558101197596	2548.7558101197596	2548.7558101197596	2548.7558101197596	2548.7558101197596	2548.7558101197596	2548.7558101197596	2548.7558101197596	2548.7558101197596	2548.7558101197596	2548.7558101197596	2548.7558101197596
2548.7558101197596	2548.7558101197596	2548.7558101197596	2548.7558101197596	2548.7558101197596	2548.7558101197596	2548.7558101197596	2548.7558101197596	2548.7558101197596	2548.7558101197596	2548.7558101197596	2548.7558101197596	2548.7558101197596	2548.7558101197596	2548.7558101197596	2548.7558101197596	2548.7558101197596	2548.7558101197596	2548.7558101197596	2548.7558101197596	2548.7558101197596	2548.7558101197596	2548.7558101197596	2548.7558101197596	2548.7558101197596	2548.7558101197596	2548.7558101197596	2548.7558101197596	2548.7558101197596	2548.7558101197596
2548.7558101197596	2548.7558101197596	2548.7558101197596	2548.7558101197596	2548.7558101197596	2548.7558101197596	2548.7558101197596	2548.7558101197596	2548.7558101197596	2548.7558101197596	2548.7558101197596	2548.7558101197596	2548.7558101197596	2548.7558101197596	2548.7558101197596	2548.7558101197596	2548.7558101197596	2548.7558101197596	2548.7558101197596	2548.7558101197596	2548.7558101197596	2548.7558101197596	2548.7558101197596	2548.7558101197596	2548.7558101197596	2548.7558101197596	2548.7558101197596	2548.7558101197596	2548.7558101197596	2548.7558101197596
2535.72899309063	2535.72899309063	2535.72899309063	2535.72899309063	2535.72899309063	2535.72899309063	2535.72899309063	2535.72899309063	2535.72899309063	2535.72899309063	2535.72899309063	2535.72899309063	2535.72899309063	2535.72899309063	2535.72899309063	2535.72899309063	2535.72899309063	2535.72899309063	2535.72899309063	2535.72899309063	2535.72899309063	2535.72899309063	2535.72899309063	2535.72899309063	2535.72899309063	2535.72899309063	2535.72899309063	2535.72899309063	2535.72899309063	2535.72899309063
2535.72899309063	2535.72899309063	2535.72899309063	2535.72899309063	2535.72899309063	2535.72899309063	2535.72899309063	2535.72899309063	2535.72899309063	2535.72899309063	2535.72899309063	2535.72899309063	2535.72899309063	2535.72899309063	2535.72899309063	2535.72899309063	2535.72899309063	2535.72899309063	2535.72899309063	2535.72899309063	2535.72899309063	2535.72899309063	2535.72899309063	2535.72899309063	2535.72899309063	2535.72899309063	2535.72899309063	2535.72899309063	2535.72899309063	2535.72899309063
2535.72899309063	2535.72899309063	2535.72899309063	2535.72899309063	2535.72899309063	2535.72899309063	2535.72899309063	2535.72899309063	2535.72899309063	2535.72899309063	2535.72899309063	2535.72899309063	2535.72899309063	2535.72899309063	2535.72899309063	2535.72899309063	2535.72899309063	2535.72899309063	2535.72899309063	2535.72899309063	2535.72899309063	2535.72899309063	2535.72899309063	2535.72899309063	2535.72899309063	2535.72899309063	2535.72899309063	2535.72899309063	2535.72899309063	2535.72899309063
2535.72899309063	2535.72899309063	2535.72899309063	2535.72899309063	2535.72899309063	2535.72899309063	2535.72899309063	2535.72899309063	2535.72899309063	2535.72899309063	2535.72899309063	2535.72899309063	2535.72899309063	2535.72899309063	2535.72899309063	2535.72899309063	2535.72899309063	2535.72899309063	2535.72899309063	2535.72899309063	2535.72899309063	2535.72899309063	2535.72899309063	2535.72899309063	2535.72899309063	2535.72899309063	2535.72899309063	2535.72899309063	2535.72899309063	2535.72899309063
2535.72899309063	2535.72899309063	2535.72899309063	2535.72899309063	2535.72899309063	2535.72899309063	2535.72899309063	2535.72899309063	2535.72899309063	2535.72899309063	2535.72899309063	2535.72899309063	2535.72899309063	2535.72899309063	2535.72899309063	2535.72899309063	2535.72899309063	2535.72899309063	2535.72899309063	2535.72899309063	2535.72899309063	2535.72899309063	2535.72899309063	2535.72899309063	2535.72899309063	2535.72899309063	2535.72899309063	2535.72899309063	2535.72899309063	2535.72899309063
2535.72899309063	2535.72899309063	2535.72899309063	2535.72899309063	2535.72899309063	2535.72899309063	2535.72899309063	2535.72899309063	2535.72899309063	2535.72899309063	2535.72899309063	2535.72899309063	2535.72899309063	2535.72899309063	2535.72899309063	2535.72899309063	2535.72899309063	2535.72899309063	2535.72899309063	2535.72899309063	2535.72899309063	2535.72899309063	2535.72899309063	2535.72899309063	2535.72899309063	2535.72899309063	2535.72899309063	2535.72899309063	2535.72899309063	2535.72899309063
2535.72899309063	2535.72899309063	2535.72899309063	2535.72899309063	2535.72899309063	2535.72899309063	2535.72899309063	2535.72899309063	2535.72899309063	2535.72899309063	2535.72899309063	2535.72899309063	2535.72899309063	2535.72899309063	2535.72899309063	2535.72899309063	2535.72899309063	2535.72899309063	2535.72899309063	2535.72899309063	2535.72899309063	2535.72899309063	2535.72899309063	2535.72899309063	2535.72899309063	2535.72899309063	2535.72899309063	2535.72899309063	2535.72899309063	2535.72899309063
2535.72899309063	2535.72899309063	2535.72899309063	2535.72899309063	2535.72899309063	2535.72899309063	2535.72899309063	2535.72899309063	2535.72899309063	2535.72899309063	2535.72899309063	2535.72899309063	2535.72899309063	2535.72899309063	2535.72899309063	2535.72899309063	2535.72899309063	2535.72899309063	2535.72899309063	2535.72899309063	2535.72899309063	2535.72899309063	2535.72899309063	2535.72899309063	2535.72899309063	2535.72899309063	2535.72899309063	2535.72899309063	2535.72899309063	2535.72899309063
2534.212371775549	2534.212371775549	2534.212371775549	2534.212371775549	2534.212371775549	2534.212371775549	2534.212371775549	2534.212371775549	2534.212371775549	2534.212371775549	2534.212371775549	2534.212371775549	2534.212371775549	2534.212371775549	2534.212371775549	2534.212371775549	2534.212371775549	2534.212371775549	2534.212371775549	2534.212371775549	2534.212371775549	2534.212371775549	2534.212371775549	2534.212371775549	2534.212371775549	2534.212371775549	2534.212371775549	2534.212371775549	2534.212371775549	2534.212371775549
2531.9805714566296	2531.9805714566296	2531.9805714566296	2531.9805714566296	2531.9805714566296	2531.9805714566296	2531.9805714566296	2531.9805714566296	2531.9805714566296	2531.9805714566296	2531.9805714566296	2531.9805714566296	2531.9805714566296	2531.9805714566296	2531.9805714566296	2531.9805714566296	2531.9805714566296	2531.9805714566296	2531.9805714566296	2531.9805714566296	2531.9805714566296	2531.9805714566296	2531.9805714566296	2531.9805714566296	2531.9805714566296	2531.9805714566296	2531.9805714566296	2531.9805714566296	2531.9805714566296	2531.9805714566296
2531.9805714566296	2531.9805714566296	2531.9805714566296	2531.9805714566296	2531.9805714566296	2531.9805714566296	2531.9805714566296	2531.9805714566296	2531.9805714566296	2531.9805714566296	2531.9805714566296	2531.9805714566296	2531.9805714566296	2531.9805714566296	2531.9805714566296	2531.9805714566296	2531.9805714566296	2531.9805714566296	2531.9805714566296	2531.9805714566296	2531.9805714566296	2531.9805714566296	2531.9805714566296	2531.9805714566296	2531.9805714566296	2531.9805714566296	2531.9805714566296	2531.9805714566296	2531.9805714566296	2531.9805714566296
2531.9805714566296	2531.9805714566296	2531.9805714566296	2531.9805714566296	2531.9805714566296	2531.9805714566296	2531.9805714566296	2531.9805714566296	2531.9805714566296	2531.9805714566296	2531.9805714566296	2531.9805714566296	2531.9805714566296	2531.9805714566296	2531.9805714566296	2531.9805714566296	2531.9805714566296	2531.9805714566296	2531.9805714566296	2531.9805714566296	2531.9805714566296	2531.9805714566296	2531.9805714566296	2531.9805714566296	2531.9805714566296	2531.9805714566296	2531.9805714566296	2531.9805714566296	2531.9805714566296	2531.9805714566296
2529.0168110628306	2529.0168110628306	2529.0168110628306	2529.0168110628306	2529.0168110628306	2529.0168110628306	2529.0168110628306	2529.0168110628306	2529.0168110628306	2529.0168110628306	2529.0168110628306	2529.0168110628306	2529.0168110628306	2529.0168110628306	2529.0168110628306	2529.0168110628306	2529.0168110628306	2529.0168110628306	2529.0168110628306	2529.0168110628306	2529.0168110628306	2529.0168110628306	2529.0168110628306	2529.0168110628306	2529.0168110628306	2529.0168110628306	2529.0168110628306	2529.0168110628306	2529.0168110628306	2529.0168110628306
2527.276533711686	2527.276533711686	2527.276533711686	2527.276533711686	2527.276533711686	2527.276533711686	2527.276533711686	2527.276533711686	2527.276533711686	2527.276533711686	2527.276533711686	2527.276533711686	2527.276533711686	2527.276533711686	2527.276533711686	2527.276533711686	2527.276533711686	2527.276533711686	2527.276533711686	2527.276533711686	2527.276533711686	2527.276533711686	2527.276533711686	2527.276533711686	2527.276533711686	2527.276533711686	2527.276533711686	2527.276533711686	2527.276533711686	2527.276533711686
2527.276533711686	2527.276533711686	2527.276533711686	2527.276533711686	2527.276533711686	2527.276533711686	2527.276533711686	2527.276533711686	2527.276533711686	2527.276533711686	2527.276533711686	2527.276533711686	2527.276533711686	2527.276533711686	2527.276533711686	2527.276533711686	2527.276533711686	2527.276533711686	2527.276533711686	2527.276533711686	2527.276533711686	2527.276533711686	2527.276533711686	2527.276533711686	2527.276533711686	2527.276533711686	2527.276533711686	2527.276533711686	2527.276533711686	2527.276533711686
2527.276533711686	2527.276533711686	2527.276533711686	2527.276533711686	2527.276533711686	2527.276533711686	2527.276533711686	2527.276533711686	2527.276533711686	2527.276533711686	2527.276533711686	2527.276533711686	2527.276533711686	2527.276533711686	2527.276533711686	2527.276533711686	2527.276533711686	2527.276533711686	2527.276533711686	2527.276533711686	2527.276533711686	2527.276533711686	2527.276533711686	2527.276533711686	2527.276533711686	2527.276533711686	2527.276533711686	2527.276533711686	2527.276533711686	2527.276533711686
2526.4600622643643	2526.4600622643643	2526.4600622643643	2526.4600622643643	2526.4600622643643	2526.4600622643643	2526.4600622643643	2526.4600622643643	2526.4600622643643	2526.4600622643643	2526.4600622643643	2526.4600622643643	2526.4600622643643	2526.4600622643643	2526.4600622643643	2526.4600622643643	2526.4600622643643	2526.4600622643643	2526.4600622643643	2526.4600622643643	2526.4600622643643	2526.4600622643643	2526.4600622643643	2526.4600622643643	2526.4600622643643	2526.4600622643643	2526.4600622643643	2526.4600622643643	2526.4600622643643	2526.4600622643643
2523.346402744156	2523.346402744156	2523.346402744156	2523.346402744156	2523.346402744156	2523.346402744156	2523.346402744156	2523.346402744156	2523.346402744156	2523.346402744156	2523.346402744156	2523.346402744156	2523.346402744156	2523.346402744156	2523.346402744156	2523.346402744156	2523.346402744156	2523.346402744156	2523.346402744156	2523.346402744156	2523.346402744156	2523.346402744156	2523.346402744156	2523.346402744156	2523.346402744156	2523.346402744156	2523.346402744156	2523.346402744156	2523.346402744156	2523.346402744156
2523.346402744156	2523.346402744156	2523.346402744156	2523.346402744156	2523.346402744156	2523.346402744156	2523.346402744156	2523.346402744156	2523.346402744156	2523.346402744156	2523.346402744156	2523.346402744156	2523.346402744156	2523.346402744156	2523.346402744156	2523.346402744156	2523.346402744156	2523.346402744156	2523.346402744156	2523.346402744156	2523.346402744156	2523.346402744156	2523.346402744156	2523.346402744156	2523.346402744156	2523.346402744156	2523.346402744156	2523.346402744156	2523.346402744156	2523.346402744156
2520.6425797071365	2520.6425797071365	2520.6425797071365	2520.6425797071365	2520.6425797071365	2520.6425797071365	2520.6425797071365	2520.6425797071365	2520.6425797071365	2520.6425797071365	2520.6425797071365	2520.6425797071365	2520.6425797071365	2520.6425797071365	2520.6425797071365	2520.6425797071365	2520.6425797071365	2520.6425797071365	2520.6425797071365	2520.6425797071365	2520.6425797071365	2520.6425797071365	2520.6425797071365	2520.6425797071365	2520.6425797071365	2520.6425797071365	2520.6425797071365	2520.6425797071365	2520.6425797071365	2520.6425797071365
2520.6425797071365	2520.6425797071365	2520.6425797071365	2520.6425797071365	2520.6425797071365	2520.6425797071365	2520.6425797071365	2520.6425797071365	2520.6425797071365	2520.6425797071365	2520.6425797071365	2520.6425797071365	2520.6425797071365	2520.6425797071365	2520.6425797071365	2520.6425797071365	2520.6425797071365	2520.6425797071365	2520.6425797071365	2520.6425797071365	2520.6425797071365	2520.6425797071365	2520.6425797071365	2520.6425797071365	2520.6425797071365	2520.6425797071365	2520.6425797071365	2520.6425797071365	2520.6425797071365	2520.6425797071365
2520.6425797071365	2520.6425797071365	2520.6425797071365	2520.6425797071365	2520.6425797071365	2520.6425797071365	2520.6425797071365	2520.6425797071365	2520.6425797071365	2520.6425797071365	2520.6425797071365	2520.6425797071365	2520.6425797071365	2520.6425797071365	2520.6425797071365	2520.6425797071365	2520.6425797071365	2520.6425797071365	2520.6425797071365	2520.6425797071365	2520.6425797071365	2520.6425797071365	2520.6425797071365	2520.6425797071365	2520.6425797071365	2520.6425797071365	2520.6425797071365	2520.6425797071365	2520.6425797071365	2520.6425797071365
2519.984122486891	2519.984122486891	2519.984122486891	2519.984122486891	2519.984122486891	2519.984122486891	2519.984122486891	2519.984122486891	2519.984122486891	2519.984122486891	2519.984122486891	2519.984122486891	2519.984122486891	2519.984122486891	2519.984122486891	2519.984122486891	2519.984122486891	2519.984122486891	2519.984122486891	2519.984122486891	2519.984122486891	2519.984122486891	2519.984122486891	2519.984122486891	2519.984122486891	2519.984122486891	2519.984122486891	2519.984122486891	2519.984122486891	2519.984122486891
2516.4487442996483	2516.4487442996483	2516.4487442996483	2516.4487442996483	2516.4487442996483	2516.4487442996483	2516.4487442996483	2516.4487442996483	2516.4487442996483	2516.4487442996483	2516.4487442996483	2516.4487442996483	2516.4487442996483	2516.4487442996483	2516.4487442996483	2516.4487442996483	2516.4487442996483	2516.4487442996483	2516.4487442996483	2516.4487442996483	2516.4487442996483	2516.4487442996483	2516.4487442996483	2516.4487442996483	2516.4487442996483	2516.4487442996483	2516.4487442996483	2516.4487442996483	2516.4487442996483	2516.4487442996483
2516.4487442996483	2516.4487442996483	2516.4487442996483	2516.4487442996483	2516.4487442996483	2516.4487442996483	2516.4487442996483	2516.4487442996483	2516.4487442996483	2516.4487442996483	2516.4487442996483	2516.4487442996483	2516.4487442996483	2516.4487442996483	2516.4487442996483	2516.4487442996483	2516.4487442996483	2516.4487442996483	2516.4487442996483	2516.4487442996483	2516.4487442996483	2516.4487442996483	2516.4487442996483	2516.4487442996483	2516.4487442996483	2516.4487442996483	2516.4487442996483	2516.4487442996483	2516.4487442996483	2516.4487442996483
2516.4487442996483	2516.4487442996483	2516.4487442996483	2516.4487442996483	2516.4487442996483	2516.4487442996483	2516.4487442996483	2516.4487442996483	2516.4487442996483	2516.4487442996483	2516.4487442996483	2516.4487442996483	2516.4487442996483	2516.4487442996483	2516.4487442996483	2516.4487442996483	2516.4487442996483	2516.4487442996483	2516.4487442996483	2516.4487442996483	2516.4487442996483	2516.4487442996483	2516.4487442996483	2516.4487442996483	2516.4487442996483	2516.4487442996483	2516.4487442996483	2516.4487442996483	2516.4487442996483	2516.4487442996483
2516.4487442996483	2516.4487442996483	2516.4487442996483	2516.4487442996483	2516.4487442996483	2516.4487442996483	2516.4487442996483	2516.4487442996483	2516.4487442996483	2516.4487442996483	2516.4487442996483	2516.4487442996483	2516.4487442996483	2516.4487442996483	2516.4487442996483	2516.4487442996483	2516.4487442996483	2516.4487442996483	2516.4487442996483	2516.4487442996483	2516.4487442996483	2516.4487442996483	2516.4487442996483	2516.4487442996483	2516.4487442996483	2516.4487442996483	2516.4487442996483	2516.4487442996483	2516.4487442996483	2516.4487442996483
2516.1999010869395	2516.1999010869395	2516.1999010869395	2516.1999010869395	2516.1999010869395	2516.1999010869395	2516.1999010869395	2516.1999010869395	2516.1999010869395	2516.1999010869395	2516.1999010869395	2516.1999010869395	2516.1999010869395	2516.1999010869395	2516.1999010869395	2516.1999010869395	2516.1999010869395	2516.1999010869395	2516.1999010869395	2516.1999010869395	2516.1999010869395	2516.1999010869395	2516.1999010869395	2516.1999010869395	2516.1999010869395	2516.1999010869395	2516.1999010869395	2516.1999010869395	2516.1999010869395	2516.1999010869395
2513.692426458852	2513.692426458852	2513.692426458852	2513.692426458852	2513.692426458852	2513.692426458852	2513.692426458852	2513.692426458852	2513.692426458852	2513.692426458852	2513.692426458852	2513.692426458852	2513.692426458852	2513.692426458852	2513.692426458852	2513.692426458852	2513.692426458852	2513.692426458852	2513.692426458852	2513.692426458852	2513.692426458852	2513.692426458852	2513.692426458852	2513.692426458852	2513.692426458852	2513.692426458852	2513.692426458852	2513.692426458852	2513.692426458852	2513.692426458852
2513.692426458852	2513.692426458852	2513.692426458852	2513.692426458852	2513.692426458852	2513.692426458852	2513.692426458852	2513.692426458852	2513.692426458852	2513.692426458852	2513.692426458852	2513.692426458852	2513.692426458852	2513.692426458852	2513.692426458852	2513.692426458852	2513.692426458852	2513.692426458852	2513.692426458852	2513.692426458852	2513.692426458852	2513.692426458852	2513.692426458852	2513.692426458852	2513.692426458852	2513.692426458852	2513.692426458852	2513.692426458852	2513.692426458852	2513.692426458852
2511.931871054	2511.931871054	2511.931871054	2511.931871054	2511.931871054	2511.931871054	2511.931871054	2511.931871054	2511.931871054	2511.931871054	2511.931871054	2511.931871054	2511.931871054	2511.931871054	2511.931871054	2511.931871054	2511.931871054	2511.931871054	2511.931871054	2511.931871054	2511.931871054	2511.931871054	2511.931871054	2511.931871054	2511.931871054	2511.931871054	2511.931871054	2511.931871054	2511.931871054	2511.931871054
2511.36273091689	2511.36273091689	2511.36273091689	2511.36273091689	2511.36273091689	2511.36273091689	2511.36273091689	2511.36273091689	2511.36273091689	2511.36273091689	2511.36273091689	2511.36273091689	2511.36273091689	2511.36273091689	2511.36273091689	2511.36273091689	2511.36273091689	2511.36273091689	2511.36273091689	2511.36273091689	2511.36273091689	2511.36273091689	2511.36273091689	2511.36273091689	2511.36273091689	2511.36273091689	2511.36273091689	2511.36273091689	2511.36273091689	2511.36273091689
2511.36273091689	2511.36273091689	2511.36273091689	2511.36273091689	2511.36273091689	2511.36273091689	2511.36273091689	2511.36273091689	2511.36273091689	2511.36273091689	2511.36273091689	2511.36273091689	2511.36273091689	2511.36273091689	2511.36273091689	2511.36273091689	2511.36273091689	2511.36273091689	2511.36273091689	2511.36273091689	2511.36273091689	2511.36273091689	2511.36273091689	2511.36273091689	2511.36273091689	2511.36273091689	2511.36273091689	2511.36273091689	2511.36273091689	2511.36273091689
2511.36273091689	2511.36273091689	2511.36273091689	2511.36273091689	2511.36273091689	2511.36273091689	2511.36273091689	2511.36273091689	2511.36273091689	2511.36273091689	2511.36273091689	2511.36273091689	2511.36273091689	2511.36273091689	2511.36273091689	2511.36273091689	2511.36273091689	2511.36273091689	2511.36273091689	2511.36273091689	2511.36273091689	2511.36273091689	2511.36273091689	2511.36273091689	2511.36273091689	2511.36273091689	2511.36273091689	2511.36273091689	2511.36273091689	2511.36273091689
2509.9031635630604	2509.9031635630604	2509.9031635630604	2509.9031635630604	2509.9031635630604	2509.9031635630604	2509.9031635630604	2509.9031635630604	2509.9031635630604	2509.9031635630604	2509.9031635630604	2509.9031635630604	2509.9031635630604	2509.9031635630604	2509.9031635630604	2509.9031635630604	2509.9031635630604	2509.9031635630604	2509.9031635630604	2509.9031635630604	2509.9031635630604	2509.9031635630604	2509.9031635630604	2509.9031635630604	2509.9031635630604	2509.9031635630604	2509.9031635630604	2509.9031635630604	2509.9031635630604	2509.9031635630604
2509.9031635630604	2509.9031635630604	2509.9031635630604	2509.9031635630604	2509.9031635630604	2509.9031635630604	2509.9031635630604	2509.9031635630604	2509.9031635630604	2509.9031635630604	2509.9031635630604	2509.9031635630604	2509.9031635630604	2509.9031635630604	2509.9031635630604	2509.9031635630604	2509.9031635630604	2509.9031635630604	2509.9031635630604	2509.9031635630604	2509.9031635630604	2509.9031635630604	2509.9031635630604	2509.9031635630604	2509.9031635630604	2509.9031635630604	2509.9031635630604	2509.9031635630604	2509.9031635630604	2509.9031635630604
2506.635163509858	2506.635163509858	2506.635163509858	2506.635163509858	2506.635163509858	2506.635163509858	2506.635163509858	2506.635163509858	2506.635163509858	2506.635163509858	2506.635163509858	2506.635163509858	2506.635163509858	2506.635163509858	2506.635163509858	2506.635163509858	2506.635163509858	2506.635163509858	2506.635163509858	2506.635163509858	2506.635163509858	2506.635163509858	2506.635163509858	2506.635163509858	2506.635163509858	2506.635163509858	2506.635163509858	2506.635163509858	2506.635163509858	2506.635163509858
2506.635163509858	2506.635163509858	2506.635163509858	2506.635163509858	2506.635163509858	2506.635163509858	2506.635163509858	2506.635163509858	2506.635163509858	2506.635163509858	2506.635163509858	2506.635163509858	2506.635163509858	2506.635163509858	2506.635163509858	2506.635163509858	2506.635163509858	2506.635163509858	2506.635163509858	2506.635163509858	2506.635163509858	2506.635163509858	2506.635163509858	2506.635163509858	2506.635163509858	2506.635163509858	2506.635163509858	2506.635163509858	2506.635163509858	2506.635163509858
2506.635163509858	2506.635163509858	2506.635163509858	2506.635163509858	2506.635163509858	2506.635163509858	2506.635163509858	2506.635163509858	2506.635163509858	2506.635163509858	2506.635163509858	2506.635163509858	2506.635163509858	2506.635163509858	2506.635163509858	2506.635163509858	2506.635163509858	2506.635163509858	2506.635163509858	2506.635163509858	2506.635163509858	2506.635163509858	2506.635163509858	2506.635163509858	2506.635163509858	2506.635163509858	2506.635163509858	2506.635163509858	2506.635163509858	2506.635163509858
2506.635163509858	2506.635163509858	2506.635163509858	2506.635163509858	2506.635163509858	2506.635163509858	2506.635163509858	2506.635163509858	2506.635163509858	2506.635163509858	2506.635163509858	2506.635163509858	2506.635163509858	2506.635163509858	2506.635163509858	2506.635163509858	2506.635163509858	2506.635163509858	2506.635163509858	2506.635163509858	2506.635163509858	2506.635163509858	2506.635163509858	2506.635163509858	2506.635163509858	2506.635163509858	2506.635163509858	2506.635163509858	2506.635163509858	2506.635163509858
2506.635163509858	2506.635163509858	2506.635163509858	2506.635163509858	2506.635163509858	2506.635163509858	2506.635163509858	2506.635163509858	2506.635163509858	2506.635163509858	2506.635163509858	2506.635163509858	2506.635163509858	2506.635163509858	2506.635163509858	2506.635163509858	2506.635163509858	2506.635163509858	2506.635163509858	2506.635163509858	2506.635163509858	2506.635163509858	2506.635163509858	2506.635163509858	2506.635163509858	2506.635163509858	2506.635163509858	2506.635163509858	2506.635163509858	2506.635163509858
2506.635163509858	2506.635163509858	2506.635163509858	2506.635163509858	2506.635163509858	2506.635163509858	2506.635163509858	2506.635163509858	2506.635163509858	2506.635163509858	2506.635163509858	2506.635163509858	2506.635163509858	2506.635163509858	2506.635163509858	2506.635163509858	2506.635163509858	2506.635163509858	2506.635163509858	2506.635163509858	2506.635163509858	2506.635163509858	2506.635163509858	2506.635163509858	2506.635163509858	2506.635163509858	2506.635163509858	2506.635163509858	2506.635163509858	2506.635163509858
2506.6058631533206	2506.6058631533206	2506.6058631533206	2506.6058631533206	2506.6058631533206	2506.6058631533206	2506.6058631533206	2506.6058631533206	2506.6058631533206	2506.6058631533206	2506.6058631533206	2506.6058631533206	2506.6058631533206	2506.6058631533206	2506.6058631533206	2506.6058631533206	2506.6058631533206	2506.6058631533206	2506.6058631533206	2506.6058631533206	2506.6058631533206	2506.6058631533206	2506.6058631533206	2506.6058631533206	2506.6058631533206	2506.6058631533206	2506.6058631533206	2506.6058631533206	2506.6058631533206	2506.6058631533206
2506.6058631533206	2506.6058631533206	2506.6058631533206	2506.6058631533206	2506.6058631533206	2506.6058631533206	2506.6058631533206	2506.6058631533206	2506.6058631533206	2506.6058631533206	2506.6058631533206	2506.6058631533206	2506.6058631533206	2506.6058631533206	2506.6058631533206	2506.6058631533206	2506.6058631533206	2506.6058631533206	2506.6058631533206	2506.6058631533206	2506.6058631533206	2506.6058631533206	2506.6058631533206	2506.6058631533206	2506.6058631533206	2506.6058631533206	2506.6058631533206	2506.6058631533206	2506.6058631533206	2506.6058631533206
2505.735241236011	2505.735241236011	2505.735241236011	2505.735241236011	2505.735241236011	2505.735241236011	2505.735241236011	2505.735241236011	2505.735241236011	2505.735241236011	2505.735241236011	2505.735241236011	2505.735241236011	2505.735241236011	2505.735241236011	2505.735241236011	2505.735241236011	2505.735241236011	2505.735241236011	2505.735241236011	2505.735241236011	2505.735241236011	2505.735241236011	2505.735241236011	2505.735241236011	2505.735241236011	2505.735241236011	2505.735241236011	2505.735241236011	2505.735241236011
2505.735241236011	2505.735241236011	2505.735241236011	2505.735241236011	2505.735241236011	2505.735241236011	2505.735241236011	2505.735241236011	2505.735241236011	2505.735241236011	2505.735241236011	2505.735241236011	2505.735241236011	2505.735241236011	2505.735241236011	2505.735241236011	2505.735241236011	2505.735241236011	2505.735241236011	2505.735241236011	2505.735241236011	2505.735241236011	2505.735241236011	2505.735241236011	2505.735241236011	2505.735241236011	2505.735241236011	2505.735241236011	2505.735241236011	2505.735241236011
2505.604909178635	2505.604909178635	2505.604909178635	2505.604909178635	2505.604909178635	2505.604909178635	2505.604909178635	2505.604909178635	2505.604909178635	2505.604909178635	2505.604909178635	2505.604909178635	2505.604909178635	2505.604909178635	2505.604909178635	2505.604909178635	2505.604909178635	2505.604909178635	2505.604909178635	2505.604909178635	2505.604909178635	2505.604909178635	2505.604909178635	2505.604909178635	2505.604909178635	2505.604909178635	2505.604909178635	2505.604909178635	2505.604909178635	2505.604909178635
2505.604909178635	2505.604909178635	2505.604909178635	2505.604909178635	2505.604909178635	2505.604909178635	2505.604909178635	2505.604909178635	2505.604909178635	2505.604909178635	2505.604909178635	2505.604909178635	2505.604909178635	2505.604909178635	2505.604909178635	2505.604909178635	2505.604909178635	2505.604909178635	2505.604909178635	2505.604909178635	2505.604909178635	2505.604909178635	2505.604909178635	2505.604909178635	2505.604909178635	2505.604909178635	2505.604909178635	2505.604909178635	2505.604909178635	2505.604909178635
2505.4947030554813	2505.4947030554813	2505.4947030554813	2505.4947030554813	2505.4947030554813	2505.4947030554813	2505.4947030554813	2505.4947030554813	2505.4947030554813	2505.4947030554813	2505.4947030554813	2505.4947030554813	2505.4947030554813	2505.4947030554813	2505.4947030554813	2505.4947030554813	2505.4947030554813	2505.4947030554813	2505.4947030554813	2505.4947030554813	2505.4947030554813	2505.4947030554813	2505.4947030554813	2505.4947030554813	2505.4947030554813	2505.4947030554813	2505.4947030554813	2505.4947030554813	2505.4947030554813	2505.4947030554813
2504.6427029283313	2504.6427029283313	2504.6427029283313	2504.6427029283313	2504.6427029283313	2504.6427029283313	2504.6427029283313	2504.6427029283313	2504.6427029283313	2504.6427029283313	2504.6427029283313	2504.6427029283313	2504.6427029283313	2504.6427029283313	2504.6427029283313	2504.6427029283313	2504.6427029283313	2504.6427029283313	2504.6427029283313	2504.6427029283313	2504.6427029283313	2504.6427029283313	2504.6427029283313	2504.6427029283313	2504.6427029283313	2504.6427029283313	2504.6427029283313	2504.6427029283313	2504.6427029283313	2504.6427029283313
2504.6427029283313	2504.6427029283313	2504.6427029283313	2504.6427029283313	2504.6427029283313	2504.6427029283313	2504.6427029283313	2504.6427029283313	2504.6427029283313	2504.6427029283313	2504.6427029283313	2504.6427029283313	2504.6427029283313	2504.6427029283313	2504.6427029283313	2504.6427029283313	2504.6427029283313	2504.6427029283313	2504.6427029283313	2504.6427029283313	2504.6427029283313	2504.6427029283313	2504.6427029283313	2504.6427029283313	2504.6427029283313	2504.6427029283313	2504.6427029283313	2504.6427029283313	2504.6427029283313	2504.6427029283313
2504.6427029283313	2504.6427029283313	2504.6427029283313	2504.6427029283313	2504.6427029283313	2504.6427029283313	2504.6427029283313	2504.6427029283313	2504.6427029283313	2504.6427029283313	2504.6427029283313	2504.6427029283313	2504.6427029283313	2504.6427029283313	2504.6427029283313	2504.6427029283313	2504.6427029283313	2504.6427029283313	2504.6427029283313	2504.6427029283313	2504.6427029283313	2504.6427029283313	2504.6427029283313	2504.6427029283313	2504.6427029283313	2504.6427029283313	2504.6427029283313	2504.6427029283313	2504.6427029283313	2504.6427029283313
2504.26213051467	2504.26213051467	2504.26213051467	2504.26213051467	2504.26213051467	2504.26213051467	2504.26213051467	2504.26213051467	2504.26213051467	2504.26213051467	2504.26213051467	2504.26213051467	2504.26213051467	2504.26213051467	2504.26213051467	2504.26213051467	2504.26213051467	2504.26213051467	2504.26213051467	2504.26213051467	2504.26213051467	2504.26213051467	2504.26213051467	2504.26213051467	2504.26213051467	2504.26213051467	2504.26213051467	2504.26213051467	2504.26213051467	2504.26213051467
2504.26213051467	2504.26213051467	2504.26213051467	2504.26213051467	2504.26213051467	2504.26213051467	2504.26213051467	2504.26213051467	2504.26213051467	2504.26213051467	2504.26213051467	2504.26213051467	2504.26213051467	2504.26213051467	2504.26213051467	2504.26213051467	2504.26213051467	2504.26213051467	2504.26213051467	2504.26213051467	2504.26213051467	2504.26213051467	2504.26213051467	2504.26213051467	2504.26213051467	2504.26213051467	2504.26213051467	2504.26213051467	2504.26213051467	2504.26213051467
2503.029394596475	2503.029394596475	2503.029394596475	2503.029394596475	2503.029394596475	2503.029394596475	2503.029394596475	2503.029394596475	2503.029394596475	2503.029394596475	2503.029394596475	2503.029394596475	2503.029394596475	2503.029394596475	2503.029394596475	2503.029394596475	2503.029394596475	2503.029394596475	2503.029394596475	2503.029394596475	2503.029394596475	2503.029394596475	2503.029394596475	2503.029394596475	2503.029394596475	2503.029394596475	2503.029394596475	2503.029394596475	2503.029394596475	2503.029394596475
2503.029394596475	2503.029394596475	2503.029394596475	2503.029394596475	2503.029394596475	2503.029394596475	2503.029394596475	2503.029394596475	2503.029394596475	2503.029394596475	2503.029394596475	2503.029394596475	2503.029394596475	2503.029394596475	2503.029394596475	2503.029394596475	2503.029394596475	2503.029394596475	2503.029394596475	2503.029394596475	2503.029394596475	2503.029394596475	2503.029394596475	2503.029394596475	2503.029394596475	2503.029394596475	2503.029394596475	2503.029394596475	2503.029394596475	2503.029394596475
2503.0085606218927	2503.0085606218927	2503.0085606218927	2503.0085606218927	2503.0085606218927	2503.0085606218927	2503.0085606218927	2503.0085606218927	2503.0085606218927	2503.0085606218927	2503.0085606218927	2503.0085606218927	2503.0085606218927	2503.0085606218927	2503.0085606218927	2503.0085606218927	2503.0085606218927	2503.0085606218927	2503.0085606218927	2503.0085606218927	2503.0085606218927	2503.0085606218927	2503.0085606218927	2503.0085606218927	2503.0085606218927	2503.0085606218927	2503.0085606218927	2503.0085606218927	2503.0085606218927	2503.0085606218927
2503.0085606218927	2503.0085606218927	2503.0085606218927	2503.0085606218927	2503.0085606218927	2503.0085606218927	2503.0085606218927	2503.0085606218927	2503.0085606218927	2503.0085606218927	2503.0085606218927	2503.0085606218927	2503.0085606218927	2503.0085606218927	2503.0085606218927	2503.0085606218927	2503.0085606218927	2503.0085606218927	2503.0085606218927	2503.0085606218927	2503.0085606218927	2503.0085606218927	2503.0085606218927	2503.0085606218927	2503.0085606218927	2503.0085606218927	2503.0085606218927	2503.0085606218927	2503.0085606218927	2503.0085606218927
2503.0085606218927	2503.0085606218927	2503.0085606218927	2503.0085606218927	2503.0085606218927	2503.0085606218927	2503.0085606218927	2503.0085606218927	2503.0085606218927	2503.0085606218927	2503.0085606218927	2503.0085606218927	2503.0085606218927	2503.0085606218927	2503.0085606218927	2503.0085606218927	2503.0085606218927	2503.0085606218927	2503.0085606218927	2503.0085606218927	2503.0085606218927	2503.0085606218927	2503.0085606218927	2503.0085606218927	2503.0085606218927	2503.0085606218927	2503.0085606218927	2503.0085606218927	2503.0085606218927	2503.0085606218927
2503.0085606218927	2503.0085606218927	2503.0085606218927	2503.0085606218927	2503.0085606218927	2503.0085606218927	2503.0085606218927	2503.0085606218927	2503.0085606218927	2503.0085606218927	2503.0085606218927	2503.0085606218927	2503.0085606218927	2503.0085606218927	2503.0085606218927	2503.0085606218927	2503.0085606218927	2503.0085606218927	2503.0085606218927	2503.0085606218927	2503.0085606218927	2503.0085606218927	2503.0085606218927	2503.0085606218927	2503.0085606218927	2503.0085606218927	2503.0085606218927	2503.0085606218927	2503.0085606218927	2503.0085606218927
2503.0085606218927	2503.0085606218927	2503.0085606218927	2503.0085606218927	2503.0085606218927	2503.0085606218927	2503.0085606218927	2503.0085606218927	2503.0085606218927	2503.0085606218927	2503.0085606218927	2503.0085606218927	2503.0085606218927	2503.0085606218927	2503.0085606218927	2503.0085606218927	2503.0085606218927	2503.0085606218927	2503.0085606218927	2503.0085606218927	2503.0085606218927	2503.0085606218927	2503.0085606218927	2503.0085606218927	2503.0085606218927	2503.0085606218927	2503.0085606218927	2503.0085606218927	2503.0085606218927	2503.0085606218927
2503.0085606218927	2503.0085606218927	2503.0085606218927	2503.0085606218927	2503.0085606218927	2503.0085606218927	2503.0085606218927	2503.0085606218927	2503.0085606218927	2503.0085606218927	2503.0085606218927	2503.0085606218927	2503.0085606218927	2503.0085606218927	2503.0085606218927	2503.0085606218927	2503.0085606218927	2503.0085606218927	2503.0085606218927	2503.0085606218927	2503.0085606218927	2503.0085606218927	2503.0085606218927	2503.0085606218927	2503.0085606218927	2503.0085606218927	2503.0085606218927	2503.0085606218927	2503.0085606218927	2503.0085606218927
2503.0085606218927	2503.0085606218927	2503.0085606218927	2503.0085606218927	2503.0085606218927	2503.0085606218927	2503.0085606218927	2503.0085606218927	2503.0085606218927	2503.0085606218927	2503.0085606218927	2503.0085606218927	2503.0085606218927	2503.0085606218927	2503.0085606218927	2503.0085606218927	2503.0085606218927	2503.0085606218927	2503.0085606218927	2503.0085606218927	2503.0085606218927	2503.0085606218927	2503.0085606218927	2503.0085606218927	2503.0085606218927	2503.0085606218927	2503.0085606218927	2503.0085606218927	2503.0085606218927	2503.0085606218927
2503.0085606218927	2503.0085606218927	2503.0085606218927	2503.0085606218927	2503.0085606218927	2503.0085606218927	2503.0085606218927	2503.0085606218927	2503.0085606218927	2503.0085606218927	2503.0085606218927	2503.0085606218927	2503.0085606218927	2503.0085606218927	2503.0085606218927	2503.0085606218927	2503.0085606218927	2503.0085606218927	2503.0085606218927	2503.0085606218927	2503.0085606218927	2503.0085606218927	2503.0085606218927	2503.0085606218927	2503.0085606218927	2503.0085606218927	2503.0085606218927	2503.0085606218927	2503.0085606218927	2503.0085606218927
2502.3728360323057	2502.3728360323057	2502.3728360323057	2502.3728360323057	2502.3728360323057	2502.3728360323057	2502.3728360323057	2502.3728360323057	2502.3728360323057	2502.3728360323057	2502.3728360323057	2502.3728360323057	2502.3728360323057	2502.3728360323057	2502.3728360323057	2502.3728360323057	2502.3728360323057	2502.3728360323057	2502.3728360323057	2502.3728360323057	2502.3728360323057	2502.3728360323057	2502.3728360323057	2502.3728360323057	2502.3728360323057	2502.3728360323057	2502.3728360323057	2502.3728360323057	2502.3728360323057	2502.3728360323057
2502.3728360323057	2502.3728360323057	2502.3728360323057	2502.3728360323057	2502.3728360323057	2502.3728360323057	2502.3728360323057	2502.3728360323057	2502.3728360323057	2502.3728360323057	2502.3728360323057	2502.3728360323057	2502.3728360323057	2502.3728360323057	2502.3728360323057	2502.3728360323057	2502.3728360323057	2502.3728360323057	2502.3728360323057	2502.3728360323057	2502.3728360323057	2502.3728360323057	2502.3728360323057	2502.3728360323057	2502.3728360323057	2502.3728360323057	2502.3728360323057	2502.3728360323057	2502.3728360323057	2502.3728360323057
2501.9518656456926	2501.9518656456926	2501.9518656456926	2501.9518656456926	2501.9518656456926	2501.9518656456926	2501.9518656456926	2501.9518656456926	2501.9518656456926	2501.9518656456926	2501.9518656456926	2501.9518656456926	2501.9518656456926	2501.9518656456926	2501.9518656456926	2501.9518656456926	2501.9518656456926	2501.9518656456926	2501.9518656456926	2501.9518656456926	2501.9518656456926	2501.9518656456926	2501.9518656456926	2501.9518656456926	2501.9518656456926	2501.9518656456926	2501.9518656456926	2501.9518656456926	2501.9518656456926	2501.9518656456926
2501.9421653955887	2501.9421653955887	2501.9421653955887	2501.9421653955887	2501.9421653955887	2501.9421653955887	2501.9421653955887	2501.9421653955887	2501.9421653955887	2501.9421653955887	2501.9421653955887	2501.9421653955887	2501.9421653955887	2501.9421653955887	2501.9421653955887	2501.9421653955887	2501.9421653955887	2501.9421653955887	2501.9421653955887	2501.9421653955887	2501.9421653955887	2501.9421653955887	2501.9421653955887	2501.9421653955887	2501.9421653955887	2501.9421653955887	2501.9421653955887	2501.9421653955887	2501.9421653955887	2501.9421653955887
2501.9314178060295	2501.9314178060295	2501.9314178060295	2501.9314178060295	2501.9314178060295	2501.9314178060295	2501.9314178060295	2501.9314178060295	2501.9314178060295	2501.9314178060295	2501.9314178060295	2501.9314178060295	2501.9314178060295	2501.9314178060295	2501.9314178060295	2501.9314178060295	2501.9314178060295	2501.9314178060295	2501.9314178060295	2501.9314178060295	2501.9314178060295	2501.9314178060295	2501.9314178060295	2501.9314178060295	2501.9314178060295	2501.9314178060295	2501.9314178060295	2501.9314178060295	2501.9314178060295	2501.9314178060295
2501.707946320436	2501.707946320436	2501.707946320436	2501.707946320436	2501.707946320436	2501.707946320436	2501.707946320436	2501.707946320436	2501.707946320436	2501.707946320436	2501.707946320436	2501.707946320436	2501.707946320436	2501.707946320436	2501.707946320436	2501.707946320436	2501.707946320436	2501.707946320436	2501.707946320436	2501.707946320436	2501.707946320436	2501.707946320436	2501.707946320436	2501.707946320436	2501.707946320436	2501.707946320436	2501.707946320436	2501.707946320436	2501.707946320436	2501.707946320436
2501.707946320436	2501.707946320436	2501.707946320436	2501.707946320436	2501.707946320436	2501.707946320436	2501.707946320436	2501.707946320436	2501.707946320436	2501.707946320436	2501.707946320436	2501.707946320436	2501.707946320436	2501.707946320436	2501.707946320436	2501.707946320436	2501.707946320436	2501.707946320436	2501.707946320436	2501.707946320436	2501.707946320436	2501.707946320436	2501.707946320436	2501.707946320436	2501.707946320436	2501.707946320436	2501.707946320436	2501.707946320436	2501.707946320436	2501.707946320436
2501.6825726375573	2501.6825726375573	2501.6825726375573	2501.6825726375573	2501.6825726375573	2501.6825726375573	2501.6825726375573	2501.6825726375573	2501.6825726375573	2501.6825726375573	2501.6825726375573	2501.6825726375573	2501.6825726375573	2501.6825726375573	2501.6825726375573	2501.6825726375573	2501.6825726375573	2501.6825726375573	2501.6825726375573	2501.6825726375573	2501.6825726375573	2501.6825726375573	2501.6825726375573	2501.6825726375573	2501.6825726375573	2501.6825726375573	2501.6825726375573	2501.6825726375573	2501.6825726375573	2501.6825726375573
2501.587768984205	2501.587768984205	2501.587768984205	2501.587768984205	2501.587768984205	2501.587768984205	2501.587768984205	2501.587768984205	2501.587768984205	2501.587768984205	2501.587768984205	2501.587768984205	2501.587768984205	2501.587768984205	2501.587768984205	2501.587768984205	2501.587768984205	2501.587768984205	2501.587768984205	2501.587768984205	2501.587768984205	2501.587768984205	2501.587768984205	2501.587768984205	2501.587768984205	2501.587768984205	2501.587768984205	2501.587768984205	2501.587768984205	2501.587768984205
2501.3715938551445	2501.3715938551445	2501.3715938551445	2501.3715938551445	2501.3715938551445	2501.3715938551445	2501.3715938551445	2501.3715938551445	2501.3715938551445	2501.3715938551445	2501.3715938551445	2501.3715938551445	2501.3715938551445	2501.3715938551445	2501.3715938551445	2501.3715938551445	2501.3715938551445	2501.3715938551445	2501.3715938551445	2501.3715938551445	2501.3715938551445	2501.3715938551445	2501.3715938551445	2501.3715938551445	2501.3715938551445	2501.3715938551445	2501.3715938551445	2501.3715938551445	2501.3715938551445	2501.3715938551445
2501.247881984524	2501.247881984524	2501.247881984524	2501.247881984524	2501.247881984524	2501.247881984524	2501.247881984524	2501.247881984524	2501.247881984524	2501.247881984524	2501.247881984524	2501.247881984524	2501.247881984524	2501.247881984524	2501.247881984524	2501.247881984524	2501.247881984524	2501.247881984524	2501.247881984524	2501.247881984524	2501.247881984524	2501.247881984524	2501.247881984524	2501.247881984524	2501.247881984524	2501.247881984524	2501.247881984524	2501.247881984524	2501.247881984524	2501.247881984524
2501.247881984524	2501.247881984524	2501.247881984524	2501.247881984524	2501.247881984524	2501.247881984524	2501.247881984524	2501.247881984524	2501.247881984524	2501.247881984524	2501.247881984524	2501.247881984524	2501.247881984524	2501.247881984524	2501.247881984524	2501.247881984524	2501.247881984524	2501.247881984524	2501.247881984524	2501.247881984524	2501.247881984524	2501.247881984524	2501.247881984524	2501.247881984524	2501.247881984524	2501.247881984524	2501.247881984524	2501.247881984524	2501.247881984524	2501.247881984524
2501.140195659446	2501.140195659446	2501.140195659446	2501.140195659446	2501.140195659446	2501.140195659446	2501.140195659446	2501.140195659446	2501.140195659446	2501.140195659446	2501.140195659446	2501.140195659446	2501.140195659446	2501.140195659446	2501.140195659446	2501.140195659446	2501.140195659446	2501.140195659446	2501.140195659446	2501.140195659446	2501.140195659446	2501.140195659446	2501.140195659446	2501.140195659446	2501.140195659446	2501.140195659446	2501.140195659446	2501.140195659446	2501.140195659446	2501.140195659446
2501.0615095248	2501.0615095248	2501.0615095248	2501.0615095248	2501.0615095248	2501.0615095248	2501.0615095248	2501.0615095248	2501.0615095248	2501.0615095248	2501.0615095248	2501.0615095248	2501.0615095248	2501.0615095248	2501.0615095248	2501.0615095248	2501.0615095248	2501.0615095248	2501.0615095248	2501.0615095248	2501.0615095248	2501.0615095248	2501.0615095248	2501.0615095248	2501.0615095248	2501.0615095248	2501.0615095248	2501.0615095248	2501.0615095248	2501.0615095248
2501.0615095248	2501.0615095248	2501.0615095248	2501.0615095248	2501.0615095248	2501.0615095248	2501.0615095248	2501.0615095248	2501.0615095248	2501.0615095248	2501.0615095248	2501.0615095248	2501.0615095248	2501.0615095248	2501.0615095248	2501.0615095248	2501.0615095248	2501.0615095248	2501.0615095248	2501.0615095248	2501.0615095248	2501.0615095248	2501.0615095248	2501.0615095248	2501.0615095248	2501.0615095248	2501.0615095248	2501.0615095248	2501.0615095248	2501.0615095248
2501.0615095248	2501.0615095248	2501.0615095248	2501.0615095248	2501.0615095248	2501.0615095248	2501.0615095248	2501.0615095248	2501.0615095248	2501.0615095248	2501.0615095248	2501.0615095248	2501.0615095248	2501.0615095248	2501.0615095248	2501.0615095248	2501.0615095248	2501.0615095248	2501.0615095248	2501.0615095248	2501.0615095248	2501.0615095248	2501.0615095248	2501.0615095248	2501.0615095248	2501.0615095248	2501.0615095248	2501.0615095248	2501.0615095248	2501.0615095248
2501.0615095248	2501.0615095248	2501.0615095248	2501.0615095248	2501.0615095248	2501.0615095248	2501.0615095248	2501.0615095248	2501.0615095248	2501.0615095248	2501.0615095248	2501.0615095248	2501.0615095248	2501.0615095248	2501.0615095248	2501.0615095248	2501.0615095248	2501.0615095248	2501.0615095248	2501.0615095248	2501.0615095248	2501.0615095248	2501.0615095248	2501.0615095248	2501.0615095248	2501.0615095248	2501.0615095248	2501.0615095248	2501.0615095248	2501.0615095248
2500.983114659513	2500.983114659513	2500.983114659513	2500.983114659513	2500.983114659513	2500.983114659513	2500.983114659513	2500.983114659513	2500.983114659513	2500.983114659513	2500.983114659513	2500.983114659513	2500.983114659513	2500.983114659513	2500.983114659513	2500.983114659513	2500.983114659513	2500.983114659513	2500.983114659513	2500.983114659513	2500.983114659513	2500.983114659513	2500.983114659513	2500.983114659513	2500.983114659513	2500.983114659513	2500.983114659513	2500.983114659513	2500.983114659513	2500.983114659513
2500.983114659513	2500.983114659513	2500.983114659513	2500.983114659513	2500.983114659513	2500.983114659513	2500.983114659513	2500.983114659513	2500.983114659513	2500.983114659513	2500.983114659513	2500.983114659513	2500.983114659513	2500.983114659513	2500.983114659513	2500.983114659513	2500.983114659513	2500.983114659513	2500.983114659513	2500.983114659513	2500.983114659513	2500.983114659513	2500.983114659513	2500.983114659513	2500.983114659513	2500.983114659513	2500.983114659513	2500.983114659513	2500.983114659513	2500.983114659513
2500.9358705809204	2500.9358705809204	2500.9358705809204	2500.9358705809204	2500.9358705809204	2500.9358705809204	2500.9358705809204	2500.9358705809204	2500.9358705809204	2500.9358705809204	2500.9358705809204	2500.9358705809204	2500.9358705809204	2500.9358705809204	2500.9358705809204	2500.9358705809204	2500.9358705809204	2500.9358705809204	2500.9358705809204	2500.9358705809204	2500.9358705809204	2500.9358705809204	2500.9358705809204	2500.9358705809204	2500.9358705809204	2500.9358705809204	2500.9358705809204	2500.9358705809204	2500.9358705809204	2500.9358705809204
2500.9358705809204	2500.9358705809204	2500.9358705809204	2500.9358705809204	2500.9358705809204	2500.9358705809204	2500.9358705809204	2500.9358705809204	2500.9358705809204	2500.9358705809204	2500.9358705809204	2500.9358705809204	2500.9358705809204	2500.9358705809204	2500.9358705809204	2500.9358705809204	2500.9358705809204	2500.9358705809204	2500.9358705809204	2500.9358705809204	2500.9358705809204	2500.9358705809204	2500.9358705809204	2500.9358705809204	2500.9358705809204	2500.9358705809204	2500.9358705809204	2500.9358705809204	2500.9358705809204	2500.9358705809204
2500.863424567977	2500.863424567977	2500.863424567977	2500.863424567977	2500.863424567977	2500.863424567977	2500.863424567977	2500.863424567977	2500.863424567977	2500.863424567977	2500.863424567977	2500.863424567977	2500.863424567977	2500.863424567977	2500.863424567977	2500.863424567977	2500.863424567977	2500.863424567977	2500.863424567977	2500.863424567977	2500.863424567977	2500.863424567977	2500.863424567977	2500.863424567977	2500.863424567977	2500.863424567977	2500.863424567977	2500.863424567977	2500.863424567977	2500.863424567977
2500.863424567977	2500.863424567977	2500.863424567977	2500.863424567977	2500.863424567977	2500.863424567977	2500.863424567977	2500.863424567977	2500.863424567977	2500.863424567977	2500.863424567977	2500.863424567977	2500.863424567977	2500.863424567977	2500.863424567977	2500.863424567977	2500.863424567977	2500.863424567977	2500.863424567977	2500.863424567977	2500.863424567977	2500.863424567977	2500.863424567977	2500.863424567977	2500.863424567977	2500.863424567977	2500.863424567977	2500.863424567977	2500.863424567977	2500.863424567977
2500.863424567977	2500.863424567977	2500.863424567977	2500.863424567977	2500.863424567977	2500.863424567977	2500.863424567977	2500.863424567977	2500.863424567977	2500.863424567977	2500.863424567977	2500.863424567977	2500.863424567977	2500.863424567977	2500.863424567977	2500.863424567977	2500.863424567977	2500.863424567977	2500.863424567977	2500.863424567977	2500.863424567977	2500.863424567977	2500.863424567977	2500.863424567977	2500.863424567977	2500.863424567977	2500.863424567977	2500.863424567977	2500.863424567977	2500.863424567977
2500.827049839141	2500.827049839141	2500.827049839141	2500.827049839141	2500.827049839141	2500.827049839141	2500.827049839141	2500.827049839141	2500.827049839141	2500.827049839141	2500.827049839141	2500.827049839141	2500.827049839141	2500.827049839141	2500.827049839141	2500.827049839141	2500.827049839141	2500.827049839141	2500.827049839141	2500.827049839141	2500.827049839141	2500.827049839141	2500.827049839141	2500.827049839141	2500.827049839141	2500.827049839141	2500.827049839141	2500.827049839141	2500.827049839141	2500.827049839141
2500.814314155335	2500.814314155335	2500.814314155335	2500.814314155335	2500.814314155335	2500.814314155335	2500.814314155335	2500.814314155335	2500.814314155335	2500.814314155335	2500.814314155335	2500.814314155335	2500.814314155335	2500.814314155335	2500.814314155335	2500.814314155335	2500.814314155335	2500.814314155335	2500.814314155335	2500.814314155335	2500.814314155335	2500.814314155335	2500.814314155335	2500.814314155335	2500.814314155335	2500.814314155335	2500.814314155335	2500.814314155335	2500.814314155335	2500.814314155335
2500.814314155335	2500.814314155335	2500.814314155335	2500.814314155335	2500.814314155335	2500.814314155335	2500.814314155335	2500.814314155335	2500.814314155335	2500.814314155335	2500.814314155335	2500.814314155335	2500.814314155335	2500.814314155335	2500.814314155335	2500.814314155335	2500.814314155335	2500.814314155335	2500.814314155335	2500.814314155335	2500.814314155335	2500.814314155335	2500.814314155335	2500.814314155335	2500.814314155335	2500.814314155335	2500.814314155335	2500.814314155335	2500.814314155335	2500.814314155335
2500.761430644019	2500.761430644019	2500.761430644019	2500.761430644019	2500.761430644019	2500.761430644019	2500.761430644019	2500.761430644019	2500.761430644019	2500.761430644019	2500.761430644019	2500.761430644019	2500.761430644019	2500.761430644019	2500.761430644019	2500.761430644019	2500.761430644019	2500.761430644019	2500.761430644019	2500.761430644019	2500.761430644019	2500.761430644019	2500.761430644019	2500.761430644019	2500.761430644019	2500.761430644019	2500.761430644019	2500.761430644019	2500.761430644019	2500.761430644019
2500.601002512853	2500.601002512853	2500.601002512853	2500.601002512853	2500.601002512853	2500.601002512853	2500.601002512853	2500.601002512853	2500.601002512853	2500.601002512853	2500.601002512853	2500.601002512853	2500.601002512853	2500.601002512853	2500.601002512853	2500.601002512853	2500.601002512853	2500.601002512853	2500.601002512853	2500.601002512853	2500.601002512853	2500.601002512853	2500.601002512853	2500.601002512853	2500.601002512853	2500.601002512853	2500.601002512853	2500.601002512853	2500.601002512853	2500.601002512853
2500.5750503232803	2500.5750503232803	2500.5750503232803	2500.5750503232803	2500.5750503232803	2500.5750503232803	2500.5750503232803	2500.5750503232803	2500.5750503232803	2500.5750503232803	2500.5750503232803	2500.5750503232803	2500.5750503232803	2500.5750503232803	2500.5750503232803	2500.5750503232803	2500.5750503232803	2500.5750503232803	2500.5750503232803	2500.5750503232803	2500.5750503232803	2500.5750503232803	2500.5750503232803	2500.5750503232803	2500.5750503232803	2500.5750503232803	2500.5750503232803	2500.5750503232803	2500.5750503232803	2500.5750503232803
2500.5750503232803	2500.5750503232803	2500.5750503232803	2500.5750503232803	2500.5750503232803	2500.5750503232803	2500.5750503232803	2500.5750503232803	2500.5750503232803	2500.5750503232803	2500.5750503232803	2500.5750503232803	2500.5750503232803	2500.5750503232803	2500.5750503232803	2500.5750503232803	2500.5750503232803	2500.5750503232803	2500.5750503232803	2500.5750503232803	2500.5750503232803	2500.5750503232803	2500.5750503232803	2500.5750503232803	2500.5750503232803	2500.5750503232803	2500.5750503232803	2500.5750503232803	2500.5750503232803	2500.5750503232803
2500.545445457163	2500.545445457163	2500.545445457163	2500.545445457163	2500.545445457163	2500.545445457163	2500.545445457163	2500.545445457163	2500.545445457163	2500.545445457163	2500.545445457163	2500.545445457163	2500.545445457163	2500.545445457163	2500.545445457163	2500.545445457163	2500.545445457163	2500.545445457163	2500.545445457163	2500.545445457163	2500.545445457163	2500.545445457163	2500.545445457163	2500.545445457163	2500.545445457163	2500.545445457163	2500.545445457163	2500.545445457163	2500.545445457163	2500.545445457163
2500.545445457163	2500.545445457163	2500.545445457163	2500.545445457163	2500.545445457163	2500.545445457163	2500.545445457163	2500.545445457163	2500.545445457163	2500.545445457163	2500.545445457163	2500.545445457163	2500.545445457163	2500.545445457163	2500.545445457163	2500.545445457163	2500.545445457163	2500.545445457163	2500.545445457163	2500.545445457163	2500.545445457163	2500.545445457163	2500.545445457163	2500.545445457163	2500.545445457163	2500.545445457163	2500.545445457163	2500.545445457163	2500.545445457163	2500.545445457163
2500.545445457163	2500.545445457163	2500.545445457163	2500.545445457163	2500.545445457163	2500.545445457163	2500.545445457163	2500.545445457163	2500.545445457163	2500.545445457163	2500.545445457163	2500.545445457163	2500.545445457163	2500.545445457163	2500.545445457163	2500.545445457163	2500.545445457163	2500.545445457163	2500.545445457163	2500.545445457163	2500.545445457163	2500.545445457163	2500.545445457163	2500.545445457163	2500.545445457163	2500.545445457163	2500.545445457163	2500.545445457163	2500.545445457163	2500.545445457163
2500.510619244586	2500.510619244586	2500.510619244586	2500.510619244586	2500.510619244586	2500.510619244586	2500.510619244586	2500.510619244586	2500.510619244586	2500.510619244586	2500.510619244586	2500.510619244586	2500.510619244586	2500.510619244586	2500.510619244586	2500.510619244586	2500.510619244586	2500.510619244586	2500.510619244586	2500.510619244586	2500.510619244586	2500.510619244586	2500.510619244586	2500.510619244586	2500.510619244586	2500.510619244586	2500.510619244586	2500.510619244586	2500.510619244586	2500.510619244586
2500.4742574027923	2500.4742574027923	2500.4742574027923	2500.4742574027923	2500.4742574027923	2500.4742574027923	2500.4742574027923	2500.4742574027923	2500.4742574027923	2500.4742574027923	2500.4742574027923	2500.4742574027923	2500.4742574027923	2500.4742574027923	2500.4742574027923	2500.4742574027923	2500.4742574027923	2500.4742574027923	2500.4742574027923	2500.4742574027923	2500.4742574027923	2500.4742574027923	2500.4742574027923	2500.4742574027923	2500.4742574027923	2500.4742574027923	2500.4742574027923	2500.4742574027923	2500.4742574027923	2500.4742574027923
2500.4717231015584	2500.4717231015584	2500.4717231015584	2500.4717231015584	2500.4717231015584	2500.4717231015584	2500.4717231015584	2500.4717231015584	2500.4717231015584	2500.4717231015584	2500.4717231015584	2500.4717231015584	2500.4717231015584	2500.4717231015584	2500.4717231015584	2500.4717231015584	2500.4717231015584	2500.4717231015584	2500.4717231015584	2500.4717231015584	2500.4717231015584	2500.4717231015584	2500.4717231015584	2500.4717231015584	2500.4717231015584	2500.4717231015584	2500.4717231015584	2500.4717231015584	2500.4717231015584	2500.4717231015584
2500.4245557473846	2500.4245557473846	2500.4245557473846	2500.4245557473846	2500.4245557473846	2500.4245557473846	2500.4245557473846	2500.4245557473846	2500.4245557473846	2500.4245557473846	2500.4245557473846	2500.4245557473846	2500.4245557473846	2500.4245557473846	2500.4245557473846	2500.4245557473846	2500.4245557473846	2500.4245557473846	2500.4245557473846	2500.4245557473846	2500.4245557473846	2500.4245557473846	2500.4245557473846	2500.4245557473846	2500.4245557473846	2500.4245557473846	2500.4245557473846	2500.4245557473846	2500.4245557473846	2500.4245557473846
2500.39163807544	2500.39163807544	2500.39163807544	2500.39163807544	2500.39163807544	2500.39163807544	2500.39163807544	2500.39163807544	2500.39163807544	2500.39163807544	2500.39163807544	2500.39163807544	2500.39163807544	2500.39163807544	2500.39163807544	2500.39163807544	2500.39163807544	2500.39163807544	2500.39163807544	2500.39163807544	2500.39163807544	2500.39163807544	2500.39163807544	2500.39163807544	2500.39163807544	2500.39163807544	2500.39163807544	2500.39163807544	2500.39163807544	2500.39163807544
2500.39163807544	2500.39163807544	2500.39163807544	2500.39163807544	2500.39163807544	2500.39163807544	2500.39163807544	2500.39163807544	2500.39163807544	2500.39163807544	2500.39163807544	2500.39163807544	2500.39163807544	2500.39163807544	2500.39163807544	2500.39163807544	2500.39163807544	2500.39163807544	2500.39163807544	2500.39163807544	2500.39163807544	2500.39163807544	2500.39163807544	2500.39163807544	2500.39163807544	2500.39163807544	2500.39163807544	2500.39163807544	2500.39163807544	2500.39163807544
2500.3722960976365	2500.3722960976365	2500.3722960976365	2500.3722960976365	2500.3722960976365	2500.3722960976365	2500.3722960976365	2500.3722960976365	2500.3722960976365	2500.3722960976365	2500.3722960976365	2500.3722960976365	2500.3722960976365	2500.3722960976365	2500.3722960976365	2500.3722960976365	2500.3722960976365	2500.3722960976365	2500.3722960976365	2500.3722960976365	2500.3722960976365	2500.3722960976365	2500.3722960976365	2500.3722960976365	2500.3722960976365	2500.3722960976365	2500.3722960976365	2500.3722960976365	2500.3722960976365	2500.3722960976365
2500.3722960976365	2500.3722960976365	2500.3722960976365	2500.3722960976365	2500.3722960976365	2500.3722960976365	2500.3722960976365	2500.3722960976365	2500.3722960976365	2500.3722960976365	2500.3722960976365	2500.3722960976365	2500.3722960976365	2500.3722960976365	2500.3722960976365	2500.3722960976365	2500.3722960976365	2500.3722960976365	2500.3722960976365	2500.3722960976365	2500.3722960976365	2500.3722960976365	2500.3722960976365	2500.3722960976365	2500.3722960976365	2500.3722960976365	2500.3722960976365	2500.3722960976365	2500.3722960976365	2500.3722960976365
2500.3722960976365	2500.3722960976365	2500.3722960976365	2500.3722960976365	2500.3722960976365	2500.3722960976365	2500.3722960976365	2500.3722960976365	2500.3722960976365	2500.3722960976365	2500.3722960976365	2500.3722960976365	2500.3722960976365	2500.3722960976365	2500.3722960976365	2500.3722960976365	2500.3722960976365	2500.3722960976365	2500.3722960976365	2500.3722960976365	2500.3722960976365	2500.3722960976365	2500.3722960976365	2500.3722960976365	2500.3722960976365	2500.3722960976365	2500.3722960976365	2500.3722960976365	2500.3722960976365	2500.3722960976365
2500.3360570689997	2500.3360570689997	2500.3360570689997	2500.3360570689997	2500.3360570689997	2500.3360570689997	2500.3360570689997	2500.3360570689997	2500.3360570689997	2500.3360570689997	2500.3360570689997	2500.3360570689997	2500.3360570689997	2500.3360570689997	2500.3360570689997	2500.3360570689997	2500.3360570689997	2500.3360570689997	2500.3360570689997	2500.3360570689997	2500.3360570689997	2500.3360570689997	2500.3360570689997	2500.3360570689997	2500.3360570689997	2500.3360570689997	2500.3360570689997	2500.3360570689997	2500.3360570689997	2500.3360570689997
2500.316965730081	2500.316965730081	2500.316965730081	2500.316965730081	2500.316965730081	2500.316965730081	2500.316965730081	2500.316965730081	2500.316965730081	2500.316965730081	2500.316965730081	2500.316965730081	2500.316965730081	2500.316965730081	2500.316965730081	2500.316965730081	2500.316965730081	2500.316965730081	2500.316965730081	2500.316965730081	2500.316965730081	2500.316965730081	2500.316965730081	2500.316965730081	2500.316965730081	2500.316965730081	2500.316965730081	2500.316965730081	2500.316965730081	2500.316965730081
2500.2677736139963	2500.2677736139963	2500.2677736139963	2500.2677736139963	2500.2677736139963	2500.2677736139963	2500.2677736139963	2500.2677736139963	2500.2677736139963	2500.2677736139963	2500.2677736139963	2500.2677736139963	2500.2677736139963	2500.2677736139963	2500.2677736139963	2500.2677736139963	2500.2677736139963	2500.2677736139963	2500.2677736139963	2500.2677736139963	2500.2677736139963	2500.2677736139963	2500.2677736139963	2500.2677736139963	2500.2677736139963	2500.2677736139963	2500.2677736139963	2500.2677736139963	2500.2677736139963	2500.2677736139963
2500.2677736139963	2500.2677736139963	2500.2677736139963	2500.2677736139963	2500.2677736139963	2500.2677736139963	2500.2677736139963	2500.2677736139963	2500.2677736139963	2500.2677736139963	2500.2677736139963	2500.2677736139963	2500.2677736139963	2500.2677736139963	2500.2677736139963	2500.2677736139963	2500.2677736139963	2500.2677736139963	2500.2677736139963	2500.2677736139963	2500.2677736139963	2500.2677736139963	2500.2677736139963	2500.2677736139963	2500.2677736139963	2500.2677736139963	2500.2677736139963	2500.2677736139963	2500.2677736139963	2500.2677736139963
2500.2677736139963	2500.2677736139963	2500.2677736139963	2500.2677736139963	2500.2677736139963	2500.2677736139963	2500.2677736139963	2500.2677736139963	2500.2677736139963	2500.2677736139963	2500.2677736139963	2500.2677736139963	2500.2677736139963	2500.2677736139963	2500.2677736139963	2500.2677736139963	2500.2677736139963	2500.2677736139963	2500.2677736139963	2500.2677736139963	2500.2677736139963	2500.2677736139963	2500.2677736139963	2500.2677736139963	2500.2677736139963	2500.2677736139963	2500.2677736139963	2500.2677736139963	2500.2677736139963	2500.2677736139963
2500.2677736139963	2500.2677736139963	2500.2677736139963	2500.2677736139963	2500.2677736139963	2500.2677736139963	2500.2677736139963	2500.2677736139963	2500.2677736139963	2500.2677736139963	2500.2677736139963	2500.2677736139963	2500.2677736139963	2500.2677736139963	2500.2677736139963	2500.2677736139963	2500.2677736139963	2500.2677736139963	2500.2677736139963	2500.2677736139963	2500.2677736139963	2500.2677736139963	2500.2677736139963	2500.2677736139963	2500.2677736139963	2500.2677736139963	2500.2677736139963	2500.2677736139963	2500.2677736139963	2500.2677736139963
2500.2428902791225	2500.2428902791225	2500.2428902791225	2500.2428902791225	2500.2428902791225	2500.2428902791225	2500.2428902791225	2500.2428902791225	2500.2428902791225	2500.2428902791225	2500.2428902791225	2500.2428902791225	2500.2428902791225	2500.2428902791225	2500.2428902791225	2500.2428902791225	2500.2428902791225	2500.2428902791225	2500.2428902791225	2500.2428902791225	2500.2428902791225	2500.2428902791225	2500.2428902791225	2500.2428902791225	2500.2428902791225	2500.2428902791225	2500.2428902791225	2500.2428902791225	2500.2428902791225	2500.2428902791225
2500.2428902791225	2500.2428902791225	2500.2428902791225	2500.2428902791225	2500.2428902791225	2500.2428902791225	2500.2428902791225	2500.2428902791225	2500.2428902791225	2500.2428902791225	2500.2428902791225	2500.2428902791225	2500.2428902791225	2500.2428902791225	2500.2428902791225	2500.2428902791225	2500.2428902791225	2500.2428902791225	2500.2428902791225	2500.2428902791225	2500.2428902791225	2500.2428902791225	2500.2428902791225	2500.2428902791225	2500.2428902791225	2500.2428902791225	2500.2428902791225	2500.2428902791225	2500.2428902791225	2500.2428902791225
2500.239652354318	2500.239652354318	2500.239652354318	2500.239652354318	2500.239652354318	2500.239652354318	2500.239652354318	2500.239652354318	2500.239652354318	2500.239652354318	2500.239652354318	2500.239652354318	2500.239652354318	2500.239652354318	2500.239652354318	2500.239652354318	2500.239652354318	2500.239652354318	2500.239652354318	2500.239652354318	2500.239652354318	2500.239652354318	2500.239652354318	2500.239652354318	2500.239652354318	2500.239652354318	2500.239652354318	2500.239652354318	2500.239652354318	2500.239652354318
2500.2061733667374	2500.2061733667374	2500.2061733667374	2500.2061733667374	2500.2061733667374	2500.2061733667374	2500.2061733667374	2500.2061733667374	2500.2061733667374	2500.2061733667374	2500.2061733667374	2500.2061733667374	2500.2061733667374	2500.2061733667374	2500.2061733667374	2500.2061733667374	2500.2061733667374	2500.2061733667374	2500.2061733667374	2500.2061733667374	2500.2061733667374	2500.2061733667374	2500.2061733667374	2500.2061733667374	2500.2061733667374	2500.2061733667374	2500.2061733667374	2500.2061733667374	2500.2061733667374	2500.2061733667374
2500.188358218977	2500.188358218977	2500.188358218977	2500.188358218977	2500.188358218977	2500.188358218977	2500.188358218977	2500.188358218977	2500.188358218977	2500.188358218977	2500.188358218977	2500.188358218977	2500.188358218977	2500.188358218977	2500.188358218977	2500.188358218977	2500.188358218977	2500.188358218977	2500.188358218977	2500.188358218977	2500.188358218977	2500.188358218977	2500.188358218977	2500.188358218977	2500.188358218977	2500.188358218977	2500.188358218977	2500.188358218977	2500.188358218977	2500.188358218977
2500.185396040298	2500.185396040298	2500.185396040298	2500.185396040298	2500.185396040298	2500.185396040298	2500.185396040298	2500.185396040298	2500.185396040298	2500.185396040298	2500.185396040298	2500.185396040298	2500.185396040298	2500.185396040298	2500.185396040298	2500.185396040298	2500.185396040298	2500.185396040298	2500.185396040298	2500.185396040298	2500.185396040298	2500.185396040298	2500.185396040298	2500.185396040298	2500.185396040298	2500.185396040298	2500.185396040298	2500.185396040298	2500.185396040298	2500.185396040298
2500.185396040298	2500.185396040298	2500.185396040298	2500.185396040298	2500.185396040298	2500.185396040298	2500.185396040298	2500.185396040298	2500.185396040298	2500.185396040298	2500.185396040298	2500.185396040298	2500.185396040298	2500.185396040298	2500.185396040298	2500.185396040298	2500.185396040298	2500.185396040298	2500.185396040298	2500.185396040298	2500.185396040298	2500.185396040298	2500.185396040298	2500.185396040298	2500.185396040298	2500.185396040298	2500.185396040298	2500.185396040298	2500.185396040298	2500.185396040298
2500.1774187057185	2500.1774187057185	2500.1774187057185	2500.1774187057185	2500.1774187057185	2500.1774187057185	2500.1774187057185	2500.1774187057185	2500.1774187057185	2500.1774187057185	2500.1774187057185	2500.1774187057185	2500.1774187057185	2500.1774187057185	2500.1774187057185	2500.1774187057185	2500.1774187057185	2500.1774187057185	2500.1774187057185	2500.1774187057185	2500.1774187057185	2500.1774187057185	2500.1774187057185	2500.1774187057185	2500.1774187057185	2500.1774187057185	2500.1774187057185	2500.1774187057185	2500.1774187057185	2500.1774187057185
2500.173357403527	2500.173357403527	2500.173357403527	2500.173357403527	2500.173357403527	2500.173357403527	2500.173357403527	2500.173357403527	2500.173357403527	2500.173357403527	2500.173357403527	2500.173357403527	2500.173357403527	2500.173357403527	2500.173357403527	2500.173357403527	2500.173357403527	2500.173357403527	2500.173357403527	2500.173357403527	2500.173357403527	2500.173357403527	2500.173357403527	2500.173357403527	2500.173357403527	2500.173357403527	2500.173357403527	2500.173357403527	2500.173357403527	2500.173357403527
2500.173357403527	2500.173357403527	2500.173357403527	2500.173357403527	2500.173357403527	2500.173357403527	2500.173357403527	2500.173357403527	2500.173357403527	2500.173357403527	2500.173357403527	2500.173357403527	2500.173357403527	2500.173357403527	2500.173357403527	2500.173357403527	2500.173357403527	2500.173357403527	2500.173357403527	2500.173357403527	2500.173357403527	2500.173357403527	2500.173357403527	2500.173357403527	2500.173357403527	2500.173357403527	2500.173357403527	2500.173357403527	2500.173357403527	2500.173357403527
2500.1290316691875	2500.1290316691875	2500.1290316691875	2500.1290316691875	2500.1290316691875	2500.1290316691875	2500.1290316691875	2500.1290316691875	2500.1290316691875	2500.1290316691875	2500.1290316691875	2500.1290316691875	2500.1290316691875	2500.1290316691875	2500.1290316691875	2500.1290316691875	2500.1290316691875	2500.1290316691875	2500.1290316691875	2500.1290316691875	2500.1290316691875	2500.1290316691875	2500.1290316691875	2500.1290316691875	2500.1290316691875	2500.1290316691875	2500.1290316691875	2500.1290316691875	2500.1290316691875	2500.1290316691875
2500.1290316691875	2500.1290316691875	2500.1290316691875	2500.1290316691875	2500.1290316691875	2500.1290316691875	2500.1290316691875	2500.1290316691875	2500.1290316691875	2500.1290316691875	2500.1290316691875	2500.1290316691875	2500.1290316691875	2500.1290316691875	2500.1290316691875	2500.1290316691875	2500.1290316691875	2500.1290316691875	2500.1290316691875	2500.1290316691875	2500.1290316691875	2500.1290316691875	2500.1290316691875	2500.1290316691875	2500.1290316691875	2500.1290316691875	2500.1290316691875	2500.1290316691875	2500.1290316691875	2500.1290316691875
2500.1290316691875	2500.1290316691875	2500.1290316691875	2500.1290316691875	2500.1290316691875	2500.1290316691875	2500.1290316691875	2500.1290316691875	2500.1290316691875	2500.1290316691875	2500.1290316691875	2500.1290316691875	2500.1290316691875	2500.1290316691875	2500.1290316691875	2500.1290316691875	2500.1290316691875	2500.1290316691875	2500.1290316691875	2500.1290316691875	2500.1290316691875	2500.1290316691875	2500.1290316691875	2500.1290316691875	2500.1290316691875	2500.1290316691875	2500.1290316691875	2500.1290316691875	2500.1290316691875	2500.1290316691875
2500.1290316691875	2500.1290316691875	2500.1290316691875	2500.1290316691875	2500.1290316691875	2500.1290316691875	2500.1290316691875	2500.1290316691875	2500.1290316691875	2500.1290316691875	2500.1290316691875	2500.1290316691875	2500.1290316691875	2500.1290316691875	2500.1290316691875	2500.1290316691875	2500.1290316691875	2500.1290316691875	2500.1290316691875	2500.1290316691875	2500.1290316691875	2500.1290316691875	2500.1290316691875	2500.1290316691875	2500.1290316691875	2500.1290316691875	2500.1290316691875	2500.1290316691875	2500.1290316691875	2500.1290316691875
2500.121395135429	2500.121395135429	2500.121395135429	2500.121395135429	2500.121395135429	2500.121395135429	2500.121395135429	2500.121395135429	2500.121395135429	2500.121395135429	2500.121395135429	2500.121395135429	2500.121395135429	2500.121395135429	2500.121395135429	2500.121395135429	2500.121395135429	2500.121395135429	2500.121395135429	2500.121395135429	2500.121395135429	2500.121395135429	2500.121395135429	2500.121395135429	2500.121395135429	2500.121395135429	2500.121395135429	2500.121395135429	2500.121395135429	2500.121395135429
2500.121395135429	2500.121395135429	2500.121395135429	2500.121395135429	2500.121395135429	2500.121395135429	2500.121395135429	2500.121395135429	2500.121395135429	2500.121395135429	2500.121395135429	2500.121395135429	2500.121395135429	2500.121395135429	2500.121395135429	2500.121395135429	2500.121395135429	2500.121395135429	2500.121395135429	2500.121395135429	2500.121395135429	2500.121395135429	2500.121395135429	2500.121395135429	2500.121395135429	2500.121395135429	2500.121395135429	2500.121395135429	2500.121395135429	2500.121395135429
2500.121395135429	2500.121395135429	2500.121395135429	2500.121395135429	2500.121395135429	2500.121395135429	2500.121395135429	2500.121395135429	2500.121395135429	2500.121395135429	2500.121395135429	2500.121395135429	2500.121395135429	2500.121395135429	2500.121395135429	2500.121395135429	2500.121395135429	2500.121395135429	2500.121395135429	2500.121395135429	2500.121395135429	2500.121395135429	2500.121395135429	2500.121395135429	2500.121395135429	2500.121395135429	2500.121395135429	2500.121395135429	2500.121395135429	2500.121395135429
2500.1147314948703	2500.1147314948703	2500.1147314948703	2500.1147314948703	2500.1147314948703	2500.1147314948703	2500.1147314948703	2500.1147314948703	2500.1147314948703	2500.1147314948703	2500.1147314948703	2500.1147314948703	2500.1147314948703	2500.1147314948703	2500.1147314948703	2500.1147314948703	2500.1147314948703	2500.1147314948703	2500.1147314948703	2500.1147314948703	2500.1147314948703	2500.1147314948703	2500.1147314948703	2500.1147314948703	2500.1147314948703	2500.1147314948703	2500.1147314948703	2500.1147314948703	2500.1147314948703	2500.1147314948703
2500.1147314948703	2500.1147314948703	2500.1147314948703	2500.1147314948703	2500.1147314948703	2500.1147314948703	2500.1147314948703	2500.1147314948703	2500.1147314948703	2500.1147314948703	2500.1147314948703	2500.1147314948703	2500.1147314948703	2500.1147314948703	2500.1147314948703	2500.1147314948703	2500.1147314948703	2500.1147314948703	2500.1147314948703	2500.1147314948703	2500.1147314948703	2500.1147314948703	2500.1147314948703	2500.1147314948703	2500.1147314948703	2500.1147314948703	2500.1147314948703	2500.1147314948703	2500.1147314948703	2500.1147314948703
2500.114501358687	2500.114501358687	2500.114501358687	2500.114501358687	2500.114501358687	2500.114501358687	2500.114501358687	2500.114501358687	2500.114501358687	2500.114501358687	2500.114501358687	2500.114501358687	2500.114501358687	2500.114501358687	2500.114501358687	2500.114501358687	2500.114501358687	2500.114501358687	2500.114501358687	2500.114501358687	2500.114501358687	2500.114501358687	2500.114501358687	2500.114501358687	2500.114501358687	2500.114501358687	2500.114501358687	2500.114501358687	2500.114501358687	2500.114501358687
2500.1000049255726	2500.1000049255726	2500.1000049255726	2500.1000049255726	2500.1000049255726	2500.1000049255726	2500.1000049255726	2500.1000049255726	2500.1000049255726	2500.1000049255726	2500.1000049255726	2500.1000049255726	2500.1000049255726	2500.1000049255726	2500.1000049255726	2500.1000049255726	2500.1000049255726	2500.1000049255726	2500.1000049255726	2500.1000049255726	2500.1000049255726	2500.1000049255726	2500.1000049255726	2500.1000049255726	2500.1000049255726	2500.1000049255726	2500.1000049255726	2500.1000049255726	2500.1000049255726	2500.1000049255726
2500.1000049255726	2500.1000049255726	2500.1000049255726	2500.1000049255726	2500.1000049255726	2500.1000049255726	2500.1000049255726	2500.1000049255726	2500.1000049255726	2500.1000049255726	2500.1000049255726	2500.1000049255726	2500.1000049255726	2500.1000049255726	2500.1000049255726	2500.1000049255726	2500.1000049255726	2500.1000049255726	2500.1000049255726	2500.1000049255726	2500.1000049255726	2500.1000049255726	2500.1000049255726	2500.1000049255726	2500.1000049255726	2500.1000049255726	2500.1000049255726	2500.1000049255726	2500.1000049255726	2500.1000049255726
2500.0948519800922	2500.0948519800922	2500.0948519800922	2500.0948519800922	2500.0948519800922	2500.0948519800922	2500.0948519800922	2500.0948519800922	2500.0948519800922	2500.0948519800922	2500.0948519800922	2500.0948519800922	2500.0948519800922	2500.0948519800922	2500.0948519800922	2500.0948519800922	2500.0948519800922	2500.0948519800922	2500.0948519800922	2500.0948519800922	2500.0948519800922	2500.0948519800922	2500.0948519800922	2500.0948519800922	2500.0948519800922	2500.0948519800922	2500.0948519800922	2500.0948519800922	2500.0948519800922	2500.0948519800922
2500.0906220626584	2500.0906220626584	2500.0906220626584	2500.0906220626584	2500.0906220626584	2500.0906220626584	2500.0906220626584	2500.0906220626584	2500.0906220626584	2500.0906220626584	2500.0906220626584	2500.0906220626584	2500.0906220626584	2500.0906220626584	2500.0906220626584	2500.0906220626584	2500.0906220626584	2500.0906220626584	2500.0906220626584	2500.0906220626584	2500.0906220626584	2500.0906220626584	2500.0906220626584	2500.0906220626584	2500.0906220626584	2500.0906220626584	2500.0906220626584	2500.0906220626584	2500.0906220626584	2500.0906220626584
2500.0870950034464	2500.0870950034464	2500.0870950034464	2500.0870950034464	2500.0870950034464	2500.0870950034464	2500.0870950034464	2500.0870950034464	2500.0870950034464	2500.0870950034464	2500.0870950034464	2500.0870950034464	2500.0870950034464	2500.0870950034464	2500.0870950034464	2500.0870950034464	2500.0870950034464	2500.0870950034464	2500.0870950034464	2500.0870950034464	2500.0870950034464	2500.0870950034464	2500.0870950034464	2500.0870950034464	2500.0870950034464	2500.0870950034464	2500.0870950034464	2500.0870950034464	2500.0870950034464	2500.0870950034464
2500.0591523813755	2500.0591523813755	2500.0591523813755	2500.0591523813755	2500.0591523813755	2500.0591523813755	2500.0591523813755	2500.0591523813755	2500.0591523813755	2500.0591523813755	2500.0591523813755	2500.0591523813755	2500.0591523813755	2500.0591523813755	2500.0591523813755	2500.0591523813755	2500.0591523813755	2500.0591523813755	2500.0591523813755	2500.0591523813755	2500.0591523813755	2500.0591523813755	2500.0591523813755	2500.0591523813755	2500.0591523813755	2500.0591523813755	2500.0591523813755	2500.0591523813755	2500.0591523813755	2500.0591523813755
2500.0591523813755	2500.0591523813755	2500.0591523813755	2500.0591523813755	2500.0591523813755	2500.0591523813755	2500.0591523813755	2500.0591523813755	2500.0591523813755	2500.0591523813755	2500.0591523813755	2500.0591523813755	2500.0591523813755	2500.0591523813755	2500.0591523813755	2500.0591523813755	2500.0591523813755	2500.0591523813755	2500.0591523813755	2500.0591523813755	2500.0591523813755	2500.0591523813755	2500.0591523813755	2500.0591523813755	2500.0591523813755	2500.0591523813755	2500.0591523813755	2500.0591523813755	2500.0591523813755	2500.0591523813755
2500.0591523813755	2500.0591523813755	2500.0591523813755	2500.0591523813755	2500.0591523813755	2500.0591523813755	2500.0591523813755	2500.0591523813755	2500.0591523813755	2500.0591523813755	2500.0591523813755	2500.0591523813755	2500.0591523813755	2500.0591523813755	2500.0591523813755	2500.0591523813755	2500.0591523813755	2500.0591523813755	2500.0591523813755	2500.0591523813755	2500.0591523813755	2500.0591523813755	2500.0591523813755	2500.0591523813755	2500.0591523813755	2500.0591523813755	2500.0591523813755	2500.0591523813755	2500.0591523813755	2500.0591523813755
2500.0591523813755	2500.0591523813755	2500.0591523813755	2500.0591523813755	2500.0591523813755	2500.0591523813755	2500.0591523813755	2500.0591523813755	2500.0591523813755	2500.0591523813755	2500.0591523813755	2500.0591523813755	2500.0591523813755	2500.0591523813755	2500.0591523813755	2500.0591523813755	2500.0591523813755	2500.0591523813755	2500.0591523813755	2500.0591523813755	2500.0591523813755	2500.0591523813755	2500.0591523813755	2500.0591523813755	2500.0591523813755	2500.0591523813755	2500.0591523813755	2500.0591523813755	2500.0591523813755	2500.0591523813755
2500.058419376908	2500.058419376908	2500.058419376908	2500.058419376908	2500.058419376908	2500.058419376908	2500.058419376908	2500.058419376908	2500.058419376908	2500.058419376908	2500.058419376908	2500.058419376908	2500.058419376908	2500.058419376908	2500.058419376908	2500.058419376908	2500.058419376908	2500.058419376908	2500.058419376908	2500.058419376908	2500.058419376908	2500.058419376908	2500.058419376908	2500.058419376908	2500.058419376908	2500.058419376908	2500.058419376908	2500.058419376908	2500.058419376908	2500.058419376908
2500.058419376908	2500.058419376908	2500.058419376908	2500.058419376908	2500.058419376908	2500.058419376908	2500.058419376908	2500.058419376908	2500.058419376908	2500.058419376908	2500.058419376908	2500.058419376908	2500.058419376908	2500.058419376908	2500.058419376908	2500.058419376908	2500.058419376908	2500.058419376908	2500.058419376908	2500.058419376908	2500.058419376908	2500.058419376908	2500.058419376908	2500.058419376908	2500.058419376908	2500.058419376908	2500.058419376908	2500.058419376908	2500.058419376908	2500.058419376908
2500.0544958800497	2500.0544958800497	2500.0544958800497	2500.0544958800497	2500.0544958800497	2500.0544958800497	2500.0544958800497	2500.0544958800497	2500.0544958800497	2500.0544958800497	2500.0544958800497	2500.0544958800497	2500.0544958800497	2500.0544958800497	2500.0544958800497	2500.0544958800497	2500.0544958800497	2500.0544958800497	2500.0544958800497	2500.0544958800497	2500.0544958800497	2500.0544958800497	2500.0544958800497	2500.0544958800497	2500.0544958800497	2500.0544958800497	2500.0544958800497	2500.0544958800497	2500.0544958800497	2500.0544958800497
2500.054103043207	2500.054103043207	2500.054103043207	2500.054103043207	2500.054103043207	2500.054103043207	2500.054103043207	2500.054103043207	2500.054103043207	2500.054103043207	2500.054103043207	2500.054103043207	2500.054103043207	2500.054103043207	2500.054103043207	2500.054103043207	2500.054103043207	2500.054103043207	2500.054103043207	2500.054103043207	2500.054103043207	2500.054103043207	2500.054103043207	2500.054103043207	2500.054103043207	2500.054103043207	2500.054103043207	2500.054103043207	2500.054103043207	2500.054103043207
2500.0506355701905	2500.0506355701905	2500.0506355701905	2500.0506355701905	2500.0506355701905	2500.0506355701905	2500.0506355701905	2500.0506355701905	2500.0506355701905	2500.0506355701905	2500.0506355701905	2500.0506355701905	2500.0506355701905	2500.0506355701905	2500.0506355701905	2500.0506355701905	2500.0506355701905	2500.0506355701905	2500.0506355701905	2500.0506355701905	2500.0506355701905	2500.0506355701905	2500.0506355701905	2500.0506355701905	2500.0506355701905	2500.0506355701905	2500.0506355701905	2500.0506355701905	2500.0506355701905	2500.0506355701905
2500.0491673629585	2500.0491673629585	2500.0491673629585	2500.0491673629585	2500.0491673629585	2500.0491673629585	2500.0491673629585	2500.0491673629585	2500.0491673629585	2500.0491673629585	2500.0491673629585	2500.0491673629585	2500.0491673629585	2500.0491673629585	2500.0491673629585	2500.0491673629585	2500.0491673629585	2500.0491673629585	2500.0491673629585	2500.0491673629585	2500.0491673629585	2500.0491673629585	2500.0491673629585	2500.0491673629585	2500.0491673629585	2500.0491673629585	2500.0491673629585	2500.0491673629585	2500.0491673629585	2500.0491673629585
2500.0464451581097	2500.0464451581097	2500.0464451581097	2500.0464451581097	2500.0464451581097	2500.0464451581097	2500.0464451581097	2500.0464451581097	2500.0464451581097	2500.0464451581097	2500.0464451581097	2500.0464451581097	2500.0464451581097	2500.0464451581097	2500.0464451581097	2500.0464451581097	2500.0464451581097	2500.0464451581097	2500.0464451581097	2500.0464451581097	2500.0464451581097	2500.0464451581097	2500.0464451581097	2500.0464451581097	2500.0464451581097	2500.0464451581097	2500.0464451581097	2500.0464451581097	2500.0464451581097	2500.0464451581097
2500.0391939929964	2500.0391939929964	2500.0391939929964	2500.0391939929964	2500.0391939929964	2500.0391939929964	2500.0391939929964	2500.0391939929964	2500.0391939929964	2500.0391939929964	2500.0391939929964	2500.0391939929964	2500.0391939929964	2500.0391939929964	2500.0391939929964	2500.0391939929964	2500.0391939929964	2500.0391939929964	2500.0391939929964	2500.0391939929964	2500.0391939929964	2500.0391939929964	2500.0391939929964	2500.0391939929964	2500.0391939929964	2500.0391939929964	2500.0391939929964	2500.0391939929964	2500.0391939929964	2500.0391939929964
2500.034648201932	2500.034648201932	2500.034648201932	2500.034648201932	2500.034648201932	2500.034648201932	2500.034648201932	2500.034648201932	2500.034648201932	2500.034648201932	2500.034648201932	2500.034648201932	2500.034648201932	2500.034648201932	2500.034648201932	2500.034648201932	2500.034648201932	2500.034648201932	2500.034648201932	2500.034648201932	2500.034648201932	2500.034648201932	2500.034648201932	2500.034648201932	2500.034648201932	2500.034648201932	2500.034648201932	2500.034648201932	2500.034648201932	2500.034648201932
2500.034648201932	2500.034648201932	2500.034648201932	2500.034648201932	2500.034648201932	2500.034648201932	2500.034648201932	2500.034648201932	2500.034648201932	2500.034648201932	2500.034648201932	2500.034648201932	2500.034648201932	2500.034648201932	2500.034648201932	2500.034648201932	2500.034648201932	2500.034648201932	2500.034648201932	2500.034648201932	2500.034648201932	2500.034648201932	2500.034648201932	2500.034648201932	2500.034648201932	2500.034648201932	2500.034648201932	2500.034648201932	2500.034648201932	2500.034648201932
2500.0275677042882	2500.0275677042882	2500.0275677042882	2500.0275677042882	2500.0275677042882	2500.0275677042882	2500.0275677042882	2500.0275677042882	2500.0275677042882	2500.0275677042882	2500.0275677042882	2500.0275677042882	2500.0275677042882	2500.0275677042882	2500.0275677042882	2500.0275677042882	2500.0275677042882	2500.0275677042882	2500.0275677042882	2500.0275677042882	2500.0275677042882	2500.0275677042882	2500.0275677042882	2500.0275677042882	2500.0275677042882	2500.0275677042882	2500.0275677042882	2500.0275677042882	2500.0275677042882	2500.0275677042882
2500.0249231545813	2500.0249231545813	2500.0249231545813	2500.0249231545813	2500.0249231545813	2500.0249231545813	2500.0249231545813	2500.0249231545813	2500.0249231545813	2500.0249231545813	2500.0249231545813	2500.0249231545813	2500.0249231545813	2500.0249231545813	2500.0249231545813	2500.0249231545813	2500.0249231545813	2500.0249231545813	2500.0249231545813	2500.0249231545813	2500.0249231545813	2500.0249231545813	2500.0249231545813	2500.0249231545813	2500.0249231545813	2500.0249231545813	2500.0249231545813	2500.0249231545813	2500.0249231545813	2500.0249231545813
2500.0249231545813	2500.0249231545813	2500.0249231545813	2500.0249231545813	2500.0249231545813	2500.0249231545813	2500.0249231545813	2500.0249231545813	2500.0249231545813	2500.0249231545813	2500.0249231545813	2500.0249231545813	2500.0249231545813	2500.0249231545813	2500.0249231545813	2500.0249231545813	2500.0249231545813	2500.0249231545813	2500.0249231545813	2500.0249231545813	2500.0249231545813	2500.0249231545813	2500.0249231545813	2500.0249231545813	2500.0249231545813	2500.0249231545813	2500.0249231545813	2500.0249231545813	2500.0249231545813	2500.0249231545813
2500.0249231545813	2500.0249231545813	2500.0249231545813	2500.0249231545813	2500.0249231545813	2500.0249231545813	2500.0249231545813	2500.0249231545813	2500.0249231545813	2500.0249231545813	2500.0249231545813	2500.0249231545813	2500.0249231545813	2500.0249231545813	2500.0249231545813	2500.0249231545813	2500.0249231545813	2500.0249231545813	2500.0249231545813	2500.0249231545813	2500.0249231545813	2500.0249231545813	2500.0249231545813	2500.0249231545813	2500.0249231545813	2500.0249231545813	2500.0249231545813	2500.0249231545813	2500.0249231545813	2500.0249231545813
2500.0230895108166	2500.0230895108166	2500.0230895108166	2500.0230895108166	2500.0230895108166	2500.0230895108166	2500.0230895108166	2500.0230895108166	2500.0230895108166	2500.0230895108166	2500.0230895108166	2500.0230895108166	2500.0230895108166	2500.0230895108166	2500.0230895108166	2500.0230895108166	2500.0230895108166	2500.0230895108166	2500.0230895108166	2500.0230895108166	2500.0230895108166	2500.0230895108166	2500.0230895108166	2500.0230895108166	2500.0230895108166	2500.0230895108166	2500.0230895108166	2500.0230895108166	2500.0230895108166	2500.0230895108166
2500.020616016714	2500.020616016714	2500.020616016714	2500.020616016714	2500.020616016714	2500.020616016714	2500.020616016714	2500.020616016714	2500.020616016714	2500.020616016714	2500.020616016714	2500.020616016714	2500.020616016714	2500.020616016714	2500.020616016714	2500.020616016714	2500.020616016714	2500.020616016714	2500.020616016714	2500.020616016714	2500.020616016714	2500.020616016714	2500.020616016714	2500.020616016714	2500.020616016714	2500.020616016714	2500.020616016714	2500.020616016714	2500.020616016714	2500.020616016714
2500.020325777127	2500.020325777127	2500.020325777127	2500.020325777127	2500.020325777127	2500.020325777127	2500.020325777127	2500.020325777127	2500.020325777127	2500.020325777127	2500.020325777127	2500.020325777127	2500.020325777127	2500.020325777127	2500.020325777127	2500.020325777127	2500.020325777127	2500.020325777127	2500.020325777127	2500.020325777127	2500.020325777127	2500.020325777127	2500.020325777127	2500.020325777127	2500.020325777127	2500.020325777127	2500.020325777127	2500.020325777127	2500.020325777127	2500.020325777127
2500.020325777127	2500.020325777127	2500.020325777127	2500.020325777127	2500.020325777127	2500.020325777127	2500.020325777127	2500.020325777127	2500.020325777127	2500.020325777127	2500.020325777127	2500.020325777127	2500.020325777127	2500.020325777127	2500.020325777127	2500.020325777127	2500.020325777127	2500.020325777127	2500.020325777127	2500.020325777127	2500.020325777127	2500.020325777127	2500.020325777127	2500.020325777127	2500.020325777127	2500.020325777127	2500.020325777127	2500.020325777127	2500.020325777127	2500.020325777127
2500.020325777127	2500.020325777127	2500.020325777127	2500.020325777127	2500.020325777127	2500.020325777127	2500.020325777127	2500.020325777127	2500.020325777127	2500.020325777127	2500.020325777127	2500.020325777127	2500.020325777127	2500.020325777127	2500.020325777127	2500.020325777127	2500.020325777127	2500.020325777127	2500.020325777127	2500.020325777127	2500.020325777127	2500.020325777127	2500.020325777127	2500.020325777127	2500.020325777127	2500.020325777127	2500.020325777127	2500.020325777127	2500.020325777127	2500.020325777127
2500.0176216943373	2500.0176216943373	2500.0176216943373	2500.0176216943373	2500.0176216943373	2500.0176216943373	2500.0176216943373	2500.0176216943373	2500.0176216943373	2500.0176216943373	2500.0176216943373	2500.0176216943373	2500.0176216943373	2500.0176216943373	2500.0176216943373	2500.0176216943373	2500.0176216943373	2500.0176216943373	2500.0176216943373	2500.0176216943373	2500.0176216943373	2500.0176216943373	2500.0176216943373	2500.0176216943373	2500.0176216943373	2500.0176216943373	2500.0176216943373	2500.0176216943373	2500.0176216943373	2500.0176216943373
2500.0176216943373	2500.0176216943373	2500.0176216943373	2500.0176216943373	2500.0176216943373	2500.0176216943373	2500.0176216943373	2500.0176216943373	2500.0176216943373	2500.0176216943373	2500.0176216943373	2500.0176216943373	2500.0176216943373	2500.0176216943373	2500.0176216943373	2500.0176216943373	2500.0176216943373	2500.0176216943373	2500.0176216943373	2500.0176216943373	2500.0176216943373	2500.0176216943373	2500.0176216943373	2500.0176216943373	2500.0176216943373	2500.0176216943373	2500.0176216943373	2500.0176216943373	2500.0176216943373	2500.0176216943373
2500.0176216943373	2500.0176216943373	2500.0176216943373	2500.0176216943373	2500.0176216943373	2500.0176216943373	2500.0176216943373	2500.0176216943373	2500.0176216943373	2500.0176216943373	2500.0176216943373	2500.0176216943373	2500.0176216943373	2500.0176216943373	2500.0176216943373	2500.0176216943373	2500.0176216943373	2500.0176216943373	2500.0176216943373	2500.0176216943373	2500.0176216943373	2500.0176216943373	2500.0176216943373	2500.0176216943373	2500.0176216943373	2500.0176216943373	2500.0176216943373	2500.0176216943373	2500.0176216943373	2500.0176216943373
2500.0176216943373	2500.0176216943373	2500.0176216943373	2500.0176216943373	2500.0176216943373	2500.0176216943373	2500.0176216943373	2500.0176216943373	2500.0176216943373	2500.0176216943373	2500.0176216943373	2500.0176216943373	2500.0176216943373	2500.0176216943373	2500.0176216943373	2500.0176216943373	2500.0176216943373	2500.0176216943373	2500.0176216943373	2500.0176216943373	2500.0176216943373	2500.0176216943373	2500.0176216943373	2500.0176216943373	2500.0176216943373	2500.0176216943373	2500.0176216943373	2500.0176216943373	2500.0176216943373	2500.0176216943373
2500.0168347126264	2500.0168347126264	2500.0168347126264	2500.0168347126264	2500.0168347126264	2500.0168347126264	2500.0168347126264	2500.0168347126264	2500.0168347126264	2500.0168347126264	2500.0168347126264	2500.0168347126264	2500.0168347126264	2500.0168347126264	2500.0168347126264	2500.0168347126264	2500.0168347126264	2500.0168347126264	2500.0168347126264	2500.0168347126264	2500.0168347126264	2500.0168347126264	2500.0168347126264	2500.0168347126264	2500.0168347126264	2500.0168347126264	2500.0168347126264	2500.0168347126264	2500.0168347126264	2500.0168347126264
2500.014796905515	2500.014796905515	2500.014796905515	2500.014796905515	2500.014796905515	2500.014796905515	2500.014796905515	2500.014796905515	2500.014796905515	2500.014796905515	2500.014796905515	2500.014796905515	2500.014796905515	2500.014796905515	2500.014796905515	2500.014796905515	2500.014796905515	2500.014796905515	2500.014796905515	2500.014796905515	2500.014796905515	2500.014796905515	2500.014796905515	2500.014796905515	2500.014796905515	2500.014796905515	2500.014796905515	2500.014796905515	2500.014796905515	2500.014796905515
2500.014796905515	2500.014796905515	2500.014796905515	2500.014796905515	2500.014796905515	2500.014796905515	2500.014796905515	2500.014796905515	2500.014796905515	2500.014796905515	2500.014796905515	2500.014796905515	2500.014796905515	2500.014796905515	2500.014796905515	2500.014796905515	2500.014796905515	2500.014796905515	2500.014796905515	2500.014796905515	2500.014796905515	2500.014796905515	2500.014796905515	2500.014796905515	2500.014796905515	2500.014796905515	2500.014796905515	2500.014796905515	2500.014796905515	2500.014796905515
2500.0136573113405	2500.0136573113405	2500.0136573113405	2500.0136573113405	2500.0136573113405	2500.0136573113405	2500.0136573113405	2500.0136573113405	2500.0136573113405	2500.0136573113405	2500.0136573113405	2500.0136573113405	2500.0136573113405	2500.0136573113405	2500.0136573113405	2500.0136573113405	2500.0136573113405	2500.0136573113405	2500.0136573113405	2500.0136573113405	2500.0136573113405	2500.0136573113405	2500.0136573113405	2500.0136573113405	2500.0136573113405	2500.0136573113405	2500.0136573113405	2500.0136573113405	2500.0136573113405	2500.0136573113405
2500.01365167661	2500.01365167661	2500.01365167661	2500.01365167661	2500.01365167661	2500.01365167661	2500.01365167661	2500.01365167661	2500.01365167661	2500.01365167661	2500.01365167661	2500.01365167661	2500.01365167661	2500.01365167661	2500.01365167661	2500.01365167661	2500.01365167661	2500.01365167661	2500.01365167661	2500.01365167661	2500.01365167661	2500.01365167661	2500.01365167661	2500.01365167661	2500.01365167661	2500.01365167661	2500.01365167661	2500.01365167661	2500.01365167661	2500.01365167661
2500.0118879697065	2500.0118879697065	2500.0118879697065	2500.0118879697065	2500.0118879697065	2500.0118879697065	2500.0118879697065	2500.0118879697065	2500.0118879697065	2500.0118879697065	2500.0118879697065	2500.0118879697065	2500.0118879697065	2500.0118879697065	2500.0118879697065	2500.0118879697065	2500.0118879697065	2500.0118879697065	2500.0118879697065	2500.0118879697065	2500.0118879697065	2500.0118879697065	2500.0118879697065	2500.0118879697065	2500.0118879697065	2500.0118879697065	2500.0118879697065	2500.0118879697065	2500.0118879697065	2500.0118879697065
2500.0118879697065	2500.0118879697065	2500.0118879697065	2500.0118879697065	2500.0118879697065	2500.0118879697065	2500.0118879697065	2500.0118879697065	2500.0118879697065	2500.0118879697065	2500.0118879697065	2500.0118879697065	2500.0118879697065	2500.0118879697065	2500.0118879697065	2500.0118879697065	2500.0118879697065	2500.0118879697065	2500.0118879697065	2500.0118879697065	2500.0118879697065	2500.0118879697065	2500.0118879697065	2500.0118879697065	2500.0118879697065	2500.0118879697065	2500.0118879697065	2500.0118879697065	2500.0118879697065	2500.0118879697065
2500.0118879697065	2500.0118879697065	2500.0118879697065	2500.0118879697065	2500.0118879697065	2500.0118879697065	2500.0118879697065	2500.0118879697065	2500.0118879697065	2500.0118879697065	2500.0118879697065	2500.0118879697065	2500.0118879697065	2500.0118879697065	2500.0118879697065	2500.0118879697065	2500.0118879697065	2500.0118879697065	2500.0118879697065	2500.0118879697065	2500.0118879697065	2500.0118879697065	2500.0118879697065	2500.0118879697065	2500.0118879697065	2500.0118879697065	2500.0118879697065	2500.0118879697065	2500.0118879697065	2500.0118879697065
2500.011257315582	2500.011257315582	2500.011257315582	2500.011257315582	2500.011257315582	2500.011257315582	2500.011257315582	2500.011257315582	2500.011257315582	2500.011257315582	2500.011257315582	2500.011257315582	2500.011257315582	2500.011257315582	2500.011257315582	2500.011257315582	2500.011257315582	2500.011257315582	2500.011257315582	2500.011257315582	2500.011257315582	2500.011257315582	2500.011257315582	2500.011257315582	2500.011257315582	2500.011257315582	2500.011257315582	2500.011257315582	2500.011257315582	2500.011257315582
2500.010631050383	2500.010631050383	2500.010631050383	2500.010631050383	2500.010631050383	2500.010631050383	2500.010631050383	2500.010631050383	2500.010631050383	2500.010631050383	2500.010631050383	2500.010631050383	2500.010631050383	2500.010631050383	2500.010631050383	2500.010631050383	2500.010631050383	2500.010631050383	2500.010631050383	2500.010631050383	2500.010631050383	2500.010631050383	2500.010631050383	2500.010631050383	2500.010631050383	2500.010631050383	2500.010631050383	2500.010631050383	2500.010631050383	2500.010631050383
2500.010126180251	2500.010126180251	2500.010126180251	2500.010126180251	2500.010126180251	2500.010126180251	2500.010126180251	2500.010126180251	2500.010126180251	2500.010126180251	2500.010126180251	2500.010126180251	2500.010126180251	2500.010126180251	2500.010126180251	2500.010126180251	2500.010126180251	2500.010126180251	2500.010126180251	2500.010126180251	2500.010126180251	2500.010126180251	2500.010126180251	2500.010126180251	2500.010126180251	2500.010126180251	2500.010126180251	2500.010126180251	2500.010126180251	2500.010126180251
2500.009187693238	2500.009187693238	2500.009187693238	2500.009187693238	2500.009187693238	2500.009187693238	2500.009187693238	2500.009187693238	2500.009187693238	2500.009187693238	2500.009187693238	2500.009187693238	2500.009187693238	2500.009187693238	2500.009187693238	2500.009187693238	2500.009187693238	2500.009187693238	2500.009187693238	2500.009187693238	2500.009187693238	2500.009187693238	2500.009187693238	2500.009187693238	2500.009187693238	2500.009187693238	2500.009187693238	2500.009187693238	2500.009187693238	2500.009187693238
2500.009187693238	2500.009187693238	2500.009187693238	2500.009187693238	2500.009187693238	2500.009187693238	2500.009187693238	2500.009187693238	2500.009187693238	2500.009187693238	2500.009187693238	2500.009187693238	2500.009187693238	2500.009187693238	2500.009187693238	2500.009187693238	2500.009187693238	2500.009187693238	2500.009187693238	2500.009187693238	2500.009187693238	2500.009187693238	2500.009187693238	2500.009187693238	2500.009187693238	2500.009187693238	2500.009187693238	2500.009187693238	2500.009187693238	2500.009187693238
2500.0075435700837	2500.0075435700837	2500.0075435700837	2500.0075435700837	2500.0075435700837	2500.0075435700837	2500.0075435700837	2500.0075435700837	2500.0075435700837	2500.0075435700837	2500.0075435700837	2500.0075435700837	2500.0075435700837	2500.0075435700837	2500.0075435700837	2500.0075435700837	2500.0075435700837	2500.0075435700837	2500.0075435700837	2500.0075435700837	2500.0075435700837	2500.0075435700837	2500.0075435700837	2500.0075435700837	2500.0075435700837	2500.0075435700837	2500.0075435700837	2500.0075435700837	2500.0075435700837	2500.0075435700837
2500.0075435700837	2500.0075435700837	2500.0075435700837	2500.0075435700837	2500.0075435700837	2500.0075435700837	2500.0075435700837	2500.0075435700837	2500.0075435700837	2500.0075435700837	2500.0075435700837	2500.0075435700837	2500.0075435700837	2500.0075435700837	2500.0075435700837	2500.0075435700837	2500.0075435700837	2500.0075435700837	2500.0075435700837	2500.0075435700837	2500.0075435700837	2500.0075435700837	2500.0075435700837	2500.0075435700837	2500.0075435700837	2500.0075435700837	2500.0075435700837	2500.0075435700837	2500.0075435700837	2500.0075435700837
2500.007349785392	2500.007349785392	2500.007349785392	2500.007349785392	2500.007349785392	2500.007349785392	2500.007349785392	2500.007349785392	2500.007349785392	2500.007349785392	2500.007349785392	2500.007349785392	2500.007349785392	2500.007349785392	2500.007349785392	2500.007349785392	2500.007349785392	2500.007349785392	2500.007349785392	2500.007349785392	2500.007349785392	2500.007349785392	2500.007349785392	2500.007349785392	2500.007349785392	2500.007349785392	2500.007349785392	2500.007349785392	2500.007349785392	2500.007349785392
2500.0071707675597	2500.0071707675597	2500.0071707675597	2500.0071707675597	2500.0071707675597	2500.0071707675597	2500.0071707675597	2500.0071707675597	2500.0071707675597	2500.0071707675597	2500.0071707675597	2500.0071707675597	2500.0071707675597	2500.0071707675597	2500.0071707675597	2500.0071707675597	2500.0071707675597	2500.0071707675597	2500.0071707675597	2500.0071707675597	2500.0071707675597	2500.0071707675597	2500.0071707675597	2500.0071707675597	2500.0071707675597	2500.0071707675597	2500.0071707675597	2500.0071707675597	2500.0071707675597	2500.0071707675597
2500.007122599065	2500.007122599065	2500.007122599065	2500.007122599065	2500.007122599065	2500.007122599065	2500.007122599065	2500.007122599065	2500.007122599065	2500.007122599065	2500.007122599065	2500.007122599065	2500.007122599065	2500.007122599065	2500.007122599065	2500.007122599065	2500.007122599065	2500.007122599065	2500.007122599065	2500.007122599065	2500.007122599065	2500.007122599065	2500.007122599065	2500.007122599065	2500.007122599065	2500.007122599065	2500.007122599065	2500.007122599065	2500.007122599065	2500.007122599065
2500.006063634538	2500.006063634538	2500.006063634538	2500.006063634538	2500.006063634538	2500.006063634538	2500.006063634538	2500.006063634538	2500.006063634538	2500.006063634538	2500.006063634538	2500.006063634538	2500.006063634538	2500.006063634538	2500.006063634538	2500.006063634538	2500.006063634538	2500.006063634538	2500.006063634538	2500.006063634538	2500.006063634538	2500.006063634538	2500.006063634538	2500.006063634538	2500.006063634538	2500.006063634538	2500.006063634538	2500.006063634538	2500.006063634538	2500.006063634538
2500.006063634538	2500.006063634538	2500.006063634538	2500.006063634538	2500.006063634538	2500.006063634538	2500.006063634538	2500.006063634538	2500.006063634538	2500.006063634538	2500.006063634538	2500.006063634538	2500.006063634538	2500.006063634538	2500.006063634538	2500.006063634538	2500.006063634538	2500.006063634538	2500.006063634538	2500.006063634538	2500.006063634538	2500.006063634538	2500.006063634538	2500.006063634538	2500.006063634538	2500.006063634538	2500.006063634538	2500.006063634538	2500.006063634538	2500.006063634538
2500.006063634538	2500.006063634538	2500.006063634538	2500.006063634538	2500.006063634538	2500.006063634538	2500.006063634538	2500.006063634538	2500.006063634538	2500.006063634538	2500.006063634538	2500.006063634538	2500.006063634538	2500.006063634538	2500.006063634538	2500.006063634538	2500.006063634538	2500.006063634538	2500.006063634538	2500.006063634538	2500.006063634538	2500.006063634538	2500.006063634538	2500.006063634538	2500.006063634538	2500.006063634538	2500.006063634538	2500.006063634538	2500.006063634538	2500.006063634538
2500.0047303494234	2500.0047303494234	2500.0047303494234	2500.0047303494234	2500.0047303494234	2500.0047303494234	2500.0047303494234	2500.0047303494234	2500.0047303494234	2500.0047303494234	2500.0047303494234	2500.0047303494234	2500.0047303494234	2500.0047303494234	2500.0047303494234	2500.0047303494234	2500.0047303494234	2500.0047303494234	2500.0047303494234	2500.0047303494234	2500.0047303494234	2500.0047303494234	2500.0047303494234	2500.0047303494234	2500.0047303494234	2500.0047303494234	2500.0047303494234	2500.0047303494234	2500.0047303494234	2500.0047303494234
2500.0047303494234	2500.0047303494234	2500.0047303494234	2500.0047303494234	2500.0047303494234	2500.0047303494234	2500.0047303494234	2500.0047303494234	2500.0047303494234	2500.0047303494234	2500.0047303494234	2500.0047303494234	2500.0047303494234	2500.0047303494234	2500.0047303494234	2500.0047303494234	2500.0047303494234	2500.0047303494234	2500.0047303494234	2500.0047303494234	2500.0047303494234	2500.0047303494234	2500.0047303494234	2500.0047303494234	2500.0047303494234	2500.0047303494234	2500.0047303494234	2500.0047303494234	2500.0047303494234	2500.0047303494234
2500.0047303494234	2500.0047303494234	2500.0047303494234	2500.0047303494234	2500.0047303494234	2500.0047303494234	2500.0047303494234	2500.0047303494234	2500.0047303494234	2500.0047303494234	2500.0047303494234	2500.0047303494234	2500.0047303494234	2500.0047303494234	2500.0047303494234	2500.0047303494234	2500.0047303494234	2500.0047303494234	2500.0047303494234	2500.0047303494234	2500.0047303494234	2500.0047303494234	2500.0047303494234	2500.0047303494234	2500.0047303494234	2500.0047303494234	2500.0047303494234	2500.0047303494234	2500.0047303494234	2500.0047303494234
2500.0047303494234	2500.0047303494234	2500.0047303494234	2500.0047303494234	2500.0047303494234	2500.0047303494234	2500.0047303494234	2500.0047303494234	2500.0047303494234	2500.0047303494234	2500.0047303494234	2500.0047303494234	2500.0047303494234	2500.0047303494234	2500.0047303494234	2500.0047303494234	2500.0047303494234	2500.0047303494234	2500.0047303494234	2500.0047303494234	2500.0047303494234	2500.0047303494234	2500.0047303494234	2500.0047303494234	2500.0047303494234	2500.0047303494234	2500.0047303494234	2500.0047303494234	2500.0047303494234	2500.0047303494234
2500.0047303494234	2500.0047303494234	2500.0047303494234	2500.0047303494234	2500.0047303494234	2500.0047303494234	2500.0047303494234	2500.0047303494234	2500.0047303494234	2500.0047303494234	2500.0047303494234	2500.0047303494234	2500.0047303494234	2500.0047303494234	2500.0047303494234	2500.0047303494234	2500.0047303494234	2500.0047303494234	2500.0047303494234	2500.0047303494234	2500.0047303494234	2500.0047303494234	2500.0047303494234	2500.0047303494234	2500.0047303494234	2500.0047303494234	2500.0047303494234	2500.0047303494234	2500.0047303494234	2500.0047303494234
2500.0047303494234	2500.0047303494234	2500.0047303494234	2500.0047303494234	2500.0047303494234	2500.0047303494234	2500.0047303494234	2500.0047303494234	2500.0047303494234	2500.0047303494234	2500.0047303494234	2500.0047303494234	2500.0047303494234	2500.0047303494234	2500.0047303494234	2500.0047303494234	2500.0047303494234	2500.0047303494234	2500.0047303494234	2500.0047303494234	2500.0047303494234	2500.0047303494234	2500.0047303494234	2500.0047303494234	2500.0047303494234	2500.0047303494234	2500.0047303494234	2500.0047303494234	2500.0047303494234	2500.0047303494234
2500.0041284774366	2500.0041284774366	2500.0041284774366	2500.0041284774366	2500.0041284774366	2500.0041284774366	2500.0041284774366	2500.0041284774366	2500.0041284774366	2500.0041284774366	2500.0041284774366	2500.0041284774366	2500.0041284774366	2500.0041284774366	2500.0041284774366	2500.0041284774366	2500.0041284774366	2500.0041284774366	2500.0041284774366	2500.0041284774366	2500.0041284774366	2500.0041284774366	2500.0041284774366	2500.0041284774366	2500.0041284774366	2500.0041284774366	2500.0041284774366	2500.0041284774366	2500.0041284774366	2500.0041284774366
2500.0041284774366	2500.0041284774366	2500.0041284774366	2500.0041284774366	2500.0041284774366	2500.0041284774366	2500.0041284774366	2500.0041284774366	2500.0041284774366	2500.0041284774366	2500.0041284774366	2500.0041284774366	2500.0041284774366	2500.0041284774366	2500.0041284774366	2500.0041284774366	2500.0041284774366	2500.0041284774366	2500.0041284774366	2500.0041284774366	2500.0041284774366	2500.0041284774366	2500.0041284774366	2500.0041284774366	2500.0041284774366	2500.0041284774366	2500.0041284774366	2500.0041284774366	2500.0041284774366	2500.0041284774366
2500.003974131	2500.003974131	2500.003974131	2500.003974131	2500.003974131	2500.003974131	2500.003974131	2500.003974131	2500.003974131	2500.003974131	2500.003974131	2500.003974131	2500.003974131	2500.003974131	2500.003974131	2500.003974131	2500.003974131	2500.003974131	2500.003974131	2500.003974131	2500.003974131	2500.003974131	2500.003974131	2500.003974131	2500.003974131	2500.003974131	2500.003974131	2500.003974131	2500.003974131	2500.003974131
2500.0036982413385	2500.0036982413385	2500.0036982413385	2500.0036982413385	2500.0036982413385	2500.0036982413385	2500.0036982413385	2500.0036982413385	2500.0036982413385	2500.0036982413385	2500.0036982413385	2500.0036982413385	2500.0036982413385	2500.0036982413385	2500.0036982413385	2500.0036982413385	2500.0036982413385	2500.0036982413385	2500.0036982413385	2500.0036982413385	2500.0036982413385	2500.0036982413385	2500.0036982413385	2500.0036982413385	2500.0036982413385	2500.0036982413385	2500.0036982413385	2500.0036982413385	2500.0036982413385	2500.0036982413385
2500.003537371173	2500.003537371173	2500.003537371173	2500.003537371173	2500.003537371173	2500.003537371173	2500.003537371173	2500.003537371173	2500.003537371173	2500.003537371173	2500.003537371173	2500.003537371173	2500.003537371173	2500.003537371173	2500.003537371173	2500.003537371173	2500.003537371173	2500.003537371173	2500.003537371173	2500.003537371173	2500.003537371173	2500.003537371173	2500.003537371173	2500.003537371173	2500.003537371173	2500.003537371173	2500.003537371173	2500.003537371173	2500.003537371173	2500.003537371173
2500.003039287334	2500.003039287334	2500.003039287334	2500.003039287334	2500.003039287334	2500.003039287334	2500.003039287334	2500.003039287334	2500.003039287334	2500.003039287334	2500.003039287334	2500.003039287334	2500.003039287334	2500.003039287334	2500.003039287334	2500.003039287334	2500.003039287334	2500.003039287334	2500.003039287334	2500.003039287334	2500.003039287334	2500.003039287334	2500.003039287334	2500.003039287334	2500.003039287334	2500.003039287334	2500.003039287334	2500.003039287334	2500.003039287334	2500.003039287334
2500.003039287334	2500.003039287334	2500.003039287334	2500.003039287334	2500.003039287334	2500.003039287334	2500.003039287334	2500.003039287334	2500.003039287334	2500.003039287334	2500.003039287334	2500.003039287334	2500.003039287334	2500.003039287334	2500.003039287334	2500.003039287334	2500.003039287334	2500.003039287334	2500.003039287334	2500.003039287334	2500.003039287334	2500.003039287334	2500.003039287334	2500.003039287334	2500.003039287334	2500.003039287334	2500.003039287334	2500.003039287334	2500.003039287334	2500.003039287334
2500.003039287334	2500.003039287334	2500.003039287334	2500.003039287334	2500.003039287334	2500.003039287334	2500.003039287334	2500.003039287334	2500.003039287334	2500.003039287334	2500.003039287334	2500.003039287334	2500.003039287334	2500.003039287334	2500.003039287334	2500.003039287334	2500.003039287334	2500.003039287334	2500.003039287334	2500.003039287334	2500.003039287334	2500.003039287334	2500.003039287334	2500.003039287334	2500.003039287334	2500.003039287334	2500.003039287334	2500.003039287334	2500.003039287334	2500.003039287334
2500.0026821782208	2500.0026821782208	2500.0026821782208	2500.0026821782208	2500.0026821782208	2500.0026821782208	2500.0026821782208	2500.0026821782208	2500.0026821782208	2500.0026821782208	2500.0026821782208	2500.0026821782208	2500.0026821782208	2500.0026821782208	2500.0026821782208	2500.0026821782208	2500.0026821782208	2500.0026821782208	2500.0026821782208	2500.0026821782208	2500.0026821782208	2500.0026821782208	2500.0026821782208	2500.0026821782208	2500.0026821782208	2500.0026821782208	2500.0026821782208	2500.0026821782208	2500.0026821782208	2500.0026821782208
2500.00264410172	2500.00264410172	2500.00264410172	2500.00264410172	2500.00264410172	2500.00264410172	2500.00264410172	2500.00264410172	2500.00264410172	2500.00264410172	2500.00264410172	2500.00264410172	2500.00264410172	2500.00264410172	2500.00264410172	2500.00264410172	2500.00264410172	2500.00264410172	2500.00264410172	2500.00264410172	2500.00264410172	2500.00264410172	2500.00264410172	2500.00264410172	2500.00264410172	2500.00264410172	2500.00264410172	2500.00264410172	2500.00264410172	2500.00264410172
2500.00264410172	2500.00264410172	2500.00264410172	2500.00264410172	2500.00264410172	2500.00264410172	2500.00264410172	2500.00264410172	2500.00264410172	2500.00264410172	2500.00264410172	2500.00264410172	2500.00264410172	2500.00264410172	2500.00264410172	2500.00264410172	2500.00264410172	2500.00264410172	2500.00264410172	2500.00264410172	2500.00264410172	2500.00264410172	2500.00264410172	2500.00264410172	2500.00264410172	2500.00264410172	2500.00264410172	2500.00264410172	2500.00264410172	2500.00264410172
2500.0024529744696	2500.0024529744696	2500.0024529744696	2500.0024529744696	2500.0024529744696	2500.0024529744696	2500.0024529744696	2500.0024529744696	2500.0024529744696	2500.0024529744696	2500.0024529744696	2500.0024529744696	2500.0024529744696	2500.0024529744696	2500.0024529744696	2500.0024529744696	2500.0024529744696	2500.0024529744696	2500.0024529744696	2500.0024529744696	2500.0024529744696	2500.0024529744696	2500.0024529744696	2500.0024529744696	2500.0024529744696	2500.0024529744696	2500.0024529744696	2500.0024529744696	2500.0024529744696	2500.0024529744696
2500.0024529744696	2500.0024529744696	2500.0024529744696	2500.0024529744696	2500.0024529744696	2500.0024529744696	2500.0024529744696	2500.0024529744696	2500.0024529744696	2500.0024529744696	2500.0024529744696	2500.0024529744696	2500.0024529744696	2500.0024529744696	2500.0024529744696	2500.0024529744696	2500.0024529744696	2500.0024529744696	2500.0024529744696	2500.0024529744696	2500.0024529744696	2500.0024529744696	2500.0024529744696	2500.0024529744696	2500.0024529744696	2500.0024529744696	2500.0024529744696	2500.0024529744696	2500.0024529744696	2500.0024529744696
2500.0022847464666	2500.0022847464666	2500.0022847464666	2500.0022847464666	2500.0022847464666	2500.0022847464666	2500.0022847464666	2500.0022847464666	2500.0022847464666	2500.0022847464666	2500.0022847464666	2500.0022847464666	2500.0022847464666	2500.0022847464666	2500.0022847464666	2500.0022847464666	2500.0022847464666	2500.0022847464666	2500.0022847464666	2500.0022847464666	2500.0022847464666	2500.0022847464666	2500.0022847464666	2500.0022847464666	2500.0022847464666	2500.0022847464666	2500.0022847464666	2500.0022847464666	2500.0022847464666	2500.0022847464666
2500.00212016891	2500.00212016891	2500.00212016891	2500.00212016891	2500.00212016891	2500.00212016891	2500.00212016891	2500.00212016891	2500.00212016891	2500.00212016891	2500.00212016891	2500.00212016891	2500.00212016891	2500.00212016891	2500.00212016891	2500.00212016891	2500.00212016891	2500.00212016891	2500.00212016891	2500.00212016891	2500.00212016891	2500.00212016891	2500.00212016891	2500.00212016891	2500.00212016891	2500.00212016891	2500.00212016891	2500.00212016891	2500.00212016891	2500.00212016891
2500.00212016891	2500.00212016891	2500.00212016891	2500.00212016891	2500.00212016891	2500.00212016891	2500.00212016891	2500.00212016891	2500.00212016891	2500.00212016891	2500.00212016891	2500.00212016891	2500.00212016891	2500.00212016891	2500.00212016891	2500.00212016891	2500.00212016891	2500.00212016891	2500.00212016891	2500.00212016891	2500.00212016891	2500.00212016891	2500.00212016891	2500.00212016891	2500.00212016891	2500.00212016891	2500.00212016891	2500.00212016891	2500.00212016891	2500.00212016891
2500.001911432154	2500.001911432154	2500.001911432154	2500.001911432154	2500.001911432154	2500.001911432154	2500.001911432154	2500.001911432154	2500.001911432154	2500.001911432154	2500.001911432154	2500.001911432154	2500.001911432154	2500.001911432154	2500.001911432154	2500.001911432154	2500.001911432154	2500.001911432154	2500.001911432154	2500.001911432154	2500.001911432154	2500.001911432154	2500.001911432154	2500.001911432154	2500.001911432154	2500.001911432154	2500.001911432154	2500.001911432154	2500.001911432154	2500.001911432154
2500.001727868533	2500.001727868533	2500.001727868533	2500.001727868533	2500.001727868533	2500.001727868533	2500.001727868533	2500.001727868533	2500.001727868533	2500.001727868533	2500.001727868533	2500.001727868533	2500.001727868533	2500.001727868533	2500.001727868533	2500.001727868533	2500.001727868533	2500.001727868533	2500.001727868533	2500.001727868533	2500.001727868533	2500.001727868533	2500.001727868533	2500.001727868533	2500.001727868533	2500.001727868533	2500.001727868533	2500.001727868533	2500.001727868533	2500.001727868533
2500.001628855902	2500.001628855902	2500.001628855902	2500.001628855902	2500.001628855902	2500.001628855902	2500.001628855902	2500.001628855902	2500.001628855902	2500.001628855902	2500.001628855902	2500.001628855902	2500.001628855902	2500.001628855902	2500.001628855902	2500.001628855902	2500.001628855902	2500.001628855902	2500.001628855902	2500.001628855902	2500.001628855902	2500.001628855902	2500.001628855902	2500.001628855902	2500.001628855902	2500.001628855902	2500.001628855902	2500.001628855902	2500.001628855902	2500.001628855902
2500.0013428758975	2500.0013428758975	2500.0013428758975	2500.0013428758975	2500.0013428758975	2500.0013428758975	2500.0013428758975	2500.0013428758975	2500.0013428758975	2500.0013428758975	2500.0013428758975	2500.0013428758975	2500.0013428758975	2500.0013428758975	2500.0013428758975	2500.0013428758975	2500.0013428758975	2500.0013428758975	2500.0013428758975	2500.0013428758975	2500.0013428758975	2500.0013428758975	2500.0013428758975	2500.0013428758975	2500.0013428758975	2500.0013428758975	2500.0013428758975	2500.0013428758975	2500.0013428758975	2500.0013428758975
2500.001312769563	2500.001312769563	2500.001312769563	2500.001312769563	2500.001312769563	2500.001312769563	2500.001312769563	2500.001312769563	2500.001312769563	2500.001312769563	2500.001312769563	2500.001312769563	2500.001312769563	2500.001312769563	2500.001312769563	2500.001312769563	2500.001312769563	2500.001312769563	2500.001312769563	2500.001312769563	2500.001312769563	2500.001312769563	2500.001312769563	2500.001312769563	2500.001312769563	2500.001312769563	2500.001312769563	2500.001312769563	2500.001312769563	2500.001312769563
2500.001312769563	2500.001312769563	2500.001312769563	2500.001312769563	2500.001312769563	2500.001312769563	2500.001312769563	2500.001312769563	2500.001312769563	2500.001312769563	2500.001312769563	2500.001312769563	2500.001312769563	2500.001312769563	2500.001312769563	2500.001312769563	2500.001312769563	2500.001312769563	2500.001312769563	2500.001312769563	2500.001312769563	2500.001312769563	2500.001312769563	2500.001312769563	2500.001312769563	2500.001312769563	2500.001312769563	2500.001312769563	2500.001312769563	2500.001312769563
2500.001312769563	2500.001312769563	2500.001312769563	2500.001312769563	2500.001312769563	2500.001312769563	2500.001312769563	2500.001312769563	2500.001312769563	2500.001312769563	2500.001312769563	2500.001312769563	2500.001312769563	2500.001312769563	2500.001312769563	2500.001312769563	2500.001312769563	2500.001312769563	2500.001312769563	2500.001312769563	2500.001312769563	2500.001312769563	2500.001312769563	2500.001312769563	2500.001312769563	2500.001312769563	2500.001312769563	2500.001312769563	2500.001312769563	2500.001312769563
2500.001179690931	2500.001179690931	2500.001179690931	2500.001179690931	2500.001179690931	2500.001179690931	2500.001179690931	2500.001179690931	2500.001179690931	2500.001179690931	2500.001179690931	2500.001179690931	2500.001179690931	2500.001179690931	2500.001179690931	2500.001179690931	2500.001179690931	2500.001179690931	2500.001179690931	2500.001179690931	2500.001179690931	2500.001179690931	2500.001179690931	2500.001179690931	2500.001179690931	2500.001179690931	2500.001179690931	2500.001179690931	2500.001179690931	2500.001179690931
2500.001179690931	2500.001179690931	2500.001179690931	2500.001179690931	2500.001179690931	2500.001179690931	2500.001179690931	2500.001179690931	2500.001179690931	2500.001179690931	2500.001179690931	2500.001179690931	2500.001179690931	2500.001179690931	2500.001179690931	2500.001179690931	2500.001179690931	2500.001179690931	2500.001179690931	2500.001179690931	2500.001179690931	2500.001179690931	2500.001179690931	2500.001179690931	2500.001179690931	2500.001179690931	2500.001179690931	2500.001179690931	2500.001179690931	2500.001179690931
2500.001103072102	2500.001103072102	2500.001103072102	2500.001103072102	2500.001103072102	2500.001103072102	2500.001103072102	2500.001103072102	2500.001103072102	2500.001103072102	2500.001103072102	2500.001103072102	2500.001103072102	2500.001103072102	2500.001103072102	2500.001103072102	2500.001103072102	2500.001103072102	2500.001103072102	2500.001103072102	2500.001103072102	2500.001103072102	2500.001103072102	2500.001103072102	2500.001103072102	2500.001103072102	2500.001103072102	2500.001103072102	2500.001103072102	2500.001103072102
2500.001103072102	2500.001103072102	2500.001103072102	2500.001103072102	2500.001103072102	2500.001103072102	2500.001103072102	2500.001103072102	2500.001103072102	2500.001103072102	2500.001103072102	2500.001103072102	2500.001103072102	2500.001103072102	2500.001103072102	2500.001103072102	2500.001103072102	2500.001103072102	2500.001103072102	2500.001103072102	2500.001103072102	2500.001103072102	2500.001103072102	2500.001103072102	2500.001103072102	2500.001103072102	2500.001103072102	2500.001103072102	2500.001103072102	2500.001103072102
2500.001103072102	2500.001103072102	2500.001103072102	2500.001103072102	2500.001103072102	2500.001103072102	2500.001103072102	2500.001103072102	2500.001103072102	2500.001103072102	2500.001103072102	2500.001103072102	2500.001103072102	2500.001103072102	2500.001103072102	2500.001103072102	2500.001103072102	2500.001103072102	2500.001103072102	2500.001103072102	2500.001103072102	2500.001103072102	2500.001103072102	2500.001103072102	2500.001103072102	2500.001103072102	2500.001103072102	2500.001103072102	2500.001103072102	2500.001103072102
2500.000897011297	2500.000897011297	2500.000897011297	2500.000897011297	2500.000897011297	2500.000897011297	2500.000897011297	2500.000897011297	2500.000897011297	2500.000897011297	2500.000897011297	2500.000897011297	2500.000897011297	2500.000897011297	2500.000897011297	2500.000897011297	2500.000897011297	2500.000897011297	2500.000897011297	2500.000897011297	2500.000897011297	2500.000897011297	2500.000897011297	2500.000897011297	2500.000897011297	2500.000897011297	2500.000897011297	2500.000897011297	2500.000897011297	2500.000897011297
2500.000897011297	2500.000897011297	2500.000897011297	2500.000897011297	2500.000897011297	2500.000897011297	2500.000897011297	2500.000897011297	2500.000897011297	2500.000897011297	2500.000897011297	2500.000897011297	2500.000897011297	2500.000897011297	2500.000897011297	2500.000897011297	2500.000897011297	2500.000897011297	2500.000897011297	2500.000897011297	2500.000897011297	2500.000897011297	2500.000897011297	2500.000897011297	2500.000897011297	2500.000897011297	2500.000897011297	2500.000897011297	2500.000897011297	2500.000897011297
2500.0008416097817	2500.0008416097817	2500.0008416097817	2500.0008416097817	2500.0008416097817	2500.0008416097817	2500.0008416097817	2500.0008416097817	2500.0008416097817	2500.0008416097817	2500.0008416097817	2500.0008416097817	2500.0008416097817	2500.0008416097817	2500.0008416097817	2500.0008416097817	2500.0008416097817	2500.0008416097817	2500.0008416097817	2500.0008416097817	2500.0008416097817	2500.0008416097817	2500.0008416097817	2500.0008416097817	2500.0008416097817	2500.0008416097817	2500.0008416097817	2500.0008416097817	2500.0008416097817	2500.0008416097817
2500.0008416097817	2500.0008416097817	2500.0008416097817	2500.0008416097817	2500.0008416097817	2500.0008416097817	2500.0008416097817	2500.0008416097817	2500.0008416097817	2500.0008416097817	2500.0008416097817	2500.0008416097817	2500.0008416097817	2500.0008416097817	2500.0008416097817	2500.0008416097817	2500.0008416097817	2500.0008416097817	2500.0008416097817	2500.0008416097817	2500.0008416097817	2500.0008416097817	2500.0008416097817	2500.0008416097817	2500.0008416097817	2500.0008416097817	2500.0008416097817	2500.0008416097817	2500.0008416097817	2500.0008416097817
2500.0007692247086	2500.0007692247086	2500.0007692247086	2500.0007692247086	2500.0007692247086	2500.0007692247086	2500.0007692247086	2500.0007692247086	2500.0007692247086	2500.0007692247086	2500.0007692247086	2500.0007692247086	2500.0007692247086	2500.0007692247086	2500.0007692247086	2500.0007692247086	2500.0007692247086	2500.0007692247086	2500.0007692247086	2500.0007692247086	2500.0007692247086	2500.0007692247086	2500.0007692247086	2500.0007692247086	2500.0007692247086	2500.0007692247086	2500.0007692247086	2500.0007692247086	2500.0007692247086	2500.0007692247086
2500.0007692247086	2500.0007692247086	2500.0007692247086	2500.0007692247086	2500.0007692247086	2500.0007692247086	2500.0007692247086	2500.0007692247086	2500.0007692247086	2500.0007692247086	2500.0007692247086	2500.0007692247086	2500.0007692247086	2500.0007692247086	2500.0007692247086	2500.0007692247086	2500.0007692247086	2500.0007692247086	2500.0007692247086	2500.0007692247086	2500.0007692247086	2500.0007692247086	2500.0007692247086	2500.0007692247086	2500.0007692247086	2500.0007692247086	2500.0007692247086	2500.0007692247086	2500.0007692247086	2500.0007692247086
2500.000738617334	2500.000738617334	2500.000738617334	2500.000738617334	2500.000738617334	2500.000738617334	2500.000738617334	2500.000738617334	2500.000738617334	2500.000738617334	2500.000738617334	2500.000738617334	2500.000738617334	2500.000738617334	2500.000738617334	2500.000738617334	2500.000738617334	2500.000738617334	2500.000738617334	2500.000738617334	2500.000738617334	2500.000738617334	2500.000738617334	2500.000738617334	2500.000738617334	2500.000738617334	2500.000738617334	2500.000738617334	2500.000738617334	2500.000738617334
2500.0005608827973	2500.0005608827973	2500.0005608827973	2500.0005608827973	2500.0005608827973	2500.0005608827973	2500.0005608827973	2500.0005608827973	2500.0005608827973	2500.0005608827973	2500.0005608827973	2500.0005608827973	2500.0005608827973	2500.0005608827973	2500.0005608827973	2500.0005608827973	2500.0005608827973	2500.0005608827973	2500.0005608827973	2500.0005608827973	2500.0005608827973	2500.0005608827973	2500.0005608827973	2500.0005608827973	2500.0005608827973	2500.0005608827973	2500.0005608827973	2500.0005608827973	2500.0005608827973	2500.0005608827973
2500.0005608827973	2500.0005608827973	2500.0005608827973	2500.0005608827973	2500.0005608827973	2500.0005608827973	2500.0005608827973	2500.0005608827973	2500.0005608827973	2500.0005608827973	2500.0005608827973	2500.0005608827973	2500.0005608827973	2500.0005608827973	2500.0005608827973	2500.0005608827973	2500.0005608827973	2500.0005608827973	2500.0005608827973	2500.0005608827973	2500.0005608827973	2500.0005608827973	2500.0005608827973	2500.0005608827973	2500.0005608827973	2500.0005608827973	2500.0005608827973	2500.0005608827973	2500.0005608827973	2500.0005608827973
2500.0005608827973	2500.0005608827973	2500.0005608827973	2500.0005608827973	2500.0005608827973	2500.0005608827973	2500.0005608827973	2500.0005608827973	2500.0005608827973	2500.0005608827973	2500.0005608827973	2500.0005608827973	2500.0005608827973	2500.0005608827973	2500.0005608827973	2500.0005608827973	2500.0005608827973	2500.0005608827973	2500.0005608827973	2500.0005608827973	2500.0005608827973	2500.0005608827973	2500.0005608827973	2500.0005608827973	2500.0005608827973	2500.0005608827973	2500.0005608827973	2500.0005608827973	2500.0005608827973	2500.0005608827973
2500.0005608827973	2500.0005608827973	2500.0005608827973	2500.0005608827973	2500.0005608827973	2500.0005608827973	2500.0005608827973	2500.0005608827973	2500.0005608827973	2500.0005608827973	2500.0005608827973	2500.0005608827973	2500.0005608827973	2500.0005608827973	2500.0005608827973	2500.0005608827973	2500.0005608827973	2500.0005608827973	2500.0005608827973	2500.0005608827973	2500.0005608827973	2500.0005608827973	2500.0005608827973	2500.0005608827973	2500.0005608827973	2500.0005608827973	2500.0005608827973	2500.0005608827973	2500.0005608827973	2500.0005608827973
2500.0005608827973	2500.0005608827973	2500.0005608827973	2500.0005608827973	2500.0005608827973	2500.0005608827973	2500.0005608827973	2500.0005608827973	2500.0005608827973	2500.0005608827973	2500.0005608827973	2500.0005608827973	2500.0005608827973	2500.0005608827973	2500.0005608827973	2500.0005608827973	2500.0005608827973	2500.0005608827973	2500.0005608827973	2500.0005608827973	2500.0005608827973	2500.0005608827973	2500.0005608827973	2500.0005608827973	2500.0005608827973	2500.0005608827973	2500.0005608827973	2500.0005608827973	2500.0005608827973	2500.0005608827973
2500.000539063133	2500.000539063133	2500.000539063133	2500.000539063133	2500.000539063133	2500.000539063133	2500.000539063133	2500.000539063133	2500.000539063133	2500.000539063133	2500.000539063133	2500.000539063133	2500.000539063133	2500.000539063133	2500.000539063133	2500.000539063133	2500.000539063133	2500.000539063133	2500.000539063133	2500.000539063133	2500.000539063133	2500.000539063133	2500.000539063133	2500.000539063133	2500.000539063133	2500.000539063133	2500.000539063133	2500.000539063133	2500.000539063133	2500.000539063133
2500.000539063133	2500.000539063133	2500.000539063133	2500.000539063133	2500.000539063133	2500.000539063133	2500.000539063133	2500.000539063133	2500.000539063133	2500.000539063133	2500.000539063133	2500.000539063133	2500.000539063133	2500.000539063133	2500.000539063133	2500.000539063133	2500.000539063133	2500.000539063133	2500.000539063133	2500.000539063133	2500.000539063133	2500.000539063133	2500.000539063133	2500.000539063133	2500.000539063133	2500.000539063133	2500.000539063133	2500.000539063133	2500.000539063133	2500.000539063133
2500.000539063133	2500.000539063133	2500.000539063133	2500.000539063133	2500.000539063133	2500.000539063133	2500.000539063133	2500.000539063133	2500.000539063133	2500.000539063133	2500.000539063133	2500.000539063133	2500.000539063133	2500.000539063133	2500.000539063133	2500.000539063133	2500.000539063133	2500.000539063133	2500.000539063133	2500.000539063133	2500.000539063133	2500.000539063133	2500.000539063133	2500.000539063133	2500.000539063133	2500.000539063133	2500.000539063133	2500.000539063133	2500.000539063133	2500.000539063133
2500.0004417278187	2500.0004417278187	2500.0004417278187	2500.0004417278187	2500.0004417278187	2500.0004417278187	2500.0004417278187	2500.0004417278187	2500.0004417278187	2500.0004417278187	2500.0004417278187	2500.0004417278187	2500.0004417278187	2500.0004417278187	2500.0004417278187	2500.0004417278187	2500.0004417278187	2500.0004417278187	2500.0004417278187	2500.0004417278187	2500.0004417278187	2500.0004417278187	2500.0004417278187	2500.0004417278187	2500.0004417278187	2500.0004417278187	2500.0004417278187	2500.0004417278187	2500.0004417278187	2500.0004417278187
2500.0004417278187	2500.0004417278187	2500.0004417278187	2500.0004417278187	2500.0004417278187	2500.0004417278187	2500.0004417278187	2500.0004417278187	2500.0004417278187	2500.0004417278187	2500.0004417278187	2500.0004417278187	2500.0004417278187	2500.0004417278187	2500.0004417278187	2500.0004417278187	2500.0004417278187	2500.0004417278187	2500.0004417278187	2500.0004417278187	2500.0004417278187	2500.0004417278187	2500.0004417278187	2500.0004417278187	2500.0004417278187	2500.0004417278187	2500.0004417278187	2500.0004417278187	2500.0004417278187	2500.0004417278187
2500.000425103445	2500.000425103445	2500.000425103445	2500.000425103445	2500.000425103445	2500.000425103445	2500.000425103445	2500.000425103445	2500.000425103445	2500.000425103445	2500.000425103445	2500.000425103445	2500.000425103445	2500.000425103445	2500.000425103445	2500.000425103445	2500.000425103445	2500.000425103445	2500.000425103445	2500.000425103445	2500.000425103445	2500.000425103445	2500.000425103445	2500.000425103445	2500.000425103445	2500.000425103445	2500.000425103445	2500.000425103445	2500.000425103445	2500.000425103445
2500.0004084245666	2500.0004084245666	2500.0004084245666	2500.0004084245666	2500.0004084245666	2500.0004084245666	2500.0004084245666	2500.0004084245666	2500.0004084245666	2500.0004084245666	2500.0004084245666	2500.0004084245666	2500.0004084245666	2500.0004084245666	2500.0004084245666	2500.0004084245666	2500.0004084245666	2500.0004084245666	2500.0004084245666	2500.0004084245666	2500.0004084245666	2500.0004084245666	2500.0004084245666	2500.0004084245666	2500.0004084245666	2500.0004084245666	2500.0004084245666	2500.0004084245666	2500.0004084245666	2500.0004084245666
2500.000401807684	2500.000401807684	2500.000401807684	2500.000401807684	2500.000401807684	2500.000401807684	2500.000401807684	2500.000401807684	2500.000401807684	2500.000401807684	2500.000401807684	2500.000401807684	2500.000401807684	2500.000401807684	2500.000401807684	2500.000401807684	2500.000401807684	2500.000401807684	2500.000401807684	2500.000401807684	2500.000401807684	2500.000401807684	2500.000401807684	2500.000401807684	2500.000401807684	2500.000401807684	2500.000401807684	2500.000401807684	2500.000401807684	2500.000401807684
2500.00034000487	2500.00034000487	2500.00034000487	2500.00034000487	2500.00034000487	2500.00034000487	2500.00034000487	2500.00034000487	2500.00034000487	2500.00034000487	2500.00034000487	2500.00034000487	2500.00034000487	2500.00034000487	2500.00034000487	2500.00034000487	2500.00034000487	2500.00034000487	2500.00034000487	2500.00034000487	2500.00034000487	2500.00034000487	2500.00034000487	2500.00034000487	2500.00034000487	2500.00034000487	2500.00034000487	2500.00034000487	2500.00034000487	2500.00034000487
2500.0003373040267	2500.0003373040267	2500.0003373040267	2500.0003373040267	2500.0003373040267	2500.0003373040267	2500.0003373040267	2500.0003373040267	2500.0003373040267	2500.0003373040267	2500.0003373040267	2500.0003373040267	2500.0003373040267	2500.0003373040267	2500.0003373040267	2500.0003373040267	2500.0003373040267	2500.0003373040267	2500.0003373040267	2500.0003373040267	2500.0003373040267	2500.0003373040267	2500.0003373040267	2500.0003373040267	2500.0003373040267	2500.0003373040267	2500.0003373040267	2500.0003373040267	2500.0003373040267	2500.0003373040267
2500.0003098436237	2500.0003098436237	2500.0003098436237	2500.0003098436237	2500.0003098436237	2500.0003098436237	2500.0003098436237	2500.0003098436237	2500.0003098436237	2500.0003098436237	2500.0003098436237	2500.0003098436237	2500.0003098436237	2500.0003098436237	2500.0003098436237	2500.0003098436237	2500.0003098436237	2500.0003098436237	2500.0003098436237	2500.0003098436237	2500.0003098436237	2500.0003098436237	2500.0003098436237	2500.0003098436237	2500.0003098436237	2500.0003098436237	2500.0003098436237	2500.0003098436237	2500.0003098436237	2500.0003098436237
2500.000264469276	2500.000264469276	2500.000264469276	2500.000264469276	2500.000264469276	2500.000264469276	2500.000264469276	2500.000264469276	2500.000264469276	2500.000264469276	2500.000264469276	2500.000264469276	2500.000264469276	2500.000264469276	2500.000264469276	2500.000264469276	2500.000264469276	2500.000264469276	2500.000264469276	2500.000264469276	2500.000264469276	2500.000264469276	2500.000264469276	2500.000264469276	2500.000264469276	2500.000264469276	2500.000264469276	2500.000264469276	2500.000264469276	2500.000264469276
2500.000264469276	2500.000264469276	2500.000264469276	2500.000264469276	2500.000264469276	2500.000264469276	2500.000264469276	2500.000264469276	2500.000264469276	2500.000264469276	2500.000264469276	2500.000264469276	2500.000264469276	2500.000264469276	2500.000264469276	2500.000264469276	2500.000264469276	2500.000264469276	2500.000264469276	2500.000264469276	2500.000264469276	2500.000264469276	2500.000264469276	2500.000264469276	2500.000264469276	2500.000264469276	2500.000264469276	2500.000264469276	2500.000264469276	2500.000264469276
2500.0002558457645	2500.0002558457645	2500.0002558457645	2500.0002558457645	2500.0002558457645	2500.0002558457645	2500.0002558457645	2500.0002558457645	2500.0002558457645	2500.0002558457645	2500.0002558457645	2500.0002558457645	2500.0002558457645	2500.0002558457645	2500.0002558457645	2500.0002558457645	2500.0002558457645	2500.0002558457645	2500.0002558457645	2500.0002558457645	2500.0002558457645	2500.0002558457645	2500.0002558457645	2500.0002558457645	2500.0002558457645	2500.0002558457645	2500.0002558457645	2500.0002558457645	2500.0002558457645	2500.0002558457645
2500.0002096276785	2500.0002096276785	2500.0002096276785	2500.0002096276785	2500.0002096276785	2500.0002096276785	2500.0002096276785	2500.0002096276785	2500.0002096276785	2500.0002096276785	2500.0002096276785	2500.0002096276785	2500.0002096276785	2500.0002096276785	2500.0002096276785	2500.0002096276785	2500.0002096276785	2500.0002096276785	2500.0002096276785	2500.0002096276785	2500.0002096276785	2500.0002096276785	2500.0002096276785	2500.0002096276785	2500.0002096276785	2500.0002096276785	2500.0002096276785	2500.0002096276785	2500.0002096276785	2500.0002096276785
2500.000189932447	2500.000189932447	2500.000189932447	2500.000189932447	2500.000189932447	2500.000189932447	2500.000189932447	2500.000189932447	2500.000189932447	2500.000189932447	2500.000189932447	2500.000189932447	2500.000189932447	2500.000189932447	2500.000189932447	2500.000189932447	2500.000189932447	2500.000189932447	2500.000189932447	2500.000189932447	2500.000189932447	2500.000189932447	2500.000189932447	2500.000189932447	2500.000189932447	2500.000189932447	2500.000189932447	2500.000189932447	2500.000189932447	2500.000189932447
2500.000189932447	2500.000189932447	2500.000189932447	2500.000189932447	2500.000189932447	2500.000189932447	2500.000189932447	2500.000189932447	2500.000189932447	2500.000189932447	2500.000189932447	2500.000189932447	2500.000189932447	2500.000189932447	2500.000189932447	2500.000189932447	2500.000189932447	2500.000189932447	2500.000189932447	2500.000189932447	2500.000189932447	2500.000189932447	2500.000189932447	2500.000189932447	2500.000189932447	2500.000189932447	2500.000189932447	2500.000189932447	2500.000189932447	2500.000189932447
2500.0001755108715	2500.0001755108715	2500.0001755108715	2500.0001755108715	2500.0001755108715	2500.0001755108715	2500.0001755108715	2500.0001755108715	2500.0001755108715	2500.0001755108715	2500.0001755108715	2500.0001755108715	2500.0001755108715	2500.0001755108715	2500.0001755108715	2500.0001755108715	2500.0001755108715	2500.0001755108715	2500.0001755108715	2500.0001755108715	2500.0001755108715	2500.0001755108715	2500.0001755108715	2500.0001755108715	2500.0001755108715	2500.0001755108715	2500.0001755108715	2500.0001755108715	2500.0001755108715	2500.0001755108715
2500.0001755108715	2500.0001755108715	2500.0001755108715	2500.0001755108715	2500.0001755108715	2500.0001755108715	2500.0001755108715	2500.0001755108715	2500.0001755108715	2500.0001755108715	2500.0001755108715	2500.0001755108715	2500.0001755108715	2500.0001755108715	2500.0001755108715	2500.0001755108715	2500.0001755108715	2500.0001755108715	2500.0001755108715	2500.0001755108715	2500.0001755108715	2500.0001755108715	2500.0001755108715	2500.0001755108715	2500.0001755108715	2500.0001755108715	2500.0001755108715	2500.0001755108715	2500.0001755108715	2500.0001755108715
2500.0001755108715	2500.0001755108715	2500.0001755108715	2500.0001755108715	2500.0001755108715	2500.0001755108715	2500.0001755108715	2500.0001755108715	2500.0001755108715	2500.0001755108715	2500.0001755108715	2500.0001755108715	2500.0001755108715	2500.0001755108715	2500.0001755108715	2500.0001755108715	2500.0001755108715	2500.0001755108715	2500.0001755108715	2500.0001755108715	2500.0001755108715	2500.0001755108715	2500.0001755108715	2500.0001755108715	2500.0001755108715	2500.0001755108715	2500.0001755108715	2500.0001755108715	2500.0001755108715	2500.0001755108715
2500.000175287923	2500.000175287923	2500.000175287923	2500.000175287923	2500.000175287923	2500.000175287923	2500.000175287923	2500.000175287923	2500.000175287923	2500.000175287923	2500.000175287923	2500.000175287923	2500.000175287923	2500.000175287923	2500.000175287923	2500.000175287923	2500.000175287923	2500.000175287923	2500.000175287923	2500.000175287923	2500.000175287923	2500.000175287923	2500.000175287923	2500.000175287923	2500.000175287923	2500.000175287923	2500.000175287923	2500.000175287923	2500.000175287923	2500.000175287923
2500.000175287923	2500.000175287923	2500.000175287923	2500.000175287923	2500.000175287923	2500.000175287923	2500.000175287923	2500.000175287923	2500.000175287923	2500.000175287923	2500.000175287923	2500.000175287923	2500.000175287923	2500.000175287923	2500.000175287923	2500.000175287923	2500.000175287923	2500.000175287923	2500.000175287923	2500.000175287923	2500.000175287923	2500.000175287923	2500.000175287923	2500.000175287923	2500.000175287923	2500.000175287923	2500.000175287923	2500.000175287923	2500.000175287923	2500.000175287923
2500.0001567735085	2500.0001567735085	2500.0001567735085	2500.0001567735085	2500.0001567735085	2500.0001567735085	2500.0001567735085	2500.0001567735085	2500.0001567735085	2500.0001567735085	2500.0001567735085	2500.0001567735085	2500.0001567735085	2500.0001567735085	2500.0001567735085	2500.0001567735085	2500.0001567735085	2500.0001567735085	2500.0001567735085	2500.0001567735085	2500.0001567735085	2500.0001567735085	2500.0001567735085	2500.0001567735085	2500.0001567735085	2500.0001567735085	2500.0001567735085	2500.0001567735085	2500.0001567735085	2500.0001567735085
2500.000148960041	2500.000148960041	2500.000148960041	2500.000148960041	2500.000148960041	2500.000148960041	2500.000148960041	2500.000148960041	2500.000148960041	2500.000148960041	2500.000148960041	2500.000148960041	2500.000148960041	2500.000148960041	2500.000148960041	2500.000148960041	2500.000148960041	2500.000148960041	2500.000148960041	2500.000148960041	2500.000148960041	2500.000148960041	2500.000148960041	2500.000148960041	2500.000148960041	2500.000148960041	2500.000148960041	2500.000148960041	2500.000148960041	2500.000148960041
2500.000148304288	2500.000148304288	2500.000148304288	2500.000148304288	2500.000148304288	2500.000148304288	2500.000148304288	2500.000148304288	2500.000148304288	2500.000148304288	2500.000148304288	2500.000148304288	2500.000148304288	2500.000148304288	2500.000148304288	2500.000148304288	2500.000148304288	2500.000148304288	2500.000148304288	2500.000148304288	2500.000148304288	2500.000148304288	2500.000148304288	2500.000148304288	2500.000148304288	2500.000148304288	2500.000148304288	2500.000148304288	2500.000148304288	2500.000148304288
2500.0001386330705	2500.0001386330705	2500.0001386330705	2500.0001386330705	2500.0001386330705	2500.0001386330705	2500.0001386330705	2500.0001386330705	2500.0001386330705	2500.0001386330705	2500.0001386330705	2500.0001386330705	2500.0001386330705	2500.0001386330705	2500.0001386330705	2500.0001386330705	2500.0001386330705	2500.0001386330705	2500.0001386330705	2500.0001386330705	2500.0001386330705	2500.0001386330705	2500.0001386330705	2500.0001386330705	2500.0001386330705	2500.0001386330705	2500.0001386330705	2500.0001386330705	2500.0001386330705	2500.0001386330705
2500.000110562767	2500.000110562767	2500.000110562767	2500.000110562767	2500.000110562767	2500.000110562767	2500.000110562767	2500.000110562767	2500.000110562767	2500.000110562767	2500.000110562767	2500.000110562767	2500.000110562767	2500.000110562767	2500.000110562767	2500.000110562767	2500.000110562767	2500.000110562767	2500.000110562767	2500.000110562767	2500.000110562767	2500.000110562767	2500.000110562767	2500.000110562767	2500.000110562767	2500.000110562767	2500.000110562767	2500.000110562767	2500.000110562767	2500.000110562767
2500.000110562767	2500.000110562767	2500.000110562767	2500.000110562767	2500.000110562767	2500.000110562767	2500.000110562767	2500.000110562767	2500.000110562767	2500.000110562767	2500.000110562767	2500.000110562767	2500.000110562767	2500.000110562767	2500.000110562767	2500.000110562767	2500.000110562767	2500.000110562767	2500.000110562767	2500.000110562767	2500.000110562767	2500.000110562767	2500.000110562767	2500.000110562767	2500.000110562767	2500.000110562767	2500.000110562767	2500.000110562767	2500.000110562767	2500.000110562767
2500.000110562767	2500.000110562767	2500.000110562767	2500.000110562767	2500.000110562767	2500.000110562767	2500.000110562767	2500.000110562767	2500.000110562767	2500.000110562767	2500.000110562767	2500.000110562767	2500.000110562767	2500.000110562767	2500.000110562767	2500.000110562767	2500.000110562767	2500.000110562767	2500.000110562767	2500.000110562767	2500.000110562767	2500.000110562767	2500.000110562767	2500.000110562767	2500.000110562767	2500.000110562767	2500.000110562767	2500.000110562767	2500.000110562767	2500.000110562767
2500.0001059802	2500.0001059802	2500.0001059802	2500.0001059802	2500.0001059802	2500.0001059802	2500.0001059802	2500.0001059802	2500.0001059802	2500.0001059802	2500.0001059802	2500.0001059802	2500.0001059802	2500.0001059802	2500.0001059802	2500.0001059802	2500.0001059802	2500.0001059802	2500.0001059802	2500.0001059802	2500.0001059802	2500.0001059802	2500.0001059802	2500.0001059802	2500.0001059802	2500.0001059802	2500.0001059802	2500.0001059802	2500.0001059802	2500.0001059802
2500.0000996379094	2500.0000996379094	2500.0000996379094	2500.0000996379094	2500.0000996379094	2500.0000996379094	2500.0000996379094	2500.0000996379094	2500.0000996379094	2500.0000996379094	2500.0000996379094	2500.0000996379094	2500.0000996379094	2500.0000996379094	2500.0000996379094	2500.0000996379094	2500.0000996379094	2500.0000996379094	2500.0000996379094	2500.0000996379094	2500.0000996379094	2500.0000996379094	2500.0000996379094	2500.0000996379094	2500.0000996379094	2500.0000996379094	2500.0000996379094	2500.0000996379094	2500.0000996379094	2500.0000996379094
2500.0000817103	2500.0000817103	2500.0000817103	2500.0000817103	2500.0000817103	2500.0000817103	2500.0000817103	2500.0000817103	2500.0000817103	2500.0000817103	2500.0000817103	2500.0000817103	2500.0000817103	2500.0000817103	2500.0000817103	2500.0000817103	2500.0000817103	2500.0000817103	2500.0000817103	2500.0000817103	2500.0000817103	2500.0000817103	2500.0000817103	2500.0000817103	2500.0000817103	2500.0000817103	2500.0000817103	2500.0000817103	2500.0000817103	2500.0000817103
2500.000079998391	2500.000079998391	2500.000079998391	2500.000079998391	2500.000079998391	2500.000079998391	2500.000079998391	2500.000079998391	2500.000079998391	2500.000079998391	2500.000079998391	2500.000079998391	2500.000079998391	2500.000079998391	2500.000079998391	2500.000079998391	2500.000079998391	2500.000079998391	2500.000079998391	2500.000079998391	2500.000079998391	2500.000079998391	2500.000079998391	2500.000079998391	2500.000079998391	2500.000079998391	2500.000079998391	2500.000079998391	2500.000079998391	2500.000079998391
2500.000079998391	2500.000079998391	2500.000079998391	2500.000079998391	2500.000079998391	2500.000079998391	2500.000079998391	2500.000079998391	2500.000079998391	2500.000079998391	2500.000079998391	2500.000079998391	2500.000079998391	2500.000079998391	2500.000079998391	2500.000079998391	2500.000079998391	2500.000079998391	2500.000079998391	2500.000079998391	2500.000079998391	2500.000079998391	2500.000079998391	2500.000079998391	2500.000079998391	2500.000079998391	2500.000079998391	2500.000079998391	2500.000079998391	2500.000079998391
2500.0000786710216	2500.0000786710216	2500.0000786710216	2500.0000786710216	2500.0000786710216	2500.0000786710216	2500.0000786710216	2500.0000786710216	2500.0000786710216	2500.0000786710216	2500.0000786710216	2500.0000786710216	2500.0000786710216	2500.0000786710216	2500.0000786710216	2500.0000786710216	2500.0000786710216	2500.0000786710216	2500.0000786710216	2500.0000786710216	2500.0000786710216	2500.0000786710216	2500.0000786710216	2500.0000786710216	2500.0000786710216	2500.0000786710216	2500.0000786710216	2500.0000786710216	2500.0000786710216	2500.0000786710216
2500.0000786710216	2500.0000786710216	2500.0000786710216	2500.0000786710216	2500.0000786710216	2500.0000786710216	2500.0000786710216	2500.0000786710216	2500.0000786710216	2500.0000786710216	2500.0000786710216	2500.0000786710216	2500.0000786710216	2500.0000786710216	2500.0000786710216	2500.0000786710216	2500.0000786710216	2500.0000786710216	2500.0000786710216	2500.0000786710216	2500.0000786710216	2500.0000786710216	2500.0000786710216	2500.0000786710216	2500.0000786710216	2500.0000786710216	2500.0000786710216	2500.0000786710216	2500.0000786710216	2500.0000786710216
2500.000078375772	2500.000078375772	2500.000078375772	2500.000078375772	2500.000078375772	2500.000078375772	2500.000078375772	2500.000078375772	2500.000078375772	2500.000078375772	2500.000078375772	2500.000078375772	2500.000078375772	2500.000078375772	2500.000078375772	2500.000078375772	2500.000078375772	2500.000078375772	2500.000078375772	2500.000078375772	2500.000078375772	2500.000078375772	2500.000078375772	2500.000078375772	2500.000078375772	2500.000078375772	2500.000078375772	2500.000078375772	2500.000078375772	2500.000078375772
2500.0000665369384	2500.0000665369384	2500.0000665369384	2500.0000665369384	2500.0000665369384	2500.0000665369384	2500.0000665369384	2500.0000665369384	2500.0000665369384	2500.0000665369384	2500.0000665369384	2500.0000665369384	2500.0000665369384	2500.0000665369384	2500.0000665369384	2500.0000665369384	2500.0000665369384	2500.0000665369384	2500.0000665369384	2500.0000665369384	2500.0000665369384	2500.0000665369384	2500.0000665369384	2500.0000665369384	2500.0000665369384	2500.0000665369384	2500.0000665369384	2500.0000665369384	2500.0000665369384	2500.0000665369384
2500.0000647886377	2500.0000647886377	2500.0000647886377	2500.0000647886377	2500.0000647886377	2500.0000647886377	2500.0000647886377	2500.0000647886377	2500.0000647886377	2500.0000647886377	2500.0000647886377	2500.0000647886377	2500.0000647886377	2500.0000647886377	2500.0000647886377	2500.0000647886377	2500.0000647886377	2500.0000647886377	2500.0000647886377	2500.0000647886377	2500.0000647886377	2500.0000647886377	2500.0000647886377	2500.0000647886377	2500.0000647886377	2500.0000647886377	2500.0000647886377	2500.0000647886377	2500.0000647886377	2500.0000647886377
2500.000059615588	2500.000059615588	2500.000059615588	2500.000059615588	2500.000059615588	2500.000059615588	2500.000059615588	2500.000059615588	2500.000059615588	2500.000059615588	2500.000059615588	2500.000059615588	2500.000059615588	2500.000059615588	2500.000059615588	2500.000059615588	2500.000059615588	2500.000059615588	2500.000059615588	2500.000059615588	2500.000059615588	2500.000059615588	2500.000059615588	2500.000059615588	2500.000059615588	2500.000059615588	2500.000059615588	2500.000059615588	2500.000059615588	2500.000059615588
2500.000056544702	2500.000056544702	2500.000056544702	2500.000056544702	2500.000056544702	2500.000056544702	2500.000056544702	2500.000056544702	2500.000056544702	2500.000056544702	2500.000056544702	2500.000056544702	2500.000056544702	2500.000056544702	2500.000056544702	2500.000056544702	2500.000056544702	2500.000056544702	2500.000056544702	2500.000056544702	2500.000056544702	2500.000056544702	2500.000056544702	2500.000056544702	2500.000056544702	2500.000056544702	2500.000056544702	2500.000056544702	2500.000056544702	2500.000056544702
2500.000051256323	2500.000051256323	2500.000051256323	2500.000051256323	2500.000051256323	2500.000051256323	2500.000051256323	2500.000051256323	2500.000051256323	2500.000051256323	2500.000051256323	2500.000051256323	2500.000051256323	2500.000051256323	2500.000051256323	2500.000051256323	2500.000051256323	2500.000051256323	2500.000051256323	2500.000051256323	2500.000051256323	2500.000051256323	2500.000051256323	2500.000051256323	2500.000051256323	2500.000051256323	2500.000051256323	2500.000051256323	2500.000051256323	2500.000051256323
2500.0000501089667	2500.0000501089667	2500.0000501089667	2500.0000501089667	2500.0000501089667	2500.0000501089667	2500.0000501089667	2500.0000501089667	2500.0000501089667	2500.0000501089667	2500.0000501089667	2500.0000501089667	2500.0000501089667	2500.0000501089667	2500.0000501089667	2500.0000501089667	2500.0000501089667	2500.0000501089667	2500.0000501089667	2500.0000501089667	2500.0000501089667	2500.0000501089667	2500.0000501089667	2500.0000501089667	2500.0000501089667	2500.0000501089667	2500.0000501089667	2500.0000501089667	2500.0000501089667	2500.0000501089667
2500.0000441286356	2500.0000441286356	2500.0000441286356	2500.0000441286356	2500.0000441286356	2500.0000441286356	2500.0000441286356	2500.0000441286356	2500.0000441286356	2500.0000441286356	2500.0000441286356	2500.0000441286356	2500.0000441286356	2500.0000441286356	2500.0000441286356	2500.0000441286356	2500.0000441286356	2500.0000441286356	2500.0000441286356	2500.0000441286356	2500.0000441286356	2500.0000441286356	2500.0000441286356	2500.0000441286356	2500.0000441286356	2500.0000441286356	2500.0000441286356	2500.0000441286356	2500.0000441286356	2500.0000441286356
2500.0000419753774	2500.0000419753774	2500.0000419753774	2500.0000419753774	2500.0000419753774	2500.0000419753774	2500.0000419753774	2500.0000419753774	2500.0000419753774	2500.0000419753774	2500.0000419753774	2500.0000419753774	2500.0000419753774	2500.0000419753774	2500.0000419753774	2500.0000419753774	2500.0000419753774	2500.0000419753774	2500.0000419753774	2500.0000419753774	2500.0000419753774	2500.0000419753774	2500.0000419753774	2500.0000419753774	2500.0000419753774	2500.0000419753774	2500.0000419753774	2500.0000419753774	2500.0000419753774	2500.0000419753774
2500.0000394119334	2500.0000394119334	2500.0000394119334	2500.0000394119334	2500.0000394119334	2500.0000394119334	2500.0000394119334	2500.0000394119334	2500.0000394119334	2500.0000394119334	2500.0000394119334	2500.0000394119334	2500.0000394119334	2500.0000394119334	2500.0000394119334	2500.0000394119334	2500.0000394119334	2500.0000394119334	2500.0000394119334	2500.0000394119334	2500.0000394119334	2500.0000394119334	2500.0000394119334	2500.0000394119334	2500.0000394119334	2500.0000394119334	2500.0000394119334	2500.0000394119334	2500.0000394119334	2500.0000394119334
2500.0000353394485	2500.0000353394485	2500.0000353394485	2500.0000353394485	2500.0000353394485	2500.0000353394485	2500.0000353394485	2500.0000353394485	2500.0000353394485	2500.0000353394485	2500.0000353394485	2500.0000353394485	2500.0000353394485	2500.0000353394485	2500.0000353394485	2500.0000353394485	2500.0000353394485	2500.0000353394485	2500.0000353394485	2500.0000353394485	2500.0000353394485	2500.0000353394485	2500.0000353394485	2500.0000353394485	2500.0000353394485	2500.0000353394485	2500.0000353394485	2500.0000353394485	2500.0000353394485	2500.0000353394485
2500.0000353394485	2500.0000353394485	2500.0000353394485	2500.0000353394485	2500.0000353394485	2500.0000353394485	2500.0000353394485	2500.0000353394485	2500.0000353394485	2500.0000353394485	2500.0000353394485	2500.0000353394485	2500.0000353394485	2500.0000353394485	2500.0000353394485	2500.0000353394485	2500.0000353394485	2500.0000353394485	2500.0000353394485	2500.0000353394485	2500.0000353394485	2500.0000353394485	2500.0000353394485	2500.0000353394485	2500.0000353394485	2500.0000353394485	2500.0000353394485	2500.0000353394485	2500.0000353394485	2500.0000353394485
2500.0000353394485	2500.0000353394485	2500.0000353394485	2500.0000353394485	2500.0000353394485	2500.0000353394485	2500.0000353394485	2500.0000353394485	2500.0000353394485	2500.0000353394485	2500.0000353394485	2500.0000353394485	2500.0000353394485	2500.0000353394485	2500.0000353394485	2500.0000353394485	2500.0000353394485	2500.0000353394485	2500.0000353394485	2500.0000353394485	2500.0000353394485	2500.0000353394485	2500.0000353394485	2500.0000353394485	2500.0000353394485	2500.0000353394485	2500.0000353394485	2500.0000353394485	2500.0000353394485	2500.0000353394485
2500.000031074501	2500.000031074501	2500.000031074501	2500.000031074501	2500.000031074501	2500.000031074501	2500.000031074501	2500.000031074501	2500.000031074501	2500.000031074501	2500.000031074501	2500.000031074501	2500.000031074501	2500.000031074501	2500.000031074501	2500.000031074501	2500.000031074501	2500.000031074501	2500.000031074501	2500.000031074501	2500.000031074501	2500.000031074501	2500.000031074501	2500.000031074501	2500.000031074501	2500.000031074501	2500.000031074501	2500.000031074501	2500.000031074501	2500.000031074501
2500.000031074501	2500.000031074501	2500.000031074501	2500.000031074501	2500.000031074501	2500.000031074501	2500.000031074501	2500.000031074501	2500.000031074501	2500.000031074501	2500.000031074501	2500.000031074501	2500.000031074501	2500.000031074501	2500.000031074501	2500.000031074501	2500.000031074501	2500.000031074501	2500.000031074501	2500.000031074501	2500.000031074501	2500.000031074501	2500.000031074501	2500.000031074501	2500.000031074501	2500.000031074501	2500.000031074501	2500.000031074501	2500.000031074501	2500.000031074501
2500.000031074501	2500.000031074501	2500.000031074501	2500.000031074501	2500.000031074501	2500.000031074501	2500.000031074501	2500.000031074501	2500.000031074501	2500.000031074501	2500.000031074501	2500.000031074501	2500.000031074501	2500.000031074501	2500.000031074501	2500.000031074501	2500.000031074501	2500.000031074501	2500.000031074501	2500.000031074501	2500.000031074501	2500.000031074501	2500.000031074501	2500.000031074501	2500.000031074501	2500.000031074501	2500.000031074501	2500.000031074501	2500.000031074501	2500.000031074501
2500.0000296699013	2500.0000296699013	2500.0000296699013	2500.0000296699013	2500.0000296699013	2500.0000296699013	2500.0000296699013	2500.0000296699013	2500.0000296699013	2500.0000296699013	2500.0000296699013	2500.0000296699013	2500.0000296699013	2500.0000296699013	2500.0000296699013	2500.0000296699013	2500.0000296699013	2500.0000296699013	2500.0000296699013	2500.0000296699013	2500.0000296699013	2500.0000296699013	2500.0000296699013	2500.0000296699013	2500.0000296699013	2500.0000296699013	2500.0000296699013	2500.0000296699013	2500.0000296699013	2500.0000296699013
2500.0000280607105	2500.0000280607105	2500.0000280607105	2500.0000280607105	2500.0000280607105	2500.0000280607105	2500.0000280607105	2500.0000280607105	2500.0000280607105	2500.0000280607105	2500.0000280607105	2500.0000280607105	2500.0000280607105	2500.0000280607105	2500.0000280607105	2500.0000280607105	2500.0000280607105	2500.0000280607105	2500.0000280607105	2500.0000280607105	2500.0000280607105	2500.0000280607105	2500.0000280607105	2500.0000280607105	2500.0000280607105	2500.0000280607105	2500.0000280607105	2500.0000280607105	2500.0000280607105	2500.0000280607105
2500.0000280607105	2500.0000280607105	2500.0000280607105	2500.0000280607105	2500.0000280607105	2500.0000280607105	2500.0000280607105	2500.0000280607105	2500.0000280607105	2500.0000280607105	2500.0000280607105	2500.0000280607105	2500.0000280607105	2500.0000280607105	2500.0000280607105	2500.0000280607105	2500.0000280607105	2500.0000280607105	2500.0000280607105	2500.0000280607105	2500.0000280607105	2500.0000280607105	2500.0000280607105	2500.0000280607105	2500.0000280607105	2500.0000280607105	2500.0000280607105	2500.0000280607105	2500.0000280607105	2500.0000280607105
2500.0000226253032	2500.0000226253032	2500.0000226253032	2500.0000226253032	2500.0000226253032	2500.0000226253032	2500.0000226253032	2500.0000226253032	2500.0000226253032	2500.0000226253032	2500.0000226253032	2500.0000226253032	2500.0000226253032	2500.0000226253032	2500.0000226253032	2500.0000226253032	2500.0000226253032	2500.0000226253032	2500.0000226253032	2500.0000226253032	2500.0000226253032	2500.0000226253032	2500.0000226253032	2500.0000226253032	2500.0000226253032	2500.0000226253032	2500.0000226253032	2500.0000226253032	2500.0000226253032	2500.0000226253032
2500.0000226253032	2500.0000226253032	2500.0000226253032	2500.0000226253032	2500.0000226253032	2500.0000226253032	2500.0000226253032	2500.0000226253032	2500.0000226253032	2500.0000226253032	2500.0000226253032	2500.0000226253032	2500.0000226253032	2500.0000226253032	2500.0000226253032	2500.0000226253032	2500.0000226253032	2500.0000226253032	2500.0000226253032	2500.0000226253032	2500.0000226253032	2500.0000226253032	2500.0000226253032	2500.0000226253032	2500.0000226253032	2500.0000226253032	2500.0000226253032	2500.0000226253032	2500.0000226253032	2500.0000226253032
2500.0000226253032	2500.0000226253032	2500.0000226253032	2500.0000226253032	2500.0000226253032	2500.0000226253032	2500.0000226253032	2500.0000226253032	2500.0000226253032	2500.0000226253032	2500.0000226253032	2500.0000226253032	2500.0000226253032	2500.0000226253032	2500.0000226253032	2500.0000226253032	2500.0000226253032	2500.0000226253032	2500.0000226253032	2500.0000226253032	2500.0000226253032	2500.0000226253032	2500.0000226253032	2500.0000226253032	2500.0000226253032	2500.0000226253032	2500.0000226253032	2500.0000226253032	2500.0000226253032	2500.0000226253032
2500.000021809082	2500.000021809082	2500.000021809082	2500.000021809082	2500.000021809082	2500.000021809082	2500.000021809082	2500.000021809082	2500.000021809082	2500.000021809082	2500.000021809082	2500.000021809082	2500.000021809082	2500.000021809082	2500.000021809082	2500.000021809082	2500.000021809082	2500.000021809082	2500.000021809082	2500.000021809082	2500.000021809082	2500.000021809082	2500.000021809082	2500.000021809082	2500.000021809082	2500.000021809082	2500.000021809082	2500.000021809082	2500.000021809082	2500.000021809082
2500.000021809082	2500.000021809082	2500.000021809082	2500.000021809082	2500.000021809082	2500.000021809082	2500.000021809082	2500.000021809082	2500.000021809082	2500.000021809082	2500.000021809082	2500.000021809082	2500.000021809082	2500.000021809082	2500.000021809082	2500.000021809082	2500.000021809082	2500.000021809082	2500.000021809082	2500.000021809082	2500.000021809082	2500.000021809082	2500.000021809082	2500.000021809082	2500.000021809082	2500.000021809082	2500.000021809082	2500.000021809082	2500.000021809082	2500.000021809082
2500.000019693672	2500.000019693672	2500.000019693672	2500.000019693672	2500.000019693672	2500.000019693672	2500.000019693672	2500.000019693672	2500.000019693672	2500.000019693672	2500.000019693672	2500.000019693672	2500.000019693672	2500.000019693672	2500.000019693672	2500.000019693672	2500.000019693672	2500.000019693672	2500.000019693672	2500.000019693672	2500.000019693672	2500.000019693672	2500.000019693672	2500.000019693672	2500.000019693672	2500.000019693672	2500.000019693672	2500.000019693672	2500.000019693672	2500.000019693672
2500.000019693672	2500.000019693672	2500.000019693672	2500.000019693672	2500.000019693672	2500.000019693672	2500.000019693672	2500.000019693672	2500.000019693672	2500.000019693672	2500.000019693672	2500.000019693672	2500.000019693672	2500.000019693672	2500.000019693672	2500.000019693672	2500.000019693672	2500.000019693672	2500.000019693672	2500.000019693672	2500.000019693672	2500.000019693672	2500.000019693672	2500.000019693672	2500.000019693672	2500.000019693672	2500.000019693672	2500.000019693672	2500.000019693672	2500.000019693672
2500.0000183739207	2500.0000183739207	2500.0000183739207	2500.0000183739207	2500.0000183739207	2500.0000183739207	2500.0000183739207	2500.0000183739207	2500.0000183739207	2500.0000183739207	2500.0000183739207	2500.0000183739207	2500.0000183739207	2500.0000183739207	2500.0000183739207	2500.0000183739207	2500.0000183739207	2500.0000183739207	2500.0000183739207	2500.0000183739207	2500.0000183739207	2500.0000183739207	2500.0000183739207	2500.0000183739207	2500.0000183739207	2500.0000183739207	2500.0000183739207	2500.0000183739207	2500.0000183739207	2500.0000183739207
2500.0000173996204	2500.0000173996204	2500.0000173996204	2500.0000173996204	2500.0000173996204	2500.0000173996204	2500.0000173996204	2500.0000173996204	2500.0000173996204	2500.0000173996204	2500.0000173996204	2500.0000173996204	2500.0000173996204	2500.0000173996204	2500.0000173996204	2500.0000173996204	2500.0000173996204	2500.0000173996204	2500.0000173996204	2500.0000173996204	2500.0000173996204	2500.0000173996204	2500.0000173996204	2500.0000173996204	2500.0000173996204	2500.0000173996204	2500.0000173996204	2500.0000173996204	2500.0000173996204	2500.0000173996204
2500.0000173996204	2500.0000173996204	2500.0000173996204	2500.0000173996204	2500.0000173996204	2500.0000173996204	2500.0000173996204	2500.0000173996204	2500.0000173996204	2500.0000173996204	2500.0000173996204	2500.0000173996204	2500.0000173996204	2500.0000173996204	2500.0000173996204	2500.0000173996204	2500.0000173996204	2500.0000173996204	2500.0000173996204	2500.0000173996204	2500.0000173996204	2500.0000173996204	2500.0000173996204	2500.0000173996204	2500.0000173996204	2500.0000173996204	2500.0000173996204	2500.0000173996204	2500.0000173996204	2500.0000173996204
2500.000013627399	2500.000013627399	2500.000013627399	2500.000013627399	2500.000013627399	2500.000013627399	2500.000013627399	2500.000013627399	2500.000013627399	2500.000013627399	2500.000013627399	2500.000013627399	2500.000013627399	2500.000013627399	2500.000013627399	2500.000013627399	2500.000013627399	2500.000013627399	2500.000013627399	2500.000013627399	2500.000013627399	2500.000013627399	2500.000013627399	2500.000013627399	2500.000013627399	2500.000013627399	2500.000013627399	2500.000013627399	2500.000013627399	2500.000013627399
2500.000013627399	2500.000013627399	2500.000013627399	2500.000013627399	2500.000013627399	2500.000013627399	2500.000013627399	2500.000013627399	2500.000013627399	2500.000013627399	2500.000013627399	2500.000013627399	2500.000013627399	2500.000013627399	2500.000013627399	2500.000013627399	2500.000013627399	2500.000013627399	2500.000013627399	2500.000013627399	2500.000013627399	2500.000013627399	2500.000013627399	2500.000013627399	2500.000013627399	2500.000013627399	2500.000013627399	2500.000013627399	2500.000013627399	2500.000013627399
2500.0000133578874	2500.0000133578874	2500.0000133578874	2500.0000133578874	2500.0000133578874	2500.0000133578874	2500.0000133578874	2500.0000133578874	2500.0000133578874	2500.0000133578874	2500.0000133578874	2500.0000133578874	2500.0000133578874	2500.0000133578874	2500.0000133578874	2500.0000133578874	2500.0000133578874	2500.0000133578874	2500.0000133578874	2500.0000133578874	2500.0000133578874	2500.0000133578874	2500.0000133578874	2500.0000133578874	2500.0000133578874	2500.0000133578874	2500.0000133578874	2500.0000133578874	2500.0000133578874	2500.0000133578874
