# Supplementary material for: An improved FOX optimization algorithm using adaptive exploration and exploitation for global optimization
Source: PLoS One. 2025 Sep 18;20(9):e0331965. doi: 10.1371/journal.pone.0331965 (PMC12445531; doi:10.1371/journal.pone.0331965)
Supplement: S2 File — This compressed file contains all the results of the conducted experiments. Each main directory within the archive includes three subdirectories: Analysis, best_fit, and convergence. The best_fit and convergence folders contain the raw experimental data obtained from 30 independent runs. The Analysis folder includes tables and figures derived from these raw results. These files can be used to reproduce and further analyze the results presented in the manuscript. (ZIP) [file pone.0331965.s002.zip › cec2017/convergence/CMAES/C17F22.csv]

trial_1	trial_2	trial_3	trial_4	trial_5	trial_6	trial_7	trial_8	trial_9	trial_10	trial_11	trial_12	trial_13	trial_14	trial_15	trial_16	trial_17	trial_18	trial_19	trial_20	trial_21	trial_22	trial_23	trial_24	trial_25	trial_26	trial_27	trial_28	trial_29	trial_30
77392.26263574755	77392.26263574755	77392.26263574755	77392.26263574755	77392.26263574755	77392.26263574755	77392.26263574755	77392.26263574755	77392.26263574755	77392.26263574755	77392.26263574755	77392.26263574755	77392.26263574755	77392.26263574755	77392.26263574755	77392.26263574755	77392.26263574755	77392.26263574755	77392.26263574755	77392.26263574755	77392.26263574755	77392.26263574755	77392.26263574755	77392.26263574755	62928.23194947509	77392.26263574755	77392.26263574755	77392.26263574755	77392.26263574755	77392.26263574755
77372.26256671376	77372.26256671376	77372.26256671376	77372.26256671376	77372.26256671376	77372.26256671376	77372.26256671376	77372.26256671376	77372.26256671376	77372.26256671376	77372.26256671376	77372.26256671376	77372.26256671376	77372.26256671376	77372.26256671376	77372.26256671376	77372.26256671376	77372.26256671376	77372.26256671376	77372.26256671376	77372.26256671376	77372.26256671376	77372.26256671376	77372.26256671376	62928.23194947509	77372.26256671376	77372.26256671376	77372.26256671376	77372.26256671376	77372.26256671376
77354.74461085642	77354.74461085642	77354.74461085642	77354.74461085642	77354.74461085642	77354.74461085642	77354.74461085642	77354.74461085642	77354.74461085642	77354.74461085642	77354.74461085642	77354.74461085642	77354.74461085642	77354.74461085642	77354.74461085642	77354.74461085642	77354.74461085642	77354.74461085642	77354.74461085642	77354.74461085642	77354.74461085642	77354.74461085642	77354.74461085642	77354.74461085642	62928.23194947509	77354.74461085642	77354.74461085642	77354.74461085642	77354.74461085642	77354.74461085642
77339.73703166285	77339.73703166285	77339.73703166285	77339.73703166285	77339.73703166285	77339.73703166285	77339.73703166285	77339.73703166285	77339.73703166285	77339.73703166285	77339.73703166285	77339.73703166285	77339.73703166285	77339.73703166285	77339.73703166285	77339.73703166285	77339.73703166285	77339.73703166285	77339.73703166285	77339.73703166285	77339.73703166285	77339.73703166285	77339.73703166285	77339.73703166285	62928.23194947509	77339.73703166285	77339.73703166285	77339.73703166285	77339.73703166285	77339.73703166285
77325.70781928556	77325.70781928556	77325.70781928556	77325.70781928556	77325.70781928556	77325.70781928556	77325.70781928556	77325.70781928556	77325.70781928556	77325.70781928556	77325.70781928556	77325.70781928556	77325.70781928556	77325.70781928556	77325.70781928556	77325.70781928556	77325.70781928556	77325.70781928556	77325.70781928556	77325.70781928556	77325.70781928556	77325.70781928556	77325.70781928556	77325.70781928556	62928.23194947509	77325.70781928556	77325.70781928556	77325.70781928556	77325.70781928556	77325.70781928556
77302.52148209477	77302.52148209477	77302.52148209477	77302.52148209477	77302.52148209477	77302.52148209477	77302.52148209477	77302.52148209477	77302.52148209477	77302.52148209477	77302.52148209477	77302.52148209477	77302.52148209477	77302.52148209477	77302.52148209477	77302.52148209477	77302.52148209477	77302.52148209477	77302.52148209477	77302.52148209477	77302.52148209477	77302.52148209477	77302.52148209477	77302.52148209477	62928.23194947509	77302.52148209477	77302.52148209477	77302.52148209477	77302.52148209477	77302.52148209477
77243.35579737675	77243.35579737675	77243.35579737675	77243.35579737675	77243.35579737675	77243.35579737675	77243.35579737675	77243.35579737675	77243.35579737675	77243.35579737675	77243.35579737675	77243.35579737675	77243.35579737675	77243.35579737675	77243.35579737675	77243.35579737675	77243.35579737675	77243.35579737675	77243.35579737675	77243.35579737675	77243.35579737675	77243.35579737675	77243.35579737675	77243.35579737675	62928.23194947509	77243.35579737675	77243.35579737675	77243.35579737675	77243.35579737675	77243.35579737675
77207.61149647989	77207.61149647989	77207.61149647989	77207.61149647989	77207.61149647989	77207.61149647989	77207.61149647989	77207.61149647989	77207.61149647989	77207.61149647989	77207.61149647989	77207.61149647989	77207.61149647989	77207.61149647989	77207.61149647989	77207.61149647989	77207.61149647989	77207.61149647989	77207.61149647989	77207.61149647989	77207.61149647989	77207.61149647989	77207.61149647989	77207.61149647989	62928.23194947509	77207.61149647989	77207.61149647989	77207.61149647989	77207.61149647989	77207.61149647989
77171.87967630786	77171.87967630786	77171.87967630786	77171.87967630786	77171.87967630786	77171.87967630786	77171.87967630786	77171.87967630786	77171.87967630786	77171.87967630786	77171.87967630786	77171.87967630786	77171.87967630786	77171.87967630786	77171.87967630786	77171.87967630786	77171.87967630786	77171.87967630786	77171.87967630786	77171.87967630786	77171.87967630786	77171.87967630786	77171.87967630786	77171.87967630786	62928.23194947509	77171.87967630786	77171.87967630786	77171.87967630786	77171.87967630786	77171.87967630786
77093.70739839852	77093.70739839852	77093.70739839852	77093.70739839852	77093.70739839852	77093.70739839852	77093.70739839852	77093.70739839852	77093.70739839852	77093.70739839852	77093.70739839852	77093.70739839852	77093.70739839852	77093.70739839852	77093.70739839852	77093.70739839852	77093.70739839852	77093.70739839852	77093.70739839852	77093.70739839852	77093.70739839852	77093.70739839852	77093.70739839852	77093.70739839852	62928.23194947509	77093.70739839852	77093.70739839852	77093.70739839852	77093.70739839852	77093.70739839852
77020.893224117	77020.893224117	77020.893224117	77020.893224117	77020.893224117	77020.893224117	77020.893224117	77020.893224117	77020.893224117	77020.893224117	77020.893224117	77020.893224117	77020.893224117	77020.893224117	77020.893224117	77020.893224117	77020.893224117	77020.893224117	77020.893224117	77020.893224117	77020.893224117	77020.893224117	77020.893224117	77020.893224117	62928.23194947509	77020.893224117	77020.893224117	77020.893224117	77020.893224117	77020.893224117
76961.61971970649	76961.61971970649	76961.61971970649	76961.61971970649	76961.61971970649	76961.61971970649	76961.61971970649	76961.61971970649	76961.61971970649	76961.61971970649	76961.61971970649	76961.61971970649	76961.61971970649	76961.61971970649	76961.61971970649	76961.61971970649	76961.61971970649	76961.61971970649	76961.61971970649	76961.61971970649	76961.61971970649	76961.61971970649	76961.61971970649	76961.61971970649	62928.23194947509	76961.61971970649	76961.61971970649	76961.61971970649	76961.61971970649	76961.61971970649
76747.10487121379	76747.10487121379	76747.10487121379	76747.10487121379	76747.10487121379	76747.10487121379	76747.10487121379	76747.10487121379	76747.10487121379	76747.10487121379	76747.10487121379	76747.10487121379	76747.10487121379	76747.10487121379	76747.10487121379	76747.10487121379	76747.10487121379	76747.10487121379	76747.10487121379	76747.10487121379	76747.10487121379	76747.10487121379	76747.10487121379	76747.10487121379	62928.23194947509	76747.10487121379	76747.10487121379	76747.10487121379	76747.10487121379	76747.10487121379
76655.81132814701	76655.81132814701	76655.81132814701	76655.81132814701	76655.81132814701	76655.81132814701	76655.81132814701	76655.81132814701	76655.81132814701	76655.81132814701	76655.81132814701	76655.81132814701	76655.81132814701	76655.81132814701	76655.81132814701	76655.81132814701	76655.81132814701	76655.81132814701	76655.81132814701	76655.81132814701	76655.81132814701	76655.81132814701	76655.81132814701	76655.81132814701	62928.23194947509	76655.81132814701	76655.81132814701	76655.81132814701	76655.81132814701	76655.81132814701
76399.08628269497	76399.08628269497	76399.08628269497	76399.08628269497	76399.08628269497	76399.08628269497	76399.08628269497	76399.08628269497	76399.08628269497	76399.08628269497	76399.08628269497	76399.08628269497	76399.08628269497	76399.08628269497	76399.08628269497	76399.08628269497	76399.08628269497	76399.08628269497	76399.08628269497	76399.08628269497	76399.08628269497	76399.08628269497	76399.08628269497	76399.08628269497	62928.23194947509	76399.08628269497	76399.08628269497	76399.08628269497	76399.08628269497	76399.08628269497
76144.84872493097	76144.84872493097	76144.84872493097	76144.84872493097	76144.84872493097	76144.84872493097	76144.84872493097	76144.84872493097	76144.84872493097	76144.84872493097	76144.84872493097	76144.84872493097	76144.84872493097	76144.84872493097	76144.84872493097	76144.84872493097	76144.84872493097	76144.84872493097	76144.84872493097	76144.84872493097	76144.84872493097	76144.84872493097	76144.84872493097	76144.84872493097	62928.23194947509	76144.84872493097	76144.84872493097	76144.84872493097	76144.84872493097	76144.84872493097
75548.56300570066	75548.56300570066	75548.56300570066	75548.56300570066	75548.56300570066	75548.56300570066	75548.56300570066	75548.56300570066	75548.56300570066	75548.56300570066	75548.56300570066	75548.56300570066	75548.56300570066	75548.56300570066	75548.56300570066	75548.56300570066	75548.56300570066	75548.56300570066	75548.56300570066	75548.56300570066	75548.56300570066	75548.56300570066	75548.56300570066	75548.56300570066	62928.23194947509	75548.56300570066	75548.56300570066	75548.56300570066	75548.56300570066	75548.56300570066
74834.42643681263	74834.42643681263	74834.42643681263	74834.42643681263	74834.42643681263	74834.42643681263	74834.42643681263	74834.42643681263	74834.42643681263	74834.42643681263	74834.42643681263	74834.42643681263	74834.42643681263	74834.42643681263	74834.42643681263	74834.42643681263	74834.42643681263	74834.42643681263	74834.42643681263	74834.42643681263	74834.42643681263	74834.42643681263	74834.42643681263	74834.42643681263	62928.23194947509	74834.42643681263	74834.42643681263	74834.42643681263	74834.42643681263	74834.42643681263
74162.444837734	74162.444837734	74162.444837734	74162.444837734	74162.444837734	74162.444837734	74162.444837734	74162.444837734	74162.444837734	74162.444837734	74162.444837734	74162.444837734	74162.444837734	74162.444837734	74162.444837734	74162.444837734	74162.444837734	74162.444837734	74162.444837734	74162.444837734	74162.444837734	74162.444837734	74162.444837734	74162.444837734	62928.23194947509	74162.444837734	74162.444837734	74162.444837734	74162.444837734	74162.444837734
73182.37659843169	73182.37659843169	73182.37659843169	73182.37659843169	73182.37659843169	73182.37659843169	73182.37659843169	73182.37659843169	73182.37659843169	73182.37659843169	73182.37659843169	73182.37659843169	73182.37659843169	73182.37659843169	73182.37659843169	73182.37659843169	73182.37659843169	73182.37659843169	73182.37659843169	73182.37659843169	73182.37659843169	73182.37659843169	73182.37659843169	73182.37659843169	62928.23194947509	73182.37659843169	73182.37659843169	73182.37659843169	73182.37659843169	73182.37659843169
71805.64852371681	71805.64852371681	71805.64852371681	71805.64852371681	71805.64852371681	71805.64852371681	71805.64852371681	71805.64852371681	71805.64852371681	71805.64852371681	71805.64852371681	71805.64852371681	71805.64852371681	71805.64852371681	71805.64852371681	71805.64852371681	71805.64852371681	71805.64852371681	71805.64852371681	71805.64852371681	71805.64852371681	71805.64852371681	71805.64852371681	71805.64852371681	62928.23194947509	71805.64852371681	71805.64852371681	71805.64852371681	71805.64852371681	71805.64852371681
70985.6663493904	70985.6663493904	70985.6663493904	70985.6663493904	70985.6663493904	70985.6663493904	70985.6663493904	70985.6663493904	70985.6663493904	70985.6663493904	70985.6663493904	70985.6663493904	70985.6663493904	70985.6663493904	70985.6663493904	70985.6663493904	70985.6663493904	70985.6663493904	70985.6663493904	70985.6663493904	70985.6663493904	70985.6663493904	70985.6663493904	70985.6663493904	62928.23194947509	70985.6663493904	70985.6663493904	70985.6663493904	70985.6663493904	70985.6663493904
69864.23826859242	69864.23826859242	69864.23826859242	69864.23826859242	69864.23826859242	69864.23826859242	69864.23826859242	69864.23826859242	69864.23826859242	69864.23826859242	69864.23826859242	69864.23826859242	69864.23826859242	69864.23826859242	69864.23826859242	69864.23826859242	69864.23826859242	69864.23826859242	69864.23826859242	69864.23826859242	69864.23826859242	69864.23826859242	69864.23826859242	69864.23826859242	62928.23194947509	69864.23826859242	69864.23826859242	69864.23826859242	69864.23826859242	69864.23826859242
66697.34226386913	66697.34226386913	66697.34226386913	66697.34226386913	66697.34226386913	66697.34226386913	66697.34226386913	66697.34226386913	66697.34226386913	66697.34226386913	66697.34226386913	66697.34226386913	66697.34226386913	66697.34226386913	66697.34226386913	66697.34226386913	66697.34226386913	66697.34226386913	66697.34226386913	66697.34226386913	66697.34226386913	66697.34226386913	66697.34226386913	66697.34226386913	62928.23194947509	66697.34226386913	66697.34226386913	66697.34226386913	66697.34226386913	66697.34226386913
61086.267635172524	61086.267635172524	61086.267635172524	61086.267635172524	61086.267635172524	61086.267635172524	61086.267635172524	61086.267635172524	61086.267635172524	61086.267635172524	61086.267635172524	61086.267635172524	61086.267635172524	61086.267635172524	61086.267635172524	61086.267635172524	61086.267635172524	61086.267635172524	61086.267635172524	61086.267635172524	61086.267635172524	61086.267635172524	61086.267635172524	61086.267635172524	61086.267635172524	61086.267635172524	61086.267635172524	61086.267635172524	61086.267635172524	61086.267635172524
58332.58266065173	58332.58266065173	58332.58266065173	58332.58266065173	58332.58266065173	58332.58266065173	58332.58266065173	58332.58266065173	58332.58266065173	58332.58266065173	58332.58266065173	58332.58266065173	58332.58266065173	58332.58266065173	58332.58266065173	58332.58266065173	58332.58266065173	58332.58266065173	58332.58266065173	58332.58266065173	58332.58266065173	58332.58266065173	58332.58266065173	58332.58266065173	58332.58266065173	58332.58266065173	58332.58266065173	58332.58266065173	58332.58266065173	58332.58266065173
54001.897248396745	54001.897248396745	54001.897248396745	54001.897248396745	54001.897248396745	54001.897248396745	54001.897248396745	54001.897248396745	54001.897248396745	54001.897248396745	54001.897248396745	54001.897248396745	54001.897248396745	54001.897248396745	54001.897248396745	54001.897248396745	54001.897248396745	54001.897248396745	54001.897248396745	54001.897248396745	54001.897248396745	54001.897248396745	54001.897248396745	54001.897248396745	54001.897248396745	54001.897248396745	54001.897248396745	54001.897248396745	54001.897248396745	54001.897248396745
49444.1067545144	49444.1067545144	49444.1067545144	49444.1067545144	49444.1067545144	49444.1067545144	49444.1067545144	49444.1067545144	49444.1067545144	49444.1067545144	49444.1067545144	49444.1067545144	49444.1067545144	49444.1067545144	49444.1067545144	49444.1067545144	49444.1067545144	49444.1067545144	49444.1067545144	49444.1067545144	49444.1067545144	49444.1067545144	49444.1067545144	49444.1067545144	49444.1067545144	49444.1067545144	49444.1067545144	49444.1067545144	49444.1067545144	49444.1067545144
48472.98237744048	48472.98237744048	48472.98237744048	48472.98237744048	48472.98237744048	48472.98237744048	48472.98237744048	48472.98237744048	48472.98237744048	48472.98237744048	48472.98237744048	48472.98237744048	48472.98237744048	48472.98237744048	48472.98237744048	48472.98237744048	48472.98237744048	48472.98237744048	48472.98237744048	48472.98237744048	48472.98237744048	48472.98237744048	48472.98237744048	48472.98237744048	48472.98237744048	48472.98237744048	48472.98237744048	48472.98237744048	48472.98237744048	48472.98237744048
46889.85227780601	46889.85227780601	46889.85227780601	46889.85227780601	46889.85227780601	46889.85227780601	46889.85227780601	46889.85227780601	46889.85227780601	46889.85227780601	46889.85227780601	46889.85227780601	46889.85227780601	46889.85227780601	46889.85227780601	46889.85227780601	46889.85227780601	46889.85227780601	46889.85227780601	46889.85227780601	46889.85227780601	46889.85227780601	46889.85227780601	46889.85227780601	46889.85227780601	46889.85227780601	46889.85227780601	46889.85227780601	46889.85227780601	46889.85227780601
45355.86217542755	45355.86217542755	45355.86217542755	45355.86217542755	45355.86217542755	45355.86217542755	45355.86217542755	45355.86217542755	45355.86217542755	45355.86217542755	45355.86217542755	45355.86217542755	45355.86217542755	45355.86217542755	45355.86217542755	45355.86217542755	45355.86217542755	45355.86217542755	45355.86217542755	45355.86217542755	45355.86217542755	45355.86217542755	45355.86217542755	45355.86217542755	45355.86217542755	45355.86217542755	45355.86217542755	45355.86217542755	45355.86217542755	45355.86217542755
43761.94737883957	43761.94737883957	43761.94737883957	43761.94737883957	43761.94737883957	43761.94737883957	43761.94737883957	43761.94737883957	43761.94737883957	43761.94737883957	43761.94737883957	43761.94737883957	43761.94737883957	43761.94737883957	43761.94737883957	43761.94737883957	43761.94737883957	43761.94737883957	43761.94737883957	43761.94737883957	43761.94737883957	43761.94737883957	43761.94737883957	43761.94737883957	43761.94737883957	43761.94737883957	43761.94737883957	43761.94737883957	43761.94737883957	43761.94737883957
41545.59832135783	41545.59832135783	41545.59832135783	41545.59832135783	41545.59832135783	41545.59832135783	41545.59832135783	41545.59832135783	41545.59832135783	41545.59832135783	41545.59832135783	41545.59832135783	41545.59832135783	41545.59832135783	41545.59832135783	41545.59832135783	41545.59832135783	41545.59832135783	41545.59832135783	41545.59832135783	41545.59832135783	41545.59832135783	41545.59832135783	41545.59832135783	41545.59832135783	41545.59832135783	41545.59832135783	41545.59832135783	41545.59832135783	41545.59832135783
40141.91483581708	40141.91483581708	40141.91483581708	40141.91483581708	40141.91483581708	40141.91483581708	40141.91483581708	40141.91483581708	40141.91483581708	40141.91483581708	40141.91483581708	40141.91483581708	40141.91483581708	40141.91483581708	40141.91483581708	40141.91483581708	40141.91483581708	40141.91483581708	40141.91483581708	40141.91483581708	40141.91483581708	40141.91483581708	40141.91483581708	40141.91483581708	40141.91483581708	40141.91483581708	40141.91483581708	40141.91483581708	40141.91483581708	40141.91483581708
38695.03664901716	38695.03664901716	38695.03664901716	38695.03664901716	38695.03664901716	38695.03664901716	38695.03664901716	38695.03664901716	38695.03664901716	38695.03664901716	38695.03664901716	38695.03664901716	38695.03664901716	38695.03664901716	38695.03664901716	38695.03664901716	38695.03664901716	38695.03664901716	38695.03664901716	38695.03664901716	38695.03664901716	38695.03664901716	38695.03664901716	38695.03664901716	38695.03664901716	38695.03664901716	38695.03664901716	38695.03664901716	38695.03664901716	38695.03664901716
37969.881608363125	37969.881608363125	37969.881608363125	37969.881608363125	37969.881608363125	37969.881608363125	37969.881608363125	37969.881608363125	37969.881608363125	37969.881608363125	37969.881608363125	37969.881608363125	37969.881608363125	37969.881608363125	37969.881608363125	37969.881608363125	37969.881608363125	37969.881608363125	37969.881608363125	37969.881608363125	37969.881608363125	37969.881608363125	37969.881608363125	37969.881608363125	37969.881608363125	37969.881608363125	37969.881608363125	37969.881608363125	37969.881608363125	37969.881608363125
33777.34901245519	33777.34901245519	33777.34901245519	33777.34901245519	33777.34901245519	33777.34901245519	33777.34901245519	33777.34901245519	33777.34901245519	33777.34901245519	33777.34901245519	33777.34901245519	33777.34901245519	33777.34901245519	33777.34901245519	33777.34901245519	33777.34901245519	33777.34901245519	33777.34901245519	33777.34901245519	33777.34901245519	33777.34901245519	33777.34901245519	33777.34901245519	33777.34901245519	33777.34901245519	33777.34901245519	33777.34901245519	33777.34901245519	33777.34901245519
29761.01043815755	29761.01043815755	29761.01043815755	29761.01043815755	29761.01043815755	29761.01043815755	29761.01043815755	29761.01043815755	29761.01043815755	29761.01043815755	29761.01043815755	29761.01043815755	29761.01043815755	29761.01043815755	29761.01043815755	29761.01043815755	29761.01043815755	29761.01043815755	29761.01043815755	29761.01043815755	29761.01043815755	29761.01043815755	29761.01043815755	29761.01043815755	29761.01043815755	29761.01043815755	29761.01043815755	29761.01043815755	29761.01043815755	29761.01043815755
26309.214113237416	26309.214113237416	26309.214113237416	26309.214113237416	26309.214113237416	26309.214113237416	26309.214113237416	26309.214113237416	26309.214113237416	26309.214113237416	26309.214113237416	26309.214113237416	26309.214113237416	26309.214113237416	26309.214113237416	26309.214113237416	26309.214113237416	26309.214113237416	26309.214113237416	26309.214113237416	26309.214113237416	26309.214113237416	26309.214113237416	26309.214113237416	26309.214113237416	26309.214113237416	26309.214113237416	26309.214113237416	26309.214113237416	26309.214113237416
26309.214113237416	26309.214113237416	26309.214113237416	26309.214113237416	26309.214113237416	26309.214113237416	26309.214113237416	26309.214113237416	26309.214113237416	26309.214113237416	26309.214113237416	26309.214113237416	26309.214113237416	26309.214113237416	26309.214113237416	26309.214113237416	26309.214113237416	26309.214113237416	26309.214113237416	26309.214113237416	26309.214113237416	26309.214113237416	26309.214113237416	26309.214113237416	26309.214113237416	26309.214113237416	26309.214113237416	26309.214113237416	26309.214113237416	26309.214113237416
24442.473379939765	24442.473379939765	24442.473379939765	24442.473379939765	24442.473379939765	24442.473379939765	24442.473379939765	24442.473379939765	24442.473379939765	24442.473379939765	24442.473379939765	24442.473379939765	24442.473379939765	24442.473379939765	24442.473379939765	24442.473379939765	24442.473379939765	24442.473379939765	24442.473379939765	24442.473379939765	24442.473379939765	24442.473379939765	24442.473379939765	24442.473379939765	24442.473379939765	24442.473379939765	24442.473379939765	24442.473379939765	24442.473379939765	24442.473379939765
24415.604148667604	24415.604148667604	24415.604148667604	24415.604148667604	24415.604148667604	24415.604148667604	24415.604148667604	24415.604148667604	24415.604148667604	24415.604148667604	24415.604148667604	24415.604148667604	24415.604148667604	24415.604148667604	24415.604148667604	24415.604148667604	24415.604148667604	24415.604148667604	24415.604148667604	24415.604148667604	24415.604148667604	24415.604148667604	24415.604148667604	24415.604148667604	24415.604148667604	24415.604148667604	24415.604148667604	24415.604148667604	24415.604148667604	24415.604148667604
24415.604148667604	24415.604148667604	24415.604148667604	24415.604148667604	24415.604148667604	24415.604148667604	24415.604148667604	24415.604148667604	24415.604148667604	24415.604148667604	24415.604148667604	24415.604148667604	24415.604148667604	24415.604148667604	24415.604148667604	24415.604148667604	24415.604148667604	24415.604148667604	24415.604148667604	24415.604148667604	24415.604148667604	24415.604148667604	24415.604148667604	24415.604148667604	24415.604148667604	24415.604148667604	24415.604148667604	24415.604148667604	24415.604148667604	24415.604148667604
23001.55112884644	23001.55112884644	23001.55112884644	23001.55112884644	23001.55112884644	23001.55112884644	23001.55112884644	23001.55112884644	23001.55112884644	23001.55112884644	23001.55112884644	23001.55112884644	23001.55112884644	23001.55112884644	23001.55112884644	23001.55112884644	23001.55112884644	23001.55112884644	23001.55112884644	23001.55112884644	23001.55112884644	23001.55112884644	23001.55112884644	23001.55112884644	23001.55112884644	23001.55112884644	23001.55112884644	23001.55112884644	23001.55112884644	23001.55112884644
23001.55112884644	23001.55112884644	23001.55112884644	23001.55112884644	23001.55112884644	23001.55112884644	23001.55112884644	23001.55112884644	23001.55112884644	23001.55112884644	23001.55112884644	23001.55112884644	23001.55112884644	23001.55112884644	23001.55112884644	23001.55112884644	23001.55112884644	23001.55112884644	23001.55112884644	23001.55112884644	23001.55112884644	23001.55112884644	23001.55112884644	23001.55112884644	23001.55112884644	23001.55112884644	23001.55112884644	23001.55112884644	23001.55112884644	23001.55112884644
23001.55112884644	23001.55112884644	23001.55112884644	23001.55112884644	23001.55112884644	23001.55112884644	23001.55112884644	23001.55112884644	23001.55112884644	23001.55112884644	23001.55112884644	23001.55112884644	23001.55112884644	23001.55112884644	23001.55112884644	23001.55112884644	23001.55112884644	23001.55112884644	23001.55112884644	23001.55112884644	23001.55112884644	23001.55112884644	23001.55112884644	23001.55112884644	23001.55112884644	23001.55112884644	23001.55112884644	23001.55112884644	23001.55112884644	23001.55112884644
23001.55112884644	23001.55112884644	23001.55112884644	23001.55112884644	23001.55112884644	23001.55112884644	23001.55112884644	23001.55112884644	23001.55112884644	23001.55112884644	23001.55112884644	23001.55112884644	23001.55112884644	23001.55112884644	23001.55112884644	23001.55112884644	23001.55112884644	23001.55112884644	23001.55112884644	23001.55112884644	23001.55112884644	23001.55112884644	23001.55112884644	23001.55112884644	23001.55112884644	23001.55112884644	23001.55112884644	23001.55112884644	23001.55112884644	23001.55112884644
23001.55112884644	23001.55112884644	23001.55112884644	23001.55112884644	23001.55112884644	23001.55112884644	23001.55112884644	23001.55112884644	23001.55112884644	23001.55112884644	23001.55112884644	23001.55112884644	23001.55112884644	23001.55112884644	23001.55112884644	23001.55112884644	23001.55112884644	23001.55112884644	23001.55112884644	23001.55112884644	23001.55112884644	23001.55112884644	23001.55112884644	23001.55112884644	23001.55112884644	23001.55112884644	23001.55112884644	23001.55112884644	23001.55112884644	23001.55112884644
23001.55112884644	23001.55112884644	23001.55112884644	23001.55112884644	23001.55112884644	23001.55112884644	23001.55112884644	23001.55112884644	23001.55112884644	23001.55112884644	23001.55112884644	23001.55112884644	23001.55112884644	23001.55112884644	23001.55112884644	23001.55112884644	23001.55112884644	23001.55112884644	23001.55112884644	23001.55112884644	23001.55112884644	23001.55112884644	23001.55112884644	23001.55112884644	23001.55112884644	23001.55112884644	23001.55112884644	23001.55112884644	23001.55112884644	23001.55112884644
23001.55112884644	23001.55112884644	23001.55112884644	23001.55112884644	23001.55112884644	23001.55112884644	23001.55112884644	23001.55112884644	23001.55112884644	23001.55112884644	23001.55112884644	23001.55112884644	23001.55112884644	23001.55112884644	23001.55112884644	23001.55112884644	23001.55112884644	23001.55112884644	23001.55112884644	23001.55112884644	23001.55112884644	23001.55112884644	23001.55112884644	23001.55112884644	23001.55112884644	23001.55112884644	23001.55112884644	23001.55112884644	23001.55112884644	23001.55112884644
23001.55112884644	23001.55112884644	23001.55112884644	23001.55112884644	23001.55112884644	23001.55112884644	23001.55112884644	23001.55112884644	23001.55112884644	23001.55112884644	23001.55112884644	23001.55112884644	23001.55112884644	23001.55112884644	23001.55112884644	23001.55112884644	23001.55112884644	23001.55112884644	23001.55112884644	23001.55112884644	23001.55112884644	23001.55112884644	23001.55112884644	23001.55112884644	23001.55112884644	23001.55112884644	23001.55112884644	23001.55112884644	23001.55112884644	23001.55112884644
20079.306685682917	20079.306685682917	20079.306685682917	20079.306685682917	20079.306685682917	20079.306685682917	20079.306685682917	20079.306685682917	20079.306685682917	20079.306685682917	20079.306685682917	20079.306685682917	20079.306685682917	20079.306685682917	20079.306685682917	20079.306685682917	20079.306685682917	20079.306685682917	20079.306685682917	20079.306685682917	20079.306685682917	20079.306685682917	20079.306685682917	20079.306685682917	20079.306685682917	20079.306685682917	20079.306685682917	20079.306685682917	20079.306685682917	20079.306685682917
20079.306685682917	20079.306685682917	20079.306685682917	20079.306685682917	20079.306685682917	20079.306685682917	20079.306685682917	20079.306685682917	20079.306685682917	20079.306685682917	20079.306685682917	20079.306685682917	20079.306685682917	20079.306685682917	20079.306685682917	20079.306685682917	20079.306685682917	20079.306685682917	20079.306685682917	20079.306685682917	20079.306685682917	20079.306685682917	20079.306685682917	20079.306685682917	20079.306685682917	20079.306685682917	20079.306685682917	20079.306685682917	20079.306685682917	20079.306685682917
20079.306685682917	20079.306685682917	20079.306685682917	20079.306685682917	20079.306685682917	20079.306685682917	20079.306685682917	20079.306685682917	20079.306685682917	20079.306685682917	20079.306685682917	20079.306685682917	20079.306685682917	20079.306685682917	20079.306685682917	20079.306685682917	20079.306685682917	20079.306685682917	20079.306685682917	20079.306685682917	20079.306685682917	20079.306685682917	20079.306685682917	20079.306685682917	20079.306685682917	20079.306685682917	20079.306685682917	20079.306685682917	20079.306685682917	20079.306685682917
20079.306685682917	20079.306685682917	20079.306685682917	20079.306685682917	20079.306685682917	20079.306685682917	20079.306685682917	20079.306685682917	20079.306685682917	20079.306685682917	20079.306685682917	20079.306685682917	20079.306685682917	20079.306685682917	20079.306685682917	20079.306685682917	20079.306685682917	20079.306685682917	20079.306685682917	20079.306685682917	20079.306685682917	20079.306685682917	20079.306685682917	20079.306685682917	20079.306685682917	20079.306685682917	20079.306685682917	20079.306685682917	20079.306685682917	20079.306685682917
20079.306685682917	20079.306685682917	20079.306685682917	20079.306685682917	20079.306685682917	20079.306685682917	20079.306685682917	20079.306685682917	20079.306685682917	20079.306685682917	20079.306685682917	20079.306685682917	20079.306685682917	20079.306685682917	20079.306685682917	20079.306685682917	20079.306685682917	20079.306685682917	20079.306685682917	20079.306685682917	20079.306685682917	20079.306685682917	20079.306685682917	20079.306685682917	20079.306685682917	20079.306685682917	20079.306685682917	20079.306685682917	20079.306685682917	20079.306685682917
20079.306685682917	20079.306685682917	20079.306685682917	20079.306685682917	20079.306685682917	20079.306685682917	20079.306685682917	20079.306685682917	20079.306685682917	20079.306685682917	20079.306685682917	20079.306685682917	20079.306685682917	20079.306685682917	20079.306685682917	20079.306685682917	20079.306685682917	20079.306685682917	20079.306685682917	20079.306685682917	20079.306685682917	20079.306685682917	20079.306685682917	20079.306685682917	20079.306685682917	20079.306685682917	20079.306685682917	20079.306685682917	20079.306685682917	20079.306685682917
18201.48969462196	18201.48969462196	18201.48969462196	18201.48969462196	18201.48969462196	18201.48969462196	18201.48969462196	18201.48969462196	18201.48969462196	18201.48969462196	18201.48969462196	18201.48969462196	18201.48969462196	18201.48969462196	18201.48969462196	18201.48969462196	18201.48969462196	18201.48969462196	18201.48969462196	18201.48969462196	18201.48969462196	18201.48969462196	18201.48969462196	18201.48969462196	18201.48969462196	18201.48969462196	18201.48969462196	18201.48969462196	18201.48969462196	18201.48969462196
18201.48969462196	18201.48969462196	18201.48969462196	18201.48969462196	18201.48969462196	18201.48969462196	18201.48969462196	18201.48969462196	18201.48969462196	18201.48969462196	18201.48969462196	18201.48969462196	18201.48969462196	18201.48969462196	18201.48969462196	18201.48969462196	18201.48969462196	18201.48969462196	18201.48969462196	18201.48969462196	18201.48969462196	18201.48969462196	18201.48969462196	18201.48969462196	18201.48969462196	18201.48969462196	18201.48969462196	18201.48969462196	18201.48969462196	18201.48969462196
17365.02462360954	17365.02462360954	17365.02462360954	17365.02462360954	17365.02462360954	17365.02462360954	17365.02462360954	17365.02462360954	17365.02462360954	17365.02462360954	17365.02462360954	17365.02462360954	17365.02462360954	17365.02462360954	17365.02462360954	17365.02462360954	17365.02462360954	17365.02462360954	17365.02462360954	17365.02462360954	17365.02462360954	17365.02462360954	17365.02462360954	17365.02462360954	17365.02462360954	17365.02462360954	17365.02462360954	17365.02462360954	17365.02462360954	17365.02462360954
17365.02462360954	17365.02462360954	17365.02462360954	17365.02462360954	17365.02462360954	17365.02462360954	17365.02462360954	17365.02462360954	17365.02462360954	17365.02462360954	17365.02462360954	17365.02462360954	17365.02462360954	17365.02462360954	17365.02462360954	17365.02462360954	17365.02462360954	17365.02462360954	17365.02462360954	17365.02462360954	17365.02462360954	17365.02462360954	17365.02462360954	17365.02462360954	17365.02462360954	17365.02462360954	17365.02462360954	17365.02462360954	17365.02462360954	17365.02462360954
17365.02462360954	17365.02462360954	17365.02462360954	17365.02462360954	17365.02462360954	17365.02462360954	17365.02462360954	17365.02462360954	17365.02462360954	17365.02462360954	17365.02462360954	17365.02462360954	17365.02462360954	17365.02462360954	17365.02462360954	17365.02462360954	17365.02462360954	17365.02462360954	17365.02462360954	17365.02462360954	17365.02462360954	17365.02462360954	17365.02462360954	17365.02462360954	17365.02462360954	17365.02462360954	17365.02462360954	17365.02462360954	17365.02462360954	17365.02462360954
17365.02462360954	17365.02462360954	17365.02462360954	17365.02462360954	17365.02462360954	17365.02462360954	17365.02462360954	17365.02462360954	17365.02462360954	17365.02462360954	17365.02462360954	17365.02462360954	17365.02462360954	17365.02462360954	17365.02462360954	17365.02462360954	17365.02462360954	17365.02462360954	17365.02462360954	17365.02462360954	17365.02462360954	17365.02462360954	17365.02462360954	17365.02462360954	17365.02462360954	17365.02462360954	17365.02462360954	17365.02462360954	17365.02462360954	17365.02462360954
17365.02462360954	17365.02462360954	17365.02462360954	17365.02462360954	17365.02462360954	17365.02462360954	17365.02462360954	17365.02462360954	17365.02462360954	17365.02462360954	17365.02462360954	17365.02462360954	17365.02462360954	17365.02462360954	17365.02462360954	17365.02462360954	17365.02462360954	17365.02462360954	17365.02462360954	17365.02462360954	17365.02462360954	17365.02462360954	17365.02462360954	17365.02462360954	17365.02462360954	17365.02462360954	17365.02462360954	17365.02462360954	17365.02462360954	17365.02462360954
16782.450742053974	16782.450742053974	16782.450742053974	16782.450742053974	16782.450742053974	16782.450742053974	16782.450742053974	16782.450742053974	16782.450742053974	16782.450742053974	16782.450742053974	16782.450742053974	16782.450742053974	16782.450742053974	16782.450742053974	16782.450742053974	16782.450742053974	16782.450742053974	16782.450742053974	16782.450742053974	16782.450742053974	16782.450742053974	16782.450742053974	16782.450742053974	16782.450742053974	16782.450742053974	16782.450742053974	16782.450742053974	16782.450742053974	16782.450742053974
16289.757001825159	16289.757001825159	16289.757001825159	16289.757001825159	16289.757001825159	16289.757001825159	16289.757001825159	16289.757001825159	16289.757001825159	16289.757001825159	16289.757001825159	16289.757001825159	16289.757001825159	16289.757001825159	16289.757001825159	16289.757001825159	16289.757001825159	16289.757001825159	16289.757001825159	16289.757001825159	16289.757001825159	16289.757001825159	16289.757001825159	16289.757001825159	16289.757001825159	16289.757001825159	16289.757001825159	16289.757001825159	16289.757001825159	16289.757001825159
15799.907486528087	15799.907486528087	15799.907486528087	15799.907486528087	15799.907486528087	15799.907486528087	15799.907486528087	15799.907486528087	15799.907486528087	15799.907486528087	15799.907486528087	15799.907486528087	15799.907486528087	15799.907486528087	15799.907486528087	15799.907486528087	15799.907486528087	15799.907486528087	15799.907486528087	15799.907486528087	15799.907486528087	15799.907486528087	15799.907486528087	15799.907486528087	15799.907486528087	15799.907486528087	15799.907486528087	15799.907486528087	15799.907486528087	15799.907486528087
14990.729279269124	14990.729279269124	14990.729279269124	14990.729279269124	14990.729279269124	14990.729279269124	14990.729279269124	14990.729279269124	14990.729279269124	14990.729279269124	14990.729279269124	14990.729279269124	14990.729279269124	14990.729279269124	14990.729279269124	14990.729279269124	14990.729279269124	14990.729279269124	14990.729279269124	14990.729279269124	14990.729279269124	14990.729279269124	14990.729279269124	14990.729279269124	14990.729279269124	14990.729279269124	14990.729279269124	14990.729279269124	14990.729279269124	14990.729279269124
14990.729279269124	14990.729279269124	14990.729279269124	14990.729279269124	14990.729279269124	14990.729279269124	14990.729279269124	14990.729279269124	14990.729279269124	14990.729279269124	14990.729279269124	14990.729279269124	14990.729279269124	14990.729279269124	14990.729279269124	14990.729279269124	14990.729279269124	14990.729279269124	14990.729279269124	14990.729279269124	14990.729279269124	14990.729279269124	14990.729279269124	14990.729279269124	14990.729279269124	14990.729279269124	14990.729279269124	14990.729279269124	14990.729279269124	14990.729279269124
14990.729279269124	14990.729279269124	14990.729279269124	14990.729279269124	14990.729279269124	14990.729279269124	14990.729279269124	14990.729279269124	14990.729279269124	14990.729279269124	14990.729279269124	14990.729279269124	14990.729279269124	14990.729279269124	14990.729279269124	14990.729279269124	14990.729279269124	14990.729279269124	14990.729279269124	14990.729279269124	14990.729279269124	14990.729279269124	14990.729279269124	14990.729279269124	14990.729279269124	14990.729279269124	14990.729279269124	14990.729279269124	14990.729279269124	14990.729279269124
14990.729279269124	14990.729279269124	14990.729279269124	14990.729279269124	14990.729279269124	14990.729279269124	14990.729279269124	14990.729279269124	14990.729279269124	14990.729279269124	14990.729279269124	14990.729279269124	14990.729279269124	14990.729279269124	14990.729279269124	14990.729279269124	14990.729279269124	14990.729279269124	14990.729279269124	14990.729279269124	14990.729279269124	14990.729279269124	14990.729279269124	14990.729279269124	14990.729279269124	14990.729279269124	14990.729279269124	14990.729279269124	14990.729279269124	14990.729279269124
14897.592710803268	14897.592710803268	14897.592710803268	14897.592710803268	14897.592710803268	14897.592710803268	14897.592710803268	14897.592710803268	14897.592710803268	14897.592710803268	14897.592710803268	14897.592710803268	14897.592710803268	14897.592710803268	14897.592710803268	14897.592710803268	14897.592710803268	14897.592710803268	14897.592710803268	14897.592710803268	14897.592710803268	14897.592710803268	14897.592710803268	14897.592710803268	14897.592710803268	14897.592710803268	14897.592710803268	14897.592710803268	14897.592710803268	14897.592710803268
14174.218781980717	14174.218781980717	14174.218781980717	14174.218781980717	14174.218781980717	14174.218781980717	14174.218781980717	14174.218781980717	14174.218781980717	14174.218781980717	14174.218781980717	14174.218781980717	14174.218781980717	14174.218781980717	14174.218781980717	14174.218781980717	14174.218781980717	14174.218781980717	14174.218781980717	14174.218781980717	14174.218781980717	14174.218781980717	14174.218781980717	14174.218781980717	14174.218781980717	14174.218781980717	14174.218781980717	14174.218781980717	14174.218781980717	14174.218781980717
13880.203637058006	13880.203637058006	13880.203637058006	13880.203637058006	13880.203637058006	13880.203637058006	13880.203637058006	13880.203637058006	13880.203637058006	13880.203637058006	13880.203637058006	13880.203637058006	13880.203637058006	13880.203637058006	13880.203637058006	13880.203637058006	13880.203637058006	13880.203637058006	13880.203637058006	13880.203637058006	13880.203637058006	13880.203637058006	13880.203637058006	13880.203637058006	13880.203637058006	13880.203637058006	13880.203637058006	13880.203637058006	13880.203637058006	13880.203637058006
13044.254617377732	13044.254617377732	13044.254617377732	13044.254617377732	13044.254617377732	13044.254617377732	13044.254617377732	13044.254617377732	13044.254617377732	13044.254617377732	13044.254617377732	13044.254617377732	13044.254617377732	13044.254617377732	13044.254617377732	13044.254617377732	13044.254617377732	13044.254617377732	13044.254617377732	13044.254617377732	13044.254617377732	13044.254617377732	13044.254617377732	13044.254617377732	13044.254617377732	13044.254617377732	13044.254617377732	13044.254617377732	13044.254617377732	13044.254617377732
13044.254617377732	13044.254617377732	13044.254617377732	13044.254617377732	13044.254617377732	13044.254617377732	13044.254617377732	13044.254617377732	13044.254617377732	13044.254617377732	13044.254617377732	13044.254617377732	13044.254617377732	13044.254617377732	13044.254617377732	13044.254617377732	13044.254617377732	13044.254617377732	13044.254617377732	13044.254617377732	13044.254617377732	13044.254617377732	13044.254617377732	13044.254617377732	13044.254617377732	13044.254617377732	13044.254617377732	13044.254617377732	13044.254617377732	13044.254617377732
13044.254617377732	13044.254617377732	13044.254617377732	13044.254617377732	13044.254617377732	13044.254617377732	13044.254617377732	13044.254617377732	13044.254617377732	13044.254617377732	13044.254617377732	13044.254617377732	13044.254617377732	13044.254617377732	13044.254617377732	13044.254617377732	13044.254617377732	13044.254617377732	13044.254617377732	13044.254617377732	13044.254617377732	13044.254617377732	13044.254617377732	13044.254617377732	13044.254617377732	13044.254617377732	13044.254617377732	13044.254617377732	13044.254617377732	13044.254617377732
12684.378838835193	12684.378838835193	12684.378838835193	12684.378838835193	12684.378838835193	12684.378838835193	12684.378838835193	12684.378838835193	12684.378838835193	12684.378838835193	12684.378838835193	12684.378838835193	12684.378838835193	12684.378838835193	12684.378838835193	12684.378838835193	12684.378838835193	12684.378838835193	12684.378838835193	12684.378838835193	12684.378838835193	12684.378838835193	12684.378838835193	12684.378838835193	12684.378838835193	12684.378838835193	12684.378838835193	12684.378838835193	12684.378838835193	12684.378838835193
12684.378838835193	12684.378838835193	12684.378838835193	12684.378838835193	12684.378838835193	12684.378838835193	12684.378838835193	12684.378838835193	12684.378838835193	12684.378838835193	12684.378838835193	12684.378838835193	12684.378838835193	12684.378838835193	12684.378838835193	12684.378838835193	12684.378838835193	12684.378838835193	12684.378838835193	12684.378838835193	12684.378838835193	12684.378838835193	12684.378838835193	12684.378838835193	12684.378838835193	12684.378838835193	12684.378838835193	12684.378838835193	12684.378838835193	12684.378838835193
12242.431376244476	12242.431376244476	12242.431376244476	12242.431376244476	12242.431376244476	12242.431376244476	12242.431376244476	12242.431376244476	12242.431376244476	12242.431376244476	12242.431376244476	12242.431376244476	12242.431376244476	12242.431376244476	12242.431376244476	12242.431376244476	12242.431376244476	12242.431376244476	12242.431376244476	12242.431376244476	12242.431376244476	12242.431376244476	12242.431376244476	12242.431376244476	12242.431376244476	12242.431376244476	12242.431376244476	12242.431376244476	12242.431376244476	12242.431376244476
10904.924793654829	10904.924793654829	10904.924793654829	10904.924793654829	10904.924793654829	10904.924793654829	10904.924793654829	10904.924793654829	10904.924793654829	10904.924793654829	10904.924793654829	10904.924793654829	10904.924793654829	10904.924793654829	10904.924793654829	10904.924793654829	10904.924793654829	10904.924793654829	10904.924793654829	10904.924793654829	10904.924793654829	10904.924793654829	10904.924793654829	10904.924793654829	10904.924793654829	10904.924793654829	10904.924793654829	10904.924793654829	10904.924793654829	10904.924793654829
10904.924793654829	10904.924793654829	10904.924793654829	10904.924793654829	10904.924793654829	10904.924793654829	10904.924793654829	10904.924793654829	10904.924793654829	10904.924793654829	10904.924793654829	10904.924793654829	10904.924793654829	10904.924793654829	10904.924793654829	10904.924793654829	10904.924793654829	10904.924793654829	10904.924793654829	10904.924793654829	10904.924793654829	10904.924793654829	10904.924793654829	10904.924793654829	10904.924793654829	10904.924793654829	10904.924793654829	10904.924793654829	10904.924793654829	10904.924793654829
10904.924793654829	10904.924793654829	10904.924793654829	10904.924793654829	10904.924793654829	10904.924793654829	10904.924793654829	10904.924793654829	10904.924793654829	10904.924793654829	10904.924793654829	10904.924793654829	10904.924793654829	10904.924793654829	10904.924793654829	10904.924793654829	10904.924793654829	10904.924793654829	10904.924793654829	10904.924793654829	10904.924793654829	10904.924793654829	10904.924793654829	10904.924793654829	10904.924793654829	10904.924793654829	10904.924793654829	10904.924793654829	10904.924793654829	10904.924793654829
10605.138211678193	10605.138211678193	10605.138211678193	10605.138211678193	10605.138211678193	10605.138211678193	10605.138211678193	10605.138211678193	10605.138211678193	10605.138211678193	10605.138211678193	10605.138211678193	10605.138211678193	10605.138211678193	10605.138211678193	10605.138211678193	10605.138211678193	10605.138211678193	10605.138211678193	10605.138211678193	10605.138211678193	10605.138211678193	10605.138211678193	10605.138211678193	10605.138211678193	10605.138211678193	10605.138211678193	10605.138211678193	10605.138211678193	10605.138211678193
10320.875406931907	10320.875406931907	10320.875406931907	10320.875406931907	10320.875406931907	10320.875406931907	10320.875406931907	10320.875406931907	10320.875406931907	10320.875406931907	10320.875406931907	10320.875406931907	10320.875406931907	10320.875406931907	10320.875406931907	10320.875406931907	10320.875406931907	10320.875406931907	10320.875406931907	10320.875406931907	10320.875406931907	10320.875406931907	10320.875406931907	10320.875406931907	10320.875406931907	10320.875406931907	10320.875406931907	10320.875406931907	10320.875406931907	10320.875406931907
9862.488599654556	9862.488599654556	9862.488599654556	9862.488599654556	9862.488599654556	9862.488599654556	9862.488599654556	9862.488599654556	9862.488599654556	9862.488599654556	9862.488599654556	9862.488599654556	9862.488599654556	9862.488599654556	9862.488599654556	9862.488599654556	9862.488599654556	9862.488599654556	9862.488599654556	9862.488599654556	9862.488599654556	9862.488599654556	9862.488599654556	9862.488599654556	9862.488599654556	9862.488599654556	9862.488599654556	9862.488599654556	9862.488599654556	9862.488599654556
9294.72596440114	9294.72596440114	9294.72596440114	9294.72596440114	9294.72596440114	9294.72596440114	9294.72596440114	9294.72596440114	9294.72596440114	9294.72596440114	9294.72596440114	9294.72596440114	9294.72596440114	9294.72596440114	9294.72596440114	9294.72596440114	9294.72596440114	9294.72596440114	9294.72596440114	9294.72596440114	9294.72596440114	9294.72596440114	9294.72596440114	9294.72596440114	9294.72596440114	9294.72596440114	9294.72596440114	9294.72596440114	9294.72596440114	9294.72596440114
9294.72596440114	9294.72596440114	9294.72596440114	9294.72596440114	9294.72596440114	9294.72596440114	9294.72596440114	9294.72596440114	9294.72596440114	9294.72596440114	9294.72596440114	9294.72596440114	9294.72596440114	9294.72596440114	9294.72596440114	9294.72596440114	9294.72596440114	9294.72596440114	9294.72596440114	9294.72596440114	9294.72596440114	9294.72596440114	9294.72596440114	9294.72596440114	9294.72596440114	9294.72596440114	9294.72596440114	9294.72596440114	9294.72596440114	9294.72596440114
9294.72596440114	9294.72596440114	9294.72596440114	9294.72596440114	9294.72596440114	9294.72596440114	9294.72596440114	9294.72596440114	9294.72596440114	9294.72596440114	9294.72596440114	9294.72596440114	9294.72596440114	9294.72596440114	9294.72596440114	9294.72596440114	9294.72596440114	9294.72596440114	9294.72596440114	9294.72596440114	9294.72596440114	9294.72596440114	9294.72596440114	9294.72596440114	9294.72596440114	9294.72596440114	9294.72596440114	9294.72596440114	9294.72596440114	9294.72596440114
9294.72596440114	9294.72596440114	9294.72596440114	9294.72596440114	9294.72596440114	9294.72596440114	9294.72596440114	9294.72596440114	9294.72596440114	9294.72596440114	9294.72596440114	9294.72596440114	9294.72596440114	9294.72596440114	9294.72596440114	9294.72596440114	9294.72596440114	9294.72596440114	9294.72596440114	9294.72596440114	9294.72596440114	9294.72596440114	9294.72596440114	9294.72596440114	9294.72596440114	9294.72596440114	9294.72596440114	9294.72596440114	9294.72596440114	9294.72596440114
9294.72596440114	9294.72596440114	9294.72596440114	9294.72596440114	9294.72596440114	9294.72596440114	9294.72596440114	9294.72596440114	9294.72596440114	9294.72596440114	9294.72596440114	9294.72596440114	9294.72596440114	9294.72596440114	9294.72596440114	9294.72596440114	9294.72596440114	9294.72596440114	9294.72596440114	9294.72596440114	9294.72596440114	9294.72596440114	9294.72596440114	9294.72596440114	9294.72596440114	9294.72596440114	9294.72596440114	9294.72596440114	9294.72596440114	9294.72596440114
9257.865388449156	9257.865388449156	9257.865388449156	9257.865388449156	9257.865388449156	9257.865388449156	9257.865388449156	9257.865388449156	9257.865388449156	9257.865388449156	9257.865388449156	9257.865388449156	9257.865388449156	9257.865388449156	9257.865388449156	9257.865388449156	9257.865388449156	9257.865388449156	9257.865388449156	9257.865388449156	9257.865388449156	9257.865388449156	9257.865388449156	9257.865388449156	9257.865388449156	9257.865388449156	9257.865388449156	9257.865388449156	9257.865388449156	9257.865388449156
8209.589436050781	8209.589436050781	8209.589436050781	8209.589436050781	8209.589436050781	8209.589436050781	8209.589436050781	8209.589436050781	8209.589436050781	8209.589436050781	8209.589436050781	8209.589436050781	8209.589436050781	8209.589436050781	8209.589436050781	8209.589436050781	8209.589436050781	8209.589436050781	8209.589436050781	8209.589436050781	8209.589436050781	8209.589436050781	8209.589436050781	8209.589436050781	8209.589436050781	8209.589436050781	8209.589436050781	8209.589436050781	8209.589436050781	8209.589436050781
7688.03490541358	7688.03490541358	7688.03490541358	7688.03490541358	7688.03490541358	7688.03490541358	7688.03490541358	7688.03490541358	7688.03490541358	7688.03490541358	7688.03490541358	7688.03490541358	7688.03490541358	7688.03490541358	7688.03490541358	7688.03490541358	7688.03490541358	7688.03490541358	7688.03490541358	7688.03490541358	7688.03490541358	7688.03490541358	7688.03490541358	7688.03490541358	7688.03490541358	7688.03490541358	7688.03490541358	7688.03490541358	7688.03490541358	7688.03490541358
7688.03490541358	7688.03490541358	7688.03490541358	7688.03490541358	7688.03490541358	7688.03490541358	7688.03490541358	7688.03490541358	7688.03490541358	7688.03490541358	7688.03490541358	7688.03490541358	7688.03490541358	7688.03490541358	7688.03490541358	7688.03490541358	7688.03490541358	7688.03490541358	7688.03490541358	7688.03490541358	7688.03490541358	7688.03490541358	7688.03490541358	7688.03490541358	7688.03490541358	7688.03490541358	7688.03490541358	7688.03490541358	7688.03490541358	7688.03490541358
7688.03490541358	7688.03490541358	7688.03490541358	7688.03490541358	7688.03490541358	7688.03490541358	7688.03490541358	7688.03490541358	7688.03490541358	7688.03490541358	7688.03490541358	7688.03490541358	7688.03490541358	7688.03490541358	7688.03490541358	7688.03490541358	7688.03490541358	7688.03490541358	7688.03490541358	7688.03490541358	7688.03490541358	7688.03490541358	7688.03490541358	7688.03490541358	7688.03490541358	7688.03490541358	7688.03490541358	7688.03490541358	7688.03490541358	7688.03490541358
7028.62843722879	7028.62843722879	7028.62843722879	7028.62843722879	7028.62843722879	7028.62843722879	7028.62843722879	7028.62843722879	7028.62843722879	7028.62843722879	7028.62843722879	7028.62843722879	7028.62843722879	7028.62843722879	7028.62843722879	7028.62843722879	7028.62843722879	7028.62843722879	7028.62843722879	7028.62843722879	7028.62843722879	7028.62843722879	7028.62843722879	7028.62843722879	7028.62843722879	7028.62843722879	7028.62843722879	7028.62843722879	7028.62843722879	7028.62843722879
6729.417401124307	6729.417401124307	6729.417401124307	6729.417401124307	6729.417401124307	6729.417401124307	6729.417401124307	6729.417401124307	6729.417401124307	6729.417401124307	6729.417401124307	6729.417401124307	6729.417401124307	6729.417401124307	6729.417401124307	6729.417401124307	6729.417401124307	6729.417401124307	6729.417401124307	6729.417401124307	6729.417401124307	6729.417401124307	6729.417401124307	6729.417401124307	6729.417401124307	6729.417401124307	6729.417401124307	6729.417401124307	6729.417401124307	6729.417401124307
6729.417401124307	6729.417401124307	6729.417401124307	6729.417401124307	6729.417401124307	6729.417401124307	6729.417401124307	6729.417401124307	6729.417401124307	6729.417401124307	6729.417401124307	6729.417401124307	6729.417401124307	6729.417401124307	6729.417401124307	6729.417401124307	6729.417401124307	6729.417401124307	6729.417401124307	6729.417401124307	6729.417401124307	6729.417401124307	6729.417401124307	6729.417401124307	6729.417401124307	6729.417401124307	6729.417401124307	6729.417401124307	6729.417401124307	6729.417401124307
6729.417401124307	6729.417401124307	6729.417401124307	6729.417401124307	6729.417401124307	6729.417401124307	6729.417401124307	6729.417401124307	6729.417401124307	6729.417401124307	6729.417401124307	6729.417401124307	6729.417401124307	6729.417401124307	6729.417401124307	6729.417401124307	6729.417401124307	6729.417401124307	6729.417401124307	6729.417401124307	6729.417401124307	6729.417401124307	6729.417401124307	6729.417401124307	6729.417401124307	6729.417401124307	6729.417401124307	6729.417401124307	6729.417401124307	6729.417401124307
6729.417401124307	6729.417401124307	6729.417401124307	6729.417401124307	6729.417401124307	6729.417401124307	6729.417401124307	6729.417401124307	6729.417401124307	6729.417401124307	6729.417401124307	6729.417401124307	6729.417401124307	6729.417401124307	6729.417401124307	6729.417401124307	6729.417401124307	6729.417401124307	6729.417401124307	6729.417401124307	6729.417401124307	6729.417401124307	6729.417401124307	6729.417401124307	6729.417401124307	6729.417401124307	6729.417401124307	6729.417401124307	6729.417401124307	6729.417401124307
6729.417401124307	6729.417401124307	6729.417401124307	6729.417401124307	6729.417401124307	6729.417401124307	6729.417401124307	6729.417401124307	6729.417401124307	6729.417401124307	6729.417401124307	6729.417401124307	6729.417401124307	6729.417401124307	6729.417401124307	6729.417401124307	6729.417401124307	6729.417401124307	6729.417401124307	6729.417401124307	6729.417401124307	6729.417401124307	6729.417401124307	6729.417401124307	6729.417401124307	6729.417401124307	6729.417401124307	6729.417401124307	6729.417401124307	6729.417401124307
6729.2230943051845	6729.2230943051845	6729.2230943051845	6729.2230943051845	6729.2230943051845	6729.2230943051845	6729.2230943051845	6729.2230943051845	6729.2230943051845	6729.2230943051845	6729.2230943051845	6729.2230943051845	6729.2230943051845	6729.2230943051845	6729.2230943051845	6729.2230943051845	6729.2230943051845	6729.2230943051845	6729.2230943051845	6729.2230943051845	6729.2230943051845	6729.2230943051845	6729.2230943051845	6729.2230943051845	6729.2230943051845	6729.2230943051845	6729.2230943051845	6729.2230943051845	6729.2230943051845	6729.2230943051845
6465.709103745043	6465.709103745043	6465.709103745043	6465.709103745043	6465.709103745043	6465.709103745043	6465.709103745043	6465.709103745043	6465.709103745043	6465.709103745043	6465.709103745043	6465.709103745043	6465.709103745043	6465.709103745043	6465.709103745043	6465.709103745043	6465.709103745043	6465.709103745043	6465.709103745043	6465.709103745043	6465.709103745043	6465.709103745043	6465.709103745043	6465.709103745043	6465.709103745043	6465.709103745043	6465.709103745043	6465.709103745043	6465.709103745043	6465.709103745043
6169.593349805575	6169.593349805575	6169.593349805575	6169.593349805575	6169.593349805575	6169.593349805575	6169.593349805575	6169.593349805575	6169.593349805575	6169.593349805575	6169.593349805575	6169.593349805575	6169.593349805575	6169.593349805575	6169.593349805575	6169.593349805575	6169.593349805575	6169.593349805575	6169.593349805575	6169.593349805575	6169.593349805575	6169.593349805575	6169.593349805575	6169.593349805575	6169.593349805575	6169.593349805575	6169.593349805575	6169.593349805575	6169.593349805575	6169.593349805575
5937.280210870162	5937.280210870162	5937.280210870162	5937.280210870162	5937.280210870162	5937.280210870162	5937.280210870162	5937.280210870162	5937.280210870162	5937.280210870162	5937.280210870162	5937.280210870162	5937.280210870162	5937.280210870162	5937.280210870162	5937.280210870162	5937.280210870162	5937.280210870162	5937.280210870162	5937.280210870162	5937.280210870162	5937.280210870162	5937.280210870162	5937.280210870162	5937.280210870162	5937.280210870162	5937.280210870162	5937.280210870162	5937.280210870162	5937.280210870162
5937.280210870162	5937.280210870162	5937.280210870162	5937.280210870162	5937.280210870162	5937.280210870162	5937.280210870162	5937.280210870162	5937.280210870162	5937.280210870162	5937.280210870162	5937.280210870162	5937.280210870162	5937.280210870162	5937.280210870162	5937.280210870162	5937.280210870162	5937.280210870162	5937.280210870162	5937.280210870162	5937.280210870162	5937.280210870162	5937.280210870162	5937.280210870162	5937.280210870162	5937.280210870162	5937.280210870162	5937.280210870162	5937.280210870162	5937.280210870162
5937.280210870162	5937.280210870162	5937.280210870162	5937.280210870162	5937.280210870162	5937.280210870162	5937.280210870162	5937.280210870162	5937.280210870162	5937.280210870162	5937.280210870162	5937.280210870162	5937.280210870162	5937.280210870162	5937.280210870162	5937.280210870162	5937.280210870162	5937.280210870162	5937.280210870162	5937.280210870162	5937.280210870162	5937.280210870162	5937.280210870162	5937.280210870162	5937.280210870162	5937.280210870162	5937.280210870162	5937.280210870162	5937.280210870162	5937.280210870162
5937.280210870162	5937.280210870162	5937.280210870162	5937.280210870162	5937.280210870162	5937.280210870162	5937.280210870162	5937.280210870162	5937.280210870162	5937.280210870162	5937.280210870162	5937.280210870162	5937.280210870162	5937.280210870162	5937.280210870162	5937.280210870162	5937.280210870162	5937.280210870162	5937.280210870162	5937.280210870162	5937.280210870162	5937.280210870162	5937.280210870162	5937.280210870162	5937.280210870162	5937.280210870162	5937.280210870162	5937.280210870162	5937.280210870162	5937.280210870162
5937.280210870162	5937.280210870162	5937.280210870162	5937.280210870162	5937.280210870162	5937.280210870162	5937.280210870162	5937.280210870162	5937.280210870162	5937.280210870162	5937.280210870162	5937.280210870162	5937.280210870162	5937.280210870162	5937.280210870162	5937.280210870162	5937.280210870162	5937.280210870162	5937.280210870162	5937.280210870162	5937.280210870162	5937.280210870162	5937.280210870162	5937.280210870162	5937.280210870162	5937.280210870162	5937.280210870162	5937.280210870162	5937.280210870162	5937.280210870162
5937.280210870162	5937.280210870162	5937.280210870162	5937.280210870162	5937.280210870162	5937.280210870162	5937.280210870162	5937.280210870162	5937.280210870162	5937.280210870162	5937.280210870162	5937.280210870162	5937.280210870162	5937.280210870162	5937.280210870162	5937.280210870162	5937.280210870162	5937.280210870162	5937.280210870162	5937.280210870162	5937.280210870162	5937.280210870162	5937.280210870162	5937.280210870162	5937.280210870162	5937.280210870162	5937.280210870162	5937.280210870162	5937.280210870162	5937.280210870162
5745.706702324362	5745.706702324362	5745.706702324362	5745.706702324362	5745.706702324362	5745.706702324362	5745.706702324362	5745.706702324362	5745.706702324362	5745.706702324362	5745.706702324362	5745.706702324362	5745.706702324362	5745.706702324362	5745.706702324362	5745.706702324362	5745.706702324362	5745.706702324362	5745.706702324362	5745.706702324362	5745.706702324362	5745.706702324362	5745.706702324362	5745.706702324362	5745.706702324362	5745.706702324362	5745.706702324362	5745.706702324362	5745.706702324362	5745.706702324362
5625.784828729241	5625.784828729241	5625.784828729241	5625.784828729241	5625.784828729241	5625.784828729241	5625.784828729241	5625.784828729241	5625.784828729241	5625.784828729241	5625.784828729241	5625.784828729241	5625.784828729241	5625.784828729241	5625.784828729241	5625.784828729241	5625.784828729241	5625.784828729241	5625.784828729241	5625.784828729241	5625.784828729241	5625.784828729241	5625.784828729241	5625.784828729241	5625.784828729241	5625.784828729241	5625.784828729241	5625.784828729241	5625.784828729241	5625.784828729241
5546.000291118374	5546.000291118374	5546.000291118374	5546.000291118374	5546.000291118374	5546.000291118374	5546.000291118374	5546.000291118374	5546.000291118374	5546.000291118374	5546.000291118374	5546.000291118374	5546.000291118374	5546.000291118374	5546.000291118374	5546.000291118374	5546.000291118374	5546.000291118374	5546.000291118374	5546.000291118374	5546.000291118374	5546.000291118374	5546.000291118374	5546.000291118374	5546.000291118374	5546.000291118374	5546.000291118374	5546.000291118374	5546.000291118374	5546.000291118374
5332.311097095524	5332.311097095524	5332.311097095524	5332.311097095524	5332.311097095524	5332.311097095524	5332.311097095524	5332.311097095524	5332.311097095524	5332.311097095524	5332.311097095524	5332.311097095524	5332.311097095524	5332.311097095524	5332.311097095524	5332.311097095524	5332.311097095524	5332.311097095524	5332.311097095524	5332.311097095524	5332.311097095524	5332.311097095524	5332.311097095524	5332.311097095524	5332.311097095524	5332.311097095524	5332.311097095524	5332.311097095524	5332.311097095524	5332.311097095524
5035.78719226576	5035.78719226576	5035.78719226576	5035.78719226576	5035.78719226576	5035.78719226576	5035.78719226576	5035.78719226576	5035.78719226576	5035.78719226576	5035.78719226576	5035.78719226576	5035.78719226576	5035.78719226576	5035.78719226576	5035.78719226576	5035.78719226576	5035.78719226576	5035.78719226576	5035.78719226576	5035.78719226576	5035.78719226576	5035.78719226576	5035.78719226576	5035.78719226576	5035.78719226576	5035.78719226576	5035.78719226576	5035.78719226576	5035.78719226576
4997.108069526763	4997.108069526763	4997.108069526763	4997.108069526763	4997.108069526763	4997.108069526763	4997.108069526763	4997.108069526763	4997.108069526763	4997.108069526763	4997.108069526763	4997.108069526763	4997.108069526763	4997.108069526763	4997.108069526763	4997.108069526763	4997.108069526763	4997.108069526763	4997.108069526763	4997.108069526763	4997.108069526763	4997.108069526763	4997.108069526763	4997.108069526763	4997.108069526763	4997.108069526763	4997.108069526763	4997.108069526763	4997.108069526763	4997.108069526763
4997.108069526763	4997.108069526763	4997.108069526763	4997.108069526763	4997.108069526763	4997.108069526763	4997.108069526763	4997.108069526763	4997.108069526763	4997.108069526763	4997.108069526763	4997.108069526763	4997.108069526763	4997.108069526763	4997.108069526763	4997.108069526763	4997.108069526763	4997.108069526763	4997.108069526763	4997.108069526763	4997.108069526763	4997.108069526763	4997.108069526763	4997.108069526763	4997.108069526763	4997.108069526763	4997.108069526763	4997.108069526763	4997.108069526763	4997.108069526763
4748.925761444707	4748.925761444707	4748.925761444707	4748.925761444707	4748.925761444707	4748.925761444707	4748.925761444707	4748.925761444707	4748.925761444707	4748.925761444707	4748.925761444707	4748.925761444707	4748.925761444707	4748.925761444707	4748.925761444707	4748.925761444707	4748.925761444707	4748.925761444707	4748.925761444707	4748.925761444707	4748.925761444707	4748.925761444707	4748.925761444707	4748.925761444707	4748.925761444707	4748.925761444707	4748.925761444707	4748.925761444707	4748.925761444707	4748.925761444707
4748.925761444707	4748.925761444707	4748.925761444707	4748.925761444707	4748.925761444707	4748.925761444707	4748.925761444707	4748.925761444707	4748.925761444707	4748.925761444707	4748.925761444707	4748.925761444707	4748.925761444707	4748.925761444707	4748.925761444707	4748.925761444707	4748.925761444707	4748.925761444707	4748.925761444707	4748.925761444707	4748.925761444707	4748.925761444707	4748.925761444707	4748.925761444707	4748.925761444707	4748.925761444707	4748.925761444707	4748.925761444707	4748.925761444707	4748.925761444707
4726.091758191511	4726.091758191511	4726.091758191511	4726.091758191511	4726.091758191511	4726.091758191511	4726.091758191511	4726.091758191511	4726.091758191511	4726.091758191511	4726.091758191511	4726.091758191511	4726.091758191511	4726.091758191511	4726.091758191511	4726.091758191511	4726.091758191511	4726.091758191511	4726.091758191511	4726.091758191511	4726.091758191511	4726.091758191511	4726.091758191511	4726.091758191511	4726.091758191511	4726.091758191511	4726.091758191511	4726.091758191511	4726.091758191511	4726.091758191511
4423.139890807946	4423.139890807946	4423.139890807946	4423.139890807946	4423.139890807946	4423.139890807946	4423.139890807946	4423.139890807946	4423.139890807946	4423.139890807946	4423.139890807946	4423.139890807946	4423.139890807946	4423.139890807946	4423.139890807946	4423.139890807946	4423.139890807946	4423.139890807946	4423.139890807946	4423.139890807946	4423.139890807946	4423.139890807946	4423.139890807946	4423.139890807946	4423.139890807946	4423.139890807946	4423.139890807946	4423.139890807946	4423.139890807946	4423.139890807946
4423.139890807946	4423.139890807946	4423.139890807946	4423.139890807946	4423.139890807946	4423.139890807946	4423.139890807946	4423.139890807946	4423.139890807946	4423.139890807946	4423.139890807946	4423.139890807946	4423.139890807946	4423.139890807946	4423.139890807946	4423.139890807946	4423.139890807946	4423.139890807946	4423.139890807946	4423.139890807946	4423.139890807946	4423.139890807946	4423.139890807946	4423.139890807946	4423.139890807946	4423.139890807946	4423.139890807946	4423.139890807946	4423.139890807946	4423.139890807946
4075.5185832871166	4075.5185832871166	4075.5185832871166	4075.5185832871166	4075.5185832871166	4075.5185832871166	4075.5185832871166	4075.5185832871166	4075.5185832871166	4075.5185832871166	4075.5185832871166	4075.5185832871166	4075.5185832871166	4075.5185832871166	4075.5185832871166	4075.5185832871166	4075.5185832871166	4075.5185832871166	4075.5185832871166	4075.5185832871166	4075.5185832871166	4075.5185832871166	4075.5185832871166	4075.5185832871166	4075.5185832871166	4075.5185832871166	4075.5185832871166	4075.5185832871166	4075.5185832871166	4075.5185832871166
4075.5185832871166	4075.5185832871166	4075.5185832871166	4075.5185832871166	4075.5185832871166	4075.5185832871166	4075.5185832871166	4075.5185832871166	4075.5185832871166	4075.5185832871166	4075.5185832871166	4075.5185832871166	4075.5185832871166	4075.5185832871166	4075.5185832871166	4075.5185832871166	4075.5185832871166	4075.5185832871166	4075.5185832871166	4075.5185832871166	4075.5185832871166	4075.5185832871166	4075.5185832871166	4075.5185832871166	4075.5185832871166	4075.5185832871166	4075.5185832871166	4075.5185832871166	4075.5185832871166	4075.5185832871166
4075.5185832871166	4075.5185832871166	4075.5185832871166	4075.5185832871166	4075.5185832871166	4075.5185832871166	4075.5185832871166	4075.5185832871166	4075.5185832871166	4075.5185832871166	4075.5185832871166	4075.5185832871166	4075.5185832871166	4075.5185832871166	4075.5185832871166	4075.5185832871166	4075.5185832871166	4075.5185832871166	4075.5185832871166	4075.5185832871166	4075.5185832871166	4075.5185832871166	4075.5185832871166	4075.5185832871166	4075.5185832871166	4075.5185832871166	4075.5185832871166	4075.5185832871166	4075.5185832871166	4075.5185832871166
4075.5185832871166	4075.5185832871166	4075.5185832871166	4075.5185832871166	4075.5185832871166	4075.5185832871166	4075.5185832871166	4075.5185832871166	4075.5185832871166	4075.5185832871166	4075.5185832871166	4075.5185832871166	4075.5185832871166	4075.5185832871166	4075.5185832871166	4075.5185832871166	4075.5185832871166	4075.5185832871166	4075.5185832871166	4075.5185832871166	4075.5185832871166	4075.5185832871166	4075.5185832871166	4075.5185832871166	4075.5185832871166	4075.5185832871166	4075.5185832871166	4075.5185832871166	4075.5185832871166	4075.5185832871166
3833.5598096237	3833.5598096237	3833.5598096237	3833.5598096237	3833.5598096237	3833.5598096237	3833.5598096237	3833.5598096237	3833.5598096237	3833.5598096237	3833.5598096237	3833.5598096237	3833.5598096237	3833.5598096237	3833.5598096237	3833.5598096237	3833.5598096237	3833.5598096237	3833.5598096237	3833.5598096237	3833.5598096237	3833.5598096237	3833.5598096237	3833.5598096237	3833.5598096237	3833.5598096237	3833.5598096237	3833.5598096237	3833.5598096237	3833.5598096237
3833.5598096237	3833.5598096237	3833.5598096237	3833.5598096237	3833.5598096237	3833.5598096237	3833.5598096237	3833.5598096237	3833.5598096237	3833.5598096237	3833.5598096237	3833.5598096237	3833.5598096237	3833.5598096237	3833.5598096237	3833.5598096237	3833.5598096237	3833.5598096237	3833.5598096237	3833.5598096237	3833.5598096237	3833.5598096237	3833.5598096237	3833.5598096237	3833.5598096237	3833.5598096237	3833.5598096237	3833.5598096237	3833.5598096237	3833.5598096237
3833.5598096237	3833.5598096237	3833.5598096237	3833.5598096237	3833.5598096237	3833.5598096237	3833.5598096237	3833.5598096237	3833.5598096237	3833.5598096237	3833.5598096237	3833.5598096237	3833.5598096237	3833.5598096237	3833.5598096237	3833.5598096237	3833.5598096237	3833.5598096237	3833.5598096237	3833.5598096237	3833.5598096237	3833.5598096237	3833.5598096237	3833.5598096237	3833.5598096237	3833.5598096237	3833.5598096237	3833.5598096237	3833.5598096237	3833.5598096237
3833.5598096237	3833.5598096237	3833.5598096237	3833.5598096237	3833.5598096237	3833.5598096237	3833.5598096237	3833.5598096237	3833.5598096237	3833.5598096237	3833.5598096237	3833.5598096237	3833.5598096237	3833.5598096237	3833.5598096237	3833.5598096237	3833.5598096237	3833.5598096237	3833.5598096237	3833.5598096237	3833.5598096237	3833.5598096237	3833.5598096237	3833.5598096237	3833.5598096237	3833.5598096237	3833.5598096237	3833.5598096237	3833.5598096237	3833.5598096237
3657.891496898284	3657.891496898284	3657.891496898284	3657.891496898284	3657.891496898284	3657.891496898284	3657.891496898284	3657.891496898284	3657.891496898284	3657.891496898284	3657.891496898284	3657.891496898284	3657.891496898284	3657.891496898284	3657.891496898284	3657.891496898284	3657.891496898284	3657.891496898284	3657.891496898284	3657.891496898284	3657.891496898284	3657.891496898284	3657.891496898284	3657.891496898284	3657.891496898284	3657.891496898284	3657.891496898284	3657.891496898284	3657.891496898284	3657.891496898284
3657.891496898284	3657.891496898284	3657.891496898284	3657.891496898284	3657.891496898284	3657.891496898284	3657.891496898284	3657.891496898284	3657.891496898284	3657.891496898284	3657.891496898284	3657.891496898284	3657.891496898284	3657.891496898284	3657.891496898284	3657.891496898284	3657.891496898284	3657.891496898284	3657.891496898284	3657.891496898284	3657.891496898284	3657.891496898284	3657.891496898284	3657.891496898284	3657.891496898284	3657.891496898284	3657.891496898284	3657.891496898284	3657.891496898284	3657.891496898284
3498.3274873265327	3498.3274873265327	3498.3274873265327	3498.3274873265327	3498.3274873265327	3498.3274873265327	3498.3274873265327	3498.3274873265327	3498.3274873265327	3498.3274873265327	3498.3274873265327	3498.3274873265327	3498.3274873265327	3498.3274873265327	3498.3274873265327	3498.3274873265327	3498.3274873265327	3498.3274873265327	3498.3274873265327	3498.3274873265327	3498.3274873265327	3498.3274873265327	3498.3274873265327	3498.3274873265327	3498.3274873265327	3498.3274873265327	3498.3274873265327	3498.3274873265327	3498.3274873265327	3498.3274873265327
3498.3274873265327	3498.3274873265327	3498.3274873265327	3498.3274873265327	3498.3274873265327	3498.3274873265327	3498.3274873265327	3498.3274873265327	3498.3274873265327	3498.3274873265327	3498.3274873265327	3498.3274873265327	3498.3274873265327	3498.3274873265327	3498.3274873265327	3498.3274873265327	3498.3274873265327	3498.3274873265327	3498.3274873265327	3498.3274873265327	3498.3274873265327	3498.3274873265327	3498.3274873265327	3498.3274873265327	3498.3274873265327	3498.3274873265327	3498.3274873265327	3498.3274873265327	3498.3274873265327	3498.3274873265327
3498.3274873265327	3498.3274873265327	3498.3274873265327	3498.3274873265327	3498.3274873265327	3498.3274873265327	3498.3274873265327	3498.3274873265327	3498.3274873265327	3498.3274873265327	3498.3274873265327	3498.3274873265327	3498.3274873265327	3498.3274873265327	3498.3274873265327	3498.3274873265327	3498.3274873265327	3498.3274873265327	3498.3274873265327	3498.3274873265327	3498.3274873265327	3498.3274873265327	3498.3274873265327	3498.3274873265327	3498.3274873265327	3498.3274873265327	3498.3274873265327	3498.3274873265327	3498.3274873265327	3498.3274873265327
3495.6209390767663	3495.6209390767663	3495.6209390767663	3495.6209390767663	3495.6209390767663	3495.6209390767663	3495.6209390767663	3495.6209390767663	3495.6209390767663	3495.6209390767663	3495.6209390767663	3495.6209390767663	3495.6209390767663	3495.6209390767663	3495.6209390767663	3495.6209390767663	3495.6209390767663	3495.6209390767663	3495.6209390767663	3495.6209390767663	3495.6209390767663	3495.6209390767663	3495.6209390767663	3495.6209390767663	3495.6209390767663	3495.6209390767663	3495.6209390767663	3495.6209390767663	3495.6209390767663	3495.6209390767663
3400.953440919221	3400.953440919221	3400.953440919221	3400.953440919221	3400.953440919221	3400.953440919221	3400.953440919221	3400.953440919221	3400.953440919221	3400.953440919221	3400.953440919221	3400.953440919221	3400.953440919221	3400.953440919221	3400.953440919221	3400.953440919221	3400.953440919221	3400.953440919221	3400.953440919221	3400.953440919221	3400.953440919221	3400.953440919221	3400.953440919221	3400.953440919221	3400.953440919221	3400.953440919221	3400.953440919221	3400.953440919221	3400.953440919221	3400.953440919221
3400.953440919221	3400.953440919221	3400.953440919221	3400.953440919221	3400.953440919221	3400.953440919221	3400.953440919221	3400.953440919221	3400.953440919221	3400.953440919221	3400.953440919221	3400.953440919221	3400.953440919221	3400.953440919221	3400.953440919221	3400.953440919221	3400.953440919221	3400.953440919221	3400.953440919221	3400.953440919221	3400.953440919221	3400.953440919221	3400.953440919221	3400.953440919221	3400.953440919221	3400.953440919221	3400.953440919221	3400.953440919221	3400.953440919221	3400.953440919221
3226.0573426717056	3226.0573426717056	3226.0573426717056	3226.0573426717056	3226.0573426717056	3226.0573426717056	3226.0573426717056	3226.0573426717056	3226.0573426717056	3226.0573426717056	3226.0573426717056	3226.0573426717056	3226.0573426717056	3226.0573426717056	3226.0573426717056	3226.0573426717056	3226.0573426717056	3226.0573426717056	3226.0573426717056	3226.0573426717056	3226.0573426717056	3226.0573426717056	3226.0573426717056	3226.0573426717056	3226.0573426717056	3226.0573426717056	3226.0573426717056	3226.0573426717056	3226.0573426717056	3226.0573426717056
3226.0573426717056	3226.0573426717056	3226.0573426717056	3226.0573426717056	3226.0573426717056	3226.0573426717056	3226.0573426717056	3226.0573426717056	3226.0573426717056	3226.0573426717056	3226.0573426717056	3226.0573426717056	3226.0573426717056	3226.0573426717056	3226.0573426717056	3226.0573426717056	3226.0573426717056	3226.0573426717056	3226.0573426717056	3226.0573426717056	3226.0573426717056	3226.0573426717056	3226.0573426717056	3226.0573426717056	3226.0573426717056	3226.0573426717056	3226.0573426717056	3226.0573426717056	3226.0573426717056	3226.0573426717056
3226.0573426717056	3226.0573426717056	3226.0573426717056	3226.0573426717056	3226.0573426717056	3226.0573426717056	3226.0573426717056	3226.0573426717056	3226.0573426717056	3226.0573426717056	3226.0573426717056	3226.0573426717056	3226.0573426717056	3226.0573426717056	3226.0573426717056	3226.0573426717056	3226.0573426717056	3226.0573426717056	3226.0573426717056	3226.0573426717056	3226.0573426717056	3226.0573426717056	3226.0573426717056	3226.0573426717056	3226.0573426717056	3226.0573426717056	3226.0573426717056	3226.0573426717056	3226.0573426717056	3226.0573426717056
3226.0573426717056	3226.0573426717056	3226.0573426717056	3226.0573426717056	3226.0573426717056	3226.0573426717056	3226.0573426717056	3226.0573426717056	3226.0573426717056	3226.0573426717056	3226.0573426717056	3226.0573426717056	3226.0573426717056	3226.0573426717056	3226.0573426717056	3226.0573426717056	3226.0573426717056	3226.0573426717056	3226.0573426717056	3226.0573426717056	3226.0573426717056	3226.0573426717056	3226.0573426717056	3226.0573426717056	3226.0573426717056	3226.0573426717056	3226.0573426717056	3226.0573426717056	3226.0573426717056	3226.0573426717056
3226.0573426717056	3226.0573426717056	3226.0573426717056	3226.0573426717056	3226.0573426717056	3226.0573426717056	3226.0573426717056	3226.0573426717056	3226.0573426717056	3226.0573426717056	3226.0573426717056	3226.0573426717056	3226.0573426717056	3226.0573426717056	3226.0573426717056	3226.0573426717056	3226.0573426717056	3226.0573426717056	3226.0573426717056	3226.0573426717056	3226.0573426717056	3226.0573426717056	3226.0573426717056	3226.0573426717056	3226.0573426717056	3226.0573426717056	3226.0573426717056	3226.0573426717056	3226.0573426717056	3226.0573426717056
3226.0573426717056	3226.0573426717056	3226.0573426717056	3226.0573426717056	3226.0573426717056	3226.0573426717056	3226.0573426717056	3226.0573426717056	3226.0573426717056	3226.0573426717056	3226.0573426717056	3226.0573426717056	3226.0573426717056	3226.0573426717056	3226.0573426717056	3226.0573426717056	3226.0573426717056	3226.0573426717056	3226.0573426717056	3226.0573426717056	3226.0573426717056	3226.0573426717056	3226.0573426717056	3226.0573426717056	3226.0573426717056	3226.0573426717056	3226.0573426717056	3226.0573426717056	3226.0573426717056	3226.0573426717056
3226.0573426717056	3226.0573426717056	3226.0573426717056	3226.0573426717056	3226.0573426717056	3226.0573426717056	3226.0573426717056	3226.0573426717056	3226.0573426717056	3226.0573426717056	3226.0573426717056	3226.0573426717056	3226.0573426717056	3226.0573426717056	3226.0573426717056	3226.0573426717056	3226.0573426717056	3226.0573426717056	3226.0573426717056	3226.0573426717056	3226.0573426717056	3226.0573426717056	3226.0573426717056	3226.0573426717056	3226.0573426717056	3226.0573426717056	3226.0573426717056	3226.0573426717056	3226.0573426717056	3226.0573426717056
3170.675915856263	3170.675915856263	3170.675915856263	3170.675915856263	3170.675915856263	3170.675915856263	3170.675915856263	3170.675915856263	3170.675915856263	3170.675915856263	3170.675915856263	3170.675915856263	3170.675915856263	3170.675915856263	3170.675915856263	3170.675915856263	3170.675915856263	3170.675915856263	3170.675915856263	3170.675915856263	3170.675915856263	3170.675915856263	3170.675915856263	3170.675915856263	3170.675915856263	3170.675915856263	3170.675915856263	3170.675915856263	3170.675915856263	3170.675915856263
3170.675915856263	3170.675915856263	3170.675915856263	3170.675915856263	3170.675915856263	3170.675915856263	3170.675915856263	3170.675915856263	3170.675915856263	3170.675915856263	3170.675915856263	3170.675915856263	3170.675915856263	3170.675915856263	3170.675915856263	3170.675915856263	3170.675915856263	3170.675915856263	3170.675915856263	3170.675915856263	3170.675915856263	3170.675915856263	3170.675915856263	3170.675915856263	3170.675915856263	3170.675915856263	3170.675915856263	3170.675915856263	3170.675915856263	3170.675915856263
3051.099007500162	3051.099007500162	3051.099007500162	3051.099007500162	3051.099007500162	3051.099007500162	3051.099007500162	3051.099007500162	3051.099007500162	3051.099007500162	3051.099007500162	3051.099007500162	3051.099007500162	3051.099007500162	3051.099007500162	3051.099007500162	3051.099007500162	3051.099007500162	3051.099007500162	3051.099007500162	3051.099007500162	3051.099007500162	3051.099007500162	3051.099007500162	3051.099007500162	3051.099007500162	3051.099007500162	3051.099007500162	3051.099007500162	3051.099007500162
3051.099007500162	3051.099007500162	3051.099007500162	3051.099007500162	3051.099007500162	3051.099007500162	3051.099007500162	3051.099007500162	3051.099007500162	3051.099007500162	3051.099007500162	3051.099007500162	3051.099007500162	3051.099007500162	3051.099007500162	3051.099007500162	3051.099007500162	3051.099007500162	3051.099007500162	3051.099007500162	3051.099007500162	3051.099007500162	3051.099007500162	3051.099007500162	3051.099007500162	3051.099007500162	3051.099007500162	3051.099007500162	3051.099007500162	3051.099007500162
3004.72169014084	3004.72169014084	3004.72169014084	3004.72169014084	3004.72169014084	3004.72169014084	3004.72169014084	3004.72169014084	3004.72169014084	3004.72169014084	3004.72169014084	3004.72169014084	3004.72169014084	3004.72169014084	3004.72169014084	3004.72169014084	3004.72169014084	3004.72169014084	3004.72169014084	3004.72169014084	3004.72169014084	3004.72169014084	3004.72169014084	3004.72169014084	3004.72169014084	3004.72169014084	3004.72169014084	3004.72169014084	3004.72169014084	3004.72169014084
3004.72169014084	3004.72169014084	3004.72169014084	3004.72169014084	3004.72169014084	3004.72169014084	3004.72169014084	3004.72169014084	3004.72169014084	3004.72169014084	3004.72169014084	3004.72169014084	3004.72169014084	3004.72169014084	3004.72169014084	3004.72169014084	3004.72169014084	3004.72169014084	3004.72169014084	3004.72169014084	3004.72169014084	3004.72169014084	3004.72169014084	3004.72169014084	3004.72169014084	3004.72169014084	3004.72169014084	3004.72169014084	3004.72169014084	3004.72169014084
3004.72169014084	3004.72169014084	3004.72169014084	3004.72169014084	3004.72169014084	3004.72169014084	3004.72169014084	3004.72169014084	3004.72169014084	3004.72169014084	3004.72169014084	3004.72169014084	3004.72169014084	3004.72169014084	3004.72169014084	3004.72169014084	3004.72169014084	3004.72169014084	3004.72169014084	3004.72169014084	3004.72169014084	3004.72169014084	3004.72169014084	3004.72169014084	3004.72169014084	3004.72169014084	3004.72169014084	3004.72169014084	3004.72169014084	3004.72169014084
3004.72169014084	3004.72169014084	3004.72169014084	3004.72169014084	3004.72169014084	3004.72169014084	3004.72169014084	3004.72169014084	3004.72169014084	3004.72169014084	3004.72169014084	3004.72169014084	3004.72169014084	3004.72169014084	3004.72169014084	3004.72169014084	3004.72169014084	3004.72169014084	3004.72169014084	3004.72169014084	3004.72169014084	3004.72169014084	3004.72169014084	3004.72169014084	3004.72169014084	3004.72169014084	3004.72169014084	3004.72169014084	3004.72169014084	3004.72169014084
2968.5083344004042	2968.5083344004042	2968.5083344004042	2968.5083344004042	2968.5083344004042	2968.5083344004042	2968.5083344004042	2968.5083344004042	2968.5083344004042	2968.5083344004042	2968.5083344004042	2968.5083344004042	2968.5083344004042	2968.5083344004042	2968.5083344004042	2968.5083344004042	2968.5083344004042	2968.5083344004042	2968.5083344004042	2968.5083344004042	2968.5083344004042	2968.5083344004042	2968.5083344004042	2968.5083344004042	2968.5083344004042	2968.5083344004042	2968.5083344004042	2968.5083344004042	2968.5083344004042	2968.5083344004042
2968.5083344004042	2968.5083344004042	2968.5083344004042	2968.5083344004042	2968.5083344004042	2968.5083344004042	2968.5083344004042	2968.5083344004042	2968.5083344004042	2968.5083344004042	2968.5083344004042	2968.5083344004042	2968.5083344004042	2968.5083344004042	2968.5083344004042	2968.5083344004042	2968.5083344004042	2968.5083344004042	2968.5083344004042	2968.5083344004042	2968.5083344004042	2968.5083344004042	2968.5083344004042	2968.5083344004042	2968.5083344004042	2968.5083344004042	2968.5083344004042	2968.5083344004042	2968.5083344004042	2968.5083344004042
2835.612283012213	2835.612283012213	2835.612283012213	2835.612283012213	2835.612283012213	2835.612283012213	2835.612283012213	2835.612283012213	2835.612283012213	2835.612283012213	2835.612283012213	2835.612283012213	2835.612283012213	2835.612283012213	2835.612283012213	2835.612283012213	2835.612283012213	2835.612283012213	2835.612283012213	2835.612283012213	2835.612283012213	2835.612283012213	2835.612283012213	2835.612283012213	2835.612283012213	2835.612283012213	2835.612283012213	2835.612283012213	2835.612283012213	2835.612283012213
2835.612283012213	2835.612283012213	2835.612283012213	2835.612283012213	2835.612283012213	2835.612283012213	2835.612283012213	2835.612283012213	2835.612283012213	2835.612283012213	2835.612283012213	2835.612283012213	2835.612283012213	2835.612283012213	2835.612283012213	2835.612283012213	2835.612283012213	2835.612283012213	2835.612283012213	2835.612283012213	2835.612283012213	2835.612283012213	2835.612283012213	2835.612283012213	2835.612283012213	2835.612283012213	2835.612283012213	2835.612283012213	2835.612283012213	2835.612283012213
2835.612283012213	2835.612283012213	2835.612283012213	2835.612283012213	2835.612283012213	2835.612283012213	2835.612283012213	2835.612283012213	2835.612283012213	2835.612283012213	2835.612283012213	2835.612283012213	2835.612283012213	2835.612283012213	2835.612283012213	2835.612283012213	2835.612283012213	2835.612283012213	2835.612283012213	2835.612283012213	2835.612283012213	2835.612283012213	2835.612283012213	2835.612283012213	2835.612283012213	2835.612283012213	2835.612283012213	2835.612283012213	2835.612283012213	2835.612283012213
2835.612283012213	2835.612283012213	2835.612283012213	2835.612283012213	2835.612283012213	2835.612283012213	2835.612283012213	2835.612283012213	2835.612283012213	2835.612283012213	2835.612283012213	2835.612283012213	2835.612283012213	2835.612283012213	2835.612283012213	2835.612283012213	2835.612283012213	2835.612283012213	2835.612283012213	2835.612283012213	2835.612283012213	2835.612283012213	2835.612283012213	2835.612283012213	2835.612283012213	2835.612283012213	2835.612283012213	2835.612283012213	2835.612283012213	2835.612283012213
2808.6575682347384	2808.6575682347384	2808.6575682347384	2808.6575682347384	2808.6575682347384	2808.6575682347384	2808.6575682347384	2808.6575682347384	2808.6575682347384	2808.6575682347384	2808.6575682347384	2808.6575682347384	2808.6575682347384	2808.6575682347384	2808.6575682347384	2808.6575682347384	2808.6575682347384	2808.6575682347384	2808.6575682347384	2808.6575682347384	2808.6575682347384	2808.6575682347384	2808.6575682347384	2808.6575682347384	2808.6575682347384	2808.6575682347384	2808.6575682347384	2808.6575682347384	2808.6575682347384	2808.6575682347384
2784.4805001294662	2784.4805001294662	2784.4805001294662	2784.4805001294662	2784.4805001294662	2784.4805001294662	2784.4805001294662	2784.4805001294662	2784.4805001294662	2784.4805001294662	2784.4805001294662	2784.4805001294662	2784.4805001294662	2784.4805001294662	2784.4805001294662	2784.4805001294662	2784.4805001294662	2784.4805001294662	2784.4805001294662	2784.4805001294662	2784.4805001294662	2784.4805001294662	2784.4805001294662	2784.4805001294662	2784.4805001294662	2784.4805001294662	2784.4805001294662	2784.4805001294662	2784.4805001294662	2784.4805001294662
2721.7175613995614	2721.7175613995614	2721.7175613995614	2721.7175613995614	2721.7175613995614	2721.7175613995614	2721.7175613995614	2721.7175613995614	2721.7175613995614	2721.7175613995614	2721.7175613995614	2721.7175613995614	2721.7175613995614	2721.7175613995614	2721.7175613995614	2721.7175613995614	2721.7175613995614	2721.7175613995614	2721.7175613995614	2721.7175613995614	2721.7175613995614	2721.7175613995614	2721.7175613995614	2721.7175613995614	2721.7175613995614	2721.7175613995614	2721.7175613995614	2721.7175613995614	2721.7175613995614	2721.7175613995614
2721.7175613995614	2721.7175613995614	2721.7175613995614	2721.7175613995614	2721.7175613995614	2721.7175613995614	2721.7175613995614	2721.7175613995614	2721.7175613995614	2721.7175613995614	2721.7175613995614	2721.7175613995614	2721.7175613995614	2721.7175613995614	2721.7175613995614	2721.7175613995614	2721.7175613995614	2721.7175613995614	2721.7175613995614	2721.7175613995614	2721.7175613995614	2721.7175613995614	2721.7175613995614	2721.7175613995614	2721.7175613995614	2721.7175613995614	2721.7175613995614	2721.7175613995614	2721.7175613995614	2721.7175613995614
2721.7175613995614	2721.7175613995614	2721.7175613995614	2721.7175613995614	2721.7175613995614	2721.7175613995614	2721.7175613995614	2721.7175613995614	2721.7175613995614	2721.7175613995614	2721.7175613995614	2721.7175613995614	2721.7175613995614	2721.7175613995614	2721.7175613995614	2721.7175613995614	2721.7175613995614	2721.7175613995614	2721.7175613995614	2721.7175613995614	2721.7175613995614	2721.7175613995614	2721.7175613995614	2721.7175613995614	2721.7175613995614	2721.7175613995614	2721.7175613995614	2721.7175613995614	2721.7175613995614	2721.7175613995614
2721.7175613995614	2721.7175613995614	2721.7175613995614	2721.7175613995614	2721.7175613995614	2721.7175613995614	2721.7175613995614	2721.7175613995614	2721.7175613995614	2721.7175613995614	2721.7175613995614	2721.7175613995614	2721.7175613995614	2721.7175613995614	2721.7175613995614	2721.7175613995614	2721.7175613995614	2721.7175613995614	2721.7175613995614	2721.7175613995614	2721.7175613995614	2721.7175613995614	2721.7175613995614	2721.7175613995614	2721.7175613995614	2721.7175613995614	2721.7175613995614	2721.7175613995614	2721.7175613995614	2721.7175613995614
2721.7175613995614	2721.7175613995614	2721.7175613995614	2721.7175613995614	2721.7175613995614	2721.7175613995614	2721.7175613995614	2721.7175613995614	2721.7175613995614	2721.7175613995614	2721.7175613995614	2721.7175613995614	2721.7175613995614	2721.7175613995614	2721.7175613995614	2721.7175613995614	2721.7175613995614	2721.7175613995614	2721.7175613995614	2721.7175613995614	2721.7175613995614	2721.7175613995614	2721.7175613995614	2721.7175613995614	2721.7175613995614	2721.7175613995614	2721.7175613995614	2721.7175613995614	2721.7175613995614	2721.7175613995614
2719.0358474135664	2719.0358474135664	2719.0358474135664	2719.0358474135664	2719.0358474135664	2719.0358474135664	2719.0358474135664	2719.0358474135664	2719.0358474135664	2719.0358474135664	2719.0358474135664	2719.0358474135664	2719.0358474135664	2719.0358474135664	2719.0358474135664	2719.0358474135664	2719.0358474135664	2719.0358474135664	2719.0358474135664	2719.0358474135664	2719.0358474135664	2719.0358474135664	2719.0358474135664	2719.0358474135664	2719.0358474135664	2719.0358474135664	2719.0358474135664	2719.0358474135664	2719.0358474135664	2719.0358474135664
2688.9576492773235	2688.9576492773235	2688.9576492773235	2688.9576492773235	2688.9576492773235	2688.9576492773235	2688.9576492773235	2688.9576492773235	2688.9576492773235	2688.9576492773235	2688.9576492773235	2688.9576492773235	2688.9576492773235	2688.9576492773235	2688.9576492773235	2688.9576492773235	2688.9576492773235	2688.9576492773235	2688.9576492773235	2688.9576492773235	2688.9576492773235	2688.9576492773235	2688.9576492773235	2688.9576492773235	2688.9576492773235	2688.9576492773235	2688.9576492773235	2688.9576492773235	2688.9576492773235	2688.9576492773235
2688.9576492773235	2688.9576492773235	2688.9576492773235	2688.9576492773235	2688.9576492773235	2688.9576492773235	2688.9576492773235	2688.9576492773235	2688.9576492773235	2688.9576492773235	2688.9576492773235	2688.9576492773235	2688.9576492773235	2688.9576492773235	2688.9576492773235	2688.9576492773235	2688.9576492773235	2688.9576492773235	2688.9576492773235	2688.9576492773235	2688.9576492773235	2688.9576492773235	2688.9576492773235	2688.9576492773235	2688.9576492773235	2688.9576492773235	2688.9576492773235	2688.9576492773235	2688.9576492773235	2688.9576492773235
2688.9576492773235	2688.9576492773235	2688.9576492773235	2688.9576492773235	2688.9576492773235	2688.9576492773235	2688.9576492773235	2688.9576492773235	2688.9576492773235	2688.9576492773235	2688.9576492773235	2688.9576492773235	2688.9576492773235	2688.9576492773235	2688.9576492773235	2688.9576492773235	2688.9576492773235	2688.9576492773235	2688.9576492773235	2688.9576492773235	2688.9576492773235	2688.9576492773235	2688.9576492773235	2688.9576492773235	2688.9576492773235	2688.9576492773235	2688.9576492773235	2688.9576492773235	2688.9576492773235	2688.9576492773235
2648.9307437250113	2648.9307437250113	2648.9307437250113	2648.9307437250113	2648.9307437250113	2648.9307437250113	2648.9307437250113	2648.9307437250113	2648.9307437250113	2648.9307437250113	2648.9307437250113	2648.9307437250113	2648.9307437250113	2648.9307437250113	2648.9307437250113	2648.9307437250113	2648.9307437250113	2648.9307437250113	2648.9307437250113	2648.9307437250113	2648.9307437250113	2648.9307437250113	2648.9307437250113	2648.9307437250113	2648.9307437250113	2648.9307437250113	2648.9307437250113	2648.9307437250113	2648.9307437250113	2648.9307437250113
2648.9307437250113	2648.9307437250113	2648.9307437250113	2648.9307437250113	2648.9307437250113	2648.9307437250113	2648.9307437250113	2648.9307437250113	2648.9307437250113	2648.9307437250113	2648.9307437250113	2648.9307437250113	2648.9307437250113	2648.9307437250113	2648.9307437250113	2648.9307437250113	2648.9307437250113	2648.9307437250113	2648.9307437250113	2648.9307437250113	2648.9307437250113	2648.9307437250113	2648.9307437250113	2648.9307437250113	2648.9307437250113	2648.9307437250113	2648.9307437250113	2648.9307437250113	2648.9307437250113	2648.9307437250113
2648.9307437250113	2648.9307437250113	2648.9307437250113	2648.9307437250113	2648.9307437250113	2648.9307437250113	2648.9307437250113	2648.9307437250113	2648.9307437250113	2648.9307437250113	2648.9307437250113	2648.9307437250113	2648.9307437250113	2648.9307437250113	2648.9307437250113	2648.9307437250113	2648.9307437250113	2648.9307437250113	2648.9307437250113	2648.9307437250113	2648.9307437250113	2648.9307437250113	2648.9307437250113	2648.9307437250113	2648.9307437250113	2648.9307437250113	2648.9307437250113	2648.9307437250113	2648.9307437250113	2648.9307437250113
2643.085707901567	2643.085707901567	2643.085707901567	2643.085707901567	2643.085707901567	2643.085707901567	2643.085707901567	2643.085707901567	2643.085707901567	2643.085707901567	2643.085707901567	2643.085707901567	2643.085707901567	2643.085707901567	2643.085707901567	2643.085707901567	2643.085707901567	2643.085707901567	2643.085707901567	2643.085707901567	2643.085707901567	2643.085707901567	2643.085707901567	2643.085707901567	2643.085707901567	2643.085707901567	2643.085707901567	2643.085707901567	2643.085707901567	2643.085707901567
2643.085707901567	2643.085707901567	2643.085707901567	2643.085707901567	2643.085707901567	2643.085707901567	2643.085707901567	2643.085707901567	2643.085707901567	2643.085707901567	2643.085707901567	2643.085707901567	2643.085707901567	2643.085707901567	2643.085707901567	2643.085707901567	2643.085707901567	2643.085707901567	2643.085707901567	2643.085707901567	2643.085707901567	2643.085707901567	2643.085707901567	2643.085707901567	2643.085707901567	2643.085707901567	2643.085707901567	2643.085707901567	2643.085707901567	2643.085707901567
2616.3435309270276	2616.3435309270276	2616.3435309270276	2616.3435309270276	2616.3435309270276	2616.3435309270276	2616.3435309270276	2616.3435309270276	2616.3435309270276	2616.3435309270276	2616.3435309270276	2616.3435309270276	2616.3435309270276	2616.3435309270276	2616.3435309270276	2616.3435309270276	2616.3435309270276	2616.3435309270276	2616.3435309270276	2616.3435309270276	2616.3435309270276	2616.3435309270276	2616.3435309270276	2616.3435309270276	2616.3435309270276	2616.3435309270276	2616.3435309270276	2616.3435309270276	2616.3435309270276	2616.3435309270276
2612.235471283626	2612.235471283626	2612.235471283626	2612.235471283626	2612.235471283626	2612.235471283626	2612.235471283626	2612.235471283626	2612.235471283626	2612.235471283626	2612.235471283626	2612.235471283626	2612.235471283626	2612.235471283626	2612.235471283626	2612.235471283626	2612.235471283626	2612.235471283626	2612.235471283626	2612.235471283626	2612.235471283626	2612.235471283626	2612.235471283626	2612.235471283626	2612.235471283626	2612.235471283626	2612.235471283626	2612.235471283626	2612.235471283626	2612.235471283626
2595.679513513018	2595.679513513018	2595.679513513018	2595.679513513018	2595.679513513018	2595.679513513018	2595.679513513018	2595.679513513018	2595.679513513018	2595.679513513018	2595.679513513018	2595.679513513018	2595.679513513018	2595.679513513018	2595.679513513018	2595.679513513018	2595.679513513018	2595.679513513018	2595.679513513018	2595.679513513018	2595.679513513018	2595.679513513018	2595.679513513018	2595.679513513018	2595.679513513018	2595.679513513018	2595.679513513018	2595.679513513018	2595.679513513018	2595.679513513018
2565.2958565093213	2565.2958565093213	2565.2958565093213	2565.2958565093213	2565.2958565093213	2565.2958565093213	2565.2958565093213	2565.2958565093213	2565.2958565093213	2565.2958565093213	2565.2958565093213	2565.2958565093213	2565.2958565093213	2565.2958565093213	2565.2958565093213	2565.2958565093213	2565.2958565093213	2565.2958565093213	2565.2958565093213	2565.2958565093213	2565.2958565093213	2565.2958565093213	2565.2958565093213	2565.2958565093213	2565.2958565093213	2565.2958565093213	2565.2958565093213	2565.2958565093213	2565.2958565093213	2565.2958565093213
2565.2958565093213	2565.2958565093213	2565.2958565093213	2565.2958565093213	2565.2958565093213	2565.2958565093213	2565.2958565093213	2565.2958565093213	2565.2958565093213	2565.2958565093213	2565.2958565093213	2565.2958565093213	2565.2958565093213	2565.2958565093213	2565.2958565093213	2565.2958565093213	2565.2958565093213	2565.2958565093213	2565.2958565093213	2565.2958565093213	2565.2958565093213	2565.2958565093213	2565.2958565093213	2565.2958565093213	2565.2958565093213	2565.2958565093213	2565.2958565093213	2565.2958565093213	2565.2958565093213	2565.2958565093213
2560.0391585402526	2560.0391585402526	2560.0391585402526	2560.0391585402526	2560.0391585402526	2560.0391585402526	2560.0391585402526	2560.0391585402526	2560.0391585402526	2560.0391585402526	2560.0391585402526	2560.0391585402526	2560.0391585402526	2560.0391585402526	2560.0391585402526	2560.0391585402526	2560.0391585402526	2560.0391585402526	2560.0391585402526	2560.0391585402526	2560.0391585402526	2560.0391585402526	2560.0391585402526	2560.0391585402526	2560.0391585402526	2560.0391585402526	2560.0391585402526	2560.0391585402526	2560.0391585402526	2560.0391585402526
2543.208421210143	2543.208421210143	2543.208421210143	2543.208421210143	2543.208421210143	2543.208421210143	2543.208421210143	2543.208421210143	2543.208421210143	2543.208421210143	2543.208421210143	2543.208421210143	2543.208421210143	2543.208421210143	2543.208421210143	2543.208421210143	2543.208421210143	2543.208421210143	2543.208421210143	2543.208421210143	2543.208421210143	2543.208421210143	2543.208421210143	2543.208421210143	2543.208421210143	2543.208421210143	2543.208421210143	2543.208421210143	2543.208421210143	2543.208421210143
2543.208421210143	2543.208421210143	2543.208421210143	2543.208421210143	2543.208421210143	2543.208421210143	2543.208421210143	2543.208421210143	2543.208421210143	2543.208421210143	2543.208421210143	2543.208421210143	2543.208421210143	2543.208421210143	2543.208421210143	2543.208421210143	2543.208421210143	2543.208421210143	2543.208421210143	2543.208421210143	2543.208421210143	2543.208421210143	2543.208421210143	2543.208421210143	2543.208421210143	2543.208421210143	2543.208421210143	2543.208421210143	2543.208421210143	2543.208421210143
2518.792577783526	2518.792577783526	2518.792577783526	2518.792577783526	2518.792577783526	2518.792577783526	2518.792577783526	2518.792577783526	2518.792577783526	2518.792577783526	2518.792577783526	2518.792577783526	2518.792577783526	2518.792577783526	2518.792577783526	2518.792577783526	2518.792577783526	2518.792577783526	2518.792577783526	2518.792577783526	2518.792577783526	2518.792577783526	2518.792577783526	2518.792577783526	2518.792577783526	2518.792577783526	2518.792577783526	2518.792577783526	2518.792577783526	2518.792577783526
2518.792577783526	2518.792577783526	2518.792577783526	2518.792577783526	2518.792577783526	2518.792577783526	2518.792577783526	2518.792577783526	2518.792577783526	2518.792577783526	2518.792577783526	2518.792577783526	2518.792577783526	2518.792577783526	2518.792577783526	2518.792577783526	2518.792577783526	2518.792577783526	2518.792577783526	2518.792577783526	2518.792577783526	2518.792577783526	2518.792577783526	2518.792577783526	2518.792577783526	2518.792577783526	2518.792577783526	2518.792577783526	2518.792577783526	2518.792577783526
2518.792577783526	2518.792577783526	2518.792577783526	2518.792577783526	2518.792577783526	2518.792577783526	2518.792577783526	2518.792577783526	2518.792577783526	2518.792577783526	2518.792577783526	2518.792577783526	2518.792577783526	2518.792577783526	2518.792577783526	2518.792577783526	2518.792577783526	2518.792577783526	2518.792577783526	2518.792577783526	2518.792577783526	2518.792577783526	2518.792577783526	2518.792577783526	2518.792577783526	2518.792577783526	2518.792577783526	2518.792577783526	2518.792577783526	2518.792577783526
2518.792577783526	2518.792577783526	2518.792577783526	2518.792577783526	2518.792577783526	2518.792577783526	2518.792577783526	2518.792577783526	2518.792577783526	2518.792577783526	2518.792577783526	2518.792577783526	2518.792577783526	2518.792577783526	2518.792577783526	2518.792577783526	2518.792577783526	2518.792577783526	2518.792577783526	2518.792577783526	2518.792577783526	2518.792577783526	2518.792577783526	2518.792577783526	2518.792577783526	2518.792577783526	2518.792577783526	2518.792577783526	2518.792577783526	2518.792577783526
2518.792577783526	2518.792577783526	2518.792577783526	2518.792577783526	2518.792577783526	2518.792577783526	2518.792577783526	2518.792577783526	2518.792577783526	2518.792577783526	2518.792577783526	2518.792577783526	2518.792577783526	2518.792577783526	2518.792577783526	2518.792577783526	2518.792577783526	2518.792577783526	2518.792577783526	2518.792577783526	2518.792577783526	2518.792577783526	2518.792577783526	2518.792577783526	2518.792577783526	2518.792577783526	2518.792577783526	2518.792577783526	2518.792577783526	2518.792577783526
2518.792577783526	2518.792577783526	2518.792577783526	2518.792577783526	2518.792577783526	2518.792577783526	2518.792577783526	2518.792577783526	2518.792577783526	2518.792577783526	2518.792577783526	2518.792577783526	2518.792577783526	2518.792577783526	2518.792577783526	2518.792577783526	2518.792577783526	2518.792577783526	2518.792577783526	2518.792577783526	2518.792577783526	2518.792577783526	2518.792577783526	2518.792577783526	2518.792577783526	2518.792577783526	2518.792577783526	2518.792577783526	2518.792577783526	2518.792577783526
2518.792577783526	2518.792577783526	2518.792577783526	2518.792577783526	2518.792577783526	2518.792577783526	2518.792577783526	2518.792577783526	2518.792577783526	2518.792577783526	2518.792577783526	2518.792577783526	2518.792577783526	2518.792577783526	2518.792577783526	2518.792577783526	2518.792577783526	2518.792577783526	2518.792577783526	2518.792577783526	2518.792577783526	2518.792577783526	2518.792577783526	2518.792577783526	2518.792577783526	2518.792577783526	2518.792577783526	2518.792577783526	2518.792577783526	2518.792577783526
2510.570518401915	2510.570518401915	2510.570518401915	2510.570518401915	2510.570518401915	2510.570518401915	2510.570518401915	2510.570518401915	2510.570518401915	2510.570518401915	2510.570518401915	2510.570518401915	2510.570518401915	2510.570518401915	2510.570518401915	2510.570518401915	2510.570518401915	2510.570518401915	2510.570518401915	2510.570518401915	2510.570518401915	2510.570518401915	2510.570518401915	2510.570518401915	2510.570518401915	2510.570518401915	2510.570518401915	2510.570518401915	2510.570518401915	2510.570518401915
2510.570518401915	2510.570518401915	2510.570518401915	2510.570518401915	2510.570518401915	2510.570518401915	2510.570518401915	2510.570518401915	2510.570518401915	2510.570518401915	2510.570518401915	2510.570518401915	2510.570518401915	2510.570518401915	2510.570518401915	2510.570518401915	2510.570518401915	2510.570518401915	2510.570518401915	2510.570518401915	2510.570518401915	2510.570518401915	2510.570518401915	2510.570518401915	2510.570518401915	2510.570518401915	2510.570518401915	2510.570518401915	2510.570518401915	2510.570518401915
2510.570518401915	2510.570518401915	2510.570518401915	2510.570518401915	2510.570518401915	2510.570518401915	2510.570518401915	2510.570518401915	2510.570518401915	2510.570518401915	2510.570518401915	2510.570518401915	2510.570518401915	2510.570518401915	2510.570518401915	2510.570518401915	2510.570518401915	2510.570518401915	2510.570518401915	2510.570518401915	2510.570518401915	2510.570518401915	2510.570518401915	2510.570518401915	2510.570518401915	2510.570518401915	2510.570518401915	2510.570518401915	2510.570518401915	2510.570518401915
2510.570518401915	2510.570518401915	2510.570518401915	2510.570518401915	2510.570518401915	2510.570518401915	2510.570518401915	2510.570518401915	2510.570518401915	2510.570518401915	2510.570518401915	2510.570518401915	2510.570518401915	2510.570518401915	2510.570518401915	2510.570518401915	2510.570518401915	2510.570518401915	2510.570518401915	2510.570518401915	2510.570518401915	2510.570518401915	2510.570518401915	2510.570518401915	2510.570518401915	2510.570518401915	2510.570518401915	2510.570518401915	2510.570518401915	2510.570518401915
2495.2244989347378	2495.2244989347378	2495.2244989347378	2495.2244989347378	2495.2244989347378	2495.2244989347378	2495.2244989347378	2495.2244989347378	2495.2244989347378	2495.2244989347378	2495.2244989347378	2495.2244989347378	2495.2244989347378	2495.2244989347378	2495.2244989347378	2495.2244989347378	2495.2244989347378	2495.2244989347378	2495.2244989347378	2495.2244989347378	2495.2244989347378	2495.2244989347378	2495.2244989347378	2495.2244989347378	2495.2244989347378	2495.2244989347378	2495.2244989347378	2495.2244989347378	2495.2244989347378	2495.2244989347378
2494.2176086139516	2494.2176086139516	2494.2176086139516	2494.2176086139516	2494.2176086139516	2494.2176086139516	2494.2176086139516	2494.2176086139516	2494.2176086139516	2494.2176086139516	2494.2176086139516	2494.2176086139516	2494.2176086139516	2494.2176086139516	2494.2176086139516	2494.2176086139516	2494.2176086139516	2494.2176086139516	2494.2176086139516	2494.2176086139516	2494.2176086139516	2494.2176086139516	2494.2176086139516	2494.2176086139516	2494.2176086139516	2494.2176086139516	2494.2176086139516	2494.2176086139516	2494.2176086139516	2494.2176086139516
2486.7720131137253	2486.7720131137253	2486.7720131137253	2486.7720131137253	2486.7720131137253	2486.7720131137253	2486.7720131137253	2486.7720131137253	2486.7720131137253	2486.7720131137253	2486.7720131137253	2486.7720131137253	2486.7720131137253	2486.7720131137253	2486.7720131137253	2486.7720131137253	2486.7720131137253	2486.7720131137253	2486.7720131137253	2486.7720131137253	2486.7720131137253	2486.7720131137253	2486.7720131137253	2486.7720131137253	2486.7720131137253	2486.7720131137253	2486.7720131137253	2486.7720131137253	2486.7720131137253	2486.7720131137253
2486.7720131137253	2486.7720131137253	2486.7720131137253	2486.7720131137253	2486.7720131137253	2486.7720131137253	2486.7720131137253	2486.7720131137253	2486.7720131137253	2486.7720131137253	2486.7720131137253	2486.7720131137253	2486.7720131137253	2486.7720131137253	2486.7720131137253	2486.7720131137253	2486.7720131137253	2486.7720131137253	2486.7720131137253	2486.7720131137253	2486.7720131137253	2486.7720131137253	2486.7720131137253	2486.7720131137253	2486.7720131137253	2486.7720131137253	2486.7720131137253	2486.7720131137253	2486.7720131137253	2486.7720131137253
2470.6769814806084	2470.6769814806084	2470.6769814806084	2470.6769814806084	2470.6769814806084	2470.6769814806084	2470.6769814806084	2470.6769814806084	2470.6769814806084	2470.6769814806084	2470.6769814806084	2470.6769814806084	2470.6769814806084	2470.6769814806084	2470.6769814806084	2470.6769814806084	2470.6769814806084	2470.6769814806084	2470.6769814806084	2470.6769814806084	2470.6769814806084	2470.6769814806084	2470.6769814806084	2470.6769814806084	2470.6769814806084	2470.6769814806084	2470.6769814806084	2470.6769814806084	2470.6769814806084	2470.6769814806084
2468.660553195445	2468.660553195445	2468.660553195445	2468.660553195445	2468.660553195445	2468.660553195445	2468.660553195445	2468.660553195445	2468.660553195445	2468.660553195445	2468.660553195445	2468.660553195445	2468.660553195445	2468.660553195445	2468.660553195445	2468.660553195445	2468.660553195445	2468.660553195445	2468.660553195445	2468.660553195445	2468.660553195445	2468.660553195445	2468.660553195445	2468.660553195445	2468.660553195445	2468.660553195445	2468.660553195445	2468.660553195445	2468.660553195445	2468.660553195445
2468.660553195445	2468.660553195445	2468.660553195445	2468.660553195445	2468.660553195445	2468.660553195445	2468.660553195445	2468.660553195445	2468.660553195445	2468.660553195445	2468.660553195445	2468.660553195445	2468.660553195445	2468.660553195445	2468.660553195445	2468.660553195445	2468.660553195445	2468.660553195445	2468.660553195445	2468.660553195445	2468.660553195445	2468.660553195445	2468.660553195445	2468.660553195445	2468.660553195445	2468.660553195445	2468.660553195445	2468.660553195445	2468.660553195445	2468.660553195445
2468.660553195445	2468.660553195445	2468.660553195445	2468.660553195445	2468.660553195445	2468.660553195445	2468.660553195445	2468.660553195445	2468.660553195445	2468.660553195445	2468.660553195445	2468.660553195445	2468.660553195445	2468.660553195445	2468.660553195445	2468.660553195445	2468.660553195445	2468.660553195445	2468.660553195445	2468.660553195445	2468.660553195445	2468.660553195445	2468.660553195445	2468.660553195445	2468.660553195445	2468.660553195445	2468.660553195445	2468.660553195445	2468.660553195445	2468.660553195445
2468.660553195445	2468.660553195445	2468.660553195445	2468.660553195445	2468.660553195445	2468.660553195445	2468.660553195445	2468.660553195445	2468.660553195445	2468.660553195445	2468.660553195445	2468.660553195445	2468.660553195445	2468.660553195445	2468.660553195445	2468.660553195445	2468.660553195445	2468.660553195445	2468.660553195445	2468.660553195445	2468.660553195445	2468.660553195445	2468.660553195445	2468.660553195445	2468.660553195445	2468.660553195445	2468.660553195445	2468.660553195445	2468.660553195445	2468.660553195445
2465.0099848909217	2465.0099848909217	2465.0099848909217	2465.0099848909217	2465.0099848909217	2465.0099848909217	2465.0099848909217	2465.0099848909217	2465.0099848909217	2465.0099848909217	2465.0099848909217	2465.0099848909217	2465.0099848909217	2465.0099848909217	2465.0099848909217	2465.0099848909217	2465.0099848909217	2465.0099848909217	2465.0099848909217	2465.0099848909217	2465.0099848909217	2465.0099848909217	2465.0099848909217	2465.0099848909217	2465.0099848909217	2465.0099848909217	2465.0099848909217	2465.0099848909217	2465.0099848909217	2465.0099848909217
2461.9967944100117	2461.9967944100117	2461.9967944100117	2461.9967944100117	2461.9967944100117	2461.9967944100117	2461.9967944100117	2461.9967944100117	2461.9967944100117	2461.9967944100117	2461.9967944100117	2461.9967944100117	2461.9967944100117	2461.9967944100117	2461.9967944100117	2461.9967944100117	2461.9967944100117	2461.9967944100117	2461.9967944100117	2461.9967944100117	2461.9967944100117	2461.9967944100117	2461.9967944100117	2461.9967944100117	2461.9967944100117	2461.9967944100117	2461.9967944100117	2461.9967944100117	2461.9967944100117	2461.9967944100117
2457.716048585975	2457.716048585975	2457.716048585975	2457.716048585975	2457.716048585975	2457.716048585975	2457.716048585975	2457.716048585975	2457.716048585975	2457.716048585975	2457.716048585975	2457.716048585975	2457.716048585975	2457.716048585975	2457.716048585975	2457.716048585975	2457.716048585975	2457.716048585975	2457.716048585975	2457.716048585975	2457.716048585975	2457.716048585975	2457.716048585975	2457.716048585975	2457.716048585975	2457.716048585975	2457.716048585975	2457.716048585975	2457.716048585975	2457.716048585975
2457.0590620579146	2457.0590620579146	2457.0590620579146	2457.0590620579146	2457.0590620579146	2457.0590620579146	2457.0590620579146	2457.0590620579146	2457.0590620579146	2457.0590620579146	2457.0590620579146	2457.0590620579146	2457.0590620579146	2457.0590620579146	2457.0590620579146	2457.0590620579146	2457.0590620579146	2457.0590620579146	2457.0590620579146	2457.0590620579146	2457.0590620579146	2457.0590620579146	2457.0590620579146	2457.0590620579146	2457.0590620579146	2457.0590620579146	2457.0590620579146	2457.0590620579146	2457.0590620579146	2457.0590620579146
2451.291674749513	2451.291674749513	2451.291674749513	2451.291674749513	2451.291674749513	2451.291674749513	2451.291674749513	2451.291674749513	2451.291674749513	2451.291674749513	2451.291674749513	2451.291674749513	2451.291674749513	2451.291674749513	2451.291674749513	2451.291674749513	2451.291674749513	2451.291674749513	2451.291674749513	2451.291674749513	2451.291674749513	2451.291674749513	2451.291674749513	2451.291674749513	2451.291674749513	2451.291674749513	2451.291674749513	2451.291674749513	2451.291674749513	2451.291674749513
2449.1263519500985	2449.1263519500985	2449.1263519500985	2449.1263519500985	2449.1263519500985	2449.1263519500985	2449.1263519500985	2449.1263519500985	2449.1263519500985	2449.1263519500985	2449.1263519500985	2449.1263519500985	2449.1263519500985	2449.1263519500985	2449.1263519500985	2449.1263519500985	2449.1263519500985	2449.1263519500985	2449.1263519500985	2449.1263519500985	2449.1263519500985	2449.1263519500985	2449.1263519500985	2449.1263519500985	2449.1263519500985	2449.1263519500985	2449.1263519500985	2449.1263519500985	2449.1263519500985	2449.1263519500985
2448.535694121051	2448.535694121051	2448.535694121051	2448.535694121051	2448.535694121051	2448.535694121051	2448.535694121051	2448.535694121051	2448.535694121051	2448.535694121051	2448.535694121051	2448.535694121051	2448.535694121051	2448.535694121051	2448.535694121051	2448.535694121051	2448.535694121051	2448.535694121051	2448.535694121051	2448.535694121051	2448.535694121051	2448.535694121051	2448.535694121051	2448.535694121051	2448.535694121051	2448.535694121051	2448.535694121051	2448.535694121051	2448.535694121051	2448.535694121051
2448.535694121051	2448.535694121051	2448.535694121051	2448.535694121051	2448.535694121051	2448.535694121051	2448.535694121051	2448.535694121051	2448.535694121051	2448.535694121051	2448.535694121051	2448.535694121051	2448.535694121051	2448.535694121051	2448.535694121051	2448.535694121051	2448.535694121051	2448.535694121051	2448.535694121051	2448.535694121051	2448.535694121051	2448.535694121051	2448.535694121051	2448.535694121051	2448.535694121051	2448.535694121051	2448.535694121051	2448.535694121051	2448.535694121051	2448.535694121051
2441.9980354020804	2441.9980354020804	2441.9980354020804	2441.9980354020804	2441.9980354020804	2441.9980354020804	2441.9980354020804	2441.9980354020804	2441.9980354020804	2441.9980354020804	2441.9980354020804	2441.9980354020804	2441.9980354020804	2441.9980354020804	2441.9980354020804	2441.9980354020804	2441.9980354020804	2441.9980354020804	2441.9980354020804	2441.9980354020804	2441.9980354020804	2441.9980354020804	2441.9980354020804	2441.9980354020804	2441.9980354020804	2441.9980354020804	2441.9980354020804	2441.9980354020804	2441.9980354020804	2441.9980354020804
2436.504345825746	2436.504345825746	2436.504345825746	2436.504345825746	2436.504345825746	2436.504345825746	2436.504345825746	2436.504345825746	2436.504345825746	2436.504345825746	2436.504345825746	2436.504345825746	2436.504345825746	2436.504345825746	2436.504345825746	2436.504345825746	2436.504345825746	2436.504345825746	2436.504345825746	2436.504345825746	2436.504345825746	2436.504345825746	2436.504345825746	2436.504345825746	2436.504345825746	2436.504345825746	2436.504345825746	2436.504345825746	2436.504345825746	2436.504345825746
2435.244335641981	2435.244335641981	2435.244335641981	2435.244335641981	2435.244335641981	2435.244335641981	2435.244335641981	2435.244335641981	2435.244335641981	2435.244335641981	2435.244335641981	2435.244335641981	2435.244335641981	2435.244335641981	2435.244335641981	2435.244335641981	2435.244335641981	2435.244335641981	2435.244335641981	2435.244335641981	2435.244335641981	2435.244335641981	2435.244335641981	2435.244335641981	2435.244335641981	2435.244335641981	2435.244335641981	2435.244335641981	2435.244335641981	2435.244335641981
2433.9675777743073	2433.9675777743073	2433.9675777743073	2433.9675777743073	2433.9675777743073	2433.9675777743073	2433.9675777743073	2433.9675777743073	2433.9675777743073	2433.9675777743073	2433.9675777743073	2433.9675777743073	2433.9675777743073	2433.9675777743073	2433.9675777743073	2433.9675777743073	2433.9675777743073	2433.9675777743073	2433.9675777743073	2433.9675777743073	2433.9675777743073	2433.9675777743073	2433.9675777743073	2433.9675777743073	2433.9675777743073	2433.9675777743073	2433.9675777743073	2433.9675777743073	2433.9675777743073	2433.9675777743073
2433.9675777743073	2433.9675777743073	2433.9675777743073	2433.9675777743073	2433.9675777743073	2433.9675777743073	2433.9675777743073	2433.9675777743073	2433.9675777743073	2433.9675777743073	2433.9675777743073	2433.9675777743073	2433.9675777743073	2433.9675777743073	2433.9675777743073	2433.9675777743073	2433.9675777743073	2433.9675777743073	2433.9675777743073	2433.9675777743073	2433.9675777743073	2433.9675777743073	2433.9675777743073	2433.9675777743073	2433.9675777743073	2433.9675777743073	2433.9675777743073	2433.9675777743073	2433.9675777743073	2433.9675777743073
2433.9675777743073	2433.9675777743073	2433.9675777743073	2433.9675777743073	2433.9675777743073	2433.9675777743073	2433.9675777743073	2433.9675777743073	2433.9675777743073	2433.9675777743073	2433.9675777743073	2433.9675777743073	2433.9675777743073	2433.9675777743073	2433.9675777743073	2433.9675777743073	2433.9675777743073	2433.9675777743073	2433.9675777743073	2433.9675777743073	2433.9675777743073	2433.9675777743073	2433.9675777743073	2433.9675777743073	2433.9675777743073	2433.9675777743073	2433.9675777743073	2433.9675777743073	2433.9675777743073	2433.9675777743073
2430.8433699591105	2430.8433699591105	2430.8433699591105	2430.8433699591105	2430.8433699591105	2430.8433699591105	2430.8433699591105	2430.8433699591105	2430.8433699591105	2430.8433699591105	2430.8433699591105	2430.8433699591105	2430.8433699591105	2430.8433699591105	2430.8433699591105	2430.8433699591105	2430.8433699591105	2430.8433699591105	2430.8433699591105	2430.8433699591105	2430.8433699591105	2430.8433699591105	2430.8433699591105	2430.8433699591105	2430.8433699591105	2430.8433699591105	2430.8433699591105	2430.8433699591105	2430.8433699591105	2430.8433699591105
2429.6232855058925	2429.6232855058925	2429.6232855058925	2429.6232855058925	2429.6232855058925	2429.6232855058925	2429.6232855058925	2429.6232855058925	2429.6232855058925	2429.6232855058925	2429.6232855058925	2429.6232855058925	2429.6232855058925	2429.6232855058925	2429.6232855058925	2429.6232855058925	2429.6232855058925	2429.6232855058925	2429.6232855058925	2429.6232855058925	2429.6232855058925	2429.6232855058925	2429.6232855058925	2429.6232855058925	2429.6232855058925	2429.6232855058925	2429.6232855058925	2429.6232855058925	2429.6232855058925	2429.6232855058925
2428.6038569306847	2428.6038569306847	2428.6038569306847	2428.6038569306847	2428.6038569306847	2428.6038569306847	2428.6038569306847	2428.6038569306847	2428.6038569306847	2428.6038569306847	2428.6038569306847	2428.6038569306847	2428.6038569306847	2428.6038569306847	2428.6038569306847	2428.6038569306847	2428.6038569306847	2428.6038569306847	2428.6038569306847	2428.6038569306847	2428.6038569306847	2428.6038569306847	2428.6038569306847	2428.6038569306847	2428.6038569306847	2428.6038569306847	2428.6038569306847	2428.6038569306847	2428.6038569306847	2428.6038569306847
2428.6038569306847	2428.6038569306847	2428.6038569306847	2428.6038569306847	2428.6038569306847	2428.6038569306847	2428.6038569306847	2428.6038569306847	2428.6038569306847	2428.6038569306847	2428.6038569306847	2428.6038569306847	2428.6038569306847	2428.6038569306847	2428.6038569306847	2428.6038569306847	2428.6038569306847	2428.6038569306847	2428.6038569306847	2428.6038569306847	2428.6038569306847	2428.6038569306847	2428.6038569306847	2428.6038569306847	2428.6038569306847	2428.6038569306847	2428.6038569306847	2428.6038569306847	2428.6038569306847	2428.6038569306847
2425.242119885661	2425.242119885661	2425.242119885661	2425.242119885661	2425.242119885661	2425.242119885661	2425.242119885661	2425.242119885661	2425.242119885661	2425.242119885661	2425.242119885661	2425.242119885661	2425.242119885661	2425.242119885661	2425.242119885661	2425.242119885661	2425.242119885661	2425.242119885661	2425.242119885661	2425.242119885661	2425.242119885661	2425.242119885661	2425.242119885661	2425.242119885661	2425.242119885661	2425.242119885661	2425.242119885661	2425.242119885661	2425.242119885661	2425.242119885661
2425.242119885661	2425.242119885661	2425.242119885661	2425.242119885661	2425.242119885661	2425.242119885661	2425.242119885661	2425.242119885661	2425.242119885661	2425.242119885661	2425.242119885661	2425.242119885661	2425.242119885661	2425.242119885661	2425.242119885661	2425.242119885661	2425.242119885661	2425.242119885661	2425.242119885661	2425.242119885661	2425.242119885661	2425.242119885661	2425.242119885661	2425.242119885661	2425.242119885661	2425.242119885661	2425.242119885661	2425.242119885661	2425.242119885661	2425.242119885661
2422.5216117284413	2422.5216117284413	2422.5216117284413	2422.5216117284413	2422.5216117284413	2422.5216117284413	2422.5216117284413	2422.5216117284413	2422.5216117284413	2422.5216117284413	2422.5216117284413	2422.5216117284413	2422.5216117284413	2422.5216117284413	2422.5216117284413	2422.5216117284413	2422.5216117284413	2422.5216117284413	2422.5216117284413	2422.5216117284413	2422.5216117284413	2422.5216117284413	2422.5216117284413	2422.5216117284413	2422.5216117284413	2422.5216117284413	2422.5216117284413	2422.5216117284413	2422.5216117284413	2422.5216117284413
2422.5216117284413	2422.5216117284413	2422.5216117284413	2422.5216117284413	2422.5216117284413	2422.5216117284413	2422.5216117284413	2422.5216117284413	2422.5216117284413	2422.5216117284413	2422.5216117284413	2422.5216117284413	2422.5216117284413	2422.5216117284413	2422.5216117284413	2422.5216117284413	2422.5216117284413	2422.5216117284413	2422.5216117284413	2422.5216117284413	2422.5216117284413	2422.5216117284413	2422.5216117284413	2422.5216117284413	2422.5216117284413	2422.5216117284413	2422.5216117284413	2422.5216117284413	2422.5216117284413	2422.5216117284413
2422.5216117284413	2422.5216117284413	2422.5216117284413	2422.5216117284413	2422.5216117284413	2422.5216117284413	2422.5216117284413	2422.5216117284413	2422.5216117284413	2422.5216117284413	2422.5216117284413	2422.5216117284413	2422.5216117284413	2422.5216117284413	2422.5216117284413	2422.5216117284413	2422.5216117284413	2422.5216117284413	2422.5216117284413	2422.5216117284413	2422.5216117284413	2422.5216117284413	2422.5216117284413	2422.5216117284413	2422.5216117284413	2422.5216117284413	2422.5216117284413	2422.5216117284413	2422.5216117284413	2422.5216117284413
2422.012724236602	2422.012724236602	2422.012724236602	2422.012724236602	2422.012724236602	2422.012724236602	2422.012724236602	2422.012724236602	2422.012724236602	2422.012724236602	2422.012724236602	2422.012724236602	2422.012724236602	2422.012724236602	2422.012724236602	2422.012724236602	2422.012724236602	2422.012724236602	2422.012724236602	2422.012724236602	2422.012724236602	2422.012724236602	2422.012724236602	2422.012724236602	2422.012724236602	2422.012724236602	2422.012724236602	2422.012724236602	2422.012724236602	2422.012724236602
2420.97150669898	2420.97150669898	2420.97150669898	2420.97150669898	2420.97150669898	2420.97150669898	2420.97150669898	2420.97150669898	2420.97150669898	2420.97150669898	2420.97150669898	2420.97150669898	2420.97150669898	2420.97150669898	2420.97150669898	2420.97150669898	2420.97150669898	2420.97150669898	2420.97150669898	2420.97150669898	2420.97150669898	2420.97150669898	2420.97150669898	2420.97150669898	2420.97150669898	2420.97150669898	2420.97150669898	2420.97150669898	2420.97150669898	2420.97150669898
2420.591138299141	2420.591138299141	2420.591138299141	2420.591138299141	2420.591138299141	2420.591138299141	2420.591138299141	2420.591138299141	2420.591138299141	2420.591138299141	2420.591138299141	2420.591138299141	2420.591138299141	2420.591138299141	2420.591138299141	2420.591138299141	2420.591138299141	2420.591138299141	2420.591138299141	2420.591138299141	2420.591138299141	2420.591138299141	2420.591138299141	2420.591138299141	2420.591138299141	2420.591138299141	2420.591138299141	2420.591138299141	2420.591138299141	2420.591138299141
2417.128337270966	2417.128337270966	2417.128337270966	2417.128337270966	2417.128337270966	2417.128337270966	2417.128337270966	2417.128337270966	2417.128337270966	2417.128337270966	2417.128337270966	2417.128337270966	2417.128337270966	2417.128337270966	2417.128337270966	2417.128337270966	2417.128337270966	2417.128337270966	2417.128337270966	2417.128337270966	2417.128337270966	2417.128337270966	2417.128337270966	2417.128337270966	2417.128337270966	2417.128337270966	2417.128337270966	2417.128337270966	2417.128337270966	2417.128337270966
2415.970665167337	2415.970665167337	2415.970665167337	2415.970665167337	2415.970665167337	2415.970665167337	2415.970665167337	2415.970665167337	2415.970665167337	2415.970665167337	2415.970665167337	2415.970665167337	2415.970665167337	2415.970665167337	2415.970665167337	2415.970665167337	2415.970665167337	2415.970665167337	2415.970665167337	2415.970665167337	2415.970665167337	2415.970665167337	2415.970665167337	2415.970665167337	2415.970665167337	2415.970665167337	2415.970665167337	2415.970665167337	2415.970665167337	2415.970665167337
2415.970665167337	2415.970665167337	2415.970665167337	2415.970665167337	2415.970665167337	2415.970665167337	2415.970665167337	2415.970665167337	2415.970665167337	2415.970665167337	2415.970665167337	2415.970665167337	2415.970665167337	2415.970665167337	2415.970665167337	2415.970665167337	2415.970665167337	2415.970665167337	2415.970665167337	2415.970665167337	2415.970665167337	2415.970665167337	2415.970665167337	2415.970665167337	2415.970665167337	2415.970665167337	2415.970665167337	2415.970665167337	2415.970665167337	2415.970665167337
2415.6646840825765	2415.6646840825765	2415.6646840825765	2415.6646840825765	2415.6646840825765	2415.6646840825765	2415.6646840825765	2415.6646840825765	2415.6646840825765	2415.6646840825765	2415.6646840825765	2415.6646840825765	2415.6646840825765	2415.6646840825765	2415.6646840825765	2415.6646840825765	2415.6646840825765	2415.6646840825765	2415.6646840825765	2415.6646840825765	2415.6646840825765	2415.6646840825765	2415.6646840825765	2415.6646840825765	2415.6646840825765	2415.6646840825765	2415.6646840825765	2415.6646840825765	2415.6646840825765	2415.6646840825765
2415.65151559871	2415.65151559871	2415.65151559871	2415.65151559871	2415.65151559871	2415.65151559871	2415.65151559871	2415.65151559871	2415.65151559871	2415.65151559871	2415.65151559871	2415.65151559871	2415.65151559871	2415.65151559871	2415.65151559871	2415.65151559871	2415.65151559871	2415.65151559871	2415.65151559871	2415.65151559871	2415.65151559871	2415.65151559871	2415.65151559871	2415.65151559871	2415.65151559871	2415.65151559871	2415.65151559871	2415.65151559871	2415.65151559871	2415.65151559871
2414.6724841235323	2414.6724841235323	2414.6724841235323	2414.6724841235323	2414.6724841235323	2414.6724841235323	2414.6724841235323	2414.6724841235323	2414.6724841235323	2414.6724841235323	2414.6724841235323	2414.6724841235323	2414.6724841235323	2414.6724841235323	2414.6724841235323	2414.6724841235323	2414.6724841235323	2414.6724841235323	2414.6724841235323	2414.6724841235323	2414.6724841235323	2414.6724841235323	2414.6724841235323	2414.6724841235323	2414.6724841235323	2414.6724841235323	2414.6724841235323	2414.6724841235323	2414.6724841235323	2414.6724841235323
2412.622342092121	2412.622342092121	2412.622342092121	2412.622342092121	2412.622342092121	2412.622342092121	2412.622342092121	2412.622342092121	2412.622342092121	2412.622342092121	2412.622342092121	2412.622342092121	2412.622342092121	2412.622342092121	2412.622342092121	2412.622342092121	2412.622342092121	2412.622342092121	2412.622342092121	2412.622342092121	2412.622342092121	2412.622342092121	2412.622342092121	2412.622342092121	2412.622342092121	2412.622342092121	2412.622342092121	2412.622342092121	2412.622342092121	2412.622342092121
2412.622342092121	2412.622342092121	2412.622342092121	2412.622342092121	2412.622342092121	2412.622342092121	2412.622342092121	2412.622342092121	2412.622342092121	2412.622342092121	2412.622342092121	2412.622342092121	2412.622342092121	2412.622342092121	2412.622342092121	2412.622342092121	2412.622342092121	2412.622342092121	2412.622342092121	2412.622342092121	2412.622342092121	2412.622342092121	2412.622342092121	2412.622342092121	2412.622342092121	2412.622342092121	2412.622342092121	2412.622342092121	2412.622342092121	2412.622342092121
2412.3205288553877	2412.3205288553877	2412.3205288553877	2412.3205288553877	2412.3205288553877	2412.3205288553877	2412.3205288553877	2412.3205288553877	2412.3205288553877	2412.3205288553877	2412.3205288553877	2412.3205288553877	2412.3205288553877	2412.3205288553877	2412.3205288553877	2412.3205288553877	2412.3205288553877	2412.3205288553877	2412.3205288553877	2412.3205288553877	2412.3205288553877	2412.3205288553877	2412.3205288553877	2412.3205288553877	2412.3205288553877	2412.3205288553877	2412.3205288553877	2412.3205288553877	2412.3205288553877	2412.3205288553877
2412.3205288553877	2412.3205288553877	2412.3205288553877	2412.3205288553877	2412.3205288553877	2412.3205288553877	2412.3205288553877	2412.3205288553877	2412.3205288553877	2412.3205288553877	2412.3205288553877	2412.3205288553877	2412.3205288553877	2412.3205288553877	2412.3205288553877	2412.3205288553877	2412.3205288553877	2412.3205288553877	2412.3205288553877	2412.3205288553877	2412.3205288553877	2412.3205288553877	2412.3205288553877	2412.3205288553877	2412.3205288553877	2412.3205288553877	2412.3205288553877	2412.3205288553877	2412.3205288553877	2412.3205288553877
2410.8647246526857	2410.8647246526857	2410.8647246526857	2410.8647246526857	2410.8647246526857	2410.8647246526857	2410.8647246526857	2410.8647246526857	2410.8647246526857	2410.8647246526857	2410.8647246526857	2410.8647246526857	2410.8647246526857	2410.8647246526857	2410.8647246526857	2410.8647246526857	2410.8647246526857	2410.8647246526857	2410.8647246526857	2410.8647246526857	2410.8647246526857	2410.8647246526857	2410.8647246526857	2410.8647246526857	2410.8647246526857	2410.8647246526857	2410.8647246526857	2410.8647246526857	2410.8647246526857	2410.8647246526857
2409.9666833590018	2409.9666833590018	2409.9666833590018	2409.9666833590018	2409.9666833590018	2409.9666833590018	2409.9666833590018	2409.9666833590018	2409.9666833590018	2409.9666833590018	2409.9666833590018	2409.9666833590018	2409.9666833590018	2409.9666833590018	2409.9666833590018	2409.9666833590018	2409.9666833590018	2409.9666833590018	2409.9666833590018	2409.9666833590018	2409.9666833590018	2409.9666833590018	2409.9666833590018	2409.9666833590018	2409.9666833590018	2409.9666833590018	2409.9666833590018	2409.9666833590018	2409.9666833590018	2409.9666833590018
2409.8231503413213	2409.8231503413213	2409.8231503413213	2409.8231503413213	2409.8231503413213	2409.8231503413213	2409.8231503413213	2409.8231503413213	2409.8231503413213	2409.8231503413213	2409.8231503413213	2409.8231503413213	2409.8231503413213	2409.8231503413213	2409.8231503413213	2409.8231503413213	2409.8231503413213	2409.8231503413213	2409.8231503413213	2409.8231503413213	2409.8231503413213	2409.8231503413213	2409.8231503413213	2409.8231503413213	2409.8231503413213	2409.8231503413213	2409.8231503413213	2409.8231503413213	2409.8231503413213	2409.8231503413213
2409.5526985917822	2409.5526985917822	2409.5526985917822	2409.5526985917822	2409.5526985917822	2409.5526985917822	2409.5526985917822	2409.5526985917822	2409.5526985917822	2409.5526985917822	2409.5526985917822	2409.5526985917822	2409.5526985917822	2409.5526985917822	2409.5526985917822	2409.5526985917822	2409.5526985917822	2409.5526985917822	2409.5526985917822	2409.5526985917822	2409.5526985917822	2409.5526985917822	2409.5526985917822	2409.5526985917822	2409.5526985917822	2409.5526985917822	2409.5526985917822	2409.5526985917822	2409.5526985917822	2409.5526985917822
2409.5526985917822	2409.5526985917822	2409.5526985917822	2409.5526985917822	2409.5526985917822	2409.5526985917822	2409.5526985917822	2409.5526985917822	2409.5526985917822	2409.5526985917822	2409.5526985917822	2409.5526985917822	2409.5526985917822	2409.5526985917822	2409.5526985917822	2409.5526985917822	2409.5526985917822	2409.5526985917822	2409.5526985917822	2409.5526985917822	2409.5526985917822	2409.5526985917822	2409.5526985917822	2409.5526985917822	2409.5526985917822	2409.5526985917822	2409.5526985917822	2409.5526985917822	2409.5526985917822	2409.5526985917822
2409.4804577109267	2409.4804577109267	2409.4804577109267	2409.4804577109267	2409.4804577109267	2409.4804577109267	2409.4804577109267	2409.4804577109267	2409.4804577109267	2409.4804577109267	2409.4804577109267	2409.4804577109267	2409.4804577109267	2409.4804577109267	2409.4804577109267	2409.4804577109267	2409.4804577109267	2409.4804577109267	2409.4804577109267	2409.4804577109267	2409.4804577109267	2409.4804577109267	2409.4804577109267	2409.4804577109267	2409.4804577109267	2409.4804577109267	2409.4804577109267	2409.4804577109267	2409.4804577109267	2409.4804577109267
2409.4804577109267	2409.4804577109267	2409.4804577109267	2409.4804577109267	2409.4804577109267	2409.4804577109267	2409.4804577109267	2409.4804577109267	2409.4804577109267	2409.4804577109267	2409.4804577109267	2409.4804577109267	2409.4804577109267	2409.4804577109267	2409.4804577109267	2409.4804577109267	2409.4804577109267	2409.4804577109267	2409.4804577109267	2409.4804577109267	2409.4804577109267	2409.4804577109267	2409.4804577109267	2409.4804577109267	2409.4804577109267	2409.4804577109267	2409.4804577109267	2409.4804577109267	2409.4804577109267	2409.4804577109267
2409.4804577109267	2409.4804577109267	2409.4804577109267	2409.4804577109267	2409.4804577109267	2409.4804577109267	2409.4804577109267	2409.4804577109267	2409.4804577109267	2409.4804577109267	2409.4804577109267	2409.4804577109267	2409.4804577109267	2409.4804577109267	2409.4804577109267	2409.4804577109267	2409.4804577109267	2409.4804577109267	2409.4804577109267	2409.4804577109267	2409.4804577109267	2409.4804577109267	2409.4804577109267	2409.4804577109267	2409.4804577109267	2409.4804577109267	2409.4804577109267	2409.4804577109267	2409.4804577109267	2409.4804577109267
2409.4804577109267	2409.4804577109267	2409.4804577109267	2409.4804577109267	2409.4804577109267	2409.4804577109267	2409.4804577109267	2409.4804577109267	2409.4804577109267	2409.4804577109267	2409.4804577109267	2409.4804577109267	2409.4804577109267	2409.4804577109267	2409.4804577109267	2409.4804577109267	2409.4804577109267	2409.4804577109267	2409.4804577109267	2409.4804577109267	2409.4804577109267	2409.4804577109267	2409.4804577109267	2409.4804577109267	2409.4804577109267	2409.4804577109267	2409.4804577109267	2409.4804577109267	2409.4804577109267	2409.4804577109267
2408.4961006007875	2408.4961006007875	2408.4961006007875	2408.4961006007875	2408.4961006007875	2408.4961006007875	2408.4961006007875	2408.4961006007875	2408.4961006007875	2408.4961006007875	2408.4961006007875	2408.4961006007875	2408.4961006007875	2408.4961006007875	2408.4961006007875	2408.4961006007875	2408.4961006007875	2408.4961006007875	2408.4961006007875	2408.4961006007875	2408.4961006007875	2408.4961006007875	2408.4961006007875	2408.4961006007875	2408.4961006007875	2408.4961006007875	2408.4961006007875	2408.4961006007875	2408.4961006007875	2408.4961006007875
2408.189566785643	2408.189566785643	2408.189566785643	2408.189566785643	2408.189566785643	2408.189566785643	2408.189566785643	2408.189566785643	2408.189566785643	2408.189566785643	2408.189566785643	2408.189566785643	2408.189566785643	2408.189566785643	2408.189566785643	2408.189566785643	2408.189566785643	2408.189566785643	2408.189566785643	2408.189566785643	2408.189566785643	2408.189566785643	2408.189566785643	2408.189566785643	2408.189566785643	2408.189566785643	2408.189566785643	2408.189566785643	2408.189566785643	2408.189566785643
2408.0357390857052	2408.0357390857052	2408.0357390857052	2408.0357390857052	2408.0357390857052	2408.0357390857052	2408.0357390857052	2408.0357390857052	2408.0357390857052	2408.0357390857052	2408.0357390857052	2408.0357390857052	2408.0357390857052	2408.0357390857052	2408.0357390857052	2408.0357390857052	2408.0357390857052	2408.0357390857052	2408.0357390857052	2408.0357390857052	2408.0357390857052	2408.0357390857052	2408.0357390857052	2408.0357390857052	2408.0357390857052	2408.0357390857052	2408.0357390857052	2408.0357390857052	2408.0357390857052	2408.0357390857052
2407.4422658669705	2407.4422658669705	2407.4422658669705	2407.4422658669705	2407.4422658669705	2407.4422658669705	2407.4422658669705	2407.4422658669705	2407.4422658669705	2407.4422658669705	2407.4422658669705	2407.4422658669705	2407.4422658669705	2407.4422658669705	2407.4422658669705	2407.4422658669705	2407.4422658669705	2407.4422658669705	2407.4422658669705	2407.4422658669705	2407.4422658669705	2407.4422658669705	2407.4422658669705	2407.4422658669705	2407.4422658669705	2407.4422658669705	2407.4422658669705	2407.4422658669705	2407.4422658669705	2407.4422658669705
2407.3707180794736	2407.3707180794736	2407.3707180794736	2407.3707180794736	2407.3707180794736	2407.3707180794736	2407.3707180794736	2407.3707180794736	2407.3707180794736	2407.3707180794736	2407.3707180794736	2407.3707180794736	2407.3707180794736	2407.3707180794736	2407.3707180794736	2407.3707180794736	2407.3707180794736	2407.3707180794736	2407.3707180794736	2407.3707180794736	2407.3707180794736	2407.3707180794736	2407.3707180794736	2407.3707180794736	2407.3707180794736	2407.3707180794736	2407.3707180794736	2407.3707180794736	2407.3707180794736	2407.3707180794736
2406.1466123077603	2406.1466123077603	2406.1466123077603	2406.1466123077603	2406.1466123077603	2406.1466123077603	2406.1466123077603	2406.1466123077603	2406.1466123077603	2406.1466123077603	2406.1466123077603	2406.1466123077603	2406.1466123077603	2406.1466123077603	2406.1466123077603	2406.1466123077603	2406.1466123077603	2406.1466123077603	2406.1466123077603	2406.1466123077603	2406.1466123077603	2406.1466123077603	2406.1466123077603	2406.1466123077603	2406.1466123077603	2406.1466123077603	2406.1466123077603	2406.1466123077603	2406.1466123077603	2406.1466123077603
2406.1466123077603	2406.1466123077603	2406.1466123077603	2406.1466123077603	2406.1466123077603	2406.1466123077603	2406.1466123077603	2406.1466123077603	2406.1466123077603	2406.1466123077603	2406.1466123077603	2406.1466123077603	2406.1466123077603	2406.1466123077603	2406.1466123077603	2406.1466123077603	2406.1466123077603	2406.1466123077603	2406.1466123077603	2406.1466123077603	2406.1466123077603	2406.1466123077603	2406.1466123077603	2406.1466123077603	2406.1466123077603	2406.1466123077603	2406.1466123077603	2406.1466123077603	2406.1466123077603	2406.1466123077603
2406.1466123077603	2406.1466123077603	2406.1466123077603	2406.1466123077603	2406.1466123077603	2406.1466123077603	2406.1466123077603	2406.1466123077603	2406.1466123077603	2406.1466123077603	2406.1466123077603	2406.1466123077603	2406.1466123077603	2406.1466123077603	2406.1466123077603	2406.1466123077603	2406.1466123077603	2406.1466123077603	2406.1466123077603	2406.1466123077603	2406.1466123077603	2406.1466123077603	2406.1466123077603	2406.1466123077603	2406.1466123077603	2406.1466123077603	2406.1466123077603	2406.1466123077603	2406.1466123077603	2406.1466123077603
2406.1466123077603	2406.1466123077603	2406.1466123077603	2406.1466123077603	2406.1466123077603	2406.1466123077603	2406.1466123077603	2406.1466123077603	2406.1466123077603	2406.1466123077603	2406.1466123077603	2406.1466123077603	2406.1466123077603	2406.1466123077603	2406.1466123077603	2406.1466123077603	2406.1466123077603	2406.1466123077603	2406.1466123077603	2406.1466123077603	2406.1466123077603	2406.1466123077603	2406.1466123077603	2406.1466123077603	2406.1466123077603	2406.1466123077603	2406.1466123077603	2406.1466123077603	2406.1466123077603	2406.1466123077603
2405.3934442445607	2405.3934442445607	2405.3934442445607	2405.3934442445607	2405.3934442445607	2405.3934442445607	2405.3934442445607	2405.3934442445607	2405.3934442445607	2405.3934442445607	2405.3934442445607	2405.3934442445607	2405.3934442445607	2405.3934442445607	2405.3934442445607	2405.3934442445607	2405.3934442445607	2405.3934442445607	2405.3934442445607	2405.3934442445607	2405.3934442445607	2405.3934442445607	2405.3934442445607	2405.3934442445607	2405.3934442445607	2405.3934442445607	2405.3934442445607	2405.3934442445607	2405.3934442445607	2405.3934442445607
2404.418690456937	2404.418690456937	2404.418690456937	2404.418690456937	2404.418690456937	2404.418690456937	2404.418690456937	2404.418690456937	2404.418690456937	2404.418690456937	2404.418690456937	2404.418690456937	2404.418690456937	2404.418690456937	2404.418690456937	2404.418690456937	2404.418690456937	2404.418690456937	2404.418690456937	2404.418690456937	2404.418690456937	2404.418690456937	2404.418690456937	2404.418690456937	2404.418690456937	2404.418690456937	2404.418690456937	2404.418690456937	2404.418690456937	2404.418690456937
2404.418690456937	2404.418690456937	2404.418690456937	2404.418690456937	2404.418690456937	2404.418690456937	2404.418690456937	2404.418690456937	2404.418690456937	2404.418690456937	2404.418690456937	2404.418690456937	2404.418690456937	2404.418690456937	2404.418690456937	2404.418690456937	2404.418690456937	2404.418690456937	2404.418690456937	2404.418690456937	2404.418690456937	2404.418690456937	2404.418690456937	2404.418690456937	2404.418690456937	2404.418690456937	2404.418690456937	2404.418690456937	2404.418690456937	2404.418690456937
2404.418690456937	2404.418690456937	2404.418690456937	2404.418690456937	2404.418690456937	2404.418690456937	2404.418690456937	2404.418690456937	2404.418690456937	2404.418690456937	2404.418690456937	2404.418690456937	2404.418690456937	2404.418690456937	2404.418690456937	2404.418690456937	2404.418690456937	2404.418690456937	2404.418690456937	2404.418690456937	2404.418690456937	2404.418690456937	2404.418690456937	2404.418690456937	2404.418690456937	2404.418690456937	2404.418690456937	2404.418690456937	2404.418690456937	2404.418690456937
2404.418690456937	2404.418690456937	2404.418690456937	2404.418690456937	2404.418690456937	2404.418690456937	2404.418690456937	2404.418690456937	2404.418690456937	2404.418690456937	2404.418690456937	2404.418690456937	2404.418690456937	2404.418690456937	2404.418690456937	2404.418690456937	2404.418690456937	2404.418690456937	2404.418690456937	2404.418690456937	2404.418690456937	2404.418690456937	2404.418690456937	2404.418690456937	2404.418690456937	2404.418690456937	2404.418690456937	2404.418690456937	2404.418690456937	2404.418690456937
2404.418690456937	2404.418690456937	2404.418690456937	2404.418690456937	2404.418690456937	2404.418690456937	2404.418690456937	2404.418690456937	2404.418690456937	2404.418690456937	2404.418690456937	2404.418690456937	2404.418690456937	2404.418690456937	2404.418690456937	2404.418690456937	2404.418690456937	2404.418690456937	2404.418690456937	2404.418690456937	2404.418690456937	2404.418690456937	2404.418690456937	2404.418690456937	2404.418690456937	2404.418690456937	2404.418690456937	2404.418690456937	2404.418690456937	2404.418690456937
2404.1001511889904	2404.1001511889904	2404.1001511889904	2404.1001511889904	2404.1001511889904	2404.1001511889904	2404.1001511889904	2404.1001511889904	2404.1001511889904	2404.1001511889904	2404.1001511889904	2404.1001511889904	2404.1001511889904	2404.1001511889904	2404.1001511889904	2404.1001511889904	2404.1001511889904	2404.1001511889904	2404.1001511889904	2404.1001511889904	2404.1001511889904	2404.1001511889904	2404.1001511889904	2404.1001511889904	2404.1001511889904	2404.1001511889904	2404.1001511889904	2404.1001511889904	2404.1001511889904	2404.1001511889904
2404.1001511889904	2404.1001511889904	2404.1001511889904	2404.1001511889904	2404.1001511889904	2404.1001511889904	2404.1001511889904	2404.1001511889904	2404.1001511889904	2404.1001511889904	2404.1001511889904	2404.1001511889904	2404.1001511889904	2404.1001511889904	2404.1001511889904	2404.1001511889904	2404.1001511889904	2404.1001511889904	2404.1001511889904	2404.1001511889904	2404.1001511889904	2404.1001511889904	2404.1001511889904	2404.1001511889904	2404.1001511889904	2404.1001511889904	2404.1001511889904	2404.1001511889904	2404.1001511889904	2404.1001511889904
2403.4911193536063	2403.4911193536063	2403.4911193536063	2403.4911193536063	2403.4911193536063	2403.4911193536063	2403.4911193536063	2403.4911193536063	2403.4911193536063	2403.4911193536063	2403.4911193536063	2403.4911193536063	2403.4911193536063	2403.4911193536063	2403.4911193536063	2403.4911193536063	2403.4911193536063	2403.4911193536063	2403.4911193536063	2403.4911193536063	2403.4911193536063	2403.4911193536063	2403.4911193536063	2403.4911193536063	2403.4911193536063	2403.4911193536063	2403.4911193536063	2403.4911193536063	2403.4911193536063	2403.4911193536063
2403.4911193536063	2403.4911193536063	2403.4911193536063	2403.4911193536063	2403.4911193536063	2403.4911193536063	2403.4911193536063	2403.4911193536063	2403.4911193536063	2403.4911193536063	2403.4911193536063	2403.4911193536063	2403.4911193536063	2403.4911193536063	2403.4911193536063	2403.4911193536063	2403.4911193536063	2403.4911193536063	2403.4911193536063	2403.4911193536063	2403.4911193536063	2403.4911193536063	2403.4911193536063	2403.4911193536063	2403.4911193536063	2403.4911193536063	2403.4911193536063	2403.4911193536063	2403.4911193536063	2403.4911193536063
2403.4911193536063	2403.4911193536063	2403.4911193536063	2403.4911193536063	2403.4911193536063	2403.4911193536063	2403.4911193536063	2403.4911193536063	2403.4911193536063	2403.4911193536063	2403.4911193536063	2403.4911193536063	2403.4911193536063	2403.4911193536063	2403.4911193536063	2403.4911193536063	2403.4911193536063	2403.4911193536063	2403.4911193536063	2403.4911193536063	2403.4911193536063	2403.4911193536063	2403.4911193536063	2403.4911193536063	2403.4911193536063	2403.4911193536063	2403.4911193536063	2403.4911193536063	2403.4911193536063	2403.4911193536063
2403.006527844476	2403.006527844476	2403.006527844476	2403.006527844476	2403.006527844476	2403.006527844476	2403.006527844476	2403.006527844476	2403.006527844476	2403.006527844476	2403.006527844476	2403.006527844476	2403.006527844476	2403.006527844476	2403.006527844476	2403.006527844476	2403.006527844476	2403.006527844476	2403.006527844476	2403.006527844476	2403.006527844476	2403.006527844476	2403.006527844476	2403.006527844476	2403.006527844476	2403.006527844476	2403.006527844476	2403.006527844476	2403.006527844476	2403.006527844476
2403.006527844476	2403.006527844476	2403.006527844476	2403.006527844476	2403.006527844476	2403.006527844476	2403.006527844476	2403.006527844476	2403.006527844476	2403.006527844476	2403.006527844476	2403.006527844476	2403.006527844476	2403.006527844476	2403.006527844476	2403.006527844476	2403.006527844476	2403.006527844476	2403.006527844476	2403.006527844476	2403.006527844476	2403.006527844476	2403.006527844476	2403.006527844476	2403.006527844476	2403.006527844476	2403.006527844476	2403.006527844476	2403.006527844476	2403.006527844476
2402.663087347195	2402.663087347195	2402.663087347195	2402.663087347195	2402.663087347195	2402.663087347195	2402.663087347195	2402.663087347195	2402.663087347195	2402.663087347195	2402.663087347195	2402.663087347195	2402.663087347195	2402.663087347195	2402.663087347195	2402.663087347195	2402.663087347195	2402.663087347195	2402.663087347195	2402.663087347195	2402.663087347195	2402.663087347195	2402.663087347195	2402.663087347195	2402.663087347195	2402.663087347195	2402.663087347195	2402.663087347195	2402.663087347195	2402.663087347195
2402.6466740497044	2402.6466740497044	2402.6466740497044	2402.6466740497044	2402.6466740497044	2402.6466740497044	2402.6466740497044	2402.6466740497044	2402.6466740497044	2402.6466740497044	2402.6466740497044	2402.6466740497044	2402.6466740497044	2402.6466740497044	2402.6466740497044	2402.6466740497044	2402.6466740497044	2402.6466740497044	2402.6466740497044	2402.6466740497044	2402.6466740497044	2402.6466740497044	2402.6466740497044	2402.6466740497044	2402.6466740497044	2402.6466740497044	2402.6466740497044	2402.6466740497044	2402.6466740497044	2402.6466740497044
2402.3766156263637	2402.3766156263637	2402.3766156263637	2402.3766156263637	2402.3766156263637	2402.3766156263637	2402.3766156263637	2402.3766156263637	2402.3766156263637	2402.3766156263637	2402.3766156263637	2402.3766156263637	2402.3766156263637	2402.3766156263637	2402.3766156263637	2402.3766156263637	2402.3766156263637	2402.3766156263637	2402.3766156263637	2402.3766156263637	2402.3766156263637	2402.3766156263637	2402.3766156263637	2402.3766156263637	2402.3766156263637	2402.3766156263637	2402.3766156263637	2402.3766156263637	2402.3766156263637	2402.3766156263637
2402.3766156263637	2402.3766156263637	2402.3766156263637	2402.3766156263637	2402.3766156263637	2402.3766156263637	2402.3766156263637	2402.3766156263637	2402.3766156263637	2402.3766156263637	2402.3766156263637	2402.3766156263637	2402.3766156263637	2402.3766156263637	2402.3766156263637	2402.3766156263637	2402.3766156263637	2402.3766156263637	2402.3766156263637	2402.3766156263637	2402.3766156263637	2402.3766156263637	2402.3766156263637	2402.3766156263637	2402.3766156263637	2402.3766156263637	2402.3766156263637	2402.3766156263637	2402.3766156263637	2402.3766156263637
2402.335752305642	2402.335752305642	2402.335752305642	2402.335752305642	2402.335752305642	2402.335752305642	2402.335752305642	2402.335752305642	2402.335752305642	2402.335752305642	2402.335752305642	2402.335752305642	2402.335752305642	2402.335752305642	2402.335752305642	2402.335752305642	2402.335752305642	2402.335752305642	2402.335752305642	2402.335752305642	2402.335752305642	2402.335752305642	2402.335752305642	2402.335752305642	2402.335752305642	2402.335752305642	2402.335752305642	2402.335752305642	2402.335752305642	2402.335752305642
2401.785204020963	2401.785204020963	2401.785204020963	2401.785204020963	2401.785204020963	2401.785204020963	2401.785204020963	2401.785204020963	2401.785204020963	2401.785204020963	2401.785204020963	2401.785204020963	2401.785204020963	2401.785204020963	2401.785204020963	2401.785204020963	2401.785204020963	2401.785204020963	2401.785204020963	2401.785204020963	2401.785204020963	2401.785204020963	2401.785204020963	2401.785204020963	2401.785204020963	2401.785204020963	2401.785204020963	2401.785204020963	2401.785204020963	2401.785204020963
2401.785204020963	2401.785204020963	2401.785204020963	2401.785204020963	2401.785204020963	2401.785204020963	2401.785204020963	2401.785204020963	2401.785204020963	2401.785204020963	2401.785204020963	2401.785204020963	2401.785204020963	2401.785204020963	2401.785204020963	2401.785204020963	2401.785204020963	2401.785204020963	2401.785204020963	2401.785204020963	2401.785204020963	2401.785204020963	2401.785204020963	2401.785204020963	2401.785204020963	2401.785204020963	2401.785204020963	2401.785204020963	2401.785204020963	2401.785204020963
2401.785204020963	2401.785204020963	2401.785204020963	2401.785204020963	2401.785204020963	2401.785204020963	2401.785204020963	2401.785204020963	2401.785204020963	2401.785204020963	2401.785204020963	2401.785204020963	2401.785204020963	2401.785204020963	2401.785204020963	2401.785204020963	2401.785204020963	2401.785204020963	2401.785204020963	2401.785204020963	2401.785204020963	2401.785204020963	2401.785204020963	2401.785204020963	2401.785204020963	2401.785204020963	2401.785204020963	2401.785204020963	2401.785204020963	2401.785204020963
2401.741603051204	2401.741603051204	2401.741603051204	2401.741603051204	2401.741603051204	2401.741603051204	2401.741603051204	2401.741603051204	2401.741603051204	2401.741603051204	2401.741603051204	2401.741603051204	2401.741603051204	2401.741603051204	2401.741603051204	2401.741603051204	2401.741603051204	2401.741603051204	2401.741603051204	2401.741603051204	2401.741603051204	2401.741603051204	2401.741603051204	2401.741603051204	2401.741603051204	2401.741603051204	2401.741603051204	2401.741603051204	2401.741603051204	2401.741603051204
2401.741603051204	2401.741603051204	2401.741603051204	2401.741603051204	2401.741603051204	2401.741603051204	2401.741603051204	2401.741603051204	2401.741603051204	2401.741603051204	2401.741603051204	2401.741603051204	2401.741603051204	2401.741603051204	2401.741603051204	2401.741603051204	2401.741603051204	2401.741603051204	2401.741603051204	2401.741603051204	2401.741603051204	2401.741603051204	2401.741603051204	2401.741603051204	2401.741603051204	2401.741603051204	2401.741603051204	2401.741603051204	2401.741603051204	2401.741603051204
2401.5957622851574	2401.5957622851574	2401.5957622851574	2401.5957622851574	2401.5957622851574	2401.5957622851574	2401.5957622851574	2401.5957622851574	2401.5957622851574	2401.5957622851574	2401.5957622851574	2401.5957622851574	2401.5957622851574	2401.5957622851574	2401.5957622851574	2401.5957622851574	2401.5957622851574	2401.5957622851574	2401.5957622851574	2401.5957622851574	2401.5957622851574	2401.5957622851574	2401.5957622851574	2401.5957622851574	2401.5957622851574	2401.5957622851574	2401.5957622851574	2401.5957622851574	2401.5957622851574	2401.5957622851574
2401.5957622851574	2401.5957622851574	2401.5957622851574	2401.5957622851574	2401.5957622851574	2401.5957622851574	2401.5957622851574	2401.5957622851574	2401.5957622851574	2401.5957622851574	2401.5957622851574	2401.5957622851574	2401.5957622851574	2401.5957622851574	2401.5957622851574	2401.5957622851574	2401.5957622851574	2401.5957622851574	2401.5957622851574	2401.5957622851574	2401.5957622851574	2401.5957622851574	2401.5957622851574	2401.5957622851574	2401.5957622851574	2401.5957622851574	2401.5957622851574	2401.5957622851574	2401.5957622851574	2401.5957622851574
2401.5163897093676	2401.5163897093676	2401.5163897093676	2401.5163897093676	2401.5163897093676	2401.5163897093676	2401.5163897093676	2401.5163897093676	2401.5163897093676	2401.5163897093676	2401.5163897093676	2401.5163897093676	2401.5163897093676	2401.5163897093676	2401.5163897093676	2401.5163897093676	2401.5163897093676	2401.5163897093676	2401.5163897093676	2401.5163897093676	2401.5163897093676	2401.5163897093676	2401.5163897093676	2401.5163897093676	2401.5163897093676	2401.5163897093676	2401.5163897093676	2401.5163897093676	2401.5163897093676	2401.5163897093676
2401.5163897093676	2401.5163897093676	2401.5163897093676	2401.5163897093676	2401.5163897093676	2401.5163897093676	2401.5163897093676	2401.5163897093676	2401.5163897093676	2401.5163897093676	2401.5163897093676	2401.5163897093676	2401.5163897093676	2401.5163897093676	2401.5163897093676	2401.5163897093676	2401.5163897093676	2401.5163897093676	2401.5163897093676	2401.5163897093676	2401.5163897093676	2401.5163897093676	2401.5163897093676	2401.5163897093676	2401.5163897093676	2401.5163897093676	2401.5163897093676	2401.5163897093676	2401.5163897093676	2401.5163897093676
2401.4022839431873	2401.4022839431873	2401.4022839431873	2401.4022839431873	2401.4022839431873	2401.4022839431873	2401.4022839431873	2401.4022839431873	2401.4022839431873	2401.4022839431873	2401.4022839431873	2401.4022839431873	2401.4022839431873	2401.4022839431873	2401.4022839431873	2401.4022839431873	2401.4022839431873	2401.4022839431873	2401.4022839431873	2401.4022839431873	2401.4022839431873	2401.4022839431873	2401.4022839431873	2401.4022839431873	2401.4022839431873	2401.4022839431873	2401.4022839431873	2401.4022839431873	2401.4022839431873	2401.4022839431873
2401.4022839431873	2401.4022839431873	2401.4022839431873	2401.4022839431873	2401.4022839431873	2401.4022839431873	2401.4022839431873	2401.4022839431873	2401.4022839431873	2401.4022839431873	2401.4022839431873	2401.4022839431873	2401.4022839431873	2401.4022839431873	2401.4022839431873	2401.4022839431873	2401.4022839431873	2401.4022839431873	2401.4022839431873	2401.4022839431873	2401.4022839431873	2401.4022839431873	2401.4022839431873	2401.4022839431873	2401.4022839431873	2401.4022839431873	2401.4022839431873	2401.4022839431873	2401.4022839431873	2401.4022839431873
2401.3353398359613	2401.3353398359613	2401.3353398359613	2401.3353398359613	2401.3353398359613	2401.3353398359613	2401.3353398359613	2401.3353398359613	2401.3353398359613	2401.3353398359613	2401.3353398359613	2401.3353398359613	2401.3353398359613	2401.3353398359613	2401.3353398359613	2401.3353398359613	2401.3353398359613	2401.3353398359613	2401.3353398359613	2401.3353398359613	2401.3353398359613	2401.3353398359613	2401.3353398359613	2401.3353398359613	2401.3353398359613	2401.3353398359613	2401.3353398359613	2401.3353398359613	2401.3353398359613	2401.3353398359613
2401.249763837557	2401.249763837557	2401.249763837557	2401.249763837557	2401.249763837557	2401.249763837557	2401.249763837557	2401.249763837557	2401.249763837557	2401.249763837557	2401.249763837557	2401.249763837557	2401.249763837557	2401.249763837557	2401.249763837557	2401.249763837557	2401.249763837557	2401.249763837557	2401.249763837557	2401.249763837557	2401.249763837557	2401.249763837557	2401.249763837557	2401.249763837557	2401.249763837557	2401.249763837557	2401.249763837557	2401.249763837557	2401.249763837557	2401.249763837557
2401.239799331343	2401.239799331343	2401.239799331343	2401.239799331343	2401.239799331343	2401.239799331343	2401.239799331343	2401.239799331343	2401.239799331343	2401.239799331343	2401.239799331343	2401.239799331343	2401.239799331343	2401.239799331343	2401.239799331343	2401.239799331343	2401.239799331343	2401.239799331343	2401.239799331343	2401.239799331343	2401.239799331343	2401.239799331343	2401.239799331343	2401.239799331343	2401.239799331343	2401.239799331343	2401.239799331343	2401.239799331343	2401.239799331343	2401.239799331343
2401.239799331343	2401.239799331343	2401.239799331343	2401.239799331343	2401.239799331343	2401.239799331343	2401.239799331343	2401.239799331343	2401.239799331343	2401.239799331343	2401.239799331343	2401.239799331343	2401.239799331343	2401.239799331343	2401.239799331343	2401.239799331343	2401.239799331343	2401.239799331343	2401.239799331343	2401.239799331343	2401.239799331343	2401.239799331343	2401.239799331343	2401.239799331343	2401.239799331343	2401.239799331343	2401.239799331343	2401.239799331343	2401.239799331343	2401.239799331343
2401.1632702547213	2401.1632702547213	2401.1632702547213	2401.1632702547213	2401.1632702547213	2401.1632702547213	2401.1632702547213	2401.1632702547213	2401.1632702547213	2401.1632702547213	2401.1632702547213	2401.1632702547213	2401.1632702547213	2401.1632702547213	2401.1632702547213	2401.1632702547213	2401.1632702547213	2401.1632702547213	2401.1632702547213	2401.1632702547213	2401.1632702547213	2401.1632702547213	2401.1632702547213	2401.1632702547213	2401.1632702547213	2401.1632702547213	2401.1632702547213	2401.1632702547213	2401.1632702547213	2401.1632702547213
2401.1088718760384	2401.1088718760384	2401.1088718760384	2401.1088718760384	2401.1088718760384	2401.1088718760384	2401.1088718760384	2401.1088718760384	2401.1088718760384	2401.1088718760384	2401.1088718760384	2401.1088718760384	2401.1088718760384	2401.1088718760384	2401.1088718760384	2401.1088718760384	2401.1088718760384	2401.1088718760384	2401.1088718760384	2401.1088718760384	2401.1088718760384	2401.1088718760384	2401.1088718760384	2401.1088718760384	2401.1088718760384	2401.1088718760384	2401.1088718760384	2401.1088718760384	2401.1088718760384	2401.1088718760384
2401.078200911427	2401.078200911427	2401.078200911427	2401.078200911427	2401.078200911427	2401.078200911427	2401.078200911427	2401.078200911427	2401.078200911427	2401.078200911427	2401.078200911427	2401.078200911427	2401.078200911427	2401.078200911427	2401.078200911427	2401.078200911427	2401.078200911427	2401.078200911427	2401.078200911427	2401.078200911427	2401.078200911427	2401.078200911427	2401.078200911427	2401.078200911427	2401.078200911427	2401.078200911427	2401.078200911427	2401.078200911427	2401.078200911427	2401.078200911427
2400.9692474636413	2400.9692474636413	2400.9692474636413	2400.9692474636413	2400.9692474636413	2400.9692474636413	2400.9692474636413	2400.9692474636413	2400.9692474636413	2400.9692474636413	2400.9692474636413	2400.9692474636413	2400.9692474636413	2400.9692474636413	2400.9692474636413	2400.9692474636413	2400.9692474636413	2400.9692474636413	2400.9692474636413	2400.9692474636413	2400.9692474636413	2400.9692474636413	2400.9692474636413	2400.9692474636413	2400.9692474636413	2400.9692474636413	2400.9692474636413	2400.9692474636413	2400.9692474636413	2400.9692474636413
2400.9481015464307	2400.9481015464307	2400.9481015464307	2400.9481015464307	2400.9481015464307	2400.9481015464307	2400.9481015464307	2400.9481015464307	2400.9481015464307	2400.9481015464307	2400.9481015464307	2400.9481015464307	2400.9481015464307	2400.9481015464307	2400.9481015464307	2400.9481015464307	2400.9481015464307	2400.9481015464307	2400.9481015464307	2400.9481015464307	2400.9481015464307	2400.9481015464307	2400.9481015464307	2400.9481015464307	2400.9481015464307	2400.9481015464307	2400.9481015464307	2400.9481015464307	2400.9481015464307	2400.9481015464307
2400.8795565623827	2400.8795565623827	2400.8795565623827	2400.8795565623827	2400.8795565623827	2400.8795565623827	2400.8795565623827	2400.8795565623827	2400.8795565623827	2400.8795565623827	2400.8795565623827	2400.8795565623827	2400.8795565623827	2400.8795565623827	2400.8795565623827	2400.8795565623827	2400.8795565623827	2400.8795565623827	2400.8795565623827	2400.8795565623827	2400.8795565623827	2400.8795565623827	2400.8795565623827	2400.8795565623827	2400.8795565623827	2400.8795565623827	2400.8795565623827	2400.8795565623827	2400.8795565623827	2400.8795565623827
2400.8698240173335	2400.8698240173335	2400.8698240173335	2400.8698240173335	2400.8698240173335	2400.8698240173335	2400.8698240173335	2400.8698240173335	2400.8698240173335	2400.8698240173335	2400.8698240173335	2400.8698240173335	2400.8698240173335	2400.8698240173335	2400.8698240173335	2400.8698240173335	2400.8698240173335	2400.8698240173335	2400.8698240173335	2400.8698240173335	2400.8698240173335	2400.8698240173335	2400.8698240173335	2400.8698240173335	2400.8698240173335	2400.8698240173335	2400.8698240173335	2400.8698240173335	2400.8698240173335	2400.8698240173335
2400.739393987362	2400.739393987362	2400.739393987362	2400.739393987362	2400.739393987362	2400.739393987362	2400.739393987362	2400.739393987362	2400.739393987362	2400.739393987362	2400.739393987362	2400.739393987362	2400.739393987362	2400.739393987362	2400.739393987362	2400.739393987362	2400.739393987362	2400.739393987362	2400.739393987362	2400.739393987362	2400.739393987362	2400.739393987362	2400.739393987362	2400.739393987362	2400.739393987362	2400.739393987362	2400.739393987362	2400.739393987362	2400.739393987362	2400.739393987362
2400.739393987362	2400.739393987362	2400.739393987362	2400.739393987362	2400.739393987362	2400.739393987362	2400.739393987362	2400.739393987362	2400.739393987362	2400.739393987362	2400.739393987362	2400.739393987362	2400.739393987362	2400.739393987362	2400.739393987362	2400.739393987362	2400.739393987362	2400.739393987362	2400.739393987362	2400.739393987362	2400.739393987362	2400.739393987362	2400.739393987362	2400.739393987362	2400.739393987362	2400.739393987362	2400.739393987362	2400.739393987362	2400.739393987362	2400.739393987362
2400.7003887259407	2400.7003887259407	2400.7003887259407	2400.7003887259407	2400.7003887259407	2400.7003887259407	2400.7003887259407	2400.7003887259407	2400.7003887259407	2400.7003887259407	2400.7003887259407	2400.7003887259407	2400.7003887259407	2400.7003887259407	2400.7003887259407	2400.7003887259407	2400.7003887259407	2400.7003887259407	2400.7003887259407	2400.7003887259407	2400.7003887259407	2400.7003887259407	2400.7003887259407	2400.7003887259407	2400.7003887259407	2400.7003887259407	2400.7003887259407	2400.7003887259407	2400.7003887259407	2400.7003887259407
2400.7003887259407	2400.7003887259407	2400.7003887259407	2400.7003887259407	2400.7003887259407	2400.7003887259407	2400.7003887259407	2400.7003887259407	2400.7003887259407	2400.7003887259407	2400.7003887259407	2400.7003887259407	2400.7003887259407	2400.7003887259407	2400.7003887259407	2400.7003887259407	2400.7003887259407	2400.7003887259407	2400.7003887259407	2400.7003887259407	2400.7003887259407	2400.7003887259407	2400.7003887259407	2400.7003887259407	2400.7003887259407	2400.7003887259407	2400.7003887259407	2400.7003887259407	2400.7003887259407	2400.7003887259407
2400.647524321913	2400.647524321913	2400.647524321913	2400.647524321913	2400.647524321913	2400.647524321913	2400.647524321913	2400.647524321913	2400.647524321913	2400.647524321913	2400.647524321913	2400.647524321913	2400.647524321913	2400.647524321913	2400.647524321913	2400.647524321913	2400.647524321913	2400.647524321913	2400.647524321913	2400.647524321913	2400.647524321913	2400.647524321913	2400.647524321913	2400.647524321913	2400.647524321913	2400.647524321913	2400.647524321913	2400.647524321913	2400.647524321913	2400.647524321913
2400.6461793833955	2400.6461793833955	2400.6461793833955	2400.6461793833955	2400.6461793833955	2400.6461793833955	2400.6461793833955	2400.6461793833955	2400.6461793833955	2400.6461793833955	2400.6461793833955	2400.6461793833955	2400.6461793833955	2400.6461793833955	2400.6461793833955	2400.6461793833955	2400.6461793833955	2400.6461793833955	2400.6461793833955	2400.6461793833955	2400.6461793833955	2400.6461793833955	2400.6461793833955	2400.6461793833955	2400.6461793833955	2400.6461793833955	2400.6461793833955	2400.6461793833955	2400.6461793833955	2400.6461793833955
2400.5904756454493	2400.5904756454493	2400.5904756454493	2400.5904756454493	2400.5904756454493	2400.5904756454493	2400.5904756454493	2400.5904756454493	2400.5904756454493	2400.5904756454493	2400.5904756454493	2400.5904756454493	2400.5904756454493	2400.5904756454493	2400.5904756454493	2400.5904756454493	2400.5904756454493	2400.5904756454493	2400.5904756454493	2400.5904756454493	2400.5904756454493	2400.5904756454493	2400.5904756454493	2400.5904756454493	2400.5904756454493	2400.5904756454493	2400.5904756454493	2400.5904756454493	2400.5904756454493	2400.5904756454493
2400.5904756454493	2400.5904756454493	2400.5904756454493	2400.5904756454493	2400.5904756454493	2400.5904756454493	2400.5904756454493	2400.5904756454493	2400.5904756454493	2400.5904756454493	2400.5904756454493	2400.5904756454493	2400.5904756454493	2400.5904756454493	2400.5904756454493	2400.5904756454493	2400.5904756454493	2400.5904756454493	2400.5904756454493	2400.5904756454493	2400.5904756454493	2400.5904756454493	2400.5904756454493	2400.5904756454493	2400.5904756454493	2400.5904756454493	2400.5904756454493	2400.5904756454493	2400.5904756454493	2400.5904756454493
2400.5511506683147	2400.5511506683147	2400.5511506683147	2400.5511506683147	2400.5511506683147	2400.5511506683147	2400.5511506683147	2400.5511506683147	2400.5511506683147	2400.5511506683147	2400.5511506683147	2400.5511506683147	2400.5511506683147	2400.5511506683147	2400.5511506683147	2400.5511506683147	2400.5511506683147	2400.5511506683147	2400.5511506683147	2400.5511506683147	2400.5511506683147	2400.5511506683147	2400.5511506683147	2400.5511506683147	2400.5511506683147	2400.5511506683147	2400.5511506683147	2400.5511506683147	2400.5511506683147	2400.5511506683147
2400.491764899218	2400.491764899218	2400.491764899218	2400.491764899218	2400.491764899218	2400.491764899218	2400.491764899218	2400.491764899218	2400.491764899218	2400.491764899218	2400.491764899218	2400.491764899218	2400.491764899218	2400.491764899218	2400.491764899218	2400.491764899218	2400.491764899218	2400.491764899218	2400.491764899218	2400.491764899218	2400.491764899218	2400.491764899218	2400.491764899218	2400.491764899218	2400.491764899218	2400.491764899218	2400.491764899218	2400.491764899218	2400.491764899218	2400.491764899218
2400.43851204118	2400.43851204118	2400.43851204118	2400.43851204118	2400.43851204118	2400.43851204118	2400.43851204118	2400.43851204118	2400.43851204118	2400.43851204118	2400.43851204118	2400.43851204118	2400.43851204118	2400.43851204118	2400.43851204118	2400.43851204118	2400.43851204118	2400.43851204118	2400.43851204118	2400.43851204118	2400.43851204118	2400.43851204118	2400.43851204118	2400.43851204118	2400.43851204118	2400.43851204118	2400.43851204118	2400.43851204118	2400.43851204118	2400.43851204118
2400.410268372758	2400.410268372758	2400.410268372758	2400.410268372758	2400.410268372758	2400.410268372758	2400.410268372758	2400.410268372758	2400.410268372758	2400.410268372758	2400.410268372758	2400.410268372758	2400.410268372758	2400.410268372758	2400.410268372758	2400.410268372758	2400.410268372758	2400.410268372758	2400.410268372758	2400.410268372758	2400.410268372758	2400.410268372758	2400.410268372758	2400.410268372758	2400.410268372758	2400.410268372758	2400.410268372758	2400.410268372758	2400.410268372758	2400.410268372758
2400.410268372758	2400.410268372758	2400.410268372758	2400.410268372758	2400.410268372758	2400.410268372758	2400.410268372758	2400.410268372758	2400.410268372758	2400.410268372758	2400.410268372758	2400.410268372758	2400.410268372758	2400.410268372758	2400.410268372758	2400.410268372758	2400.410268372758	2400.410268372758	2400.410268372758	2400.410268372758	2400.410268372758	2400.410268372758	2400.410268372758	2400.410268372758	2400.410268372758	2400.410268372758	2400.410268372758	2400.410268372758	2400.410268372758	2400.410268372758
2400.410268372758	2400.410268372758	2400.410268372758	2400.410268372758	2400.410268372758	2400.410268372758	2400.410268372758	2400.410268372758	2400.410268372758	2400.410268372758	2400.410268372758	2400.410268372758	2400.410268372758	2400.410268372758	2400.410268372758	2400.410268372758	2400.410268372758	2400.410268372758	2400.410268372758	2400.410268372758	2400.410268372758	2400.410268372758	2400.410268372758	2400.410268372758	2400.410268372758	2400.410268372758	2400.410268372758	2400.410268372758	2400.410268372758	2400.410268372758
2400.3750820403357	2400.3750820403357	2400.3750820403357	2400.3750820403357	2400.3750820403357	2400.3750820403357	2400.3750820403357	2400.3750820403357	2400.3750820403357	2400.3750820403357	2400.3750820403357	2400.3750820403357	2400.3750820403357	2400.3750820403357	2400.3750820403357	2400.3750820403357	2400.3750820403357	2400.3750820403357	2400.3750820403357	2400.3750820403357	2400.3750820403357	2400.3750820403357	2400.3750820403357	2400.3750820403357	2400.3750820403357	2400.3750820403357	2400.3750820403357	2400.3750820403357	2400.3750820403357	2400.3750820403357
2400.3750820403357	2400.3750820403357	2400.3750820403357	2400.3750820403357	2400.3750820403357	2400.3750820403357	2400.3750820403357	2400.3750820403357	2400.3750820403357	2400.3750820403357	2400.3750820403357	2400.3750820403357	2400.3750820403357	2400.3750820403357	2400.3750820403357	2400.3750820403357	2400.3750820403357	2400.3750820403357	2400.3750820403357	2400.3750820403357	2400.3750820403357	2400.3750820403357	2400.3750820403357	2400.3750820403357	2400.3750820403357	2400.3750820403357	2400.3750820403357	2400.3750820403357	2400.3750820403357	2400.3750820403357
2400.337083109235	2400.337083109235	2400.337083109235	2400.337083109235	2400.337083109235	2400.337083109235	2400.337083109235	2400.337083109235	2400.337083109235	2400.337083109235	2400.337083109235	2400.337083109235	2400.337083109235	2400.337083109235	2400.337083109235	2400.337083109235	2400.337083109235	2400.337083109235	2400.337083109235	2400.337083109235	2400.337083109235	2400.337083109235	2400.337083109235	2400.337083109235	2400.337083109235	2400.337083109235	2400.337083109235	2400.337083109235	2400.337083109235	2400.337083109235
2400.306088469638	2400.306088469638	2400.306088469638	2400.306088469638	2400.306088469638	2400.306088469638	2400.306088469638	2400.306088469638	2400.306088469638	2400.306088469638	2400.306088469638	2400.306088469638	2400.306088469638	2400.306088469638	2400.306088469638	2400.306088469638	2400.306088469638	2400.306088469638	2400.306088469638	2400.306088469638	2400.306088469638	2400.306088469638	2400.306088469638	2400.306088469638	2400.306088469638	2400.306088469638	2400.306088469638	2400.306088469638	2400.306088469638	2400.306088469638
2400.2357054661393	2400.2357054661393	2400.2357054661393	2400.2357054661393	2400.2357054661393	2400.2357054661393	2400.2357054661393	2400.2357054661393	2400.2357054661393	2400.2357054661393	2400.2357054661393	2400.2357054661393	2400.2357054661393	2400.2357054661393	2400.2357054661393	2400.2357054661393	2400.2357054661393	2400.2357054661393	2400.2357054661393	2400.2357054661393	2400.2357054661393	2400.2357054661393	2400.2357054661393	2400.2357054661393	2400.2357054661393	2400.2357054661393	2400.2357054661393	2400.2357054661393	2400.2357054661393	2400.2357054661393
2400.2357054661393	2400.2357054661393	2400.2357054661393	2400.2357054661393	2400.2357054661393	2400.2357054661393	2400.2357054661393	2400.2357054661393	2400.2357054661393	2400.2357054661393	2400.2357054661393	2400.2357054661393	2400.2357054661393	2400.2357054661393	2400.2357054661393	2400.2357054661393	2400.2357054661393	2400.2357054661393	2400.2357054661393	2400.2357054661393	2400.2357054661393	2400.2357054661393	2400.2357054661393	2400.2357054661393	2400.2357054661393	2400.2357054661393	2400.2357054661393	2400.2357054661393	2400.2357054661393	2400.2357054661393
2400.2357054661393	2400.2357054661393	2400.2357054661393	2400.2357054661393	2400.2357054661393	2400.2357054661393	2400.2357054661393	2400.2357054661393	2400.2357054661393	2400.2357054661393	2400.2357054661393	2400.2357054661393	2400.2357054661393	2400.2357054661393	2400.2357054661393	2400.2357054661393	2400.2357054661393	2400.2357054661393	2400.2357054661393	2400.2357054661393	2400.2357054661393	2400.2357054661393	2400.2357054661393	2400.2357054661393	2400.2357054661393	2400.2357054661393	2400.2357054661393	2400.2357054661393	2400.2357054661393	2400.2357054661393
2400.2357054661393	2400.2357054661393	2400.2357054661393	2400.2357054661393	2400.2357054661393	2400.2357054661393	2400.2357054661393	2400.2357054661393	2400.2357054661393	2400.2357054661393	2400.2357054661393	2400.2357054661393	2400.2357054661393	2400.2357054661393	2400.2357054661393	2400.2357054661393	2400.2357054661393	2400.2357054661393	2400.2357054661393	2400.2357054661393	2400.2357054661393	2400.2357054661393	2400.2357054661393	2400.2357054661393	2400.2357054661393	2400.2357054661393	2400.2357054661393	2400.2357054661393	2400.2357054661393	2400.2357054661393
2400.2357054661393	2400.2357054661393	2400.2357054661393	2400.2357054661393	2400.2357054661393	2400.2357054661393	2400.2357054661393	2400.2357054661393	2400.2357054661393	2400.2357054661393	2400.2357054661393	2400.2357054661393	2400.2357054661393	2400.2357054661393	2400.2357054661393	2400.2357054661393	2400.2357054661393	2400.2357054661393	2400.2357054661393	2400.2357054661393	2400.2357054661393	2400.2357054661393	2400.2357054661393	2400.2357054661393	2400.2357054661393	2400.2357054661393	2400.2357054661393	2400.2357054661393	2400.2357054661393	2400.2357054661393
2400.2357054661393	2400.2357054661393	2400.2357054661393	2400.2357054661393	2400.2357054661393	2400.2357054661393	2400.2357054661393	2400.2357054661393	2400.2357054661393	2400.2357054661393	2400.2357054661393	2400.2357054661393	2400.2357054661393	2400.2357054661393	2400.2357054661393	2400.2357054661393	2400.2357054661393	2400.2357054661393	2400.2357054661393	2400.2357054661393	2400.2357054661393	2400.2357054661393	2400.2357054661393	2400.2357054661393	2400.2357054661393	2400.2357054661393	2400.2357054661393	2400.2357054661393	2400.2357054661393	2400.2357054661393
2400.2357054661393	2400.2357054661393	2400.2357054661393	2400.2357054661393	2400.2357054661393	2400.2357054661393	2400.2357054661393	2400.2357054661393	2400.2357054661393	2400.2357054661393	2400.2357054661393	2400.2357054661393	2400.2357054661393	2400.2357054661393	2400.2357054661393	2400.2357054661393	2400.2357054661393	2400.2357054661393	2400.2357054661393	2400.2357054661393	2400.2357054661393	2400.2357054661393	2400.2357054661393	2400.2357054661393	2400.2357054661393	2400.2357054661393	2400.2357054661393	2400.2357054661393	2400.2357054661393	2400.2357054661393
2400.1833496692348	2400.1833496692348	2400.1833496692348	2400.1833496692348	2400.1833496692348	2400.1833496692348	2400.1833496692348	2400.1833496692348	2400.1833496692348	2400.1833496692348	2400.1833496692348	2400.1833496692348	2400.1833496692348	2400.1833496692348	2400.1833496692348	2400.1833496692348	2400.1833496692348	2400.1833496692348	2400.1833496692348	2400.1833496692348	2400.1833496692348	2400.1833496692348	2400.1833496692348	2400.1833496692348	2400.1833496692348	2400.1833496692348	2400.1833496692348	2400.1833496692348	2400.1833496692348	2400.1833496692348
2400.1833496692348	2400.1833496692348	2400.1833496692348	2400.1833496692348	2400.1833496692348	2400.1833496692348	2400.1833496692348	2400.1833496692348	2400.1833496692348	2400.1833496692348	2400.1833496692348	2400.1833496692348	2400.1833496692348	2400.1833496692348	2400.1833496692348	2400.1833496692348	2400.1833496692348	2400.1833496692348	2400.1833496692348	2400.1833496692348	2400.1833496692348	2400.1833496692348	2400.1833496692348	2400.1833496692348	2400.1833496692348	2400.1833496692348	2400.1833496692348	2400.1833496692348	2400.1833496692348	2400.1833496692348
2400.1833496692348	2400.1833496692348	2400.1833496692348	2400.1833496692348	2400.1833496692348	2400.1833496692348	2400.1833496692348	2400.1833496692348	2400.1833496692348	2400.1833496692348	2400.1833496692348	2400.1833496692348	2400.1833496692348	2400.1833496692348	2400.1833496692348	2400.1833496692348	2400.1833496692348	2400.1833496692348	2400.1833496692348	2400.1833496692348	2400.1833496692348	2400.1833496692348	2400.1833496692348	2400.1833496692348	2400.1833496692348	2400.1833496692348	2400.1833496692348	2400.1833496692348	2400.1833496692348	2400.1833496692348
2400.1833496692348	2400.1833496692348	2400.1833496692348	2400.1833496692348	2400.1833496692348	2400.1833496692348	2400.1833496692348	2400.1833496692348	2400.1833496692348	2400.1833496692348	2400.1833496692348	2400.1833496692348	2400.1833496692348	2400.1833496692348	2400.1833496692348	2400.1833496692348	2400.1833496692348	2400.1833496692348	2400.1833496692348	2400.1833496692348	2400.1833496692348	2400.1833496692348	2400.1833496692348	2400.1833496692348	2400.1833496692348	2400.1833496692348	2400.1833496692348	2400.1833496692348	2400.1833496692348	2400.1833496692348
2400.1730133554347	2400.1730133554347	2400.1730133554347	2400.1730133554347	2400.1730133554347	2400.1730133554347	2400.1730133554347	2400.1730133554347	2400.1730133554347	2400.1730133554347	2400.1730133554347	2400.1730133554347	2400.1730133554347	2400.1730133554347	2400.1730133554347	2400.1730133554347	2400.1730133554347	2400.1730133554347	2400.1730133554347	2400.1730133554347	2400.1730133554347	2400.1730133554347	2400.1730133554347	2400.1730133554347	2400.1730133554347	2400.1730133554347	2400.1730133554347	2400.1730133554347	2400.1730133554347	2400.1730133554347
2400.160343061083	2400.160343061083	2400.160343061083	2400.160343061083	2400.160343061083	2400.160343061083	2400.160343061083	2400.160343061083	2400.160343061083	2400.160343061083	2400.160343061083	2400.160343061083	2400.160343061083	2400.160343061083	2400.160343061083	2400.160343061083	2400.160343061083	2400.160343061083	2400.160343061083	2400.160343061083	2400.160343061083	2400.160343061083	2400.160343061083	2400.160343061083	2400.160343061083	2400.160343061083	2400.160343061083	2400.160343061083	2400.160343061083	2400.160343061083
2400.1558222819963	2400.1558222819963	2400.1558222819963	2400.1558222819963	2400.1558222819963	2400.1558222819963	2400.1558222819963	2400.1558222819963	2400.1558222819963	2400.1558222819963	2400.1558222819963	2400.1558222819963	2400.1558222819963	2400.1558222819963	2400.1558222819963	2400.1558222819963	2400.1558222819963	2400.1558222819963	2400.1558222819963	2400.1558222819963	2400.1558222819963	2400.1558222819963	2400.1558222819963	2400.1558222819963	2400.1558222819963	2400.1558222819963	2400.1558222819963	2400.1558222819963	2400.1558222819963	2400.1558222819963
2400.1364177918313	2400.1364177918313	2400.1364177918313	2400.1364177918313	2400.1364177918313	2400.1364177918313	2400.1364177918313	2400.1364177918313	2400.1364177918313	2400.1364177918313	2400.1364177918313	2400.1364177918313	2400.1364177918313	2400.1364177918313	2400.1364177918313	2400.1364177918313	2400.1364177918313	2400.1364177918313	2400.1364177918313	2400.1364177918313	2400.1364177918313	2400.1364177918313	2400.1364177918313	2400.1364177918313	2400.1364177918313	2400.1364177918313	2400.1364177918313	2400.1364177918313	2400.1364177918313	2400.1364177918313
2400.1364177918313	2400.1364177918313	2400.1364177918313	2400.1364177918313	2400.1364177918313	2400.1364177918313	2400.1364177918313	2400.1364177918313	2400.1364177918313	2400.1364177918313	2400.1364177918313	2400.1364177918313	2400.1364177918313	2400.1364177918313	2400.1364177918313	2400.1364177918313	2400.1364177918313	2400.1364177918313	2400.1364177918313	2400.1364177918313	2400.1364177918313	2400.1364177918313	2400.1364177918313	2400.1364177918313	2400.1364177918313	2400.1364177918313	2400.1364177918313	2400.1364177918313	2400.1364177918313	2400.1364177918313
2400.131372797705	2400.131372797705	2400.131372797705	2400.131372797705	2400.131372797705	2400.131372797705	2400.131372797705	2400.131372797705	2400.131372797705	2400.131372797705	2400.131372797705	2400.131372797705	2400.131372797705	2400.131372797705	2400.131372797705	2400.131372797705	2400.131372797705	2400.131372797705	2400.131372797705	2400.131372797705	2400.131372797705	2400.131372797705	2400.131372797705	2400.131372797705	2400.131372797705	2400.131372797705	2400.131372797705	2400.131372797705	2400.131372797705	2400.131372797705
2400.098763761465	2400.098763761465	2400.098763761465	2400.098763761465	2400.098763761465	2400.098763761465	2400.098763761465	2400.098763761465	2400.098763761465	2400.098763761465	2400.098763761465	2400.098763761465	2400.098763761465	2400.098763761465	2400.098763761465	2400.098763761465	2400.098763761465	2400.098763761465	2400.098763761465	2400.098763761465	2400.098763761465	2400.098763761465	2400.098763761465	2400.098763761465	2400.098763761465	2400.098763761465	2400.098763761465	2400.098763761465	2400.098763761465	2400.098763761465
2400.098763761465	2400.098763761465	2400.098763761465	2400.098763761465	2400.098763761465	2400.098763761465	2400.098763761465	2400.098763761465	2400.098763761465	2400.098763761465	2400.098763761465	2400.098763761465	2400.098763761465	2400.098763761465	2400.098763761465	2400.098763761465	2400.098763761465	2400.098763761465	2400.098763761465	2400.098763761465	2400.098763761465	2400.098763761465	2400.098763761465	2400.098763761465	2400.098763761465	2400.098763761465	2400.098763761465	2400.098763761465	2400.098763761465	2400.098763761465
2400.098763761465	2400.098763761465	2400.098763761465	2400.098763761465	2400.098763761465	2400.098763761465	2400.098763761465	2400.098763761465	2400.098763761465	2400.098763761465	2400.098763761465	2400.098763761465	2400.098763761465	2400.098763761465	2400.098763761465	2400.098763761465	2400.098763761465	2400.098763761465	2400.098763761465	2400.098763761465	2400.098763761465	2400.098763761465	2400.098763761465	2400.098763761465	2400.098763761465	2400.098763761465	2400.098763761465	2400.098763761465	2400.098763761465	2400.098763761465
2400.098763761465	2400.098763761465	2400.098763761465	2400.098763761465	2400.098763761465	2400.098763761465	2400.098763761465	2400.098763761465	2400.098763761465	2400.098763761465	2400.098763761465	2400.098763761465	2400.098763761465	2400.098763761465	2400.098763761465	2400.098763761465	2400.098763761465	2400.098763761465	2400.098763761465	2400.098763761465	2400.098763761465	2400.098763761465	2400.098763761465	2400.098763761465	2400.098763761465	2400.098763761465	2400.098763761465	2400.098763761465	2400.098763761465	2400.098763761465
2400.098763761465	2400.098763761465	2400.098763761465	2400.098763761465	2400.098763761465	2400.098763761465	2400.098763761465	2400.098763761465	2400.098763761465	2400.098763761465	2400.098763761465	2400.098763761465	2400.098763761465	2400.098763761465	2400.098763761465	2400.098763761465	2400.098763761465	2400.098763761465	2400.098763761465	2400.098763761465	2400.098763761465	2400.098763761465	2400.098763761465	2400.098763761465	2400.098763761465	2400.098763761465	2400.098763761465	2400.098763761465	2400.098763761465	2400.098763761465
2400.084492238932	2400.084492238932	2400.084492238932	2400.084492238932	2400.084492238932	2400.084492238932	2400.084492238932	2400.084492238932	2400.084492238932	2400.084492238932	2400.084492238932	2400.084492238932	2400.084492238932	2400.084492238932	2400.084492238932	2400.084492238932	2400.084492238932	2400.084492238932	2400.084492238932	2400.084492238932	2400.084492238932	2400.084492238932	2400.084492238932	2400.084492238932	2400.084492238932	2400.084492238932	2400.084492238932	2400.084492238932	2400.084492238932	2400.084492238932
2400.084492238932	2400.084492238932	2400.084492238932	2400.084492238932	2400.084492238932	2400.084492238932	2400.084492238932	2400.084492238932	2400.084492238932	2400.084492238932	2400.084492238932	2400.084492238932	2400.084492238932	2400.084492238932	2400.084492238932	2400.084492238932	2400.084492238932	2400.084492238932	2400.084492238932	2400.084492238932	2400.084492238932	2400.084492238932	2400.084492238932	2400.084492238932	2400.084492238932	2400.084492238932	2400.084492238932	2400.084492238932	2400.084492238932	2400.084492238932
2400.0816243160325	2400.0816243160325	2400.0816243160325	2400.0816243160325	2400.0816243160325	2400.0816243160325	2400.0816243160325	2400.0816243160325	2400.0816243160325	2400.0816243160325	2400.0816243160325	2400.0816243160325	2400.0816243160325	2400.0816243160325	2400.0816243160325	2400.0816243160325	2400.0816243160325	2400.0816243160325	2400.0816243160325	2400.0816243160325	2400.0816243160325	2400.0816243160325	2400.0816243160325	2400.0816243160325	2400.0816243160325	2400.0816243160325	2400.0816243160325	2400.0816243160325	2400.0816243160325	2400.0816243160325
2400.0816243160325	2400.0816243160325	2400.0816243160325	2400.0816243160325	2400.0816243160325	2400.0816243160325	2400.0816243160325	2400.0816243160325	2400.0816243160325	2400.0816243160325	2400.0816243160325	2400.0816243160325	2400.0816243160325	2400.0816243160325	2400.0816243160325	2400.0816243160325	2400.0816243160325	2400.0816243160325	2400.0816243160325	2400.0816243160325	2400.0816243160325	2400.0816243160325	2400.0816243160325	2400.0816243160325	2400.0816243160325	2400.0816243160325	2400.0816243160325	2400.0816243160325	2400.0816243160325	2400.0816243160325
2400.0765194934434	2400.0765194934434	2400.0765194934434	2400.0765194934434	2400.0765194934434	2400.0765194934434	2400.0765194934434	2400.0765194934434	2400.0765194934434	2400.0765194934434	2400.0765194934434	2400.0765194934434	2400.0765194934434	2400.0765194934434	2400.0765194934434	2400.0765194934434	2400.0765194934434	2400.0765194934434	2400.0765194934434	2400.0765194934434	2400.0765194934434	2400.0765194934434	2400.0765194934434	2400.0765194934434	2400.0765194934434	2400.0765194934434	2400.0765194934434	2400.0765194934434	2400.0765194934434	2400.0765194934434
2400.065752516284	2400.065752516284	2400.065752516284	2400.065752516284	2400.065752516284	2400.065752516284	2400.065752516284	2400.065752516284	2400.065752516284	2400.065752516284	2400.065752516284	2400.065752516284	2400.065752516284	2400.065752516284	2400.065752516284	2400.065752516284	2400.065752516284	2400.065752516284	2400.065752516284	2400.065752516284	2400.065752516284	2400.065752516284	2400.065752516284	2400.065752516284	2400.065752516284	2400.065752516284	2400.065752516284	2400.065752516284	2400.065752516284	2400.065752516284
2400.065752516284	2400.065752516284	2400.065752516284	2400.065752516284	2400.065752516284	2400.065752516284	2400.065752516284	2400.065752516284	2400.065752516284	2400.065752516284	2400.065752516284	2400.065752516284	2400.065752516284	2400.065752516284	2400.065752516284	2400.065752516284	2400.065752516284	2400.065752516284	2400.065752516284	2400.065752516284	2400.065752516284	2400.065752516284	2400.065752516284	2400.065752516284	2400.065752516284	2400.065752516284	2400.065752516284	2400.065752516284	2400.065752516284	2400.065752516284
2400.065752516284	2400.065752516284	2400.065752516284	2400.065752516284	2400.065752516284	2400.065752516284	2400.065752516284	2400.065752516284	2400.065752516284	2400.065752516284	2400.065752516284	2400.065752516284	2400.065752516284	2400.065752516284	2400.065752516284	2400.065752516284	2400.065752516284	2400.065752516284	2400.065752516284	2400.065752516284	2400.065752516284	2400.065752516284	2400.065752516284	2400.065752516284	2400.065752516284	2400.065752516284	2400.065752516284	2400.065752516284	2400.065752516284	2400.065752516284
2400.062698602531	2400.062698602531	2400.062698602531	2400.062698602531	2400.062698602531	2400.062698602531	2400.062698602531	2400.062698602531	2400.062698602531	2400.062698602531	2400.062698602531	2400.062698602531	2400.062698602531	2400.062698602531	2400.062698602531	2400.062698602531	2400.062698602531	2400.062698602531	2400.062698602531	2400.062698602531	2400.062698602531	2400.062698602531	2400.062698602531	2400.062698602531	2400.062698602531	2400.062698602531	2400.062698602531	2400.062698602531	2400.062698602531	2400.062698602531
2400.0614617083015	2400.0614617083015	2400.0614617083015	2400.0614617083015	2400.0614617083015	2400.0614617083015	2400.0614617083015	2400.0614617083015	2400.0614617083015	2400.0614617083015	2400.0614617083015	2400.0614617083015	2400.0614617083015	2400.0614617083015	2400.0614617083015	2400.0614617083015	2400.0614617083015	2400.0614617083015	2400.0614617083015	2400.0614617083015	2400.0614617083015	2400.0614617083015	2400.0614617083015	2400.0614617083015	2400.0614617083015	2400.0614617083015	2400.0614617083015	2400.0614617083015	2400.0614617083015	2400.0614617083015
2400.0455257787376	2400.0455257787376	2400.0455257787376	2400.0455257787376	2400.0455257787376	2400.0455257787376	2400.0455257787376	2400.0455257787376	2400.0455257787376	2400.0455257787376	2400.0455257787376	2400.0455257787376	2400.0455257787376	2400.0455257787376	2400.0455257787376	2400.0455257787376	2400.0455257787376	2400.0455257787376	2400.0455257787376	2400.0455257787376	2400.0455257787376	2400.0455257787376	2400.0455257787376	2400.0455257787376	2400.0455257787376	2400.0455257787376	2400.0455257787376	2400.0455257787376	2400.0455257787376	2400.0455257787376
2400.0455257787376	2400.0455257787376	2400.0455257787376	2400.0455257787376	2400.0455257787376	2400.0455257787376	2400.0455257787376	2400.0455257787376	2400.0455257787376	2400.0455257787376	2400.0455257787376	2400.0455257787376	2400.0455257787376	2400.0455257787376	2400.0455257787376	2400.0455257787376	2400.0455257787376	2400.0455257787376	2400.0455257787376	2400.0455257787376	2400.0455257787376	2400.0455257787376	2400.0455257787376	2400.0455257787376	2400.0455257787376	2400.0455257787376	2400.0455257787376	2400.0455257787376	2400.0455257787376	2400.0455257787376
2400.0455257787376	2400.0455257787376	2400.0455257787376	2400.0455257787376	2400.0455257787376	2400.0455257787376	2400.0455257787376	2400.0455257787376	2400.0455257787376	2400.0455257787376	2400.0455257787376	2400.0455257787376	2400.0455257787376	2400.0455257787376	2400.0455257787376	2400.0455257787376	2400.0455257787376	2400.0455257787376	2400.0455257787376	2400.0455257787376	2400.0455257787376	2400.0455257787376	2400.0455257787376	2400.0455257787376	2400.0455257787376	2400.0455257787376	2400.0455257787376	2400.0455257787376	2400.0455257787376	2400.0455257787376
2400.0455257787376	2400.0455257787376	2400.0455257787376	2400.0455257787376	2400.0455257787376	2400.0455257787376	2400.0455257787376	2400.0455257787376	2400.0455257787376	2400.0455257787376	2400.0455257787376	2400.0455257787376	2400.0455257787376	2400.0455257787376	2400.0455257787376	2400.0455257787376	2400.0455257787376	2400.0455257787376	2400.0455257787376	2400.0455257787376	2400.0455257787376	2400.0455257787376	2400.0455257787376	2400.0455257787376	2400.0455257787376	2400.0455257787376	2400.0455257787376	2400.0455257787376	2400.0455257787376	2400.0455257787376
2400.042288509907	2400.042288509907	2400.042288509907	2400.042288509907	2400.042288509907	2400.042288509907	2400.042288509907	2400.042288509907	2400.042288509907	2400.042288509907	2400.042288509907	2400.042288509907	2400.042288509907	2400.042288509907	2400.042288509907	2400.042288509907	2400.042288509907	2400.042288509907	2400.042288509907	2400.042288509907	2400.042288509907	2400.042288509907	2400.042288509907	2400.042288509907	2400.042288509907	2400.042288509907	2400.042288509907	2400.042288509907	2400.042288509907	2400.042288509907
2400.0401219114797	2400.0401219114797	2400.0401219114797	2400.0401219114797	2400.0401219114797	2400.0401219114797	2400.0401219114797	2400.0401219114797	2400.0401219114797	2400.0401219114797	2400.0401219114797	2400.0401219114797	2400.0401219114797	2400.0401219114797	2400.0401219114797	2400.0401219114797	2400.0401219114797	2400.0401219114797	2400.0401219114797	2400.0401219114797	2400.0401219114797	2400.0401219114797	2400.0401219114797	2400.0401219114797	2400.0401219114797	2400.0401219114797	2400.0401219114797	2400.0401219114797	2400.0401219114797	2400.0401219114797
2400.032167492117	2400.032167492117	2400.032167492117	2400.032167492117	2400.032167492117	2400.032167492117	2400.032167492117	2400.032167492117	2400.032167492117	2400.032167492117	2400.032167492117	2400.032167492117	2400.032167492117	2400.032167492117	2400.032167492117	2400.032167492117	2400.032167492117	2400.032167492117	2400.032167492117	2400.032167492117	2400.032167492117	2400.032167492117	2400.032167492117	2400.032167492117	2400.032167492117	2400.032167492117	2400.032167492117	2400.032167492117	2400.032167492117	2400.032167492117
2400.032167492117	2400.032167492117	2400.032167492117	2400.032167492117	2400.032167492117	2400.032167492117	2400.032167492117	2400.032167492117	2400.032167492117	2400.032167492117	2400.032167492117	2400.032167492117	2400.032167492117	2400.032167492117	2400.032167492117	2400.032167492117	2400.032167492117	2400.032167492117	2400.032167492117	2400.032167492117	2400.032167492117	2400.032167492117	2400.032167492117	2400.032167492117	2400.032167492117	2400.032167492117	2400.032167492117	2400.032167492117	2400.032167492117	2400.032167492117
2400.032167492117	2400.032167492117	2400.032167492117	2400.032167492117	2400.032167492117	2400.032167492117	2400.032167492117	2400.032167492117	2400.032167492117	2400.032167492117	2400.032167492117	2400.032167492117	2400.032167492117	2400.032167492117	2400.032167492117	2400.032167492117	2400.032167492117	2400.032167492117	2400.032167492117	2400.032167492117	2400.032167492117	2400.032167492117	2400.032167492117	2400.032167492117	2400.032167492117	2400.032167492117	2400.032167492117	2400.032167492117	2400.032167492117	2400.032167492117
2400.032167492117	2400.032167492117	2400.032167492117	2400.032167492117	2400.032167492117	2400.032167492117	2400.032167492117	2400.032167492117	2400.032167492117	2400.032167492117	2400.032167492117	2400.032167492117	2400.032167492117	2400.032167492117	2400.032167492117	2400.032167492117	2400.032167492117	2400.032167492117	2400.032167492117	2400.032167492117	2400.032167492117	2400.032167492117	2400.032167492117	2400.032167492117	2400.032167492117	2400.032167492117	2400.032167492117	2400.032167492117	2400.032167492117	2400.032167492117
2400.0251733499936	2400.0251733499936	2400.0251733499936	2400.0251733499936	2400.0251733499936	2400.0251733499936	2400.0251733499936	2400.0251733499936	2400.0251733499936	2400.0251733499936	2400.0251733499936	2400.0251733499936	2400.0251733499936	2400.0251733499936	2400.0251733499936	2400.0251733499936	2400.0251733499936	2400.0251733499936	2400.0251733499936	2400.0251733499936	2400.0251733499936	2400.0251733499936	2400.0251733499936	2400.0251733499936	2400.0251733499936	2400.0251733499936	2400.0251733499936	2400.0251733499936	2400.0251733499936	2400.0251733499936
2400.0251733499936	2400.0251733499936	2400.0251733499936	2400.0251733499936	2400.0251733499936	2400.0251733499936	2400.0251733499936	2400.0251733499936	2400.0251733499936	2400.0251733499936	2400.0251733499936	2400.0251733499936	2400.0251733499936	2400.0251733499936	2400.0251733499936	2400.0251733499936	2400.0251733499936	2400.0251733499936	2400.0251733499936	2400.0251733499936	2400.0251733499936	2400.0251733499936	2400.0251733499936	2400.0251733499936	2400.0251733499936	2400.0251733499936	2400.0251733499936	2400.0251733499936	2400.0251733499936	2400.0251733499936
2400.0251733499936	2400.0251733499936	2400.0251733499936	2400.0251733499936	2400.0251733499936	2400.0251733499936	2400.0251733499936	2400.0251733499936	2400.0251733499936	2400.0251733499936	2400.0251733499936	2400.0251733499936	2400.0251733499936	2400.0251733499936	2400.0251733499936	2400.0251733499936	2400.0251733499936	2400.0251733499936	2400.0251733499936	2400.0251733499936	2400.0251733499936	2400.0251733499936	2400.0251733499936	2400.0251733499936	2400.0251733499936	2400.0251733499936	2400.0251733499936	2400.0251733499936	2400.0251733499936	2400.0251733499936
2400.0251733499936	2400.0251733499936	2400.0251733499936	2400.0251733499936	2400.0251733499936	2400.0251733499936	2400.0251733499936	2400.0251733499936	2400.0251733499936	2400.0251733499936	2400.0251733499936	2400.0251733499936	2400.0251733499936	2400.0251733499936	2400.0251733499936	2400.0251733499936	2400.0251733499936	2400.0251733499936	2400.0251733499936	2400.0251733499936	2400.0251733499936	2400.0251733499936	2400.0251733499936	2400.0251733499936	2400.0251733499936	2400.0251733499936	2400.0251733499936	2400.0251733499936	2400.0251733499936	2400.0251733499936
2400.0251733499936	2400.0251733499936	2400.0251733499936	2400.0251733499936	2400.0251733499936	2400.0251733499936	2400.0251733499936	2400.0251733499936	2400.0251733499936	2400.0251733499936	2400.0251733499936	2400.0251733499936	2400.0251733499936	2400.0251733499936	2400.0251733499936	2400.0251733499936	2400.0251733499936	2400.0251733499936	2400.0251733499936	2400.0251733499936	2400.0251733499936	2400.0251733499936	2400.0251733499936	2400.0251733499936	2400.0251733499936	2400.0251733499936	2400.0251733499936	2400.0251733499936	2400.0251733499936	2400.0251733499936
2400.0227534954197	2400.0227534954197	2400.0227534954197	2400.0227534954197	2400.0227534954197	2400.0227534954197	2400.0227534954197	2400.0227534954197	2400.0227534954197	2400.0227534954197	2400.0227534954197	2400.0227534954197	2400.0227534954197	2400.0227534954197	2400.0227534954197	2400.0227534954197	2400.0227534954197	2400.0227534954197	2400.0227534954197	2400.0227534954197	2400.0227534954197	2400.0227534954197	2400.0227534954197	2400.0227534954197	2400.0227534954197	2400.0227534954197	2400.0227534954197	2400.0227534954197	2400.0227534954197	2400.0227534954197
2400.0226890063645	2400.0226890063645	2400.0226890063645	2400.0226890063645	2400.0226890063645	2400.0226890063645	2400.0226890063645	2400.0226890063645	2400.0226890063645	2400.0226890063645	2400.0226890063645	2400.0226890063645	2400.0226890063645	2400.0226890063645	2400.0226890063645	2400.0226890063645	2400.0226890063645	2400.0226890063645	2400.0226890063645	2400.0226890063645	2400.0226890063645	2400.0226890063645	2400.0226890063645	2400.0226890063645	2400.0226890063645	2400.0226890063645	2400.0226890063645	2400.0226890063645	2400.0226890063645	2400.0226890063645
2400.0201642473803	2400.0201642473803	2400.0201642473803	2400.0201642473803	2400.0201642473803	2400.0201642473803	2400.0201642473803	2400.0201642473803	2400.0201642473803	2400.0201642473803	2400.0201642473803	2400.0201642473803	2400.0201642473803	2400.0201642473803	2400.0201642473803	2400.0201642473803	2400.0201642473803	2400.0201642473803	2400.0201642473803	2400.0201642473803	2400.0201642473803	2400.0201642473803	2400.0201642473803	2400.0201642473803	2400.0201642473803	2400.0201642473803	2400.0201642473803	2400.0201642473803	2400.0201642473803	2400.0201642473803
2400.0162188542545	2400.0162188542545	2400.0162188542545	2400.0162188542545	2400.0162188542545	2400.0162188542545	2400.0162188542545	2400.0162188542545	2400.0162188542545	2400.0162188542545	2400.0162188542545	2400.0162188542545	2400.0162188542545	2400.0162188542545	2400.0162188542545	2400.0162188542545	2400.0162188542545	2400.0162188542545	2400.0162188542545	2400.0162188542545	2400.0162188542545	2400.0162188542545	2400.0162188542545	2400.0162188542545	2400.0162188542545	2400.0162188542545	2400.0162188542545	2400.0162188542545	2400.0162188542545	2400.0162188542545
2400.0162188542545	2400.0162188542545	2400.0162188542545	2400.0162188542545	2400.0162188542545	2400.0162188542545	2400.0162188542545	2400.0162188542545	2400.0162188542545	2400.0162188542545	2400.0162188542545	2400.0162188542545	2400.0162188542545	2400.0162188542545	2400.0162188542545	2400.0162188542545	2400.0162188542545	2400.0162188542545	2400.0162188542545	2400.0162188542545	2400.0162188542545	2400.0162188542545	2400.0162188542545	2400.0162188542545	2400.0162188542545	2400.0162188542545	2400.0162188542545	2400.0162188542545	2400.0162188542545	2400.0162188542545
2400.0162188542545	2400.0162188542545	2400.0162188542545	2400.0162188542545	2400.0162188542545	2400.0162188542545	2400.0162188542545	2400.0162188542545	2400.0162188542545	2400.0162188542545	2400.0162188542545	2400.0162188542545	2400.0162188542545	2400.0162188542545	2400.0162188542545	2400.0162188542545	2400.0162188542545	2400.0162188542545	2400.0162188542545	2400.0162188542545	2400.0162188542545	2400.0162188542545	2400.0162188542545	2400.0162188542545	2400.0162188542545	2400.0162188542545	2400.0162188542545	2400.0162188542545	2400.0162188542545	2400.0162188542545
2400.0162188542545	2400.0162188542545	2400.0162188542545	2400.0162188542545	2400.0162188542545	2400.0162188542545	2400.0162188542545	2400.0162188542545	2400.0162188542545	2400.0162188542545	2400.0162188542545	2400.0162188542545	2400.0162188542545	2400.0162188542545	2400.0162188542545	2400.0162188542545	2400.0162188542545	2400.0162188542545	2400.0162188542545	2400.0162188542545	2400.0162188542545	2400.0162188542545	2400.0162188542545	2400.0162188542545	2400.0162188542545	2400.0162188542545	2400.0162188542545	2400.0162188542545	2400.0162188542545	2400.0162188542545
2400.0161235147075	2400.0161235147075	2400.0161235147075	2400.0161235147075	2400.0161235147075	2400.0161235147075	2400.0161235147075	2400.0161235147075	2400.0161235147075	2400.0161235147075	2400.0161235147075	2400.0161235147075	2400.0161235147075	2400.0161235147075	2400.0161235147075	2400.0161235147075	2400.0161235147075	2400.0161235147075	2400.0161235147075	2400.0161235147075	2400.0161235147075	2400.0161235147075	2400.0161235147075	2400.0161235147075	2400.0161235147075	2400.0161235147075	2400.0161235147075	2400.0161235147075	2400.0161235147075	2400.0161235147075
2400.0161235147075	2400.0161235147075	2400.0161235147075	2400.0161235147075	2400.0161235147075	2400.0161235147075	2400.0161235147075	2400.0161235147075	2400.0161235147075	2400.0161235147075	2400.0161235147075	2400.0161235147075	2400.0161235147075	2400.0161235147075	2400.0161235147075	2400.0161235147075	2400.0161235147075	2400.0161235147075	2400.0161235147075	2400.0161235147075	2400.0161235147075	2400.0161235147075	2400.0161235147075	2400.0161235147075	2400.0161235147075	2400.0161235147075	2400.0161235147075	2400.0161235147075	2400.0161235147075	2400.0161235147075
2400.0161235147075	2400.0161235147075	2400.0161235147075	2400.0161235147075	2400.0161235147075	2400.0161235147075	2400.0161235147075	2400.0161235147075	2400.0161235147075	2400.0161235147075	2400.0161235147075	2400.0161235147075	2400.0161235147075	2400.0161235147075	2400.0161235147075	2400.0161235147075	2400.0161235147075	2400.0161235147075	2400.0161235147075	2400.0161235147075	2400.0161235147075	2400.0161235147075	2400.0161235147075	2400.0161235147075	2400.0161235147075	2400.0161235147075	2400.0161235147075	2400.0161235147075	2400.0161235147075	2400.0161235147075
2400.0151572963637	2400.0151572963637	2400.0151572963637	2400.0151572963637	2400.0151572963637	2400.0151572963637	2400.0151572963637	2400.0151572963637	2400.0151572963637	2400.0151572963637	2400.0151572963637	2400.0151572963637	2400.0151572963637	2400.0151572963637	2400.0151572963637	2400.0151572963637	2400.0151572963637	2400.0151572963637	2400.0151572963637	2400.0151572963637	2400.0151572963637	2400.0151572963637	2400.0151572963637	2400.0151572963637	2400.0151572963637	2400.0151572963637	2400.0151572963637	2400.0151572963637	2400.0151572963637	2400.0151572963637
2400.015096087579	2400.015096087579	2400.015096087579	2400.015096087579	2400.015096087579	2400.015096087579	2400.015096087579	2400.015096087579	2400.015096087579	2400.015096087579	2400.015096087579	2400.015096087579	2400.015096087579	2400.015096087579	2400.015096087579	2400.015096087579	2400.015096087579	2400.015096087579	2400.015096087579	2400.015096087579	2400.015096087579	2400.015096087579	2400.015096087579	2400.015096087579	2400.015096087579	2400.015096087579	2400.015096087579	2400.015096087579	2400.015096087579	2400.015096087579
2400.012989483842	2400.012989483842	2400.012989483842	2400.012989483842	2400.012989483842	2400.012989483842	2400.012989483842	2400.012989483842	2400.012989483842	2400.012989483842	2400.012989483842	2400.012989483842	2400.012989483842	2400.012989483842	2400.012989483842	2400.012989483842	2400.012989483842	2400.012989483842	2400.012989483842	2400.012989483842	2400.012989483842	2400.012989483842	2400.012989483842	2400.012989483842	2400.012989483842	2400.012989483842	2400.012989483842	2400.012989483842	2400.012989483842	2400.012989483842
2400.0115704151513	2400.0115704151513	2400.0115704151513	2400.0115704151513	2400.0115704151513	2400.0115704151513	2400.0115704151513	2400.0115704151513	2400.0115704151513	2400.0115704151513	2400.0115704151513	2400.0115704151513	2400.0115704151513	2400.0115704151513	2400.0115704151513	2400.0115704151513	2400.0115704151513	2400.0115704151513	2400.0115704151513	2400.0115704151513	2400.0115704151513	2400.0115704151513	2400.0115704151513	2400.0115704151513	2400.0115704151513	2400.0115704151513	2400.0115704151513	2400.0115704151513	2400.0115704151513	2400.0115704151513
2400.0115704151513	2400.0115704151513	2400.0115704151513	2400.0115704151513	2400.0115704151513	2400.0115704151513	2400.0115704151513	2400.0115704151513	2400.0115704151513	2400.0115704151513	2400.0115704151513	2400.0115704151513	2400.0115704151513	2400.0115704151513	2400.0115704151513	2400.0115704151513	2400.0115704151513	2400.0115704151513	2400.0115704151513	2400.0115704151513	2400.0115704151513	2400.0115704151513	2400.0115704151513	2400.0115704151513	2400.0115704151513	2400.0115704151513	2400.0115704151513	2400.0115704151513	2400.0115704151513	2400.0115704151513
2400.0115704151513	2400.0115704151513	2400.0115704151513	2400.0115704151513	2400.0115704151513	2400.0115704151513	2400.0115704151513	2400.0115704151513	2400.0115704151513	2400.0115704151513	2400.0115704151513	2400.0115704151513	2400.0115704151513	2400.0115704151513	2400.0115704151513	2400.0115704151513	2400.0115704151513	2400.0115704151513	2400.0115704151513	2400.0115704151513	2400.0115704151513	2400.0115704151513	2400.0115704151513	2400.0115704151513	2400.0115704151513	2400.0115704151513	2400.0115704151513	2400.0115704151513	2400.0115704151513	2400.0115704151513
2400.010168058283	2400.010168058283	2400.010168058283	2400.010168058283	2400.010168058283	2400.010168058283	2400.010168058283	2400.010168058283	2400.010168058283	2400.010168058283	2400.010168058283	2400.010168058283	2400.010168058283	2400.010168058283	2400.010168058283	2400.010168058283	2400.010168058283	2400.010168058283	2400.010168058283	2400.010168058283	2400.010168058283	2400.010168058283	2400.010168058283	2400.010168058283	2400.010168058283	2400.010168058283	2400.010168058283	2400.010168058283	2400.010168058283	2400.010168058283
2400.010168058283	2400.010168058283	2400.010168058283	2400.010168058283	2400.010168058283	2400.010168058283	2400.010168058283	2400.010168058283	2400.010168058283	2400.010168058283	2400.010168058283	2400.010168058283	2400.010168058283	2400.010168058283	2400.010168058283	2400.010168058283	2400.010168058283	2400.010168058283	2400.010168058283	2400.010168058283	2400.010168058283	2400.010168058283	2400.010168058283	2400.010168058283	2400.010168058283	2400.010168058283	2400.010168058283	2400.010168058283	2400.010168058283	2400.010168058283
2400.009462628699	2400.009462628699	2400.009462628699	2400.009462628699	2400.009462628699	2400.009462628699	2400.009462628699	2400.009462628699	2400.009462628699	2400.009462628699	2400.009462628699	2400.009462628699	2400.009462628699	2400.009462628699	2400.009462628699	2400.009462628699	2400.009462628699	2400.009462628699	2400.009462628699	2400.009462628699	2400.009462628699	2400.009462628699	2400.009462628699	2400.009462628699	2400.009462628699	2400.009462628699	2400.009462628699	2400.009462628699	2400.009462628699	2400.009462628699
2400.009462628699	2400.009462628699	2400.009462628699	2400.009462628699	2400.009462628699	2400.009462628699	2400.009462628699	2400.009462628699	2400.009462628699	2400.009462628699	2400.009462628699	2400.009462628699	2400.009462628699	2400.009462628699	2400.009462628699	2400.009462628699	2400.009462628699	2400.009462628699	2400.009462628699	2400.009462628699	2400.009462628699	2400.009462628699	2400.009462628699	2400.009462628699	2400.009462628699	2400.009462628699	2400.009462628699	2400.009462628699	2400.009462628699	2400.009462628699
2400.008836454665	2400.008836454665	2400.008836454665	2400.008836454665	2400.008836454665	2400.008836454665	2400.008836454665	2400.008836454665	2400.008836454665	2400.008836454665	2400.008836454665	2400.008836454665	2400.008836454665	2400.008836454665	2400.008836454665	2400.008836454665	2400.008836454665	2400.008836454665	2400.008836454665	2400.008836454665	2400.008836454665	2400.008836454665	2400.008836454665	2400.008836454665	2400.008836454665	2400.008836454665	2400.008836454665	2400.008836454665	2400.008836454665	2400.008836454665
2400.008836454665	2400.008836454665	2400.008836454665	2400.008836454665	2400.008836454665	2400.008836454665	2400.008836454665	2400.008836454665	2400.008836454665	2400.008836454665	2400.008836454665	2400.008836454665	2400.008836454665	2400.008836454665	2400.008836454665	2400.008836454665	2400.008836454665	2400.008836454665	2400.008836454665	2400.008836454665	2400.008836454665	2400.008836454665	2400.008836454665	2400.008836454665	2400.008836454665	2400.008836454665	2400.008836454665	2400.008836454665	2400.008836454665	2400.008836454665
2400.008836454665	2400.008836454665	2400.008836454665	2400.008836454665	2400.008836454665	2400.008836454665	2400.008836454665	2400.008836454665	2400.008836454665	2400.008836454665	2400.008836454665	2400.008836454665	2400.008836454665	2400.008836454665	2400.008836454665	2400.008836454665	2400.008836454665	2400.008836454665	2400.008836454665	2400.008836454665	2400.008836454665	2400.008836454665	2400.008836454665	2400.008836454665	2400.008836454665	2400.008836454665	2400.008836454665	2400.008836454665	2400.008836454665	2400.008836454665
2400.0072982252536	2400.0072982252536	2400.0072982252536	2400.0072982252536	2400.0072982252536	2400.0072982252536	2400.0072982252536	2400.0072982252536	2400.0072982252536	2400.0072982252536	2400.0072982252536	2400.0072982252536	2400.0072982252536	2400.0072982252536	2400.0072982252536	2400.0072982252536	2400.0072982252536	2400.0072982252536	2400.0072982252536	2400.0072982252536	2400.0072982252536	2400.0072982252536	2400.0072982252536	2400.0072982252536	2400.0072982252536	2400.0072982252536	2400.0072982252536	2400.0072982252536	2400.0072982252536	2400.0072982252536
2400.0072982252536	2400.0072982252536	2400.0072982252536	2400.0072982252536	2400.0072982252536	2400.0072982252536	2400.0072982252536	2400.0072982252536	2400.0072982252536	2400.0072982252536	2400.0072982252536	2400.0072982252536	2400.0072982252536	2400.0072982252536	2400.0072982252536	2400.0072982252536	2400.0072982252536	2400.0072982252536	2400.0072982252536	2400.0072982252536	2400.0072982252536	2400.0072982252536	2400.0072982252536	2400.0072982252536	2400.0072982252536	2400.0072982252536	2400.0072982252536	2400.0072982252536	2400.0072982252536	2400.0072982252536
2400.0072982252536	2400.0072982252536	2400.0072982252536	2400.0072982252536	2400.0072982252536	2400.0072982252536	2400.0072982252536	2400.0072982252536	2400.0072982252536	2400.0072982252536	2400.0072982252536	2400.0072982252536	2400.0072982252536	2400.0072982252536	2400.0072982252536	2400.0072982252536	2400.0072982252536	2400.0072982252536	2400.0072982252536	2400.0072982252536	2400.0072982252536	2400.0072982252536	2400.0072982252536	2400.0072982252536	2400.0072982252536	2400.0072982252536	2400.0072982252536	2400.0072982252536	2400.0072982252536	2400.0072982252536
2400.0072982252536	2400.0072982252536	2400.0072982252536	2400.0072982252536	2400.0072982252536	2400.0072982252536	2400.0072982252536	2400.0072982252536	2400.0072982252536	2400.0072982252536	2400.0072982252536	2400.0072982252536	2400.0072982252536	2400.0072982252536	2400.0072982252536	2400.0072982252536	2400.0072982252536	2400.0072982252536	2400.0072982252536	2400.0072982252536	2400.0072982252536	2400.0072982252536	2400.0072982252536	2400.0072982252536	2400.0072982252536	2400.0072982252536	2400.0072982252536	2400.0072982252536	2400.0072982252536	2400.0072982252536
2400.0070358362486	2400.0070358362486	2400.0070358362486	2400.0070358362486	2400.0070358362486	2400.0070358362486	2400.0070358362486	2400.0070358362486	2400.0070358362486	2400.0070358362486	2400.0070358362486	2400.0070358362486	2400.0070358362486	2400.0070358362486	2400.0070358362486	2400.0070358362486	2400.0070358362486	2400.0070358362486	2400.0070358362486	2400.0070358362486	2400.0070358362486	2400.0070358362486	2400.0070358362486	2400.0070358362486	2400.0070358362486	2400.0070358362486	2400.0070358362486	2400.0070358362486	2400.0070358362486	2400.0070358362486
2400.0064144536827	2400.0064144536827	2400.0064144536827	2400.0064144536827	2400.0064144536827	2400.0064144536827	2400.0064144536827	2400.0064144536827	2400.0064144536827	2400.0064144536827	2400.0064144536827	2400.0064144536827	2400.0064144536827	2400.0064144536827	2400.0064144536827	2400.0064144536827	2400.0064144536827	2400.0064144536827	2400.0064144536827	2400.0064144536827	2400.0064144536827	2400.0064144536827	2400.0064144536827	2400.0064144536827	2400.0064144536827	2400.0064144536827	2400.0064144536827	2400.0064144536827	2400.0064144536827	2400.0064144536827
2400.0058929746056	2400.0058929746056	2400.0058929746056	2400.0058929746056	2400.0058929746056	2400.0058929746056	2400.0058929746056	2400.0058929746056	2400.0058929746056	2400.0058929746056	2400.0058929746056	2400.0058929746056	2400.0058929746056	2400.0058929746056	2400.0058929746056	2400.0058929746056	2400.0058929746056	2400.0058929746056	2400.0058929746056	2400.0058929746056	2400.0058929746056	2400.0058929746056	2400.0058929746056	2400.0058929746056	2400.0058929746056	2400.0058929746056	2400.0058929746056	2400.0058929746056	2400.0058929746056	2400.0058929746056
2400.0056672160354	2400.0056672160354	2400.0056672160354	2400.0056672160354	2400.0056672160354	2400.0056672160354	2400.0056672160354	2400.0056672160354	2400.0056672160354	2400.0056672160354	2400.0056672160354	2400.0056672160354	2400.0056672160354	2400.0056672160354	2400.0056672160354	2400.0056672160354	2400.0056672160354	2400.0056672160354	2400.0056672160354	2400.0056672160354	2400.0056672160354	2400.0056672160354	2400.0056672160354	2400.0056672160354	2400.0056672160354	2400.0056672160354	2400.0056672160354	2400.0056672160354	2400.0056672160354	2400.0056672160354
2400.005649398751	2400.005649398751	2400.005649398751	2400.005649398751	2400.005649398751	2400.005649398751	2400.005649398751	2400.005649398751	2400.005649398751	2400.005649398751	2400.005649398751	2400.005649398751	2400.005649398751	2400.005649398751	2400.005649398751	2400.005649398751	2400.005649398751	2400.005649398751	2400.005649398751	2400.005649398751	2400.005649398751	2400.005649398751	2400.005649398751	2400.005649398751	2400.005649398751	2400.005649398751	2400.005649398751	2400.005649398751	2400.005649398751	2400.005649398751
2400.005483667914	2400.005483667914	2400.005483667914	2400.005483667914	2400.005483667914	2400.005483667914	2400.005483667914	2400.005483667914	2400.005483667914	2400.005483667914	2400.005483667914	2400.005483667914	2400.005483667914	2400.005483667914	2400.005483667914	2400.005483667914	2400.005483667914	2400.005483667914	2400.005483667914	2400.005483667914	2400.005483667914	2400.005483667914	2400.005483667914	2400.005483667914	2400.005483667914	2400.005483667914	2400.005483667914	2400.005483667914	2400.005483667914	2400.005483667914
2400.0048611134443	2400.0048611134443	2400.0048611134443	2400.0048611134443	2400.0048611134443	2400.0048611134443	2400.0048611134443	2400.0048611134443	2400.0048611134443	2400.0048611134443	2400.0048611134443	2400.0048611134443	2400.0048611134443	2400.0048611134443	2400.0048611134443	2400.0048611134443	2400.0048611134443	2400.0048611134443	2400.0048611134443	2400.0048611134443	2400.0048611134443	2400.0048611134443	2400.0048611134443	2400.0048611134443	2400.0048611134443	2400.0048611134443	2400.0048611134443	2400.0048611134443	2400.0048611134443	2400.0048611134443
2400.0044524450645	2400.0044524450645	2400.0044524450645	2400.0044524450645	2400.0044524450645	2400.0044524450645	2400.0044524450645	2400.0044524450645	2400.0044524450645	2400.0044524450645	2400.0044524450645	2400.0044524450645	2400.0044524450645	2400.0044524450645	2400.0044524450645	2400.0044524450645	2400.0044524450645	2400.0044524450645	2400.0044524450645	2400.0044524450645	2400.0044524450645	2400.0044524450645	2400.0044524450645	2400.0044524450645	2400.0044524450645	2400.0044524450645	2400.0044524450645	2400.0044524450645	2400.0044524450645	2400.0044524450645
2400.003992157265	2400.003992157265	2400.003992157265	2400.003992157265	2400.003992157265	2400.003992157265	2400.003992157265	2400.003992157265	2400.003992157265	2400.003992157265	2400.003992157265	2400.003992157265	2400.003992157265	2400.003992157265	2400.003992157265	2400.003992157265	2400.003992157265	2400.003992157265	2400.003992157265	2400.003992157265	2400.003992157265	2400.003992157265	2400.003992157265	2400.003992157265	2400.003992157265	2400.003992157265	2400.003992157265	2400.003992157265	2400.003992157265	2400.003992157265
2400.003755906043	2400.003755906043	2400.003755906043	2400.003755906043	2400.003755906043	2400.003755906043	2400.003755906043	2400.003755906043	2400.003755906043	2400.003755906043	2400.003755906043	2400.003755906043	2400.003755906043	2400.003755906043	2400.003755906043	2400.003755906043	2400.003755906043	2400.003755906043	2400.003755906043	2400.003755906043	2400.003755906043	2400.003755906043	2400.003755906043	2400.003755906043	2400.003755906043	2400.003755906043	2400.003755906043	2400.003755906043	2400.003755906043	2400.003755906043
2400.003490477403	2400.003490477403	2400.003490477403	2400.003490477403	2400.003490477403	2400.003490477403	2400.003490477403	2400.003490477403	2400.003490477403	2400.003490477403	2400.003490477403	2400.003490477403	2400.003490477403	2400.003490477403	2400.003490477403	2400.003490477403	2400.003490477403	2400.003490477403	2400.003490477403	2400.003490477403	2400.003490477403	2400.003490477403	2400.003490477403	2400.003490477403	2400.003490477403	2400.003490477403	2400.003490477403	2400.003490477403	2400.003490477403	2400.003490477403
2400.003490477403	2400.003490477403	2400.003490477403	2400.003490477403	2400.003490477403	2400.003490477403	2400.003490477403	2400.003490477403	2400.003490477403	2400.003490477403	2400.003490477403	2400.003490477403	2400.003490477403	2400.003490477403	2400.003490477403	2400.003490477403	2400.003490477403	2400.003490477403	2400.003490477403	2400.003490477403	2400.003490477403	2400.003490477403	2400.003490477403	2400.003490477403	2400.003490477403	2400.003490477403	2400.003490477403	2400.003490477403	2400.003490477403	2400.003490477403
2400.003420847762	2400.003420847762	2400.003420847762	2400.003420847762	2400.003420847762	2400.003420847762	2400.003420847762	2400.003420847762	2400.003420847762	2400.003420847762	2400.003420847762	2400.003420847762	2400.003420847762	2400.003420847762	2400.003420847762	2400.003420847762	2400.003420847762	2400.003420847762	2400.003420847762	2400.003420847762	2400.003420847762	2400.003420847762	2400.003420847762	2400.003420847762	2400.003420847762	2400.003420847762	2400.003420847762	2400.003420847762	2400.003420847762	2400.003420847762
2400.0024406464577	2400.0024406464577	2400.0024406464577	2400.0024406464577	2400.0024406464577	2400.0024406464577	2400.0024406464577	2400.0024406464577	2400.0024406464577	2400.0024406464577	2400.0024406464577	2400.0024406464577	2400.0024406464577	2400.0024406464577	2400.0024406464577	2400.0024406464577	2400.0024406464577	2400.0024406464577	2400.0024406464577	2400.0024406464577	2400.0024406464577	2400.0024406464577	2400.0024406464577	2400.0024406464577	2400.0024406464577	2400.0024406464577	2400.0024406464577	2400.0024406464577	2400.0024406464577	2400.0024406464577
2400.0024406464577	2400.0024406464577	2400.0024406464577	2400.0024406464577	2400.0024406464577	2400.0024406464577	2400.0024406464577	2400.0024406464577	2400.0024406464577	2400.0024406464577	2400.0024406464577	2400.0024406464577	2400.0024406464577	2400.0024406464577	2400.0024406464577	2400.0024406464577	2400.0024406464577	2400.0024406464577	2400.0024406464577	2400.0024406464577	2400.0024406464577	2400.0024406464577	2400.0024406464577	2400.0024406464577	2400.0024406464577	2400.0024406464577	2400.0024406464577	2400.0024406464577	2400.0024406464577	2400.0024406464577
2400.0024406464577	2400.0024406464577	2400.0024406464577	2400.0024406464577	2400.0024406464577	2400.0024406464577	2400.0024406464577	2400.0024406464577	2400.0024406464577	2400.0024406464577	2400.0024406464577	2400.0024406464577	2400.0024406464577	2400.0024406464577	2400.0024406464577	2400.0024406464577	2400.0024406464577	2400.0024406464577	2400.0024406464577	2400.0024406464577	2400.0024406464577	2400.0024406464577	2400.0024406464577	2400.0024406464577	2400.0024406464577	2400.0024406464577	2400.0024406464577	2400.0024406464577	2400.0024406464577	2400.0024406464577
2400.0024406464577	2400.0024406464577	2400.0024406464577	2400.0024406464577	2400.0024406464577	2400.0024406464577	2400.0024406464577	2400.0024406464577	2400.0024406464577	2400.0024406464577	2400.0024406464577	2400.0024406464577	2400.0024406464577	2400.0024406464577	2400.0024406464577	2400.0024406464577	2400.0024406464577	2400.0024406464577	2400.0024406464577	2400.0024406464577	2400.0024406464577	2400.0024406464577	2400.0024406464577	2400.0024406464577	2400.0024406464577	2400.0024406464577	2400.0024406464577	2400.0024406464577	2400.0024406464577	2400.0024406464577
2400.0024406464577	2400.0024406464577	2400.0024406464577	2400.0024406464577	2400.0024406464577	2400.0024406464577	2400.0024406464577	2400.0024406464577	2400.0024406464577	2400.0024406464577	2400.0024406464577	2400.0024406464577	2400.0024406464577	2400.0024406464577	2400.0024406464577	2400.0024406464577	2400.0024406464577	2400.0024406464577	2400.0024406464577	2400.0024406464577	2400.0024406464577	2400.0024406464577	2400.0024406464577	2400.0024406464577	2400.0024406464577	2400.0024406464577	2400.0024406464577	2400.0024406464577	2400.0024406464577	2400.0024406464577
2400.0023918952966	2400.0023918952966	2400.0023918952966	2400.0023918952966	2400.0023918952966	2400.0023918952966	2400.0023918952966	2400.0023918952966	2400.0023918952966	2400.0023918952966	2400.0023918952966	2400.0023918952966	2400.0023918952966	2400.0023918952966	2400.0023918952966	2400.0023918952966	2400.0023918952966	2400.0023918952966	2400.0023918952966	2400.0023918952966	2400.0023918952966	2400.0023918952966	2400.0023918952966	2400.0023918952966	2400.0023918952966	2400.0023918952966	2400.0023918952966	2400.0023918952966	2400.0023918952966	2400.0023918952966
2400.002329879528	2400.002329879528	2400.002329879528	2400.002329879528	2400.002329879528	2400.002329879528	2400.002329879528	2400.002329879528	2400.002329879528	2400.002329879528	2400.002329879528	2400.002329879528	2400.002329879528	2400.002329879528	2400.002329879528	2400.002329879528	2400.002329879528	2400.002329879528	2400.002329879528	2400.002329879528	2400.002329879528	2400.002329879528	2400.002329879528	2400.002329879528	2400.002329879528	2400.002329879528	2400.002329879528	2400.002329879528	2400.002329879528	2400.002329879528
2400.002329879528	2400.002329879528	2400.002329879528	2400.002329879528	2400.002329879528	2400.002329879528	2400.002329879528	2400.002329879528	2400.002329879528	2400.002329879528	2400.002329879528	2400.002329879528	2400.002329879528	2400.002329879528	2400.002329879528	2400.002329879528	2400.002329879528	2400.002329879528	2400.002329879528	2400.002329879528	2400.002329879528	2400.002329879528	2400.002329879528	2400.002329879528	2400.002329879528	2400.002329879528	2400.002329879528	2400.002329879528	2400.002329879528	2400.002329879528
2400.0022738343705	2400.0022738343705	2400.0022738343705	2400.0022738343705	2400.0022738343705	2400.0022738343705	2400.0022738343705	2400.0022738343705	2400.0022738343705	2400.0022738343705	2400.0022738343705	2400.0022738343705	2400.0022738343705	2400.0022738343705	2400.0022738343705	2400.0022738343705	2400.0022738343705	2400.0022738343705	2400.0022738343705	2400.0022738343705	2400.0022738343705	2400.0022738343705	2400.0022738343705	2400.0022738343705	2400.0022738343705	2400.0022738343705	2400.0022738343705	2400.0022738343705	2400.0022738343705	2400.0022738343705
2400.0021318630384	2400.0021318630384	2400.0021318630384	2400.0021318630384	2400.0021318630384	2400.0021318630384	2400.0021318630384	2400.0021318630384	2400.0021318630384	2400.0021318630384	2400.0021318630384	2400.0021318630384	2400.0021318630384	2400.0021318630384	2400.0021318630384	2400.0021318630384	2400.0021318630384	2400.0021318630384	2400.0021318630384	2400.0021318630384	2400.0021318630384	2400.0021318630384	2400.0021318630384	2400.0021318630384	2400.0021318630384	2400.0021318630384	2400.0021318630384	2400.0021318630384	2400.0021318630384	2400.0021318630384
2400.0020466960336	2400.0020466960336	2400.0020466960336	2400.0020466960336	2400.0020466960336	2400.0020466960336	2400.0020466960336	2400.0020466960336	2400.0020466960336	2400.0020466960336	2400.0020466960336	2400.0020466960336	2400.0020466960336	2400.0020466960336	2400.0020466960336	2400.0020466960336	2400.0020466960336	2400.0020466960336	2400.0020466960336	2400.0020466960336	2400.0020466960336	2400.0020466960336	2400.0020466960336	2400.0020466960336	2400.0020466960336	2400.0020466960336	2400.0020466960336	2400.0020466960336	2400.0020466960336	2400.0020466960336
2400.001977011859	2400.001977011859	2400.001977011859	2400.001977011859	2400.001977011859	2400.001977011859	2400.001977011859	2400.001977011859	2400.001977011859	2400.001977011859	2400.001977011859	2400.001977011859	2400.001977011859	2400.001977011859	2400.001977011859	2400.001977011859	2400.001977011859	2400.001977011859	2400.001977011859	2400.001977011859	2400.001977011859	2400.001977011859	2400.001977011859	2400.001977011859	2400.001977011859	2400.001977011859	2400.001977011859	2400.001977011859	2400.001977011859	2400.001977011859
2400.0013859127207	2400.0013859127207	2400.0013859127207	2400.0013859127207	2400.0013859127207	2400.0013859127207	2400.0013859127207	2400.0013859127207	2400.0013859127207	2400.0013859127207	2400.0013859127207	2400.0013859127207	2400.0013859127207	2400.0013859127207	2400.0013859127207	2400.0013859127207	2400.0013859127207	2400.0013859127207	2400.0013859127207	2400.0013859127207	2400.0013859127207	2400.0013859127207	2400.0013859127207	2400.0013859127207	2400.0013859127207	2400.0013859127207	2400.0013859127207	2400.0013859127207	2400.0013859127207	2400.0013859127207
2400.0013859127207	2400.0013859127207	2400.0013859127207	2400.0013859127207	2400.0013859127207	2400.0013859127207	2400.0013859127207	2400.0013859127207	2400.0013859127207	2400.0013859127207	2400.0013859127207	2400.0013859127207	2400.0013859127207	2400.0013859127207	2400.0013859127207	2400.0013859127207	2400.0013859127207	2400.0013859127207	2400.0013859127207	2400.0013859127207	2400.0013859127207	2400.0013859127207	2400.0013859127207	2400.0013859127207	2400.0013859127207	2400.0013859127207	2400.0013859127207	2400.0013859127207	2400.0013859127207	2400.0013859127207
2400.0012611777374	2400.0012611777374	2400.0012611777374	2400.0012611777374	2400.0012611777374	2400.0012611777374	2400.0012611777374	2400.0012611777374	2400.0012611777374	2400.0012611777374	2400.0012611777374	2400.0012611777374	2400.0012611777374	2400.0012611777374	2400.0012611777374	2400.0012611777374	2400.0012611777374	2400.0012611777374	2400.0012611777374	2400.0012611777374	2400.0012611777374	2400.0012611777374	2400.0012611777374	2400.0012611777374	2400.0012611777374	2400.0012611777374	2400.0012611777374	2400.0012611777374	2400.0012611777374	2400.0012611777374
2400.0012611777374	2400.0012611777374	2400.0012611777374	2400.0012611777374	2400.0012611777374	2400.0012611777374	2400.0012611777374	2400.0012611777374	2400.0012611777374	2400.0012611777374	2400.0012611777374	2400.0012611777374	2400.0012611777374	2400.0012611777374	2400.0012611777374	2400.0012611777374	2400.0012611777374	2400.0012611777374	2400.0012611777374	2400.0012611777374	2400.0012611777374	2400.0012611777374	2400.0012611777374	2400.0012611777374	2400.0012611777374	2400.0012611777374	2400.0012611777374	2400.0012611777374	2400.0012611777374	2400.0012611777374
2400.0012611777374	2400.0012611777374	2400.0012611777374	2400.0012611777374	2400.0012611777374	2400.0012611777374	2400.0012611777374	2400.0012611777374	2400.0012611777374	2400.0012611777374	2400.0012611777374	2400.0012611777374	2400.0012611777374	2400.0012611777374	2400.0012611777374	2400.0012611777374	2400.0012611777374	2400.0012611777374	2400.0012611777374	2400.0012611777374	2400.0012611777374	2400.0012611777374	2400.0012611777374	2400.0012611777374	2400.0012611777374	2400.0012611777374	2400.0012611777374	2400.0012611777374	2400.0012611777374	2400.0012611777374
2400.0011307523464	2400.0011307523464	2400.0011307523464	2400.0011307523464	2400.0011307523464	2400.0011307523464	2400.0011307523464	2400.0011307523464	2400.0011307523464	2400.0011307523464	2400.0011307523464	2400.0011307523464	2400.0011307523464	2400.0011307523464	2400.0011307523464	2400.0011307523464	2400.0011307523464	2400.0011307523464	2400.0011307523464	2400.0011307523464	2400.0011307523464	2400.0011307523464	2400.0011307523464	2400.0011307523464	2400.0011307523464	2400.0011307523464	2400.0011307523464	2400.0011307523464	2400.0011307523464	2400.0011307523464
2400.0011307523464	2400.0011307523464	2400.0011307523464	2400.0011307523464	2400.0011307523464	2400.0011307523464	2400.0011307523464	2400.0011307523464	2400.0011307523464	2400.0011307523464	2400.0011307523464	2400.0011307523464	2400.0011307523464	2400.0011307523464	2400.0011307523464	2400.0011307523464	2400.0011307523464	2400.0011307523464	2400.0011307523464	2400.0011307523464	2400.0011307523464	2400.0011307523464	2400.0011307523464	2400.0011307523464	2400.0011307523464	2400.0011307523464	2400.0011307523464	2400.0011307523464	2400.0011307523464	2400.0011307523464
2400.0011307523464	2400.0011307523464	2400.0011307523464	2400.0011307523464	2400.0011307523464	2400.0011307523464	2400.0011307523464	2400.0011307523464	2400.0011307523464	2400.0011307523464	2400.0011307523464	2400.0011307523464	2400.0011307523464	2400.0011307523464	2400.0011307523464	2400.0011307523464	2400.0011307523464	2400.0011307523464	2400.0011307523464	2400.0011307523464	2400.0011307523464	2400.0011307523464	2400.0011307523464	2400.0011307523464	2400.0011307523464	2400.0011307523464	2400.0011307523464	2400.0011307523464	2400.0011307523464	2400.0011307523464
2400.0010682184297	2400.0010682184297	2400.0010682184297	2400.0010682184297	2400.0010682184297	2400.0010682184297	2400.0010682184297	2400.0010682184297	2400.0010682184297	2400.0010682184297	2400.0010682184297	2400.0010682184297	2400.0010682184297	2400.0010682184297	2400.0010682184297	2400.0010682184297	2400.0010682184297	2400.0010682184297	2400.0010682184297	2400.0010682184297	2400.0010682184297	2400.0010682184297	2400.0010682184297	2400.0010682184297	2400.0010682184297	2400.0010682184297	2400.0010682184297	2400.0010682184297	2400.0010682184297	2400.0010682184297
2400.00101285871	2400.00101285871	2400.00101285871	2400.00101285871	2400.00101285871	2400.00101285871	2400.00101285871	2400.00101285871	2400.00101285871	2400.00101285871	2400.00101285871	2400.00101285871	2400.00101285871	2400.00101285871	2400.00101285871	2400.00101285871	2400.00101285871	2400.00101285871	2400.00101285871	2400.00101285871	2400.00101285871	2400.00101285871	2400.00101285871	2400.00101285871	2400.00101285871	2400.00101285871	2400.00101285871	2400.00101285871	2400.00101285871	2400.00101285871
2400.0009351405215	2400.0009351405215	2400.0009351405215	2400.0009351405215	2400.0009351405215	2400.0009351405215	2400.0009351405215	2400.0009351405215	2400.0009351405215	2400.0009351405215	2400.0009351405215	2400.0009351405215	2400.0009351405215	2400.0009351405215	2400.0009351405215	2400.0009351405215	2400.0009351405215	2400.0009351405215	2400.0009351405215	2400.0009351405215	2400.0009351405215	2400.0009351405215	2400.0009351405215	2400.0009351405215	2400.0009351405215	2400.0009351405215	2400.0009351405215	2400.0009351405215	2400.0009351405215	2400.0009351405215
2400.0009351405215	2400.0009351405215	2400.0009351405215	2400.0009351405215	2400.0009351405215	2400.0009351405215	2400.0009351405215	2400.0009351405215	2400.0009351405215	2400.0009351405215	2400.0009351405215	2400.0009351405215	2400.0009351405215	2400.0009351405215	2400.0009351405215	2400.0009351405215	2400.0009351405215	2400.0009351405215	2400.0009351405215	2400.0009351405215	2400.0009351405215	2400.0009351405215	2400.0009351405215	2400.0009351405215	2400.0009351405215	2400.0009351405215	2400.0009351405215	2400.0009351405215	2400.0009351405215	2400.0009351405215
2400.0008168119975	2400.0008168119975	2400.0008168119975	2400.0008168119975	2400.0008168119975	2400.0008168119975	2400.0008168119975	2400.0008168119975	2400.0008168119975	2400.0008168119975	2400.0008168119975	2400.0008168119975	2400.0008168119975	2400.0008168119975	2400.0008168119975	2400.0008168119975	2400.0008168119975	2400.0008168119975	2400.0008168119975	2400.0008168119975	2400.0008168119975	2400.0008168119975	2400.0008168119975	2400.0008168119975	2400.0008168119975	2400.0008168119975	2400.0008168119975	2400.0008168119975	2400.0008168119975	2400.0008168119975
2400.000747770266	2400.000747770266	2400.000747770266	2400.000747770266	2400.000747770266	2400.000747770266	2400.000747770266	2400.000747770266	2400.000747770266	2400.000747770266	2400.000747770266	2400.000747770266	2400.000747770266	2400.000747770266	2400.000747770266	2400.000747770266	2400.000747770266	2400.000747770266	2400.000747770266	2400.000747770266	2400.000747770266	2400.000747770266	2400.000747770266	2400.000747770266	2400.000747770266	2400.000747770266	2400.000747770266	2400.000747770266	2400.000747770266	2400.000747770266
2400.000719182087	2400.000719182087	2400.000719182087	2400.000719182087	2400.000719182087	2400.000719182087	2400.000719182087	2400.000719182087	2400.000719182087	2400.000719182087	2400.000719182087	2400.000719182087	2400.000719182087	2400.000719182087	2400.000719182087	2400.000719182087	2400.000719182087	2400.000719182087	2400.000719182087	2400.000719182087	2400.000719182087	2400.000719182087	2400.000719182087	2400.000719182087	2400.000719182087	2400.000719182087	2400.000719182087	2400.000719182087	2400.000719182087	2400.000719182087
2400.000719182087	2400.000719182087	2400.000719182087	2400.000719182087	2400.000719182087	2400.000719182087	2400.000719182087	2400.000719182087	2400.000719182087	2400.000719182087	2400.000719182087	2400.000719182087	2400.000719182087	2400.000719182087	2400.000719182087	2400.000719182087	2400.000719182087	2400.000719182087	2400.000719182087	2400.000719182087	2400.000719182087	2400.000719182087	2400.000719182087	2400.000719182087	2400.000719182087	2400.000719182087	2400.000719182087	2400.000719182087	2400.000719182087	2400.000719182087
2400.000719182087	2400.000719182087	2400.000719182087	2400.000719182087	2400.000719182087	2400.000719182087	2400.000719182087	2400.000719182087	2400.000719182087	2400.000719182087	2400.000719182087	2400.000719182087	2400.000719182087	2400.000719182087	2400.000719182087	2400.000719182087	2400.000719182087	2400.000719182087	2400.000719182087	2400.000719182087	2400.000719182087	2400.000719182087	2400.000719182087	2400.000719182087	2400.000719182087	2400.000719182087	2400.000719182087	2400.000719182087	2400.000719182087	2400.000719182087
2400.00070002501	2400.00070002501	2400.00070002501	2400.00070002501	2400.00070002501	2400.00070002501	2400.00070002501	2400.00070002501	2400.00070002501	2400.00070002501	2400.00070002501	2400.00070002501	2400.00070002501	2400.00070002501	2400.00070002501	2400.00070002501	2400.00070002501	2400.00070002501	2400.00070002501	2400.00070002501	2400.00070002501	2400.00070002501	2400.00070002501	2400.00070002501	2400.00070002501	2400.00070002501	2400.00070002501	2400.00070002501	2400.00070002501	2400.00070002501
2400.0006382107217	2400.0006382107217	2400.0006382107217	2400.0006382107217	2400.0006382107217	2400.0006382107217	2400.0006382107217	2400.0006382107217	2400.0006382107217	2400.0006382107217	2400.0006382107217	2400.0006382107217	2400.0006382107217	2400.0006382107217	2400.0006382107217	2400.0006382107217	2400.0006382107217	2400.0006382107217	2400.0006382107217	2400.0006382107217	2400.0006382107217	2400.0006382107217	2400.0006382107217	2400.0006382107217	2400.0006382107217	2400.0006382107217	2400.0006382107217	2400.0006382107217	2400.0006382107217	2400.0006382107217
2400.0006382107217	2400.0006382107217	2400.0006382107217	2400.0006382107217	2400.0006382107217	2400.0006382107217	2400.0006382107217	2400.0006382107217	2400.0006382107217	2400.0006382107217	2400.0006382107217	2400.0006382107217	2400.0006382107217	2400.0006382107217	2400.0006382107217	2400.0006382107217	2400.0006382107217	2400.0006382107217	2400.0006382107217	2400.0006382107217	2400.0006382107217	2400.0006382107217	2400.0006382107217	2400.0006382107217	2400.0006382107217	2400.0006382107217	2400.0006382107217	2400.0006382107217	2400.0006382107217	2400.0006382107217
2400.0006110726417	2400.0006110726417	2400.0006110726417	2400.0006110726417	2400.0006110726417	2400.0006110726417	2400.0006110726417	2400.0006110726417	2400.0006110726417	2400.0006110726417	2400.0006110726417	2400.0006110726417	2400.0006110726417	2400.0006110726417	2400.0006110726417	2400.0006110726417	2400.0006110726417	2400.0006110726417	2400.0006110726417	2400.0006110726417	2400.0006110726417	2400.0006110726417	2400.0006110726417	2400.0006110726417	2400.0006110726417	2400.0006110726417	2400.0006110726417	2400.0006110726417	2400.0006110726417	2400.0006110726417
2400.0006110726417	2400.0006110726417	2400.0006110726417	2400.0006110726417	2400.0006110726417	2400.0006110726417	2400.0006110726417	2400.0006110726417	2400.0006110726417	2400.0006110726417	2400.0006110726417	2400.0006110726417	2400.0006110726417	2400.0006110726417	2400.0006110726417	2400.0006110726417	2400.0006110726417	2400.0006110726417	2400.0006110726417	2400.0006110726417	2400.0006110726417	2400.0006110726417	2400.0006110726417	2400.0006110726417	2400.0006110726417	2400.0006110726417	2400.0006110726417	2400.0006110726417	2400.0006110726417	2400.0006110726417
2400.000566586016	2400.000566586016	2400.000566586016	2400.000566586016	2400.000566586016	2400.000566586016	2400.000566586016	2400.000566586016	2400.000566586016	2400.000566586016	2400.000566586016	2400.000566586016	2400.000566586016	2400.000566586016	2400.000566586016	2400.000566586016	2400.000566586016	2400.000566586016	2400.000566586016	2400.000566586016	2400.000566586016	2400.000566586016	2400.000566586016	2400.000566586016	2400.000566586016	2400.000566586016	2400.000566586016	2400.000566586016	2400.000566586016	2400.000566586016
2400.000566586016	2400.000566586016	2400.000566586016	2400.000566586016	2400.000566586016	2400.000566586016	2400.000566586016	2400.000566586016	2400.000566586016	2400.000566586016	2400.000566586016	2400.000566586016	2400.000566586016	2400.000566586016	2400.000566586016	2400.000566586016	2400.000566586016	2400.000566586016	2400.000566586016	2400.000566586016	2400.000566586016	2400.000566586016	2400.000566586016	2400.000566586016	2400.000566586016	2400.000566586016	2400.000566586016	2400.000566586016	2400.000566586016	2400.000566586016
2400.000515344437	2400.000515344437	2400.000515344437	2400.000515344437	2400.000515344437	2400.000515344437	2400.000515344437	2400.000515344437	2400.000515344437	2400.000515344437	2400.000515344437	2400.000515344437	2400.000515344437	2400.000515344437	2400.000515344437	2400.000515344437	2400.000515344437	2400.000515344437	2400.000515344437	2400.000515344437	2400.000515344437	2400.000515344437	2400.000515344437	2400.000515344437	2400.000515344437	2400.000515344437	2400.000515344437	2400.000515344437	2400.000515344437	2400.000515344437
2400.0004470250933	2400.0004470250933	2400.0004470250933	2400.0004470250933	2400.0004470250933	2400.0004470250933	2400.0004470250933	2400.0004470250933	2400.0004470250933	2400.0004470250933	2400.0004470250933	2400.0004470250933	2400.0004470250933	2400.0004470250933	2400.0004470250933	2400.0004470250933	2400.0004470250933	2400.0004470250933	2400.0004470250933	2400.0004470250933	2400.0004470250933	2400.0004470250933	2400.0004470250933	2400.0004470250933	2400.0004470250933	2400.0004470250933	2400.0004470250933	2400.0004470250933	2400.0004470250933	2400.0004470250933
2400.0004470250933	2400.0004470250933	2400.0004470250933	2400.0004470250933	2400.0004470250933	2400.0004470250933	2400.0004470250933	2400.0004470250933	2400.0004470250933	2400.0004470250933	2400.0004470250933	2400.0004470250933	2400.0004470250933	2400.0004470250933	2400.0004470250933	2400.0004470250933	2400.0004470250933	2400.0004470250933	2400.0004470250933	2400.0004470250933	2400.0004470250933	2400.0004470250933	2400.0004470250933	2400.0004470250933	2400.0004470250933	2400.0004470250933	2400.0004470250933	2400.0004470250933	2400.0004470250933	2400.0004470250933
2400.000409918816	2400.000409918816	2400.000409918816	2400.000409918816	2400.000409918816	2400.000409918816	2400.000409918816	2400.000409918816	2400.000409918816	2400.000409918816	2400.000409918816	2400.000409918816	2400.000409918816	2400.000409918816	2400.000409918816	2400.000409918816	2400.000409918816	2400.000409918816	2400.000409918816	2400.000409918816	2400.000409918816	2400.000409918816	2400.000409918816	2400.000409918816	2400.000409918816	2400.000409918816	2400.000409918816	2400.000409918816	2400.000409918816	2400.000409918816
2400.0003601634035	2400.0003601634035	2400.0003601634035	2400.0003601634035	2400.0003601634035	2400.0003601634035	2400.0003601634035	2400.0003601634035	2400.0003601634035	2400.0003601634035	2400.0003601634035	2400.0003601634035	2400.0003601634035	2400.0003601634035	2400.0003601634035	2400.0003601634035	2400.0003601634035	2400.0003601634035	2400.0003601634035	2400.0003601634035	2400.0003601634035	2400.0003601634035	2400.0003601634035	2400.0003601634035	2400.0003601634035	2400.0003601634035	2400.0003601634035	2400.0003601634035	2400.0003601634035	2400.0003601634035
2400.0003601634035	2400.0003601634035	2400.0003601634035	2400.0003601634035	2400.0003601634035	2400.0003601634035	2400.0003601634035	2400.0003601634035	2400.0003601634035	2400.0003601634035	2400.0003601634035	2400.0003601634035	2400.0003601634035	2400.0003601634035	2400.0003601634035	2400.0003601634035	2400.0003601634035	2400.0003601634035	2400.0003601634035	2400.0003601634035	2400.0003601634035	2400.0003601634035	2400.0003601634035	2400.0003601634035	2400.0003601634035	2400.0003601634035	2400.0003601634035	2400.0003601634035	2400.0003601634035	2400.0003601634035
2400.0003560243995	2400.0003560243995	2400.0003560243995	2400.0003560243995	2400.0003560243995	2400.0003560243995	2400.0003560243995	2400.0003560243995	2400.0003560243995	2400.0003560243995	2400.0003560243995	2400.0003560243995	2400.0003560243995	2400.0003560243995	2400.0003560243995	2400.0003560243995	2400.0003560243995	2400.0003560243995	2400.0003560243995	2400.0003560243995	2400.0003560243995	2400.0003560243995	2400.0003560243995	2400.0003560243995	2400.0003560243995	2400.0003560243995	2400.0003560243995	2400.0003560243995	2400.0003560243995	2400.0003560243995
2400.0002898637103	2400.0002898637103	2400.0002898637103	2400.0002898637103	2400.0002898637103	2400.0002898637103	2400.0002898637103	2400.0002898637103	2400.0002898637103	2400.0002898637103	2400.0002898637103	2400.0002898637103	2400.0002898637103	2400.0002898637103	2400.0002898637103	2400.0002898637103	2400.0002898637103	2400.0002898637103	2400.0002898637103	2400.0002898637103	2400.0002898637103	2400.0002898637103	2400.0002898637103	2400.0002898637103	2400.0002898637103	2400.0002898637103	2400.0002898637103	2400.0002898637103	2400.0002898637103	2400.0002898637103
2400.0002898637103	2400.0002898637103	2400.0002898637103	2400.0002898637103	2400.0002898637103	2400.0002898637103	2400.0002898637103	2400.0002898637103	2400.0002898637103	2400.0002898637103	2400.0002898637103	2400.0002898637103	2400.0002898637103	2400.0002898637103	2400.0002898637103	2400.0002898637103	2400.0002898637103	2400.0002898637103	2400.0002898637103	2400.0002898637103	2400.0002898637103	2400.0002898637103	2400.0002898637103	2400.0002898637103	2400.0002898637103	2400.0002898637103	2400.0002898637103	2400.0002898637103	2400.0002898637103	2400.0002898637103
2400.0002864181815	2400.0002864181815	2400.0002864181815	2400.0002864181815	2400.0002864181815	2400.0002864181815	2400.0002864181815	2400.0002864181815	2400.0002864181815	2400.0002864181815	2400.0002864181815	2400.0002864181815	2400.0002864181815	2400.0002864181815	2400.0002864181815	2400.0002864181815	2400.0002864181815	2400.0002864181815	2400.0002864181815	2400.0002864181815	2400.0002864181815	2400.0002864181815	2400.0002864181815	2400.0002864181815	2400.0002864181815	2400.0002864181815	2400.0002864181815	2400.0002864181815	2400.0002864181815	2400.0002864181815
2400.000220266826	2400.000220266826	2400.000220266826	2400.000220266826	2400.000220266826	2400.000220266826	2400.000220266826	2400.000220266826	2400.000220266826	2400.000220266826	2400.000220266826	2400.000220266826	2400.000220266826	2400.000220266826	2400.000220266826	2400.000220266826	2400.000220266826	2400.000220266826	2400.000220266826	2400.000220266826	2400.000220266826	2400.000220266826	2400.000220266826	2400.000220266826	2400.000220266826	2400.000220266826	2400.000220266826	2400.000220266826	2400.000220266826	2400.000220266826
2400.000220266826	2400.000220266826	2400.000220266826	2400.000220266826	2400.000220266826	2400.000220266826	2400.000220266826	2400.000220266826	2400.000220266826	2400.000220266826	2400.000220266826	2400.000220266826	2400.000220266826	2400.000220266826	2400.000220266826	2400.000220266826	2400.000220266826	2400.000220266826	2400.000220266826	2400.000220266826	2400.000220266826	2400.000220266826	2400.000220266826	2400.000220266826	2400.000220266826	2400.000220266826	2400.000220266826	2400.000220266826	2400.000220266826	2400.000220266826
2400.000220266826	2400.000220266826	2400.000220266826	2400.000220266826	2400.000220266826	2400.000220266826	2400.000220266826	2400.000220266826	2400.000220266826	2400.000220266826	2400.000220266826	2400.000220266826	2400.000220266826	2400.000220266826	2400.000220266826	2400.000220266826	2400.000220266826	2400.000220266826	2400.000220266826	2400.000220266826	2400.000220266826	2400.000220266826	2400.000220266826	2400.000220266826	2400.000220266826	2400.000220266826	2400.000220266826	2400.000220266826	2400.000220266826	2400.000220266826
2400.000220266826	2400.000220266826	2400.000220266826	2400.000220266826	2400.000220266826	2400.000220266826	2400.000220266826	2400.000220266826	2400.000220266826	2400.000220266826	2400.000220266826	2400.000220266826	2400.000220266826	2400.000220266826	2400.000220266826	2400.000220266826	2400.000220266826	2400.000220266826	2400.000220266826	2400.000220266826	2400.000220266826	2400.000220266826	2400.000220266826	2400.000220266826	2400.000220266826	2400.000220266826	2400.000220266826	2400.000220266826	2400.000220266826	2400.000220266826
2400.000220266826	2400.000220266826	2400.000220266826	2400.000220266826	2400.000220266826	2400.000220266826	2400.000220266826	2400.000220266826	2400.000220266826	2400.000220266826	2400.000220266826	2400.000220266826	2400.000220266826	2400.000220266826	2400.000220266826	2400.000220266826	2400.000220266826	2400.000220266826	2400.000220266826	2400.000220266826	2400.000220266826	2400.000220266826	2400.000220266826	2400.000220266826	2400.000220266826	2400.000220266826	2400.000220266826	2400.000220266826	2400.000220266826	2400.000220266826
2400.000214895285	2400.000214895285	2400.000214895285	2400.000214895285	2400.000214895285	2400.000214895285	2400.000214895285	2400.000214895285	2400.000214895285	2400.000214895285	2400.000214895285	2400.000214895285	2400.000214895285	2400.000214895285	2400.000214895285	2400.000214895285	2400.000214895285	2400.000214895285	2400.000214895285	2400.000214895285	2400.000214895285	2400.000214895285	2400.000214895285	2400.000214895285	2400.000214895285	2400.000214895285	2400.000214895285	2400.000214895285	2400.000214895285	2400.000214895285
2400.0002094236206	2400.0002094236206	2400.0002094236206	2400.0002094236206	2400.0002094236206	2400.0002094236206	2400.0002094236206	2400.0002094236206	2400.0002094236206	2400.0002094236206	2400.0002094236206	2400.0002094236206	2400.0002094236206	2400.0002094236206	2400.0002094236206	2400.0002094236206	2400.0002094236206	2400.0002094236206	2400.0002094236206	2400.0002094236206	2400.0002094236206	2400.0002094236206	2400.0002094236206	2400.0002094236206	2400.0002094236206	2400.0002094236206	2400.0002094236206	2400.0002094236206	2400.0002094236206	2400.0002094236206
2400.0001792143785	2400.0001792143785	2400.0001792143785	2400.0001792143785	2400.0001792143785	2400.0001792143785	2400.0001792143785	2400.0001792143785	2400.0001792143785	2400.0001792143785	2400.0001792143785	2400.0001792143785	2400.0001792143785	2400.0001792143785	2400.0001792143785	2400.0001792143785	2400.0001792143785	2400.0001792143785	2400.0001792143785	2400.0001792143785	2400.0001792143785	2400.0001792143785	2400.0001792143785	2400.0001792143785	2400.0001792143785	2400.0001792143785	2400.0001792143785	2400.0001792143785	2400.0001792143785	2400.0001792143785
2400.0001715310964	2400.0001715310964	2400.0001715310964	2400.0001715310964	2400.0001715310964	2400.0001715310964	2400.0001715310964	2400.0001715310964	2400.0001715310964	2400.0001715310964	2400.0001715310964	2400.0001715310964	2400.0001715310964	2400.0001715310964	2400.0001715310964	2400.0001715310964	2400.0001715310964	2400.0001715310964	2400.0001715310964	2400.0001715310964	2400.0001715310964	2400.0001715310964	2400.0001715310964	2400.0001715310964	2400.0001715310964	2400.0001715310964	2400.0001715310964	2400.0001715310964	2400.0001715310964	2400.0001715310964
2400.000147865435	2400.000147865435	2400.000147865435	2400.000147865435	2400.000147865435	2400.000147865435	2400.000147865435	2400.000147865435	2400.000147865435	2400.000147865435	2400.000147865435	2400.000147865435	2400.000147865435	2400.000147865435	2400.000147865435	2400.000147865435	2400.000147865435	2400.000147865435	2400.000147865435	2400.000147865435	2400.000147865435	2400.000147865435	2400.000147865435	2400.000147865435	2400.000147865435	2400.000147865435	2400.000147865435	2400.000147865435	2400.000147865435	2400.000147865435
2400.000147865435	2400.000147865435	2400.000147865435	2400.000147865435	2400.000147865435	2400.000147865435	2400.000147865435	2400.000147865435	2400.000147865435	2400.000147865435	2400.000147865435	2400.000147865435	2400.000147865435	2400.000147865435	2400.000147865435	2400.000147865435	2400.000147865435	2400.000147865435	2400.000147865435	2400.000147865435	2400.000147865435	2400.000147865435	2400.000147865435	2400.000147865435	2400.000147865435	2400.000147865435	2400.000147865435	2400.000147865435	2400.000147865435	2400.000147865435
2400.000147865435	2400.000147865435	2400.000147865435	2400.000147865435	2400.000147865435	2400.000147865435	2400.000147865435	2400.000147865435	2400.000147865435	2400.000147865435	2400.000147865435	2400.000147865435	2400.000147865435	2400.000147865435	2400.000147865435	2400.000147865435	2400.000147865435	2400.000147865435	2400.000147865435	2400.000147865435	2400.000147865435	2400.000147865435	2400.000147865435	2400.000147865435	2400.000147865435	2400.000147865435	2400.000147865435	2400.000147865435	2400.000147865435	2400.000147865435
2400.000147865435	2400.000147865435	2400.000147865435	2400.000147865435	2400.000147865435	2400.000147865435	2400.000147865435	2400.000147865435	2400.000147865435	2400.000147865435	2400.000147865435	2400.000147865435	2400.000147865435	2400.000147865435	2400.000147865435	2400.000147865435	2400.000147865435	2400.000147865435	2400.000147865435	2400.000147865435	2400.000147865435	2400.000147865435	2400.000147865435	2400.000147865435	2400.000147865435	2400.000147865435	2400.000147865435	2400.000147865435	2400.000147865435	2400.000147865435
2400.0001452830215	2400.0001452830215	2400.0001452830215	2400.0001452830215	2400.0001452830215	2400.0001452830215	2400.0001452830215	2400.0001452830215	2400.0001452830215	2400.0001452830215	2400.0001452830215	2400.0001452830215	2400.0001452830215	2400.0001452830215	2400.0001452830215	2400.0001452830215	2400.0001452830215	2400.0001452830215	2400.0001452830215	2400.0001452830215	2400.0001452830215	2400.0001452830215	2400.0001452830215	2400.0001452830215	2400.0001452830215	2400.0001452830215	2400.0001452830215	2400.0001452830215	2400.0001452830215	2400.0001452830215
2400.0001375617776	2400.0001375617776	2400.0001375617776	2400.0001375617776	2400.0001375617776	2400.0001375617776	2400.0001375617776	2400.0001375617776	2400.0001375617776	2400.0001375617776	2400.0001375617776	2400.0001375617776	2400.0001375617776	2400.0001375617776	2400.0001375617776	2400.0001375617776	2400.0001375617776	2400.0001375617776	2400.0001375617776	2400.0001375617776	2400.0001375617776	2400.0001375617776	2400.0001375617776	2400.0001375617776	2400.0001375617776	2400.0001375617776	2400.0001375617776	2400.0001375617776	2400.0001375617776	2400.0001375617776
2400.000128093939	2400.000128093939	2400.000128093939	2400.000128093939	2400.000128093939	2400.000128093939	2400.000128093939	2400.000128093939	2400.000128093939	2400.000128093939	2400.000128093939	2400.000128093939	2400.000128093939	2400.000128093939	2400.000128093939	2400.000128093939	2400.000128093939	2400.000128093939	2400.000128093939	2400.000128093939	2400.000128093939	2400.000128093939	2400.000128093939	2400.000128093939	2400.000128093939	2400.000128093939	2400.000128093939	2400.000128093939	2400.000128093939	2400.000128093939
2400.000120318762	2400.000120318762	2400.000120318762	2400.000120318762	2400.000120318762	2400.000120318762	2400.000120318762	2400.000120318762	2400.000120318762	2400.000120318762	2400.000120318762	2400.000120318762	2400.000120318762	2400.000120318762	2400.000120318762	2400.000120318762	2400.000120318762	2400.000120318762	2400.000120318762	2400.000120318762	2400.000120318762	2400.000120318762	2400.000120318762	2400.000120318762	2400.000120318762	2400.000120318762	2400.000120318762	2400.000120318762	2400.000120318762	2400.000120318762
2400.0001096813635	2400.0001096813635	2400.0001096813635	2400.0001096813635	2400.0001096813635	2400.0001096813635	2400.0001096813635	2400.0001096813635	2400.0001096813635	2400.0001096813635	2400.0001096813635	2400.0001096813635	2400.0001096813635	2400.0001096813635	2400.0001096813635	2400.0001096813635	2400.0001096813635	2400.0001096813635	2400.0001096813635	2400.0001096813635	2400.0001096813635	2400.0001096813635	2400.0001096813635	2400.0001096813635	2400.0001096813635	2400.0001096813635	2400.0001096813635	2400.0001096813635	2400.0001096813635	2400.0001096813635
2400.0001096813635	2400.0001096813635	2400.0001096813635	2400.0001096813635	2400.0001096813635	2400.0001096813635	2400.0001096813635	2400.0001096813635	2400.0001096813635	2400.0001096813635	2400.0001096813635	2400.0001096813635	2400.0001096813635	2400.0001096813635	2400.0001096813635	2400.0001096813635	2400.0001096813635	2400.0001096813635	2400.0001096813635	2400.0001096813635	2400.0001096813635	2400.0001096813635	2400.0001096813635	2400.0001096813635	2400.0001096813635	2400.0001096813635	2400.0001096813635	2400.0001096813635	2400.0001096813635	2400.0001096813635
2400.000081091178	2400.000081091178	2400.000081091178	2400.000081091178	2400.000081091178	2400.000081091178	2400.000081091178	2400.000081091178	2400.000081091178	2400.000081091178	2400.000081091178	2400.000081091178	2400.000081091178	2400.000081091178	2400.000081091178	2400.000081091178	2400.000081091178	2400.000081091178	2400.000081091178	2400.000081091178	2400.000081091178	2400.000081091178	2400.000081091178	2400.000081091178	2400.000081091178	2400.000081091178	2400.000081091178	2400.000081091178	2400.000081091178	2400.000081091178
2400.000081091178	2400.000081091178	2400.000081091178	2400.000081091178	2400.000081091178	2400.000081091178	2400.000081091178	2400.000081091178	2400.000081091178	2400.000081091178	2400.000081091178	2400.000081091178	2400.000081091178	2400.000081091178	2400.000081091178	2400.000081091178	2400.000081091178	2400.000081091178	2400.000081091178	2400.000081091178	2400.000081091178	2400.000081091178	2400.000081091178	2400.000081091178	2400.000081091178	2400.000081091178	2400.000081091178	2400.000081091178	2400.000081091178	2400.000081091178
2400.000079077478	2400.000079077478	2400.000079077478	2400.000079077478	2400.000079077478	2400.000079077478	2400.000079077478	2400.000079077478	2400.000079077478	2400.000079077478	2400.000079077478	2400.000079077478	2400.000079077478	2400.000079077478	2400.000079077478	2400.000079077478	2400.000079077478	2400.000079077478	2400.000079077478	2400.000079077478	2400.000079077478	2400.000079077478	2400.000079077478	2400.000079077478	2400.000079077478	2400.000079077478	2400.000079077478	2400.000079077478	2400.000079077478	2400.000079077478
2400.000079077478	2400.000079077478	2400.000079077478	2400.000079077478	2400.000079077478	2400.000079077478	2400.000079077478	2400.000079077478	2400.000079077478	2400.000079077478	2400.000079077478	2400.000079077478	2400.000079077478	2400.000079077478	2400.000079077478	2400.000079077478	2400.000079077478	2400.000079077478	2400.000079077478	2400.000079077478	2400.000079077478	2400.000079077478	2400.000079077478	2400.000079077478	2400.000079077478	2400.000079077478	2400.000079077478	2400.000079077478	2400.000079077478	2400.000079077478
2400.000079077478	2400.000079077478	2400.000079077478	2400.000079077478	2400.000079077478	2400.000079077478	2400.000079077478	2400.000079077478	2400.000079077478	2400.000079077478	2400.000079077478	2400.000079077478	2400.000079077478	2400.000079077478	2400.000079077478	2400.000079077478	2400.000079077478	2400.000079077478	2400.000079077478	2400.000079077478	2400.000079077478	2400.000079077478	2400.000079077478	2400.000079077478	2400.000079077478	2400.000079077478	2400.000079077478	2400.000079077478	2400.000079077478	2400.000079077478
2400.000079077478	2400.000079077478	2400.000079077478	2400.000079077478	2400.000079077478	2400.000079077478	2400.000079077478	2400.000079077478	2400.000079077478	2400.000079077478	2400.000079077478	2400.000079077478	2400.000079077478	2400.000079077478	2400.000079077478	2400.000079077478	2400.000079077478	2400.000079077478	2400.000079077478	2400.000079077478	2400.000079077478	2400.000079077478	2400.000079077478	2400.000079077478	2400.000079077478	2400.000079077478	2400.000079077478	2400.000079077478	2400.000079077478	2400.000079077478
2400.0000777033333	2400.0000777033333	2400.0000777033333	2400.0000777033333	2400.0000777033333	2400.0000777033333	2400.0000777033333	2400.0000777033333	2400.0000777033333	2400.0000777033333	2400.0000777033333	2400.0000777033333	2400.0000777033333	2400.0000777033333	2400.0000777033333	2400.0000777033333	2400.0000777033333	2400.0000777033333	2400.0000777033333	2400.0000777033333	2400.0000777033333	2400.0000777033333	2400.0000777033333	2400.0000777033333	2400.0000777033333	2400.0000777033333	2400.0000777033333	2400.0000777033333	2400.0000777033333	2400.0000777033333
2400.0000642361224	2400.0000642361224	2400.0000642361224	2400.0000642361224	2400.0000642361224	2400.0000642361224	2400.0000642361224	2400.0000642361224	2400.0000642361224	2400.0000642361224	2400.0000642361224	2400.0000642361224	2400.0000642361224	2400.0000642361224	2400.0000642361224	2400.0000642361224	2400.0000642361224	2400.0000642361224	2400.0000642361224	2400.0000642361224	2400.0000642361224	2400.0000642361224	2400.0000642361224	2400.0000642361224	2400.0000642361224	2400.0000642361224	2400.0000642361224	2400.0000642361224	2400.0000642361224	2400.0000642361224
2400.0000595361034	2400.0000595361034	2400.0000595361034	2400.0000595361034	2400.0000595361034	2400.0000595361034	2400.0000595361034	2400.0000595361034	2400.0000595361034	2400.0000595361034	2400.0000595361034	2400.0000595361034	2400.0000595361034	2400.0000595361034	2400.0000595361034	2400.0000595361034	2400.0000595361034	2400.0000595361034	2400.0000595361034	2400.0000595361034	2400.0000595361034	2400.0000595361034	2400.0000595361034	2400.0000595361034	2400.0000595361034	2400.0000595361034	2400.0000595361034	2400.0000595361034	2400.0000595361034	2400.0000595361034
2400.0000594291105	2400.0000594291105	2400.0000594291105	2400.0000594291105	2400.0000594291105	2400.0000594291105	2400.0000594291105	2400.0000594291105	2400.0000594291105	2400.0000594291105	2400.0000594291105	2400.0000594291105	2400.0000594291105	2400.0000594291105	2400.0000594291105	2400.0000594291105	2400.0000594291105	2400.0000594291105	2400.0000594291105	2400.0000594291105	2400.0000594291105	2400.0000594291105	2400.0000594291105	2400.0000594291105	2400.0000594291105	2400.0000594291105	2400.0000594291105	2400.0000594291105	2400.0000594291105	2400.0000594291105
2400.000054761755	2400.000054761755	2400.000054761755	2400.000054761755	2400.000054761755	2400.000054761755	2400.000054761755	2400.000054761755	2400.000054761755	2400.000054761755	2400.000054761755	2400.000054761755	2400.000054761755	2400.000054761755	2400.000054761755	2400.000054761755	2400.000054761755	2400.000054761755	2400.000054761755	2400.000054761755	2400.000054761755	2400.000054761755	2400.000054761755	2400.000054761755	2400.000054761755	2400.000054761755	2400.000054761755	2400.000054761755	2400.000054761755	2400.000054761755
2400.0000525620108	2400.0000525620108	2400.0000525620108	2400.0000525620108	2400.0000525620108	2400.0000525620108	2400.0000525620108	2400.0000525620108	2400.0000525620108	2400.0000525620108	2400.0000525620108	2400.0000525620108	2400.0000525620108	2400.0000525620108	2400.0000525620108	2400.0000525620108	2400.0000525620108	2400.0000525620108	2400.0000525620108	2400.0000525620108	2400.0000525620108	2400.0000525620108	2400.0000525620108	2400.0000525620108	2400.0000525620108	2400.0000525620108	2400.0000525620108	2400.0000525620108	2400.0000525620108	2400.0000525620108
2400.0000525620108	2400.0000525620108	2400.0000525620108	2400.0000525620108	2400.0000525620108	2400.0000525620108	2400.0000525620108	2400.0000525620108	2400.0000525620108	2400.0000525620108	2400.0000525620108	2400.0000525620108	2400.0000525620108	2400.0000525620108	2400.0000525620108	2400.0000525620108	2400.0000525620108	2400.0000525620108	2400.0000525620108	2400.0000525620108	2400.0000525620108	2400.0000525620108	2400.0000525620108	2400.0000525620108	2400.0000525620108	2400.0000525620108	2400.0000525620108	2400.0000525620108	2400.0000525620108	2400.0000525620108
2400.000048313843	2400.000048313843	2400.000048313843	2400.000048313843	2400.000048313843	2400.000048313843	2400.000048313843	2400.000048313843	2400.000048313843	2400.000048313843	2400.000048313843	2400.000048313843	2400.000048313843	2400.000048313843	2400.000048313843	2400.000048313843	2400.000048313843	2400.000048313843	2400.000048313843	2400.000048313843	2400.000048313843	2400.000048313843	2400.000048313843	2400.000048313843	2400.000048313843	2400.000048313843	2400.000048313843	2400.000048313843	2400.000048313843	2400.000048313843
2400.000048233497	2400.000048233497	2400.000048233497	2400.000048233497	2400.000048233497	2400.000048233497	2400.000048233497	2400.000048233497	2400.000048233497	2400.000048233497	2400.000048233497	2400.000048233497	2400.000048233497	2400.000048233497	2400.000048233497	2400.000048233497	2400.000048233497	2400.000048233497	2400.000048233497	2400.000048233497	2400.000048233497	2400.000048233497	2400.000048233497	2400.000048233497	2400.000048233497	2400.000048233497	2400.000048233497	2400.000048233497	2400.000048233497	2400.000048233497
2400.0000478337224	2400.0000478337224	2400.0000478337224	2400.0000478337224	2400.0000478337224	2400.0000478337224	2400.0000478337224	2400.0000478337224	2400.0000478337224	2400.0000478337224	2400.0000478337224	2400.0000478337224	2400.0000478337224	2400.0000478337224	2400.0000478337224	2400.0000478337224	2400.0000478337224	2400.0000478337224	2400.0000478337224	2400.0000478337224	2400.0000478337224	2400.0000478337224	2400.0000478337224	2400.0000478337224	2400.0000478337224	2400.0000478337224	2400.0000478337224	2400.0000478337224	2400.0000478337224	2400.0000478337224
2400.0000442745963	2400.0000442745963	2400.0000442745963	2400.0000442745963	2400.0000442745963	2400.0000442745963	2400.0000442745963	2400.0000442745963	2400.0000442745963	2400.0000442745963	2400.0000442745963	2400.0000442745963	2400.0000442745963	2400.0000442745963	2400.0000442745963	2400.0000442745963	2400.0000442745963	2400.0000442745963	2400.0000442745963	2400.0000442745963	2400.0000442745963	2400.0000442745963	2400.0000442745963	2400.0000442745963	2400.0000442745963	2400.0000442745963	2400.0000442745963	2400.0000442745963	2400.0000442745963	2400.0000442745963
2400.0000442745963	2400.0000442745963	2400.0000442745963	2400.0000442745963	2400.0000442745963	2400.0000442745963	2400.0000442745963	2400.0000442745963	2400.0000442745963	2400.0000442745963	2400.0000442745963	2400.0000442745963	2400.0000442745963	2400.0000442745963	2400.0000442745963	2400.0000442745963	2400.0000442745963	2400.0000442745963	2400.0000442745963	2400.0000442745963	2400.0000442745963	2400.0000442745963	2400.0000442745963	2400.0000442745963	2400.0000442745963	2400.0000442745963	2400.0000442745963	2400.0000442745963	2400.0000442745963	2400.0000442745963
2400.0000438887855	2400.0000438887855	2400.0000438887855	2400.0000438887855	2400.0000438887855	2400.0000438887855	2400.0000438887855	2400.0000438887855	2400.0000438887855	2400.0000438887855	2400.0000438887855	2400.0000438887855	2400.0000438887855	2400.0000438887855	2400.0000438887855	2400.0000438887855	2400.0000438887855	2400.0000438887855	2400.0000438887855	2400.0000438887855	2400.0000438887855	2400.0000438887855	2400.0000438887855	2400.0000438887855	2400.0000438887855	2400.0000438887855	2400.0000438887855	2400.0000438887855	2400.0000438887855	2400.0000438887855
2400.000038306114	2400.000038306114	2400.000038306114	2400.000038306114	2400.000038306114	2400.000038306114	2400.000038306114	2400.000038306114	2400.000038306114	2400.000038306114	2400.000038306114	2400.000038306114	2400.000038306114	2400.000038306114	2400.000038306114	2400.000038306114	2400.000038306114	2400.000038306114	2400.000038306114	2400.000038306114	2400.000038306114	2400.000038306114	2400.000038306114	2400.000038306114	2400.000038306114	2400.000038306114	2400.000038306114	2400.000038306114	2400.000038306114	2400.000038306114
2400.000035100223	2400.000035100223	2400.000035100223	2400.000035100223	2400.000035100223	2400.000035100223	2400.000035100223	2400.000035100223	2400.000035100223	2400.000035100223	2400.000035100223	2400.000035100223	2400.000035100223	2400.000035100223	2400.000035100223	2400.000035100223	2400.000035100223	2400.000035100223	2400.000035100223	2400.000035100223	2400.000035100223	2400.000035100223	2400.000035100223	2400.000035100223	2400.000035100223	2400.000035100223	2400.000035100223	2400.000035100223	2400.000035100223	2400.000035100223
2400.0000326223108	2400.0000326223108	2400.0000326223108	2400.0000326223108	2400.0000326223108	2400.0000326223108	2400.0000326223108	2400.0000326223108	2400.0000326223108	2400.0000326223108	2400.0000326223108	2400.0000326223108	2400.0000326223108	2400.0000326223108	2400.0000326223108	2400.0000326223108	2400.0000326223108	2400.0000326223108	2400.0000326223108	2400.0000326223108	2400.0000326223108	2400.0000326223108	2400.0000326223108	2400.0000326223108	2400.0000326223108	2400.0000326223108	2400.0000326223108	2400.0000326223108	2400.0000326223108	2400.0000326223108
2400.0000326223108	2400.0000326223108	2400.0000326223108	2400.0000326223108	2400.0000326223108	2400.0000326223108	2400.0000326223108	2400.0000326223108	2400.0000326223108	2400.0000326223108	2400.0000326223108	2400.0000326223108	2400.0000326223108	2400.0000326223108	2400.0000326223108	2400.0000326223108	2400.0000326223108	2400.0000326223108	2400.0000326223108	2400.0000326223108	2400.0000326223108	2400.0000326223108	2400.0000326223108	2400.0000326223108	2400.0000326223108	2400.0000326223108	2400.0000326223108	2400.0000326223108	2400.0000326223108	2400.0000326223108
2400.0000326223108	2400.0000326223108	2400.0000326223108	2400.0000326223108	2400.0000326223108	2400.0000326223108	2400.0000326223108	2400.0000326223108	2400.0000326223108	2400.0000326223108	2400.0000326223108	2400.0000326223108	2400.0000326223108	2400.0000326223108	2400.0000326223108	2400.0000326223108	2400.0000326223108	2400.0000326223108	2400.0000326223108	2400.0000326223108	2400.0000326223108	2400.0000326223108	2400.0000326223108	2400.0000326223108	2400.0000326223108	2400.0000326223108	2400.0000326223108	2400.0000326223108	2400.0000326223108	2400.0000326223108
2400.0000292968325	2400.0000292968325	2400.0000292968325	2400.0000292968325	2400.0000292968325	2400.0000292968325	2400.0000292968325	2400.0000292968325	2400.0000292968325	2400.0000292968325	2400.0000292968325	2400.0000292968325	2400.0000292968325	2400.0000292968325	2400.0000292968325	2400.0000292968325	2400.0000292968325	2400.0000292968325	2400.0000292968325	2400.0000292968325	2400.0000292968325	2400.0000292968325	2400.0000292968325	2400.0000292968325	2400.0000292968325	2400.0000292968325	2400.0000292968325	2400.0000292968325	2400.0000292968325	2400.0000292968325
2400.0000292968325	2400.0000292968325	2400.0000292968325	2400.0000292968325	2400.0000292968325	2400.0000292968325	2400.0000292968325	2400.0000292968325	2400.0000292968325	2400.0000292968325	2400.0000292968325	2400.0000292968325	2400.0000292968325	2400.0000292968325	2400.0000292968325	2400.0000292968325	2400.0000292968325	2400.0000292968325	2400.0000292968325	2400.0000292968325	2400.0000292968325	2400.0000292968325	2400.0000292968325	2400.0000292968325	2400.0000292968325	2400.0000292968325	2400.0000292968325	2400.0000292968325	2400.0000292968325	2400.0000292968325
2400.000025858497	2400.000025858497	2400.000025858497	2400.000025858497	2400.000025858497	2400.000025858497	2400.000025858497	2400.000025858497	2400.000025858497	2400.000025858497	2400.000025858497	2400.000025858497	2400.000025858497	2400.000025858497	2400.000025858497	2400.000025858497	2400.000025858497	2400.000025858497	2400.000025858497	2400.000025858497	2400.000025858497	2400.000025858497	2400.000025858497	2400.000025858497	2400.000025858497	2400.000025858497	2400.000025858497	2400.000025858497	2400.000025858497	2400.000025858497
2400.000025858497	2400.000025858497	2400.000025858497	2400.000025858497	2400.000025858497	2400.000025858497	2400.000025858497	2400.000025858497	2400.000025858497	2400.000025858497	2400.000025858497	2400.000025858497	2400.000025858497	2400.000025858497	2400.000025858497	2400.000025858497	2400.000025858497	2400.000025858497	2400.000025858497	2400.000025858497	2400.000025858497	2400.000025858497	2400.000025858497	2400.000025858497	2400.000025858497	2400.000025858497	2400.000025858497	2400.000025858497	2400.000025858497	2400.000025858497
2400.000025551095	2400.000025551095	2400.000025551095	2400.000025551095	2400.000025551095	2400.000025551095	2400.000025551095	2400.000025551095	2400.000025551095	2400.000025551095	2400.000025551095	2400.000025551095	2400.000025551095	2400.000025551095	2400.000025551095	2400.000025551095	2400.000025551095	2400.000025551095	2400.000025551095	2400.000025551095	2400.000025551095	2400.000025551095	2400.000025551095	2400.000025551095	2400.000025551095	2400.000025551095	2400.000025551095	2400.000025551095	2400.000025551095	2400.000025551095
2400.000021145673	2400.000021145673	2400.000021145673	2400.000021145673	2400.000021145673	2400.000021145673	2400.000021145673	2400.000021145673	2400.000021145673	2400.000021145673	2400.000021145673	2400.000021145673	2400.000021145673	2400.000021145673	2400.000021145673	2400.000021145673	2400.000021145673	2400.000021145673	2400.000021145673	2400.000021145673	2400.000021145673	2400.000021145673	2400.000021145673	2400.000021145673	2400.000021145673	2400.000021145673	2400.000021145673	2400.000021145673	2400.000021145673	2400.000021145673
2400.000021145673	2400.000021145673	2400.000021145673	2400.000021145673	2400.000021145673	2400.000021145673	2400.000021145673	2400.000021145673	2400.000021145673	2400.000021145673	2400.000021145673	2400.000021145673	2400.000021145673	2400.000021145673	2400.000021145673	2400.000021145673	2400.000021145673	2400.000021145673	2400.000021145673	2400.000021145673	2400.000021145673	2400.000021145673	2400.000021145673	2400.000021145673	2400.000021145673	2400.000021145673	2400.000021145673	2400.000021145673	2400.000021145673	2400.000021145673
2400.0000202881356	2400.0000202881356	2400.0000202881356	2400.0000202881356	2400.0000202881356	2400.0000202881356	2400.0000202881356	2400.0000202881356	2400.0000202881356	2400.0000202881356	2400.0000202881356	2400.0000202881356	2400.0000202881356	2400.0000202881356	2400.0000202881356	2400.0000202881356	2400.0000202881356	2400.0000202881356	2400.0000202881356	2400.0000202881356	2400.0000202881356	2400.0000202881356	2400.0000202881356	2400.0000202881356	2400.0000202881356	2400.0000202881356	2400.0000202881356	2400.0000202881356	2400.0000202881356	2400.0000202881356
