# Supplementary material for: An improved FOX optimization algorithm using adaptive exploration and exploitation for global optimization
Source: PLoS One. 2025 Sep 18;20(9):e0331965. doi: 10.1371/journal.pone.0331965 (PMC12445531; doi:10.1371/journal.pone.0331965)
Supplement: S2 File — This compressed file contains all the results of the conducted experiments. Each main directory within the archive includes three subdirectories: Analysis, best_fit, and convergence. The best_fit and convergence folders contain the raw experimental data obtained from 30 independent runs. The Analysis folder includes tables and figures derived from these raw results. These files can be used to reproduce and further analyze the results presented in the manuscript. (ZIP) [file pone.0331965.s002.zip › cec2017/convergence/CMAES/C17F17.csv]

trial_1	trial_2	trial_3	trial_4	trial_5	trial_6	trial_7	trial_8	trial_9	trial_10	trial_11	trial_12	trial_13	trial_14	trial_15	trial_16	trial_17	trial_18	trial_19	trial_20	trial_21	trial_22	trial_23	trial_24	trial_25	trial_26	trial_27	trial_28	trial_29	trial_30
928439580.0521127	367626864.47429097	767257804.27082	516807126.60924214	50154659.33867788	782796382.9505398	545430391.6719489	194091007.49422735	60152119.32264927	226046246.08218777	262384784.45328152	558787268.9188808	574554320.9535983	1658040088.8260353	144454873.72330564	580421477.0470465	694128100.6669116	1408531783.497576	1042286740.5663764	728328101.4143101	138361882.36767936	225981310.6890118	271850992.6104755	1479307856.5424633	508465755.17661595	1481434760.8814602	900078084.7807524	385149406.38080287	530139893.8080742	2339629580.994227
928439580.0521127	367626864.47429097	767257804.27082	516807126.60924214	50154659.33867788	782796382.9505398	545430391.6719489	194091007.49422735	60152119.32264927	226046246.08218777	262384784.45328152	558787268.9188808	574554320.9535983	1658040088.8260353	144454873.72330564	580421477.0470465	694128100.6669116	1408531783.497576	1042286740.5663764	728328101.4143101	138361882.36767936	225981310.6890118	271850992.6104755	1479307856.5424633	508465755.17661595	1481434760.8814602	900078084.7807524	385149406.38080287	530139893.8080742	2339629580.994227
928439580.0521127	367626864.47429097	767257804.27082	516807126.60924214	50154659.33867788	782796382.9505398	545430391.6719489	194091007.49422735	60152119.32264927	226046246.08218777	262384784.45328152	558787268.9188808	574554320.9535983	1658040088.8260353	144454873.72330564	580421477.0470465	694128100.6669116	1408531783.497576	1042286740.5663764	728328101.4143101	138361882.36767936	225981310.6890118	271850992.6104755	1479307856.5424633	508465755.17661595	1481434760.8814602	900078084.7807524	385149406.38080287	530139893.8080742	2339629580.994227
928439580.0521127	367626864.47429097	767257804.27082	516807126.60924214	50154659.33867788	782796382.9505398	545430391.6719489	194091007.49422735	60152119.32264927	226046246.08218777	262384784.45328152	558787268.9188808	574554320.9535983	1658040088.8260353	144454873.72330564	580421477.0470465	694128100.6669116	1408531783.497576	1042286740.5663764	728328101.4143101	138361882.36767936	225981310.6890118	271850992.6104755	1479307856.5424633	508465755.17661595	1481434760.8814602	900078084.7807524	385149406.38080287	530139893.8080742	2339629580.994227
928439580.0521127	367626864.47429097	767257804.27082	516807126.60924214	50154659.33867788	782796382.9505398	545430391.6719489	194091007.49422735	60152119.32264927	226046246.08218777	262384784.45328152	558787268.9188808	574554320.9535983	1658040088.8260353	144454873.72330564	580421477.0470465	694128100.6669116	1408531783.497576	1042286740.5663764	728328101.4143101	138361882.36767936	225981310.6890118	271850992.6104755	1479307856.5424633	508465755.17661595	1481434760.8814602	900078084.7807524	385149406.38080287	530139893.8080742	2339629580.994227
928439580.0521127	367626864.47429097	767257804.27082	516807126.60924214	50154659.33867788	782796382.9505398	545430391.6719489	194091007.49422735	60152119.32264927	226046246.08218777	262384784.45328152	558787268.9188808	574554320.9535983	1658040088.8260353	144454873.72330564	580421477.0470465	694128100.6669116	1408531783.497576	1042286740.5663764	728328101.4143101	138361882.36767936	225981310.6890118	271850992.6104755	1479307856.5424633	508465755.17661595	1481434760.8814602	900078084.7807524	385149406.38080287	530139893.8080742	2339629580.994227
928439580.0521127	367626864.47429097	767257804.27082	516807126.60924214	50154659.33867788	782796382.9505398	545430391.6719489	194091007.49422735	60152119.32264927	226046246.08218777	262384784.45328152	558787268.9188808	574554320.9535983	1658040088.8260353	144454873.72330564	580421477.0470465	694128100.6669116	1408531783.497576	1042286740.5663764	728328101.4143101	138361882.36767936	225981310.6890118	271850992.6104755	1479307856.5424633	508465755.17661595	1481434760.8814602	900078084.7807524	385149406.38080287	530139893.8080742	2339629580.994227
928439580.0521127	367626864.47429097	767257804.27082	516807126.60924214	50154659.33867788	782796382.9505398	545430391.6719489	194091007.49422735	60152119.32264927	226046246.08218777	262384784.45328152	558787268.9188808	574554320.9535983	1658040088.8260353	144454873.72330564	580421477.0470465	694128100.6669116	1408531783.497576	1042286740.5663764	728328101.4143101	138361882.36767936	225981310.6890118	271850992.6104755	1479307856.5424633	508465755.17661595	1481434760.8814602	900078084.7807524	385149406.38080287	530139893.8080742	2339629580.994227
928439580.0521127	367626864.47429097	767257804.27082	516807126.60924214	50154659.33867788	782796382.9505398	545430391.6719489	194091007.49422735	60152119.32264927	226046246.08218777	262384784.45328152	558787268.9188808	574554320.9535983	1658040088.8260353	144454873.72330564	580421477.0470465	694128100.6669116	1408531783.497576	1042286740.5663764	728328101.4143101	138361882.36767936	225981310.6890118	271850992.6104755	1479307856.5424633	508465755.17661595	1481434760.8814602	900078084.7807524	385149406.38080287	530139893.8080742	2339629580.994227
928439580.0521127	367626864.47429097	767257804.27082	516807126.60924214	50154659.33867788	782796382.9505398	545430391.6719489	194091007.49422735	60152119.32264927	226046246.08218777	262384784.45328152	558787268.9188808	574554320.9535983	1658040088.8260353	144454873.72330564	580421477.0470465	694128100.6669116	1408531783.497576	1042286740.5663764	728328101.4143101	138361882.36767936	225981310.6890118	271850992.6104755	1479307856.5424633	508465755.17661595	1481434760.8814602	900078084.7807524	385149406.38080287	530139893.8080742	2339629580.994227
928439580.0521127	367626864.47429097	767257804.27082	516807126.60924214	50154659.33867788	782796382.9505398	545430391.6719489	194091007.49422735	60152119.32264927	226046246.08218777	262384784.45328152	558787268.9188808	574554320.9535983	1658040088.8260353	144454873.72330564	580421477.0470465	694128100.6669116	1408531783.497576	1042286740.5663764	728328101.4143101	138361882.36767936	225981310.6890118	271850992.6104755	1479307856.5424633	508465755.17661595	1481434760.8814602	900078084.7807524	385149406.38080287	530139893.8080742	2339629580.994227
928439580.0521127	367626864.47429097	767257804.27082	516807126.60924214	50154659.33867788	782796382.9505398	545430391.6719489	194091007.49422735	60152119.32264927	226046246.08218777	262384784.45328152	558787268.9188808	574554320.9535983	1658040088.8260353	144454873.72330564	580421477.0470465	694128100.6669116	1408531783.497576	1042286740.5663764	728328101.4143101	138361882.36767936	225981310.6890118	271850992.6104755	1479307856.5424633	508465755.17661595	1481434760.8814602	900078084.7807524	385149406.38080287	530139893.8080742	2339629580.994227
928439580.0521127	367626864.47429097	767257804.27082	516807126.60924214	50154659.33867788	782796382.9505398	545430391.6719489	194091007.49422735	60152119.32264927	226046246.08218777	262384784.45328152	558787268.9188808	574554320.9535983	1658040088.8260353	144454873.72330564	580421477.0470465	694128100.6669116	1408531783.497576	1042286740.5663764	728328101.4143101	138361882.36767936	225981310.6890118	271850992.6104755	1479307856.5424633	508465755.17661595	1481434760.8814602	900078084.7807524	385149406.38080287	530139893.8080742	2339629580.994227
928439580.0521127	367626864.47429097	767257804.27082	516807126.60924214	50154659.33867788	782796382.9505398	545430391.6719489	194091007.49422735	60152119.32264927	226046246.08218777	262384784.45328152	558787268.9188808	574554320.9535983	1658040088.8260353	144454873.72330564	580421477.0470465	694128100.6669116	1408531783.497576	1042286740.5663764	728328101.4143101	138361882.36767936	225981310.6890118	271850992.6104755	1479307856.5424633	508465755.17661595	1481434760.8814602	900078084.7807524	385149406.38080287	530139893.8080742	2339629580.994227
928439580.0521127	367626864.47429097	767257804.27082	516807126.60924214	50154659.33867788	782796382.9505398	545430391.6719489	194091007.49422735	60152119.32264927	226046246.08218777	262384784.45328152	558787268.9188808	574554320.9535983	1658040088.8260353	144454873.72330564	580421477.0470465	694128100.6669116	1408531783.497576	1042286740.5663764	728328101.4143101	138361882.36767936	225981310.6890118	271850992.6104755	1479307856.5424633	508465755.17661595	1481434760.8814602	900078084.7807524	385149406.38080287	530139893.8080742	2339629580.994227
928439580.0521127	367626864.47429097	767257804.27082	516807126.60924214	50154659.33867788	782796382.9505398	545430391.6719489	194091007.49422735	60152119.32264927	226046246.08218777	262384784.45328152	558787268.9188808	574554320.9535983	1658040088.8260353	144454873.72330564	580421477.0470465	694128100.6669116	1408531783.497576	1042286740.5663764	728328101.4143101	138361882.36767936	225981310.6890118	271850992.6104755	1479307856.5424633	508465755.17661595	1481434760.8814602	900078084.7807524	385149406.38080287	530139893.8080742	2339629580.994227
928439580.0521127	367626864.47429097	767257804.27082	516807126.60924214	50154659.33867788	782796382.9505398	545430391.6719489	194091007.49422735	60152119.32264927	226046246.08218777	262384784.45328152	558787268.9188808	574554320.9535983	1658040088.8260353	144454873.72330564	580421477.0470465	694128100.6669116	1408531783.497576	1042286740.5663764	728328101.4143101	138361882.36767936	225981310.6890118	271850992.6104755	1479307856.5424633	508465755.17661595	1481434760.8814602	900078084.7807524	385149406.38080287	530139893.8080742	2339629580.994227
928439580.0521127	367626864.47429097	767257804.27082	516807126.60924214	50154659.33867788	782796382.9505398	545430391.6719489	194091007.49422735	60152119.32264927	226046246.08218777	262384784.45328152	558787268.9188808	574554320.9535983	1658040088.8260353	144454873.72330564	580421477.0470465	694128100.6669116	1408531783.497576	1042286740.5663764	728328101.4143101	138361882.36767936	225981310.6890118	271850992.6104755	1479307856.5424633	508465755.17661595	1481434760.8814602	900078084.7807524	385149406.38080287	530139893.8080742	2339629580.994227
928439580.0521127	367626864.47429097	767257804.27082	516807126.60924214	50154659.33867788	782796382.9505398	545430391.6719489	194091007.49422735	60152119.32264927	226046246.08218777	262384784.45328152	558787268.9188808	574554320.9535983	1658040088.8260353	144454873.72330564	580421477.0470465	694128100.6669116	1408531783.497576	1042286740.5663764	728328101.4143101	138361882.36767936	225981310.6890118	271850992.6104755	1479307856.5424633	508465755.17661595	1481434760.8814602	900078084.7807524	385149406.38080287	530139893.8080742	2339629580.994227
928439580.0521127	367626864.47429097	767257804.27082	516807126.60924214	50154659.33867788	782796382.9505398	545430391.6719489	194091007.49422735	60152119.32264927	226046246.08218777	262384784.45328152	558787268.9188808	574554320.9535983	1658040088.8260353	144454873.72330564	580421477.0470465	694128100.6669116	1408531783.497576	1042286740.5663764	728328101.4143101	138361882.36767936	225981310.6890118	271850992.6104755	1479307856.5424633	508465755.17661595	1481434760.8814602	900078084.7807524	385149406.38080287	530139893.8080742	2339629580.994227
928439580.0521127	367626864.47429097	767257804.27082	516807126.60924214	50154659.33867788	782796382.9505398	545430391.6719489	194091007.49422735	60152119.32264927	226046246.08218777	262384784.45328152	558787268.9188808	574554320.9535983	1658040088.8260353	144454873.72330564	580421477.0470465	694128100.6669116	1408531783.497576	1042286740.5663764	728328101.4143101	138361882.36767936	225981310.6890118	271850992.6104755	1479307856.5424633	508465755.17661595	1481434760.8814602	900078084.7807524	385149406.38080287	530139893.8080742	2339629580.994227
928439580.0521127	367626864.47429097	767257804.27082	516807126.60924214	50154659.33867788	782796382.9505398	545430391.6719489	194091007.49422735	60152119.32264927	226046246.08218777	262384784.45328152	558787268.9188808	574554320.9535983	1658040088.8260353	144454873.72330564	580421477.0470465	694128100.6669116	1408531783.497576	1042286740.5663764	728328101.4143101	138361882.36767936	225981310.6890118	271850992.6104755	1479307856.5424633	508465755.17661595	1481434760.8814602	900078084.7807524	385149406.38080287	530139893.8080742	2339629580.994227
928439580.0521127	367626864.47429097	767257804.27082	516807126.60924214	50154659.33867788	782796382.9505398	545430391.6719489	194091007.49422735	60152119.32264927	226046246.08218777	262384784.45328152	558787268.9188808	574554320.9535983	1658040088.8260353	144454873.72330564	580421477.0470465	694128100.6669116	1408531783.497576	1042286740.5663764	728328101.4143101	138361882.36767936	225981310.6890118	271850992.6104755	1479307856.5424633	508465755.17661595	1481434760.8814602	900078084.7807524	385149406.38080287	530139893.8080742	2045995247.376904
928439580.0521127	367626864.47429097	767257804.27082	516807126.60924214	50154659.33867788	782796382.9505398	545430391.6719489	194091007.49422735	60152119.32264927	226046246.08218777	262384784.45328152	558787268.9188808	574554320.9535983	1473846722.5361729	144454873.72330564	580421477.0470465	694128100.6669116	1408531783.497576	1042286740.5663764	728328101.4143101	138361882.36767936	225981310.6890118	271850992.6104755	1473846722.5361729	508465755.17661595	1473846722.5361729	900078084.7807524	385149406.38080287	530139893.8080742	1473846722.5361729
895919879.7174561	367626864.47429097	767257804.27082	516807126.60924214	50154659.33867788	782796382.9505398	545430391.6719489	194091007.49422735	60152119.32264927	226046246.08218777	262384784.45328152	558787268.9188808	574554320.9535983	895919879.7174561	144454873.72330564	580421477.0470465	694128100.6669116	895919879.7174561	895919879.7174561	728328101.4143101	138361882.36767936	225981310.6890118	271850992.6104755	895919879.7174561	508465755.17661595	895919879.7174561	895919879.7174561	385149406.38080287	530139893.8080742	895919879.7174561
117749607.60644355	117749607.60644355	117749607.60644355	117749607.60644355	50154659.33867788	117749607.60644355	117749607.60644355	117749607.60644355	60152119.32264927	117749607.60644355	117749607.60644355	117749607.60644355	117749607.60644355	117749607.60644355	117749607.60644355	117749607.60644355	117749607.60644355	117749607.60644355	117749607.60644355	117749607.60644355	117749607.60644355	117749607.60644355	117749607.60644355	117749607.60644355	117749607.60644355	117749607.60644355	117749607.60644355	117749607.60644355	117749607.60644355	117749607.60644355
117749607.60644355	117749607.60644355	117749607.60644355	117749607.60644355	50154659.33867788	117749607.60644355	117749607.60644355	117749607.60644355	60152119.32264927	117749607.60644355	117749607.60644355	117749607.60644355	117749607.60644355	117749607.60644355	117749607.60644355	117749607.60644355	117749607.60644355	117749607.60644355	117749607.60644355	117749607.60644355	117749607.60644355	117749607.60644355	117749607.60644355	117749607.60644355	117749607.60644355	117749607.60644355	117749607.60644355	117749607.60644355	117749607.60644355	117749607.60644355
86560000.4525247	86560000.4525247	86560000.4525247	86560000.4525247	50154659.33867788	86560000.4525247	86560000.4525247	86560000.4525247	60152119.32264927	86560000.4525247	86560000.4525247	86560000.4525247	86560000.4525247	86560000.4525247	86560000.4525247	86560000.4525247	86560000.4525247	86560000.4525247	86560000.4525247	86560000.4525247	86560000.4525247	86560000.4525247	86560000.4525247	86560000.4525247	86560000.4525247	86560000.4525247	86560000.4525247	86560000.4525247	86560000.4525247	86560000.4525247
84339030.3840343	84339030.3840343	84339030.3840343	84339030.3840343	50154659.33867788	84339030.3840343	84339030.3840343	84339030.3840343	60152119.32264927	84339030.3840343	84339030.3840343	84339030.3840343	84339030.3840343	84339030.3840343	84339030.3840343	84339030.3840343	84339030.3840343	84339030.3840343	84339030.3840343	84339030.3840343	84339030.3840343	84339030.3840343	84339030.3840343	84339030.3840343	84339030.3840343	84339030.3840343	84339030.3840343	84339030.3840343	84339030.3840343	84339030.3840343
58054752.30749721	58054752.30749721	58054752.30749721	58054752.30749721	50154659.33867788	58054752.30749721	58054752.30749721	58054752.30749721	58054752.30749721	58054752.30749721	58054752.30749721	58054752.30749721	58054752.30749721	58054752.30749721	58054752.30749721	58054752.30749721	58054752.30749721	58054752.30749721	58054752.30749721	58054752.30749721	58054752.30749721	58054752.30749721	58054752.30749721	58054752.30749721	58054752.30749721	58054752.30749721	58054752.30749721	58054752.30749721	58054752.30749721	58054752.30749721
58054752.30749721	58054752.30749721	58054752.30749721	58054752.30749721	50154659.33867788	58054752.30749721	58054752.30749721	58054752.30749721	58054752.30749721	58054752.30749721	58054752.30749721	58054752.30749721	58054752.30749721	58054752.30749721	58054752.30749721	58054752.30749721	58054752.30749721	58054752.30749721	58054752.30749721	58054752.30749721	58054752.30749721	58054752.30749721	58054752.30749721	58054752.30749721	58054752.30749721	58054752.30749721	58054752.30749721	58054752.30749721	58054752.30749721	58054752.30749721
58054752.30749721	58054752.30749721	58054752.30749721	58054752.30749721	50154659.33867788	58054752.30749721	58054752.30749721	58054752.30749721	58054752.30749721	58054752.30749721	58054752.30749721	58054752.30749721	58054752.30749721	58054752.30749721	58054752.30749721	58054752.30749721	58054752.30749721	58054752.30749721	58054752.30749721	58054752.30749721	58054752.30749721	58054752.30749721	58054752.30749721	58054752.30749721	58054752.30749721	58054752.30749721	58054752.30749721	58054752.30749721	58054752.30749721	58054752.30749721
58054752.30749721	58054752.30749721	58054752.30749721	58054752.30749721	50154659.33867788	58054752.30749721	58054752.30749721	58054752.30749721	58054752.30749721	58054752.30749721	58054752.30749721	58054752.30749721	58054752.30749721	58054752.30749721	58054752.30749721	58054752.30749721	58054752.30749721	58054752.30749721	58054752.30749721	58054752.30749721	58054752.30749721	58054752.30749721	58054752.30749721	58054752.30749721	58054752.30749721	58054752.30749721	58054752.30749721	58054752.30749721	58054752.30749721	58054752.30749721
45666736.988066114	45666736.988066114	45666736.988066114	45666736.988066114	45666736.988066114	45666736.988066114	45666736.988066114	45666736.988066114	45666736.988066114	45666736.988066114	45666736.988066114	45666736.988066114	45666736.988066114	45666736.988066114	45666736.988066114	45666736.988066114	45666736.988066114	45666736.988066114	45666736.988066114	45666736.988066114	45666736.988066114	45666736.988066114	45666736.988066114	45666736.988066114	45666736.988066114	45666736.988066114	45666736.988066114	45666736.988066114	45666736.988066114	45666736.988066114
45666736.988066114	45666736.988066114	45666736.988066114	45666736.988066114	45666736.988066114	45666736.988066114	45666736.988066114	45666736.988066114	45666736.988066114	45666736.988066114	45666736.988066114	45666736.988066114	45666736.988066114	45666736.988066114	45666736.988066114	45666736.988066114	45666736.988066114	45666736.988066114	45666736.988066114	45666736.988066114	45666736.988066114	45666736.988066114	45666736.988066114	45666736.988066114	45666736.988066114	45666736.988066114	45666736.988066114	45666736.988066114	45666736.988066114	45666736.988066114
42306652.206414446	42306652.206414446	42306652.206414446	42306652.206414446	42306652.206414446	42306652.206414446	42306652.206414446	42306652.206414446	42306652.206414446	42306652.206414446	42306652.206414446	42306652.206414446	42306652.206414446	42306652.206414446	42306652.206414446	42306652.206414446	42306652.206414446	42306652.206414446	42306652.206414446	42306652.206414446	42306652.206414446	42306652.206414446	42306652.206414446	42306652.206414446	42306652.206414446	42306652.206414446	42306652.206414446	42306652.206414446	42306652.206414446	42306652.206414446
40669772.84494561	40669772.84494561	40669772.84494561	40669772.84494561	40669772.84494561	40669772.84494561	40669772.84494561	40669772.84494561	40669772.84494561	40669772.84494561	40669772.84494561	40669772.84494561	40669772.84494561	40669772.84494561	40669772.84494561	40669772.84494561	40669772.84494561	40669772.84494561	40669772.84494561	40669772.84494561	40669772.84494561	40669772.84494561	40669772.84494561	40669772.84494561	40669772.84494561	40669772.84494561	40669772.84494561	40669772.84494561	40669772.84494561	40669772.84494561
40669772.84494561	40669772.84494561	40669772.84494561	40669772.84494561	40669772.84494561	40669772.84494561	40669772.84494561	40669772.84494561	40669772.84494561	40669772.84494561	40669772.84494561	40669772.84494561	40669772.84494561	40669772.84494561	40669772.84494561	40669772.84494561	40669772.84494561	40669772.84494561	40669772.84494561	40669772.84494561	40669772.84494561	40669772.84494561	40669772.84494561	40669772.84494561	40669772.84494561	40669772.84494561	40669772.84494561	40669772.84494561	40669772.84494561	40669772.84494561
40669772.84494561	40669772.84494561	40669772.84494561	40669772.84494561	40669772.84494561	40669772.84494561	40669772.84494561	40669772.84494561	40669772.84494561	40669772.84494561	40669772.84494561	40669772.84494561	40669772.84494561	40669772.84494561	40669772.84494561	40669772.84494561	40669772.84494561	40669772.84494561	40669772.84494561	40669772.84494561	40669772.84494561	40669772.84494561	40669772.84494561	40669772.84494561	40669772.84494561	40669772.84494561	40669772.84494561	40669772.84494561	40669772.84494561	40669772.84494561
40669772.84494561	40669772.84494561	40669772.84494561	40669772.84494561	40669772.84494561	40669772.84494561	40669772.84494561	40669772.84494561	40669772.84494561	40669772.84494561	40669772.84494561	40669772.84494561	40669772.84494561	40669772.84494561	40669772.84494561	40669772.84494561	40669772.84494561	40669772.84494561	40669772.84494561	40669772.84494561	40669772.84494561	40669772.84494561	40669772.84494561	40669772.84494561	40669772.84494561	40669772.84494561	40669772.84494561	40669772.84494561	40669772.84494561	40669772.84494561
38939156.514855295	38939156.514855295	38939156.514855295	38939156.514855295	38939156.514855295	38939156.514855295	38939156.514855295	38939156.514855295	38939156.514855295	38939156.514855295	38939156.514855295	38939156.514855295	38939156.514855295	38939156.514855295	38939156.514855295	38939156.514855295	38939156.514855295	38939156.514855295	38939156.514855295	38939156.514855295	38939156.514855295	38939156.514855295	38939156.514855295	38939156.514855295	38939156.514855295	38939156.514855295	38939156.514855295	38939156.514855295	38939156.514855295	38939156.514855295
36770698.53079696	36770698.53079696	36770698.53079696	36770698.53079696	36770698.53079696	36770698.53079696	36770698.53079696	36770698.53079696	36770698.53079696	36770698.53079696	36770698.53079696	36770698.53079696	36770698.53079696	36770698.53079696	36770698.53079696	36770698.53079696	36770698.53079696	36770698.53079696	36770698.53079696	36770698.53079696	36770698.53079696	36770698.53079696	36770698.53079696	36770698.53079696	36770698.53079696	36770698.53079696	36770698.53079696	36770698.53079696	36770698.53079696	36770698.53079696
36770698.53079696	36770698.53079696	36770698.53079696	36770698.53079696	36770698.53079696	36770698.53079696	36770698.53079696	36770698.53079696	36770698.53079696	36770698.53079696	36770698.53079696	36770698.53079696	36770698.53079696	36770698.53079696	36770698.53079696	36770698.53079696	36770698.53079696	36770698.53079696	36770698.53079696	36770698.53079696	36770698.53079696	36770698.53079696	36770698.53079696	36770698.53079696	36770698.53079696	36770698.53079696	36770698.53079696	36770698.53079696	36770698.53079696	36770698.53079696
31335709.79637895	31335709.79637895	31335709.79637895	31335709.79637895	31335709.79637895	31335709.79637895	31335709.79637895	31335709.79637895	31335709.79637895	31335709.79637895	31335709.79637895	31335709.79637895	31335709.79637895	31335709.79637895	31335709.79637895	31335709.79637895	31335709.79637895	31335709.79637895	31335709.79637895	31335709.79637895	31335709.79637895	31335709.79637895	31335709.79637895	31335709.79637895	31335709.79637895	31335709.79637895	31335709.79637895	31335709.79637895	31335709.79637895	31335709.79637895
31335709.79637895	31335709.79637895	31335709.79637895	31335709.79637895	31335709.79637895	31335709.79637895	31335709.79637895	31335709.79637895	31335709.79637895	31335709.79637895	31335709.79637895	31335709.79637895	31335709.79637895	31335709.79637895	31335709.79637895	31335709.79637895	31335709.79637895	31335709.79637895	31335709.79637895	31335709.79637895	31335709.79637895	31335709.79637895	31335709.79637895	31335709.79637895	31335709.79637895	31335709.79637895	31335709.79637895	31335709.79637895	31335709.79637895	31335709.79637895
31335709.79637895	31335709.79637895	31335709.79637895	31335709.79637895	31335709.79637895	31335709.79637895	31335709.79637895	31335709.79637895	31335709.79637895	31335709.79637895	31335709.79637895	31335709.79637895	31335709.79637895	31335709.79637895	31335709.79637895	31335709.79637895	31335709.79637895	31335709.79637895	31335709.79637895	31335709.79637895	31335709.79637895	31335709.79637895	31335709.79637895	31335709.79637895	31335709.79637895	31335709.79637895	31335709.79637895	31335709.79637895	31335709.79637895	31335709.79637895
31335709.79637895	31335709.79637895	31335709.79637895	31335709.79637895	31335709.79637895	31335709.79637895	31335709.79637895	31335709.79637895	31335709.79637895	31335709.79637895	31335709.79637895	31335709.79637895	31335709.79637895	31335709.79637895	31335709.79637895	31335709.79637895	31335709.79637895	31335709.79637895	31335709.79637895	31335709.79637895	31335709.79637895	31335709.79637895	31335709.79637895	31335709.79637895	31335709.79637895	31335709.79637895	31335709.79637895	31335709.79637895	31335709.79637895	31335709.79637895
21665825.710088518	21665825.710088518	21665825.710088518	21665825.710088518	21665825.710088518	21665825.710088518	21665825.710088518	21665825.710088518	21665825.710088518	21665825.710088518	21665825.710088518	21665825.710088518	21665825.710088518	21665825.710088518	21665825.710088518	21665825.710088518	21665825.710088518	21665825.710088518	21665825.710088518	21665825.710088518	21665825.710088518	21665825.710088518	21665825.710088518	21665825.710088518	21665825.710088518	21665825.710088518	21665825.710088518	21665825.710088518	21665825.710088518	21665825.710088518
21665825.710088518	21665825.710088518	21665825.710088518	21665825.710088518	21665825.710088518	21665825.710088518	21665825.710088518	21665825.710088518	21665825.710088518	21665825.710088518	21665825.710088518	21665825.710088518	21665825.710088518	21665825.710088518	21665825.710088518	21665825.710088518	21665825.710088518	21665825.710088518	21665825.710088518	21665825.710088518	21665825.710088518	21665825.710088518	21665825.710088518	21665825.710088518	21665825.710088518	21665825.710088518	21665825.710088518	21665825.710088518	21665825.710088518	21665825.710088518
21665825.710088518	21665825.710088518	21665825.710088518	21665825.710088518	21665825.710088518	21665825.710088518	21665825.710088518	21665825.710088518	21665825.710088518	21665825.710088518	21665825.710088518	21665825.710088518	21665825.710088518	21665825.710088518	21665825.710088518	21665825.710088518	21665825.710088518	21665825.710088518	21665825.710088518	21665825.710088518	21665825.710088518	21665825.710088518	21665825.710088518	21665825.710088518	21665825.710088518	21665825.710088518	21665825.710088518	21665825.710088518	21665825.710088518	21665825.710088518
21665825.710088518	21665825.710088518	21665825.710088518	21665825.710088518	21665825.710088518	21665825.710088518	21665825.710088518	21665825.710088518	21665825.710088518	21665825.710088518	21665825.710088518	21665825.710088518	21665825.710088518	21665825.710088518	21665825.710088518	21665825.710088518	21665825.710088518	21665825.710088518	21665825.710088518	21665825.710088518	21665825.710088518	21665825.710088518	21665825.710088518	21665825.710088518	21665825.710088518	21665825.710088518	21665825.710088518	21665825.710088518	21665825.710088518	21665825.710088518
21665825.710088518	21665825.710088518	21665825.710088518	21665825.710088518	21665825.710088518	21665825.710088518	21665825.710088518	21665825.710088518	21665825.710088518	21665825.710088518	21665825.710088518	21665825.710088518	21665825.710088518	21665825.710088518	21665825.710088518	21665825.710088518	21665825.710088518	21665825.710088518	21665825.710088518	21665825.710088518	21665825.710088518	21665825.710088518	21665825.710088518	21665825.710088518	21665825.710088518	21665825.710088518	21665825.710088518	21665825.710088518	21665825.710088518	21665825.710088518
13792618.215382233	13792618.215382233	13792618.215382233	13792618.215382233	13792618.215382233	13792618.215382233	13792618.215382233	13792618.215382233	13792618.215382233	13792618.215382233	13792618.215382233	13792618.215382233	13792618.215382233	13792618.215382233	13792618.215382233	13792618.215382233	13792618.215382233	13792618.215382233	13792618.215382233	13792618.215382233	13792618.215382233	13792618.215382233	13792618.215382233	13792618.215382233	13792618.215382233	13792618.215382233	13792618.215382233	13792618.215382233	13792618.215382233	13792618.215382233
13792618.215382233	13792618.215382233	13792618.215382233	13792618.215382233	13792618.215382233	13792618.215382233	13792618.215382233	13792618.215382233	13792618.215382233	13792618.215382233	13792618.215382233	13792618.215382233	13792618.215382233	13792618.215382233	13792618.215382233	13792618.215382233	13792618.215382233	13792618.215382233	13792618.215382233	13792618.215382233	13792618.215382233	13792618.215382233	13792618.215382233	13792618.215382233	13792618.215382233	13792618.215382233	13792618.215382233	13792618.215382233	13792618.215382233	13792618.215382233
13792618.215382233	13792618.215382233	13792618.215382233	13792618.215382233	13792618.215382233	13792618.215382233	13792618.215382233	13792618.215382233	13792618.215382233	13792618.215382233	13792618.215382233	13792618.215382233	13792618.215382233	13792618.215382233	13792618.215382233	13792618.215382233	13792618.215382233	13792618.215382233	13792618.215382233	13792618.215382233	13792618.215382233	13792618.215382233	13792618.215382233	13792618.215382233	13792618.215382233	13792618.215382233	13792618.215382233	13792618.215382233	13792618.215382233	13792618.215382233
13792618.215382233	13792618.215382233	13792618.215382233	13792618.215382233	13792618.215382233	13792618.215382233	13792618.215382233	13792618.215382233	13792618.215382233	13792618.215382233	13792618.215382233	13792618.215382233	13792618.215382233	13792618.215382233	13792618.215382233	13792618.215382233	13792618.215382233	13792618.215382233	13792618.215382233	13792618.215382233	13792618.215382233	13792618.215382233	13792618.215382233	13792618.215382233	13792618.215382233	13792618.215382233	13792618.215382233	13792618.215382233	13792618.215382233	13792618.215382233
7749277.7487584	7749277.7487584	7749277.7487584	7749277.7487584	7749277.7487584	7749277.7487584	7749277.7487584	7749277.7487584	7749277.7487584	7749277.7487584	7749277.7487584	7749277.7487584	7749277.7487584	7749277.7487584	7749277.7487584	7749277.7487584	7749277.7487584	7749277.7487584	7749277.7487584	7749277.7487584	7749277.7487584	7749277.7487584	7749277.7487584	7749277.7487584	7749277.7487584	7749277.7487584	7749277.7487584	7749277.7487584	7749277.7487584	7749277.7487584
7749277.7487584	7749277.7487584	7749277.7487584	7749277.7487584	7749277.7487584	7749277.7487584	7749277.7487584	7749277.7487584	7749277.7487584	7749277.7487584	7749277.7487584	7749277.7487584	7749277.7487584	7749277.7487584	7749277.7487584	7749277.7487584	7749277.7487584	7749277.7487584	7749277.7487584	7749277.7487584	7749277.7487584	7749277.7487584	7749277.7487584	7749277.7487584	7749277.7487584	7749277.7487584	7749277.7487584	7749277.7487584	7749277.7487584	7749277.7487584
7749277.7487584	7749277.7487584	7749277.7487584	7749277.7487584	7749277.7487584	7749277.7487584	7749277.7487584	7749277.7487584	7749277.7487584	7749277.7487584	7749277.7487584	7749277.7487584	7749277.7487584	7749277.7487584	7749277.7487584	7749277.7487584	7749277.7487584	7749277.7487584	7749277.7487584	7749277.7487584	7749277.7487584	7749277.7487584	7749277.7487584	7749277.7487584	7749277.7487584	7749277.7487584	7749277.7487584	7749277.7487584	7749277.7487584	7749277.7487584
7749277.7487584	7749277.7487584	7749277.7487584	7749277.7487584	7749277.7487584	7749277.7487584	7749277.7487584	7749277.7487584	7749277.7487584	7749277.7487584	7749277.7487584	7749277.7487584	7749277.7487584	7749277.7487584	7749277.7487584	7749277.7487584	7749277.7487584	7749277.7487584	7749277.7487584	7749277.7487584	7749277.7487584	7749277.7487584	7749277.7487584	7749277.7487584	7749277.7487584	7749277.7487584	7749277.7487584	7749277.7487584	7749277.7487584	7749277.7487584
7749277.7487584	7749277.7487584	7749277.7487584	7749277.7487584	7749277.7487584	7749277.7487584	7749277.7487584	7749277.7487584	7749277.7487584	7749277.7487584	7749277.7487584	7749277.7487584	7749277.7487584	7749277.7487584	7749277.7487584	7749277.7487584	7749277.7487584	7749277.7487584	7749277.7487584	7749277.7487584	7749277.7487584	7749277.7487584	7749277.7487584	7749277.7487584	7749277.7487584	7749277.7487584	7749277.7487584	7749277.7487584	7749277.7487584	7749277.7487584
7749277.7487584	7749277.7487584	7749277.7487584	7749277.7487584	7749277.7487584	7749277.7487584	7749277.7487584	7749277.7487584	7749277.7487584	7749277.7487584	7749277.7487584	7749277.7487584	7749277.7487584	7749277.7487584	7749277.7487584	7749277.7487584	7749277.7487584	7749277.7487584	7749277.7487584	7749277.7487584	7749277.7487584	7749277.7487584	7749277.7487584	7749277.7487584	7749277.7487584	7749277.7487584	7749277.7487584	7749277.7487584	7749277.7487584	7749277.7487584
7749277.7487584	7749277.7487584	7749277.7487584	7749277.7487584	7749277.7487584	7749277.7487584	7749277.7487584	7749277.7487584	7749277.7487584	7749277.7487584	7749277.7487584	7749277.7487584	7749277.7487584	7749277.7487584	7749277.7487584	7749277.7487584	7749277.7487584	7749277.7487584	7749277.7487584	7749277.7487584	7749277.7487584	7749277.7487584	7749277.7487584	7749277.7487584	7749277.7487584	7749277.7487584	7749277.7487584	7749277.7487584	7749277.7487584	7749277.7487584
7749277.7487584	7749277.7487584	7749277.7487584	7749277.7487584	7749277.7487584	7749277.7487584	7749277.7487584	7749277.7487584	7749277.7487584	7749277.7487584	7749277.7487584	7749277.7487584	7749277.7487584	7749277.7487584	7749277.7487584	7749277.7487584	7749277.7487584	7749277.7487584	7749277.7487584	7749277.7487584	7749277.7487584	7749277.7487584	7749277.7487584	7749277.7487584	7749277.7487584	7749277.7487584	7749277.7487584	7749277.7487584	7749277.7487584	7749277.7487584
7749277.7487584	7749277.7487584	7749277.7487584	7749277.7487584	7749277.7487584	7749277.7487584	7749277.7487584	7749277.7487584	7749277.7487584	7749277.7487584	7749277.7487584	7749277.7487584	7749277.7487584	7749277.7487584	7749277.7487584	7749277.7487584	7749277.7487584	7749277.7487584	7749277.7487584	7749277.7487584	7749277.7487584	7749277.7487584	7749277.7487584	7749277.7487584	7749277.7487584	7749277.7487584	7749277.7487584	7749277.7487584	7749277.7487584	7749277.7487584
7749277.7487584	7749277.7487584	7749277.7487584	7749277.7487584	7749277.7487584	7749277.7487584	7749277.7487584	7749277.7487584	7749277.7487584	7749277.7487584	7749277.7487584	7749277.7487584	7749277.7487584	7749277.7487584	7749277.7487584	7749277.7487584	7749277.7487584	7749277.7487584	7749277.7487584	7749277.7487584	7749277.7487584	7749277.7487584	7749277.7487584	7749277.7487584	7749277.7487584	7749277.7487584	7749277.7487584	7749277.7487584	7749277.7487584	7749277.7487584
7749277.7487584	7749277.7487584	7749277.7487584	7749277.7487584	7749277.7487584	7749277.7487584	7749277.7487584	7749277.7487584	7749277.7487584	7749277.7487584	7749277.7487584	7749277.7487584	7749277.7487584	7749277.7487584	7749277.7487584	7749277.7487584	7749277.7487584	7749277.7487584	7749277.7487584	7749277.7487584	7749277.7487584	7749277.7487584	7749277.7487584	7749277.7487584	7749277.7487584	7749277.7487584	7749277.7487584	7749277.7487584	7749277.7487584	7749277.7487584
7749277.7487584	7749277.7487584	7749277.7487584	7749277.7487584	7749277.7487584	7749277.7487584	7749277.7487584	7749277.7487584	7749277.7487584	7749277.7487584	7749277.7487584	7749277.7487584	7749277.7487584	7749277.7487584	7749277.7487584	7749277.7487584	7749277.7487584	7749277.7487584	7749277.7487584	7749277.7487584	7749277.7487584	7749277.7487584	7749277.7487584	7749277.7487584	7749277.7487584	7749277.7487584	7749277.7487584	7749277.7487584	7749277.7487584	7749277.7487584
7749277.7487584	7749277.7487584	7749277.7487584	7749277.7487584	7749277.7487584	7749277.7487584	7749277.7487584	7749277.7487584	7749277.7487584	7749277.7487584	7749277.7487584	7749277.7487584	7749277.7487584	7749277.7487584	7749277.7487584	7749277.7487584	7749277.7487584	7749277.7487584	7749277.7487584	7749277.7487584	7749277.7487584	7749277.7487584	7749277.7487584	7749277.7487584	7749277.7487584	7749277.7487584	7749277.7487584	7749277.7487584	7749277.7487584	7749277.7487584
7749277.7487584	7749277.7487584	7749277.7487584	7749277.7487584	7749277.7487584	7749277.7487584	7749277.7487584	7749277.7487584	7749277.7487584	7749277.7487584	7749277.7487584	7749277.7487584	7749277.7487584	7749277.7487584	7749277.7487584	7749277.7487584	7749277.7487584	7749277.7487584	7749277.7487584	7749277.7487584	7749277.7487584	7749277.7487584	7749277.7487584	7749277.7487584	7749277.7487584	7749277.7487584	7749277.7487584	7749277.7487584	7749277.7487584	7749277.7487584
7749277.7487584	7749277.7487584	7749277.7487584	7749277.7487584	7749277.7487584	7749277.7487584	7749277.7487584	7749277.7487584	7749277.7487584	7749277.7487584	7749277.7487584	7749277.7487584	7749277.7487584	7749277.7487584	7749277.7487584	7749277.7487584	7749277.7487584	7749277.7487584	7749277.7487584	7749277.7487584	7749277.7487584	7749277.7487584	7749277.7487584	7749277.7487584	7749277.7487584	7749277.7487584	7749277.7487584	7749277.7487584	7749277.7487584	7749277.7487584
7749277.7487584	7749277.7487584	7749277.7487584	7749277.7487584	7749277.7487584	7749277.7487584	7749277.7487584	7749277.7487584	7749277.7487584	7749277.7487584	7749277.7487584	7749277.7487584	7749277.7487584	7749277.7487584	7749277.7487584	7749277.7487584	7749277.7487584	7749277.7487584	7749277.7487584	7749277.7487584	7749277.7487584	7749277.7487584	7749277.7487584	7749277.7487584	7749277.7487584	7749277.7487584	7749277.7487584	7749277.7487584	7749277.7487584	7749277.7487584
2869844.4412257434	2869844.4412257434	2869844.4412257434	2869844.4412257434	2869844.4412257434	2869844.4412257434	2869844.4412257434	2869844.4412257434	2869844.4412257434	2869844.4412257434	2869844.4412257434	2869844.4412257434	2869844.4412257434	2869844.4412257434	2869844.4412257434	2869844.4412257434	2869844.4412257434	2869844.4412257434	2869844.4412257434	2869844.4412257434	2869844.4412257434	2869844.4412257434	2869844.4412257434	2869844.4412257434	2869844.4412257434	2869844.4412257434	2869844.4412257434	2869844.4412257434	2869844.4412257434	2869844.4412257434
1875649.926056748	1875649.926056748	1875649.926056748	1875649.926056748	1875649.926056748	1875649.926056748	1875649.926056748	1875649.926056748	1875649.926056748	1875649.926056748	1875649.926056748	1875649.926056748	1875649.926056748	1875649.926056748	1875649.926056748	1875649.926056748	1875649.926056748	1875649.926056748	1875649.926056748	1875649.926056748	1875649.926056748	1875649.926056748	1875649.926056748	1875649.926056748	1875649.926056748	1875649.926056748	1875649.926056748	1875649.926056748	1875649.926056748	1875649.926056748
1875649.926056748	1875649.926056748	1875649.926056748	1875649.926056748	1875649.926056748	1875649.926056748	1875649.926056748	1875649.926056748	1875649.926056748	1875649.926056748	1875649.926056748	1875649.926056748	1875649.926056748	1875649.926056748	1875649.926056748	1875649.926056748	1875649.926056748	1875649.926056748	1875649.926056748	1875649.926056748	1875649.926056748	1875649.926056748	1875649.926056748	1875649.926056748	1875649.926056748	1875649.926056748	1875649.926056748	1875649.926056748	1875649.926056748	1875649.926056748
1875649.926056748	1875649.926056748	1875649.926056748	1875649.926056748	1875649.926056748	1875649.926056748	1875649.926056748	1875649.926056748	1875649.926056748	1875649.926056748	1875649.926056748	1875649.926056748	1875649.926056748	1875649.926056748	1875649.926056748	1875649.926056748	1875649.926056748	1875649.926056748	1875649.926056748	1875649.926056748	1875649.926056748	1875649.926056748	1875649.926056748	1875649.926056748	1875649.926056748	1875649.926056748	1875649.926056748	1875649.926056748	1875649.926056748	1875649.926056748
1875649.926056748	1875649.926056748	1875649.926056748	1875649.926056748	1875649.926056748	1875649.926056748	1875649.926056748	1875649.926056748	1875649.926056748	1875649.926056748	1875649.926056748	1875649.926056748	1875649.926056748	1875649.926056748	1875649.926056748	1875649.926056748	1875649.926056748	1875649.926056748	1875649.926056748	1875649.926056748	1875649.926056748	1875649.926056748	1875649.926056748	1875649.926056748	1875649.926056748	1875649.926056748	1875649.926056748	1875649.926056748	1875649.926056748	1875649.926056748
1875649.926056748	1875649.926056748	1875649.926056748	1875649.926056748	1875649.926056748	1875649.926056748	1875649.926056748	1875649.926056748	1875649.926056748	1875649.926056748	1875649.926056748	1875649.926056748	1875649.926056748	1875649.926056748	1875649.926056748	1875649.926056748	1875649.926056748	1875649.926056748	1875649.926056748	1875649.926056748	1875649.926056748	1875649.926056748	1875649.926056748	1875649.926056748	1875649.926056748	1875649.926056748	1875649.926056748	1875649.926056748	1875649.926056748	1875649.926056748
1875649.926056748	1875649.926056748	1875649.926056748	1875649.926056748	1875649.926056748	1875649.926056748	1875649.926056748	1875649.926056748	1875649.926056748	1875649.926056748	1875649.926056748	1875649.926056748	1875649.926056748	1875649.926056748	1875649.926056748	1875649.926056748	1875649.926056748	1875649.926056748	1875649.926056748	1875649.926056748	1875649.926056748	1875649.926056748	1875649.926056748	1875649.926056748	1875649.926056748	1875649.926056748	1875649.926056748	1875649.926056748	1875649.926056748	1875649.926056748
1875649.926056748	1875649.926056748	1875649.926056748	1875649.926056748	1875649.926056748	1875649.926056748	1875649.926056748	1875649.926056748	1875649.926056748	1875649.926056748	1875649.926056748	1875649.926056748	1875649.926056748	1875649.926056748	1875649.926056748	1875649.926056748	1875649.926056748	1875649.926056748	1875649.926056748	1875649.926056748	1875649.926056748	1875649.926056748	1875649.926056748	1875649.926056748	1875649.926056748	1875649.926056748	1875649.926056748	1875649.926056748	1875649.926056748	1875649.926056748
1875649.926056748	1875649.926056748	1875649.926056748	1875649.926056748	1875649.926056748	1875649.926056748	1875649.926056748	1875649.926056748	1875649.926056748	1875649.926056748	1875649.926056748	1875649.926056748	1875649.926056748	1875649.926056748	1875649.926056748	1875649.926056748	1875649.926056748	1875649.926056748	1875649.926056748	1875649.926056748	1875649.926056748	1875649.926056748	1875649.926056748	1875649.926056748	1875649.926056748	1875649.926056748	1875649.926056748	1875649.926056748	1875649.926056748	1875649.926056748
1875649.926056748	1875649.926056748	1875649.926056748	1875649.926056748	1875649.926056748	1875649.926056748	1875649.926056748	1875649.926056748	1875649.926056748	1875649.926056748	1875649.926056748	1875649.926056748	1875649.926056748	1875649.926056748	1875649.926056748	1875649.926056748	1875649.926056748	1875649.926056748	1875649.926056748	1875649.926056748	1875649.926056748	1875649.926056748	1875649.926056748	1875649.926056748	1875649.926056748	1875649.926056748	1875649.926056748	1875649.926056748	1875649.926056748	1875649.926056748
1875649.926056748	1875649.926056748	1875649.926056748	1875649.926056748	1875649.926056748	1875649.926056748	1875649.926056748	1875649.926056748	1875649.926056748	1875649.926056748	1875649.926056748	1875649.926056748	1875649.926056748	1875649.926056748	1875649.926056748	1875649.926056748	1875649.926056748	1875649.926056748	1875649.926056748	1875649.926056748	1875649.926056748	1875649.926056748	1875649.926056748	1875649.926056748	1875649.926056748	1875649.926056748	1875649.926056748	1875649.926056748	1875649.926056748	1875649.926056748
1875649.926056748	1875649.926056748	1875649.926056748	1875649.926056748	1875649.926056748	1875649.926056748	1875649.926056748	1875649.926056748	1875649.926056748	1875649.926056748	1875649.926056748	1875649.926056748	1875649.926056748	1875649.926056748	1875649.926056748	1875649.926056748	1875649.926056748	1875649.926056748	1875649.926056748	1875649.926056748	1875649.926056748	1875649.926056748	1875649.926056748	1875649.926056748	1875649.926056748	1875649.926056748	1875649.926056748	1875649.926056748	1875649.926056748	1875649.926056748
1875649.926056748	1875649.926056748	1875649.926056748	1875649.926056748	1875649.926056748	1875649.926056748	1875649.926056748	1875649.926056748	1875649.926056748	1875649.926056748	1875649.926056748	1875649.926056748	1875649.926056748	1875649.926056748	1875649.926056748	1875649.926056748	1875649.926056748	1875649.926056748	1875649.926056748	1875649.926056748	1875649.926056748	1875649.926056748	1875649.926056748	1875649.926056748	1875649.926056748	1875649.926056748	1875649.926056748	1875649.926056748	1875649.926056748	1875649.926056748
1875649.926056748	1875649.926056748	1875649.926056748	1875649.926056748	1875649.926056748	1875649.926056748	1875649.926056748	1875649.926056748	1875649.926056748	1875649.926056748	1875649.926056748	1875649.926056748	1875649.926056748	1875649.926056748	1875649.926056748	1875649.926056748	1875649.926056748	1875649.926056748	1875649.926056748	1875649.926056748	1875649.926056748	1875649.926056748	1875649.926056748	1875649.926056748	1875649.926056748	1875649.926056748	1875649.926056748	1875649.926056748	1875649.926056748	1875649.926056748
1875649.926056748	1875649.926056748	1875649.926056748	1875649.926056748	1875649.926056748	1875649.926056748	1875649.926056748	1875649.926056748	1875649.926056748	1875649.926056748	1875649.926056748	1875649.926056748	1875649.926056748	1875649.926056748	1875649.926056748	1875649.926056748	1875649.926056748	1875649.926056748	1875649.926056748	1875649.926056748	1875649.926056748	1875649.926056748	1875649.926056748	1875649.926056748	1875649.926056748	1875649.926056748	1875649.926056748	1875649.926056748	1875649.926056748	1875649.926056748
1875649.926056748	1875649.926056748	1875649.926056748	1875649.926056748	1875649.926056748	1875649.926056748	1875649.926056748	1875649.926056748	1875649.926056748	1875649.926056748	1875649.926056748	1875649.926056748	1875649.926056748	1875649.926056748	1875649.926056748	1875649.926056748	1875649.926056748	1875649.926056748	1875649.926056748	1875649.926056748	1875649.926056748	1875649.926056748	1875649.926056748	1875649.926056748	1875649.926056748	1875649.926056748	1875649.926056748	1875649.926056748	1875649.926056748	1875649.926056748
1875649.926056748	1875649.926056748	1875649.926056748	1875649.926056748	1875649.926056748	1875649.926056748	1875649.926056748	1875649.926056748	1875649.926056748	1875649.926056748	1875649.926056748	1875649.926056748	1875649.926056748	1875649.926056748	1875649.926056748	1875649.926056748	1875649.926056748	1875649.926056748	1875649.926056748	1875649.926056748	1875649.926056748	1875649.926056748	1875649.926056748	1875649.926056748	1875649.926056748	1875649.926056748	1875649.926056748	1875649.926056748	1875649.926056748	1875649.926056748
1875649.926056748	1875649.926056748	1875649.926056748	1875649.926056748	1875649.926056748	1875649.926056748	1875649.926056748	1875649.926056748	1875649.926056748	1875649.926056748	1875649.926056748	1875649.926056748	1875649.926056748	1875649.926056748	1875649.926056748	1875649.926056748	1875649.926056748	1875649.926056748	1875649.926056748	1875649.926056748	1875649.926056748	1875649.926056748	1875649.926056748	1875649.926056748	1875649.926056748	1875649.926056748	1875649.926056748	1875649.926056748	1875649.926056748	1875649.926056748
1875649.926056748	1875649.926056748	1875649.926056748	1875649.926056748	1875649.926056748	1875649.926056748	1875649.926056748	1875649.926056748	1875649.926056748	1875649.926056748	1875649.926056748	1875649.926056748	1875649.926056748	1875649.926056748	1875649.926056748	1875649.926056748	1875649.926056748	1875649.926056748	1875649.926056748	1875649.926056748	1875649.926056748	1875649.926056748	1875649.926056748	1875649.926056748	1875649.926056748	1875649.926056748	1875649.926056748	1875649.926056748	1875649.926056748	1875649.926056748
1875649.926056748	1875649.926056748	1875649.926056748	1875649.926056748	1875649.926056748	1875649.926056748	1875649.926056748	1875649.926056748	1875649.926056748	1875649.926056748	1875649.926056748	1875649.926056748	1875649.926056748	1875649.926056748	1875649.926056748	1875649.926056748	1875649.926056748	1875649.926056748	1875649.926056748	1875649.926056748	1875649.926056748	1875649.926056748	1875649.926056748	1875649.926056748	1875649.926056748	1875649.926056748	1875649.926056748	1875649.926056748	1875649.926056748	1875649.926056748
1875649.926056748	1875649.926056748	1875649.926056748	1875649.926056748	1875649.926056748	1875649.926056748	1875649.926056748	1875649.926056748	1875649.926056748	1875649.926056748	1875649.926056748	1875649.926056748	1875649.926056748	1875649.926056748	1875649.926056748	1875649.926056748	1875649.926056748	1875649.926056748	1875649.926056748	1875649.926056748	1875649.926056748	1875649.926056748	1875649.926056748	1875649.926056748	1875649.926056748	1875649.926056748	1875649.926056748	1875649.926056748	1875649.926056748	1875649.926056748
1875649.926056748	1875649.926056748	1875649.926056748	1875649.926056748	1875649.926056748	1875649.926056748	1875649.926056748	1875649.926056748	1875649.926056748	1875649.926056748	1875649.926056748	1875649.926056748	1875649.926056748	1875649.926056748	1875649.926056748	1875649.926056748	1875649.926056748	1875649.926056748	1875649.926056748	1875649.926056748	1875649.926056748	1875649.926056748	1875649.926056748	1875649.926056748	1875649.926056748	1875649.926056748	1875649.926056748	1875649.926056748	1875649.926056748	1875649.926056748
1875649.926056748	1875649.926056748	1875649.926056748	1875649.926056748	1875649.926056748	1875649.926056748	1875649.926056748	1875649.926056748	1875649.926056748	1875649.926056748	1875649.926056748	1875649.926056748	1875649.926056748	1875649.926056748	1875649.926056748	1875649.926056748	1875649.926056748	1875649.926056748	1875649.926056748	1875649.926056748	1875649.926056748	1875649.926056748	1875649.926056748	1875649.926056748	1875649.926056748	1875649.926056748	1875649.926056748	1875649.926056748	1875649.926056748	1875649.926056748
1875649.926056748	1875649.926056748	1875649.926056748	1875649.926056748	1875649.926056748	1875649.926056748	1875649.926056748	1875649.926056748	1875649.926056748	1875649.926056748	1875649.926056748	1875649.926056748	1875649.926056748	1875649.926056748	1875649.926056748	1875649.926056748	1875649.926056748	1875649.926056748	1875649.926056748	1875649.926056748	1875649.926056748	1875649.926056748	1875649.926056748	1875649.926056748	1875649.926056748	1875649.926056748	1875649.926056748	1875649.926056748	1875649.926056748	1875649.926056748
1875649.926056748	1875649.926056748	1875649.926056748	1875649.926056748	1875649.926056748	1875649.926056748	1875649.926056748	1875649.926056748	1875649.926056748	1875649.926056748	1875649.926056748	1875649.926056748	1875649.926056748	1875649.926056748	1875649.926056748	1875649.926056748	1875649.926056748	1875649.926056748	1875649.926056748	1875649.926056748	1875649.926056748	1875649.926056748	1875649.926056748	1875649.926056748	1875649.926056748	1875649.926056748	1875649.926056748	1875649.926056748	1875649.926056748	1875649.926056748
1875649.926056748	1875649.926056748	1875649.926056748	1875649.926056748	1875649.926056748	1875649.926056748	1875649.926056748	1875649.926056748	1875649.926056748	1875649.926056748	1875649.926056748	1875649.926056748	1875649.926056748	1875649.926056748	1875649.926056748	1875649.926056748	1875649.926056748	1875649.926056748	1875649.926056748	1875649.926056748	1875649.926056748	1875649.926056748	1875649.926056748	1875649.926056748	1875649.926056748	1875649.926056748	1875649.926056748	1875649.926056748	1875649.926056748	1875649.926056748
1875649.926056748	1875649.926056748	1875649.926056748	1875649.926056748	1875649.926056748	1875649.926056748	1875649.926056748	1875649.926056748	1875649.926056748	1875649.926056748	1875649.926056748	1875649.926056748	1875649.926056748	1875649.926056748	1875649.926056748	1875649.926056748	1875649.926056748	1875649.926056748	1875649.926056748	1875649.926056748	1875649.926056748	1875649.926056748	1875649.926056748	1875649.926056748	1875649.926056748	1875649.926056748	1875649.926056748	1875649.926056748	1875649.926056748	1875649.926056748
1875649.926056748	1875649.926056748	1875649.926056748	1875649.926056748	1875649.926056748	1875649.926056748	1875649.926056748	1875649.926056748	1875649.926056748	1875649.926056748	1875649.926056748	1875649.926056748	1875649.926056748	1875649.926056748	1875649.926056748	1875649.926056748	1875649.926056748	1875649.926056748	1875649.926056748	1875649.926056748	1875649.926056748	1875649.926056748	1875649.926056748	1875649.926056748	1875649.926056748	1875649.926056748	1875649.926056748	1875649.926056748	1875649.926056748	1875649.926056748
1875649.926056748	1875649.926056748	1875649.926056748	1875649.926056748	1875649.926056748	1875649.926056748	1875649.926056748	1875649.926056748	1875649.926056748	1875649.926056748	1875649.926056748	1875649.926056748	1875649.926056748	1875649.926056748	1875649.926056748	1875649.926056748	1875649.926056748	1875649.926056748	1875649.926056748	1875649.926056748	1875649.926056748	1875649.926056748	1875649.926056748	1875649.926056748	1875649.926056748	1875649.926056748	1875649.926056748	1875649.926056748	1875649.926056748	1875649.926056748
1875649.926056748	1875649.926056748	1875649.926056748	1875649.926056748	1875649.926056748	1875649.926056748	1875649.926056748	1875649.926056748	1875649.926056748	1875649.926056748	1875649.926056748	1875649.926056748	1875649.926056748	1875649.926056748	1875649.926056748	1875649.926056748	1875649.926056748	1875649.926056748	1875649.926056748	1875649.926056748	1875649.926056748	1875649.926056748	1875649.926056748	1875649.926056748	1875649.926056748	1875649.926056748	1875649.926056748	1875649.926056748	1875649.926056748	1875649.926056748
1875649.926056748	1875649.926056748	1875649.926056748	1875649.926056748	1875649.926056748	1875649.926056748	1875649.926056748	1875649.926056748	1875649.926056748	1875649.926056748	1875649.926056748	1875649.926056748	1875649.926056748	1875649.926056748	1875649.926056748	1875649.926056748	1875649.926056748	1875649.926056748	1875649.926056748	1875649.926056748	1875649.926056748	1875649.926056748	1875649.926056748	1875649.926056748	1875649.926056748	1875649.926056748	1875649.926056748	1875649.926056748	1875649.926056748	1875649.926056748
1875649.926056748	1875649.926056748	1875649.926056748	1875649.926056748	1875649.926056748	1875649.926056748	1875649.926056748	1875649.926056748	1875649.926056748	1875649.926056748	1875649.926056748	1875649.926056748	1875649.926056748	1875649.926056748	1875649.926056748	1875649.926056748	1875649.926056748	1875649.926056748	1875649.926056748	1875649.926056748	1875649.926056748	1875649.926056748	1875649.926056748	1875649.926056748	1875649.926056748	1875649.926056748	1875649.926056748	1875649.926056748	1875649.926056748	1875649.926056748
1875649.926056748	1875649.926056748	1875649.926056748	1875649.926056748	1875649.926056748	1875649.926056748	1875649.926056748	1875649.926056748	1875649.926056748	1875649.926056748	1875649.926056748	1875649.926056748	1875649.926056748	1875649.926056748	1875649.926056748	1875649.926056748	1875649.926056748	1875649.926056748	1875649.926056748	1875649.926056748	1875649.926056748	1875649.926056748	1875649.926056748	1875649.926056748	1875649.926056748	1875649.926056748	1875649.926056748	1875649.926056748	1875649.926056748	1875649.926056748
1875649.926056748	1875649.926056748	1875649.926056748	1875649.926056748	1875649.926056748	1875649.926056748	1875649.926056748	1875649.926056748	1875649.926056748	1875649.926056748	1875649.926056748	1875649.926056748	1875649.926056748	1875649.926056748	1875649.926056748	1875649.926056748	1875649.926056748	1875649.926056748	1875649.926056748	1875649.926056748	1875649.926056748	1875649.926056748	1875649.926056748	1875649.926056748	1875649.926056748	1875649.926056748	1875649.926056748	1875649.926056748	1875649.926056748	1875649.926056748
1875649.926056748	1875649.926056748	1875649.926056748	1875649.926056748	1875649.926056748	1875649.926056748	1875649.926056748	1875649.926056748	1875649.926056748	1875649.926056748	1875649.926056748	1875649.926056748	1875649.926056748	1875649.926056748	1875649.926056748	1875649.926056748	1875649.926056748	1875649.926056748	1875649.926056748	1875649.926056748	1875649.926056748	1875649.926056748	1875649.926056748	1875649.926056748	1875649.926056748	1875649.926056748	1875649.926056748	1875649.926056748	1875649.926056748	1875649.926056748
1875649.926056748	1875649.926056748	1875649.926056748	1875649.926056748	1875649.926056748	1875649.926056748	1875649.926056748	1875649.926056748	1875649.926056748	1875649.926056748	1875649.926056748	1875649.926056748	1875649.926056748	1875649.926056748	1875649.926056748	1875649.926056748	1875649.926056748	1875649.926056748	1875649.926056748	1875649.926056748	1875649.926056748	1875649.926056748	1875649.926056748	1875649.926056748	1875649.926056748	1875649.926056748	1875649.926056748	1875649.926056748	1875649.926056748	1875649.926056748
1875649.926056748	1875649.926056748	1875649.926056748	1875649.926056748	1875649.926056748	1875649.926056748	1875649.926056748	1875649.926056748	1875649.926056748	1875649.926056748	1875649.926056748	1875649.926056748	1875649.926056748	1875649.926056748	1875649.926056748	1875649.926056748	1875649.926056748	1875649.926056748	1875649.926056748	1875649.926056748	1875649.926056748	1875649.926056748	1875649.926056748	1875649.926056748	1875649.926056748	1875649.926056748	1875649.926056748	1875649.926056748	1875649.926056748	1875649.926056748
1455372.9984636435	1455372.9984636435	1455372.9984636435	1455372.9984636435	1455372.9984636435	1455372.9984636435	1455372.9984636435	1455372.9984636435	1455372.9984636435	1455372.9984636435	1455372.9984636435	1455372.9984636435	1455372.9984636435	1455372.9984636435	1455372.9984636435	1455372.9984636435	1455372.9984636435	1455372.9984636435	1455372.9984636435	1455372.9984636435	1455372.9984636435	1455372.9984636435	1455372.9984636435	1455372.9984636435	1455372.9984636435	1455372.9984636435	1455372.9984636435	1455372.9984636435	1455372.9984636435	1455372.9984636435
1455372.9984636435	1455372.9984636435	1455372.9984636435	1455372.9984636435	1455372.9984636435	1455372.9984636435	1455372.9984636435	1455372.9984636435	1455372.9984636435	1455372.9984636435	1455372.9984636435	1455372.9984636435	1455372.9984636435	1455372.9984636435	1455372.9984636435	1455372.9984636435	1455372.9984636435	1455372.9984636435	1455372.9984636435	1455372.9984636435	1455372.9984636435	1455372.9984636435	1455372.9984636435	1455372.9984636435	1455372.9984636435	1455372.9984636435	1455372.9984636435	1455372.9984636435	1455372.9984636435	1455372.9984636435
1455372.9984636435	1455372.9984636435	1455372.9984636435	1455372.9984636435	1455372.9984636435	1455372.9984636435	1455372.9984636435	1455372.9984636435	1455372.9984636435	1455372.9984636435	1455372.9984636435	1455372.9984636435	1455372.9984636435	1455372.9984636435	1455372.9984636435	1455372.9984636435	1455372.9984636435	1455372.9984636435	1455372.9984636435	1455372.9984636435	1455372.9984636435	1455372.9984636435	1455372.9984636435	1455372.9984636435	1455372.9984636435	1455372.9984636435	1455372.9984636435	1455372.9984636435	1455372.9984636435	1455372.9984636435
1455372.9984636435	1455372.9984636435	1455372.9984636435	1455372.9984636435	1455372.9984636435	1455372.9984636435	1455372.9984636435	1455372.9984636435	1455372.9984636435	1455372.9984636435	1455372.9984636435	1455372.9984636435	1455372.9984636435	1455372.9984636435	1455372.9984636435	1455372.9984636435	1455372.9984636435	1455372.9984636435	1455372.9984636435	1455372.9984636435	1455372.9984636435	1455372.9984636435	1455372.9984636435	1455372.9984636435	1455372.9984636435	1455372.9984636435	1455372.9984636435	1455372.9984636435	1455372.9984636435	1455372.9984636435
1455372.9984636435	1455372.9984636435	1455372.9984636435	1455372.9984636435	1455372.9984636435	1455372.9984636435	1455372.9984636435	1455372.9984636435	1455372.9984636435	1455372.9984636435	1455372.9984636435	1455372.9984636435	1455372.9984636435	1455372.9984636435	1455372.9984636435	1455372.9984636435	1455372.9984636435	1455372.9984636435	1455372.9984636435	1455372.9984636435	1455372.9984636435	1455372.9984636435	1455372.9984636435	1455372.9984636435	1455372.9984636435	1455372.9984636435	1455372.9984636435	1455372.9984636435	1455372.9984636435	1455372.9984636435
1455372.9984636435	1455372.9984636435	1455372.9984636435	1455372.9984636435	1455372.9984636435	1455372.9984636435	1455372.9984636435	1455372.9984636435	1455372.9984636435	1455372.9984636435	1455372.9984636435	1455372.9984636435	1455372.9984636435	1455372.9984636435	1455372.9984636435	1455372.9984636435	1455372.9984636435	1455372.9984636435	1455372.9984636435	1455372.9984636435	1455372.9984636435	1455372.9984636435	1455372.9984636435	1455372.9984636435	1455372.9984636435	1455372.9984636435	1455372.9984636435	1455372.9984636435	1455372.9984636435	1455372.9984636435
1455372.9984636435	1455372.9984636435	1455372.9984636435	1455372.9984636435	1455372.9984636435	1455372.9984636435	1455372.9984636435	1455372.9984636435	1455372.9984636435	1455372.9984636435	1455372.9984636435	1455372.9984636435	1455372.9984636435	1455372.9984636435	1455372.9984636435	1455372.9984636435	1455372.9984636435	1455372.9984636435	1455372.9984636435	1455372.9984636435	1455372.9984636435	1455372.9984636435	1455372.9984636435	1455372.9984636435	1455372.9984636435	1455372.9984636435	1455372.9984636435	1455372.9984636435	1455372.9984636435	1455372.9984636435
1455372.9984636435	1455372.9984636435	1455372.9984636435	1455372.9984636435	1455372.9984636435	1455372.9984636435	1455372.9984636435	1455372.9984636435	1455372.9984636435	1455372.9984636435	1455372.9984636435	1455372.9984636435	1455372.9984636435	1455372.9984636435	1455372.9984636435	1455372.9984636435	1455372.9984636435	1455372.9984636435	1455372.9984636435	1455372.9984636435	1455372.9984636435	1455372.9984636435	1455372.9984636435	1455372.9984636435	1455372.9984636435	1455372.9984636435	1455372.9984636435	1455372.9984636435	1455372.9984636435	1455372.9984636435
1455372.9984636435	1455372.9984636435	1455372.9984636435	1455372.9984636435	1455372.9984636435	1455372.9984636435	1455372.9984636435	1455372.9984636435	1455372.9984636435	1455372.9984636435	1455372.9984636435	1455372.9984636435	1455372.9984636435	1455372.9984636435	1455372.9984636435	1455372.9984636435	1455372.9984636435	1455372.9984636435	1455372.9984636435	1455372.9984636435	1455372.9984636435	1455372.9984636435	1455372.9984636435	1455372.9984636435	1455372.9984636435	1455372.9984636435	1455372.9984636435	1455372.9984636435	1455372.9984636435	1455372.9984636435
1455372.9984636435	1455372.9984636435	1455372.9984636435	1455372.9984636435	1455372.9984636435	1455372.9984636435	1455372.9984636435	1455372.9984636435	1455372.9984636435	1455372.9984636435	1455372.9984636435	1455372.9984636435	1455372.9984636435	1455372.9984636435	1455372.9984636435	1455372.9984636435	1455372.9984636435	1455372.9984636435	1455372.9984636435	1455372.9984636435	1455372.9984636435	1455372.9984636435	1455372.9984636435	1455372.9984636435	1455372.9984636435	1455372.9984636435	1455372.9984636435	1455372.9984636435	1455372.9984636435	1455372.9984636435
1455372.9984636435	1455372.9984636435	1455372.9984636435	1455372.9984636435	1455372.9984636435	1455372.9984636435	1455372.9984636435	1455372.9984636435	1455372.9984636435	1455372.9984636435	1455372.9984636435	1455372.9984636435	1455372.9984636435	1455372.9984636435	1455372.9984636435	1455372.9984636435	1455372.9984636435	1455372.9984636435	1455372.9984636435	1455372.9984636435	1455372.9984636435	1455372.9984636435	1455372.9984636435	1455372.9984636435	1455372.9984636435	1455372.9984636435	1455372.9984636435	1455372.9984636435	1455372.9984636435	1455372.9984636435
1455372.9984636435	1455372.9984636435	1455372.9984636435	1455372.9984636435	1455372.9984636435	1455372.9984636435	1455372.9984636435	1455372.9984636435	1455372.9984636435	1455372.9984636435	1455372.9984636435	1455372.9984636435	1455372.9984636435	1455372.9984636435	1455372.9984636435	1455372.9984636435	1455372.9984636435	1455372.9984636435	1455372.9984636435	1455372.9984636435	1455372.9984636435	1455372.9984636435	1455372.9984636435	1455372.9984636435	1455372.9984636435	1455372.9984636435	1455372.9984636435	1455372.9984636435	1455372.9984636435	1455372.9984636435
1455372.9984636435	1455372.9984636435	1455372.9984636435	1455372.9984636435	1455372.9984636435	1455372.9984636435	1455372.9984636435	1455372.9984636435	1455372.9984636435	1455372.9984636435	1455372.9984636435	1455372.9984636435	1455372.9984636435	1455372.9984636435	1455372.9984636435	1455372.9984636435	1455372.9984636435	1455372.9984636435	1455372.9984636435	1455372.9984636435	1455372.9984636435	1455372.9984636435	1455372.9984636435	1455372.9984636435	1455372.9984636435	1455372.9984636435	1455372.9984636435	1455372.9984636435	1455372.9984636435	1455372.9984636435
1455372.9984636435	1455372.9984636435	1455372.9984636435	1455372.9984636435	1455372.9984636435	1455372.9984636435	1455372.9984636435	1455372.9984636435	1455372.9984636435	1455372.9984636435	1455372.9984636435	1455372.9984636435	1455372.9984636435	1455372.9984636435	1455372.9984636435	1455372.9984636435	1455372.9984636435	1455372.9984636435	1455372.9984636435	1455372.9984636435	1455372.9984636435	1455372.9984636435	1455372.9984636435	1455372.9984636435	1455372.9984636435	1455372.9984636435	1455372.9984636435	1455372.9984636435	1455372.9984636435	1455372.9984636435
1455372.9984636435	1455372.9984636435	1455372.9984636435	1455372.9984636435	1455372.9984636435	1455372.9984636435	1455372.9984636435	1455372.9984636435	1455372.9984636435	1455372.9984636435	1455372.9984636435	1455372.9984636435	1455372.9984636435	1455372.9984636435	1455372.9984636435	1455372.9984636435	1455372.9984636435	1455372.9984636435	1455372.9984636435	1455372.9984636435	1455372.9984636435	1455372.9984636435	1455372.9984636435	1455372.9984636435	1455372.9984636435	1455372.9984636435	1455372.9984636435	1455372.9984636435	1455372.9984636435	1455372.9984636435
1455372.9984636435	1455372.9984636435	1455372.9984636435	1455372.9984636435	1455372.9984636435	1455372.9984636435	1455372.9984636435	1455372.9984636435	1455372.9984636435	1455372.9984636435	1455372.9984636435	1455372.9984636435	1455372.9984636435	1455372.9984636435	1455372.9984636435	1455372.9984636435	1455372.9984636435	1455372.9984636435	1455372.9984636435	1455372.9984636435	1455372.9984636435	1455372.9984636435	1455372.9984636435	1455372.9984636435	1455372.9984636435	1455372.9984636435	1455372.9984636435	1455372.9984636435	1455372.9984636435	1455372.9984636435
1016715.7261682113	1016715.7261682113	1016715.7261682113	1016715.7261682113	1016715.7261682113	1016715.7261682113	1016715.7261682113	1016715.7261682113	1016715.7261682113	1016715.7261682113	1016715.7261682113	1016715.7261682113	1016715.7261682113	1016715.7261682113	1016715.7261682113	1016715.7261682113	1016715.7261682113	1016715.7261682113	1016715.7261682113	1016715.7261682113	1016715.7261682113	1016715.7261682113	1016715.7261682113	1016715.7261682113	1016715.7261682113	1016715.7261682113	1016715.7261682113	1016715.7261682113	1016715.7261682113	1016715.7261682113
1016715.7261682113	1016715.7261682113	1016715.7261682113	1016715.7261682113	1016715.7261682113	1016715.7261682113	1016715.7261682113	1016715.7261682113	1016715.7261682113	1016715.7261682113	1016715.7261682113	1016715.7261682113	1016715.7261682113	1016715.7261682113	1016715.7261682113	1016715.7261682113	1016715.7261682113	1016715.7261682113	1016715.7261682113	1016715.7261682113	1016715.7261682113	1016715.7261682113	1016715.7261682113	1016715.7261682113	1016715.7261682113	1016715.7261682113	1016715.7261682113	1016715.7261682113	1016715.7261682113	1016715.7261682113
1016715.7261682113	1016715.7261682113	1016715.7261682113	1016715.7261682113	1016715.7261682113	1016715.7261682113	1016715.7261682113	1016715.7261682113	1016715.7261682113	1016715.7261682113	1016715.7261682113	1016715.7261682113	1016715.7261682113	1016715.7261682113	1016715.7261682113	1016715.7261682113	1016715.7261682113	1016715.7261682113	1016715.7261682113	1016715.7261682113	1016715.7261682113	1016715.7261682113	1016715.7261682113	1016715.7261682113	1016715.7261682113	1016715.7261682113	1016715.7261682113	1016715.7261682113	1016715.7261682113	1016715.7261682113
1016715.7261682113	1016715.7261682113	1016715.7261682113	1016715.7261682113	1016715.7261682113	1016715.7261682113	1016715.7261682113	1016715.7261682113	1016715.7261682113	1016715.7261682113	1016715.7261682113	1016715.7261682113	1016715.7261682113	1016715.7261682113	1016715.7261682113	1016715.7261682113	1016715.7261682113	1016715.7261682113	1016715.7261682113	1016715.7261682113	1016715.7261682113	1016715.7261682113	1016715.7261682113	1016715.7261682113	1016715.7261682113	1016715.7261682113	1016715.7261682113	1016715.7261682113	1016715.7261682113	1016715.7261682113
1016715.7261682113	1016715.7261682113	1016715.7261682113	1016715.7261682113	1016715.7261682113	1016715.7261682113	1016715.7261682113	1016715.7261682113	1016715.7261682113	1016715.7261682113	1016715.7261682113	1016715.7261682113	1016715.7261682113	1016715.7261682113	1016715.7261682113	1016715.7261682113	1016715.7261682113	1016715.7261682113	1016715.7261682113	1016715.7261682113	1016715.7261682113	1016715.7261682113	1016715.7261682113	1016715.7261682113	1016715.7261682113	1016715.7261682113	1016715.7261682113	1016715.7261682113	1016715.7261682113	1016715.7261682113
1016715.7261682113	1016715.7261682113	1016715.7261682113	1016715.7261682113	1016715.7261682113	1016715.7261682113	1016715.7261682113	1016715.7261682113	1016715.7261682113	1016715.7261682113	1016715.7261682113	1016715.7261682113	1016715.7261682113	1016715.7261682113	1016715.7261682113	1016715.7261682113	1016715.7261682113	1016715.7261682113	1016715.7261682113	1016715.7261682113	1016715.7261682113	1016715.7261682113	1016715.7261682113	1016715.7261682113	1016715.7261682113	1016715.7261682113	1016715.7261682113	1016715.7261682113	1016715.7261682113	1016715.7261682113
1016715.7261682113	1016715.7261682113	1016715.7261682113	1016715.7261682113	1016715.7261682113	1016715.7261682113	1016715.7261682113	1016715.7261682113	1016715.7261682113	1016715.7261682113	1016715.7261682113	1016715.7261682113	1016715.7261682113	1016715.7261682113	1016715.7261682113	1016715.7261682113	1016715.7261682113	1016715.7261682113	1016715.7261682113	1016715.7261682113	1016715.7261682113	1016715.7261682113	1016715.7261682113	1016715.7261682113	1016715.7261682113	1016715.7261682113	1016715.7261682113	1016715.7261682113	1016715.7261682113	1016715.7261682113
1016715.7261682113	1016715.7261682113	1016715.7261682113	1016715.7261682113	1016715.7261682113	1016715.7261682113	1016715.7261682113	1016715.7261682113	1016715.7261682113	1016715.7261682113	1016715.7261682113	1016715.7261682113	1016715.7261682113	1016715.7261682113	1016715.7261682113	1016715.7261682113	1016715.7261682113	1016715.7261682113	1016715.7261682113	1016715.7261682113	1016715.7261682113	1016715.7261682113	1016715.7261682113	1016715.7261682113	1016715.7261682113	1016715.7261682113	1016715.7261682113	1016715.7261682113	1016715.7261682113	1016715.7261682113
1016715.7261682113	1016715.7261682113	1016715.7261682113	1016715.7261682113	1016715.7261682113	1016715.7261682113	1016715.7261682113	1016715.7261682113	1016715.7261682113	1016715.7261682113	1016715.7261682113	1016715.7261682113	1016715.7261682113	1016715.7261682113	1016715.7261682113	1016715.7261682113	1016715.7261682113	1016715.7261682113	1016715.7261682113	1016715.7261682113	1016715.7261682113	1016715.7261682113	1016715.7261682113	1016715.7261682113	1016715.7261682113	1016715.7261682113	1016715.7261682113	1016715.7261682113	1016715.7261682113	1016715.7261682113
1016715.7261682113	1016715.7261682113	1016715.7261682113	1016715.7261682113	1016715.7261682113	1016715.7261682113	1016715.7261682113	1016715.7261682113	1016715.7261682113	1016715.7261682113	1016715.7261682113	1016715.7261682113	1016715.7261682113	1016715.7261682113	1016715.7261682113	1016715.7261682113	1016715.7261682113	1016715.7261682113	1016715.7261682113	1016715.7261682113	1016715.7261682113	1016715.7261682113	1016715.7261682113	1016715.7261682113	1016715.7261682113	1016715.7261682113	1016715.7261682113	1016715.7261682113	1016715.7261682113	1016715.7261682113
1016715.7261682113	1016715.7261682113	1016715.7261682113	1016715.7261682113	1016715.7261682113	1016715.7261682113	1016715.7261682113	1016715.7261682113	1016715.7261682113	1016715.7261682113	1016715.7261682113	1016715.7261682113	1016715.7261682113	1016715.7261682113	1016715.7261682113	1016715.7261682113	1016715.7261682113	1016715.7261682113	1016715.7261682113	1016715.7261682113	1016715.7261682113	1016715.7261682113	1016715.7261682113	1016715.7261682113	1016715.7261682113	1016715.7261682113	1016715.7261682113	1016715.7261682113	1016715.7261682113	1016715.7261682113
1016715.7261682113	1016715.7261682113	1016715.7261682113	1016715.7261682113	1016715.7261682113	1016715.7261682113	1016715.7261682113	1016715.7261682113	1016715.7261682113	1016715.7261682113	1016715.7261682113	1016715.7261682113	1016715.7261682113	1016715.7261682113	1016715.7261682113	1016715.7261682113	1016715.7261682113	1016715.7261682113	1016715.7261682113	1016715.7261682113	1016715.7261682113	1016715.7261682113	1016715.7261682113	1016715.7261682113	1016715.7261682113	1016715.7261682113	1016715.7261682113	1016715.7261682113	1016715.7261682113	1016715.7261682113
1016715.7261682113	1016715.7261682113	1016715.7261682113	1016715.7261682113	1016715.7261682113	1016715.7261682113	1016715.7261682113	1016715.7261682113	1016715.7261682113	1016715.7261682113	1016715.7261682113	1016715.7261682113	1016715.7261682113	1016715.7261682113	1016715.7261682113	1016715.7261682113	1016715.7261682113	1016715.7261682113	1016715.7261682113	1016715.7261682113	1016715.7261682113	1016715.7261682113	1016715.7261682113	1016715.7261682113	1016715.7261682113	1016715.7261682113	1016715.7261682113	1016715.7261682113	1016715.7261682113	1016715.7261682113
1016715.7261682113	1016715.7261682113	1016715.7261682113	1016715.7261682113	1016715.7261682113	1016715.7261682113	1016715.7261682113	1016715.7261682113	1016715.7261682113	1016715.7261682113	1016715.7261682113	1016715.7261682113	1016715.7261682113	1016715.7261682113	1016715.7261682113	1016715.7261682113	1016715.7261682113	1016715.7261682113	1016715.7261682113	1016715.7261682113	1016715.7261682113	1016715.7261682113	1016715.7261682113	1016715.7261682113	1016715.7261682113	1016715.7261682113	1016715.7261682113	1016715.7261682113	1016715.7261682113	1016715.7261682113
1016715.7261682113	1016715.7261682113	1016715.7261682113	1016715.7261682113	1016715.7261682113	1016715.7261682113	1016715.7261682113	1016715.7261682113	1016715.7261682113	1016715.7261682113	1016715.7261682113	1016715.7261682113	1016715.7261682113	1016715.7261682113	1016715.7261682113	1016715.7261682113	1016715.7261682113	1016715.7261682113	1016715.7261682113	1016715.7261682113	1016715.7261682113	1016715.7261682113	1016715.7261682113	1016715.7261682113	1016715.7261682113	1016715.7261682113	1016715.7261682113	1016715.7261682113	1016715.7261682113	1016715.7261682113
1016715.7261682113	1016715.7261682113	1016715.7261682113	1016715.7261682113	1016715.7261682113	1016715.7261682113	1016715.7261682113	1016715.7261682113	1016715.7261682113	1016715.7261682113	1016715.7261682113	1016715.7261682113	1016715.7261682113	1016715.7261682113	1016715.7261682113	1016715.7261682113	1016715.7261682113	1016715.7261682113	1016715.7261682113	1016715.7261682113	1016715.7261682113	1016715.7261682113	1016715.7261682113	1016715.7261682113	1016715.7261682113	1016715.7261682113	1016715.7261682113	1016715.7261682113	1016715.7261682113	1016715.7261682113
1016715.7261682113	1016715.7261682113	1016715.7261682113	1016715.7261682113	1016715.7261682113	1016715.7261682113	1016715.7261682113	1016715.7261682113	1016715.7261682113	1016715.7261682113	1016715.7261682113	1016715.7261682113	1016715.7261682113	1016715.7261682113	1016715.7261682113	1016715.7261682113	1016715.7261682113	1016715.7261682113	1016715.7261682113	1016715.7261682113	1016715.7261682113	1016715.7261682113	1016715.7261682113	1016715.7261682113	1016715.7261682113	1016715.7261682113	1016715.7261682113	1016715.7261682113	1016715.7261682113	1016715.7261682113
1016715.7261682113	1016715.7261682113	1016715.7261682113	1016715.7261682113	1016715.7261682113	1016715.7261682113	1016715.7261682113	1016715.7261682113	1016715.7261682113	1016715.7261682113	1016715.7261682113	1016715.7261682113	1016715.7261682113	1016715.7261682113	1016715.7261682113	1016715.7261682113	1016715.7261682113	1016715.7261682113	1016715.7261682113	1016715.7261682113	1016715.7261682113	1016715.7261682113	1016715.7261682113	1016715.7261682113	1016715.7261682113	1016715.7261682113	1016715.7261682113	1016715.7261682113	1016715.7261682113	1016715.7261682113
970444.8713094483	970444.8713094483	970444.8713094483	970444.8713094483	970444.8713094483	970444.8713094483	970444.8713094483	970444.8713094483	970444.8713094483	970444.8713094483	970444.8713094483	970444.8713094483	970444.8713094483	970444.8713094483	970444.8713094483	970444.8713094483	970444.8713094483	970444.8713094483	970444.8713094483	970444.8713094483	970444.8713094483	970444.8713094483	970444.8713094483	970444.8713094483	970444.8713094483	970444.8713094483	970444.8713094483	970444.8713094483	970444.8713094483	970444.8713094483
970444.8713094483	970444.8713094483	970444.8713094483	970444.8713094483	970444.8713094483	970444.8713094483	970444.8713094483	970444.8713094483	970444.8713094483	970444.8713094483	970444.8713094483	970444.8713094483	970444.8713094483	970444.8713094483	970444.8713094483	970444.8713094483	970444.8713094483	970444.8713094483	970444.8713094483	970444.8713094483	970444.8713094483	970444.8713094483	970444.8713094483	970444.8713094483	970444.8713094483	970444.8713094483	970444.8713094483	970444.8713094483	970444.8713094483	970444.8713094483
970444.8713094483	970444.8713094483	970444.8713094483	970444.8713094483	970444.8713094483	970444.8713094483	970444.8713094483	970444.8713094483	970444.8713094483	970444.8713094483	970444.8713094483	970444.8713094483	970444.8713094483	970444.8713094483	970444.8713094483	970444.8713094483	970444.8713094483	970444.8713094483	970444.8713094483	970444.8713094483	970444.8713094483	970444.8713094483	970444.8713094483	970444.8713094483	970444.8713094483	970444.8713094483	970444.8713094483	970444.8713094483	970444.8713094483	970444.8713094483
970444.8713094483	970444.8713094483	970444.8713094483	970444.8713094483	970444.8713094483	970444.8713094483	970444.8713094483	970444.8713094483	970444.8713094483	970444.8713094483	970444.8713094483	970444.8713094483	970444.8713094483	970444.8713094483	970444.8713094483	970444.8713094483	970444.8713094483	970444.8713094483	970444.8713094483	970444.8713094483	970444.8713094483	970444.8713094483	970444.8713094483	970444.8713094483	970444.8713094483	970444.8713094483	970444.8713094483	970444.8713094483	970444.8713094483	970444.8713094483
970444.8713094483	970444.8713094483	970444.8713094483	970444.8713094483	970444.8713094483	970444.8713094483	970444.8713094483	970444.8713094483	970444.8713094483	970444.8713094483	970444.8713094483	970444.8713094483	970444.8713094483	970444.8713094483	970444.8713094483	970444.8713094483	970444.8713094483	970444.8713094483	970444.8713094483	970444.8713094483	970444.8713094483	970444.8713094483	970444.8713094483	970444.8713094483	970444.8713094483	970444.8713094483	970444.8713094483	970444.8713094483	970444.8713094483	970444.8713094483
970444.8713094483	970444.8713094483	970444.8713094483	970444.8713094483	970444.8713094483	970444.8713094483	970444.8713094483	970444.8713094483	970444.8713094483	970444.8713094483	970444.8713094483	970444.8713094483	970444.8713094483	970444.8713094483	970444.8713094483	970444.8713094483	970444.8713094483	970444.8713094483	970444.8713094483	970444.8713094483	970444.8713094483	970444.8713094483	970444.8713094483	970444.8713094483	970444.8713094483	970444.8713094483	970444.8713094483	970444.8713094483	970444.8713094483	970444.8713094483
970444.8713094483	970444.8713094483	970444.8713094483	970444.8713094483	970444.8713094483	970444.8713094483	970444.8713094483	970444.8713094483	970444.8713094483	970444.8713094483	970444.8713094483	970444.8713094483	970444.8713094483	970444.8713094483	970444.8713094483	970444.8713094483	970444.8713094483	970444.8713094483	970444.8713094483	970444.8713094483	970444.8713094483	970444.8713094483	970444.8713094483	970444.8713094483	970444.8713094483	970444.8713094483	970444.8713094483	970444.8713094483	970444.8713094483	970444.8713094483
716788.0117600735	716788.0117600735	716788.0117600735	716788.0117600735	716788.0117600735	716788.0117600735	716788.0117600735	716788.0117600735	716788.0117600735	716788.0117600735	716788.0117600735	716788.0117600735	716788.0117600735	716788.0117600735	716788.0117600735	716788.0117600735	716788.0117600735	716788.0117600735	716788.0117600735	716788.0117600735	716788.0117600735	716788.0117600735	716788.0117600735	716788.0117600735	716788.0117600735	716788.0117600735	716788.0117600735	716788.0117600735	716788.0117600735	716788.0117600735
716788.0117600735	716788.0117600735	716788.0117600735	716788.0117600735	716788.0117600735	716788.0117600735	716788.0117600735	716788.0117600735	716788.0117600735	716788.0117600735	716788.0117600735	716788.0117600735	716788.0117600735	716788.0117600735	716788.0117600735	716788.0117600735	716788.0117600735	716788.0117600735	716788.0117600735	716788.0117600735	716788.0117600735	716788.0117600735	716788.0117600735	716788.0117600735	716788.0117600735	716788.0117600735	716788.0117600735	716788.0117600735	716788.0117600735	716788.0117600735
716788.0117600735	716788.0117600735	716788.0117600735	716788.0117600735	716788.0117600735	716788.0117600735	716788.0117600735	716788.0117600735	716788.0117600735	716788.0117600735	716788.0117600735	716788.0117600735	716788.0117600735	716788.0117600735	716788.0117600735	716788.0117600735	716788.0117600735	716788.0117600735	716788.0117600735	716788.0117600735	716788.0117600735	716788.0117600735	716788.0117600735	716788.0117600735	716788.0117600735	716788.0117600735	716788.0117600735	716788.0117600735	716788.0117600735	716788.0117600735
716788.0117600735	716788.0117600735	716788.0117600735	716788.0117600735	716788.0117600735	716788.0117600735	716788.0117600735	716788.0117600735	716788.0117600735	716788.0117600735	716788.0117600735	716788.0117600735	716788.0117600735	716788.0117600735	716788.0117600735	716788.0117600735	716788.0117600735	716788.0117600735	716788.0117600735	716788.0117600735	716788.0117600735	716788.0117600735	716788.0117600735	716788.0117600735	716788.0117600735	716788.0117600735	716788.0117600735	716788.0117600735	716788.0117600735	716788.0117600735
716788.0117600735	716788.0117600735	716788.0117600735	716788.0117600735	716788.0117600735	716788.0117600735	716788.0117600735	716788.0117600735	716788.0117600735	716788.0117600735	716788.0117600735	716788.0117600735	716788.0117600735	716788.0117600735	716788.0117600735	716788.0117600735	716788.0117600735	716788.0117600735	716788.0117600735	716788.0117600735	716788.0117600735	716788.0117600735	716788.0117600735	716788.0117600735	716788.0117600735	716788.0117600735	716788.0117600735	716788.0117600735	716788.0117600735	716788.0117600735
716788.0117600735	716788.0117600735	716788.0117600735	716788.0117600735	716788.0117600735	716788.0117600735	716788.0117600735	716788.0117600735	716788.0117600735	716788.0117600735	716788.0117600735	716788.0117600735	716788.0117600735	716788.0117600735	716788.0117600735	716788.0117600735	716788.0117600735	716788.0117600735	716788.0117600735	716788.0117600735	716788.0117600735	716788.0117600735	716788.0117600735	716788.0117600735	716788.0117600735	716788.0117600735	716788.0117600735	716788.0117600735	716788.0117600735	716788.0117600735
716788.0117600735	716788.0117600735	716788.0117600735	716788.0117600735	716788.0117600735	716788.0117600735	716788.0117600735	716788.0117600735	716788.0117600735	716788.0117600735	716788.0117600735	716788.0117600735	716788.0117600735	716788.0117600735	716788.0117600735	716788.0117600735	716788.0117600735	716788.0117600735	716788.0117600735	716788.0117600735	716788.0117600735	716788.0117600735	716788.0117600735	716788.0117600735	716788.0117600735	716788.0117600735	716788.0117600735	716788.0117600735	716788.0117600735	716788.0117600735
716788.0117600735	716788.0117600735	716788.0117600735	716788.0117600735	716788.0117600735	716788.0117600735	716788.0117600735	716788.0117600735	716788.0117600735	716788.0117600735	716788.0117600735	716788.0117600735	716788.0117600735	716788.0117600735	716788.0117600735	716788.0117600735	716788.0117600735	716788.0117600735	716788.0117600735	716788.0117600735	716788.0117600735	716788.0117600735	716788.0117600735	716788.0117600735	716788.0117600735	716788.0117600735	716788.0117600735	716788.0117600735	716788.0117600735	716788.0117600735
716788.0117600735	716788.0117600735	716788.0117600735	716788.0117600735	716788.0117600735	716788.0117600735	716788.0117600735	716788.0117600735	716788.0117600735	716788.0117600735	716788.0117600735	716788.0117600735	716788.0117600735	716788.0117600735	716788.0117600735	716788.0117600735	716788.0117600735	716788.0117600735	716788.0117600735	716788.0117600735	716788.0117600735	716788.0117600735	716788.0117600735	716788.0117600735	716788.0117600735	716788.0117600735	716788.0117600735	716788.0117600735	716788.0117600735	716788.0117600735
716788.0117600735	716788.0117600735	716788.0117600735	716788.0117600735	716788.0117600735	716788.0117600735	716788.0117600735	716788.0117600735	716788.0117600735	716788.0117600735	716788.0117600735	716788.0117600735	716788.0117600735	716788.0117600735	716788.0117600735	716788.0117600735	716788.0117600735	716788.0117600735	716788.0117600735	716788.0117600735	716788.0117600735	716788.0117600735	716788.0117600735	716788.0117600735	716788.0117600735	716788.0117600735	716788.0117600735	716788.0117600735	716788.0117600735	716788.0117600735
716788.0117600735	716788.0117600735	716788.0117600735	716788.0117600735	716788.0117600735	716788.0117600735	716788.0117600735	716788.0117600735	716788.0117600735	716788.0117600735	716788.0117600735	716788.0117600735	716788.0117600735	716788.0117600735	716788.0117600735	716788.0117600735	716788.0117600735	716788.0117600735	716788.0117600735	716788.0117600735	716788.0117600735	716788.0117600735	716788.0117600735	716788.0117600735	716788.0117600735	716788.0117600735	716788.0117600735	716788.0117600735	716788.0117600735	716788.0117600735
716788.0117600735	716788.0117600735	716788.0117600735	716788.0117600735	716788.0117600735	716788.0117600735	716788.0117600735	716788.0117600735	716788.0117600735	716788.0117600735	716788.0117600735	716788.0117600735	716788.0117600735	716788.0117600735	716788.0117600735	716788.0117600735	716788.0117600735	716788.0117600735	716788.0117600735	716788.0117600735	716788.0117600735	716788.0117600735	716788.0117600735	716788.0117600735	716788.0117600735	716788.0117600735	716788.0117600735	716788.0117600735	716788.0117600735	716788.0117600735
716788.0117600735	716788.0117600735	716788.0117600735	716788.0117600735	716788.0117600735	716788.0117600735	716788.0117600735	716788.0117600735	716788.0117600735	716788.0117600735	716788.0117600735	716788.0117600735	716788.0117600735	716788.0117600735	716788.0117600735	716788.0117600735	716788.0117600735	716788.0117600735	716788.0117600735	716788.0117600735	716788.0117600735	716788.0117600735	716788.0117600735	716788.0117600735	716788.0117600735	716788.0117600735	716788.0117600735	716788.0117600735	716788.0117600735	716788.0117600735
716788.0117600735	716788.0117600735	716788.0117600735	716788.0117600735	716788.0117600735	716788.0117600735	716788.0117600735	716788.0117600735	716788.0117600735	716788.0117600735	716788.0117600735	716788.0117600735	716788.0117600735	716788.0117600735	716788.0117600735	716788.0117600735	716788.0117600735	716788.0117600735	716788.0117600735	716788.0117600735	716788.0117600735	716788.0117600735	716788.0117600735	716788.0117600735	716788.0117600735	716788.0117600735	716788.0117600735	716788.0117600735	716788.0117600735	716788.0117600735
716788.0117600735	716788.0117600735	716788.0117600735	716788.0117600735	716788.0117600735	716788.0117600735	716788.0117600735	716788.0117600735	716788.0117600735	716788.0117600735	716788.0117600735	716788.0117600735	716788.0117600735	716788.0117600735	716788.0117600735	716788.0117600735	716788.0117600735	716788.0117600735	716788.0117600735	716788.0117600735	716788.0117600735	716788.0117600735	716788.0117600735	716788.0117600735	716788.0117600735	716788.0117600735	716788.0117600735	716788.0117600735	716788.0117600735	716788.0117600735
635409.9121583924	635409.9121583924	635409.9121583924	635409.9121583924	635409.9121583924	635409.9121583924	635409.9121583924	635409.9121583924	635409.9121583924	635409.9121583924	635409.9121583924	635409.9121583924	635409.9121583924	635409.9121583924	635409.9121583924	635409.9121583924	635409.9121583924	635409.9121583924	635409.9121583924	635409.9121583924	635409.9121583924	635409.9121583924	635409.9121583924	635409.9121583924	635409.9121583924	635409.9121583924	635409.9121583924	635409.9121583924	635409.9121583924	635409.9121583924
635409.9121583924	635409.9121583924	635409.9121583924	635409.9121583924	635409.9121583924	635409.9121583924	635409.9121583924	635409.9121583924	635409.9121583924	635409.9121583924	635409.9121583924	635409.9121583924	635409.9121583924	635409.9121583924	635409.9121583924	635409.9121583924	635409.9121583924	635409.9121583924	635409.9121583924	635409.9121583924	635409.9121583924	635409.9121583924	635409.9121583924	635409.9121583924	635409.9121583924	635409.9121583924	635409.9121583924	635409.9121583924	635409.9121583924	635409.9121583924
635409.9121583924	635409.9121583924	635409.9121583924	635409.9121583924	635409.9121583924	635409.9121583924	635409.9121583924	635409.9121583924	635409.9121583924	635409.9121583924	635409.9121583924	635409.9121583924	635409.9121583924	635409.9121583924	635409.9121583924	635409.9121583924	635409.9121583924	635409.9121583924	635409.9121583924	635409.9121583924	635409.9121583924	635409.9121583924	635409.9121583924	635409.9121583924	635409.9121583924	635409.9121583924	635409.9121583924	635409.9121583924	635409.9121583924	635409.9121583924
635409.9121583924	635409.9121583924	635409.9121583924	635409.9121583924	635409.9121583924	635409.9121583924	635409.9121583924	635409.9121583924	635409.9121583924	635409.9121583924	635409.9121583924	635409.9121583924	635409.9121583924	635409.9121583924	635409.9121583924	635409.9121583924	635409.9121583924	635409.9121583924	635409.9121583924	635409.9121583924	635409.9121583924	635409.9121583924	635409.9121583924	635409.9121583924	635409.9121583924	635409.9121583924	635409.9121583924	635409.9121583924	635409.9121583924	635409.9121583924
635409.9121583924	635409.9121583924	635409.9121583924	635409.9121583924	635409.9121583924	635409.9121583924	635409.9121583924	635409.9121583924	635409.9121583924	635409.9121583924	635409.9121583924	635409.9121583924	635409.9121583924	635409.9121583924	635409.9121583924	635409.9121583924	635409.9121583924	635409.9121583924	635409.9121583924	635409.9121583924	635409.9121583924	635409.9121583924	635409.9121583924	635409.9121583924	635409.9121583924	635409.9121583924	635409.9121583924	635409.9121583924	635409.9121583924	635409.9121583924
635409.9121583924	635409.9121583924	635409.9121583924	635409.9121583924	635409.9121583924	635409.9121583924	635409.9121583924	635409.9121583924	635409.9121583924	635409.9121583924	635409.9121583924	635409.9121583924	635409.9121583924	635409.9121583924	635409.9121583924	635409.9121583924	635409.9121583924	635409.9121583924	635409.9121583924	635409.9121583924	635409.9121583924	635409.9121583924	635409.9121583924	635409.9121583924	635409.9121583924	635409.9121583924	635409.9121583924	635409.9121583924	635409.9121583924	635409.9121583924
635409.9121583924	635409.9121583924	635409.9121583924	635409.9121583924	635409.9121583924	635409.9121583924	635409.9121583924	635409.9121583924	635409.9121583924	635409.9121583924	635409.9121583924	635409.9121583924	635409.9121583924	635409.9121583924	635409.9121583924	635409.9121583924	635409.9121583924	635409.9121583924	635409.9121583924	635409.9121583924	635409.9121583924	635409.9121583924	635409.9121583924	635409.9121583924	635409.9121583924	635409.9121583924	635409.9121583924	635409.9121583924	635409.9121583924	635409.9121583924
635409.9121583924	635409.9121583924	635409.9121583924	635409.9121583924	635409.9121583924	635409.9121583924	635409.9121583924	635409.9121583924	635409.9121583924	635409.9121583924	635409.9121583924	635409.9121583924	635409.9121583924	635409.9121583924	635409.9121583924	635409.9121583924	635409.9121583924	635409.9121583924	635409.9121583924	635409.9121583924	635409.9121583924	635409.9121583924	635409.9121583924	635409.9121583924	635409.9121583924	635409.9121583924	635409.9121583924	635409.9121583924	635409.9121583924	635409.9121583924
635409.9121583924	635409.9121583924	635409.9121583924	635409.9121583924	635409.9121583924	635409.9121583924	635409.9121583924	635409.9121583924	635409.9121583924	635409.9121583924	635409.9121583924	635409.9121583924	635409.9121583924	635409.9121583924	635409.9121583924	635409.9121583924	635409.9121583924	635409.9121583924	635409.9121583924	635409.9121583924	635409.9121583924	635409.9121583924	635409.9121583924	635409.9121583924	635409.9121583924	635409.9121583924	635409.9121583924	635409.9121583924	635409.9121583924	635409.9121583924
635409.9121583924	635409.9121583924	635409.9121583924	635409.9121583924	635409.9121583924	635409.9121583924	635409.9121583924	635409.9121583924	635409.9121583924	635409.9121583924	635409.9121583924	635409.9121583924	635409.9121583924	635409.9121583924	635409.9121583924	635409.9121583924	635409.9121583924	635409.9121583924	635409.9121583924	635409.9121583924	635409.9121583924	635409.9121583924	635409.9121583924	635409.9121583924	635409.9121583924	635409.9121583924	635409.9121583924	635409.9121583924	635409.9121583924	635409.9121583924
635409.9121583924	635409.9121583924	635409.9121583924	635409.9121583924	635409.9121583924	635409.9121583924	635409.9121583924	635409.9121583924	635409.9121583924	635409.9121583924	635409.9121583924	635409.9121583924	635409.9121583924	635409.9121583924	635409.9121583924	635409.9121583924	635409.9121583924	635409.9121583924	635409.9121583924	635409.9121583924	635409.9121583924	635409.9121583924	635409.9121583924	635409.9121583924	635409.9121583924	635409.9121583924	635409.9121583924	635409.9121583924	635409.9121583924	635409.9121583924
635409.9121583924	635409.9121583924	635409.9121583924	635409.9121583924	635409.9121583924	635409.9121583924	635409.9121583924	635409.9121583924	635409.9121583924	635409.9121583924	635409.9121583924	635409.9121583924	635409.9121583924	635409.9121583924	635409.9121583924	635409.9121583924	635409.9121583924	635409.9121583924	635409.9121583924	635409.9121583924	635409.9121583924	635409.9121583924	635409.9121583924	635409.9121583924	635409.9121583924	635409.9121583924	635409.9121583924	635409.9121583924	635409.9121583924	635409.9121583924
635409.9121583924	635409.9121583924	635409.9121583924	635409.9121583924	635409.9121583924	635409.9121583924	635409.9121583924	635409.9121583924	635409.9121583924	635409.9121583924	635409.9121583924	635409.9121583924	635409.9121583924	635409.9121583924	635409.9121583924	635409.9121583924	635409.9121583924	635409.9121583924	635409.9121583924	635409.9121583924	635409.9121583924	635409.9121583924	635409.9121583924	635409.9121583924	635409.9121583924	635409.9121583924	635409.9121583924	635409.9121583924	635409.9121583924	635409.9121583924
635409.9121583924	635409.9121583924	635409.9121583924	635409.9121583924	635409.9121583924	635409.9121583924	635409.9121583924	635409.9121583924	635409.9121583924	635409.9121583924	635409.9121583924	635409.9121583924	635409.9121583924	635409.9121583924	635409.9121583924	635409.9121583924	635409.9121583924	635409.9121583924	635409.9121583924	635409.9121583924	635409.9121583924	635409.9121583924	635409.9121583924	635409.9121583924	635409.9121583924	635409.9121583924	635409.9121583924	635409.9121583924	635409.9121583924	635409.9121583924
635409.9121583924	635409.9121583924	635409.9121583924	635409.9121583924	635409.9121583924	635409.9121583924	635409.9121583924	635409.9121583924	635409.9121583924	635409.9121583924	635409.9121583924	635409.9121583924	635409.9121583924	635409.9121583924	635409.9121583924	635409.9121583924	635409.9121583924	635409.9121583924	635409.9121583924	635409.9121583924	635409.9121583924	635409.9121583924	635409.9121583924	635409.9121583924	635409.9121583924	635409.9121583924	635409.9121583924	635409.9121583924	635409.9121583924	635409.9121583924
635409.9121583924	635409.9121583924	635409.9121583924	635409.9121583924	635409.9121583924	635409.9121583924	635409.9121583924	635409.9121583924	635409.9121583924	635409.9121583924	635409.9121583924	635409.9121583924	635409.9121583924	635409.9121583924	635409.9121583924	635409.9121583924	635409.9121583924	635409.9121583924	635409.9121583924	635409.9121583924	635409.9121583924	635409.9121583924	635409.9121583924	635409.9121583924	635409.9121583924	635409.9121583924	635409.9121583924	635409.9121583924	635409.9121583924	635409.9121583924
635409.9121583924	635409.9121583924	635409.9121583924	635409.9121583924	635409.9121583924	635409.9121583924	635409.9121583924	635409.9121583924	635409.9121583924	635409.9121583924	635409.9121583924	635409.9121583924	635409.9121583924	635409.9121583924	635409.9121583924	635409.9121583924	635409.9121583924	635409.9121583924	635409.9121583924	635409.9121583924	635409.9121583924	635409.9121583924	635409.9121583924	635409.9121583924	635409.9121583924	635409.9121583924	635409.9121583924	635409.9121583924	635409.9121583924	635409.9121583924
635409.9121583924	635409.9121583924	635409.9121583924	635409.9121583924	635409.9121583924	635409.9121583924	635409.9121583924	635409.9121583924	635409.9121583924	635409.9121583924	635409.9121583924	635409.9121583924	635409.9121583924	635409.9121583924	635409.9121583924	635409.9121583924	635409.9121583924	635409.9121583924	635409.9121583924	635409.9121583924	635409.9121583924	635409.9121583924	635409.9121583924	635409.9121583924	635409.9121583924	635409.9121583924	635409.9121583924	635409.9121583924	635409.9121583924	635409.9121583924
635409.9121583924	635409.9121583924	635409.9121583924	635409.9121583924	635409.9121583924	635409.9121583924	635409.9121583924	635409.9121583924	635409.9121583924	635409.9121583924	635409.9121583924	635409.9121583924	635409.9121583924	635409.9121583924	635409.9121583924	635409.9121583924	635409.9121583924	635409.9121583924	635409.9121583924	635409.9121583924	635409.9121583924	635409.9121583924	635409.9121583924	635409.9121583924	635409.9121583924	635409.9121583924	635409.9121583924	635409.9121583924	635409.9121583924	635409.9121583924
635409.9121583924	635409.9121583924	635409.9121583924	635409.9121583924	635409.9121583924	635409.9121583924	635409.9121583924	635409.9121583924	635409.9121583924	635409.9121583924	635409.9121583924	635409.9121583924	635409.9121583924	635409.9121583924	635409.9121583924	635409.9121583924	635409.9121583924	635409.9121583924	635409.9121583924	635409.9121583924	635409.9121583924	635409.9121583924	635409.9121583924	635409.9121583924	635409.9121583924	635409.9121583924	635409.9121583924	635409.9121583924	635409.9121583924	635409.9121583924
635409.9121583924	635409.9121583924	635409.9121583924	635409.9121583924	635409.9121583924	635409.9121583924	635409.9121583924	635409.9121583924	635409.9121583924	635409.9121583924	635409.9121583924	635409.9121583924	635409.9121583924	635409.9121583924	635409.9121583924	635409.9121583924	635409.9121583924	635409.9121583924	635409.9121583924	635409.9121583924	635409.9121583924	635409.9121583924	635409.9121583924	635409.9121583924	635409.9121583924	635409.9121583924	635409.9121583924	635409.9121583924	635409.9121583924	635409.9121583924
635409.9121583924	635409.9121583924	635409.9121583924	635409.9121583924	635409.9121583924	635409.9121583924	635409.9121583924	635409.9121583924	635409.9121583924	635409.9121583924	635409.9121583924	635409.9121583924	635409.9121583924	635409.9121583924	635409.9121583924	635409.9121583924	635409.9121583924	635409.9121583924	635409.9121583924	635409.9121583924	635409.9121583924	635409.9121583924	635409.9121583924	635409.9121583924	635409.9121583924	635409.9121583924	635409.9121583924	635409.9121583924	635409.9121583924	635409.9121583924
635409.9121583924	635409.9121583924	635409.9121583924	635409.9121583924	635409.9121583924	635409.9121583924	635409.9121583924	635409.9121583924	635409.9121583924	635409.9121583924	635409.9121583924	635409.9121583924	635409.9121583924	635409.9121583924	635409.9121583924	635409.9121583924	635409.9121583924	635409.9121583924	635409.9121583924	635409.9121583924	635409.9121583924	635409.9121583924	635409.9121583924	635409.9121583924	635409.9121583924	635409.9121583924	635409.9121583924	635409.9121583924	635409.9121583924	635409.9121583924
635409.9121583924	635409.9121583924	635409.9121583924	635409.9121583924	635409.9121583924	635409.9121583924	635409.9121583924	635409.9121583924	635409.9121583924	635409.9121583924	635409.9121583924	635409.9121583924	635409.9121583924	635409.9121583924	635409.9121583924	635409.9121583924	635409.9121583924	635409.9121583924	635409.9121583924	635409.9121583924	635409.9121583924	635409.9121583924	635409.9121583924	635409.9121583924	635409.9121583924	635409.9121583924	635409.9121583924	635409.9121583924	635409.9121583924	635409.9121583924
635409.9121583924	635409.9121583924	635409.9121583924	635409.9121583924	635409.9121583924	635409.9121583924	635409.9121583924	635409.9121583924	635409.9121583924	635409.9121583924	635409.9121583924	635409.9121583924	635409.9121583924	635409.9121583924	635409.9121583924	635409.9121583924	635409.9121583924	635409.9121583924	635409.9121583924	635409.9121583924	635409.9121583924	635409.9121583924	635409.9121583924	635409.9121583924	635409.9121583924	635409.9121583924	635409.9121583924	635409.9121583924	635409.9121583924	635409.9121583924
635409.9121583924	635409.9121583924	635409.9121583924	635409.9121583924	635409.9121583924	635409.9121583924	635409.9121583924	635409.9121583924	635409.9121583924	635409.9121583924	635409.9121583924	635409.9121583924	635409.9121583924	635409.9121583924	635409.9121583924	635409.9121583924	635409.9121583924	635409.9121583924	635409.9121583924	635409.9121583924	635409.9121583924	635409.9121583924	635409.9121583924	635409.9121583924	635409.9121583924	635409.9121583924	635409.9121583924	635409.9121583924	635409.9121583924	635409.9121583924
625479.5765646034	625479.5765646034	625479.5765646034	625479.5765646034	625479.5765646034	625479.5765646034	625479.5765646034	625479.5765646034	625479.5765646034	625479.5765646034	625479.5765646034	625479.5765646034	625479.5765646034	625479.5765646034	625479.5765646034	625479.5765646034	625479.5765646034	625479.5765646034	625479.5765646034	625479.5765646034	625479.5765646034	625479.5765646034	625479.5765646034	625479.5765646034	625479.5765646034	625479.5765646034	625479.5765646034	625479.5765646034	625479.5765646034	625479.5765646034
625479.5765646034	625479.5765646034	625479.5765646034	625479.5765646034	625479.5765646034	625479.5765646034	625479.5765646034	625479.5765646034	625479.5765646034	625479.5765646034	625479.5765646034	625479.5765646034	625479.5765646034	625479.5765646034	625479.5765646034	625479.5765646034	625479.5765646034	625479.5765646034	625479.5765646034	625479.5765646034	625479.5765646034	625479.5765646034	625479.5765646034	625479.5765646034	625479.5765646034	625479.5765646034	625479.5765646034	625479.5765646034	625479.5765646034	625479.5765646034
625479.5765646034	625479.5765646034	625479.5765646034	625479.5765646034	625479.5765646034	625479.5765646034	625479.5765646034	625479.5765646034	625479.5765646034	625479.5765646034	625479.5765646034	625479.5765646034	625479.5765646034	625479.5765646034	625479.5765646034	625479.5765646034	625479.5765646034	625479.5765646034	625479.5765646034	625479.5765646034	625479.5765646034	625479.5765646034	625479.5765646034	625479.5765646034	625479.5765646034	625479.5765646034	625479.5765646034	625479.5765646034	625479.5765646034	625479.5765646034
625479.5765646034	625479.5765646034	625479.5765646034	625479.5765646034	625479.5765646034	625479.5765646034	625479.5765646034	625479.5765646034	625479.5765646034	625479.5765646034	625479.5765646034	625479.5765646034	625479.5765646034	625479.5765646034	625479.5765646034	625479.5765646034	625479.5765646034	625479.5765646034	625479.5765646034	625479.5765646034	625479.5765646034	625479.5765646034	625479.5765646034	625479.5765646034	625479.5765646034	625479.5765646034	625479.5765646034	625479.5765646034	625479.5765646034	625479.5765646034
625479.5765646034	625479.5765646034	625479.5765646034	625479.5765646034	625479.5765646034	625479.5765646034	625479.5765646034	625479.5765646034	625479.5765646034	625479.5765646034	625479.5765646034	625479.5765646034	625479.5765646034	625479.5765646034	625479.5765646034	625479.5765646034	625479.5765646034	625479.5765646034	625479.5765646034	625479.5765646034	625479.5765646034	625479.5765646034	625479.5765646034	625479.5765646034	625479.5765646034	625479.5765646034	625479.5765646034	625479.5765646034	625479.5765646034	625479.5765646034
625479.5765646034	625479.5765646034	625479.5765646034	625479.5765646034	625479.5765646034	625479.5765646034	625479.5765646034	625479.5765646034	625479.5765646034	625479.5765646034	625479.5765646034	625479.5765646034	625479.5765646034	625479.5765646034	625479.5765646034	625479.5765646034	625479.5765646034	625479.5765646034	625479.5765646034	625479.5765646034	625479.5765646034	625479.5765646034	625479.5765646034	625479.5765646034	625479.5765646034	625479.5765646034	625479.5765646034	625479.5765646034	625479.5765646034	625479.5765646034
625479.5765646034	625479.5765646034	625479.5765646034	625479.5765646034	625479.5765646034	625479.5765646034	625479.5765646034	625479.5765646034	625479.5765646034	625479.5765646034	625479.5765646034	625479.5765646034	625479.5765646034	625479.5765646034	625479.5765646034	625479.5765646034	625479.5765646034	625479.5765646034	625479.5765646034	625479.5765646034	625479.5765646034	625479.5765646034	625479.5765646034	625479.5765646034	625479.5765646034	625479.5765646034	625479.5765646034	625479.5765646034	625479.5765646034	625479.5765646034
625479.5765646034	625479.5765646034	625479.5765646034	625479.5765646034	625479.5765646034	625479.5765646034	625479.5765646034	625479.5765646034	625479.5765646034	625479.5765646034	625479.5765646034	625479.5765646034	625479.5765646034	625479.5765646034	625479.5765646034	625479.5765646034	625479.5765646034	625479.5765646034	625479.5765646034	625479.5765646034	625479.5765646034	625479.5765646034	625479.5765646034	625479.5765646034	625479.5765646034	625479.5765646034	625479.5765646034	625479.5765646034	625479.5765646034	625479.5765646034
625479.5765646034	625479.5765646034	625479.5765646034	625479.5765646034	625479.5765646034	625479.5765646034	625479.5765646034	625479.5765646034	625479.5765646034	625479.5765646034	625479.5765646034	625479.5765646034	625479.5765646034	625479.5765646034	625479.5765646034	625479.5765646034	625479.5765646034	625479.5765646034	625479.5765646034	625479.5765646034	625479.5765646034	625479.5765646034	625479.5765646034	625479.5765646034	625479.5765646034	625479.5765646034	625479.5765646034	625479.5765646034	625479.5765646034	625479.5765646034
625479.5765646034	625479.5765646034	625479.5765646034	625479.5765646034	625479.5765646034	625479.5765646034	625479.5765646034	625479.5765646034	625479.5765646034	625479.5765646034	625479.5765646034	625479.5765646034	625479.5765646034	625479.5765646034	625479.5765646034	625479.5765646034	625479.5765646034	625479.5765646034	625479.5765646034	625479.5765646034	625479.5765646034	625479.5765646034	625479.5765646034	625479.5765646034	625479.5765646034	625479.5765646034	625479.5765646034	625479.5765646034	625479.5765646034	625479.5765646034
625479.5765646034	625479.5765646034	625479.5765646034	625479.5765646034	625479.5765646034	625479.5765646034	625479.5765646034	625479.5765646034	625479.5765646034	625479.5765646034	625479.5765646034	625479.5765646034	625479.5765646034	625479.5765646034	625479.5765646034	625479.5765646034	625479.5765646034	625479.5765646034	625479.5765646034	625479.5765646034	625479.5765646034	625479.5765646034	625479.5765646034	625479.5765646034	625479.5765646034	625479.5765646034	625479.5765646034	625479.5765646034	625479.5765646034	625479.5765646034
625479.5765646034	625479.5765646034	625479.5765646034	625479.5765646034	625479.5765646034	625479.5765646034	625479.5765646034	625479.5765646034	625479.5765646034	625479.5765646034	625479.5765646034	625479.5765646034	625479.5765646034	625479.5765646034	625479.5765646034	625479.5765646034	625479.5765646034	625479.5765646034	625479.5765646034	625479.5765646034	625479.5765646034	625479.5765646034	625479.5765646034	625479.5765646034	625479.5765646034	625479.5765646034	625479.5765646034	625479.5765646034	625479.5765646034	625479.5765646034
625479.5765646034	625479.5765646034	625479.5765646034	625479.5765646034	625479.5765646034	625479.5765646034	625479.5765646034	625479.5765646034	625479.5765646034	625479.5765646034	625479.5765646034	625479.5765646034	625479.5765646034	625479.5765646034	625479.5765646034	625479.5765646034	625479.5765646034	625479.5765646034	625479.5765646034	625479.5765646034	625479.5765646034	625479.5765646034	625479.5765646034	625479.5765646034	625479.5765646034	625479.5765646034	625479.5765646034	625479.5765646034	625479.5765646034	625479.5765646034
625479.5765646034	625479.5765646034	625479.5765646034	625479.5765646034	625479.5765646034	625479.5765646034	625479.5765646034	625479.5765646034	625479.5765646034	625479.5765646034	625479.5765646034	625479.5765646034	625479.5765646034	625479.5765646034	625479.5765646034	625479.5765646034	625479.5765646034	625479.5765646034	625479.5765646034	625479.5765646034	625479.5765646034	625479.5765646034	625479.5765646034	625479.5765646034	625479.5765646034	625479.5765646034	625479.5765646034	625479.5765646034	625479.5765646034	625479.5765646034
625479.5765646034	625479.5765646034	625479.5765646034	625479.5765646034	625479.5765646034	625479.5765646034	625479.5765646034	625479.5765646034	625479.5765646034	625479.5765646034	625479.5765646034	625479.5765646034	625479.5765646034	625479.5765646034	625479.5765646034	625479.5765646034	625479.5765646034	625479.5765646034	625479.5765646034	625479.5765646034	625479.5765646034	625479.5765646034	625479.5765646034	625479.5765646034	625479.5765646034	625479.5765646034	625479.5765646034	625479.5765646034	625479.5765646034	625479.5765646034
625479.5765646034	625479.5765646034	625479.5765646034	625479.5765646034	625479.5765646034	625479.5765646034	625479.5765646034	625479.5765646034	625479.5765646034	625479.5765646034	625479.5765646034	625479.5765646034	625479.5765646034	625479.5765646034	625479.5765646034	625479.5765646034	625479.5765646034	625479.5765646034	625479.5765646034	625479.5765646034	625479.5765646034	625479.5765646034	625479.5765646034	625479.5765646034	625479.5765646034	625479.5765646034	625479.5765646034	625479.5765646034	625479.5765646034	625479.5765646034
625479.5765646034	625479.5765646034	625479.5765646034	625479.5765646034	625479.5765646034	625479.5765646034	625479.5765646034	625479.5765646034	625479.5765646034	625479.5765646034	625479.5765646034	625479.5765646034	625479.5765646034	625479.5765646034	625479.5765646034	625479.5765646034	625479.5765646034	625479.5765646034	625479.5765646034	625479.5765646034	625479.5765646034	625479.5765646034	625479.5765646034	625479.5765646034	625479.5765646034	625479.5765646034	625479.5765646034	625479.5765646034	625479.5765646034	625479.5765646034
625479.5765646034	625479.5765646034	625479.5765646034	625479.5765646034	625479.5765646034	625479.5765646034	625479.5765646034	625479.5765646034	625479.5765646034	625479.5765646034	625479.5765646034	625479.5765646034	625479.5765646034	625479.5765646034	625479.5765646034	625479.5765646034	625479.5765646034	625479.5765646034	625479.5765646034	625479.5765646034	625479.5765646034	625479.5765646034	625479.5765646034	625479.5765646034	625479.5765646034	625479.5765646034	625479.5765646034	625479.5765646034	625479.5765646034	625479.5765646034
625479.5765646034	625479.5765646034	625479.5765646034	625479.5765646034	625479.5765646034	625479.5765646034	625479.5765646034	625479.5765646034	625479.5765646034	625479.5765646034	625479.5765646034	625479.5765646034	625479.5765646034	625479.5765646034	625479.5765646034	625479.5765646034	625479.5765646034	625479.5765646034	625479.5765646034	625479.5765646034	625479.5765646034	625479.5765646034	625479.5765646034	625479.5765646034	625479.5765646034	625479.5765646034	625479.5765646034	625479.5765646034	625479.5765646034	625479.5765646034
625479.5765646034	625479.5765646034	625479.5765646034	625479.5765646034	625479.5765646034	625479.5765646034	625479.5765646034	625479.5765646034	625479.5765646034	625479.5765646034	625479.5765646034	625479.5765646034	625479.5765646034	625479.5765646034	625479.5765646034	625479.5765646034	625479.5765646034	625479.5765646034	625479.5765646034	625479.5765646034	625479.5765646034	625479.5765646034	625479.5765646034	625479.5765646034	625479.5765646034	625479.5765646034	625479.5765646034	625479.5765646034	625479.5765646034	625479.5765646034
625479.5765646034	625479.5765646034	625479.5765646034	625479.5765646034	625479.5765646034	625479.5765646034	625479.5765646034	625479.5765646034	625479.5765646034	625479.5765646034	625479.5765646034	625479.5765646034	625479.5765646034	625479.5765646034	625479.5765646034	625479.5765646034	625479.5765646034	625479.5765646034	625479.5765646034	625479.5765646034	625479.5765646034	625479.5765646034	625479.5765646034	625479.5765646034	625479.5765646034	625479.5765646034	625479.5765646034	625479.5765646034	625479.5765646034	625479.5765646034
625479.5765646034	625479.5765646034	625479.5765646034	625479.5765646034	625479.5765646034	625479.5765646034	625479.5765646034	625479.5765646034	625479.5765646034	625479.5765646034	625479.5765646034	625479.5765646034	625479.5765646034	625479.5765646034	625479.5765646034	625479.5765646034	625479.5765646034	625479.5765646034	625479.5765646034	625479.5765646034	625479.5765646034	625479.5765646034	625479.5765646034	625479.5765646034	625479.5765646034	625479.5765646034	625479.5765646034	625479.5765646034	625479.5765646034	625479.5765646034
625479.5765646034	625479.5765646034	625479.5765646034	625479.5765646034	625479.5765646034	625479.5765646034	625479.5765646034	625479.5765646034	625479.5765646034	625479.5765646034	625479.5765646034	625479.5765646034	625479.5765646034	625479.5765646034	625479.5765646034	625479.5765646034	625479.5765646034	625479.5765646034	625479.5765646034	625479.5765646034	625479.5765646034	625479.5765646034	625479.5765646034	625479.5765646034	625479.5765646034	625479.5765646034	625479.5765646034	625479.5765646034	625479.5765646034	625479.5765646034
625479.5765646034	625479.5765646034	625479.5765646034	625479.5765646034	625479.5765646034	625479.5765646034	625479.5765646034	625479.5765646034	625479.5765646034	625479.5765646034	625479.5765646034	625479.5765646034	625479.5765646034	625479.5765646034	625479.5765646034	625479.5765646034	625479.5765646034	625479.5765646034	625479.5765646034	625479.5765646034	625479.5765646034	625479.5765646034	625479.5765646034	625479.5765646034	625479.5765646034	625479.5765646034	625479.5765646034	625479.5765646034	625479.5765646034	625479.5765646034
625479.5765646034	625479.5765646034	625479.5765646034	625479.5765646034	625479.5765646034	625479.5765646034	625479.5765646034	625479.5765646034	625479.5765646034	625479.5765646034	625479.5765646034	625479.5765646034	625479.5765646034	625479.5765646034	625479.5765646034	625479.5765646034	625479.5765646034	625479.5765646034	625479.5765646034	625479.5765646034	625479.5765646034	625479.5765646034	625479.5765646034	625479.5765646034	625479.5765646034	625479.5765646034	625479.5765646034	625479.5765646034	625479.5765646034	625479.5765646034
625479.5765646034	625479.5765646034	625479.5765646034	625479.5765646034	625479.5765646034	625479.5765646034	625479.5765646034	625479.5765646034	625479.5765646034	625479.5765646034	625479.5765646034	625479.5765646034	625479.5765646034	625479.5765646034	625479.5765646034	625479.5765646034	625479.5765646034	625479.5765646034	625479.5765646034	625479.5765646034	625479.5765646034	625479.5765646034	625479.5765646034	625479.5765646034	625479.5765646034	625479.5765646034	625479.5765646034	625479.5765646034	625479.5765646034	625479.5765646034
625479.5765646034	625479.5765646034	625479.5765646034	625479.5765646034	625479.5765646034	625479.5765646034	625479.5765646034	625479.5765646034	625479.5765646034	625479.5765646034	625479.5765646034	625479.5765646034	625479.5765646034	625479.5765646034	625479.5765646034	625479.5765646034	625479.5765646034	625479.5765646034	625479.5765646034	625479.5765646034	625479.5765646034	625479.5765646034	625479.5765646034	625479.5765646034	625479.5765646034	625479.5765646034	625479.5765646034	625479.5765646034	625479.5765646034	625479.5765646034
625479.5765646034	625479.5765646034	625479.5765646034	625479.5765646034	625479.5765646034	625479.5765646034	625479.5765646034	625479.5765646034	625479.5765646034	625479.5765646034	625479.5765646034	625479.5765646034	625479.5765646034	625479.5765646034	625479.5765646034	625479.5765646034	625479.5765646034	625479.5765646034	625479.5765646034	625479.5765646034	625479.5765646034	625479.5765646034	625479.5765646034	625479.5765646034	625479.5765646034	625479.5765646034	625479.5765646034	625479.5765646034	625479.5765646034	625479.5765646034
625479.5765646034	625479.5765646034	625479.5765646034	625479.5765646034	625479.5765646034	625479.5765646034	625479.5765646034	625479.5765646034	625479.5765646034	625479.5765646034	625479.5765646034	625479.5765646034	625479.5765646034	625479.5765646034	625479.5765646034	625479.5765646034	625479.5765646034	625479.5765646034	625479.5765646034	625479.5765646034	625479.5765646034	625479.5765646034	625479.5765646034	625479.5765646034	625479.5765646034	625479.5765646034	625479.5765646034	625479.5765646034	625479.5765646034	625479.5765646034
625479.5765646034	625479.5765646034	625479.5765646034	625479.5765646034	625479.5765646034	625479.5765646034	625479.5765646034	625479.5765646034	625479.5765646034	625479.5765646034	625479.5765646034	625479.5765646034	625479.5765646034	625479.5765646034	625479.5765646034	625479.5765646034	625479.5765646034	625479.5765646034	625479.5765646034	625479.5765646034	625479.5765646034	625479.5765646034	625479.5765646034	625479.5765646034	625479.5765646034	625479.5765646034	625479.5765646034	625479.5765646034	625479.5765646034	625479.5765646034
625479.5765646034	625479.5765646034	625479.5765646034	625479.5765646034	625479.5765646034	625479.5765646034	625479.5765646034	625479.5765646034	625479.5765646034	625479.5765646034	625479.5765646034	625479.5765646034	625479.5765646034	625479.5765646034	625479.5765646034	625479.5765646034	625479.5765646034	625479.5765646034	625479.5765646034	625479.5765646034	625479.5765646034	625479.5765646034	625479.5765646034	625479.5765646034	625479.5765646034	625479.5765646034	625479.5765646034	625479.5765646034	625479.5765646034	625479.5765646034
625479.5765646034	625479.5765646034	625479.5765646034	625479.5765646034	625479.5765646034	625479.5765646034	625479.5765646034	625479.5765646034	625479.5765646034	625479.5765646034	625479.5765646034	625479.5765646034	625479.5765646034	625479.5765646034	625479.5765646034	625479.5765646034	625479.5765646034	625479.5765646034	625479.5765646034	625479.5765646034	625479.5765646034	625479.5765646034	625479.5765646034	625479.5765646034	625479.5765646034	625479.5765646034	625479.5765646034	625479.5765646034	625479.5765646034	625479.5765646034
625479.5765646034	625479.5765646034	625479.5765646034	625479.5765646034	625479.5765646034	625479.5765646034	625479.5765646034	625479.5765646034	625479.5765646034	625479.5765646034	625479.5765646034	625479.5765646034	625479.5765646034	625479.5765646034	625479.5765646034	625479.5765646034	625479.5765646034	625479.5765646034	625479.5765646034	625479.5765646034	625479.5765646034	625479.5765646034	625479.5765646034	625479.5765646034	625479.5765646034	625479.5765646034	625479.5765646034	625479.5765646034	625479.5765646034	625479.5765646034
625479.5765646034	625479.5765646034	625479.5765646034	625479.5765646034	625479.5765646034	625479.5765646034	625479.5765646034	625479.5765646034	625479.5765646034	625479.5765646034	625479.5765646034	625479.5765646034	625479.5765646034	625479.5765646034	625479.5765646034	625479.5765646034	625479.5765646034	625479.5765646034	625479.5765646034	625479.5765646034	625479.5765646034	625479.5765646034	625479.5765646034	625479.5765646034	625479.5765646034	625479.5765646034	625479.5765646034	625479.5765646034	625479.5765646034	625479.5765646034
625479.5765646034	625479.5765646034	625479.5765646034	625479.5765646034	625479.5765646034	625479.5765646034	625479.5765646034	625479.5765646034	625479.5765646034	625479.5765646034	625479.5765646034	625479.5765646034	625479.5765646034	625479.5765646034	625479.5765646034	625479.5765646034	625479.5765646034	625479.5765646034	625479.5765646034	625479.5765646034	625479.5765646034	625479.5765646034	625479.5765646034	625479.5765646034	625479.5765646034	625479.5765646034	625479.5765646034	625479.5765646034	625479.5765646034	625479.5765646034
625479.5765646034	625479.5765646034	625479.5765646034	625479.5765646034	625479.5765646034	625479.5765646034	625479.5765646034	625479.5765646034	625479.5765646034	625479.5765646034	625479.5765646034	625479.5765646034	625479.5765646034	625479.5765646034	625479.5765646034	625479.5765646034	625479.5765646034	625479.5765646034	625479.5765646034	625479.5765646034	625479.5765646034	625479.5765646034	625479.5765646034	625479.5765646034	625479.5765646034	625479.5765646034	625479.5765646034	625479.5765646034	625479.5765646034	625479.5765646034
625479.5765646034	625479.5765646034	625479.5765646034	625479.5765646034	625479.5765646034	625479.5765646034	625479.5765646034	625479.5765646034	625479.5765646034	625479.5765646034	625479.5765646034	625479.5765646034	625479.5765646034	625479.5765646034	625479.5765646034	625479.5765646034	625479.5765646034	625479.5765646034	625479.5765646034	625479.5765646034	625479.5765646034	625479.5765646034	625479.5765646034	625479.5765646034	625479.5765646034	625479.5765646034	625479.5765646034	625479.5765646034	625479.5765646034	625479.5765646034
625479.5765646034	625479.5765646034	625479.5765646034	625479.5765646034	625479.5765646034	625479.5765646034	625479.5765646034	625479.5765646034	625479.5765646034	625479.5765646034	625479.5765646034	625479.5765646034	625479.5765646034	625479.5765646034	625479.5765646034	625479.5765646034	625479.5765646034	625479.5765646034	625479.5765646034	625479.5765646034	625479.5765646034	625479.5765646034	625479.5765646034	625479.5765646034	625479.5765646034	625479.5765646034	625479.5765646034	625479.5765646034	625479.5765646034	625479.5765646034
625479.5765646034	625479.5765646034	625479.5765646034	625479.5765646034	625479.5765646034	625479.5765646034	625479.5765646034	625479.5765646034	625479.5765646034	625479.5765646034	625479.5765646034	625479.5765646034	625479.5765646034	625479.5765646034	625479.5765646034	625479.5765646034	625479.5765646034	625479.5765646034	625479.5765646034	625479.5765646034	625479.5765646034	625479.5765646034	625479.5765646034	625479.5765646034	625479.5765646034	625479.5765646034	625479.5765646034	625479.5765646034	625479.5765646034	625479.5765646034
625479.5765646034	625479.5765646034	625479.5765646034	625479.5765646034	625479.5765646034	625479.5765646034	625479.5765646034	625479.5765646034	625479.5765646034	625479.5765646034	625479.5765646034	625479.5765646034	625479.5765646034	625479.5765646034	625479.5765646034	625479.5765646034	625479.5765646034	625479.5765646034	625479.5765646034	625479.5765646034	625479.5765646034	625479.5765646034	625479.5765646034	625479.5765646034	625479.5765646034	625479.5765646034	625479.5765646034	625479.5765646034	625479.5765646034	625479.5765646034
625479.5765646034	625479.5765646034	625479.5765646034	625479.5765646034	625479.5765646034	625479.5765646034	625479.5765646034	625479.5765646034	625479.5765646034	625479.5765646034	625479.5765646034	625479.5765646034	625479.5765646034	625479.5765646034	625479.5765646034	625479.5765646034	625479.5765646034	625479.5765646034	625479.5765646034	625479.5765646034	625479.5765646034	625479.5765646034	625479.5765646034	625479.5765646034	625479.5765646034	625479.5765646034	625479.5765646034	625479.5765646034	625479.5765646034	625479.5765646034
625479.5765646034	625479.5765646034	625479.5765646034	625479.5765646034	625479.5765646034	625479.5765646034	625479.5765646034	625479.5765646034	625479.5765646034	625479.5765646034	625479.5765646034	625479.5765646034	625479.5765646034	625479.5765646034	625479.5765646034	625479.5765646034	625479.5765646034	625479.5765646034	625479.5765646034	625479.5765646034	625479.5765646034	625479.5765646034	625479.5765646034	625479.5765646034	625479.5765646034	625479.5765646034	625479.5765646034	625479.5765646034	625479.5765646034	625479.5765646034
625479.5765646034	625479.5765646034	625479.5765646034	625479.5765646034	625479.5765646034	625479.5765646034	625479.5765646034	625479.5765646034	625479.5765646034	625479.5765646034	625479.5765646034	625479.5765646034	625479.5765646034	625479.5765646034	625479.5765646034	625479.5765646034	625479.5765646034	625479.5765646034	625479.5765646034	625479.5765646034	625479.5765646034	625479.5765646034	625479.5765646034	625479.5765646034	625479.5765646034	625479.5765646034	625479.5765646034	625479.5765646034	625479.5765646034	625479.5765646034
625479.5765646034	625479.5765646034	625479.5765646034	625479.5765646034	625479.5765646034	625479.5765646034	625479.5765646034	625479.5765646034	625479.5765646034	625479.5765646034	625479.5765646034	625479.5765646034	625479.5765646034	625479.5765646034	625479.5765646034	625479.5765646034	625479.5765646034	625479.5765646034	625479.5765646034	625479.5765646034	625479.5765646034	625479.5765646034	625479.5765646034	625479.5765646034	625479.5765646034	625479.5765646034	625479.5765646034	625479.5765646034	625479.5765646034	625479.5765646034
625479.5765646034	625479.5765646034	625479.5765646034	625479.5765646034	625479.5765646034	625479.5765646034	625479.5765646034	625479.5765646034	625479.5765646034	625479.5765646034	625479.5765646034	625479.5765646034	625479.5765646034	625479.5765646034	625479.5765646034	625479.5765646034	625479.5765646034	625479.5765646034	625479.5765646034	625479.5765646034	625479.5765646034	625479.5765646034	625479.5765646034	625479.5765646034	625479.5765646034	625479.5765646034	625479.5765646034	625479.5765646034	625479.5765646034	625479.5765646034
625479.5765646034	625479.5765646034	625479.5765646034	625479.5765646034	625479.5765646034	625479.5765646034	625479.5765646034	625479.5765646034	625479.5765646034	625479.5765646034	625479.5765646034	625479.5765646034	625479.5765646034	625479.5765646034	625479.5765646034	625479.5765646034	625479.5765646034	625479.5765646034	625479.5765646034	625479.5765646034	625479.5765646034	625479.5765646034	625479.5765646034	625479.5765646034	625479.5765646034	625479.5765646034	625479.5765646034	625479.5765646034	625479.5765646034	625479.5765646034
625479.5765646034	625479.5765646034	625479.5765646034	625479.5765646034	625479.5765646034	625479.5765646034	625479.5765646034	625479.5765646034	625479.5765646034	625479.5765646034	625479.5765646034	625479.5765646034	625479.5765646034	625479.5765646034	625479.5765646034	625479.5765646034	625479.5765646034	625479.5765646034	625479.5765646034	625479.5765646034	625479.5765646034	625479.5765646034	625479.5765646034	625479.5765646034	625479.5765646034	625479.5765646034	625479.5765646034	625479.5765646034	625479.5765646034	625479.5765646034
625479.5765646034	625479.5765646034	625479.5765646034	625479.5765646034	625479.5765646034	625479.5765646034	625479.5765646034	625479.5765646034	625479.5765646034	625479.5765646034	625479.5765646034	625479.5765646034	625479.5765646034	625479.5765646034	625479.5765646034	625479.5765646034	625479.5765646034	625479.5765646034	625479.5765646034	625479.5765646034	625479.5765646034	625479.5765646034	625479.5765646034	625479.5765646034	625479.5765646034	625479.5765646034	625479.5765646034	625479.5765646034	625479.5765646034	625479.5765646034
625479.5765646034	625479.5765646034	625479.5765646034	625479.5765646034	625479.5765646034	625479.5765646034	625479.5765646034	625479.5765646034	625479.5765646034	625479.5765646034	625479.5765646034	625479.5765646034	625479.5765646034	625479.5765646034	625479.5765646034	625479.5765646034	625479.5765646034	625479.5765646034	625479.5765646034	625479.5765646034	625479.5765646034	625479.5765646034	625479.5765646034	625479.5765646034	625479.5765646034	625479.5765646034	625479.5765646034	625479.5765646034	625479.5765646034	625479.5765646034
625479.5765646034	625479.5765646034	625479.5765646034	625479.5765646034	625479.5765646034	625479.5765646034	625479.5765646034	625479.5765646034	625479.5765646034	625479.5765646034	625479.5765646034	625479.5765646034	625479.5765646034	625479.5765646034	625479.5765646034	625479.5765646034	625479.5765646034	625479.5765646034	625479.5765646034	625479.5765646034	625479.5765646034	625479.5765646034	625479.5765646034	625479.5765646034	625479.5765646034	625479.5765646034	625479.5765646034	625479.5765646034	625479.5765646034	625479.5765646034
625479.5765646034	625479.5765646034	625479.5765646034	625479.5765646034	625479.5765646034	625479.5765646034	625479.5765646034	625479.5765646034	625479.5765646034	625479.5765646034	625479.5765646034	625479.5765646034	625479.5765646034	625479.5765646034	625479.5765646034	625479.5765646034	625479.5765646034	625479.5765646034	625479.5765646034	625479.5765646034	625479.5765646034	625479.5765646034	625479.5765646034	625479.5765646034	625479.5765646034	625479.5765646034	625479.5765646034	625479.5765646034	625479.5765646034	625479.5765646034
625479.5765646034	625479.5765646034	625479.5765646034	625479.5765646034	625479.5765646034	625479.5765646034	625479.5765646034	625479.5765646034	625479.5765646034	625479.5765646034	625479.5765646034	625479.5765646034	625479.5765646034	625479.5765646034	625479.5765646034	625479.5765646034	625479.5765646034	625479.5765646034	625479.5765646034	625479.5765646034	625479.5765646034	625479.5765646034	625479.5765646034	625479.5765646034	625479.5765646034	625479.5765646034	625479.5765646034	625479.5765646034	625479.5765646034	625479.5765646034
625479.5765646034	625479.5765646034	625479.5765646034	625479.5765646034	625479.5765646034	625479.5765646034	625479.5765646034	625479.5765646034	625479.5765646034	625479.5765646034	625479.5765646034	625479.5765646034	625479.5765646034	625479.5765646034	625479.5765646034	625479.5765646034	625479.5765646034	625479.5765646034	625479.5765646034	625479.5765646034	625479.5765646034	625479.5765646034	625479.5765646034	625479.5765646034	625479.5765646034	625479.5765646034	625479.5765646034	625479.5765646034	625479.5765646034	625479.5765646034
620974.8530911965	620974.8530911965	620974.8530911965	620974.8530911965	620974.8530911965	620974.8530911965	620974.8530911965	620974.8530911965	620974.8530911965	620974.8530911965	620974.8530911965	620974.8530911965	620974.8530911965	620974.8530911965	620974.8530911965	620974.8530911965	620974.8530911965	620974.8530911965	620974.8530911965	620974.8530911965	620974.8530911965	620974.8530911965	620974.8530911965	620974.8530911965	620974.8530911965	620974.8530911965	620974.8530911965	620974.8530911965	620974.8530911965	620974.8530911965
620974.8530911965	620974.8530911965	620974.8530911965	620974.8530911965	620974.8530911965	620974.8530911965	620974.8530911965	620974.8530911965	620974.8530911965	620974.8530911965	620974.8530911965	620974.8530911965	620974.8530911965	620974.8530911965	620974.8530911965	620974.8530911965	620974.8530911965	620974.8530911965	620974.8530911965	620974.8530911965	620974.8530911965	620974.8530911965	620974.8530911965	620974.8530911965	620974.8530911965	620974.8530911965	620974.8530911965	620974.8530911965	620974.8530911965	620974.8530911965
620974.8530911965	620974.8530911965	620974.8530911965	620974.8530911965	620974.8530911965	620974.8530911965	620974.8530911965	620974.8530911965	620974.8530911965	620974.8530911965	620974.8530911965	620974.8530911965	620974.8530911965	620974.8530911965	620974.8530911965	620974.8530911965	620974.8530911965	620974.8530911965	620974.8530911965	620974.8530911965	620974.8530911965	620974.8530911965	620974.8530911965	620974.8530911965	620974.8530911965	620974.8530911965	620974.8530911965	620974.8530911965	620974.8530911965	620974.8530911965
620974.8530911965	620974.8530911965	620974.8530911965	620974.8530911965	620974.8530911965	620974.8530911965	620974.8530911965	620974.8530911965	620974.8530911965	620974.8530911965	620974.8530911965	620974.8530911965	620974.8530911965	620974.8530911965	620974.8530911965	620974.8530911965	620974.8530911965	620974.8530911965	620974.8530911965	620974.8530911965	620974.8530911965	620974.8530911965	620974.8530911965	620974.8530911965	620974.8530911965	620974.8530911965	620974.8530911965	620974.8530911965	620974.8530911965	620974.8530911965
620974.8530911965	620974.8530911965	620974.8530911965	620974.8530911965	620974.8530911965	620974.8530911965	620974.8530911965	620974.8530911965	620974.8530911965	620974.8530911965	620974.8530911965	620974.8530911965	620974.8530911965	620974.8530911965	620974.8530911965	620974.8530911965	620974.8530911965	620974.8530911965	620974.8530911965	620974.8530911965	620974.8530911965	620974.8530911965	620974.8530911965	620974.8530911965	620974.8530911965	620974.8530911965	620974.8530911965	620974.8530911965	620974.8530911965	620974.8530911965
620974.8530911965	620974.8530911965	620974.8530911965	620974.8530911965	620974.8530911965	620974.8530911965	620974.8530911965	620974.8530911965	620974.8530911965	620974.8530911965	620974.8530911965	620974.8530911965	620974.8530911965	620974.8530911965	620974.8530911965	620974.8530911965	620974.8530911965	620974.8530911965	620974.8530911965	620974.8530911965	620974.8530911965	620974.8530911965	620974.8530911965	620974.8530911965	620974.8530911965	620974.8530911965	620974.8530911965	620974.8530911965	620974.8530911965	620974.8530911965
620974.8530911965	620974.8530911965	620974.8530911965	620974.8530911965	620974.8530911965	620974.8530911965	620974.8530911965	620974.8530911965	620974.8530911965	620974.8530911965	620974.8530911965	620974.8530911965	620974.8530911965	620974.8530911965	620974.8530911965	620974.8530911965	620974.8530911965	620974.8530911965	620974.8530911965	620974.8530911965	620974.8530911965	620974.8530911965	620974.8530911965	620974.8530911965	620974.8530911965	620974.8530911965	620974.8530911965	620974.8530911965	620974.8530911965	620974.8530911965
620974.8530911965	620974.8530911965	620974.8530911965	620974.8530911965	620974.8530911965	620974.8530911965	620974.8530911965	620974.8530911965	620974.8530911965	620974.8530911965	620974.8530911965	620974.8530911965	620974.8530911965	620974.8530911965	620974.8530911965	620974.8530911965	620974.8530911965	620974.8530911965	620974.8530911965	620974.8530911965	620974.8530911965	620974.8530911965	620974.8530911965	620974.8530911965	620974.8530911965	620974.8530911965	620974.8530911965	620974.8530911965	620974.8530911965	620974.8530911965
620974.8530911965	620974.8530911965	620974.8530911965	620974.8530911965	620974.8530911965	620974.8530911965	620974.8530911965	620974.8530911965	620974.8530911965	620974.8530911965	620974.8530911965	620974.8530911965	620974.8530911965	620974.8530911965	620974.8530911965	620974.8530911965	620974.8530911965	620974.8530911965	620974.8530911965	620974.8530911965	620974.8530911965	620974.8530911965	620974.8530911965	620974.8530911965	620974.8530911965	620974.8530911965	620974.8530911965	620974.8530911965	620974.8530911965	620974.8530911965
620974.8530911965	620974.8530911965	620974.8530911965	620974.8530911965	620974.8530911965	620974.8530911965	620974.8530911965	620974.8530911965	620974.8530911965	620974.8530911965	620974.8530911965	620974.8530911965	620974.8530911965	620974.8530911965	620974.8530911965	620974.8530911965	620974.8530911965	620974.8530911965	620974.8530911965	620974.8530911965	620974.8530911965	620974.8530911965	620974.8530911965	620974.8530911965	620974.8530911965	620974.8530911965	620974.8530911965	620974.8530911965	620974.8530911965	620974.8530911965
620974.8530911965	620974.8530911965	620974.8530911965	620974.8530911965	620974.8530911965	620974.8530911965	620974.8530911965	620974.8530911965	620974.8530911965	620974.8530911965	620974.8530911965	620974.8530911965	620974.8530911965	620974.8530911965	620974.8530911965	620974.8530911965	620974.8530911965	620974.8530911965	620974.8530911965	620974.8530911965	620974.8530911965	620974.8530911965	620974.8530911965	620974.8530911965	620974.8530911965	620974.8530911965	620974.8530911965	620974.8530911965	620974.8530911965	620974.8530911965
607450.6921830603	607450.6921830603	607450.6921830603	607450.6921830603	607450.6921830603	607450.6921830603	607450.6921830603	607450.6921830603	607450.6921830603	607450.6921830603	607450.6921830603	607450.6921830603	607450.6921830603	607450.6921830603	607450.6921830603	607450.6921830603	607450.6921830603	607450.6921830603	607450.6921830603	607450.6921830603	607450.6921830603	607450.6921830603	607450.6921830603	607450.6921830603	607450.6921830603	607450.6921830603	607450.6921830603	607450.6921830603	607450.6921830603	607450.6921830603
607450.6921830603	607450.6921830603	607450.6921830603	607450.6921830603	607450.6921830603	607450.6921830603	607450.6921830603	607450.6921830603	607450.6921830603	607450.6921830603	607450.6921830603	607450.6921830603	607450.6921830603	607450.6921830603	607450.6921830603	607450.6921830603	607450.6921830603	607450.6921830603	607450.6921830603	607450.6921830603	607450.6921830603	607450.6921830603	607450.6921830603	607450.6921830603	607450.6921830603	607450.6921830603	607450.6921830603	607450.6921830603	607450.6921830603	607450.6921830603
607450.6921830603	607450.6921830603	607450.6921830603	607450.6921830603	607450.6921830603	607450.6921830603	607450.6921830603	607450.6921830603	607450.6921830603	607450.6921830603	607450.6921830603	607450.6921830603	607450.6921830603	607450.6921830603	607450.6921830603	607450.6921830603	607450.6921830603	607450.6921830603	607450.6921830603	607450.6921830603	607450.6921830603	607450.6921830603	607450.6921830603	607450.6921830603	607450.6921830603	607450.6921830603	607450.6921830603	607450.6921830603	607450.6921830603	607450.6921830603
607450.6921830603	607450.6921830603	607450.6921830603	607450.6921830603	607450.6921830603	607450.6921830603	607450.6921830603	607450.6921830603	607450.6921830603	607450.6921830603	607450.6921830603	607450.6921830603	607450.6921830603	607450.6921830603	607450.6921830603	607450.6921830603	607450.6921830603	607450.6921830603	607450.6921830603	607450.6921830603	607450.6921830603	607450.6921830603	607450.6921830603	607450.6921830603	607450.6921830603	607450.6921830603	607450.6921830603	607450.6921830603	607450.6921830603	607450.6921830603
607450.6921830603	607450.6921830603	607450.6921830603	607450.6921830603	607450.6921830603	607450.6921830603	607450.6921830603	607450.6921830603	607450.6921830603	607450.6921830603	607450.6921830603	607450.6921830603	607450.6921830603	607450.6921830603	607450.6921830603	607450.6921830603	607450.6921830603	607450.6921830603	607450.6921830603	607450.6921830603	607450.6921830603	607450.6921830603	607450.6921830603	607450.6921830603	607450.6921830603	607450.6921830603	607450.6921830603	607450.6921830603	607450.6921830603	607450.6921830603
569399.0907412918	569399.0907412918	569399.0907412918	569399.0907412918	569399.0907412918	569399.0907412918	569399.0907412918	569399.0907412918	569399.0907412918	569399.0907412918	569399.0907412918	569399.0907412918	569399.0907412918	569399.0907412918	569399.0907412918	569399.0907412918	569399.0907412918	569399.0907412918	569399.0907412918	569399.0907412918	569399.0907412918	569399.0907412918	569399.0907412918	569399.0907412918	569399.0907412918	569399.0907412918	569399.0907412918	569399.0907412918	569399.0907412918	569399.0907412918
569399.0907412918	569399.0907412918	569399.0907412918	569399.0907412918	569399.0907412918	569399.0907412918	569399.0907412918	569399.0907412918	569399.0907412918	569399.0907412918	569399.0907412918	569399.0907412918	569399.0907412918	569399.0907412918	569399.0907412918	569399.0907412918	569399.0907412918	569399.0907412918	569399.0907412918	569399.0907412918	569399.0907412918	569399.0907412918	569399.0907412918	569399.0907412918	569399.0907412918	569399.0907412918	569399.0907412918	569399.0907412918	569399.0907412918	569399.0907412918
569399.0907412918	569399.0907412918	569399.0907412918	569399.0907412918	569399.0907412918	569399.0907412918	569399.0907412918	569399.0907412918	569399.0907412918	569399.0907412918	569399.0907412918	569399.0907412918	569399.0907412918	569399.0907412918	569399.0907412918	569399.0907412918	569399.0907412918	569399.0907412918	569399.0907412918	569399.0907412918	569399.0907412918	569399.0907412918	569399.0907412918	569399.0907412918	569399.0907412918	569399.0907412918	569399.0907412918	569399.0907412918	569399.0907412918	569399.0907412918
569399.0907412918	569399.0907412918	569399.0907412918	569399.0907412918	569399.0907412918	569399.0907412918	569399.0907412918	569399.0907412918	569399.0907412918	569399.0907412918	569399.0907412918	569399.0907412918	569399.0907412918	569399.0907412918	569399.0907412918	569399.0907412918	569399.0907412918	569399.0907412918	569399.0907412918	569399.0907412918	569399.0907412918	569399.0907412918	569399.0907412918	569399.0907412918	569399.0907412918	569399.0907412918	569399.0907412918	569399.0907412918	569399.0907412918	569399.0907412918
545484.7874924728	545484.7874924728	545484.7874924728	545484.7874924728	545484.7874924728	545484.7874924728	545484.7874924728	545484.7874924728	545484.7874924728	545484.7874924728	545484.7874924728	545484.7874924728	545484.7874924728	545484.7874924728	545484.7874924728	545484.7874924728	545484.7874924728	545484.7874924728	545484.7874924728	545484.7874924728	545484.7874924728	545484.7874924728	545484.7874924728	545484.7874924728	545484.7874924728	545484.7874924728	545484.7874924728	545484.7874924728	545484.7874924728	545484.7874924728
545484.7874924728	545484.7874924728	545484.7874924728	545484.7874924728	545484.7874924728	545484.7874924728	545484.7874924728	545484.7874924728	545484.7874924728	545484.7874924728	545484.7874924728	545484.7874924728	545484.7874924728	545484.7874924728	545484.7874924728	545484.7874924728	545484.7874924728	545484.7874924728	545484.7874924728	545484.7874924728	545484.7874924728	545484.7874924728	545484.7874924728	545484.7874924728	545484.7874924728	545484.7874924728	545484.7874924728	545484.7874924728	545484.7874924728	545484.7874924728
545484.7874924728	545484.7874924728	545484.7874924728	545484.7874924728	545484.7874924728	545484.7874924728	545484.7874924728	545484.7874924728	545484.7874924728	545484.7874924728	545484.7874924728	545484.7874924728	545484.7874924728	545484.7874924728	545484.7874924728	545484.7874924728	545484.7874924728	545484.7874924728	545484.7874924728	545484.7874924728	545484.7874924728	545484.7874924728	545484.7874924728	545484.7874924728	545484.7874924728	545484.7874924728	545484.7874924728	545484.7874924728	545484.7874924728	545484.7874924728
545484.7874924728	545484.7874924728	545484.7874924728	545484.7874924728	545484.7874924728	545484.7874924728	545484.7874924728	545484.7874924728	545484.7874924728	545484.7874924728	545484.7874924728	545484.7874924728	545484.7874924728	545484.7874924728	545484.7874924728	545484.7874924728	545484.7874924728	545484.7874924728	545484.7874924728	545484.7874924728	545484.7874924728	545484.7874924728	545484.7874924728	545484.7874924728	545484.7874924728	545484.7874924728	545484.7874924728	545484.7874924728	545484.7874924728	545484.7874924728
545484.7874924728	545484.7874924728	545484.7874924728	545484.7874924728	545484.7874924728	545484.7874924728	545484.7874924728	545484.7874924728	545484.7874924728	545484.7874924728	545484.7874924728	545484.7874924728	545484.7874924728	545484.7874924728	545484.7874924728	545484.7874924728	545484.7874924728	545484.7874924728	545484.7874924728	545484.7874924728	545484.7874924728	545484.7874924728	545484.7874924728	545484.7874924728	545484.7874924728	545484.7874924728	545484.7874924728	545484.7874924728	545484.7874924728	545484.7874924728
545484.7874924728	545484.7874924728	545484.7874924728	545484.7874924728	545484.7874924728	545484.7874924728	545484.7874924728	545484.7874924728	545484.7874924728	545484.7874924728	545484.7874924728	545484.7874924728	545484.7874924728	545484.7874924728	545484.7874924728	545484.7874924728	545484.7874924728	545484.7874924728	545484.7874924728	545484.7874924728	545484.7874924728	545484.7874924728	545484.7874924728	545484.7874924728	545484.7874924728	545484.7874924728	545484.7874924728	545484.7874924728	545484.7874924728	545484.7874924728
545484.7874924728	545484.7874924728	545484.7874924728	545484.7874924728	545484.7874924728	545484.7874924728	545484.7874924728	545484.7874924728	545484.7874924728	545484.7874924728	545484.7874924728	545484.7874924728	545484.7874924728	545484.7874924728	545484.7874924728	545484.7874924728	545484.7874924728	545484.7874924728	545484.7874924728	545484.7874924728	545484.7874924728	545484.7874924728	545484.7874924728	545484.7874924728	545484.7874924728	545484.7874924728	545484.7874924728	545484.7874924728	545484.7874924728	545484.7874924728
545484.7874924728	545484.7874924728	545484.7874924728	545484.7874924728	545484.7874924728	545484.7874924728	545484.7874924728	545484.7874924728	545484.7874924728	545484.7874924728	545484.7874924728	545484.7874924728	545484.7874924728	545484.7874924728	545484.7874924728	545484.7874924728	545484.7874924728	545484.7874924728	545484.7874924728	545484.7874924728	545484.7874924728	545484.7874924728	545484.7874924728	545484.7874924728	545484.7874924728	545484.7874924728	545484.7874924728	545484.7874924728	545484.7874924728	545484.7874924728
545484.7874924728	545484.7874924728	545484.7874924728	545484.7874924728	545484.7874924728	545484.7874924728	545484.7874924728	545484.7874924728	545484.7874924728	545484.7874924728	545484.7874924728	545484.7874924728	545484.7874924728	545484.7874924728	545484.7874924728	545484.7874924728	545484.7874924728	545484.7874924728	545484.7874924728	545484.7874924728	545484.7874924728	545484.7874924728	545484.7874924728	545484.7874924728	545484.7874924728	545484.7874924728	545484.7874924728	545484.7874924728	545484.7874924728	545484.7874924728
545484.7874924728	545484.7874924728	545484.7874924728	545484.7874924728	545484.7874924728	545484.7874924728	545484.7874924728	545484.7874924728	545484.7874924728	545484.7874924728	545484.7874924728	545484.7874924728	545484.7874924728	545484.7874924728	545484.7874924728	545484.7874924728	545484.7874924728	545484.7874924728	545484.7874924728	545484.7874924728	545484.7874924728	545484.7874924728	545484.7874924728	545484.7874924728	545484.7874924728	545484.7874924728	545484.7874924728	545484.7874924728	545484.7874924728	545484.7874924728
545484.7874924728	545484.7874924728	545484.7874924728	545484.7874924728	545484.7874924728	545484.7874924728	545484.7874924728	545484.7874924728	545484.7874924728	545484.7874924728	545484.7874924728	545484.7874924728	545484.7874924728	545484.7874924728	545484.7874924728	545484.7874924728	545484.7874924728	545484.7874924728	545484.7874924728	545484.7874924728	545484.7874924728	545484.7874924728	545484.7874924728	545484.7874924728	545484.7874924728	545484.7874924728	545484.7874924728	545484.7874924728	545484.7874924728	545484.7874924728
545484.7874924728	545484.7874924728	545484.7874924728	545484.7874924728	545484.7874924728	545484.7874924728	545484.7874924728	545484.7874924728	545484.7874924728	545484.7874924728	545484.7874924728	545484.7874924728	545484.7874924728	545484.7874924728	545484.7874924728	545484.7874924728	545484.7874924728	545484.7874924728	545484.7874924728	545484.7874924728	545484.7874924728	545484.7874924728	545484.7874924728	545484.7874924728	545484.7874924728	545484.7874924728	545484.7874924728	545484.7874924728	545484.7874924728	545484.7874924728
545484.7874924728	545484.7874924728	545484.7874924728	545484.7874924728	545484.7874924728	545484.7874924728	545484.7874924728	545484.7874924728	545484.7874924728	545484.7874924728	545484.7874924728	545484.7874924728	545484.7874924728	545484.7874924728	545484.7874924728	545484.7874924728	545484.7874924728	545484.7874924728	545484.7874924728	545484.7874924728	545484.7874924728	545484.7874924728	545484.7874924728	545484.7874924728	545484.7874924728	545484.7874924728	545484.7874924728	545484.7874924728	545484.7874924728	545484.7874924728
545484.7874924728	545484.7874924728	545484.7874924728	545484.7874924728	545484.7874924728	545484.7874924728	545484.7874924728	545484.7874924728	545484.7874924728	545484.7874924728	545484.7874924728	545484.7874924728	545484.7874924728	545484.7874924728	545484.7874924728	545484.7874924728	545484.7874924728	545484.7874924728	545484.7874924728	545484.7874924728	545484.7874924728	545484.7874924728	545484.7874924728	545484.7874924728	545484.7874924728	545484.7874924728	545484.7874924728	545484.7874924728	545484.7874924728	545484.7874924728
545484.7874924728	545484.7874924728	545484.7874924728	545484.7874924728	545484.7874924728	545484.7874924728	545484.7874924728	545484.7874924728	545484.7874924728	545484.7874924728	545484.7874924728	545484.7874924728	545484.7874924728	545484.7874924728	545484.7874924728	545484.7874924728	545484.7874924728	545484.7874924728	545484.7874924728	545484.7874924728	545484.7874924728	545484.7874924728	545484.7874924728	545484.7874924728	545484.7874924728	545484.7874924728	545484.7874924728	545484.7874924728	545484.7874924728	545484.7874924728
545484.7874924728	545484.7874924728	545484.7874924728	545484.7874924728	545484.7874924728	545484.7874924728	545484.7874924728	545484.7874924728	545484.7874924728	545484.7874924728	545484.7874924728	545484.7874924728	545484.7874924728	545484.7874924728	545484.7874924728	545484.7874924728	545484.7874924728	545484.7874924728	545484.7874924728	545484.7874924728	545484.7874924728	545484.7874924728	545484.7874924728	545484.7874924728	545484.7874924728	545484.7874924728	545484.7874924728	545484.7874924728	545484.7874924728	545484.7874924728
473137.2933893246	473137.2933893246	473137.2933893246	473137.2933893246	473137.2933893246	473137.2933893246	473137.2933893246	473137.2933893246	473137.2933893246	473137.2933893246	473137.2933893246	473137.2933893246	473137.2933893246	473137.2933893246	473137.2933893246	473137.2933893246	473137.2933893246	473137.2933893246	473137.2933893246	473137.2933893246	473137.2933893246	473137.2933893246	473137.2933893246	473137.2933893246	473137.2933893246	473137.2933893246	473137.2933893246	473137.2933893246	473137.2933893246	473137.2933893246
473137.2933893246	473137.2933893246	473137.2933893246	473137.2933893246	473137.2933893246	473137.2933893246	473137.2933893246	473137.2933893246	473137.2933893246	473137.2933893246	473137.2933893246	473137.2933893246	473137.2933893246	473137.2933893246	473137.2933893246	473137.2933893246	473137.2933893246	473137.2933893246	473137.2933893246	473137.2933893246	473137.2933893246	473137.2933893246	473137.2933893246	473137.2933893246	473137.2933893246	473137.2933893246	473137.2933893246	473137.2933893246	473137.2933893246	473137.2933893246
473137.2933893246	473137.2933893246	473137.2933893246	473137.2933893246	473137.2933893246	473137.2933893246	473137.2933893246	473137.2933893246	473137.2933893246	473137.2933893246	473137.2933893246	473137.2933893246	473137.2933893246	473137.2933893246	473137.2933893246	473137.2933893246	473137.2933893246	473137.2933893246	473137.2933893246	473137.2933893246	473137.2933893246	473137.2933893246	473137.2933893246	473137.2933893246	473137.2933893246	473137.2933893246	473137.2933893246	473137.2933893246	473137.2933893246	473137.2933893246
442098.52841721894	442098.52841721894	442098.52841721894	442098.52841721894	442098.52841721894	442098.52841721894	442098.52841721894	442098.52841721894	442098.52841721894	442098.52841721894	442098.52841721894	442098.52841721894	442098.52841721894	442098.52841721894	442098.52841721894	442098.52841721894	442098.52841721894	442098.52841721894	442098.52841721894	442098.52841721894	442098.52841721894	442098.52841721894	442098.52841721894	442098.52841721894	442098.52841721894	442098.52841721894	442098.52841721894	442098.52841721894	442098.52841721894	442098.52841721894
442098.52841721894	442098.52841721894	442098.52841721894	442098.52841721894	442098.52841721894	442098.52841721894	442098.52841721894	442098.52841721894	442098.52841721894	442098.52841721894	442098.52841721894	442098.52841721894	442098.52841721894	442098.52841721894	442098.52841721894	442098.52841721894	442098.52841721894	442098.52841721894	442098.52841721894	442098.52841721894	442098.52841721894	442098.52841721894	442098.52841721894	442098.52841721894	442098.52841721894	442098.52841721894	442098.52841721894	442098.52841721894	442098.52841721894	442098.52841721894
442098.52841721894	442098.52841721894	442098.52841721894	442098.52841721894	442098.52841721894	442098.52841721894	442098.52841721894	442098.52841721894	442098.52841721894	442098.52841721894	442098.52841721894	442098.52841721894	442098.52841721894	442098.52841721894	442098.52841721894	442098.52841721894	442098.52841721894	442098.52841721894	442098.52841721894	442098.52841721894	442098.52841721894	442098.52841721894	442098.52841721894	442098.52841721894	442098.52841721894	442098.52841721894	442098.52841721894	442098.52841721894	442098.52841721894	442098.52841721894
442098.52841721894	442098.52841721894	442098.52841721894	442098.52841721894	442098.52841721894	442098.52841721894	442098.52841721894	442098.52841721894	442098.52841721894	442098.52841721894	442098.52841721894	442098.52841721894	442098.52841721894	442098.52841721894	442098.52841721894	442098.52841721894	442098.52841721894	442098.52841721894	442098.52841721894	442098.52841721894	442098.52841721894	442098.52841721894	442098.52841721894	442098.52841721894	442098.52841721894	442098.52841721894	442098.52841721894	442098.52841721894	442098.52841721894	442098.52841721894
442098.52841721894	442098.52841721894	442098.52841721894	442098.52841721894	442098.52841721894	442098.52841721894	442098.52841721894	442098.52841721894	442098.52841721894	442098.52841721894	442098.52841721894	442098.52841721894	442098.52841721894	442098.52841721894	442098.52841721894	442098.52841721894	442098.52841721894	442098.52841721894	442098.52841721894	442098.52841721894	442098.52841721894	442098.52841721894	442098.52841721894	442098.52841721894	442098.52841721894	442098.52841721894	442098.52841721894	442098.52841721894	442098.52841721894	442098.52841721894
442098.52841721894	442098.52841721894	442098.52841721894	442098.52841721894	442098.52841721894	442098.52841721894	442098.52841721894	442098.52841721894	442098.52841721894	442098.52841721894	442098.52841721894	442098.52841721894	442098.52841721894	442098.52841721894	442098.52841721894	442098.52841721894	442098.52841721894	442098.52841721894	442098.52841721894	442098.52841721894	442098.52841721894	442098.52841721894	442098.52841721894	442098.52841721894	442098.52841721894	442098.52841721894	442098.52841721894	442098.52841721894	442098.52841721894	442098.52841721894
442098.52841721894	442098.52841721894	442098.52841721894	442098.52841721894	442098.52841721894	442098.52841721894	442098.52841721894	442098.52841721894	442098.52841721894	442098.52841721894	442098.52841721894	442098.52841721894	442098.52841721894	442098.52841721894	442098.52841721894	442098.52841721894	442098.52841721894	442098.52841721894	442098.52841721894	442098.52841721894	442098.52841721894	442098.52841721894	442098.52841721894	442098.52841721894	442098.52841721894	442098.52841721894	442098.52841721894	442098.52841721894	442098.52841721894	442098.52841721894
442098.52841721894	442098.52841721894	442098.52841721894	442098.52841721894	442098.52841721894	442098.52841721894	442098.52841721894	442098.52841721894	442098.52841721894	442098.52841721894	442098.52841721894	442098.52841721894	442098.52841721894	442098.52841721894	442098.52841721894	442098.52841721894	442098.52841721894	442098.52841721894	442098.52841721894	442098.52841721894	442098.52841721894	442098.52841721894	442098.52841721894	442098.52841721894	442098.52841721894	442098.52841721894	442098.52841721894	442098.52841721894	442098.52841721894	442098.52841721894
442098.52841721894	442098.52841721894	442098.52841721894	442098.52841721894	442098.52841721894	442098.52841721894	442098.52841721894	442098.52841721894	442098.52841721894	442098.52841721894	442098.52841721894	442098.52841721894	442098.52841721894	442098.52841721894	442098.52841721894	442098.52841721894	442098.52841721894	442098.52841721894	442098.52841721894	442098.52841721894	442098.52841721894	442098.52841721894	442098.52841721894	442098.52841721894	442098.52841721894	442098.52841721894	442098.52841721894	442098.52841721894	442098.52841721894	442098.52841721894
442098.52841721894	442098.52841721894	442098.52841721894	442098.52841721894	442098.52841721894	442098.52841721894	442098.52841721894	442098.52841721894	442098.52841721894	442098.52841721894	442098.52841721894	442098.52841721894	442098.52841721894	442098.52841721894	442098.52841721894	442098.52841721894	442098.52841721894	442098.52841721894	442098.52841721894	442098.52841721894	442098.52841721894	442098.52841721894	442098.52841721894	442098.52841721894	442098.52841721894	442098.52841721894	442098.52841721894	442098.52841721894	442098.52841721894	442098.52841721894
442098.52841721894	442098.52841721894	442098.52841721894	442098.52841721894	442098.52841721894	442098.52841721894	442098.52841721894	442098.52841721894	442098.52841721894	442098.52841721894	442098.52841721894	442098.52841721894	442098.52841721894	442098.52841721894	442098.52841721894	442098.52841721894	442098.52841721894	442098.52841721894	442098.52841721894	442098.52841721894	442098.52841721894	442098.52841721894	442098.52841721894	442098.52841721894	442098.52841721894	442098.52841721894	442098.52841721894	442098.52841721894	442098.52841721894	442098.52841721894
442098.52841721894	442098.52841721894	442098.52841721894	442098.52841721894	442098.52841721894	442098.52841721894	442098.52841721894	442098.52841721894	442098.52841721894	442098.52841721894	442098.52841721894	442098.52841721894	442098.52841721894	442098.52841721894	442098.52841721894	442098.52841721894	442098.52841721894	442098.52841721894	442098.52841721894	442098.52841721894	442098.52841721894	442098.52841721894	442098.52841721894	442098.52841721894	442098.52841721894	442098.52841721894	442098.52841721894	442098.52841721894	442098.52841721894	442098.52841721894
442098.52841721894	442098.52841721894	442098.52841721894	442098.52841721894	442098.52841721894	442098.52841721894	442098.52841721894	442098.52841721894	442098.52841721894	442098.52841721894	442098.52841721894	442098.52841721894	442098.52841721894	442098.52841721894	442098.52841721894	442098.52841721894	442098.52841721894	442098.52841721894	442098.52841721894	442098.52841721894	442098.52841721894	442098.52841721894	442098.52841721894	442098.52841721894	442098.52841721894	442098.52841721894	442098.52841721894	442098.52841721894	442098.52841721894	442098.52841721894
442098.52841721894	442098.52841721894	442098.52841721894	442098.52841721894	442098.52841721894	442098.52841721894	442098.52841721894	442098.52841721894	442098.52841721894	442098.52841721894	442098.52841721894	442098.52841721894	442098.52841721894	442098.52841721894	442098.52841721894	442098.52841721894	442098.52841721894	442098.52841721894	442098.52841721894	442098.52841721894	442098.52841721894	442098.52841721894	442098.52841721894	442098.52841721894	442098.52841721894	442098.52841721894	442098.52841721894	442098.52841721894	442098.52841721894	442098.52841721894
442098.52841721894	442098.52841721894	442098.52841721894	442098.52841721894	442098.52841721894	442098.52841721894	442098.52841721894	442098.52841721894	442098.52841721894	442098.52841721894	442098.52841721894	442098.52841721894	442098.52841721894	442098.52841721894	442098.52841721894	442098.52841721894	442098.52841721894	442098.52841721894	442098.52841721894	442098.52841721894	442098.52841721894	442098.52841721894	442098.52841721894	442098.52841721894	442098.52841721894	442098.52841721894	442098.52841721894	442098.52841721894	442098.52841721894	442098.52841721894
442098.52841721894	442098.52841721894	442098.52841721894	442098.52841721894	442098.52841721894	442098.52841721894	442098.52841721894	442098.52841721894	442098.52841721894	442098.52841721894	442098.52841721894	442098.52841721894	442098.52841721894	442098.52841721894	442098.52841721894	442098.52841721894	442098.52841721894	442098.52841721894	442098.52841721894	442098.52841721894	442098.52841721894	442098.52841721894	442098.52841721894	442098.52841721894	442098.52841721894	442098.52841721894	442098.52841721894	442098.52841721894	442098.52841721894	442098.52841721894
442098.52841721894	442098.52841721894	442098.52841721894	442098.52841721894	442098.52841721894	442098.52841721894	442098.52841721894	442098.52841721894	442098.52841721894	442098.52841721894	442098.52841721894	442098.52841721894	442098.52841721894	442098.52841721894	442098.52841721894	442098.52841721894	442098.52841721894	442098.52841721894	442098.52841721894	442098.52841721894	442098.52841721894	442098.52841721894	442098.52841721894	442098.52841721894	442098.52841721894	442098.52841721894	442098.52841721894	442098.52841721894	442098.52841721894	442098.52841721894
442098.52841721894	442098.52841721894	442098.52841721894	442098.52841721894	442098.52841721894	442098.52841721894	442098.52841721894	442098.52841721894	442098.52841721894	442098.52841721894	442098.52841721894	442098.52841721894	442098.52841721894	442098.52841721894	442098.52841721894	442098.52841721894	442098.52841721894	442098.52841721894	442098.52841721894	442098.52841721894	442098.52841721894	442098.52841721894	442098.52841721894	442098.52841721894	442098.52841721894	442098.52841721894	442098.52841721894	442098.52841721894	442098.52841721894	442098.52841721894
442098.52841721894	442098.52841721894	442098.52841721894	442098.52841721894	442098.52841721894	442098.52841721894	442098.52841721894	442098.52841721894	442098.52841721894	442098.52841721894	442098.52841721894	442098.52841721894	442098.52841721894	442098.52841721894	442098.52841721894	442098.52841721894	442098.52841721894	442098.52841721894	442098.52841721894	442098.52841721894	442098.52841721894	442098.52841721894	442098.52841721894	442098.52841721894	442098.52841721894	442098.52841721894	442098.52841721894	442098.52841721894	442098.52841721894	442098.52841721894
442098.52841721894	442098.52841721894	442098.52841721894	442098.52841721894	442098.52841721894	442098.52841721894	442098.52841721894	442098.52841721894	442098.52841721894	442098.52841721894	442098.52841721894	442098.52841721894	442098.52841721894	442098.52841721894	442098.52841721894	442098.52841721894	442098.52841721894	442098.52841721894	442098.52841721894	442098.52841721894	442098.52841721894	442098.52841721894	442098.52841721894	442098.52841721894	442098.52841721894	442098.52841721894	442098.52841721894	442098.52841721894	442098.52841721894	442098.52841721894
442098.52841721894	442098.52841721894	442098.52841721894	442098.52841721894	442098.52841721894	442098.52841721894	442098.52841721894	442098.52841721894	442098.52841721894	442098.52841721894	442098.52841721894	442098.52841721894	442098.52841721894	442098.52841721894	442098.52841721894	442098.52841721894	442098.52841721894	442098.52841721894	442098.52841721894	442098.52841721894	442098.52841721894	442098.52841721894	442098.52841721894	442098.52841721894	442098.52841721894	442098.52841721894	442098.52841721894	442098.52841721894	442098.52841721894	442098.52841721894
441941.4966324506	441941.4966324506	441941.4966324506	441941.4966324506	441941.4966324506	441941.4966324506	441941.4966324506	441941.4966324506	441941.4966324506	441941.4966324506	441941.4966324506	441941.4966324506	441941.4966324506	441941.4966324506	441941.4966324506	441941.4966324506	441941.4966324506	441941.4966324506	441941.4966324506	441941.4966324506	441941.4966324506	441941.4966324506	441941.4966324506	441941.4966324506	441941.4966324506	441941.4966324506	441941.4966324506	441941.4966324506	441941.4966324506	441941.4966324506
441941.4966324506	441941.4966324506	441941.4966324506	441941.4966324506	441941.4966324506	441941.4966324506	441941.4966324506	441941.4966324506	441941.4966324506	441941.4966324506	441941.4966324506	441941.4966324506	441941.4966324506	441941.4966324506	441941.4966324506	441941.4966324506	441941.4966324506	441941.4966324506	441941.4966324506	441941.4966324506	441941.4966324506	441941.4966324506	441941.4966324506	441941.4966324506	441941.4966324506	441941.4966324506	441941.4966324506	441941.4966324506	441941.4966324506	441941.4966324506
441941.4966324506	441941.4966324506	441941.4966324506	441941.4966324506	441941.4966324506	441941.4966324506	441941.4966324506	441941.4966324506	441941.4966324506	441941.4966324506	441941.4966324506	441941.4966324506	441941.4966324506	441941.4966324506	441941.4966324506	441941.4966324506	441941.4966324506	441941.4966324506	441941.4966324506	441941.4966324506	441941.4966324506	441941.4966324506	441941.4966324506	441941.4966324506	441941.4966324506	441941.4966324506	441941.4966324506	441941.4966324506	441941.4966324506	441941.4966324506
441941.4966324506	441941.4966324506	441941.4966324506	441941.4966324506	441941.4966324506	441941.4966324506	441941.4966324506	441941.4966324506	441941.4966324506	441941.4966324506	441941.4966324506	441941.4966324506	441941.4966324506	441941.4966324506	441941.4966324506	441941.4966324506	441941.4966324506	441941.4966324506	441941.4966324506	441941.4966324506	441941.4966324506	441941.4966324506	441941.4966324506	441941.4966324506	441941.4966324506	441941.4966324506	441941.4966324506	441941.4966324506	441941.4966324506	441941.4966324506
441941.4966324506	441941.4966324506	441941.4966324506	441941.4966324506	441941.4966324506	441941.4966324506	441941.4966324506	441941.4966324506	441941.4966324506	441941.4966324506	441941.4966324506	441941.4966324506	441941.4966324506	441941.4966324506	441941.4966324506	441941.4966324506	441941.4966324506	441941.4966324506	441941.4966324506	441941.4966324506	441941.4966324506	441941.4966324506	441941.4966324506	441941.4966324506	441941.4966324506	441941.4966324506	441941.4966324506	441941.4966324506	441941.4966324506	441941.4966324506
441941.4966324506	441941.4966324506	441941.4966324506	441941.4966324506	441941.4966324506	441941.4966324506	441941.4966324506	441941.4966324506	441941.4966324506	441941.4966324506	441941.4966324506	441941.4966324506	441941.4966324506	441941.4966324506	441941.4966324506	441941.4966324506	441941.4966324506	441941.4966324506	441941.4966324506	441941.4966324506	441941.4966324506	441941.4966324506	441941.4966324506	441941.4966324506	441941.4966324506	441941.4966324506	441941.4966324506	441941.4966324506	441941.4966324506	441941.4966324506
397169.4672032873	397169.4672032873	397169.4672032873	397169.4672032873	397169.4672032873	397169.4672032873	397169.4672032873	397169.4672032873	397169.4672032873	397169.4672032873	397169.4672032873	397169.4672032873	397169.4672032873	397169.4672032873	397169.4672032873	397169.4672032873	397169.4672032873	397169.4672032873	397169.4672032873	397169.4672032873	397169.4672032873	397169.4672032873	397169.4672032873	397169.4672032873	397169.4672032873	397169.4672032873	397169.4672032873	397169.4672032873	397169.4672032873	397169.4672032873
385091.4567428508	385091.4567428508	385091.4567428508	385091.4567428508	385091.4567428508	385091.4567428508	385091.4567428508	385091.4567428508	385091.4567428508	385091.4567428508	385091.4567428508	385091.4567428508	385091.4567428508	385091.4567428508	385091.4567428508	385091.4567428508	385091.4567428508	385091.4567428508	385091.4567428508	385091.4567428508	385091.4567428508	385091.4567428508	385091.4567428508	385091.4567428508	385091.4567428508	385091.4567428508	385091.4567428508	385091.4567428508	385091.4567428508	385091.4567428508
385091.4567428508	385091.4567428508	385091.4567428508	385091.4567428508	385091.4567428508	385091.4567428508	385091.4567428508	385091.4567428508	385091.4567428508	385091.4567428508	385091.4567428508	385091.4567428508	385091.4567428508	385091.4567428508	385091.4567428508	385091.4567428508	385091.4567428508	385091.4567428508	385091.4567428508	385091.4567428508	385091.4567428508	385091.4567428508	385091.4567428508	385091.4567428508	385091.4567428508	385091.4567428508	385091.4567428508	385091.4567428508	385091.4567428508	385091.4567428508
385091.4567428508	385091.4567428508	385091.4567428508	385091.4567428508	385091.4567428508	385091.4567428508	385091.4567428508	385091.4567428508	385091.4567428508	385091.4567428508	385091.4567428508	385091.4567428508	385091.4567428508	385091.4567428508	385091.4567428508	385091.4567428508	385091.4567428508	385091.4567428508	385091.4567428508	385091.4567428508	385091.4567428508	385091.4567428508	385091.4567428508	385091.4567428508	385091.4567428508	385091.4567428508	385091.4567428508	385091.4567428508	385091.4567428508	385091.4567428508
385091.4567428508	385091.4567428508	385091.4567428508	385091.4567428508	385091.4567428508	385091.4567428508	385091.4567428508	385091.4567428508	385091.4567428508	385091.4567428508	385091.4567428508	385091.4567428508	385091.4567428508	385091.4567428508	385091.4567428508	385091.4567428508	385091.4567428508	385091.4567428508	385091.4567428508	385091.4567428508	385091.4567428508	385091.4567428508	385091.4567428508	385091.4567428508	385091.4567428508	385091.4567428508	385091.4567428508	385091.4567428508	385091.4567428508	385091.4567428508
385091.4567428508	385091.4567428508	385091.4567428508	385091.4567428508	385091.4567428508	385091.4567428508	385091.4567428508	385091.4567428508	385091.4567428508	385091.4567428508	385091.4567428508	385091.4567428508	385091.4567428508	385091.4567428508	385091.4567428508	385091.4567428508	385091.4567428508	385091.4567428508	385091.4567428508	385091.4567428508	385091.4567428508	385091.4567428508	385091.4567428508	385091.4567428508	385091.4567428508	385091.4567428508	385091.4567428508	385091.4567428508	385091.4567428508	385091.4567428508
385091.4567428508	385091.4567428508	385091.4567428508	385091.4567428508	385091.4567428508	385091.4567428508	385091.4567428508	385091.4567428508	385091.4567428508	385091.4567428508	385091.4567428508	385091.4567428508	385091.4567428508	385091.4567428508	385091.4567428508	385091.4567428508	385091.4567428508	385091.4567428508	385091.4567428508	385091.4567428508	385091.4567428508	385091.4567428508	385091.4567428508	385091.4567428508	385091.4567428508	385091.4567428508	385091.4567428508	385091.4567428508	385091.4567428508	385091.4567428508
385091.4567428508	385091.4567428508	385091.4567428508	385091.4567428508	385091.4567428508	385091.4567428508	385091.4567428508	385091.4567428508	385091.4567428508	385091.4567428508	385091.4567428508	385091.4567428508	385091.4567428508	385091.4567428508	385091.4567428508	385091.4567428508	385091.4567428508	385091.4567428508	385091.4567428508	385091.4567428508	385091.4567428508	385091.4567428508	385091.4567428508	385091.4567428508	385091.4567428508	385091.4567428508	385091.4567428508	385091.4567428508	385091.4567428508	385091.4567428508
385091.4567428508	385091.4567428508	385091.4567428508	385091.4567428508	385091.4567428508	385091.4567428508	385091.4567428508	385091.4567428508	385091.4567428508	385091.4567428508	385091.4567428508	385091.4567428508	385091.4567428508	385091.4567428508	385091.4567428508	385091.4567428508	385091.4567428508	385091.4567428508	385091.4567428508	385091.4567428508	385091.4567428508	385091.4567428508	385091.4567428508	385091.4567428508	385091.4567428508	385091.4567428508	385091.4567428508	385091.4567428508	385091.4567428508	385091.4567428508
385091.4567428508	385091.4567428508	385091.4567428508	385091.4567428508	385091.4567428508	385091.4567428508	385091.4567428508	385091.4567428508	385091.4567428508	385091.4567428508	385091.4567428508	385091.4567428508	385091.4567428508	385091.4567428508	385091.4567428508	385091.4567428508	385091.4567428508	385091.4567428508	385091.4567428508	385091.4567428508	385091.4567428508	385091.4567428508	385091.4567428508	385091.4567428508	385091.4567428508	385091.4567428508	385091.4567428508	385091.4567428508	385091.4567428508	385091.4567428508
385091.4567428508	385091.4567428508	385091.4567428508	385091.4567428508	385091.4567428508	385091.4567428508	385091.4567428508	385091.4567428508	385091.4567428508	385091.4567428508	385091.4567428508	385091.4567428508	385091.4567428508	385091.4567428508	385091.4567428508	385091.4567428508	385091.4567428508	385091.4567428508	385091.4567428508	385091.4567428508	385091.4567428508	385091.4567428508	385091.4567428508	385091.4567428508	385091.4567428508	385091.4567428508	385091.4567428508	385091.4567428508	385091.4567428508	385091.4567428508
385091.4567428508	385091.4567428508	385091.4567428508	385091.4567428508	385091.4567428508	385091.4567428508	385091.4567428508	385091.4567428508	385091.4567428508	385091.4567428508	385091.4567428508	385091.4567428508	385091.4567428508	385091.4567428508	385091.4567428508	385091.4567428508	385091.4567428508	385091.4567428508	385091.4567428508	385091.4567428508	385091.4567428508	385091.4567428508	385091.4567428508	385091.4567428508	385091.4567428508	385091.4567428508	385091.4567428508	385091.4567428508	385091.4567428508	385091.4567428508
385091.4567428508	385091.4567428508	385091.4567428508	385091.4567428508	385091.4567428508	385091.4567428508	385091.4567428508	385091.4567428508	385091.4567428508	385091.4567428508	385091.4567428508	385091.4567428508	385091.4567428508	385091.4567428508	385091.4567428508	385091.4567428508	385091.4567428508	385091.4567428508	385091.4567428508	385091.4567428508	385091.4567428508	385091.4567428508	385091.4567428508	385091.4567428508	385091.4567428508	385091.4567428508	385091.4567428508	385091.4567428508	385091.4567428508	385091.4567428508
385091.4567428508	385091.4567428508	385091.4567428508	385091.4567428508	385091.4567428508	385091.4567428508	385091.4567428508	385091.4567428508	385091.4567428508	385091.4567428508	385091.4567428508	385091.4567428508	385091.4567428508	385091.4567428508	385091.4567428508	385091.4567428508	385091.4567428508	385091.4567428508	385091.4567428508	385091.4567428508	385091.4567428508	385091.4567428508	385091.4567428508	385091.4567428508	385091.4567428508	385091.4567428508	385091.4567428508	385091.4567428508	385091.4567428508	385091.4567428508
385091.4567428508	385091.4567428508	385091.4567428508	385091.4567428508	385091.4567428508	385091.4567428508	385091.4567428508	385091.4567428508	385091.4567428508	385091.4567428508	385091.4567428508	385091.4567428508	385091.4567428508	385091.4567428508	385091.4567428508	385091.4567428508	385091.4567428508	385091.4567428508	385091.4567428508	385091.4567428508	385091.4567428508	385091.4567428508	385091.4567428508	385091.4567428508	385091.4567428508	385091.4567428508	385091.4567428508	385091.4567428508	385091.4567428508	385091.4567428508
385091.4567428508	385091.4567428508	385091.4567428508	385091.4567428508	385091.4567428508	385091.4567428508	385091.4567428508	385091.4567428508	385091.4567428508	385091.4567428508	385091.4567428508	385091.4567428508	385091.4567428508	385091.4567428508	385091.4567428508	385091.4567428508	385091.4567428508	385091.4567428508	385091.4567428508	385091.4567428508	385091.4567428508	385091.4567428508	385091.4567428508	385091.4567428508	385091.4567428508	385091.4567428508	385091.4567428508	385091.4567428508	385091.4567428508	385091.4567428508
385091.4567428508	385091.4567428508	385091.4567428508	385091.4567428508	385091.4567428508	385091.4567428508	385091.4567428508	385091.4567428508	385091.4567428508	385091.4567428508	385091.4567428508	385091.4567428508	385091.4567428508	385091.4567428508	385091.4567428508	385091.4567428508	385091.4567428508	385091.4567428508	385091.4567428508	385091.4567428508	385091.4567428508	385091.4567428508	385091.4567428508	385091.4567428508	385091.4567428508	385091.4567428508	385091.4567428508	385091.4567428508	385091.4567428508	385091.4567428508
385091.4567428508	385091.4567428508	385091.4567428508	385091.4567428508	385091.4567428508	385091.4567428508	385091.4567428508	385091.4567428508	385091.4567428508	385091.4567428508	385091.4567428508	385091.4567428508	385091.4567428508	385091.4567428508	385091.4567428508	385091.4567428508	385091.4567428508	385091.4567428508	385091.4567428508	385091.4567428508	385091.4567428508	385091.4567428508	385091.4567428508	385091.4567428508	385091.4567428508	385091.4567428508	385091.4567428508	385091.4567428508	385091.4567428508	385091.4567428508
385091.4567428508	385091.4567428508	385091.4567428508	385091.4567428508	385091.4567428508	385091.4567428508	385091.4567428508	385091.4567428508	385091.4567428508	385091.4567428508	385091.4567428508	385091.4567428508	385091.4567428508	385091.4567428508	385091.4567428508	385091.4567428508	385091.4567428508	385091.4567428508	385091.4567428508	385091.4567428508	385091.4567428508	385091.4567428508	385091.4567428508	385091.4567428508	385091.4567428508	385091.4567428508	385091.4567428508	385091.4567428508	385091.4567428508	385091.4567428508
385091.4567428508	385091.4567428508	385091.4567428508	385091.4567428508	385091.4567428508	385091.4567428508	385091.4567428508	385091.4567428508	385091.4567428508	385091.4567428508	385091.4567428508	385091.4567428508	385091.4567428508	385091.4567428508	385091.4567428508	385091.4567428508	385091.4567428508	385091.4567428508	385091.4567428508	385091.4567428508	385091.4567428508	385091.4567428508	385091.4567428508	385091.4567428508	385091.4567428508	385091.4567428508	385091.4567428508	385091.4567428508	385091.4567428508	385091.4567428508
385091.4567428508	385091.4567428508	385091.4567428508	385091.4567428508	385091.4567428508	385091.4567428508	385091.4567428508	385091.4567428508	385091.4567428508	385091.4567428508	385091.4567428508	385091.4567428508	385091.4567428508	385091.4567428508	385091.4567428508	385091.4567428508	385091.4567428508	385091.4567428508	385091.4567428508	385091.4567428508	385091.4567428508	385091.4567428508	385091.4567428508	385091.4567428508	385091.4567428508	385091.4567428508	385091.4567428508	385091.4567428508	385091.4567428508	385091.4567428508
385091.4567428508	385091.4567428508	385091.4567428508	385091.4567428508	385091.4567428508	385091.4567428508	385091.4567428508	385091.4567428508	385091.4567428508	385091.4567428508	385091.4567428508	385091.4567428508	385091.4567428508	385091.4567428508	385091.4567428508	385091.4567428508	385091.4567428508	385091.4567428508	385091.4567428508	385091.4567428508	385091.4567428508	385091.4567428508	385091.4567428508	385091.4567428508	385091.4567428508	385091.4567428508	385091.4567428508	385091.4567428508	385091.4567428508	385091.4567428508
385091.4567428508	385091.4567428508	385091.4567428508	385091.4567428508	385091.4567428508	385091.4567428508	385091.4567428508	385091.4567428508	385091.4567428508	385091.4567428508	385091.4567428508	385091.4567428508	385091.4567428508	385091.4567428508	385091.4567428508	385091.4567428508	385091.4567428508	385091.4567428508	385091.4567428508	385091.4567428508	385091.4567428508	385091.4567428508	385091.4567428508	385091.4567428508	385091.4567428508	385091.4567428508	385091.4567428508	385091.4567428508	385091.4567428508	385091.4567428508
370484.1192970004	370484.1192970004	370484.1192970004	370484.1192970004	370484.1192970004	370484.1192970004	370484.1192970004	370484.1192970004	370484.1192970004	370484.1192970004	370484.1192970004	370484.1192970004	370484.1192970004	370484.1192970004	370484.1192970004	370484.1192970004	370484.1192970004	370484.1192970004	370484.1192970004	370484.1192970004	370484.1192970004	370484.1192970004	370484.1192970004	370484.1192970004	370484.1192970004	370484.1192970004	370484.1192970004	370484.1192970004	370484.1192970004	370484.1192970004
370484.1192970004	370484.1192970004	370484.1192970004	370484.1192970004	370484.1192970004	370484.1192970004	370484.1192970004	370484.1192970004	370484.1192970004	370484.1192970004	370484.1192970004	370484.1192970004	370484.1192970004	370484.1192970004	370484.1192970004	370484.1192970004	370484.1192970004	370484.1192970004	370484.1192970004	370484.1192970004	370484.1192970004	370484.1192970004	370484.1192970004	370484.1192970004	370484.1192970004	370484.1192970004	370484.1192970004	370484.1192970004	370484.1192970004	370484.1192970004
370484.1192970004	370484.1192970004	370484.1192970004	370484.1192970004	370484.1192970004	370484.1192970004	370484.1192970004	370484.1192970004	370484.1192970004	370484.1192970004	370484.1192970004	370484.1192970004	370484.1192970004	370484.1192970004	370484.1192970004	370484.1192970004	370484.1192970004	370484.1192970004	370484.1192970004	370484.1192970004	370484.1192970004	370484.1192970004	370484.1192970004	370484.1192970004	370484.1192970004	370484.1192970004	370484.1192970004	370484.1192970004	370484.1192970004	370484.1192970004
370484.1192970004	370484.1192970004	370484.1192970004	370484.1192970004	370484.1192970004	370484.1192970004	370484.1192970004	370484.1192970004	370484.1192970004	370484.1192970004	370484.1192970004	370484.1192970004	370484.1192970004	370484.1192970004	370484.1192970004	370484.1192970004	370484.1192970004	370484.1192970004	370484.1192970004	370484.1192970004	370484.1192970004	370484.1192970004	370484.1192970004	370484.1192970004	370484.1192970004	370484.1192970004	370484.1192970004	370484.1192970004	370484.1192970004	370484.1192970004
370484.1192970004	370484.1192970004	370484.1192970004	370484.1192970004	370484.1192970004	370484.1192970004	370484.1192970004	370484.1192970004	370484.1192970004	370484.1192970004	370484.1192970004	370484.1192970004	370484.1192970004	370484.1192970004	370484.1192970004	370484.1192970004	370484.1192970004	370484.1192970004	370484.1192970004	370484.1192970004	370484.1192970004	370484.1192970004	370484.1192970004	370484.1192970004	370484.1192970004	370484.1192970004	370484.1192970004	370484.1192970004	370484.1192970004	370484.1192970004
370484.1192970004	370484.1192970004	370484.1192970004	370484.1192970004	370484.1192970004	370484.1192970004	370484.1192970004	370484.1192970004	370484.1192970004	370484.1192970004	370484.1192970004	370484.1192970004	370484.1192970004	370484.1192970004	370484.1192970004	370484.1192970004	370484.1192970004	370484.1192970004	370484.1192970004	370484.1192970004	370484.1192970004	370484.1192970004	370484.1192970004	370484.1192970004	370484.1192970004	370484.1192970004	370484.1192970004	370484.1192970004	370484.1192970004	370484.1192970004
370484.1192970004	370484.1192970004	370484.1192970004	370484.1192970004	370484.1192970004	370484.1192970004	370484.1192970004	370484.1192970004	370484.1192970004	370484.1192970004	370484.1192970004	370484.1192970004	370484.1192970004	370484.1192970004	370484.1192970004	370484.1192970004	370484.1192970004	370484.1192970004	370484.1192970004	370484.1192970004	370484.1192970004	370484.1192970004	370484.1192970004	370484.1192970004	370484.1192970004	370484.1192970004	370484.1192970004	370484.1192970004	370484.1192970004	370484.1192970004
370484.1192970004	370484.1192970004	370484.1192970004	370484.1192970004	370484.1192970004	370484.1192970004	370484.1192970004	370484.1192970004	370484.1192970004	370484.1192970004	370484.1192970004	370484.1192970004	370484.1192970004	370484.1192970004	370484.1192970004	370484.1192970004	370484.1192970004	370484.1192970004	370484.1192970004	370484.1192970004	370484.1192970004	370484.1192970004	370484.1192970004	370484.1192970004	370484.1192970004	370484.1192970004	370484.1192970004	370484.1192970004	370484.1192970004	370484.1192970004
370484.1192970004	370484.1192970004	370484.1192970004	370484.1192970004	370484.1192970004	370484.1192970004	370484.1192970004	370484.1192970004	370484.1192970004	370484.1192970004	370484.1192970004	370484.1192970004	370484.1192970004	370484.1192970004	370484.1192970004	370484.1192970004	370484.1192970004	370484.1192970004	370484.1192970004	370484.1192970004	370484.1192970004	370484.1192970004	370484.1192970004	370484.1192970004	370484.1192970004	370484.1192970004	370484.1192970004	370484.1192970004	370484.1192970004	370484.1192970004
370484.1192970004	370484.1192970004	370484.1192970004	370484.1192970004	370484.1192970004	370484.1192970004	370484.1192970004	370484.1192970004	370484.1192970004	370484.1192970004	370484.1192970004	370484.1192970004	370484.1192970004	370484.1192970004	370484.1192970004	370484.1192970004	370484.1192970004	370484.1192970004	370484.1192970004	370484.1192970004	370484.1192970004	370484.1192970004	370484.1192970004	370484.1192970004	370484.1192970004	370484.1192970004	370484.1192970004	370484.1192970004	370484.1192970004	370484.1192970004
370484.1192970004	370484.1192970004	370484.1192970004	370484.1192970004	370484.1192970004	370484.1192970004	370484.1192970004	370484.1192970004	370484.1192970004	370484.1192970004	370484.1192970004	370484.1192970004	370484.1192970004	370484.1192970004	370484.1192970004	370484.1192970004	370484.1192970004	370484.1192970004	370484.1192970004	370484.1192970004	370484.1192970004	370484.1192970004	370484.1192970004	370484.1192970004	370484.1192970004	370484.1192970004	370484.1192970004	370484.1192970004	370484.1192970004	370484.1192970004
370484.1192970004	370484.1192970004	370484.1192970004	370484.1192970004	370484.1192970004	370484.1192970004	370484.1192970004	370484.1192970004	370484.1192970004	370484.1192970004	370484.1192970004	370484.1192970004	370484.1192970004	370484.1192970004	370484.1192970004	370484.1192970004	370484.1192970004	370484.1192970004	370484.1192970004	370484.1192970004	370484.1192970004	370484.1192970004	370484.1192970004	370484.1192970004	370484.1192970004	370484.1192970004	370484.1192970004	370484.1192970004	370484.1192970004	370484.1192970004
370484.1192970004	370484.1192970004	370484.1192970004	370484.1192970004	370484.1192970004	370484.1192970004	370484.1192970004	370484.1192970004	370484.1192970004	370484.1192970004	370484.1192970004	370484.1192970004	370484.1192970004	370484.1192970004	370484.1192970004	370484.1192970004	370484.1192970004	370484.1192970004	370484.1192970004	370484.1192970004	370484.1192970004	370484.1192970004	370484.1192970004	370484.1192970004	370484.1192970004	370484.1192970004	370484.1192970004	370484.1192970004	370484.1192970004	370484.1192970004
370484.1192970004	370484.1192970004	370484.1192970004	370484.1192970004	370484.1192970004	370484.1192970004	370484.1192970004	370484.1192970004	370484.1192970004	370484.1192970004	370484.1192970004	370484.1192970004	370484.1192970004	370484.1192970004	370484.1192970004	370484.1192970004	370484.1192970004	370484.1192970004	370484.1192970004	370484.1192970004	370484.1192970004	370484.1192970004	370484.1192970004	370484.1192970004	370484.1192970004	370484.1192970004	370484.1192970004	370484.1192970004	370484.1192970004	370484.1192970004
370484.1192970004	370484.1192970004	370484.1192970004	370484.1192970004	370484.1192970004	370484.1192970004	370484.1192970004	370484.1192970004	370484.1192970004	370484.1192970004	370484.1192970004	370484.1192970004	370484.1192970004	370484.1192970004	370484.1192970004	370484.1192970004	370484.1192970004	370484.1192970004	370484.1192970004	370484.1192970004	370484.1192970004	370484.1192970004	370484.1192970004	370484.1192970004	370484.1192970004	370484.1192970004	370484.1192970004	370484.1192970004	370484.1192970004	370484.1192970004
370484.1192970004	370484.1192970004	370484.1192970004	370484.1192970004	370484.1192970004	370484.1192970004	370484.1192970004	370484.1192970004	370484.1192970004	370484.1192970004	370484.1192970004	370484.1192970004	370484.1192970004	370484.1192970004	370484.1192970004	370484.1192970004	370484.1192970004	370484.1192970004	370484.1192970004	370484.1192970004	370484.1192970004	370484.1192970004	370484.1192970004	370484.1192970004	370484.1192970004	370484.1192970004	370484.1192970004	370484.1192970004	370484.1192970004	370484.1192970004
370484.1192970004	370484.1192970004	370484.1192970004	370484.1192970004	370484.1192970004	370484.1192970004	370484.1192970004	370484.1192970004	370484.1192970004	370484.1192970004	370484.1192970004	370484.1192970004	370484.1192970004	370484.1192970004	370484.1192970004	370484.1192970004	370484.1192970004	370484.1192970004	370484.1192970004	370484.1192970004	370484.1192970004	370484.1192970004	370484.1192970004	370484.1192970004	370484.1192970004	370484.1192970004	370484.1192970004	370484.1192970004	370484.1192970004	370484.1192970004
370484.1192970004	370484.1192970004	370484.1192970004	370484.1192970004	370484.1192970004	370484.1192970004	370484.1192970004	370484.1192970004	370484.1192970004	370484.1192970004	370484.1192970004	370484.1192970004	370484.1192970004	370484.1192970004	370484.1192970004	370484.1192970004	370484.1192970004	370484.1192970004	370484.1192970004	370484.1192970004	370484.1192970004	370484.1192970004	370484.1192970004	370484.1192970004	370484.1192970004	370484.1192970004	370484.1192970004	370484.1192970004	370484.1192970004	370484.1192970004
370484.1192970004	370484.1192970004	370484.1192970004	370484.1192970004	370484.1192970004	370484.1192970004	370484.1192970004	370484.1192970004	370484.1192970004	370484.1192970004	370484.1192970004	370484.1192970004	370484.1192970004	370484.1192970004	370484.1192970004	370484.1192970004	370484.1192970004	370484.1192970004	370484.1192970004	370484.1192970004	370484.1192970004	370484.1192970004	370484.1192970004	370484.1192970004	370484.1192970004	370484.1192970004	370484.1192970004	370484.1192970004	370484.1192970004	370484.1192970004
370484.1192970004	370484.1192970004	370484.1192970004	370484.1192970004	370484.1192970004	370484.1192970004	370484.1192970004	370484.1192970004	370484.1192970004	370484.1192970004	370484.1192970004	370484.1192970004	370484.1192970004	370484.1192970004	370484.1192970004	370484.1192970004	370484.1192970004	370484.1192970004	370484.1192970004	370484.1192970004	370484.1192970004	370484.1192970004	370484.1192970004	370484.1192970004	370484.1192970004	370484.1192970004	370484.1192970004	370484.1192970004	370484.1192970004	370484.1192970004
370484.1192970004	370484.1192970004	370484.1192970004	370484.1192970004	370484.1192970004	370484.1192970004	370484.1192970004	370484.1192970004	370484.1192970004	370484.1192970004	370484.1192970004	370484.1192970004	370484.1192970004	370484.1192970004	370484.1192970004	370484.1192970004	370484.1192970004	370484.1192970004	370484.1192970004	370484.1192970004	370484.1192970004	370484.1192970004	370484.1192970004	370484.1192970004	370484.1192970004	370484.1192970004	370484.1192970004	370484.1192970004	370484.1192970004	370484.1192970004
370484.1192970004	370484.1192970004	370484.1192970004	370484.1192970004	370484.1192970004	370484.1192970004	370484.1192970004	370484.1192970004	370484.1192970004	370484.1192970004	370484.1192970004	370484.1192970004	370484.1192970004	370484.1192970004	370484.1192970004	370484.1192970004	370484.1192970004	370484.1192970004	370484.1192970004	370484.1192970004	370484.1192970004	370484.1192970004	370484.1192970004	370484.1192970004	370484.1192970004	370484.1192970004	370484.1192970004	370484.1192970004	370484.1192970004	370484.1192970004
370484.1192970004	370484.1192970004	370484.1192970004	370484.1192970004	370484.1192970004	370484.1192970004	370484.1192970004	370484.1192970004	370484.1192970004	370484.1192970004	370484.1192970004	370484.1192970004	370484.1192970004	370484.1192970004	370484.1192970004	370484.1192970004	370484.1192970004	370484.1192970004	370484.1192970004	370484.1192970004	370484.1192970004	370484.1192970004	370484.1192970004	370484.1192970004	370484.1192970004	370484.1192970004	370484.1192970004	370484.1192970004	370484.1192970004	370484.1192970004
370484.1192970004	370484.1192970004	370484.1192970004	370484.1192970004	370484.1192970004	370484.1192970004	370484.1192970004	370484.1192970004	370484.1192970004	370484.1192970004	370484.1192970004	370484.1192970004	370484.1192970004	370484.1192970004	370484.1192970004	370484.1192970004	370484.1192970004	370484.1192970004	370484.1192970004	370484.1192970004	370484.1192970004	370484.1192970004	370484.1192970004	370484.1192970004	370484.1192970004	370484.1192970004	370484.1192970004	370484.1192970004	370484.1192970004	370484.1192970004
370484.1192970004	370484.1192970004	370484.1192970004	370484.1192970004	370484.1192970004	370484.1192970004	370484.1192970004	370484.1192970004	370484.1192970004	370484.1192970004	370484.1192970004	370484.1192970004	370484.1192970004	370484.1192970004	370484.1192970004	370484.1192970004	370484.1192970004	370484.1192970004	370484.1192970004	370484.1192970004	370484.1192970004	370484.1192970004	370484.1192970004	370484.1192970004	370484.1192970004	370484.1192970004	370484.1192970004	370484.1192970004	370484.1192970004	370484.1192970004
370484.1192970004	370484.1192970004	370484.1192970004	370484.1192970004	370484.1192970004	370484.1192970004	370484.1192970004	370484.1192970004	370484.1192970004	370484.1192970004	370484.1192970004	370484.1192970004	370484.1192970004	370484.1192970004	370484.1192970004	370484.1192970004	370484.1192970004	370484.1192970004	370484.1192970004	370484.1192970004	370484.1192970004	370484.1192970004	370484.1192970004	370484.1192970004	370484.1192970004	370484.1192970004	370484.1192970004	370484.1192970004	370484.1192970004	370484.1192970004
370484.1192970004	370484.1192970004	370484.1192970004	370484.1192970004	370484.1192970004	370484.1192970004	370484.1192970004	370484.1192970004	370484.1192970004	370484.1192970004	370484.1192970004	370484.1192970004	370484.1192970004	370484.1192970004	370484.1192970004	370484.1192970004	370484.1192970004	370484.1192970004	370484.1192970004	370484.1192970004	370484.1192970004	370484.1192970004	370484.1192970004	370484.1192970004	370484.1192970004	370484.1192970004	370484.1192970004	370484.1192970004	370484.1192970004	370484.1192970004
370484.1192970004	370484.1192970004	370484.1192970004	370484.1192970004	370484.1192970004	370484.1192970004	370484.1192970004	370484.1192970004	370484.1192970004	370484.1192970004	370484.1192970004	370484.1192970004	370484.1192970004	370484.1192970004	370484.1192970004	370484.1192970004	370484.1192970004	370484.1192970004	370484.1192970004	370484.1192970004	370484.1192970004	370484.1192970004	370484.1192970004	370484.1192970004	370484.1192970004	370484.1192970004	370484.1192970004	370484.1192970004	370484.1192970004	370484.1192970004
367883.5708177332	367883.5708177332	367883.5708177332	367883.5708177332	367883.5708177332	367883.5708177332	367883.5708177332	367883.5708177332	367883.5708177332	367883.5708177332	367883.5708177332	367883.5708177332	367883.5708177332	367883.5708177332	367883.5708177332	367883.5708177332	367883.5708177332	367883.5708177332	367883.5708177332	367883.5708177332	367883.5708177332	367883.5708177332	367883.5708177332	367883.5708177332	367883.5708177332	367883.5708177332	367883.5708177332	367883.5708177332	367883.5708177332	367883.5708177332
367883.5708177332	367883.5708177332	367883.5708177332	367883.5708177332	367883.5708177332	367883.5708177332	367883.5708177332	367883.5708177332	367883.5708177332	367883.5708177332	367883.5708177332	367883.5708177332	367883.5708177332	367883.5708177332	367883.5708177332	367883.5708177332	367883.5708177332	367883.5708177332	367883.5708177332	367883.5708177332	367883.5708177332	367883.5708177332	367883.5708177332	367883.5708177332	367883.5708177332	367883.5708177332	367883.5708177332	367883.5708177332	367883.5708177332	367883.5708177332
361224.9372586158	361224.9372586158	361224.9372586158	361224.9372586158	361224.9372586158	361224.9372586158	361224.9372586158	361224.9372586158	361224.9372586158	361224.9372586158	361224.9372586158	361224.9372586158	361224.9372586158	361224.9372586158	361224.9372586158	361224.9372586158	361224.9372586158	361224.9372586158	361224.9372586158	361224.9372586158	361224.9372586158	361224.9372586158	361224.9372586158	361224.9372586158	361224.9372586158	361224.9372586158	361224.9372586158	361224.9372586158	361224.9372586158	361224.9372586158
361224.9372586158	361224.9372586158	361224.9372586158	361224.9372586158	361224.9372586158	361224.9372586158	361224.9372586158	361224.9372586158	361224.9372586158	361224.9372586158	361224.9372586158	361224.9372586158	361224.9372586158	361224.9372586158	361224.9372586158	361224.9372586158	361224.9372586158	361224.9372586158	361224.9372586158	361224.9372586158	361224.9372586158	361224.9372586158	361224.9372586158	361224.9372586158	361224.9372586158	361224.9372586158	361224.9372586158	361224.9372586158	361224.9372586158	361224.9372586158
361224.9372586158	361224.9372586158	361224.9372586158	361224.9372586158	361224.9372586158	361224.9372586158	361224.9372586158	361224.9372586158	361224.9372586158	361224.9372586158	361224.9372586158	361224.9372586158	361224.9372586158	361224.9372586158	361224.9372586158	361224.9372586158	361224.9372586158	361224.9372586158	361224.9372586158	361224.9372586158	361224.9372586158	361224.9372586158	361224.9372586158	361224.9372586158	361224.9372586158	361224.9372586158	361224.9372586158	361224.9372586158	361224.9372586158	361224.9372586158
361224.9372586158	361224.9372586158	361224.9372586158	361224.9372586158	361224.9372586158	361224.9372586158	361224.9372586158	361224.9372586158	361224.9372586158	361224.9372586158	361224.9372586158	361224.9372586158	361224.9372586158	361224.9372586158	361224.9372586158	361224.9372586158	361224.9372586158	361224.9372586158	361224.9372586158	361224.9372586158	361224.9372586158	361224.9372586158	361224.9372586158	361224.9372586158	361224.9372586158	361224.9372586158	361224.9372586158	361224.9372586158	361224.9372586158	361224.9372586158
361224.9372586158	361224.9372586158	361224.9372586158	361224.9372586158	361224.9372586158	361224.9372586158	361224.9372586158	361224.9372586158	361224.9372586158	361224.9372586158	361224.9372586158	361224.9372586158	361224.9372586158	361224.9372586158	361224.9372586158	361224.9372586158	361224.9372586158	361224.9372586158	361224.9372586158	361224.9372586158	361224.9372586158	361224.9372586158	361224.9372586158	361224.9372586158	361224.9372586158	361224.9372586158	361224.9372586158	361224.9372586158	361224.9372586158	361224.9372586158
361224.9372586158	361224.9372586158	361224.9372586158	361224.9372586158	361224.9372586158	361224.9372586158	361224.9372586158	361224.9372586158	361224.9372586158	361224.9372586158	361224.9372586158	361224.9372586158	361224.9372586158	361224.9372586158	361224.9372586158	361224.9372586158	361224.9372586158	361224.9372586158	361224.9372586158	361224.9372586158	361224.9372586158	361224.9372586158	361224.9372586158	361224.9372586158	361224.9372586158	361224.9372586158	361224.9372586158	361224.9372586158	361224.9372586158	361224.9372586158
333090.29726427747	333090.29726427747	333090.29726427747	333090.29726427747	333090.29726427747	333090.29726427747	333090.29726427747	333090.29726427747	333090.29726427747	333090.29726427747	333090.29726427747	333090.29726427747	333090.29726427747	333090.29726427747	333090.29726427747	333090.29726427747	333090.29726427747	333090.29726427747	333090.29726427747	333090.29726427747	333090.29726427747	333090.29726427747	333090.29726427747	333090.29726427747	333090.29726427747	333090.29726427747	333090.29726427747	333090.29726427747	333090.29726427747	333090.29726427747
333090.29726427747	333090.29726427747	333090.29726427747	333090.29726427747	333090.29726427747	333090.29726427747	333090.29726427747	333090.29726427747	333090.29726427747	333090.29726427747	333090.29726427747	333090.29726427747	333090.29726427747	333090.29726427747	333090.29726427747	333090.29726427747	333090.29726427747	333090.29726427747	333090.29726427747	333090.29726427747	333090.29726427747	333090.29726427747	333090.29726427747	333090.29726427747	333090.29726427747	333090.29726427747	333090.29726427747	333090.29726427747	333090.29726427747	333090.29726427747
333090.29726427747	333090.29726427747	333090.29726427747	333090.29726427747	333090.29726427747	333090.29726427747	333090.29726427747	333090.29726427747	333090.29726427747	333090.29726427747	333090.29726427747	333090.29726427747	333090.29726427747	333090.29726427747	333090.29726427747	333090.29726427747	333090.29726427747	333090.29726427747	333090.29726427747	333090.29726427747	333090.29726427747	333090.29726427747	333090.29726427747	333090.29726427747	333090.29726427747	333090.29726427747	333090.29726427747	333090.29726427747	333090.29726427747	333090.29726427747
333090.29726427747	333090.29726427747	333090.29726427747	333090.29726427747	333090.29726427747	333090.29726427747	333090.29726427747	333090.29726427747	333090.29726427747	333090.29726427747	333090.29726427747	333090.29726427747	333090.29726427747	333090.29726427747	333090.29726427747	333090.29726427747	333090.29726427747	333090.29726427747	333090.29726427747	333090.29726427747	333090.29726427747	333090.29726427747	333090.29726427747	333090.29726427747	333090.29726427747	333090.29726427747	333090.29726427747	333090.29726427747	333090.29726427747	333090.29726427747
333090.29726427747	333090.29726427747	333090.29726427747	333090.29726427747	333090.29726427747	333090.29726427747	333090.29726427747	333090.29726427747	333090.29726427747	333090.29726427747	333090.29726427747	333090.29726427747	333090.29726427747	333090.29726427747	333090.29726427747	333090.29726427747	333090.29726427747	333090.29726427747	333090.29726427747	333090.29726427747	333090.29726427747	333090.29726427747	333090.29726427747	333090.29726427747	333090.29726427747	333090.29726427747	333090.29726427747	333090.29726427747	333090.29726427747	333090.29726427747
333090.29726427747	333090.29726427747	333090.29726427747	333090.29726427747	333090.29726427747	333090.29726427747	333090.29726427747	333090.29726427747	333090.29726427747	333090.29726427747	333090.29726427747	333090.29726427747	333090.29726427747	333090.29726427747	333090.29726427747	333090.29726427747	333090.29726427747	333090.29726427747	333090.29726427747	333090.29726427747	333090.29726427747	333090.29726427747	333090.29726427747	333090.29726427747	333090.29726427747	333090.29726427747	333090.29726427747	333090.29726427747	333090.29726427747	333090.29726427747
333090.29726427747	333090.29726427747	333090.29726427747	333090.29726427747	333090.29726427747	333090.29726427747	333090.29726427747	333090.29726427747	333090.29726427747	333090.29726427747	333090.29726427747	333090.29726427747	333090.29726427747	333090.29726427747	333090.29726427747	333090.29726427747	333090.29726427747	333090.29726427747	333090.29726427747	333090.29726427747	333090.29726427747	333090.29726427747	333090.29726427747	333090.29726427747	333090.29726427747	333090.29726427747	333090.29726427747	333090.29726427747	333090.29726427747	333090.29726427747
333090.29726427747	333090.29726427747	333090.29726427747	333090.29726427747	333090.29726427747	333090.29726427747	333090.29726427747	333090.29726427747	333090.29726427747	333090.29726427747	333090.29726427747	333090.29726427747	333090.29726427747	333090.29726427747	333090.29726427747	333090.29726427747	333090.29726427747	333090.29726427747	333090.29726427747	333090.29726427747	333090.29726427747	333090.29726427747	333090.29726427747	333090.29726427747	333090.29726427747	333090.29726427747	333090.29726427747	333090.29726427747	333090.29726427747	333090.29726427747
333090.29726427747	333090.29726427747	333090.29726427747	333090.29726427747	333090.29726427747	333090.29726427747	333090.29726427747	333090.29726427747	333090.29726427747	333090.29726427747	333090.29726427747	333090.29726427747	333090.29726427747	333090.29726427747	333090.29726427747	333090.29726427747	333090.29726427747	333090.29726427747	333090.29726427747	333090.29726427747	333090.29726427747	333090.29726427747	333090.29726427747	333090.29726427747	333090.29726427747	333090.29726427747	333090.29726427747	333090.29726427747	333090.29726427747	333090.29726427747
333090.29726427747	333090.29726427747	333090.29726427747	333090.29726427747	333090.29726427747	333090.29726427747	333090.29726427747	333090.29726427747	333090.29726427747	333090.29726427747	333090.29726427747	333090.29726427747	333090.29726427747	333090.29726427747	333090.29726427747	333090.29726427747	333090.29726427747	333090.29726427747	333090.29726427747	333090.29726427747	333090.29726427747	333090.29726427747	333090.29726427747	333090.29726427747	333090.29726427747	333090.29726427747	333090.29726427747	333090.29726427747	333090.29726427747	333090.29726427747
333090.29726427747	333090.29726427747	333090.29726427747	333090.29726427747	333090.29726427747	333090.29726427747	333090.29726427747	333090.29726427747	333090.29726427747	333090.29726427747	333090.29726427747	333090.29726427747	333090.29726427747	333090.29726427747	333090.29726427747	333090.29726427747	333090.29726427747	333090.29726427747	333090.29726427747	333090.29726427747	333090.29726427747	333090.29726427747	333090.29726427747	333090.29726427747	333090.29726427747	333090.29726427747	333090.29726427747	333090.29726427747	333090.29726427747	333090.29726427747
333090.29726427747	333090.29726427747	333090.29726427747	333090.29726427747	333090.29726427747	333090.29726427747	333090.29726427747	333090.29726427747	333090.29726427747	333090.29726427747	333090.29726427747	333090.29726427747	333090.29726427747	333090.29726427747	333090.29726427747	333090.29726427747	333090.29726427747	333090.29726427747	333090.29726427747	333090.29726427747	333090.29726427747	333090.29726427747	333090.29726427747	333090.29726427747	333090.29726427747	333090.29726427747	333090.29726427747	333090.29726427747	333090.29726427747	333090.29726427747
333090.29726427747	333090.29726427747	333090.29726427747	333090.29726427747	333090.29726427747	333090.29726427747	333090.29726427747	333090.29726427747	333090.29726427747	333090.29726427747	333090.29726427747	333090.29726427747	333090.29726427747	333090.29726427747	333090.29726427747	333090.29726427747	333090.29726427747	333090.29726427747	333090.29726427747	333090.29726427747	333090.29726427747	333090.29726427747	333090.29726427747	333090.29726427747	333090.29726427747	333090.29726427747	333090.29726427747	333090.29726427747	333090.29726427747	333090.29726427747
333090.29726427747	333090.29726427747	333090.29726427747	333090.29726427747	333090.29726427747	333090.29726427747	333090.29726427747	333090.29726427747	333090.29726427747	333090.29726427747	333090.29726427747	333090.29726427747	333090.29726427747	333090.29726427747	333090.29726427747	333090.29726427747	333090.29726427747	333090.29726427747	333090.29726427747	333090.29726427747	333090.29726427747	333090.29726427747	333090.29726427747	333090.29726427747	333090.29726427747	333090.29726427747	333090.29726427747	333090.29726427747	333090.29726427747	333090.29726427747
333090.29726427747	333090.29726427747	333090.29726427747	333090.29726427747	333090.29726427747	333090.29726427747	333090.29726427747	333090.29726427747	333090.29726427747	333090.29726427747	333090.29726427747	333090.29726427747	333090.29726427747	333090.29726427747	333090.29726427747	333090.29726427747	333090.29726427747	333090.29726427747	333090.29726427747	333090.29726427747	333090.29726427747	333090.29726427747	333090.29726427747	333090.29726427747	333090.29726427747	333090.29726427747	333090.29726427747	333090.29726427747	333090.29726427747	333090.29726427747
333090.29726427747	333090.29726427747	333090.29726427747	333090.29726427747	333090.29726427747	333090.29726427747	333090.29726427747	333090.29726427747	333090.29726427747	333090.29726427747	333090.29726427747	333090.29726427747	333090.29726427747	333090.29726427747	333090.29726427747	333090.29726427747	333090.29726427747	333090.29726427747	333090.29726427747	333090.29726427747	333090.29726427747	333090.29726427747	333090.29726427747	333090.29726427747	333090.29726427747	333090.29726427747	333090.29726427747	333090.29726427747	333090.29726427747	333090.29726427747
333090.29726427747	333090.29726427747	333090.29726427747	333090.29726427747	333090.29726427747	333090.29726427747	333090.29726427747	333090.29726427747	333090.29726427747	333090.29726427747	333090.29726427747	333090.29726427747	333090.29726427747	333090.29726427747	333090.29726427747	333090.29726427747	333090.29726427747	333090.29726427747	333090.29726427747	333090.29726427747	333090.29726427747	333090.29726427747	333090.29726427747	333090.29726427747	333090.29726427747	333090.29726427747	333090.29726427747	333090.29726427747	333090.29726427747	333090.29726427747
333090.29726427747	333090.29726427747	333090.29726427747	333090.29726427747	333090.29726427747	333090.29726427747	333090.29726427747	333090.29726427747	333090.29726427747	333090.29726427747	333090.29726427747	333090.29726427747	333090.29726427747	333090.29726427747	333090.29726427747	333090.29726427747	333090.29726427747	333090.29726427747	333090.29726427747	333090.29726427747	333090.29726427747	333090.29726427747	333090.29726427747	333090.29726427747	333090.29726427747	333090.29726427747	333090.29726427747	333090.29726427747	333090.29726427747	333090.29726427747
333090.29726427747	333090.29726427747	333090.29726427747	333090.29726427747	333090.29726427747	333090.29726427747	333090.29726427747	333090.29726427747	333090.29726427747	333090.29726427747	333090.29726427747	333090.29726427747	333090.29726427747	333090.29726427747	333090.29726427747	333090.29726427747	333090.29726427747	333090.29726427747	333090.29726427747	333090.29726427747	333090.29726427747	333090.29726427747	333090.29726427747	333090.29726427747	333090.29726427747	333090.29726427747	333090.29726427747	333090.29726427747	333090.29726427747	333090.29726427747
333090.29726427747	333090.29726427747	333090.29726427747	333090.29726427747	333090.29726427747	333090.29726427747	333090.29726427747	333090.29726427747	333090.29726427747	333090.29726427747	333090.29726427747	333090.29726427747	333090.29726427747	333090.29726427747	333090.29726427747	333090.29726427747	333090.29726427747	333090.29726427747	333090.29726427747	333090.29726427747	333090.29726427747	333090.29726427747	333090.29726427747	333090.29726427747	333090.29726427747	333090.29726427747	333090.29726427747	333090.29726427747	333090.29726427747	333090.29726427747
333090.29726427747	333090.29726427747	333090.29726427747	333090.29726427747	333090.29726427747	333090.29726427747	333090.29726427747	333090.29726427747	333090.29726427747	333090.29726427747	333090.29726427747	333090.29726427747	333090.29726427747	333090.29726427747	333090.29726427747	333090.29726427747	333090.29726427747	333090.29726427747	333090.29726427747	333090.29726427747	333090.29726427747	333090.29726427747	333090.29726427747	333090.29726427747	333090.29726427747	333090.29726427747	333090.29726427747	333090.29726427747	333090.29726427747	333090.29726427747
333090.29726427747	333090.29726427747	333090.29726427747	333090.29726427747	333090.29726427747	333090.29726427747	333090.29726427747	333090.29726427747	333090.29726427747	333090.29726427747	333090.29726427747	333090.29726427747	333090.29726427747	333090.29726427747	333090.29726427747	333090.29726427747	333090.29726427747	333090.29726427747	333090.29726427747	333090.29726427747	333090.29726427747	333090.29726427747	333090.29726427747	333090.29726427747	333090.29726427747	333090.29726427747	333090.29726427747	333090.29726427747	333090.29726427747	333090.29726427747
333090.29726427747	333090.29726427747	333090.29726427747	333090.29726427747	333090.29726427747	333090.29726427747	333090.29726427747	333090.29726427747	333090.29726427747	333090.29726427747	333090.29726427747	333090.29726427747	333090.29726427747	333090.29726427747	333090.29726427747	333090.29726427747	333090.29726427747	333090.29726427747	333090.29726427747	333090.29726427747	333090.29726427747	333090.29726427747	333090.29726427747	333090.29726427747	333090.29726427747	333090.29726427747	333090.29726427747	333090.29726427747	333090.29726427747	333090.29726427747
333090.29726427747	333090.29726427747	333090.29726427747	333090.29726427747	333090.29726427747	333090.29726427747	333090.29726427747	333090.29726427747	333090.29726427747	333090.29726427747	333090.29726427747	333090.29726427747	333090.29726427747	333090.29726427747	333090.29726427747	333090.29726427747	333090.29726427747	333090.29726427747	333090.29726427747	333090.29726427747	333090.29726427747	333090.29726427747	333090.29726427747	333090.29726427747	333090.29726427747	333090.29726427747	333090.29726427747	333090.29726427747	333090.29726427747	333090.29726427747
333090.29726427747	333090.29726427747	333090.29726427747	333090.29726427747	333090.29726427747	333090.29726427747	333090.29726427747	333090.29726427747	333090.29726427747	333090.29726427747	333090.29726427747	333090.29726427747	333090.29726427747	333090.29726427747	333090.29726427747	333090.29726427747	333090.29726427747	333090.29726427747	333090.29726427747	333090.29726427747	333090.29726427747	333090.29726427747	333090.29726427747	333090.29726427747	333090.29726427747	333090.29726427747	333090.29726427747	333090.29726427747	333090.29726427747	333090.29726427747
333090.29726427747	333090.29726427747	333090.29726427747	333090.29726427747	333090.29726427747	333090.29726427747	333090.29726427747	333090.29726427747	333090.29726427747	333090.29726427747	333090.29726427747	333090.29726427747	333090.29726427747	333090.29726427747	333090.29726427747	333090.29726427747	333090.29726427747	333090.29726427747	333090.29726427747	333090.29726427747	333090.29726427747	333090.29726427747	333090.29726427747	333090.29726427747	333090.29726427747	333090.29726427747	333090.29726427747	333090.29726427747	333090.29726427747	333090.29726427747
333090.29726427747	333090.29726427747	333090.29726427747	333090.29726427747	333090.29726427747	333090.29726427747	333090.29726427747	333090.29726427747	333090.29726427747	333090.29726427747	333090.29726427747	333090.29726427747	333090.29726427747	333090.29726427747	333090.29726427747	333090.29726427747	333090.29726427747	333090.29726427747	333090.29726427747	333090.29726427747	333090.29726427747	333090.29726427747	333090.29726427747	333090.29726427747	333090.29726427747	333090.29726427747	333090.29726427747	333090.29726427747	333090.29726427747	333090.29726427747
333090.29726427747	333090.29726427747	333090.29726427747	333090.29726427747	333090.29726427747	333090.29726427747	333090.29726427747	333090.29726427747	333090.29726427747	333090.29726427747	333090.29726427747	333090.29726427747	333090.29726427747	333090.29726427747	333090.29726427747	333090.29726427747	333090.29726427747	333090.29726427747	333090.29726427747	333090.29726427747	333090.29726427747	333090.29726427747	333090.29726427747	333090.29726427747	333090.29726427747	333090.29726427747	333090.29726427747	333090.29726427747	333090.29726427747	333090.29726427747
333090.29726427747	333090.29726427747	333090.29726427747	333090.29726427747	333090.29726427747	333090.29726427747	333090.29726427747	333090.29726427747	333090.29726427747	333090.29726427747	333090.29726427747	333090.29726427747	333090.29726427747	333090.29726427747	333090.29726427747	333090.29726427747	333090.29726427747	333090.29726427747	333090.29726427747	333090.29726427747	333090.29726427747	333090.29726427747	333090.29726427747	333090.29726427747	333090.29726427747	333090.29726427747	333090.29726427747	333090.29726427747	333090.29726427747	333090.29726427747
333090.29726427747	333090.29726427747	333090.29726427747	333090.29726427747	333090.29726427747	333090.29726427747	333090.29726427747	333090.29726427747	333090.29726427747	333090.29726427747	333090.29726427747	333090.29726427747	333090.29726427747	333090.29726427747	333090.29726427747	333090.29726427747	333090.29726427747	333090.29726427747	333090.29726427747	333090.29726427747	333090.29726427747	333090.29726427747	333090.29726427747	333090.29726427747	333090.29726427747	333090.29726427747	333090.29726427747	333090.29726427747	333090.29726427747	333090.29726427747
333090.29726427747	333090.29726427747	333090.29726427747	333090.29726427747	333090.29726427747	333090.29726427747	333090.29726427747	333090.29726427747	333090.29726427747	333090.29726427747	333090.29726427747	333090.29726427747	333090.29726427747	333090.29726427747	333090.29726427747	333090.29726427747	333090.29726427747	333090.29726427747	333090.29726427747	333090.29726427747	333090.29726427747	333090.29726427747	333090.29726427747	333090.29726427747	333090.29726427747	333090.29726427747	333090.29726427747	333090.29726427747	333090.29726427747	333090.29726427747
333090.29726427747	333090.29726427747	333090.29726427747	333090.29726427747	333090.29726427747	333090.29726427747	333090.29726427747	333090.29726427747	333090.29726427747	333090.29726427747	333090.29726427747	333090.29726427747	333090.29726427747	333090.29726427747	333090.29726427747	333090.29726427747	333090.29726427747	333090.29726427747	333090.29726427747	333090.29726427747	333090.29726427747	333090.29726427747	333090.29726427747	333090.29726427747	333090.29726427747	333090.29726427747	333090.29726427747	333090.29726427747	333090.29726427747	333090.29726427747
333090.29726427747	333090.29726427747	333090.29726427747	333090.29726427747	333090.29726427747	333090.29726427747	333090.29726427747	333090.29726427747	333090.29726427747	333090.29726427747	333090.29726427747	333090.29726427747	333090.29726427747	333090.29726427747	333090.29726427747	333090.29726427747	333090.29726427747	333090.29726427747	333090.29726427747	333090.29726427747	333090.29726427747	333090.29726427747	333090.29726427747	333090.29726427747	333090.29726427747	333090.29726427747	333090.29726427747	333090.29726427747	333090.29726427747	333090.29726427747
333090.29726427747	333090.29726427747	333090.29726427747	333090.29726427747	333090.29726427747	333090.29726427747	333090.29726427747	333090.29726427747	333090.29726427747	333090.29726427747	333090.29726427747	333090.29726427747	333090.29726427747	333090.29726427747	333090.29726427747	333090.29726427747	333090.29726427747	333090.29726427747	333090.29726427747	333090.29726427747	333090.29726427747	333090.29726427747	333090.29726427747	333090.29726427747	333090.29726427747	333090.29726427747	333090.29726427747	333090.29726427747	333090.29726427747	333090.29726427747
333090.29726427747	333090.29726427747	333090.29726427747	333090.29726427747	333090.29726427747	333090.29726427747	333090.29726427747	333090.29726427747	333090.29726427747	333090.29726427747	333090.29726427747	333090.29726427747	333090.29726427747	333090.29726427747	333090.29726427747	333090.29726427747	333090.29726427747	333090.29726427747	333090.29726427747	333090.29726427747	333090.29726427747	333090.29726427747	333090.29726427747	333090.29726427747	333090.29726427747	333090.29726427747	333090.29726427747	333090.29726427747	333090.29726427747	333090.29726427747
333090.29726427747	333090.29726427747	333090.29726427747	333090.29726427747	333090.29726427747	333090.29726427747	333090.29726427747	333090.29726427747	333090.29726427747	333090.29726427747	333090.29726427747	333090.29726427747	333090.29726427747	333090.29726427747	333090.29726427747	333090.29726427747	333090.29726427747	333090.29726427747	333090.29726427747	333090.29726427747	333090.29726427747	333090.29726427747	333090.29726427747	333090.29726427747	333090.29726427747	333090.29726427747	333090.29726427747	333090.29726427747	333090.29726427747	333090.29726427747
333090.29726427747	333090.29726427747	333090.29726427747	333090.29726427747	333090.29726427747	333090.29726427747	333090.29726427747	333090.29726427747	333090.29726427747	333090.29726427747	333090.29726427747	333090.29726427747	333090.29726427747	333090.29726427747	333090.29726427747	333090.29726427747	333090.29726427747	333090.29726427747	333090.29726427747	333090.29726427747	333090.29726427747	333090.29726427747	333090.29726427747	333090.29726427747	333090.29726427747	333090.29726427747	333090.29726427747	333090.29726427747	333090.29726427747	333090.29726427747
333090.29726427747	333090.29726427747	333090.29726427747	333090.29726427747	333090.29726427747	333090.29726427747	333090.29726427747	333090.29726427747	333090.29726427747	333090.29726427747	333090.29726427747	333090.29726427747	333090.29726427747	333090.29726427747	333090.29726427747	333090.29726427747	333090.29726427747	333090.29726427747	333090.29726427747	333090.29726427747	333090.29726427747	333090.29726427747	333090.29726427747	333090.29726427747	333090.29726427747	333090.29726427747	333090.29726427747	333090.29726427747	333090.29726427747	333090.29726427747
333090.29726427747	333090.29726427747	333090.29726427747	333090.29726427747	333090.29726427747	333090.29726427747	333090.29726427747	333090.29726427747	333090.29726427747	333090.29726427747	333090.29726427747	333090.29726427747	333090.29726427747	333090.29726427747	333090.29726427747	333090.29726427747	333090.29726427747	333090.29726427747	333090.29726427747	333090.29726427747	333090.29726427747	333090.29726427747	333090.29726427747	333090.29726427747	333090.29726427747	333090.29726427747	333090.29726427747	333090.29726427747	333090.29726427747	333090.29726427747
333090.29726427747	333090.29726427747	333090.29726427747	333090.29726427747	333090.29726427747	333090.29726427747	333090.29726427747	333090.29726427747	333090.29726427747	333090.29726427747	333090.29726427747	333090.29726427747	333090.29726427747	333090.29726427747	333090.29726427747	333090.29726427747	333090.29726427747	333090.29726427747	333090.29726427747	333090.29726427747	333090.29726427747	333090.29726427747	333090.29726427747	333090.29726427747	333090.29726427747	333090.29726427747	333090.29726427747	333090.29726427747	333090.29726427747	333090.29726427747
333090.29726427747	333090.29726427747	333090.29726427747	333090.29726427747	333090.29726427747	333090.29726427747	333090.29726427747	333090.29726427747	333090.29726427747	333090.29726427747	333090.29726427747	333090.29726427747	333090.29726427747	333090.29726427747	333090.29726427747	333090.29726427747	333090.29726427747	333090.29726427747	333090.29726427747	333090.29726427747	333090.29726427747	333090.29726427747	333090.29726427747	333090.29726427747	333090.29726427747	333090.29726427747	333090.29726427747	333090.29726427747	333090.29726427747	333090.29726427747
333090.29726427747	333090.29726427747	333090.29726427747	333090.29726427747	333090.29726427747	333090.29726427747	333090.29726427747	333090.29726427747	333090.29726427747	333090.29726427747	333090.29726427747	333090.29726427747	333090.29726427747	333090.29726427747	333090.29726427747	333090.29726427747	333090.29726427747	333090.29726427747	333090.29726427747	333090.29726427747	333090.29726427747	333090.29726427747	333090.29726427747	333090.29726427747	333090.29726427747	333090.29726427747	333090.29726427747	333090.29726427747	333090.29726427747	333090.29726427747
333090.29726427747	333090.29726427747	333090.29726427747	333090.29726427747	333090.29726427747	333090.29726427747	333090.29726427747	333090.29726427747	333090.29726427747	333090.29726427747	333090.29726427747	333090.29726427747	333090.29726427747	333090.29726427747	333090.29726427747	333090.29726427747	333090.29726427747	333090.29726427747	333090.29726427747	333090.29726427747	333090.29726427747	333090.29726427747	333090.29726427747	333090.29726427747	333090.29726427747	333090.29726427747	333090.29726427747	333090.29726427747	333090.29726427747	333090.29726427747
333090.29726427747	333090.29726427747	333090.29726427747	333090.29726427747	333090.29726427747	333090.29726427747	333090.29726427747	333090.29726427747	333090.29726427747	333090.29726427747	333090.29726427747	333090.29726427747	333090.29726427747	333090.29726427747	333090.29726427747	333090.29726427747	333090.29726427747	333090.29726427747	333090.29726427747	333090.29726427747	333090.29726427747	333090.29726427747	333090.29726427747	333090.29726427747	333090.29726427747	333090.29726427747	333090.29726427747	333090.29726427747	333090.29726427747	333090.29726427747
333090.29726427747	333090.29726427747	333090.29726427747	333090.29726427747	333090.29726427747	333090.29726427747	333090.29726427747	333090.29726427747	333090.29726427747	333090.29726427747	333090.29726427747	333090.29726427747	333090.29726427747	333090.29726427747	333090.29726427747	333090.29726427747	333090.29726427747	333090.29726427747	333090.29726427747	333090.29726427747	333090.29726427747	333090.29726427747	333090.29726427747	333090.29726427747	333090.29726427747	333090.29726427747	333090.29726427747	333090.29726427747	333090.29726427747	333090.29726427747
328185.4663124169	328185.4663124169	328185.4663124169	328185.4663124169	328185.4663124169	328185.4663124169	328185.4663124169	328185.4663124169	328185.4663124169	328185.4663124169	328185.4663124169	328185.4663124169	328185.4663124169	328185.4663124169	328185.4663124169	328185.4663124169	328185.4663124169	328185.4663124169	328185.4663124169	328185.4663124169	328185.4663124169	328185.4663124169	328185.4663124169	328185.4663124169	328185.4663124169	328185.4663124169	328185.4663124169	328185.4663124169	328185.4663124169	328185.4663124169
328185.4663124169	328185.4663124169	328185.4663124169	328185.4663124169	328185.4663124169	328185.4663124169	328185.4663124169	328185.4663124169	328185.4663124169	328185.4663124169	328185.4663124169	328185.4663124169	328185.4663124169	328185.4663124169	328185.4663124169	328185.4663124169	328185.4663124169	328185.4663124169	328185.4663124169	328185.4663124169	328185.4663124169	328185.4663124169	328185.4663124169	328185.4663124169	328185.4663124169	328185.4663124169	328185.4663124169	328185.4663124169	328185.4663124169	328185.4663124169
328185.4663124169	328185.4663124169	328185.4663124169	328185.4663124169	328185.4663124169	328185.4663124169	328185.4663124169	328185.4663124169	328185.4663124169	328185.4663124169	328185.4663124169	328185.4663124169	328185.4663124169	328185.4663124169	328185.4663124169	328185.4663124169	328185.4663124169	328185.4663124169	328185.4663124169	328185.4663124169	328185.4663124169	328185.4663124169	328185.4663124169	328185.4663124169	328185.4663124169	328185.4663124169	328185.4663124169	328185.4663124169	328185.4663124169	328185.4663124169
328185.4663124169	328185.4663124169	328185.4663124169	328185.4663124169	328185.4663124169	328185.4663124169	328185.4663124169	328185.4663124169	328185.4663124169	328185.4663124169	328185.4663124169	328185.4663124169	328185.4663124169	328185.4663124169	328185.4663124169	328185.4663124169	328185.4663124169	328185.4663124169	328185.4663124169	328185.4663124169	328185.4663124169	328185.4663124169	328185.4663124169	328185.4663124169	328185.4663124169	328185.4663124169	328185.4663124169	328185.4663124169	328185.4663124169	328185.4663124169
328185.4663124169	328185.4663124169	328185.4663124169	328185.4663124169	328185.4663124169	328185.4663124169	328185.4663124169	328185.4663124169	328185.4663124169	328185.4663124169	328185.4663124169	328185.4663124169	328185.4663124169	328185.4663124169	328185.4663124169	328185.4663124169	328185.4663124169	328185.4663124169	328185.4663124169	328185.4663124169	328185.4663124169	328185.4663124169	328185.4663124169	328185.4663124169	328185.4663124169	328185.4663124169	328185.4663124169	328185.4663124169	328185.4663124169	328185.4663124169
328185.4663124169	328185.4663124169	328185.4663124169	328185.4663124169	328185.4663124169	328185.4663124169	328185.4663124169	328185.4663124169	328185.4663124169	328185.4663124169	328185.4663124169	328185.4663124169	328185.4663124169	328185.4663124169	328185.4663124169	328185.4663124169	328185.4663124169	328185.4663124169	328185.4663124169	328185.4663124169	328185.4663124169	328185.4663124169	328185.4663124169	328185.4663124169	328185.4663124169	328185.4663124169	328185.4663124169	328185.4663124169	328185.4663124169	328185.4663124169
320713.4053439924	320713.4053439924	320713.4053439924	320713.4053439924	320713.4053439924	320713.4053439924	320713.4053439924	320713.4053439924	320713.4053439924	320713.4053439924	320713.4053439924	320713.4053439924	320713.4053439924	320713.4053439924	320713.4053439924	320713.4053439924	320713.4053439924	320713.4053439924	320713.4053439924	320713.4053439924	320713.4053439924	320713.4053439924	320713.4053439924	320713.4053439924	320713.4053439924	320713.4053439924	320713.4053439924	320713.4053439924	320713.4053439924	320713.4053439924
313057.3558035072	313057.3558035072	313057.3558035072	313057.3558035072	313057.3558035072	313057.3558035072	313057.3558035072	313057.3558035072	313057.3558035072	313057.3558035072	313057.3558035072	313057.3558035072	313057.3558035072	313057.3558035072	313057.3558035072	313057.3558035072	313057.3558035072	313057.3558035072	313057.3558035072	313057.3558035072	313057.3558035072	313057.3558035072	313057.3558035072	313057.3558035072	313057.3558035072	313057.3558035072	313057.3558035072	313057.3558035072	313057.3558035072	313057.3558035072
313057.3558035072	313057.3558035072	313057.3558035072	313057.3558035072	313057.3558035072	313057.3558035072	313057.3558035072	313057.3558035072	313057.3558035072	313057.3558035072	313057.3558035072	313057.3558035072	313057.3558035072	313057.3558035072	313057.3558035072	313057.3558035072	313057.3558035072	313057.3558035072	313057.3558035072	313057.3558035072	313057.3558035072	313057.3558035072	313057.3558035072	313057.3558035072	313057.3558035072	313057.3558035072	313057.3558035072	313057.3558035072	313057.3558035072	313057.3558035072
313057.3558035072	313057.3558035072	313057.3558035072	313057.3558035072	313057.3558035072	313057.3558035072	313057.3558035072	313057.3558035072	313057.3558035072	313057.3558035072	313057.3558035072	313057.3558035072	313057.3558035072	313057.3558035072	313057.3558035072	313057.3558035072	313057.3558035072	313057.3558035072	313057.3558035072	313057.3558035072	313057.3558035072	313057.3558035072	313057.3558035072	313057.3558035072	313057.3558035072	313057.3558035072	313057.3558035072	313057.3558035072	313057.3558035072	313057.3558035072
313057.3558035072	313057.3558035072	313057.3558035072	313057.3558035072	313057.3558035072	313057.3558035072	313057.3558035072	313057.3558035072	313057.3558035072	313057.3558035072	313057.3558035072	313057.3558035072	313057.3558035072	313057.3558035072	313057.3558035072	313057.3558035072	313057.3558035072	313057.3558035072	313057.3558035072	313057.3558035072	313057.3558035072	313057.3558035072	313057.3558035072	313057.3558035072	313057.3558035072	313057.3558035072	313057.3558035072	313057.3558035072	313057.3558035072	313057.3558035072
313057.3558035072	313057.3558035072	313057.3558035072	313057.3558035072	313057.3558035072	313057.3558035072	313057.3558035072	313057.3558035072	313057.3558035072	313057.3558035072	313057.3558035072	313057.3558035072	313057.3558035072	313057.3558035072	313057.3558035072	313057.3558035072	313057.3558035072	313057.3558035072	313057.3558035072	313057.3558035072	313057.3558035072	313057.3558035072	313057.3558035072	313057.3558035072	313057.3558035072	313057.3558035072	313057.3558035072	313057.3558035072	313057.3558035072	313057.3558035072
313057.3558035072	313057.3558035072	313057.3558035072	313057.3558035072	313057.3558035072	313057.3558035072	313057.3558035072	313057.3558035072	313057.3558035072	313057.3558035072	313057.3558035072	313057.3558035072	313057.3558035072	313057.3558035072	313057.3558035072	313057.3558035072	313057.3558035072	313057.3558035072	313057.3558035072	313057.3558035072	313057.3558035072	313057.3558035072	313057.3558035072	313057.3558035072	313057.3558035072	313057.3558035072	313057.3558035072	313057.3558035072	313057.3558035072	313057.3558035072
309489.9497644699	309489.9497644699	309489.9497644699	309489.9497644699	309489.9497644699	309489.9497644699	309489.9497644699	309489.9497644699	309489.9497644699	309489.9497644699	309489.9497644699	309489.9497644699	309489.9497644699	309489.9497644699	309489.9497644699	309489.9497644699	309489.9497644699	309489.9497644699	309489.9497644699	309489.9497644699	309489.9497644699	309489.9497644699	309489.9497644699	309489.9497644699	309489.9497644699	309489.9497644699	309489.9497644699	309489.9497644699	309489.9497644699	309489.9497644699
309489.9497644699	309489.9497644699	309489.9497644699	309489.9497644699	309489.9497644699	309489.9497644699	309489.9497644699	309489.9497644699	309489.9497644699	309489.9497644699	309489.9497644699	309489.9497644699	309489.9497644699	309489.9497644699	309489.9497644699	309489.9497644699	309489.9497644699	309489.9497644699	309489.9497644699	309489.9497644699	309489.9497644699	309489.9497644699	309489.9497644699	309489.9497644699	309489.9497644699	309489.9497644699	309489.9497644699	309489.9497644699	309489.9497644699	309489.9497644699
309489.9497644699	309489.9497644699	309489.9497644699	309489.9497644699	309489.9497644699	309489.9497644699	309489.9497644699	309489.9497644699	309489.9497644699	309489.9497644699	309489.9497644699	309489.9497644699	309489.9497644699	309489.9497644699	309489.9497644699	309489.9497644699	309489.9497644699	309489.9497644699	309489.9497644699	309489.9497644699	309489.9497644699	309489.9497644699	309489.9497644699	309489.9497644699	309489.9497644699	309489.9497644699	309489.9497644699	309489.9497644699	309489.9497644699	309489.9497644699
309489.9497644699	309489.9497644699	309489.9497644699	309489.9497644699	309489.9497644699	309489.9497644699	309489.9497644699	309489.9497644699	309489.9497644699	309489.9497644699	309489.9497644699	309489.9497644699	309489.9497644699	309489.9497644699	309489.9497644699	309489.9497644699	309489.9497644699	309489.9497644699	309489.9497644699	309489.9497644699	309489.9497644699	309489.9497644699	309489.9497644699	309489.9497644699	309489.9497644699	309489.9497644699	309489.9497644699	309489.9497644699	309489.9497644699	309489.9497644699
309489.9497644699	309489.9497644699	309489.9497644699	309489.9497644699	309489.9497644699	309489.9497644699	309489.9497644699	309489.9497644699	309489.9497644699	309489.9497644699	309489.9497644699	309489.9497644699	309489.9497644699	309489.9497644699	309489.9497644699	309489.9497644699	309489.9497644699	309489.9497644699	309489.9497644699	309489.9497644699	309489.9497644699	309489.9497644699	309489.9497644699	309489.9497644699	309489.9497644699	309489.9497644699	309489.9497644699	309489.9497644699	309489.9497644699	309489.9497644699
298277.84892629134	298277.84892629134	298277.84892629134	298277.84892629134	298277.84892629134	298277.84892629134	298277.84892629134	298277.84892629134	298277.84892629134	298277.84892629134	298277.84892629134	298277.84892629134	298277.84892629134	298277.84892629134	298277.84892629134	298277.84892629134	298277.84892629134	298277.84892629134	298277.84892629134	298277.84892629134	298277.84892629134	298277.84892629134	298277.84892629134	298277.84892629134	298277.84892629134	298277.84892629134	298277.84892629134	298277.84892629134	298277.84892629134	298277.84892629134
298277.84892629134	298277.84892629134	298277.84892629134	298277.84892629134	298277.84892629134	298277.84892629134	298277.84892629134	298277.84892629134	298277.84892629134	298277.84892629134	298277.84892629134	298277.84892629134	298277.84892629134	298277.84892629134	298277.84892629134	298277.84892629134	298277.84892629134	298277.84892629134	298277.84892629134	298277.84892629134	298277.84892629134	298277.84892629134	298277.84892629134	298277.84892629134	298277.84892629134	298277.84892629134	298277.84892629134	298277.84892629134	298277.84892629134	298277.84892629134
298277.84892629134	298277.84892629134	298277.84892629134	298277.84892629134	298277.84892629134	298277.84892629134	298277.84892629134	298277.84892629134	298277.84892629134	298277.84892629134	298277.84892629134	298277.84892629134	298277.84892629134	298277.84892629134	298277.84892629134	298277.84892629134	298277.84892629134	298277.84892629134	298277.84892629134	298277.84892629134	298277.84892629134	298277.84892629134	298277.84892629134	298277.84892629134	298277.84892629134	298277.84892629134	298277.84892629134	298277.84892629134	298277.84892629134	298277.84892629134
298277.84892629134	298277.84892629134	298277.84892629134	298277.84892629134	298277.84892629134	298277.84892629134	298277.84892629134	298277.84892629134	298277.84892629134	298277.84892629134	298277.84892629134	298277.84892629134	298277.84892629134	298277.84892629134	298277.84892629134	298277.84892629134	298277.84892629134	298277.84892629134	298277.84892629134	298277.84892629134	298277.84892629134	298277.84892629134	298277.84892629134	298277.84892629134	298277.84892629134	298277.84892629134	298277.84892629134	298277.84892629134	298277.84892629134	298277.84892629134
298277.84892629134	298277.84892629134	298277.84892629134	298277.84892629134	298277.84892629134	298277.84892629134	298277.84892629134	298277.84892629134	298277.84892629134	298277.84892629134	298277.84892629134	298277.84892629134	298277.84892629134	298277.84892629134	298277.84892629134	298277.84892629134	298277.84892629134	298277.84892629134	298277.84892629134	298277.84892629134	298277.84892629134	298277.84892629134	298277.84892629134	298277.84892629134	298277.84892629134	298277.84892629134	298277.84892629134	298277.84892629134	298277.84892629134	298277.84892629134
298277.84892629134	298277.84892629134	298277.84892629134	298277.84892629134	298277.84892629134	298277.84892629134	298277.84892629134	298277.84892629134	298277.84892629134	298277.84892629134	298277.84892629134	298277.84892629134	298277.84892629134	298277.84892629134	298277.84892629134	298277.84892629134	298277.84892629134	298277.84892629134	298277.84892629134	298277.84892629134	298277.84892629134	298277.84892629134	298277.84892629134	298277.84892629134	298277.84892629134	298277.84892629134	298277.84892629134	298277.84892629134	298277.84892629134	298277.84892629134
296056.079659165	296056.079659165	296056.079659165	296056.079659165	296056.079659165	296056.079659165	296056.079659165	296056.079659165	296056.079659165	296056.079659165	296056.079659165	296056.079659165	296056.079659165	296056.079659165	296056.079659165	296056.079659165	296056.079659165	296056.079659165	296056.079659165	296056.079659165	296056.079659165	296056.079659165	296056.079659165	296056.079659165	296056.079659165	296056.079659165	296056.079659165	296056.079659165	296056.079659165	296056.079659165
296056.079659165	296056.079659165	296056.079659165	296056.079659165	296056.079659165	296056.079659165	296056.079659165	296056.079659165	296056.079659165	296056.079659165	296056.079659165	296056.079659165	296056.079659165	296056.079659165	296056.079659165	296056.079659165	296056.079659165	296056.079659165	296056.079659165	296056.079659165	296056.079659165	296056.079659165	296056.079659165	296056.079659165	296056.079659165	296056.079659165	296056.079659165	296056.079659165	296056.079659165	296056.079659165
296056.079659165	296056.079659165	296056.079659165	296056.079659165	296056.079659165	296056.079659165	296056.079659165	296056.079659165	296056.079659165	296056.079659165	296056.079659165	296056.079659165	296056.079659165	296056.079659165	296056.079659165	296056.079659165	296056.079659165	296056.079659165	296056.079659165	296056.079659165	296056.079659165	296056.079659165	296056.079659165	296056.079659165	296056.079659165	296056.079659165	296056.079659165	296056.079659165	296056.079659165	296056.079659165
295368.49662990676	295368.49662990676	295368.49662990676	295368.49662990676	295368.49662990676	295368.49662990676	295368.49662990676	295368.49662990676	295368.49662990676	295368.49662990676	295368.49662990676	295368.49662990676	295368.49662990676	295368.49662990676	295368.49662990676	295368.49662990676	295368.49662990676	295368.49662990676	295368.49662990676	295368.49662990676	295368.49662990676	295368.49662990676	295368.49662990676	295368.49662990676	295368.49662990676	295368.49662990676	295368.49662990676	295368.49662990676	295368.49662990676	295368.49662990676
284804.74962043983	284804.74962043983	284804.74962043983	284804.74962043983	284804.74962043983	284804.74962043983	284804.74962043983	284804.74962043983	284804.74962043983	284804.74962043983	284804.74962043983	284804.74962043983	284804.74962043983	284804.74962043983	284804.74962043983	284804.74962043983	284804.74962043983	284804.74962043983	284804.74962043983	284804.74962043983	284804.74962043983	284804.74962043983	284804.74962043983	284804.74962043983	284804.74962043983	284804.74962043983	284804.74962043983	284804.74962043983	284804.74962043983	284804.74962043983
284804.74962043983	284804.74962043983	284804.74962043983	284804.74962043983	284804.74962043983	284804.74962043983	284804.74962043983	284804.74962043983	284804.74962043983	284804.74962043983	284804.74962043983	284804.74962043983	284804.74962043983	284804.74962043983	284804.74962043983	284804.74962043983	284804.74962043983	284804.74962043983	284804.74962043983	284804.74962043983	284804.74962043983	284804.74962043983	284804.74962043983	284804.74962043983	284804.74962043983	284804.74962043983	284804.74962043983	284804.74962043983	284804.74962043983	284804.74962043983
284804.74962043983	284804.74962043983	284804.74962043983	284804.74962043983	284804.74962043983	284804.74962043983	284804.74962043983	284804.74962043983	284804.74962043983	284804.74962043983	284804.74962043983	284804.74962043983	284804.74962043983	284804.74962043983	284804.74962043983	284804.74962043983	284804.74962043983	284804.74962043983	284804.74962043983	284804.74962043983	284804.74962043983	284804.74962043983	284804.74962043983	284804.74962043983	284804.74962043983	284804.74962043983	284804.74962043983	284804.74962043983	284804.74962043983	284804.74962043983
284804.74962043983	284804.74962043983	284804.74962043983	284804.74962043983	284804.74962043983	284804.74962043983	284804.74962043983	284804.74962043983	284804.74962043983	284804.74962043983	284804.74962043983	284804.74962043983	284804.74962043983	284804.74962043983	284804.74962043983	284804.74962043983	284804.74962043983	284804.74962043983	284804.74962043983	284804.74962043983	284804.74962043983	284804.74962043983	284804.74962043983	284804.74962043983	284804.74962043983	284804.74962043983	284804.74962043983	284804.74962043983	284804.74962043983	284804.74962043983
284804.74962043983	284804.74962043983	284804.74962043983	284804.74962043983	284804.74962043983	284804.74962043983	284804.74962043983	284804.74962043983	284804.74962043983	284804.74962043983	284804.74962043983	284804.74962043983	284804.74962043983	284804.74962043983	284804.74962043983	284804.74962043983	284804.74962043983	284804.74962043983	284804.74962043983	284804.74962043983	284804.74962043983	284804.74962043983	284804.74962043983	284804.74962043983	284804.74962043983	284804.74962043983	284804.74962043983	284804.74962043983	284804.74962043983	284804.74962043983
281594.1531944008	281594.1531944008	281594.1531944008	281594.1531944008	281594.1531944008	281594.1531944008	281594.1531944008	281594.1531944008	281594.1531944008	281594.1531944008	281594.1531944008	281594.1531944008	281594.1531944008	281594.1531944008	281594.1531944008	281594.1531944008	281594.1531944008	281594.1531944008	281594.1531944008	281594.1531944008	281594.1531944008	281594.1531944008	281594.1531944008	281594.1531944008	281594.1531944008	281594.1531944008	281594.1531944008	281594.1531944008	281594.1531944008	281594.1531944008
281594.1531944008	281594.1531944008	281594.1531944008	281594.1531944008	281594.1531944008	281594.1531944008	281594.1531944008	281594.1531944008	281594.1531944008	281594.1531944008	281594.1531944008	281594.1531944008	281594.1531944008	281594.1531944008	281594.1531944008	281594.1531944008	281594.1531944008	281594.1531944008	281594.1531944008	281594.1531944008	281594.1531944008	281594.1531944008	281594.1531944008	281594.1531944008	281594.1531944008	281594.1531944008	281594.1531944008	281594.1531944008	281594.1531944008	281594.1531944008
281594.1531944008	281594.1531944008	281594.1531944008	281594.1531944008	281594.1531944008	281594.1531944008	281594.1531944008	281594.1531944008	281594.1531944008	281594.1531944008	281594.1531944008	281594.1531944008	281594.1531944008	281594.1531944008	281594.1531944008	281594.1531944008	281594.1531944008	281594.1531944008	281594.1531944008	281594.1531944008	281594.1531944008	281594.1531944008	281594.1531944008	281594.1531944008	281594.1531944008	281594.1531944008	281594.1531944008	281594.1531944008	281594.1531944008	281594.1531944008
278932.21651681775	278932.21651681775	278932.21651681775	278932.21651681775	278932.21651681775	278932.21651681775	278932.21651681775	278932.21651681775	278932.21651681775	278932.21651681775	278932.21651681775	278932.21651681775	278932.21651681775	278932.21651681775	278932.21651681775	278932.21651681775	278932.21651681775	278932.21651681775	278932.21651681775	278932.21651681775	278932.21651681775	278932.21651681775	278932.21651681775	278932.21651681775	278932.21651681775	278932.21651681775	278932.21651681775	278932.21651681775	278932.21651681775	278932.21651681775
278932.21651681775	278932.21651681775	278932.21651681775	278932.21651681775	278932.21651681775	278932.21651681775	278932.21651681775	278932.21651681775	278932.21651681775	278932.21651681775	278932.21651681775	278932.21651681775	278932.21651681775	278932.21651681775	278932.21651681775	278932.21651681775	278932.21651681775	278932.21651681775	278932.21651681775	278932.21651681775	278932.21651681775	278932.21651681775	278932.21651681775	278932.21651681775	278932.21651681775	278932.21651681775	278932.21651681775	278932.21651681775	278932.21651681775	278932.21651681775
278932.21651681775	278932.21651681775	278932.21651681775	278932.21651681775	278932.21651681775	278932.21651681775	278932.21651681775	278932.21651681775	278932.21651681775	278932.21651681775	278932.21651681775	278932.21651681775	278932.21651681775	278932.21651681775	278932.21651681775	278932.21651681775	278932.21651681775	278932.21651681775	278932.21651681775	278932.21651681775	278932.21651681775	278932.21651681775	278932.21651681775	278932.21651681775	278932.21651681775	278932.21651681775	278932.21651681775	278932.21651681775	278932.21651681775	278932.21651681775
278932.21651681775	278932.21651681775	278932.21651681775	278932.21651681775	278932.21651681775	278932.21651681775	278932.21651681775	278932.21651681775	278932.21651681775	278932.21651681775	278932.21651681775	278932.21651681775	278932.21651681775	278932.21651681775	278932.21651681775	278932.21651681775	278932.21651681775	278932.21651681775	278932.21651681775	278932.21651681775	278932.21651681775	278932.21651681775	278932.21651681775	278932.21651681775	278932.21651681775	278932.21651681775	278932.21651681775	278932.21651681775	278932.21651681775	278932.21651681775
278932.21651681775	278932.21651681775	278932.21651681775	278932.21651681775	278932.21651681775	278932.21651681775	278932.21651681775	278932.21651681775	278932.21651681775	278932.21651681775	278932.21651681775	278932.21651681775	278932.21651681775	278932.21651681775	278932.21651681775	278932.21651681775	278932.21651681775	278932.21651681775	278932.21651681775	278932.21651681775	278932.21651681775	278932.21651681775	278932.21651681775	278932.21651681775	278932.21651681775	278932.21651681775	278932.21651681775	278932.21651681775	278932.21651681775	278932.21651681775
278932.21651681775	278932.21651681775	278932.21651681775	278932.21651681775	278932.21651681775	278932.21651681775	278932.21651681775	278932.21651681775	278932.21651681775	278932.21651681775	278932.21651681775	278932.21651681775	278932.21651681775	278932.21651681775	278932.21651681775	278932.21651681775	278932.21651681775	278932.21651681775	278932.21651681775	278932.21651681775	278932.21651681775	278932.21651681775	278932.21651681775	278932.21651681775	278932.21651681775	278932.21651681775	278932.21651681775	278932.21651681775	278932.21651681775	278932.21651681775
270805.9539534124	270805.9539534124	270805.9539534124	270805.9539534124	270805.9539534124	270805.9539534124	270805.9539534124	270805.9539534124	270805.9539534124	270805.9539534124	270805.9539534124	270805.9539534124	270805.9539534124	270805.9539534124	270805.9539534124	270805.9539534124	270805.9539534124	270805.9539534124	270805.9539534124	270805.9539534124	270805.9539534124	270805.9539534124	270805.9539534124	270805.9539534124	270805.9539534124	270805.9539534124	270805.9539534124	270805.9539534124	270805.9539534124	270805.9539534124
270805.9539534124	270805.9539534124	270805.9539534124	270805.9539534124	270805.9539534124	270805.9539534124	270805.9539534124	270805.9539534124	270805.9539534124	270805.9539534124	270805.9539534124	270805.9539534124	270805.9539534124	270805.9539534124	270805.9539534124	270805.9539534124	270805.9539534124	270805.9539534124	270805.9539534124	270805.9539534124	270805.9539534124	270805.9539534124	270805.9539534124	270805.9539534124	270805.9539534124	270805.9539534124	270805.9539534124	270805.9539534124	270805.9539534124	270805.9539534124
267749.58279468503	267749.58279468503	267749.58279468503	267749.58279468503	267749.58279468503	267749.58279468503	267749.58279468503	267749.58279468503	267749.58279468503	267749.58279468503	267749.58279468503	267749.58279468503	267749.58279468503	267749.58279468503	267749.58279468503	267749.58279468503	267749.58279468503	267749.58279468503	267749.58279468503	267749.58279468503	267749.58279468503	267749.58279468503	267749.58279468503	267749.58279468503	267749.58279468503	267749.58279468503	267749.58279468503	267749.58279468503	267749.58279468503	267749.58279468503
265138.8996927845	265138.8996927845	265138.8996927845	265138.8996927845	265138.8996927845	265138.8996927845	265138.8996927845	265138.8996927845	265138.8996927845	265138.8996927845	265138.8996927845	265138.8996927845	265138.8996927845	265138.8996927845	265138.8996927845	265138.8996927845	265138.8996927845	265138.8996927845	265138.8996927845	265138.8996927845	265138.8996927845	265138.8996927845	265138.8996927845	265138.8996927845	265138.8996927845	265138.8996927845	265138.8996927845	265138.8996927845	265138.8996927845	265138.8996927845
265138.8996927845	265138.8996927845	265138.8996927845	265138.8996927845	265138.8996927845	265138.8996927845	265138.8996927845	265138.8996927845	265138.8996927845	265138.8996927845	265138.8996927845	265138.8996927845	265138.8996927845	265138.8996927845	265138.8996927845	265138.8996927845	265138.8996927845	265138.8996927845	265138.8996927845	265138.8996927845	265138.8996927845	265138.8996927845	265138.8996927845	265138.8996927845	265138.8996927845	265138.8996927845	265138.8996927845	265138.8996927845	265138.8996927845	265138.8996927845
265138.8996927845	265138.8996927845	265138.8996927845	265138.8996927845	265138.8996927845	265138.8996927845	265138.8996927845	265138.8996927845	265138.8996927845	265138.8996927845	265138.8996927845	265138.8996927845	265138.8996927845	265138.8996927845	265138.8996927845	265138.8996927845	265138.8996927845	265138.8996927845	265138.8996927845	265138.8996927845	265138.8996927845	265138.8996927845	265138.8996927845	265138.8996927845	265138.8996927845	265138.8996927845	265138.8996927845	265138.8996927845	265138.8996927845	265138.8996927845
265138.8996927845	265138.8996927845	265138.8996927845	265138.8996927845	265138.8996927845	265138.8996927845	265138.8996927845	265138.8996927845	265138.8996927845	265138.8996927845	265138.8996927845	265138.8996927845	265138.8996927845	265138.8996927845	265138.8996927845	265138.8996927845	265138.8996927845	265138.8996927845	265138.8996927845	265138.8996927845	265138.8996927845	265138.8996927845	265138.8996927845	265138.8996927845	265138.8996927845	265138.8996927845	265138.8996927845	265138.8996927845	265138.8996927845	265138.8996927845
265138.8996927845	265138.8996927845	265138.8996927845	265138.8996927845	265138.8996927845	265138.8996927845	265138.8996927845	265138.8996927845	265138.8996927845	265138.8996927845	265138.8996927845	265138.8996927845	265138.8996927845	265138.8996927845	265138.8996927845	265138.8996927845	265138.8996927845	265138.8996927845	265138.8996927845	265138.8996927845	265138.8996927845	265138.8996927845	265138.8996927845	265138.8996927845	265138.8996927845	265138.8996927845	265138.8996927845	265138.8996927845	265138.8996927845	265138.8996927845
265138.8996927845	265138.8996927845	265138.8996927845	265138.8996927845	265138.8996927845	265138.8996927845	265138.8996927845	265138.8996927845	265138.8996927845	265138.8996927845	265138.8996927845	265138.8996927845	265138.8996927845	265138.8996927845	265138.8996927845	265138.8996927845	265138.8996927845	265138.8996927845	265138.8996927845	265138.8996927845	265138.8996927845	265138.8996927845	265138.8996927845	265138.8996927845	265138.8996927845	265138.8996927845	265138.8996927845	265138.8996927845	265138.8996927845	265138.8996927845
265138.8996927845	265138.8996927845	265138.8996927845	265138.8996927845	265138.8996927845	265138.8996927845	265138.8996927845	265138.8996927845	265138.8996927845	265138.8996927845	265138.8996927845	265138.8996927845	265138.8996927845	265138.8996927845	265138.8996927845	265138.8996927845	265138.8996927845	265138.8996927845	265138.8996927845	265138.8996927845	265138.8996927845	265138.8996927845	265138.8996927845	265138.8996927845	265138.8996927845	265138.8996927845	265138.8996927845	265138.8996927845	265138.8996927845	265138.8996927845
265138.8996927845	265138.8996927845	265138.8996927845	265138.8996927845	265138.8996927845	265138.8996927845	265138.8996927845	265138.8996927845	265138.8996927845	265138.8996927845	265138.8996927845	265138.8996927845	265138.8996927845	265138.8996927845	265138.8996927845	265138.8996927845	265138.8996927845	265138.8996927845	265138.8996927845	265138.8996927845	265138.8996927845	265138.8996927845	265138.8996927845	265138.8996927845	265138.8996927845	265138.8996927845	265138.8996927845	265138.8996927845	265138.8996927845	265138.8996927845
260949.73742362994	260949.73742362994	260949.73742362994	260949.73742362994	260949.73742362994	260949.73742362994	260949.73742362994	260949.73742362994	260949.73742362994	260949.73742362994	260949.73742362994	260949.73742362994	260949.73742362994	260949.73742362994	260949.73742362994	260949.73742362994	260949.73742362994	260949.73742362994	260949.73742362994	260949.73742362994	260949.73742362994	260949.73742362994	260949.73742362994	260949.73742362994	260949.73742362994	260949.73742362994	260949.73742362994	260949.73742362994	260949.73742362994	260949.73742362994
260949.73742362994	260949.73742362994	260949.73742362994	260949.73742362994	260949.73742362994	260949.73742362994	260949.73742362994	260949.73742362994	260949.73742362994	260949.73742362994	260949.73742362994	260949.73742362994	260949.73742362994	260949.73742362994	260949.73742362994	260949.73742362994	260949.73742362994	260949.73742362994	260949.73742362994	260949.73742362994	260949.73742362994	260949.73742362994	260949.73742362994	260949.73742362994	260949.73742362994	260949.73742362994	260949.73742362994	260949.73742362994	260949.73742362994	260949.73742362994
255586.0162063969	255586.0162063969	255586.0162063969	255586.0162063969	255586.0162063969	255586.0162063969	255586.0162063969	255586.0162063969	255586.0162063969	255586.0162063969	255586.0162063969	255586.0162063969	255586.0162063969	255586.0162063969	255586.0162063969	255586.0162063969	255586.0162063969	255586.0162063969	255586.0162063969	255586.0162063969	255586.0162063969	255586.0162063969	255586.0162063969	255586.0162063969	255586.0162063969	255586.0162063969	255586.0162063969	255586.0162063969	255586.0162063969	255586.0162063969
255586.0162063969	255586.0162063969	255586.0162063969	255586.0162063969	255586.0162063969	255586.0162063969	255586.0162063969	255586.0162063969	255586.0162063969	255586.0162063969	255586.0162063969	255586.0162063969	255586.0162063969	255586.0162063969	255586.0162063969	255586.0162063969	255586.0162063969	255586.0162063969	255586.0162063969	255586.0162063969	255586.0162063969	255586.0162063969	255586.0162063969	255586.0162063969	255586.0162063969	255586.0162063969	255586.0162063969	255586.0162063969	255586.0162063969	255586.0162063969
255586.0162063969	255586.0162063969	255586.0162063969	255586.0162063969	255586.0162063969	255586.0162063969	255586.0162063969	255586.0162063969	255586.0162063969	255586.0162063969	255586.0162063969	255586.0162063969	255586.0162063969	255586.0162063969	255586.0162063969	255586.0162063969	255586.0162063969	255586.0162063969	255586.0162063969	255586.0162063969	255586.0162063969	255586.0162063969	255586.0162063969	255586.0162063969	255586.0162063969	255586.0162063969	255586.0162063969	255586.0162063969	255586.0162063969	255586.0162063969
255586.0162063969	255586.0162063969	255586.0162063969	255586.0162063969	255586.0162063969	255586.0162063969	255586.0162063969	255586.0162063969	255586.0162063969	255586.0162063969	255586.0162063969	255586.0162063969	255586.0162063969	255586.0162063969	255586.0162063969	255586.0162063969	255586.0162063969	255586.0162063969	255586.0162063969	255586.0162063969	255586.0162063969	255586.0162063969	255586.0162063969	255586.0162063969	255586.0162063969	255586.0162063969	255586.0162063969	255586.0162063969	255586.0162063969	255586.0162063969
254516.01831469583	254516.01831469583	254516.01831469583	254516.01831469583	254516.01831469583	254516.01831469583	254516.01831469583	254516.01831469583	254516.01831469583	254516.01831469583	254516.01831469583	254516.01831469583	254516.01831469583	254516.01831469583	254516.01831469583	254516.01831469583	254516.01831469583	254516.01831469583	254516.01831469583	254516.01831469583	254516.01831469583	254516.01831469583	254516.01831469583	254516.01831469583	254516.01831469583	254516.01831469583	254516.01831469583	254516.01831469583	254516.01831469583	254516.01831469583
250348.7450578414	250348.7450578414	250348.7450578414	250348.7450578414	250348.7450578414	250348.7450578414	250348.7450578414	250348.7450578414	250348.7450578414	250348.7450578414	250348.7450578414	250348.7450578414	250348.7450578414	250348.7450578414	250348.7450578414	250348.7450578414	250348.7450578414	250348.7450578414	250348.7450578414	250348.7450578414	250348.7450578414	250348.7450578414	250348.7450578414	250348.7450578414	250348.7450578414	250348.7450578414	250348.7450578414	250348.7450578414	250348.7450578414	250348.7450578414
250348.7450578414	250348.7450578414	250348.7450578414	250348.7450578414	250348.7450578414	250348.7450578414	250348.7450578414	250348.7450578414	250348.7450578414	250348.7450578414	250348.7450578414	250348.7450578414	250348.7450578414	250348.7450578414	250348.7450578414	250348.7450578414	250348.7450578414	250348.7450578414	250348.7450578414	250348.7450578414	250348.7450578414	250348.7450578414	250348.7450578414	250348.7450578414	250348.7450578414	250348.7450578414	250348.7450578414	250348.7450578414	250348.7450578414	250348.7450578414
250348.7450578414	250348.7450578414	250348.7450578414	250348.7450578414	250348.7450578414	250348.7450578414	250348.7450578414	250348.7450578414	250348.7450578414	250348.7450578414	250348.7450578414	250348.7450578414	250348.7450578414	250348.7450578414	250348.7450578414	250348.7450578414	250348.7450578414	250348.7450578414	250348.7450578414	250348.7450578414	250348.7450578414	250348.7450578414	250348.7450578414	250348.7450578414	250348.7450578414	250348.7450578414	250348.7450578414	250348.7450578414	250348.7450578414	250348.7450578414
250348.7450578414	250348.7450578414	250348.7450578414	250348.7450578414	250348.7450578414	250348.7450578414	250348.7450578414	250348.7450578414	250348.7450578414	250348.7450578414	250348.7450578414	250348.7450578414	250348.7450578414	250348.7450578414	250348.7450578414	250348.7450578414	250348.7450578414	250348.7450578414	250348.7450578414	250348.7450578414	250348.7450578414	250348.7450578414	250348.7450578414	250348.7450578414	250348.7450578414	250348.7450578414	250348.7450578414	250348.7450578414	250348.7450578414	250348.7450578414
250348.7450578414	250348.7450578414	250348.7450578414	250348.7450578414	250348.7450578414	250348.7450578414	250348.7450578414	250348.7450578414	250348.7450578414	250348.7450578414	250348.7450578414	250348.7450578414	250348.7450578414	250348.7450578414	250348.7450578414	250348.7450578414	250348.7450578414	250348.7450578414	250348.7450578414	250348.7450578414	250348.7450578414	250348.7450578414	250348.7450578414	250348.7450578414	250348.7450578414	250348.7450578414	250348.7450578414	250348.7450578414	250348.7450578414	250348.7450578414
250348.7450578414	250348.7450578414	250348.7450578414	250348.7450578414	250348.7450578414	250348.7450578414	250348.7450578414	250348.7450578414	250348.7450578414	250348.7450578414	250348.7450578414	250348.7450578414	250348.7450578414	250348.7450578414	250348.7450578414	250348.7450578414	250348.7450578414	250348.7450578414	250348.7450578414	250348.7450578414	250348.7450578414	250348.7450578414	250348.7450578414	250348.7450578414	250348.7450578414	250348.7450578414	250348.7450578414	250348.7450578414	250348.7450578414	250348.7450578414
247775.35394657013	247775.35394657013	247775.35394657013	247775.35394657013	247775.35394657013	247775.35394657013	247775.35394657013	247775.35394657013	247775.35394657013	247775.35394657013	247775.35394657013	247775.35394657013	247775.35394657013	247775.35394657013	247775.35394657013	247775.35394657013	247775.35394657013	247775.35394657013	247775.35394657013	247775.35394657013	247775.35394657013	247775.35394657013	247775.35394657013	247775.35394657013	247775.35394657013	247775.35394657013	247775.35394657013	247775.35394657013	247775.35394657013	247775.35394657013
247775.35394657013	247775.35394657013	247775.35394657013	247775.35394657013	247775.35394657013	247775.35394657013	247775.35394657013	247775.35394657013	247775.35394657013	247775.35394657013	247775.35394657013	247775.35394657013	247775.35394657013	247775.35394657013	247775.35394657013	247775.35394657013	247775.35394657013	247775.35394657013	247775.35394657013	247775.35394657013	247775.35394657013	247775.35394657013	247775.35394657013	247775.35394657013	247775.35394657013	247775.35394657013	247775.35394657013	247775.35394657013	247775.35394657013	247775.35394657013
247775.35394657013	247775.35394657013	247775.35394657013	247775.35394657013	247775.35394657013	247775.35394657013	247775.35394657013	247775.35394657013	247775.35394657013	247775.35394657013	247775.35394657013	247775.35394657013	247775.35394657013	247775.35394657013	247775.35394657013	247775.35394657013	247775.35394657013	247775.35394657013	247775.35394657013	247775.35394657013	247775.35394657013	247775.35394657013	247775.35394657013	247775.35394657013	247775.35394657013	247775.35394657013	247775.35394657013	247775.35394657013	247775.35394657013	247775.35394657013
247775.35394657013	247775.35394657013	247775.35394657013	247775.35394657013	247775.35394657013	247775.35394657013	247775.35394657013	247775.35394657013	247775.35394657013	247775.35394657013	247775.35394657013	247775.35394657013	247775.35394657013	247775.35394657013	247775.35394657013	247775.35394657013	247775.35394657013	247775.35394657013	247775.35394657013	247775.35394657013	247775.35394657013	247775.35394657013	247775.35394657013	247775.35394657013	247775.35394657013	247775.35394657013	247775.35394657013	247775.35394657013	247775.35394657013	247775.35394657013
247775.35394657013	247775.35394657013	247775.35394657013	247775.35394657013	247775.35394657013	247775.35394657013	247775.35394657013	247775.35394657013	247775.35394657013	247775.35394657013	247775.35394657013	247775.35394657013	247775.35394657013	247775.35394657013	247775.35394657013	247775.35394657013	247775.35394657013	247775.35394657013	247775.35394657013	247775.35394657013	247775.35394657013	247775.35394657013	247775.35394657013	247775.35394657013	247775.35394657013	247775.35394657013	247775.35394657013	247775.35394657013	247775.35394657013	247775.35394657013
247775.35394657013	247775.35394657013	247775.35394657013	247775.35394657013	247775.35394657013	247775.35394657013	247775.35394657013	247775.35394657013	247775.35394657013	247775.35394657013	247775.35394657013	247775.35394657013	247775.35394657013	247775.35394657013	247775.35394657013	247775.35394657013	247775.35394657013	247775.35394657013	247775.35394657013	247775.35394657013	247775.35394657013	247775.35394657013	247775.35394657013	247775.35394657013	247775.35394657013	247775.35394657013	247775.35394657013	247775.35394657013	247775.35394657013	247775.35394657013
246060.09916390709	246060.09916390709	246060.09916390709	246060.09916390709	246060.09916390709	246060.09916390709	246060.09916390709	246060.09916390709	246060.09916390709	246060.09916390709	246060.09916390709	246060.09916390709	246060.09916390709	246060.09916390709	246060.09916390709	246060.09916390709	246060.09916390709	246060.09916390709	246060.09916390709	246060.09916390709	246060.09916390709	246060.09916390709	246060.09916390709	246060.09916390709	246060.09916390709	246060.09916390709	246060.09916390709	246060.09916390709	246060.09916390709	246060.09916390709
246060.09916390709	246060.09916390709	246060.09916390709	246060.09916390709	246060.09916390709	246060.09916390709	246060.09916390709	246060.09916390709	246060.09916390709	246060.09916390709	246060.09916390709	246060.09916390709	246060.09916390709	246060.09916390709	246060.09916390709	246060.09916390709	246060.09916390709	246060.09916390709	246060.09916390709	246060.09916390709	246060.09916390709	246060.09916390709	246060.09916390709	246060.09916390709	246060.09916390709	246060.09916390709	246060.09916390709	246060.09916390709	246060.09916390709	246060.09916390709
244552.94673797523	244552.94673797523	244552.94673797523	244552.94673797523	244552.94673797523	244552.94673797523	244552.94673797523	244552.94673797523	244552.94673797523	244552.94673797523	244552.94673797523	244552.94673797523	244552.94673797523	244552.94673797523	244552.94673797523	244552.94673797523	244552.94673797523	244552.94673797523	244552.94673797523	244552.94673797523	244552.94673797523	244552.94673797523	244552.94673797523	244552.94673797523	244552.94673797523	244552.94673797523	244552.94673797523	244552.94673797523	244552.94673797523	244552.94673797523
242032.5557015687	242032.5557015687	242032.5557015687	242032.5557015687	242032.5557015687	242032.5557015687	242032.5557015687	242032.5557015687	242032.5557015687	242032.5557015687	242032.5557015687	242032.5557015687	242032.5557015687	242032.5557015687	242032.5557015687	242032.5557015687	242032.5557015687	242032.5557015687	242032.5557015687	242032.5557015687	242032.5557015687	242032.5557015687	242032.5557015687	242032.5557015687	242032.5557015687	242032.5557015687	242032.5557015687	242032.5557015687	242032.5557015687	242032.5557015687
242032.5557015687	242032.5557015687	242032.5557015687	242032.5557015687	242032.5557015687	242032.5557015687	242032.5557015687	242032.5557015687	242032.5557015687	242032.5557015687	242032.5557015687	242032.5557015687	242032.5557015687	242032.5557015687	242032.5557015687	242032.5557015687	242032.5557015687	242032.5557015687	242032.5557015687	242032.5557015687	242032.5557015687	242032.5557015687	242032.5557015687	242032.5557015687	242032.5557015687	242032.5557015687	242032.5557015687	242032.5557015687	242032.5557015687	242032.5557015687
242032.5557015687	242032.5557015687	242032.5557015687	242032.5557015687	242032.5557015687	242032.5557015687	242032.5557015687	242032.5557015687	242032.5557015687	242032.5557015687	242032.5557015687	242032.5557015687	242032.5557015687	242032.5557015687	242032.5557015687	242032.5557015687	242032.5557015687	242032.5557015687	242032.5557015687	242032.5557015687	242032.5557015687	242032.5557015687	242032.5557015687	242032.5557015687	242032.5557015687	242032.5557015687	242032.5557015687	242032.5557015687	242032.5557015687	242032.5557015687
242032.5557015687	242032.5557015687	242032.5557015687	242032.5557015687	242032.5557015687	242032.5557015687	242032.5557015687	242032.5557015687	242032.5557015687	242032.5557015687	242032.5557015687	242032.5557015687	242032.5557015687	242032.5557015687	242032.5557015687	242032.5557015687	242032.5557015687	242032.5557015687	242032.5557015687	242032.5557015687	242032.5557015687	242032.5557015687	242032.5557015687	242032.5557015687	242032.5557015687	242032.5557015687	242032.5557015687	242032.5557015687	242032.5557015687	242032.5557015687
242032.5557015687	242032.5557015687	242032.5557015687	242032.5557015687	242032.5557015687	242032.5557015687	242032.5557015687	242032.5557015687	242032.5557015687	242032.5557015687	242032.5557015687	242032.5557015687	242032.5557015687	242032.5557015687	242032.5557015687	242032.5557015687	242032.5557015687	242032.5557015687	242032.5557015687	242032.5557015687	242032.5557015687	242032.5557015687	242032.5557015687	242032.5557015687	242032.5557015687	242032.5557015687	242032.5557015687	242032.5557015687	242032.5557015687	242032.5557015687
240211.17670352475	240211.17670352475	240211.17670352475	240211.17670352475	240211.17670352475	240211.17670352475	240211.17670352475	240211.17670352475	240211.17670352475	240211.17670352475	240211.17670352475	240211.17670352475	240211.17670352475	240211.17670352475	240211.17670352475	240211.17670352475	240211.17670352475	240211.17670352475	240211.17670352475	240211.17670352475	240211.17670352475	240211.17670352475	240211.17670352475	240211.17670352475	240211.17670352475	240211.17670352475	240211.17670352475	240211.17670352475	240211.17670352475	240211.17670352475
233591.9110960571	233591.9110960571	233591.9110960571	233591.9110960571	233591.9110960571	233591.9110960571	233591.9110960571	233591.9110960571	233591.9110960571	233591.9110960571	233591.9110960571	233591.9110960571	233591.9110960571	233591.9110960571	233591.9110960571	233591.9110960571	233591.9110960571	233591.9110960571	233591.9110960571	233591.9110960571	233591.9110960571	233591.9110960571	233591.9110960571	233591.9110960571	233591.9110960571	233591.9110960571	233591.9110960571	233591.9110960571	233591.9110960571	233591.9110960571
233591.9110960571	233591.9110960571	233591.9110960571	233591.9110960571	233591.9110960571	233591.9110960571	233591.9110960571	233591.9110960571	233591.9110960571	233591.9110960571	233591.9110960571	233591.9110960571	233591.9110960571	233591.9110960571	233591.9110960571	233591.9110960571	233591.9110960571	233591.9110960571	233591.9110960571	233591.9110960571	233591.9110960571	233591.9110960571	233591.9110960571	233591.9110960571	233591.9110960571	233591.9110960571	233591.9110960571	233591.9110960571	233591.9110960571	233591.9110960571
233591.9110960571	233591.9110960571	233591.9110960571	233591.9110960571	233591.9110960571	233591.9110960571	233591.9110960571	233591.9110960571	233591.9110960571	233591.9110960571	233591.9110960571	233591.9110960571	233591.9110960571	233591.9110960571	233591.9110960571	233591.9110960571	233591.9110960571	233591.9110960571	233591.9110960571	233591.9110960571	233591.9110960571	233591.9110960571	233591.9110960571	233591.9110960571	233591.9110960571	233591.9110960571	233591.9110960571	233591.9110960571	233591.9110960571	233591.9110960571
233591.9110960571	233591.9110960571	233591.9110960571	233591.9110960571	233591.9110960571	233591.9110960571	233591.9110960571	233591.9110960571	233591.9110960571	233591.9110960571	233591.9110960571	233591.9110960571	233591.9110960571	233591.9110960571	233591.9110960571	233591.9110960571	233591.9110960571	233591.9110960571	233591.9110960571	233591.9110960571	233591.9110960571	233591.9110960571	233591.9110960571	233591.9110960571	233591.9110960571	233591.9110960571	233591.9110960571	233591.9110960571	233591.9110960571	233591.9110960571
233591.9110960571	233591.9110960571	233591.9110960571	233591.9110960571	233591.9110960571	233591.9110960571	233591.9110960571	233591.9110960571	233591.9110960571	233591.9110960571	233591.9110960571	233591.9110960571	233591.9110960571	233591.9110960571	233591.9110960571	233591.9110960571	233591.9110960571	233591.9110960571	233591.9110960571	233591.9110960571	233591.9110960571	233591.9110960571	233591.9110960571	233591.9110960571	233591.9110960571	233591.9110960571	233591.9110960571	233591.9110960571	233591.9110960571	233591.9110960571
