# Supplementary material for: An improved FOX optimization algorithm using adaptive exploration and exploitation for global optimization
Source: PLoS One. 2025 Sep 18;20(9):e0331965. doi: 10.1371/journal.pone.0331965 (PMC12445531; doi:10.1371/journal.pone.0331965)
Supplement: S2 File — This compressed file contains all the results of the conducted experiments. Each main directory within the archive includes three subdirectories: Analysis, best_fit, and convergence. The best_fit and convergence folders contain the raw experimental data obtained from 30 independent runs. The Analysis folder includes tables and figures derived from these raw results. These files can be used to reproduce and further analyze the results presented in the manuscript. (ZIP) [file pone.0331965.s002.zip › cec2017/convergence/CMAES/C17F19.csv]

trial_1	trial_2	trial_3	trial_4	trial_5	trial_6	trial_7	trial_8	trial_9	trial_10	trial_11	trial_12	trial_13	trial_14	trial_15	trial_16	trial_17	trial_18	trial_19	trial_20	trial_21	trial_22	trial_23	trial_24	trial_25	trial_26	trial_27	trial_28	trial_29	trial_30
29422.82043778699	29422.82043778699	29422.82043778699	29422.82043778699	29422.82043778699	29422.82043778699	22505.984220621263	26749.148782884313	29422.82043778699	29422.82043778699	29422.82043778699	29422.82043778699	29422.82043778699	29422.82043778699	27680.700411112317	29422.82043778699	29422.82043778699	29422.82043778699	29422.82043778699	29422.82043778699	29422.82043778699	29422.82043778699	16977.66400759166	23736.822190525716	28862.41861969003	29422.82043778699	29422.82043778699	29422.82043778699	29422.82043778699	18776.091093723517
29165.351437454374	29165.351437454374	29165.351437454374	29165.351437454374	29165.351437454374	29165.351437454374	22505.984220621263	26749.148782884313	29165.351437454374	29165.351437454374	29165.351437454374	29165.351437454374	29165.351437454374	29165.351437454374	27680.700411112317	29165.351437454374	29165.351437454374	29165.351437454374	29165.351437454374	29165.351437454374	29165.351437454374	29165.351437454374	16977.66400759166	23736.822190525716	28862.41861969003	29165.351437454374	29165.351437454374	29165.351437454374	29165.351437454374	18776.091093723517
28910.04055239921	28910.04055239921	28910.04055239921	28910.04055239921	28910.04055239921	28910.04055239921	22505.984220621263	26749.148782884313	28910.04055239921	28910.04055239921	28910.04055239921	28910.04055239921	28910.04055239921	28910.04055239921	27680.700411112317	28910.04055239921	28910.04055239921	28910.04055239921	28910.04055239921	28910.04055239921	28910.04055239921	28910.04055239921	16977.66400759166	23736.822190525716	28862.41861969003	28910.04055239921	28910.04055239921	28910.04055239921	28910.04055239921	18776.091093723517
28753.836124589936	28753.836124589936	28753.836124589936	28753.836124589936	28753.836124589936	28753.836124589936	22505.984220621263	26749.148782884313	28753.836124589936	28753.836124589936	28753.836124589936	28753.836124589936	28753.836124589936	28753.836124589936	27680.700411112317	28753.836124589936	28753.836124589936	28753.836124589936	28753.836124589936	28753.836124589936	28753.836124589936	28753.836124589936	16977.66400759166	23736.822190525716	28753.836124589936	28753.836124589936	28753.836124589936	28753.836124589936	28753.836124589936	18776.091093723517
28608.129892163986	28608.129892163986	28608.129892163986	28608.129892163986	28608.129892163986	28608.129892163986	22505.984220621263	26749.148782884313	28608.129892163986	28608.129892163986	28608.129892163986	28608.129892163986	28608.129892163986	28608.129892163986	27680.700411112317	28608.129892163986	28608.129892163986	28608.129892163986	28608.129892163986	28608.129892163986	28608.129892163986	28608.129892163986	16977.66400759166	23736.822190525716	28608.129892163986	28608.129892163986	28608.129892163986	28608.129892163986	28608.129892163986	18776.091093723517
28406.5050631529	28406.5050631529	28406.5050631529	28406.5050631529	28406.5050631529	28406.5050631529	22505.984220621263	26749.148782884313	28406.5050631529	28406.5050631529	28406.5050631529	28406.5050631529	28406.5050631529	28406.5050631529	27680.700411112317	28406.5050631529	28406.5050631529	28406.5050631529	28406.5050631529	28406.5050631529	28406.5050631529	28406.5050631529	16977.66400759166	23736.822190525716	28406.5050631529	28406.5050631529	28406.5050631529	28406.5050631529	28406.5050631529	18776.091093723517
28118.599206128652	28118.599206128652	28118.599206128652	28118.599206128652	28118.599206128652	28118.599206128652	22505.984220621263	26749.148782884313	28118.599206128652	28118.599206128652	28118.599206128652	28118.599206128652	28118.599206128652	28118.599206128652	27680.700411112317	28118.599206128652	28118.599206128652	28118.599206128652	28118.599206128652	28118.599206128652	28118.599206128652	28118.599206128652	16977.66400759166	23736.822190525716	28118.599206128652	28118.599206128652	28118.599206128652	28118.599206128652	28118.599206128652	18776.091093723517
27916.45841688798	27916.45841688798	27916.45841688798	27916.45841688798	27916.45841688798	27916.45841688798	22505.984220621263	26749.148782884313	27916.45841688798	27916.45841688798	27916.45841688798	27916.45841688798	27916.45841688798	27916.45841688798	27680.700411112317	27916.45841688798	27916.45841688798	27916.45841688798	27916.45841688798	27916.45841688798	27916.45841688798	27916.45841688798	16977.66400759166	23736.822190525716	27916.45841688798	27916.45841688798	27916.45841688798	27916.45841688798	27916.45841688798	18776.091093723517
27622.988290649686	27622.988290649686	27622.988290649686	27622.988290649686	27622.988290649686	27622.988290649686	22505.984220621263	26749.148782884313	27622.988290649686	27622.988290649686	27622.988290649686	27622.988290649686	27622.988290649686	27622.988290649686	27622.988290649686	27622.988290649686	27622.988290649686	27622.988290649686	27622.988290649686	27622.988290649686	27622.988290649686	27622.988290649686	16977.66400759166	23736.822190525716	27622.988290649686	27622.988290649686	27622.988290649686	27622.988290649686	27622.988290649686	18776.091093723517
27453.709750217822	27453.709750217822	27453.709750217822	27453.709750217822	27453.709750217822	27453.709750217822	22505.984220621263	26749.148782884313	27453.709750217822	27453.709750217822	27453.709750217822	27453.709750217822	27453.709750217822	27453.709750217822	27453.709750217822	27453.709750217822	27453.709750217822	27453.709750217822	27453.709750217822	27453.709750217822	27453.709750217822	27453.709750217822	16977.66400759166	23736.822190525716	27453.709750217822	27453.709750217822	27453.709750217822	27453.709750217822	27453.709750217822	18776.091093723517
27356.23832589119	27356.23832589119	27356.23832589119	27356.23832589119	27356.23832589119	27356.23832589119	22505.984220621263	26749.148782884313	27356.23832589119	27356.23832589119	27356.23832589119	27356.23832589119	27356.23832589119	27356.23832589119	27356.23832589119	27356.23832589119	27356.23832589119	27356.23832589119	27356.23832589119	27356.23832589119	27356.23832589119	27356.23832589119	16977.66400759166	23736.822190525716	27356.23832589119	27356.23832589119	27356.23832589119	27356.23832589119	27356.23832589119	18776.091093723517
27206.954130797658	27206.954130797658	27206.954130797658	27206.954130797658	27206.954130797658	27206.954130797658	22505.984220621263	26749.148782884313	27206.954130797658	27206.954130797658	27206.954130797658	27206.954130797658	27206.954130797658	27206.954130797658	27206.954130797658	27206.954130797658	27206.954130797658	27206.954130797658	27206.954130797658	27206.954130797658	27206.954130797658	27206.954130797658	16977.66400759166	23736.822190525716	27206.954130797658	27206.954130797658	27206.954130797658	27206.954130797658	27206.954130797658	18776.091093723517
27178.77739320112	27178.77739320112	27178.77739320112	27178.77739320112	27178.77739320112	27178.77739320112	22505.984220621263	26749.148782884313	27178.77739320112	27178.77739320112	27178.77739320112	27178.77739320112	27178.77739320112	27178.77739320112	27178.77739320112	27178.77739320112	27178.77739320112	27178.77739320112	27178.77739320112	27178.77739320112	27178.77739320112	27178.77739320112	16977.66400759166	23736.822190525716	27178.77739320112	27178.77739320112	27178.77739320112	27178.77739320112	27178.77739320112	18776.091093723517
27077.694373912327	27077.694373912327	27077.694373912327	27077.694373912327	27077.694373912327	27077.694373912327	22505.984220621263	26749.148782884313	27077.694373912327	27077.694373912327	27077.694373912327	27077.694373912327	27077.694373912327	27077.694373912327	27077.694373912327	27077.694373912327	27077.694373912327	27077.694373912327	27077.694373912327	27077.694373912327	27077.694373912327	27077.694373912327	16977.66400759166	23736.822190525716	27077.694373912327	27077.694373912327	27077.694373912327	27077.694373912327	27077.694373912327	18776.091093723517
27021.401873922165	27021.401873922165	27021.401873922165	27021.401873922165	27021.401873922165	27021.401873922165	22505.984220621263	26749.148782884313	27021.401873922165	27021.401873922165	27021.401873922165	27021.401873922165	27021.401873922165	27021.401873922165	27021.401873922165	27021.401873922165	27021.401873922165	27021.401873922165	27021.401873922165	27021.401873922165	27021.401873922165	27021.401873922165	16977.66400759166	23736.822190525716	27021.401873922165	27021.401873922165	27021.401873922165	27021.401873922165	27021.401873922165	18776.091093723517
26907.19262499439	26907.19262499439	26907.19262499439	26907.19262499439	26907.19262499439	26907.19262499439	22505.984220621263	26749.148782884313	26907.19262499439	26907.19262499439	26907.19262499439	26907.19262499439	26907.19262499439	26907.19262499439	26907.19262499439	26907.19262499439	26907.19262499439	26907.19262499439	26907.19262499439	26907.19262499439	26907.19262499439	26907.19262499439	16977.66400759166	23736.822190525716	26907.19262499439	26907.19262499439	26907.19262499439	26907.19262499439	26907.19262499439	18776.091093723517
26778.012177542703	26778.012177542703	26778.012177542703	26778.012177542703	26778.012177542703	26778.012177542703	22505.984220621263	26749.148782884313	26778.012177542703	26778.012177542703	26778.012177542703	26778.012177542703	26778.012177542703	26778.012177542703	26778.012177542703	26778.012177542703	26778.012177542703	26778.012177542703	26778.012177542703	26778.012177542703	26778.012177542703	26778.012177542703	16977.66400759166	23736.822190525716	26778.012177542703	26778.012177542703	26778.012177542703	26778.012177542703	26778.012177542703	18776.091093723517
26591.321779471313	26591.321779471313	26591.321779471313	26591.321779471313	26591.321779471313	26591.321779471313	22505.984220621263	26591.321779471313	26591.321779471313	26591.321779471313	26591.321779471313	26591.321779471313	26591.321779471313	26591.321779471313	26591.321779471313	26591.321779471313	26591.321779471313	26591.321779471313	26591.321779471313	26591.321779471313	26591.321779471313	26591.321779471313	16977.66400759166	23736.822190525716	26591.321779471313	26591.321779471313	26591.321779471313	26591.321779471313	26591.321779471313	18776.091093723517
26587.244184355593	26587.244184355593	26587.244184355593	26587.244184355593	26587.244184355593	26587.244184355593	22505.984220621263	26587.244184355593	26587.244184355593	26587.244184355593	26587.244184355593	26587.244184355593	26587.244184355593	26587.244184355593	26587.244184355593	26587.244184355593	26587.244184355593	26587.244184355593	26587.244184355593	26587.244184355593	26587.244184355593	26587.244184355593	16977.66400759166	23736.822190525716	26587.244184355593	26587.244184355593	26587.244184355593	26587.244184355593	26587.244184355593	18776.091093723517
26569.835131751388	26569.835131751388	26569.835131751388	26569.835131751388	26569.835131751388	26569.835131751388	22505.984220621263	26569.835131751388	26569.835131751388	26569.835131751388	26569.835131751388	26569.835131751388	26569.835131751388	26569.835131751388	26569.835131751388	26569.835131751388	26569.835131751388	26569.835131751388	26569.835131751388	26569.835131751388	26569.835131751388	26569.835131751388	16977.66400759166	23736.822190525716	26569.835131751388	26569.835131751388	26569.835131751388	26569.835131751388	26569.835131751388	18776.091093723517
26569.835131751388	26569.835131751388	26569.835131751388	26569.835131751388	26569.835131751388	26569.835131751388	22505.984220621263	26569.835131751388	26569.835131751388	26569.835131751388	26569.835131751388	26569.835131751388	26569.835131751388	26569.835131751388	26569.835131751388	26569.835131751388	26569.835131751388	26569.835131751388	26569.835131751388	26569.835131751388	26569.835131751388	26569.835131751388	16977.66400759166	23736.822190525716	26569.835131751388	26569.835131751388	26569.835131751388	26569.835131751388	26569.835131751388	18776.091093723517
26255.915755127226	26255.915755127226	26255.915755127226	26255.915755127226	26255.915755127226	26255.915755127226	22505.984220621263	26255.915755127226	26255.915755127226	26255.915755127226	26255.915755127226	26255.915755127226	26255.915755127226	26255.915755127226	26255.915755127226	26255.915755127226	26255.915755127226	26255.915755127226	26255.915755127226	26255.915755127226	26255.915755127226	26255.915755127226	16977.66400759166	23736.822190525716	26255.915755127226	26255.915755127226	26255.915755127226	26255.915755127226	26255.915755127226	18776.091093723517
26255.915755127226	26255.915755127226	26255.915755127226	26255.915755127226	26255.915755127226	26255.915755127226	22505.984220621263	26255.915755127226	26255.915755127226	26255.915755127226	26255.915755127226	26255.915755127226	26255.915755127226	26255.915755127226	26255.915755127226	26255.915755127226	26255.915755127226	26255.915755127226	26255.915755127226	26255.915755127226	26255.915755127226	26255.915755127226	16977.66400759166	23736.822190525716	26255.915755127226	26255.915755127226	26255.915755127226	26255.915755127226	26255.915755127226	18776.091093723517
25890.496167678444	25890.496167678444	25890.496167678444	25890.496167678444	25890.496167678444	25890.496167678444	22505.984220621263	25890.496167678444	25890.496167678444	25890.496167678444	25890.496167678444	25890.496167678444	25890.496167678444	25890.496167678444	25890.496167678444	25890.496167678444	25890.496167678444	25890.496167678444	25890.496167678444	25890.496167678444	25890.496167678444	25890.496167678444	16977.66400759166	23736.822190525716	25890.496167678444	25890.496167678444	25890.496167678444	25890.496167678444	25890.496167678444	18776.091093723517
25828.585230314555	25828.585230314555	25828.585230314555	25828.585230314555	25828.585230314555	25828.585230314555	22505.984220621263	25828.585230314555	25828.585230314555	25828.585230314555	25828.585230314555	25828.585230314555	25828.585230314555	25828.585230314555	25828.585230314555	25828.585230314555	25828.585230314555	25828.585230314555	25828.585230314555	25828.585230314555	25828.585230314555	25828.585230314555	16977.66400759166	23736.822190525716	25828.585230314555	25828.585230314555	25828.585230314555	25828.585230314555	25828.585230314555	18776.091093723517
25828.585230314555	25828.585230314555	25828.585230314555	25828.585230314555	25828.585230314555	25828.585230314555	22505.984220621263	25828.585230314555	25828.585230314555	25828.585230314555	25828.585230314555	25828.585230314555	25828.585230314555	25828.585230314555	25828.585230314555	25828.585230314555	25828.585230314555	25828.585230314555	25828.585230314555	25828.585230314555	25828.585230314555	25828.585230314555	16977.66400759166	23736.822190525716	25828.585230314555	25828.585230314555	25828.585230314555	25828.585230314555	25828.585230314555	18776.091093723517
25629.955092499757	25629.955092499757	25629.955092499757	25629.955092499757	25629.955092499757	25629.955092499757	22505.984220621263	25629.955092499757	25629.955092499757	25629.955092499757	25629.955092499757	25629.955092499757	25629.955092499757	25629.955092499757	25629.955092499757	25629.955092499757	25629.955092499757	25629.955092499757	25629.955092499757	25629.955092499757	25629.955092499757	25629.955092499757	16977.66400759166	23736.822190525716	25629.955092499757	25629.955092499757	25629.955092499757	25629.955092499757	25629.955092499757	18776.091093723517
25629.955092499757	25629.955092499757	25629.955092499757	25629.955092499757	25629.955092499757	25629.955092499757	22505.984220621263	25629.955092499757	25629.955092499757	25629.955092499757	25629.955092499757	25629.955092499757	25629.955092499757	25629.955092499757	25629.955092499757	25629.955092499757	25629.955092499757	25629.955092499757	25629.955092499757	25629.955092499757	25629.955092499757	25629.955092499757	16977.66400759166	23736.822190525716	25629.955092499757	25629.955092499757	25629.955092499757	25629.955092499757	25629.955092499757	18776.091093723517
25343.374368331657	25343.374368331657	25343.374368331657	25343.374368331657	25343.374368331657	25343.374368331657	22505.984220621263	25343.374368331657	25343.374368331657	25343.374368331657	25343.374368331657	25343.374368331657	25343.374368331657	25343.374368331657	25343.374368331657	25343.374368331657	25343.374368331657	25343.374368331657	25343.374368331657	25343.374368331657	25343.374368331657	25343.374368331657	16977.66400759166	23736.822190525716	25343.374368331657	25343.374368331657	25343.374368331657	25343.374368331657	25343.374368331657	18776.091093723517
24960.617230266926	24960.617230266926	24960.617230266926	24960.617230266926	24960.617230266926	24960.617230266926	22505.984220621263	24960.617230266926	24960.617230266926	24960.617230266926	24960.617230266926	24960.617230266926	24960.617230266926	24960.617230266926	24960.617230266926	24960.617230266926	24960.617230266926	24960.617230266926	24960.617230266926	24960.617230266926	24960.617230266926	24960.617230266926	16977.66400759166	23736.822190525716	24960.617230266926	24960.617230266926	24960.617230266926	24960.617230266926	24960.617230266926	18776.091093723517
24960.617230266926	24960.617230266926	24960.617230266926	24960.617230266926	24960.617230266926	24960.617230266926	22505.984220621263	24960.617230266926	24960.617230266926	24960.617230266926	24960.617230266926	24960.617230266926	24960.617230266926	24960.617230266926	24960.617230266926	24960.617230266926	24960.617230266926	24960.617230266926	24960.617230266926	24960.617230266926	24960.617230266926	24960.617230266926	16977.66400759166	23736.822190525716	24960.617230266926	24960.617230266926	24960.617230266926	24960.617230266926	24960.617230266926	18776.091093723517
24960.617230266926	24960.617230266926	24960.617230266926	24960.617230266926	24960.617230266926	24960.617230266926	22505.984220621263	24960.617230266926	24960.617230266926	24960.617230266926	24960.617230266926	24960.617230266926	24960.617230266926	24960.617230266926	24960.617230266926	24960.617230266926	24960.617230266926	24960.617230266926	24960.617230266926	24960.617230266926	24960.617230266926	24960.617230266926	16977.66400759166	23736.822190525716	24960.617230266926	24960.617230266926	24960.617230266926	24960.617230266926	24960.617230266926	18776.091093723517
24960.617230266926	24960.617230266926	24960.617230266926	24960.617230266926	24960.617230266926	24960.617230266926	22505.984220621263	24960.617230266926	24960.617230266926	24960.617230266926	24960.617230266926	24960.617230266926	24960.617230266926	24960.617230266926	24960.617230266926	24960.617230266926	24960.617230266926	24960.617230266926	24960.617230266926	24960.617230266926	24960.617230266926	24960.617230266926	16977.66400759166	23736.822190525716	24960.617230266926	24960.617230266926	24960.617230266926	24960.617230266926	24960.617230266926	18776.091093723517
24960.617230266926	24960.617230266926	24960.617230266926	24960.617230266926	24960.617230266926	24960.617230266926	22505.984220621263	24960.617230266926	24960.617230266926	24960.617230266926	24960.617230266926	24960.617230266926	24960.617230266926	24960.617230266926	24960.617230266926	24960.617230266926	24960.617230266926	24960.617230266926	24960.617230266926	24960.617230266926	24960.617230266926	24960.617230266926	16977.66400759166	23736.822190525716	24960.617230266926	24960.617230266926	24960.617230266926	24960.617230266926	24960.617230266926	18776.091093723517
24960.617230266926	24960.617230266926	24960.617230266926	24960.617230266926	24960.617230266926	24960.617230266926	22505.984220621263	24960.617230266926	24960.617230266926	24960.617230266926	24960.617230266926	24960.617230266926	24960.617230266926	24960.617230266926	24960.617230266926	24960.617230266926	24960.617230266926	24960.617230266926	24960.617230266926	24960.617230266926	24960.617230266926	24960.617230266926	16977.66400759166	23736.822190525716	24960.617230266926	24960.617230266926	24960.617230266926	24960.617230266926	24960.617230266926	18776.091093723517
24521.00399961368	24521.00399961368	24521.00399961368	24521.00399961368	24521.00399961368	24521.00399961368	22505.984220621263	24521.00399961368	24521.00399961368	24521.00399961368	24521.00399961368	24521.00399961368	24521.00399961368	24521.00399961368	24521.00399961368	24521.00399961368	24521.00399961368	24521.00399961368	24521.00399961368	24521.00399961368	24521.00399961368	24521.00399961368	16977.66400759166	23736.822190525716	24521.00399961368	24521.00399961368	24521.00399961368	24521.00399961368	24521.00399961368	18776.091093723517
23887.70147477611	23887.70147477611	23887.70147477611	23887.70147477611	23887.70147477611	23887.70147477611	22505.984220621263	23887.70147477611	23887.70147477611	23887.70147477611	23887.70147477611	23887.70147477611	23887.70147477611	23887.70147477611	23887.70147477611	23887.70147477611	23887.70147477611	23887.70147477611	23887.70147477611	23887.70147477611	23887.70147477611	23887.70147477611	16977.66400759166	23736.822190525716	23887.70147477611	23887.70147477611	23887.70147477611	23887.70147477611	23887.70147477611	18776.091093723517
23501.687058223382	23501.687058223382	23501.687058223382	23501.687058223382	23501.687058223382	23501.687058223382	22505.984220621263	23501.687058223382	23501.687058223382	23501.687058223382	23501.687058223382	23501.687058223382	23501.687058223382	23501.687058223382	23501.687058223382	23501.687058223382	23501.687058223382	23501.687058223382	23501.687058223382	23501.687058223382	23501.687058223382	23501.687058223382	16977.66400759166	23501.687058223382	23501.687058223382	23501.687058223382	23501.687058223382	23501.687058223382	23501.687058223382	18776.091093723517
23377.82562076613	23377.82562076613	23377.82562076613	23377.82562076613	23377.82562076613	23377.82562076613	22505.984220621263	23377.82562076613	23377.82562076613	23377.82562076613	23377.82562076613	23377.82562076613	23377.82562076613	23377.82562076613	23377.82562076613	23377.82562076613	23377.82562076613	23377.82562076613	23377.82562076613	23377.82562076613	23377.82562076613	23377.82562076613	16977.66400759166	23377.82562076613	23377.82562076613	23377.82562076613	23377.82562076613	23377.82562076613	23377.82562076613	18776.091093723517
23377.82562076613	23377.82562076613	23377.82562076613	23377.82562076613	23377.82562076613	23377.82562076613	22505.984220621263	23377.82562076613	23377.82562076613	23377.82562076613	23377.82562076613	23377.82562076613	23377.82562076613	23377.82562076613	23377.82562076613	23377.82562076613	23377.82562076613	23377.82562076613	23377.82562076613	23377.82562076613	23377.82562076613	23377.82562076613	16977.66400759166	23377.82562076613	23377.82562076613	23377.82562076613	23377.82562076613	23377.82562076613	23377.82562076613	18776.091093723517
23141.401274998116	23141.401274998116	23141.401274998116	23141.401274998116	23141.401274998116	23141.401274998116	22505.984220621263	23141.401274998116	23141.401274998116	23141.401274998116	23141.401274998116	23141.401274998116	23141.401274998116	23141.401274998116	23141.401274998116	23141.401274998116	23141.401274998116	23141.401274998116	23141.401274998116	23141.401274998116	23141.401274998116	23141.401274998116	16977.66400759166	23141.401274998116	23141.401274998116	23141.401274998116	23141.401274998116	23141.401274998116	23141.401274998116	18776.091093723517
22920.313103248565	22920.313103248565	22920.313103248565	22920.313103248565	22920.313103248565	22920.313103248565	22505.984220621263	22920.313103248565	22920.313103248565	22920.313103248565	22920.313103248565	22920.313103248565	22920.313103248565	22920.313103248565	22920.313103248565	22920.313103248565	22920.313103248565	22920.313103248565	22920.313103248565	22920.313103248565	22920.313103248565	22920.313103248565	16977.66400759166	22920.313103248565	22920.313103248565	22920.313103248565	22920.313103248565	22920.313103248565	22920.313103248565	18776.091093723517
22014.641362018876	22014.641362018876	22014.641362018876	22014.641362018876	22014.641362018876	22014.641362018876	22014.641362018876	22014.641362018876	22014.641362018876	22014.641362018876	22014.641362018876	22014.641362018876	22014.641362018876	22014.641362018876	22014.641362018876	22014.641362018876	22014.641362018876	22014.641362018876	22014.641362018876	22014.641362018876	22014.641362018876	22014.641362018876	16977.66400759166	22014.641362018876	22014.641362018876	22014.641362018876	22014.641362018876	22014.641362018876	22014.641362018876	18776.091093723517
22014.641362018876	22014.641362018876	22014.641362018876	22014.641362018876	22014.641362018876	22014.641362018876	22014.641362018876	22014.641362018876	22014.641362018876	22014.641362018876	22014.641362018876	22014.641362018876	22014.641362018876	22014.641362018876	22014.641362018876	22014.641362018876	22014.641362018876	22014.641362018876	22014.641362018876	22014.641362018876	22014.641362018876	22014.641362018876	16977.66400759166	22014.641362018876	22014.641362018876	22014.641362018876	22014.641362018876	22014.641362018876	22014.641362018876	18776.091093723517
21863.758806263788	21863.758806263788	21863.758806263788	21863.758806263788	21863.758806263788	21863.758806263788	21863.758806263788	21863.758806263788	21863.758806263788	21863.758806263788	21863.758806263788	21863.758806263788	21863.758806263788	21863.758806263788	21863.758806263788	21863.758806263788	21863.758806263788	21863.758806263788	21863.758806263788	21863.758806263788	21863.758806263788	21863.758806263788	16977.66400759166	21863.758806263788	21863.758806263788	21863.758806263788	21863.758806263788	21863.758806263788	21863.758806263788	18776.091093723517
21163.067066042557	21163.067066042557	21163.067066042557	21163.067066042557	21163.067066042557	21163.067066042557	21163.067066042557	21163.067066042557	21163.067066042557	21163.067066042557	21163.067066042557	21163.067066042557	21163.067066042557	21163.067066042557	21163.067066042557	21163.067066042557	21163.067066042557	21163.067066042557	21163.067066042557	21163.067066042557	21163.067066042557	21163.067066042557	16977.66400759166	21163.067066042557	21163.067066042557	21163.067066042557	21163.067066042557	21163.067066042557	21163.067066042557	18776.091093723517
21163.067066042557	21163.067066042557	21163.067066042557	21163.067066042557	21163.067066042557	21163.067066042557	21163.067066042557	21163.067066042557	21163.067066042557	21163.067066042557	21163.067066042557	21163.067066042557	21163.067066042557	21163.067066042557	21163.067066042557	21163.067066042557	21163.067066042557	21163.067066042557	21163.067066042557	21163.067066042557	21163.067066042557	21163.067066042557	16977.66400759166	21163.067066042557	21163.067066042557	21163.067066042557	21163.067066042557	21163.067066042557	21163.067066042557	18776.091093723517
20473.343954167533	20473.343954167533	20473.343954167533	20473.343954167533	20473.343954167533	20473.343954167533	20473.343954167533	20473.343954167533	20473.343954167533	20473.343954167533	20473.343954167533	20473.343954167533	20473.343954167533	20473.343954167533	20473.343954167533	20473.343954167533	20473.343954167533	20473.343954167533	20473.343954167533	20473.343954167533	20473.343954167533	20473.343954167533	16977.66400759166	20473.343954167533	20473.343954167533	20473.343954167533	20473.343954167533	20473.343954167533	20473.343954167533	18776.091093723517
20422.273088404552	20422.273088404552	20422.273088404552	20422.273088404552	20422.273088404552	20422.273088404552	20422.273088404552	20422.273088404552	20422.273088404552	20422.273088404552	20422.273088404552	20422.273088404552	20422.273088404552	20422.273088404552	20422.273088404552	20422.273088404552	20422.273088404552	20422.273088404552	20422.273088404552	20422.273088404552	20422.273088404552	20422.273088404552	16977.66400759166	20422.273088404552	20422.273088404552	20422.273088404552	20422.273088404552	20422.273088404552	20422.273088404552	18776.091093723517
20203.06797204625	20203.06797204625	20203.06797204625	20203.06797204625	20203.06797204625	20203.06797204625	20203.06797204625	20203.06797204625	20203.06797204625	20203.06797204625	20203.06797204625	20203.06797204625	20203.06797204625	20203.06797204625	20203.06797204625	20203.06797204625	20203.06797204625	20203.06797204625	20203.06797204625	20203.06797204625	20203.06797204625	20203.06797204625	16977.66400759166	20203.06797204625	20203.06797204625	20203.06797204625	20203.06797204625	20203.06797204625	20203.06797204625	18776.091093723517
20203.06797204625	20203.06797204625	20203.06797204625	20203.06797204625	20203.06797204625	20203.06797204625	20203.06797204625	20203.06797204625	20203.06797204625	20203.06797204625	20203.06797204625	20203.06797204625	20203.06797204625	20203.06797204625	20203.06797204625	20203.06797204625	20203.06797204625	20203.06797204625	20203.06797204625	20203.06797204625	20203.06797204625	20203.06797204625	16977.66400759166	20203.06797204625	20203.06797204625	20203.06797204625	20203.06797204625	20203.06797204625	20203.06797204625	18776.091093723517
19586.515051538427	19586.515051538427	19586.515051538427	19586.515051538427	19586.515051538427	19586.515051538427	19586.515051538427	19586.515051538427	19586.515051538427	19586.515051538427	19586.515051538427	19586.515051538427	19586.515051538427	19586.515051538427	19586.515051538427	19586.515051538427	19586.515051538427	19586.515051538427	19586.515051538427	19586.515051538427	19586.515051538427	19586.515051538427	16977.66400759166	19586.515051538427	19586.515051538427	19586.515051538427	19586.515051538427	19586.515051538427	19586.515051538427	18776.091093723517
19586.515051538427	19586.515051538427	19586.515051538427	19586.515051538427	19586.515051538427	19586.515051538427	19586.515051538427	19586.515051538427	19586.515051538427	19586.515051538427	19586.515051538427	19586.515051538427	19586.515051538427	19586.515051538427	19586.515051538427	19586.515051538427	19586.515051538427	19586.515051538427	19586.515051538427	19586.515051538427	19586.515051538427	19586.515051538427	16977.66400759166	19586.515051538427	19586.515051538427	19586.515051538427	19586.515051538427	19586.515051538427	19586.515051538427	18776.091093723517
19586.515051538427	19586.515051538427	19586.515051538427	19586.515051538427	19586.515051538427	19586.515051538427	19586.515051538427	19586.515051538427	19586.515051538427	19586.515051538427	19586.515051538427	19586.515051538427	19586.515051538427	19586.515051538427	19586.515051538427	19586.515051538427	19586.515051538427	19586.515051538427	19586.515051538427	19586.515051538427	19586.515051538427	19586.515051538427	16977.66400759166	19586.515051538427	19586.515051538427	19586.515051538427	19586.515051538427	19586.515051538427	19586.515051538427	18776.091093723517
19586.515051538427	19586.515051538427	19586.515051538427	19586.515051538427	19586.515051538427	19586.515051538427	19586.515051538427	19586.515051538427	19586.515051538427	19586.515051538427	19586.515051538427	19586.515051538427	19586.515051538427	19586.515051538427	19586.515051538427	19586.515051538427	19586.515051538427	19586.515051538427	19586.515051538427	19586.515051538427	19586.515051538427	19586.515051538427	16977.66400759166	19586.515051538427	19586.515051538427	19586.515051538427	19586.515051538427	19586.515051538427	19586.515051538427	18776.091093723517
19488.848784167683	19488.848784167683	19488.848784167683	19488.848784167683	19488.848784167683	19488.848784167683	19488.848784167683	19488.848784167683	19488.848784167683	19488.848784167683	19488.848784167683	19488.848784167683	19488.848784167683	19488.848784167683	19488.848784167683	19488.848784167683	19488.848784167683	19488.848784167683	19488.848784167683	19488.848784167683	19488.848784167683	19488.848784167683	16977.66400759166	19488.848784167683	19488.848784167683	19488.848784167683	19488.848784167683	19488.848784167683	19488.848784167683	18776.091093723517
19488.848784167683	19488.848784167683	19488.848784167683	19488.848784167683	19488.848784167683	19488.848784167683	19488.848784167683	19488.848784167683	19488.848784167683	19488.848784167683	19488.848784167683	19488.848784167683	19488.848784167683	19488.848784167683	19488.848784167683	19488.848784167683	19488.848784167683	19488.848784167683	19488.848784167683	19488.848784167683	19488.848784167683	19488.848784167683	16977.66400759166	19488.848784167683	19488.848784167683	19488.848784167683	19488.848784167683	19488.848784167683	19488.848784167683	18776.091093723517
19488.848784167683	19488.848784167683	19488.848784167683	19488.848784167683	19488.848784167683	19488.848784167683	19488.848784167683	19488.848784167683	19488.848784167683	19488.848784167683	19488.848784167683	19488.848784167683	19488.848784167683	19488.848784167683	19488.848784167683	19488.848784167683	19488.848784167683	19488.848784167683	19488.848784167683	19488.848784167683	19488.848784167683	19488.848784167683	16977.66400759166	19488.848784167683	19488.848784167683	19488.848784167683	19488.848784167683	19488.848784167683	19488.848784167683	18776.091093723517
19488.848784167683	19488.848784167683	19488.848784167683	19488.848784167683	19488.848784167683	19488.848784167683	19488.848784167683	19488.848784167683	19488.848784167683	19488.848784167683	19488.848784167683	19488.848784167683	19488.848784167683	19488.848784167683	19488.848784167683	19488.848784167683	19488.848784167683	19488.848784167683	19488.848784167683	19488.848784167683	19488.848784167683	19488.848784167683	16977.66400759166	19488.848784167683	19488.848784167683	19488.848784167683	19488.848784167683	19488.848784167683	19488.848784167683	18776.091093723517
19488.848784167683	19488.848784167683	19488.848784167683	19488.848784167683	19488.848784167683	19488.848784167683	19488.848784167683	19488.848784167683	19488.848784167683	19488.848784167683	19488.848784167683	19488.848784167683	19488.848784167683	19488.848784167683	19488.848784167683	19488.848784167683	19488.848784167683	19488.848784167683	19488.848784167683	19488.848784167683	19488.848784167683	19488.848784167683	16977.66400759166	19488.848784167683	19488.848784167683	19488.848784167683	19488.848784167683	19488.848784167683	19488.848784167683	18776.091093723517
19488.848784167683	19488.848784167683	19488.848784167683	19488.848784167683	19488.848784167683	19488.848784167683	19488.848784167683	19488.848784167683	19488.848784167683	19488.848784167683	19488.848784167683	19488.848784167683	19488.848784167683	19488.848784167683	19488.848784167683	19488.848784167683	19488.848784167683	19488.848784167683	19488.848784167683	19488.848784167683	19488.848784167683	19488.848784167683	16977.66400759166	19488.848784167683	19488.848784167683	19488.848784167683	19488.848784167683	19488.848784167683	19488.848784167683	18776.091093723517
18978.6251388723	18978.6251388723	18978.6251388723	18978.6251388723	18978.6251388723	18978.6251388723	18978.6251388723	18978.6251388723	18978.6251388723	18978.6251388723	18978.6251388723	18978.6251388723	18978.6251388723	18978.6251388723	18978.6251388723	18978.6251388723	18978.6251388723	18978.6251388723	18978.6251388723	18978.6251388723	18978.6251388723	18978.6251388723	16977.66400759166	18978.6251388723	18978.6251388723	18978.6251388723	18978.6251388723	18978.6251388723	18978.6251388723	18776.091093723517
17203.89369612928	17203.89369612928	17203.89369612928	17203.89369612928	17203.89369612928	17203.89369612928	17203.89369612928	17203.89369612928	17203.89369612928	17203.89369612928	17203.89369612928	17203.89369612928	17203.89369612928	17203.89369612928	17203.89369612928	17203.89369612928	17203.89369612928	17203.89369612928	17203.89369612928	17203.89369612928	17203.89369612928	17203.89369612928	16977.66400759166	17203.89369612928	17203.89369612928	17203.89369612928	17203.89369612928	17203.89369612928	17203.89369612928	17203.89369612928
17203.89369612928	17203.89369612928	17203.89369612928	17203.89369612928	17203.89369612928	17203.89369612928	17203.89369612928	17203.89369612928	17203.89369612928	17203.89369612928	17203.89369612928	17203.89369612928	17203.89369612928	17203.89369612928	17203.89369612928	17203.89369612928	17203.89369612928	17203.89369612928	17203.89369612928	17203.89369612928	17203.89369612928	17203.89369612928	16977.66400759166	17203.89369612928	17203.89369612928	17203.89369612928	17203.89369612928	17203.89369612928	17203.89369612928	17203.89369612928
17203.89369612928	17203.89369612928	17203.89369612928	17203.89369612928	17203.89369612928	17203.89369612928	17203.89369612928	17203.89369612928	17203.89369612928	17203.89369612928	17203.89369612928	17203.89369612928	17203.89369612928	17203.89369612928	17203.89369612928	17203.89369612928	17203.89369612928	17203.89369612928	17203.89369612928	17203.89369612928	17203.89369612928	17203.89369612928	16977.66400759166	17203.89369612928	17203.89369612928	17203.89369612928	17203.89369612928	17203.89369612928	17203.89369612928	17203.89369612928
17201.27900215618	17201.27900215618	17201.27900215618	17201.27900215618	17201.27900215618	17201.27900215618	17201.27900215618	17201.27900215618	17201.27900215618	17201.27900215618	17201.27900215618	17201.27900215618	17201.27900215618	17201.27900215618	17201.27900215618	17201.27900215618	17201.27900215618	17201.27900215618	17201.27900215618	17201.27900215618	17201.27900215618	17201.27900215618	16977.66400759166	17201.27900215618	17201.27900215618	17201.27900215618	17201.27900215618	17201.27900215618	17201.27900215618	17201.27900215618
16666.206466363503	16666.206466363503	16666.206466363503	16666.206466363503	16666.206466363503	16666.206466363503	16666.206466363503	16666.206466363503	16666.206466363503	16666.206466363503	16666.206466363503	16666.206466363503	16666.206466363503	16666.206466363503	16666.206466363503	16666.206466363503	16666.206466363503	16666.206466363503	16666.206466363503	16666.206466363503	16666.206466363503	16666.206466363503	16666.206466363503	16666.206466363503	16666.206466363503	16666.206466363503	16666.206466363503	16666.206466363503	16666.206466363503	16666.206466363503
16666.206466363503	16666.206466363503	16666.206466363503	16666.206466363503	16666.206466363503	16666.206466363503	16666.206466363503	16666.206466363503	16666.206466363503	16666.206466363503	16666.206466363503	16666.206466363503	16666.206466363503	16666.206466363503	16666.206466363503	16666.206466363503	16666.206466363503	16666.206466363503	16666.206466363503	16666.206466363503	16666.206466363503	16666.206466363503	16666.206466363503	16666.206466363503	16666.206466363503	16666.206466363503	16666.206466363503	16666.206466363503	16666.206466363503	16666.206466363503
16456.32527011409	16456.32527011409	16456.32527011409	16456.32527011409	16456.32527011409	16456.32527011409	16456.32527011409	16456.32527011409	16456.32527011409	16456.32527011409	16456.32527011409	16456.32527011409	16456.32527011409	16456.32527011409	16456.32527011409	16456.32527011409	16456.32527011409	16456.32527011409	16456.32527011409	16456.32527011409	16456.32527011409	16456.32527011409	16456.32527011409	16456.32527011409	16456.32527011409	16456.32527011409	16456.32527011409	16456.32527011409	16456.32527011409	16456.32527011409
14974.976808045923	14974.976808045923	14974.976808045923	14974.976808045923	14974.976808045923	14974.976808045923	14974.976808045923	14974.976808045923	14974.976808045923	14974.976808045923	14974.976808045923	14974.976808045923	14974.976808045923	14974.976808045923	14974.976808045923	14974.976808045923	14974.976808045923	14974.976808045923	14974.976808045923	14974.976808045923	14974.976808045923	14974.976808045923	14974.976808045923	14974.976808045923	14974.976808045923	14974.976808045923	14974.976808045923	14974.976808045923	14974.976808045923	14974.976808045923
13383.43126669193	13383.43126669193	13383.43126669193	13383.43126669193	13383.43126669193	13383.43126669193	13383.43126669193	13383.43126669193	13383.43126669193	13383.43126669193	13383.43126669193	13383.43126669193	13383.43126669193	13383.43126669193	13383.43126669193	13383.43126669193	13383.43126669193	13383.43126669193	13383.43126669193	13383.43126669193	13383.43126669193	13383.43126669193	13383.43126669193	13383.43126669193	13383.43126669193	13383.43126669193	13383.43126669193	13383.43126669193	13383.43126669193	13383.43126669193
13383.43126669193	13383.43126669193	13383.43126669193	13383.43126669193	13383.43126669193	13383.43126669193	13383.43126669193	13383.43126669193	13383.43126669193	13383.43126669193	13383.43126669193	13383.43126669193	13383.43126669193	13383.43126669193	13383.43126669193	13383.43126669193	13383.43126669193	13383.43126669193	13383.43126669193	13383.43126669193	13383.43126669193	13383.43126669193	13383.43126669193	13383.43126669193	13383.43126669193	13383.43126669193	13383.43126669193	13383.43126669193	13383.43126669193	13383.43126669193
13383.43126669193	13383.43126669193	13383.43126669193	13383.43126669193	13383.43126669193	13383.43126669193	13383.43126669193	13383.43126669193	13383.43126669193	13383.43126669193	13383.43126669193	13383.43126669193	13383.43126669193	13383.43126669193	13383.43126669193	13383.43126669193	13383.43126669193	13383.43126669193	13383.43126669193	13383.43126669193	13383.43126669193	13383.43126669193	13383.43126669193	13383.43126669193	13383.43126669193	13383.43126669193	13383.43126669193	13383.43126669193	13383.43126669193	13383.43126669193
13072.64867561566	13072.64867561566	13072.64867561566	13072.64867561566	13072.64867561566	13072.64867561566	13072.64867561566	13072.64867561566	13072.64867561566	13072.64867561566	13072.64867561566	13072.64867561566	13072.64867561566	13072.64867561566	13072.64867561566	13072.64867561566	13072.64867561566	13072.64867561566	13072.64867561566	13072.64867561566	13072.64867561566	13072.64867561566	13072.64867561566	13072.64867561566	13072.64867561566	13072.64867561566	13072.64867561566	13072.64867561566	13072.64867561566	13072.64867561566
12395.74349645412	12395.74349645412	12395.74349645412	12395.74349645412	12395.74349645412	12395.74349645412	12395.74349645412	12395.74349645412	12395.74349645412	12395.74349645412	12395.74349645412	12395.74349645412	12395.74349645412	12395.74349645412	12395.74349645412	12395.74349645412	12395.74349645412	12395.74349645412	12395.74349645412	12395.74349645412	12395.74349645412	12395.74349645412	12395.74349645412	12395.74349645412	12395.74349645412	12395.74349645412	12395.74349645412	12395.74349645412	12395.74349645412	12395.74349645412
12395.74349645412	12395.74349645412	12395.74349645412	12395.74349645412	12395.74349645412	12395.74349645412	12395.74349645412	12395.74349645412	12395.74349645412	12395.74349645412	12395.74349645412	12395.74349645412	12395.74349645412	12395.74349645412	12395.74349645412	12395.74349645412	12395.74349645412	12395.74349645412	12395.74349645412	12395.74349645412	12395.74349645412	12395.74349645412	12395.74349645412	12395.74349645412	12395.74349645412	12395.74349645412	12395.74349645412	12395.74349645412	12395.74349645412	12395.74349645412
12234.528598959701	12234.528598959701	12234.528598959701	12234.528598959701	12234.528598959701	12234.528598959701	12234.528598959701	12234.528598959701	12234.528598959701	12234.528598959701	12234.528598959701	12234.528598959701	12234.528598959701	12234.528598959701	12234.528598959701	12234.528598959701	12234.528598959701	12234.528598959701	12234.528598959701	12234.528598959701	12234.528598959701	12234.528598959701	12234.528598959701	12234.528598959701	12234.528598959701	12234.528598959701	12234.528598959701	12234.528598959701	12234.528598959701	12234.528598959701
11496.723731751483	11496.723731751483	11496.723731751483	11496.723731751483	11496.723731751483	11496.723731751483	11496.723731751483	11496.723731751483	11496.723731751483	11496.723731751483	11496.723731751483	11496.723731751483	11496.723731751483	11496.723731751483	11496.723731751483	11496.723731751483	11496.723731751483	11496.723731751483	11496.723731751483	11496.723731751483	11496.723731751483	11496.723731751483	11496.723731751483	11496.723731751483	11496.723731751483	11496.723731751483	11496.723731751483	11496.723731751483	11496.723731751483	11496.723731751483
10199.898674341897	10199.898674341897	10199.898674341897	10199.898674341897	10199.898674341897	10199.898674341897	10199.898674341897	10199.898674341897	10199.898674341897	10199.898674341897	10199.898674341897	10199.898674341897	10199.898674341897	10199.898674341897	10199.898674341897	10199.898674341897	10199.898674341897	10199.898674341897	10199.898674341897	10199.898674341897	10199.898674341897	10199.898674341897	10199.898674341897	10199.898674341897	10199.898674341897	10199.898674341897	10199.898674341897	10199.898674341897	10199.898674341897	10199.898674341897
10146.909135532733	10146.909135532733	10146.909135532733	10146.909135532733	10146.909135532733	10146.909135532733	10146.909135532733	10146.909135532733	10146.909135532733	10146.909135532733	10146.909135532733	10146.909135532733	10146.909135532733	10146.909135532733	10146.909135532733	10146.909135532733	10146.909135532733	10146.909135532733	10146.909135532733	10146.909135532733	10146.909135532733	10146.909135532733	10146.909135532733	10146.909135532733	10146.909135532733	10146.909135532733	10146.909135532733	10146.909135532733	10146.909135532733	10146.909135532733
9134.914907471451	9134.914907471451	9134.914907471451	9134.914907471451	9134.914907471451	9134.914907471451	9134.914907471451	9134.914907471451	9134.914907471451	9134.914907471451	9134.914907471451	9134.914907471451	9134.914907471451	9134.914907471451	9134.914907471451	9134.914907471451	9134.914907471451	9134.914907471451	9134.914907471451	9134.914907471451	9134.914907471451	9134.914907471451	9134.914907471451	9134.914907471451	9134.914907471451	9134.914907471451	9134.914907471451	9134.914907471451	9134.914907471451	9134.914907471451
9134.914907471451	9134.914907471451	9134.914907471451	9134.914907471451	9134.914907471451	9134.914907471451	9134.914907471451	9134.914907471451	9134.914907471451	9134.914907471451	9134.914907471451	9134.914907471451	9134.914907471451	9134.914907471451	9134.914907471451	9134.914907471451	9134.914907471451	9134.914907471451	9134.914907471451	9134.914907471451	9134.914907471451	9134.914907471451	9134.914907471451	9134.914907471451	9134.914907471451	9134.914907471451	9134.914907471451	9134.914907471451	9134.914907471451	9134.914907471451
9134.914907471451	9134.914907471451	9134.914907471451	9134.914907471451	9134.914907471451	9134.914907471451	9134.914907471451	9134.914907471451	9134.914907471451	9134.914907471451	9134.914907471451	9134.914907471451	9134.914907471451	9134.914907471451	9134.914907471451	9134.914907471451	9134.914907471451	9134.914907471451	9134.914907471451	9134.914907471451	9134.914907471451	9134.914907471451	9134.914907471451	9134.914907471451	9134.914907471451	9134.914907471451	9134.914907471451	9134.914907471451	9134.914907471451	9134.914907471451
8329.615232940683	8329.615232940683	8329.615232940683	8329.615232940683	8329.615232940683	8329.615232940683	8329.615232940683	8329.615232940683	8329.615232940683	8329.615232940683	8329.615232940683	8329.615232940683	8329.615232940683	8329.615232940683	8329.615232940683	8329.615232940683	8329.615232940683	8329.615232940683	8329.615232940683	8329.615232940683	8329.615232940683	8329.615232940683	8329.615232940683	8329.615232940683	8329.615232940683	8329.615232940683	8329.615232940683	8329.615232940683	8329.615232940683	8329.615232940683
8329.615232940683	8329.615232940683	8329.615232940683	8329.615232940683	8329.615232940683	8329.615232940683	8329.615232940683	8329.615232940683	8329.615232940683	8329.615232940683	8329.615232940683	8329.615232940683	8329.615232940683	8329.615232940683	8329.615232940683	8329.615232940683	8329.615232940683	8329.615232940683	8329.615232940683	8329.615232940683	8329.615232940683	8329.615232940683	8329.615232940683	8329.615232940683	8329.615232940683	8329.615232940683	8329.615232940683	8329.615232940683	8329.615232940683	8329.615232940683
6908.635896643902	6908.635896643902	6908.635896643902	6908.635896643902	6908.635896643902	6908.635896643902	6908.635896643902	6908.635896643902	6908.635896643902	6908.635896643902	6908.635896643902	6908.635896643902	6908.635896643902	6908.635896643902	6908.635896643902	6908.635896643902	6908.635896643902	6908.635896643902	6908.635896643902	6908.635896643902	6908.635896643902	6908.635896643902	6908.635896643902	6908.635896643902	6908.635896643902	6908.635896643902	6908.635896643902	6908.635896643902	6908.635896643902	6908.635896643902
6908.635896643902	6908.635896643902	6908.635896643902	6908.635896643902	6908.635896643902	6908.635896643902	6908.635896643902	6908.635896643902	6908.635896643902	6908.635896643902	6908.635896643902	6908.635896643902	6908.635896643902	6908.635896643902	6908.635896643902	6908.635896643902	6908.635896643902	6908.635896643902	6908.635896643902	6908.635896643902	6908.635896643902	6908.635896643902	6908.635896643902	6908.635896643902	6908.635896643902	6908.635896643902	6908.635896643902	6908.635896643902	6908.635896643902	6908.635896643902
6908.635896643902	6908.635896643902	6908.635896643902	6908.635896643902	6908.635896643902	6908.635896643902	6908.635896643902	6908.635896643902	6908.635896643902	6908.635896643902	6908.635896643902	6908.635896643902	6908.635896643902	6908.635896643902	6908.635896643902	6908.635896643902	6908.635896643902	6908.635896643902	6908.635896643902	6908.635896643902	6908.635896643902	6908.635896643902	6908.635896643902	6908.635896643902	6908.635896643902	6908.635896643902	6908.635896643902	6908.635896643902	6908.635896643902	6908.635896643902
6908.635896643902	6908.635896643902	6908.635896643902	6908.635896643902	6908.635896643902	6908.635896643902	6908.635896643902	6908.635896643902	6908.635896643902	6908.635896643902	6908.635896643902	6908.635896643902	6908.635896643902	6908.635896643902	6908.635896643902	6908.635896643902	6908.635896643902	6908.635896643902	6908.635896643902	6908.635896643902	6908.635896643902	6908.635896643902	6908.635896643902	6908.635896643902	6908.635896643902	6908.635896643902	6908.635896643902	6908.635896643902	6908.635896643902	6908.635896643902
6908.635896643902	6908.635896643902	6908.635896643902	6908.635896643902	6908.635896643902	6908.635896643902	6908.635896643902	6908.635896643902	6908.635896643902	6908.635896643902	6908.635896643902	6908.635896643902	6908.635896643902	6908.635896643902	6908.635896643902	6908.635896643902	6908.635896643902	6908.635896643902	6908.635896643902	6908.635896643902	6908.635896643902	6908.635896643902	6908.635896643902	6908.635896643902	6908.635896643902	6908.635896643902	6908.635896643902	6908.635896643902	6908.635896643902	6908.635896643902
6908.635896643902	6908.635896643902	6908.635896643902	6908.635896643902	6908.635896643902	6908.635896643902	6908.635896643902	6908.635896643902	6908.635896643902	6908.635896643902	6908.635896643902	6908.635896643902	6908.635896643902	6908.635896643902	6908.635896643902	6908.635896643902	6908.635896643902	6908.635896643902	6908.635896643902	6908.635896643902	6908.635896643902	6908.635896643902	6908.635896643902	6908.635896643902	6908.635896643902	6908.635896643902	6908.635896643902	6908.635896643902	6908.635896643902	6908.635896643902
6908.635896643902	6908.635896643902	6908.635896643902	6908.635896643902	6908.635896643902	6908.635896643902	6908.635896643902	6908.635896643902	6908.635896643902	6908.635896643902	6908.635896643902	6908.635896643902	6908.635896643902	6908.635896643902	6908.635896643902	6908.635896643902	6908.635896643902	6908.635896643902	6908.635896643902	6908.635896643902	6908.635896643902	6908.635896643902	6908.635896643902	6908.635896643902	6908.635896643902	6908.635896643902	6908.635896643902	6908.635896643902	6908.635896643902	6908.635896643902
6908.635896643902	6908.635896643902	6908.635896643902	6908.635896643902	6908.635896643902	6908.635896643902	6908.635896643902	6908.635896643902	6908.635896643902	6908.635896643902	6908.635896643902	6908.635896643902	6908.635896643902	6908.635896643902	6908.635896643902	6908.635896643902	6908.635896643902	6908.635896643902	6908.635896643902	6908.635896643902	6908.635896643902	6908.635896643902	6908.635896643902	6908.635896643902	6908.635896643902	6908.635896643902	6908.635896643902	6908.635896643902	6908.635896643902	6908.635896643902
6908.635896643902	6908.635896643902	6908.635896643902	6908.635896643902	6908.635896643902	6908.635896643902	6908.635896643902	6908.635896643902	6908.635896643902	6908.635896643902	6908.635896643902	6908.635896643902	6908.635896643902	6908.635896643902	6908.635896643902	6908.635896643902	6908.635896643902	6908.635896643902	6908.635896643902	6908.635896643902	6908.635896643902	6908.635896643902	6908.635896643902	6908.635896643902	6908.635896643902	6908.635896643902	6908.635896643902	6908.635896643902	6908.635896643902	6908.635896643902
6908.635896643902	6908.635896643902	6908.635896643902	6908.635896643902	6908.635896643902	6908.635896643902	6908.635896643902	6908.635896643902	6908.635896643902	6908.635896643902	6908.635896643902	6908.635896643902	6908.635896643902	6908.635896643902	6908.635896643902	6908.635896643902	6908.635896643902	6908.635896643902	6908.635896643902	6908.635896643902	6908.635896643902	6908.635896643902	6908.635896643902	6908.635896643902	6908.635896643902	6908.635896643902	6908.635896643902	6908.635896643902	6908.635896643902	6908.635896643902
6873.999472926838	6873.999472926838	6873.999472926838	6873.999472926838	6873.999472926838	6873.999472926838	6873.999472926838	6873.999472926838	6873.999472926838	6873.999472926838	6873.999472926838	6873.999472926838	6873.999472926838	6873.999472926838	6873.999472926838	6873.999472926838	6873.999472926838	6873.999472926838	6873.999472926838	6873.999472926838	6873.999472926838	6873.999472926838	6873.999472926838	6873.999472926838	6873.999472926838	6873.999472926838	6873.999472926838	6873.999472926838	6873.999472926838	6873.999472926838
6873.999472926838	6873.999472926838	6873.999472926838	6873.999472926838	6873.999472926838	6873.999472926838	6873.999472926838	6873.999472926838	6873.999472926838	6873.999472926838	6873.999472926838	6873.999472926838	6873.999472926838	6873.999472926838	6873.999472926838	6873.999472926838	6873.999472926838	6873.999472926838	6873.999472926838	6873.999472926838	6873.999472926838	6873.999472926838	6873.999472926838	6873.999472926838	6873.999472926838	6873.999472926838	6873.999472926838	6873.999472926838	6873.999472926838	6873.999472926838
6873.999472926838	6873.999472926838	6873.999472926838	6873.999472926838	6873.999472926838	6873.999472926838	6873.999472926838	6873.999472926838	6873.999472926838	6873.999472926838	6873.999472926838	6873.999472926838	6873.999472926838	6873.999472926838	6873.999472926838	6873.999472926838	6873.999472926838	6873.999472926838	6873.999472926838	6873.999472926838	6873.999472926838	6873.999472926838	6873.999472926838	6873.999472926838	6873.999472926838	6873.999472926838	6873.999472926838	6873.999472926838	6873.999472926838	6873.999472926838
6873.999472926838	6873.999472926838	6873.999472926838	6873.999472926838	6873.999472926838	6873.999472926838	6873.999472926838	6873.999472926838	6873.999472926838	6873.999472926838	6873.999472926838	6873.999472926838	6873.999472926838	6873.999472926838	6873.999472926838	6873.999472926838	6873.999472926838	6873.999472926838	6873.999472926838	6873.999472926838	6873.999472926838	6873.999472926838	6873.999472926838	6873.999472926838	6873.999472926838	6873.999472926838	6873.999472926838	6873.999472926838	6873.999472926838	6873.999472926838
6873.999472926838	6873.999472926838	6873.999472926838	6873.999472926838	6873.999472926838	6873.999472926838	6873.999472926838	6873.999472926838	6873.999472926838	6873.999472926838	6873.999472926838	6873.999472926838	6873.999472926838	6873.999472926838	6873.999472926838	6873.999472926838	6873.999472926838	6873.999472926838	6873.999472926838	6873.999472926838	6873.999472926838	6873.999472926838	6873.999472926838	6873.999472926838	6873.999472926838	6873.999472926838	6873.999472926838	6873.999472926838	6873.999472926838	6873.999472926838
6873.999472926838	6873.999472926838	6873.999472926838	6873.999472926838	6873.999472926838	6873.999472926838	6873.999472926838	6873.999472926838	6873.999472926838	6873.999472926838	6873.999472926838	6873.999472926838	6873.999472926838	6873.999472926838	6873.999472926838	6873.999472926838	6873.999472926838	6873.999472926838	6873.999472926838	6873.999472926838	6873.999472926838	6873.999472926838	6873.999472926838	6873.999472926838	6873.999472926838	6873.999472926838	6873.999472926838	6873.999472926838	6873.999472926838	6873.999472926838
6873.999472926838	6873.999472926838	6873.999472926838	6873.999472926838	6873.999472926838	6873.999472926838	6873.999472926838	6873.999472926838	6873.999472926838	6873.999472926838	6873.999472926838	6873.999472926838	6873.999472926838	6873.999472926838	6873.999472926838	6873.999472926838	6873.999472926838	6873.999472926838	6873.999472926838	6873.999472926838	6873.999472926838	6873.999472926838	6873.999472926838	6873.999472926838	6873.999472926838	6873.999472926838	6873.999472926838	6873.999472926838	6873.999472926838	6873.999472926838
6698.573021955898	6698.573021955898	6698.573021955898	6698.573021955898	6698.573021955898	6698.573021955898	6698.573021955898	6698.573021955898	6698.573021955898	6698.573021955898	6698.573021955898	6698.573021955898	6698.573021955898	6698.573021955898	6698.573021955898	6698.573021955898	6698.573021955898	6698.573021955898	6698.573021955898	6698.573021955898	6698.573021955898	6698.573021955898	6698.573021955898	6698.573021955898	6698.573021955898	6698.573021955898	6698.573021955898	6698.573021955898	6698.573021955898	6698.573021955898
6280.493301937119	6280.493301937119	6280.493301937119	6280.493301937119	6280.493301937119	6280.493301937119	6280.493301937119	6280.493301937119	6280.493301937119	6280.493301937119	6280.493301937119	6280.493301937119	6280.493301937119	6280.493301937119	6280.493301937119	6280.493301937119	6280.493301937119	6280.493301937119	6280.493301937119	6280.493301937119	6280.493301937119	6280.493301937119	6280.493301937119	6280.493301937119	6280.493301937119	6280.493301937119	6280.493301937119	6280.493301937119	6280.493301937119	6280.493301937119
6280.493301937119	6280.493301937119	6280.493301937119	6280.493301937119	6280.493301937119	6280.493301937119	6280.493301937119	6280.493301937119	6280.493301937119	6280.493301937119	6280.493301937119	6280.493301937119	6280.493301937119	6280.493301937119	6280.493301937119	6280.493301937119	6280.493301937119	6280.493301937119	6280.493301937119	6280.493301937119	6280.493301937119	6280.493301937119	6280.493301937119	6280.493301937119	6280.493301937119	6280.493301937119	6280.493301937119	6280.493301937119	6280.493301937119	6280.493301937119
6280.493301937119	6280.493301937119	6280.493301937119	6280.493301937119	6280.493301937119	6280.493301937119	6280.493301937119	6280.493301937119	6280.493301937119	6280.493301937119	6280.493301937119	6280.493301937119	6280.493301937119	6280.493301937119	6280.493301937119	6280.493301937119	6280.493301937119	6280.493301937119	6280.493301937119	6280.493301937119	6280.493301937119	6280.493301937119	6280.493301937119	6280.493301937119	6280.493301937119	6280.493301937119	6280.493301937119	6280.493301937119	6280.493301937119	6280.493301937119
6280.493301937119	6280.493301937119	6280.493301937119	6280.493301937119	6280.493301937119	6280.493301937119	6280.493301937119	6280.493301937119	6280.493301937119	6280.493301937119	6280.493301937119	6280.493301937119	6280.493301937119	6280.493301937119	6280.493301937119	6280.493301937119	6280.493301937119	6280.493301937119	6280.493301937119	6280.493301937119	6280.493301937119	6280.493301937119	6280.493301937119	6280.493301937119	6280.493301937119	6280.493301937119	6280.493301937119	6280.493301937119	6280.493301937119	6280.493301937119
6280.493301937119	6280.493301937119	6280.493301937119	6280.493301937119	6280.493301937119	6280.493301937119	6280.493301937119	6280.493301937119	6280.493301937119	6280.493301937119	6280.493301937119	6280.493301937119	6280.493301937119	6280.493301937119	6280.493301937119	6280.493301937119	6280.493301937119	6280.493301937119	6280.493301937119	6280.493301937119	6280.493301937119	6280.493301937119	6280.493301937119	6280.493301937119	6280.493301937119	6280.493301937119	6280.493301937119	6280.493301937119	6280.493301937119	6280.493301937119
6182.9158290264295	6182.9158290264295	6182.9158290264295	6182.9158290264295	6182.9158290264295	6182.9158290264295	6182.9158290264295	6182.9158290264295	6182.9158290264295	6182.9158290264295	6182.9158290264295	6182.9158290264295	6182.9158290264295	6182.9158290264295	6182.9158290264295	6182.9158290264295	6182.9158290264295	6182.9158290264295	6182.9158290264295	6182.9158290264295	6182.9158290264295	6182.9158290264295	6182.9158290264295	6182.9158290264295	6182.9158290264295	6182.9158290264295	6182.9158290264295	6182.9158290264295	6182.9158290264295	6182.9158290264295
6182.9158290264295	6182.9158290264295	6182.9158290264295	6182.9158290264295	6182.9158290264295	6182.9158290264295	6182.9158290264295	6182.9158290264295	6182.9158290264295	6182.9158290264295	6182.9158290264295	6182.9158290264295	6182.9158290264295	6182.9158290264295	6182.9158290264295	6182.9158290264295	6182.9158290264295	6182.9158290264295	6182.9158290264295	6182.9158290264295	6182.9158290264295	6182.9158290264295	6182.9158290264295	6182.9158290264295	6182.9158290264295	6182.9158290264295	6182.9158290264295	6182.9158290264295	6182.9158290264295	6182.9158290264295
6182.9158290264295	6182.9158290264295	6182.9158290264295	6182.9158290264295	6182.9158290264295	6182.9158290264295	6182.9158290264295	6182.9158290264295	6182.9158290264295	6182.9158290264295	6182.9158290264295	6182.9158290264295	6182.9158290264295	6182.9158290264295	6182.9158290264295	6182.9158290264295	6182.9158290264295	6182.9158290264295	6182.9158290264295	6182.9158290264295	6182.9158290264295	6182.9158290264295	6182.9158290264295	6182.9158290264295	6182.9158290264295	6182.9158290264295	6182.9158290264295	6182.9158290264295	6182.9158290264295	6182.9158290264295
6182.9158290264295	6182.9158290264295	6182.9158290264295	6182.9158290264295	6182.9158290264295	6182.9158290264295	6182.9158290264295	6182.9158290264295	6182.9158290264295	6182.9158290264295	6182.9158290264295	6182.9158290264295	6182.9158290264295	6182.9158290264295	6182.9158290264295	6182.9158290264295	6182.9158290264295	6182.9158290264295	6182.9158290264295	6182.9158290264295	6182.9158290264295	6182.9158290264295	6182.9158290264295	6182.9158290264295	6182.9158290264295	6182.9158290264295	6182.9158290264295	6182.9158290264295	6182.9158290264295	6182.9158290264295
6182.9158290264295	6182.9158290264295	6182.9158290264295	6182.9158290264295	6182.9158290264295	6182.9158290264295	6182.9158290264295	6182.9158290264295	6182.9158290264295	6182.9158290264295	6182.9158290264295	6182.9158290264295	6182.9158290264295	6182.9158290264295	6182.9158290264295	6182.9158290264295	6182.9158290264295	6182.9158290264295	6182.9158290264295	6182.9158290264295	6182.9158290264295	6182.9158290264295	6182.9158290264295	6182.9158290264295	6182.9158290264295	6182.9158290264295	6182.9158290264295	6182.9158290264295	6182.9158290264295	6182.9158290264295
6182.9158290264295	6182.9158290264295	6182.9158290264295	6182.9158290264295	6182.9158290264295	6182.9158290264295	6182.9158290264295	6182.9158290264295	6182.9158290264295	6182.9158290264295	6182.9158290264295	6182.9158290264295	6182.9158290264295	6182.9158290264295	6182.9158290264295	6182.9158290264295	6182.9158290264295	6182.9158290264295	6182.9158290264295	6182.9158290264295	6182.9158290264295	6182.9158290264295	6182.9158290264295	6182.9158290264295	6182.9158290264295	6182.9158290264295	6182.9158290264295	6182.9158290264295	6182.9158290264295	6182.9158290264295
6182.9158290264295	6182.9158290264295	6182.9158290264295	6182.9158290264295	6182.9158290264295	6182.9158290264295	6182.9158290264295	6182.9158290264295	6182.9158290264295	6182.9158290264295	6182.9158290264295	6182.9158290264295	6182.9158290264295	6182.9158290264295	6182.9158290264295	6182.9158290264295	6182.9158290264295	6182.9158290264295	6182.9158290264295	6182.9158290264295	6182.9158290264295	6182.9158290264295	6182.9158290264295	6182.9158290264295	6182.9158290264295	6182.9158290264295	6182.9158290264295	6182.9158290264295	6182.9158290264295	6182.9158290264295
6182.9158290264295	6182.9158290264295	6182.9158290264295	6182.9158290264295	6182.9158290264295	6182.9158290264295	6182.9158290264295	6182.9158290264295	6182.9158290264295	6182.9158290264295	6182.9158290264295	6182.9158290264295	6182.9158290264295	6182.9158290264295	6182.9158290264295	6182.9158290264295	6182.9158290264295	6182.9158290264295	6182.9158290264295	6182.9158290264295	6182.9158290264295	6182.9158290264295	6182.9158290264295	6182.9158290264295	6182.9158290264295	6182.9158290264295	6182.9158290264295	6182.9158290264295	6182.9158290264295	6182.9158290264295
6182.9158290264295	6182.9158290264295	6182.9158290264295	6182.9158290264295	6182.9158290264295	6182.9158290264295	6182.9158290264295	6182.9158290264295	6182.9158290264295	6182.9158290264295	6182.9158290264295	6182.9158290264295	6182.9158290264295	6182.9158290264295	6182.9158290264295	6182.9158290264295	6182.9158290264295	6182.9158290264295	6182.9158290264295	6182.9158290264295	6182.9158290264295	6182.9158290264295	6182.9158290264295	6182.9158290264295	6182.9158290264295	6182.9158290264295	6182.9158290264295	6182.9158290264295	6182.9158290264295	6182.9158290264295
6182.9158290264295	6182.9158290264295	6182.9158290264295	6182.9158290264295	6182.9158290264295	6182.9158290264295	6182.9158290264295	6182.9158290264295	6182.9158290264295	6182.9158290264295	6182.9158290264295	6182.9158290264295	6182.9158290264295	6182.9158290264295	6182.9158290264295	6182.9158290264295	6182.9158290264295	6182.9158290264295	6182.9158290264295	6182.9158290264295	6182.9158290264295	6182.9158290264295	6182.9158290264295	6182.9158290264295	6182.9158290264295	6182.9158290264295	6182.9158290264295	6182.9158290264295	6182.9158290264295	6182.9158290264295
6182.9158290264295	6182.9158290264295	6182.9158290264295	6182.9158290264295	6182.9158290264295	6182.9158290264295	6182.9158290264295	6182.9158290264295	6182.9158290264295	6182.9158290264295	6182.9158290264295	6182.9158290264295	6182.9158290264295	6182.9158290264295	6182.9158290264295	6182.9158290264295	6182.9158290264295	6182.9158290264295	6182.9158290264295	6182.9158290264295	6182.9158290264295	6182.9158290264295	6182.9158290264295	6182.9158290264295	6182.9158290264295	6182.9158290264295	6182.9158290264295	6182.9158290264295	6182.9158290264295	6182.9158290264295
6182.9158290264295	6182.9158290264295	6182.9158290264295	6182.9158290264295	6182.9158290264295	6182.9158290264295	6182.9158290264295	6182.9158290264295	6182.9158290264295	6182.9158290264295	6182.9158290264295	6182.9158290264295	6182.9158290264295	6182.9158290264295	6182.9158290264295	6182.9158290264295	6182.9158290264295	6182.9158290264295	6182.9158290264295	6182.9158290264295	6182.9158290264295	6182.9158290264295	6182.9158290264295	6182.9158290264295	6182.9158290264295	6182.9158290264295	6182.9158290264295	6182.9158290264295	6182.9158290264295	6182.9158290264295
6182.9158290264295	6182.9158290264295	6182.9158290264295	6182.9158290264295	6182.9158290264295	6182.9158290264295	6182.9158290264295	6182.9158290264295	6182.9158290264295	6182.9158290264295	6182.9158290264295	6182.9158290264295	6182.9158290264295	6182.9158290264295	6182.9158290264295	6182.9158290264295	6182.9158290264295	6182.9158290264295	6182.9158290264295	6182.9158290264295	6182.9158290264295	6182.9158290264295	6182.9158290264295	6182.9158290264295	6182.9158290264295	6182.9158290264295	6182.9158290264295	6182.9158290264295	6182.9158290264295	6182.9158290264295
6182.9158290264295	6182.9158290264295	6182.9158290264295	6182.9158290264295	6182.9158290264295	6182.9158290264295	6182.9158290264295	6182.9158290264295	6182.9158290264295	6182.9158290264295	6182.9158290264295	6182.9158290264295	6182.9158290264295	6182.9158290264295	6182.9158290264295	6182.9158290264295	6182.9158290264295	6182.9158290264295	6182.9158290264295	6182.9158290264295	6182.9158290264295	6182.9158290264295	6182.9158290264295	6182.9158290264295	6182.9158290264295	6182.9158290264295	6182.9158290264295	6182.9158290264295	6182.9158290264295	6182.9158290264295
6182.9158290264295	6182.9158290264295	6182.9158290264295	6182.9158290264295	6182.9158290264295	6182.9158290264295	6182.9158290264295	6182.9158290264295	6182.9158290264295	6182.9158290264295	6182.9158290264295	6182.9158290264295	6182.9158290264295	6182.9158290264295	6182.9158290264295	6182.9158290264295	6182.9158290264295	6182.9158290264295	6182.9158290264295	6182.9158290264295	6182.9158290264295	6182.9158290264295	6182.9158290264295	6182.9158290264295	6182.9158290264295	6182.9158290264295	6182.9158290264295	6182.9158290264295	6182.9158290264295	6182.9158290264295
6182.9158290264295	6182.9158290264295	6182.9158290264295	6182.9158290264295	6182.9158290264295	6182.9158290264295	6182.9158290264295	6182.9158290264295	6182.9158290264295	6182.9158290264295	6182.9158290264295	6182.9158290264295	6182.9158290264295	6182.9158290264295	6182.9158290264295	6182.9158290264295	6182.9158290264295	6182.9158290264295	6182.9158290264295	6182.9158290264295	6182.9158290264295	6182.9158290264295	6182.9158290264295	6182.9158290264295	6182.9158290264295	6182.9158290264295	6182.9158290264295	6182.9158290264295	6182.9158290264295	6182.9158290264295
6182.9158290264295	6182.9158290264295	6182.9158290264295	6182.9158290264295	6182.9158290264295	6182.9158290264295	6182.9158290264295	6182.9158290264295	6182.9158290264295	6182.9158290264295	6182.9158290264295	6182.9158290264295	6182.9158290264295	6182.9158290264295	6182.9158290264295	6182.9158290264295	6182.9158290264295	6182.9158290264295	6182.9158290264295	6182.9158290264295	6182.9158290264295	6182.9158290264295	6182.9158290264295	6182.9158290264295	6182.9158290264295	6182.9158290264295	6182.9158290264295	6182.9158290264295	6182.9158290264295	6182.9158290264295
6182.9158290264295	6182.9158290264295	6182.9158290264295	6182.9158290264295	6182.9158290264295	6182.9158290264295	6182.9158290264295	6182.9158290264295	6182.9158290264295	6182.9158290264295	6182.9158290264295	6182.9158290264295	6182.9158290264295	6182.9158290264295	6182.9158290264295	6182.9158290264295	6182.9158290264295	6182.9158290264295	6182.9158290264295	6182.9158290264295	6182.9158290264295	6182.9158290264295	6182.9158290264295	6182.9158290264295	6182.9158290264295	6182.9158290264295	6182.9158290264295	6182.9158290264295	6182.9158290264295	6182.9158290264295
6182.9158290264295	6182.9158290264295	6182.9158290264295	6182.9158290264295	6182.9158290264295	6182.9158290264295	6182.9158290264295	6182.9158290264295	6182.9158290264295	6182.9158290264295	6182.9158290264295	6182.9158290264295	6182.9158290264295	6182.9158290264295	6182.9158290264295	6182.9158290264295	6182.9158290264295	6182.9158290264295	6182.9158290264295	6182.9158290264295	6182.9158290264295	6182.9158290264295	6182.9158290264295	6182.9158290264295	6182.9158290264295	6182.9158290264295	6182.9158290264295	6182.9158290264295	6182.9158290264295	6182.9158290264295
6182.9158290264295	6182.9158290264295	6182.9158290264295	6182.9158290264295	6182.9158290264295	6182.9158290264295	6182.9158290264295	6182.9158290264295	6182.9158290264295	6182.9158290264295	6182.9158290264295	6182.9158290264295	6182.9158290264295	6182.9158290264295	6182.9158290264295	6182.9158290264295	6182.9158290264295	6182.9158290264295	6182.9158290264295	6182.9158290264295	6182.9158290264295	6182.9158290264295	6182.9158290264295	6182.9158290264295	6182.9158290264295	6182.9158290264295	6182.9158290264295	6182.9158290264295	6182.9158290264295	6182.9158290264295
6182.9158290264295	6182.9158290264295	6182.9158290264295	6182.9158290264295	6182.9158290264295	6182.9158290264295	6182.9158290264295	6182.9158290264295	6182.9158290264295	6182.9158290264295	6182.9158290264295	6182.9158290264295	6182.9158290264295	6182.9158290264295	6182.9158290264295	6182.9158290264295	6182.9158290264295	6182.9158290264295	6182.9158290264295	6182.9158290264295	6182.9158290264295	6182.9158290264295	6182.9158290264295	6182.9158290264295	6182.9158290264295	6182.9158290264295	6182.9158290264295	6182.9158290264295	6182.9158290264295	6182.9158290264295
6182.9158290264295	6182.9158290264295	6182.9158290264295	6182.9158290264295	6182.9158290264295	6182.9158290264295	6182.9158290264295	6182.9158290264295	6182.9158290264295	6182.9158290264295	6182.9158290264295	6182.9158290264295	6182.9158290264295	6182.9158290264295	6182.9158290264295	6182.9158290264295	6182.9158290264295	6182.9158290264295	6182.9158290264295	6182.9158290264295	6182.9158290264295	6182.9158290264295	6182.9158290264295	6182.9158290264295	6182.9158290264295	6182.9158290264295	6182.9158290264295	6182.9158290264295	6182.9158290264295	6182.9158290264295
6182.9158290264295	6182.9158290264295	6182.9158290264295	6182.9158290264295	6182.9158290264295	6182.9158290264295	6182.9158290264295	6182.9158290264295	6182.9158290264295	6182.9158290264295	6182.9158290264295	6182.9158290264295	6182.9158290264295	6182.9158290264295	6182.9158290264295	6182.9158290264295	6182.9158290264295	6182.9158290264295	6182.9158290264295	6182.9158290264295	6182.9158290264295	6182.9158290264295	6182.9158290264295	6182.9158290264295	6182.9158290264295	6182.9158290264295	6182.9158290264295	6182.9158290264295	6182.9158290264295	6182.9158290264295
6182.9158290264295	6182.9158290264295	6182.9158290264295	6182.9158290264295	6182.9158290264295	6182.9158290264295	6182.9158290264295	6182.9158290264295	6182.9158290264295	6182.9158290264295	6182.9158290264295	6182.9158290264295	6182.9158290264295	6182.9158290264295	6182.9158290264295	6182.9158290264295	6182.9158290264295	6182.9158290264295	6182.9158290264295	6182.9158290264295	6182.9158290264295	6182.9158290264295	6182.9158290264295	6182.9158290264295	6182.9158290264295	6182.9158290264295	6182.9158290264295	6182.9158290264295	6182.9158290264295	6182.9158290264295
6182.9158290264295	6182.9158290264295	6182.9158290264295	6182.9158290264295	6182.9158290264295	6182.9158290264295	6182.9158290264295	6182.9158290264295	6182.9158290264295	6182.9158290264295	6182.9158290264295	6182.9158290264295	6182.9158290264295	6182.9158290264295	6182.9158290264295	6182.9158290264295	6182.9158290264295	6182.9158290264295	6182.9158290264295	6182.9158290264295	6182.9158290264295	6182.9158290264295	6182.9158290264295	6182.9158290264295	6182.9158290264295	6182.9158290264295	6182.9158290264295	6182.9158290264295	6182.9158290264295	6182.9158290264295
6182.9158290264295	6182.9158290264295	6182.9158290264295	6182.9158290264295	6182.9158290264295	6182.9158290264295	6182.9158290264295	6182.9158290264295	6182.9158290264295	6182.9158290264295	6182.9158290264295	6182.9158290264295	6182.9158290264295	6182.9158290264295	6182.9158290264295	6182.9158290264295	6182.9158290264295	6182.9158290264295	6182.9158290264295	6182.9158290264295	6182.9158290264295	6182.9158290264295	6182.9158290264295	6182.9158290264295	6182.9158290264295	6182.9158290264295	6182.9158290264295	6182.9158290264295	6182.9158290264295	6182.9158290264295
6095.057631881997	6095.057631881997	6095.057631881997	6095.057631881997	6095.057631881997	6095.057631881997	6095.057631881997	6095.057631881997	6095.057631881997	6095.057631881997	6095.057631881997	6095.057631881997	6095.057631881997	6095.057631881997	6095.057631881997	6095.057631881997	6095.057631881997	6095.057631881997	6095.057631881997	6095.057631881997	6095.057631881997	6095.057631881997	6095.057631881997	6095.057631881997	6095.057631881997	6095.057631881997	6095.057631881997	6095.057631881997	6095.057631881997	6095.057631881997
6095.057631881997	6095.057631881997	6095.057631881997	6095.057631881997	6095.057631881997	6095.057631881997	6095.057631881997	6095.057631881997	6095.057631881997	6095.057631881997	6095.057631881997	6095.057631881997	6095.057631881997	6095.057631881997	6095.057631881997	6095.057631881997	6095.057631881997	6095.057631881997	6095.057631881997	6095.057631881997	6095.057631881997	6095.057631881997	6095.057631881997	6095.057631881997	6095.057631881997	6095.057631881997	6095.057631881997	6095.057631881997	6095.057631881997	6095.057631881997
6095.057631881997	6095.057631881997	6095.057631881997	6095.057631881997	6095.057631881997	6095.057631881997	6095.057631881997	6095.057631881997	6095.057631881997	6095.057631881997	6095.057631881997	6095.057631881997	6095.057631881997	6095.057631881997	6095.057631881997	6095.057631881997	6095.057631881997	6095.057631881997	6095.057631881997	6095.057631881997	6095.057631881997	6095.057631881997	6095.057631881997	6095.057631881997	6095.057631881997	6095.057631881997	6095.057631881997	6095.057631881997	6095.057631881997	6095.057631881997
6095.057631881997	6095.057631881997	6095.057631881997	6095.057631881997	6095.057631881997	6095.057631881997	6095.057631881997	6095.057631881997	6095.057631881997	6095.057631881997	6095.057631881997	6095.057631881997	6095.057631881997	6095.057631881997	6095.057631881997	6095.057631881997	6095.057631881997	6095.057631881997	6095.057631881997	6095.057631881997	6095.057631881997	6095.057631881997	6095.057631881997	6095.057631881997	6095.057631881997	6095.057631881997	6095.057631881997	6095.057631881997	6095.057631881997	6095.057631881997
6095.057631881997	6095.057631881997	6095.057631881997	6095.057631881997	6095.057631881997	6095.057631881997	6095.057631881997	6095.057631881997	6095.057631881997	6095.057631881997	6095.057631881997	6095.057631881997	6095.057631881997	6095.057631881997	6095.057631881997	6095.057631881997	6095.057631881997	6095.057631881997	6095.057631881997	6095.057631881997	6095.057631881997	6095.057631881997	6095.057631881997	6095.057631881997	6095.057631881997	6095.057631881997	6095.057631881997	6095.057631881997	6095.057631881997	6095.057631881997
6095.057631881997	6095.057631881997	6095.057631881997	6095.057631881997	6095.057631881997	6095.057631881997	6095.057631881997	6095.057631881997	6095.057631881997	6095.057631881997	6095.057631881997	6095.057631881997	6095.057631881997	6095.057631881997	6095.057631881997	6095.057631881997	6095.057631881997	6095.057631881997	6095.057631881997	6095.057631881997	6095.057631881997	6095.057631881997	6095.057631881997	6095.057631881997	6095.057631881997	6095.057631881997	6095.057631881997	6095.057631881997	6095.057631881997	6095.057631881997
6095.057631881997	6095.057631881997	6095.057631881997	6095.057631881997	6095.057631881997	6095.057631881997	6095.057631881997	6095.057631881997	6095.057631881997	6095.057631881997	6095.057631881997	6095.057631881997	6095.057631881997	6095.057631881997	6095.057631881997	6095.057631881997	6095.057631881997	6095.057631881997	6095.057631881997	6095.057631881997	6095.057631881997	6095.057631881997	6095.057631881997	6095.057631881997	6095.057631881997	6095.057631881997	6095.057631881997	6095.057631881997	6095.057631881997	6095.057631881997
6095.057631881997	6095.057631881997	6095.057631881997	6095.057631881997	6095.057631881997	6095.057631881997	6095.057631881997	6095.057631881997	6095.057631881997	6095.057631881997	6095.057631881997	6095.057631881997	6095.057631881997	6095.057631881997	6095.057631881997	6095.057631881997	6095.057631881997	6095.057631881997	6095.057631881997	6095.057631881997	6095.057631881997	6095.057631881997	6095.057631881997	6095.057631881997	6095.057631881997	6095.057631881997	6095.057631881997	6095.057631881997	6095.057631881997	6095.057631881997
6095.057631881997	6095.057631881997	6095.057631881997	6095.057631881997	6095.057631881997	6095.057631881997	6095.057631881997	6095.057631881997	6095.057631881997	6095.057631881997	6095.057631881997	6095.057631881997	6095.057631881997	6095.057631881997	6095.057631881997	6095.057631881997	6095.057631881997	6095.057631881997	6095.057631881997	6095.057631881997	6095.057631881997	6095.057631881997	6095.057631881997	6095.057631881997	6095.057631881997	6095.057631881997	6095.057631881997	6095.057631881997	6095.057631881997	6095.057631881997
6095.057631881997	6095.057631881997	6095.057631881997	6095.057631881997	6095.057631881997	6095.057631881997	6095.057631881997	6095.057631881997	6095.057631881997	6095.057631881997	6095.057631881997	6095.057631881997	6095.057631881997	6095.057631881997	6095.057631881997	6095.057631881997	6095.057631881997	6095.057631881997	6095.057631881997	6095.057631881997	6095.057631881997	6095.057631881997	6095.057631881997	6095.057631881997	6095.057631881997	6095.057631881997	6095.057631881997	6095.057631881997	6095.057631881997	6095.057631881997
5932.552553903073	5932.552553903073	5932.552553903073	5932.552553903073	5932.552553903073	5932.552553903073	5932.552553903073	5932.552553903073	5932.552553903073	5932.552553903073	5932.552553903073	5932.552553903073	5932.552553903073	5932.552553903073	5932.552553903073	5932.552553903073	5932.552553903073	5932.552553903073	5932.552553903073	5932.552553903073	5932.552553903073	5932.552553903073	5932.552553903073	5932.552553903073	5932.552553903073	5932.552553903073	5932.552553903073	5932.552553903073	5932.552553903073	5932.552553903073
5901.715983337499	5901.715983337499	5901.715983337499	5901.715983337499	5901.715983337499	5901.715983337499	5901.715983337499	5901.715983337499	5901.715983337499	5901.715983337499	5901.715983337499	5901.715983337499	5901.715983337499	5901.715983337499	5901.715983337499	5901.715983337499	5901.715983337499	5901.715983337499	5901.715983337499	5901.715983337499	5901.715983337499	5901.715983337499	5901.715983337499	5901.715983337499	5901.715983337499	5901.715983337499	5901.715983337499	5901.715983337499	5901.715983337499	5901.715983337499
5901.715983337499	5901.715983337499	5901.715983337499	5901.715983337499	5901.715983337499	5901.715983337499	5901.715983337499	5901.715983337499	5901.715983337499	5901.715983337499	5901.715983337499	5901.715983337499	5901.715983337499	5901.715983337499	5901.715983337499	5901.715983337499	5901.715983337499	5901.715983337499	5901.715983337499	5901.715983337499	5901.715983337499	5901.715983337499	5901.715983337499	5901.715983337499	5901.715983337499	5901.715983337499	5901.715983337499	5901.715983337499	5901.715983337499	5901.715983337499
5901.715983337499	5901.715983337499	5901.715983337499	5901.715983337499	5901.715983337499	5901.715983337499	5901.715983337499	5901.715983337499	5901.715983337499	5901.715983337499	5901.715983337499	5901.715983337499	5901.715983337499	5901.715983337499	5901.715983337499	5901.715983337499	5901.715983337499	5901.715983337499	5901.715983337499	5901.715983337499	5901.715983337499	5901.715983337499	5901.715983337499	5901.715983337499	5901.715983337499	5901.715983337499	5901.715983337499	5901.715983337499	5901.715983337499	5901.715983337499
5668.229363402307	5668.229363402307	5668.229363402307	5668.229363402307	5668.229363402307	5668.229363402307	5668.229363402307	5668.229363402307	5668.229363402307	5668.229363402307	5668.229363402307	5668.229363402307	5668.229363402307	5668.229363402307	5668.229363402307	5668.229363402307	5668.229363402307	5668.229363402307	5668.229363402307	5668.229363402307	5668.229363402307	5668.229363402307	5668.229363402307	5668.229363402307	5668.229363402307	5668.229363402307	5668.229363402307	5668.229363402307	5668.229363402307	5668.229363402307
5668.229363402307	5668.229363402307	5668.229363402307	5668.229363402307	5668.229363402307	5668.229363402307	5668.229363402307	5668.229363402307	5668.229363402307	5668.229363402307	5668.229363402307	5668.229363402307	5668.229363402307	5668.229363402307	5668.229363402307	5668.229363402307	5668.229363402307	5668.229363402307	5668.229363402307	5668.229363402307	5668.229363402307	5668.229363402307	5668.229363402307	5668.229363402307	5668.229363402307	5668.229363402307	5668.229363402307	5668.229363402307	5668.229363402307	5668.229363402307
5668.229363402307	5668.229363402307	5668.229363402307	5668.229363402307	5668.229363402307	5668.229363402307	5668.229363402307	5668.229363402307	5668.229363402307	5668.229363402307	5668.229363402307	5668.229363402307	5668.229363402307	5668.229363402307	5668.229363402307	5668.229363402307	5668.229363402307	5668.229363402307	5668.229363402307	5668.229363402307	5668.229363402307	5668.229363402307	5668.229363402307	5668.229363402307	5668.229363402307	5668.229363402307	5668.229363402307	5668.229363402307	5668.229363402307	5668.229363402307
5560.138757421797	5560.138757421797	5560.138757421797	5560.138757421797	5560.138757421797	5560.138757421797	5560.138757421797	5560.138757421797	5560.138757421797	5560.138757421797	5560.138757421797	5560.138757421797	5560.138757421797	5560.138757421797	5560.138757421797	5560.138757421797	5560.138757421797	5560.138757421797	5560.138757421797	5560.138757421797	5560.138757421797	5560.138757421797	5560.138757421797	5560.138757421797	5560.138757421797	5560.138757421797	5560.138757421797	5560.138757421797	5560.138757421797	5560.138757421797
5560.138757421797	5560.138757421797	5560.138757421797	5560.138757421797	5560.138757421797	5560.138757421797	5560.138757421797	5560.138757421797	5560.138757421797	5560.138757421797	5560.138757421797	5560.138757421797	5560.138757421797	5560.138757421797	5560.138757421797	5560.138757421797	5560.138757421797	5560.138757421797	5560.138757421797	5560.138757421797	5560.138757421797	5560.138757421797	5560.138757421797	5560.138757421797	5560.138757421797	5560.138757421797	5560.138757421797	5560.138757421797	5560.138757421797	5560.138757421797
5560.138757421797	5560.138757421797	5560.138757421797	5560.138757421797	5560.138757421797	5560.138757421797	5560.138757421797	5560.138757421797	5560.138757421797	5560.138757421797	5560.138757421797	5560.138757421797	5560.138757421797	5560.138757421797	5560.138757421797	5560.138757421797	5560.138757421797	5560.138757421797	5560.138757421797	5560.138757421797	5560.138757421797	5560.138757421797	5560.138757421797	5560.138757421797	5560.138757421797	5560.138757421797	5560.138757421797	5560.138757421797	5560.138757421797	5560.138757421797
5560.138757421797	5560.138757421797	5560.138757421797	5560.138757421797	5560.138757421797	5560.138757421797	5560.138757421797	5560.138757421797	5560.138757421797	5560.138757421797	5560.138757421797	5560.138757421797	5560.138757421797	5560.138757421797	5560.138757421797	5560.138757421797	5560.138757421797	5560.138757421797	5560.138757421797	5560.138757421797	5560.138757421797	5560.138757421797	5560.138757421797	5560.138757421797	5560.138757421797	5560.138757421797	5560.138757421797	5560.138757421797	5560.138757421797	5560.138757421797
5560.138757421797	5560.138757421797	5560.138757421797	5560.138757421797	5560.138757421797	5560.138757421797	5560.138757421797	5560.138757421797	5560.138757421797	5560.138757421797	5560.138757421797	5560.138757421797	5560.138757421797	5560.138757421797	5560.138757421797	5560.138757421797	5560.138757421797	5560.138757421797	5560.138757421797	5560.138757421797	5560.138757421797	5560.138757421797	5560.138757421797	5560.138757421797	5560.138757421797	5560.138757421797	5560.138757421797	5560.138757421797	5560.138757421797	5560.138757421797
5560.138757421797	5560.138757421797	5560.138757421797	5560.138757421797	5560.138757421797	5560.138757421797	5560.138757421797	5560.138757421797	5560.138757421797	5560.138757421797	5560.138757421797	5560.138757421797	5560.138757421797	5560.138757421797	5560.138757421797	5560.138757421797	5560.138757421797	5560.138757421797	5560.138757421797	5560.138757421797	5560.138757421797	5560.138757421797	5560.138757421797	5560.138757421797	5560.138757421797	5560.138757421797	5560.138757421797	5560.138757421797	5560.138757421797	5560.138757421797
5560.138757421797	5560.138757421797	5560.138757421797	5560.138757421797	5560.138757421797	5560.138757421797	5560.138757421797	5560.138757421797	5560.138757421797	5560.138757421797	5560.138757421797	5560.138757421797	5560.138757421797	5560.138757421797	5560.138757421797	5560.138757421797	5560.138757421797	5560.138757421797	5560.138757421797	5560.138757421797	5560.138757421797	5560.138757421797	5560.138757421797	5560.138757421797	5560.138757421797	5560.138757421797	5560.138757421797	5560.138757421797	5560.138757421797	5560.138757421797
5336.618335115857	5336.618335115857	5336.618335115857	5336.618335115857	5336.618335115857	5336.618335115857	5336.618335115857	5336.618335115857	5336.618335115857	5336.618335115857	5336.618335115857	5336.618335115857	5336.618335115857	5336.618335115857	5336.618335115857	5336.618335115857	5336.618335115857	5336.618335115857	5336.618335115857	5336.618335115857	5336.618335115857	5336.618335115857	5336.618335115857	5336.618335115857	5336.618335115857	5336.618335115857	5336.618335115857	5336.618335115857	5336.618335115857	5336.618335115857
5219.470316157771	5219.470316157771	5219.470316157771	5219.470316157771	5219.470316157771	5219.470316157771	5219.470316157771	5219.470316157771	5219.470316157771	5219.470316157771	5219.470316157771	5219.470316157771	5219.470316157771	5219.470316157771	5219.470316157771	5219.470316157771	5219.470316157771	5219.470316157771	5219.470316157771	5219.470316157771	5219.470316157771	5219.470316157771	5219.470316157771	5219.470316157771	5219.470316157771	5219.470316157771	5219.470316157771	5219.470316157771	5219.470316157771	5219.470316157771
5219.470316157771	5219.470316157771	5219.470316157771	5219.470316157771	5219.470316157771	5219.470316157771	5219.470316157771	5219.470316157771	5219.470316157771	5219.470316157771	5219.470316157771	5219.470316157771	5219.470316157771	5219.470316157771	5219.470316157771	5219.470316157771	5219.470316157771	5219.470316157771	5219.470316157771	5219.470316157771	5219.470316157771	5219.470316157771	5219.470316157771	5219.470316157771	5219.470316157771	5219.470316157771	5219.470316157771	5219.470316157771	5219.470316157771	5219.470316157771
5219.470316157771	5219.470316157771	5219.470316157771	5219.470316157771	5219.470316157771	5219.470316157771	5219.470316157771	5219.470316157771	5219.470316157771	5219.470316157771	5219.470316157771	5219.470316157771	5219.470316157771	5219.470316157771	5219.470316157771	5219.470316157771	5219.470316157771	5219.470316157771	5219.470316157771	5219.470316157771	5219.470316157771	5219.470316157771	5219.470316157771	5219.470316157771	5219.470316157771	5219.470316157771	5219.470316157771	5219.470316157771	5219.470316157771	5219.470316157771
5219.470316157771	5219.470316157771	5219.470316157771	5219.470316157771	5219.470316157771	5219.470316157771	5219.470316157771	5219.470316157771	5219.470316157771	5219.470316157771	5219.470316157771	5219.470316157771	5219.470316157771	5219.470316157771	5219.470316157771	5219.470316157771	5219.470316157771	5219.470316157771	5219.470316157771	5219.470316157771	5219.470316157771	5219.470316157771	5219.470316157771	5219.470316157771	5219.470316157771	5219.470316157771	5219.470316157771	5219.470316157771	5219.470316157771	5219.470316157771
5219.470316157771	5219.470316157771	5219.470316157771	5219.470316157771	5219.470316157771	5219.470316157771	5219.470316157771	5219.470316157771	5219.470316157771	5219.470316157771	5219.470316157771	5219.470316157771	5219.470316157771	5219.470316157771	5219.470316157771	5219.470316157771	5219.470316157771	5219.470316157771	5219.470316157771	5219.470316157771	5219.470316157771	5219.470316157771	5219.470316157771	5219.470316157771	5219.470316157771	5219.470316157771	5219.470316157771	5219.470316157771	5219.470316157771	5219.470316157771
5219.470316157771	5219.470316157771	5219.470316157771	5219.470316157771	5219.470316157771	5219.470316157771	5219.470316157771	5219.470316157771	5219.470316157771	5219.470316157771	5219.470316157771	5219.470316157771	5219.470316157771	5219.470316157771	5219.470316157771	5219.470316157771	5219.470316157771	5219.470316157771	5219.470316157771	5219.470316157771	5219.470316157771	5219.470316157771	5219.470316157771	5219.470316157771	5219.470316157771	5219.470316157771	5219.470316157771	5219.470316157771	5219.470316157771	5219.470316157771
5219.470316157771	5219.470316157771	5219.470316157771	5219.470316157771	5219.470316157771	5219.470316157771	5219.470316157771	5219.470316157771	5219.470316157771	5219.470316157771	5219.470316157771	5219.470316157771	5219.470316157771	5219.470316157771	5219.470316157771	5219.470316157771	5219.470316157771	5219.470316157771	5219.470316157771	5219.470316157771	5219.470316157771	5219.470316157771	5219.470316157771	5219.470316157771	5219.470316157771	5219.470316157771	5219.470316157771	5219.470316157771	5219.470316157771	5219.470316157771
5219.470316157771	5219.470316157771	5219.470316157771	5219.470316157771	5219.470316157771	5219.470316157771	5219.470316157771	5219.470316157771	5219.470316157771	5219.470316157771	5219.470316157771	5219.470316157771	5219.470316157771	5219.470316157771	5219.470316157771	5219.470316157771	5219.470316157771	5219.470316157771	5219.470316157771	5219.470316157771	5219.470316157771	5219.470316157771	5219.470316157771	5219.470316157771	5219.470316157771	5219.470316157771	5219.470316157771	5219.470316157771	5219.470316157771	5219.470316157771
5219.470316157771	5219.470316157771	5219.470316157771	5219.470316157771	5219.470316157771	5219.470316157771	5219.470316157771	5219.470316157771	5219.470316157771	5219.470316157771	5219.470316157771	5219.470316157771	5219.470316157771	5219.470316157771	5219.470316157771	5219.470316157771	5219.470316157771	5219.470316157771	5219.470316157771	5219.470316157771	5219.470316157771	5219.470316157771	5219.470316157771	5219.470316157771	5219.470316157771	5219.470316157771	5219.470316157771	5219.470316157771	5219.470316157771	5219.470316157771
5067.376355229578	5067.376355229578	5067.376355229578	5067.376355229578	5067.376355229578	5067.376355229578	5067.376355229578	5067.376355229578	5067.376355229578	5067.376355229578	5067.376355229578	5067.376355229578	5067.376355229578	5067.376355229578	5067.376355229578	5067.376355229578	5067.376355229578	5067.376355229578	5067.376355229578	5067.376355229578	5067.376355229578	5067.376355229578	5067.376355229578	5067.376355229578	5067.376355229578	5067.376355229578	5067.376355229578	5067.376355229578	5067.376355229578	5067.376355229578
5067.376355229578	5067.376355229578	5067.376355229578	5067.376355229578	5067.376355229578	5067.376355229578	5067.376355229578	5067.376355229578	5067.376355229578	5067.376355229578	5067.376355229578	5067.376355229578	5067.376355229578	5067.376355229578	5067.376355229578	5067.376355229578	5067.376355229578	5067.376355229578	5067.376355229578	5067.376355229578	5067.376355229578	5067.376355229578	5067.376355229578	5067.376355229578	5067.376355229578	5067.376355229578	5067.376355229578	5067.376355229578	5067.376355229578	5067.376355229578
5067.376355229578	5067.376355229578	5067.376355229578	5067.376355229578	5067.376355229578	5067.376355229578	5067.376355229578	5067.376355229578	5067.376355229578	5067.376355229578	5067.376355229578	5067.376355229578	5067.376355229578	5067.376355229578	5067.376355229578	5067.376355229578	5067.376355229578	5067.376355229578	5067.376355229578	5067.376355229578	5067.376355229578	5067.376355229578	5067.376355229578	5067.376355229578	5067.376355229578	5067.376355229578	5067.376355229578	5067.376355229578	5067.376355229578	5067.376355229578
4800.234593526764	4800.234593526764	4800.234593526764	4800.234593526764	4800.234593526764	4800.234593526764	4800.234593526764	4800.234593526764	4800.234593526764	4800.234593526764	4800.234593526764	4800.234593526764	4800.234593526764	4800.234593526764	4800.234593526764	4800.234593526764	4800.234593526764	4800.234593526764	4800.234593526764	4800.234593526764	4800.234593526764	4800.234593526764	4800.234593526764	4800.234593526764	4800.234593526764	4800.234593526764	4800.234593526764	4800.234593526764	4800.234593526764	4800.234593526764
4800.234593526764	4800.234593526764	4800.234593526764	4800.234593526764	4800.234593526764	4800.234593526764	4800.234593526764	4800.234593526764	4800.234593526764	4800.234593526764	4800.234593526764	4800.234593526764	4800.234593526764	4800.234593526764	4800.234593526764	4800.234593526764	4800.234593526764	4800.234593526764	4800.234593526764	4800.234593526764	4800.234593526764	4800.234593526764	4800.234593526764	4800.234593526764	4800.234593526764	4800.234593526764	4800.234593526764	4800.234593526764	4800.234593526764	4800.234593526764
4725.530344883407	4725.530344883407	4725.530344883407	4725.530344883407	4725.530344883407	4725.530344883407	4725.530344883407	4725.530344883407	4725.530344883407	4725.530344883407	4725.530344883407	4725.530344883407	4725.530344883407	4725.530344883407	4725.530344883407	4725.530344883407	4725.530344883407	4725.530344883407	4725.530344883407	4725.530344883407	4725.530344883407	4725.530344883407	4725.530344883407	4725.530344883407	4725.530344883407	4725.530344883407	4725.530344883407	4725.530344883407	4725.530344883407	4725.530344883407
4725.530344883407	4725.530344883407	4725.530344883407	4725.530344883407	4725.530344883407	4725.530344883407	4725.530344883407	4725.530344883407	4725.530344883407	4725.530344883407	4725.530344883407	4725.530344883407	4725.530344883407	4725.530344883407	4725.530344883407	4725.530344883407	4725.530344883407	4725.530344883407	4725.530344883407	4725.530344883407	4725.530344883407	4725.530344883407	4725.530344883407	4725.530344883407	4725.530344883407	4725.530344883407	4725.530344883407	4725.530344883407	4725.530344883407	4725.530344883407
4574.678101691833	4574.678101691833	4574.678101691833	4574.678101691833	4574.678101691833	4574.678101691833	4574.678101691833	4574.678101691833	4574.678101691833	4574.678101691833	4574.678101691833	4574.678101691833	4574.678101691833	4574.678101691833	4574.678101691833	4574.678101691833	4574.678101691833	4574.678101691833	4574.678101691833	4574.678101691833	4574.678101691833	4574.678101691833	4574.678101691833	4574.678101691833	4574.678101691833	4574.678101691833	4574.678101691833	4574.678101691833	4574.678101691833	4574.678101691833
4395.104688910929	4395.104688910929	4395.104688910929	4395.104688910929	4395.104688910929	4395.104688910929	4395.104688910929	4395.104688910929	4395.104688910929	4395.104688910929	4395.104688910929	4395.104688910929	4395.104688910929	4395.104688910929	4395.104688910929	4395.104688910929	4395.104688910929	4395.104688910929	4395.104688910929	4395.104688910929	4395.104688910929	4395.104688910929	4395.104688910929	4395.104688910929	4395.104688910929	4395.104688910929	4395.104688910929	4395.104688910929	4395.104688910929	4395.104688910929
4395.104688910929	4395.104688910929	4395.104688910929	4395.104688910929	4395.104688910929	4395.104688910929	4395.104688910929	4395.104688910929	4395.104688910929	4395.104688910929	4395.104688910929	4395.104688910929	4395.104688910929	4395.104688910929	4395.104688910929	4395.104688910929	4395.104688910929	4395.104688910929	4395.104688910929	4395.104688910929	4395.104688910929	4395.104688910929	4395.104688910929	4395.104688910929	4395.104688910929	4395.104688910929	4395.104688910929	4395.104688910929	4395.104688910929	4395.104688910929
4395.104688910929	4395.104688910929	4395.104688910929	4395.104688910929	4395.104688910929	4395.104688910929	4395.104688910929	4395.104688910929	4395.104688910929	4395.104688910929	4395.104688910929	4395.104688910929	4395.104688910929	4395.104688910929	4395.104688910929	4395.104688910929	4395.104688910929	4395.104688910929	4395.104688910929	4395.104688910929	4395.104688910929	4395.104688910929	4395.104688910929	4395.104688910929	4395.104688910929	4395.104688910929	4395.104688910929	4395.104688910929	4395.104688910929	4395.104688910929
4395.104688910929	4395.104688910929	4395.104688910929	4395.104688910929	4395.104688910929	4395.104688910929	4395.104688910929	4395.104688910929	4395.104688910929	4395.104688910929	4395.104688910929	4395.104688910929	4395.104688910929	4395.104688910929	4395.104688910929	4395.104688910929	4395.104688910929	4395.104688910929	4395.104688910929	4395.104688910929	4395.104688910929	4395.104688910929	4395.104688910929	4395.104688910929	4395.104688910929	4395.104688910929	4395.104688910929	4395.104688910929	4395.104688910929	4395.104688910929
4251.015899255397	4251.015899255397	4251.015899255397	4251.015899255397	4251.015899255397	4251.015899255397	4251.015899255397	4251.015899255397	4251.015899255397	4251.015899255397	4251.015899255397	4251.015899255397	4251.015899255397	4251.015899255397	4251.015899255397	4251.015899255397	4251.015899255397	4251.015899255397	4251.015899255397	4251.015899255397	4251.015899255397	4251.015899255397	4251.015899255397	4251.015899255397	4251.015899255397	4251.015899255397	4251.015899255397	4251.015899255397	4251.015899255397	4251.015899255397
4251.015899255397	4251.015899255397	4251.015899255397	4251.015899255397	4251.015899255397	4251.015899255397	4251.015899255397	4251.015899255397	4251.015899255397	4251.015899255397	4251.015899255397	4251.015899255397	4251.015899255397	4251.015899255397	4251.015899255397	4251.015899255397	4251.015899255397	4251.015899255397	4251.015899255397	4251.015899255397	4251.015899255397	4251.015899255397	4251.015899255397	4251.015899255397	4251.015899255397	4251.015899255397	4251.015899255397	4251.015899255397	4251.015899255397	4251.015899255397
4251.015899255397	4251.015899255397	4251.015899255397	4251.015899255397	4251.015899255397	4251.015899255397	4251.015899255397	4251.015899255397	4251.015899255397	4251.015899255397	4251.015899255397	4251.015899255397	4251.015899255397	4251.015899255397	4251.015899255397	4251.015899255397	4251.015899255397	4251.015899255397	4251.015899255397	4251.015899255397	4251.015899255397	4251.015899255397	4251.015899255397	4251.015899255397	4251.015899255397	4251.015899255397	4251.015899255397	4251.015899255397	4251.015899255397	4251.015899255397
4251.015899255397	4251.015899255397	4251.015899255397	4251.015899255397	4251.015899255397	4251.015899255397	4251.015899255397	4251.015899255397	4251.015899255397	4251.015899255397	4251.015899255397	4251.015899255397	4251.015899255397	4251.015899255397	4251.015899255397	4251.015899255397	4251.015899255397	4251.015899255397	4251.015899255397	4251.015899255397	4251.015899255397	4251.015899255397	4251.015899255397	4251.015899255397	4251.015899255397	4251.015899255397	4251.015899255397	4251.015899255397	4251.015899255397	4251.015899255397
4251.015899255397	4251.015899255397	4251.015899255397	4251.015899255397	4251.015899255397	4251.015899255397	4251.015899255397	4251.015899255397	4251.015899255397	4251.015899255397	4251.015899255397	4251.015899255397	4251.015899255397	4251.015899255397	4251.015899255397	4251.015899255397	4251.015899255397	4251.015899255397	4251.015899255397	4251.015899255397	4251.015899255397	4251.015899255397	4251.015899255397	4251.015899255397	4251.015899255397	4251.015899255397	4251.015899255397	4251.015899255397	4251.015899255397	4251.015899255397
4251.015899255397	4251.015899255397	4251.015899255397	4251.015899255397	4251.015899255397	4251.015899255397	4251.015899255397	4251.015899255397	4251.015899255397	4251.015899255397	4251.015899255397	4251.015899255397	4251.015899255397	4251.015899255397	4251.015899255397	4251.015899255397	4251.015899255397	4251.015899255397	4251.015899255397	4251.015899255397	4251.015899255397	4251.015899255397	4251.015899255397	4251.015899255397	4251.015899255397	4251.015899255397	4251.015899255397	4251.015899255397	4251.015899255397	4251.015899255397
4251.015899255397	4251.015899255397	4251.015899255397	4251.015899255397	4251.015899255397	4251.015899255397	4251.015899255397	4251.015899255397	4251.015899255397	4251.015899255397	4251.015899255397	4251.015899255397	4251.015899255397	4251.015899255397	4251.015899255397	4251.015899255397	4251.015899255397	4251.015899255397	4251.015899255397	4251.015899255397	4251.015899255397	4251.015899255397	4251.015899255397	4251.015899255397	4251.015899255397	4251.015899255397	4251.015899255397	4251.015899255397	4251.015899255397	4251.015899255397
4251.015899255397	4251.015899255397	4251.015899255397	4251.015899255397	4251.015899255397	4251.015899255397	4251.015899255397	4251.015899255397	4251.015899255397	4251.015899255397	4251.015899255397	4251.015899255397	4251.015899255397	4251.015899255397	4251.015899255397	4251.015899255397	4251.015899255397	4251.015899255397	4251.015899255397	4251.015899255397	4251.015899255397	4251.015899255397	4251.015899255397	4251.015899255397	4251.015899255397	4251.015899255397	4251.015899255397	4251.015899255397	4251.015899255397	4251.015899255397
4251.015899255397	4251.015899255397	4251.015899255397	4251.015899255397	4251.015899255397	4251.015899255397	4251.015899255397	4251.015899255397	4251.015899255397	4251.015899255397	4251.015899255397	4251.015899255397	4251.015899255397	4251.015899255397	4251.015899255397	4251.015899255397	4251.015899255397	4251.015899255397	4251.015899255397	4251.015899255397	4251.015899255397	4251.015899255397	4251.015899255397	4251.015899255397	4251.015899255397	4251.015899255397	4251.015899255397	4251.015899255397	4251.015899255397	4251.015899255397
4251.015899255397	4251.015899255397	4251.015899255397	4251.015899255397	4251.015899255397	4251.015899255397	4251.015899255397	4251.015899255397	4251.015899255397	4251.015899255397	4251.015899255397	4251.015899255397	4251.015899255397	4251.015899255397	4251.015899255397	4251.015899255397	4251.015899255397	4251.015899255397	4251.015899255397	4251.015899255397	4251.015899255397	4251.015899255397	4251.015899255397	4251.015899255397	4251.015899255397	4251.015899255397	4251.015899255397	4251.015899255397	4251.015899255397	4251.015899255397
4251.015899255397	4251.015899255397	4251.015899255397	4251.015899255397	4251.015899255397	4251.015899255397	4251.015899255397	4251.015899255397	4251.015899255397	4251.015899255397	4251.015899255397	4251.015899255397	4251.015899255397	4251.015899255397	4251.015899255397	4251.015899255397	4251.015899255397	4251.015899255397	4251.015899255397	4251.015899255397	4251.015899255397	4251.015899255397	4251.015899255397	4251.015899255397	4251.015899255397	4251.015899255397	4251.015899255397	4251.015899255397	4251.015899255397	4251.015899255397
4251.015899255397	4251.015899255397	4251.015899255397	4251.015899255397	4251.015899255397	4251.015899255397	4251.015899255397	4251.015899255397	4251.015899255397	4251.015899255397	4251.015899255397	4251.015899255397	4251.015899255397	4251.015899255397	4251.015899255397	4251.015899255397	4251.015899255397	4251.015899255397	4251.015899255397	4251.015899255397	4251.015899255397	4251.015899255397	4251.015899255397	4251.015899255397	4251.015899255397	4251.015899255397	4251.015899255397	4251.015899255397	4251.015899255397	4251.015899255397
4251.015899255397	4251.015899255397	4251.015899255397	4251.015899255397	4251.015899255397	4251.015899255397	4251.015899255397	4251.015899255397	4251.015899255397	4251.015899255397	4251.015899255397	4251.015899255397	4251.015899255397	4251.015899255397	4251.015899255397	4251.015899255397	4251.015899255397	4251.015899255397	4251.015899255397	4251.015899255397	4251.015899255397	4251.015899255397	4251.015899255397	4251.015899255397	4251.015899255397	4251.015899255397	4251.015899255397	4251.015899255397	4251.015899255397	4251.015899255397
4135.197356698454	4135.197356698454	4135.197356698454	4135.197356698454	4135.197356698454	4135.197356698454	4135.197356698454	4135.197356698454	4135.197356698454	4135.197356698454	4135.197356698454	4135.197356698454	4135.197356698454	4135.197356698454	4135.197356698454	4135.197356698454	4135.197356698454	4135.197356698454	4135.197356698454	4135.197356698454	4135.197356698454	4135.197356698454	4135.197356698454	4135.197356698454	4135.197356698454	4135.197356698454	4135.197356698454	4135.197356698454	4135.197356698454	4135.197356698454
4117.110334414496	4117.110334414496	4117.110334414496	4117.110334414496	4117.110334414496	4117.110334414496	4117.110334414496	4117.110334414496	4117.110334414496	4117.110334414496	4117.110334414496	4117.110334414496	4117.110334414496	4117.110334414496	4117.110334414496	4117.110334414496	4117.110334414496	4117.110334414496	4117.110334414496	4117.110334414496	4117.110334414496	4117.110334414496	4117.110334414496	4117.110334414496	4117.110334414496	4117.110334414496	4117.110334414496	4117.110334414496	4117.110334414496	4117.110334414496
4117.110334414496	4117.110334414496	4117.110334414496	4117.110334414496	4117.110334414496	4117.110334414496	4117.110334414496	4117.110334414496	4117.110334414496	4117.110334414496	4117.110334414496	4117.110334414496	4117.110334414496	4117.110334414496	4117.110334414496	4117.110334414496	4117.110334414496	4117.110334414496	4117.110334414496	4117.110334414496	4117.110334414496	4117.110334414496	4117.110334414496	4117.110334414496	4117.110334414496	4117.110334414496	4117.110334414496	4117.110334414496	4117.110334414496	4117.110334414496
3665.504809100079	3665.504809100079	3665.504809100079	3665.504809100079	3665.504809100079	3665.504809100079	3665.504809100079	3665.504809100079	3665.504809100079	3665.504809100079	3665.504809100079	3665.504809100079	3665.504809100079	3665.504809100079	3665.504809100079	3665.504809100079	3665.504809100079	3665.504809100079	3665.504809100079	3665.504809100079	3665.504809100079	3665.504809100079	3665.504809100079	3665.504809100079	3665.504809100079	3665.504809100079	3665.504809100079	3665.504809100079	3665.504809100079	3665.504809100079
3665.504809100079	3665.504809100079	3665.504809100079	3665.504809100079	3665.504809100079	3665.504809100079	3665.504809100079	3665.504809100079	3665.504809100079	3665.504809100079	3665.504809100079	3665.504809100079	3665.504809100079	3665.504809100079	3665.504809100079	3665.504809100079	3665.504809100079	3665.504809100079	3665.504809100079	3665.504809100079	3665.504809100079	3665.504809100079	3665.504809100079	3665.504809100079	3665.504809100079	3665.504809100079	3665.504809100079	3665.504809100079	3665.504809100079	3665.504809100079
3665.504809100079	3665.504809100079	3665.504809100079	3665.504809100079	3665.504809100079	3665.504809100079	3665.504809100079	3665.504809100079	3665.504809100079	3665.504809100079	3665.504809100079	3665.504809100079	3665.504809100079	3665.504809100079	3665.504809100079	3665.504809100079	3665.504809100079	3665.504809100079	3665.504809100079	3665.504809100079	3665.504809100079	3665.504809100079	3665.504809100079	3665.504809100079	3665.504809100079	3665.504809100079	3665.504809100079	3665.504809100079	3665.504809100079	3665.504809100079
3665.504809100079	3665.504809100079	3665.504809100079	3665.504809100079	3665.504809100079	3665.504809100079	3665.504809100079	3665.504809100079	3665.504809100079	3665.504809100079	3665.504809100079	3665.504809100079	3665.504809100079	3665.504809100079	3665.504809100079	3665.504809100079	3665.504809100079	3665.504809100079	3665.504809100079	3665.504809100079	3665.504809100079	3665.504809100079	3665.504809100079	3665.504809100079	3665.504809100079	3665.504809100079	3665.504809100079	3665.504809100079	3665.504809100079	3665.504809100079
3665.504809100079	3665.504809100079	3665.504809100079	3665.504809100079	3665.504809100079	3665.504809100079	3665.504809100079	3665.504809100079	3665.504809100079	3665.504809100079	3665.504809100079	3665.504809100079	3665.504809100079	3665.504809100079	3665.504809100079	3665.504809100079	3665.504809100079	3665.504809100079	3665.504809100079	3665.504809100079	3665.504809100079	3665.504809100079	3665.504809100079	3665.504809100079	3665.504809100079	3665.504809100079	3665.504809100079	3665.504809100079	3665.504809100079	3665.504809100079
3665.504809100079	3665.504809100079	3665.504809100079	3665.504809100079	3665.504809100079	3665.504809100079	3665.504809100079	3665.504809100079	3665.504809100079	3665.504809100079	3665.504809100079	3665.504809100079	3665.504809100079	3665.504809100079	3665.504809100079	3665.504809100079	3665.504809100079	3665.504809100079	3665.504809100079	3665.504809100079	3665.504809100079	3665.504809100079	3665.504809100079	3665.504809100079	3665.504809100079	3665.504809100079	3665.504809100079	3665.504809100079	3665.504809100079	3665.504809100079
3665.504809100079	3665.504809100079	3665.504809100079	3665.504809100079	3665.504809100079	3665.504809100079	3665.504809100079	3665.504809100079	3665.504809100079	3665.504809100079	3665.504809100079	3665.504809100079	3665.504809100079	3665.504809100079	3665.504809100079	3665.504809100079	3665.504809100079	3665.504809100079	3665.504809100079	3665.504809100079	3665.504809100079	3665.504809100079	3665.504809100079	3665.504809100079	3665.504809100079	3665.504809100079	3665.504809100079	3665.504809100079	3665.504809100079	3665.504809100079
3665.504809100079	3665.504809100079	3665.504809100079	3665.504809100079	3665.504809100079	3665.504809100079	3665.504809100079	3665.504809100079	3665.504809100079	3665.504809100079	3665.504809100079	3665.504809100079	3665.504809100079	3665.504809100079	3665.504809100079	3665.504809100079	3665.504809100079	3665.504809100079	3665.504809100079	3665.504809100079	3665.504809100079	3665.504809100079	3665.504809100079	3665.504809100079	3665.504809100079	3665.504809100079	3665.504809100079	3665.504809100079	3665.504809100079	3665.504809100079
3548.3057929544484	3548.3057929544484	3548.3057929544484	3548.3057929544484	3548.3057929544484	3548.3057929544484	3548.3057929544484	3548.3057929544484	3548.3057929544484	3548.3057929544484	3548.3057929544484	3548.3057929544484	3548.3057929544484	3548.3057929544484	3548.3057929544484	3548.3057929544484	3548.3057929544484	3548.3057929544484	3548.3057929544484	3548.3057929544484	3548.3057929544484	3548.3057929544484	3548.3057929544484	3548.3057929544484	3548.3057929544484	3548.3057929544484	3548.3057929544484	3548.3057929544484	3548.3057929544484	3548.3057929544484
3548.3057929544484	3548.3057929544484	3548.3057929544484	3548.3057929544484	3548.3057929544484	3548.3057929544484	3548.3057929544484	3548.3057929544484	3548.3057929544484	3548.3057929544484	3548.3057929544484	3548.3057929544484	3548.3057929544484	3548.3057929544484	3548.3057929544484	3548.3057929544484	3548.3057929544484	3548.3057929544484	3548.3057929544484	3548.3057929544484	3548.3057929544484	3548.3057929544484	3548.3057929544484	3548.3057929544484	3548.3057929544484	3548.3057929544484	3548.3057929544484	3548.3057929544484	3548.3057929544484	3548.3057929544484
3548.3057929544484	3548.3057929544484	3548.3057929544484	3548.3057929544484	3548.3057929544484	3548.3057929544484	3548.3057929544484	3548.3057929544484	3548.3057929544484	3548.3057929544484	3548.3057929544484	3548.3057929544484	3548.3057929544484	3548.3057929544484	3548.3057929544484	3548.3057929544484	3548.3057929544484	3548.3057929544484	3548.3057929544484	3548.3057929544484	3548.3057929544484	3548.3057929544484	3548.3057929544484	3548.3057929544484	3548.3057929544484	3548.3057929544484	3548.3057929544484	3548.3057929544484	3548.3057929544484	3548.3057929544484
3548.3057929544484	3548.3057929544484	3548.3057929544484	3548.3057929544484	3548.3057929544484	3548.3057929544484	3548.3057929544484	3548.3057929544484	3548.3057929544484	3548.3057929544484	3548.3057929544484	3548.3057929544484	3548.3057929544484	3548.3057929544484	3548.3057929544484	3548.3057929544484	3548.3057929544484	3548.3057929544484	3548.3057929544484	3548.3057929544484	3548.3057929544484	3548.3057929544484	3548.3057929544484	3548.3057929544484	3548.3057929544484	3548.3057929544484	3548.3057929544484	3548.3057929544484	3548.3057929544484	3548.3057929544484
3548.3057929544484	3548.3057929544484	3548.3057929544484	3548.3057929544484	3548.3057929544484	3548.3057929544484	3548.3057929544484	3548.3057929544484	3548.3057929544484	3548.3057929544484	3548.3057929544484	3548.3057929544484	3548.3057929544484	3548.3057929544484	3548.3057929544484	3548.3057929544484	3548.3057929544484	3548.3057929544484	3548.3057929544484	3548.3057929544484	3548.3057929544484	3548.3057929544484	3548.3057929544484	3548.3057929544484	3548.3057929544484	3548.3057929544484	3548.3057929544484	3548.3057929544484	3548.3057929544484	3548.3057929544484
3406.1092199471505	3406.1092199471505	3406.1092199471505	3406.1092199471505	3406.1092199471505	3406.1092199471505	3406.1092199471505	3406.1092199471505	3406.1092199471505	3406.1092199471505	3406.1092199471505	3406.1092199471505	3406.1092199471505	3406.1092199471505	3406.1092199471505	3406.1092199471505	3406.1092199471505	3406.1092199471505	3406.1092199471505	3406.1092199471505	3406.1092199471505	3406.1092199471505	3406.1092199471505	3406.1092199471505	3406.1092199471505	3406.1092199471505	3406.1092199471505	3406.1092199471505	3406.1092199471505	3406.1092199471505
3334.6897336694	3334.6897336694	3334.6897336694	3334.6897336694	3334.6897336694	3334.6897336694	3334.6897336694	3334.6897336694	3334.6897336694	3334.6897336694	3334.6897336694	3334.6897336694	3334.6897336694	3334.6897336694	3334.6897336694	3334.6897336694	3334.6897336694	3334.6897336694	3334.6897336694	3334.6897336694	3334.6897336694	3334.6897336694	3334.6897336694	3334.6897336694	3334.6897336694	3334.6897336694	3334.6897336694	3334.6897336694	3334.6897336694	3334.6897336694
3334.6897336694	3334.6897336694	3334.6897336694	3334.6897336694	3334.6897336694	3334.6897336694	3334.6897336694	3334.6897336694	3334.6897336694	3334.6897336694	3334.6897336694	3334.6897336694	3334.6897336694	3334.6897336694	3334.6897336694	3334.6897336694	3334.6897336694	3334.6897336694	3334.6897336694	3334.6897336694	3334.6897336694	3334.6897336694	3334.6897336694	3334.6897336694	3334.6897336694	3334.6897336694	3334.6897336694	3334.6897336694	3334.6897336694	3334.6897336694
3334.6897336694	3334.6897336694	3334.6897336694	3334.6897336694	3334.6897336694	3334.6897336694	3334.6897336694	3334.6897336694	3334.6897336694	3334.6897336694	3334.6897336694	3334.6897336694	3334.6897336694	3334.6897336694	3334.6897336694	3334.6897336694	3334.6897336694	3334.6897336694	3334.6897336694	3334.6897336694	3334.6897336694	3334.6897336694	3334.6897336694	3334.6897336694	3334.6897336694	3334.6897336694	3334.6897336694	3334.6897336694	3334.6897336694	3334.6897336694
3334.6897336694	3334.6897336694	3334.6897336694	3334.6897336694	3334.6897336694	3334.6897336694	3334.6897336694	3334.6897336694	3334.6897336694	3334.6897336694	3334.6897336694	3334.6897336694	3334.6897336694	3334.6897336694	3334.6897336694	3334.6897336694	3334.6897336694	3334.6897336694	3334.6897336694	3334.6897336694	3334.6897336694	3334.6897336694	3334.6897336694	3334.6897336694	3334.6897336694	3334.6897336694	3334.6897336694	3334.6897336694	3334.6897336694	3334.6897336694
3334.6897336694	3334.6897336694	3334.6897336694	3334.6897336694	3334.6897336694	3334.6897336694	3334.6897336694	3334.6897336694	3334.6897336694	3334.6897336694	3334.6897336694	3334.6897336694	3334.6897336694	3334.6897336694	3334.6897336694	3334.6897336694	3334.6897336694	3334.6897336694	3334.6897336694	3334.6897336694	3334.6897336694	3334.6897336694	3334.6897336694	3334.6897336694	3334.6897336694	3334.6897336694	3334.6897336694	3334.6897336694	3334.6897336694	3334.6897336694
3334.6897336694	3334.6897336694	3334.6897336694	3334.6897336694	3334.6897336694	3334.6897336694	3334.6897336694	3334.6897336694	3334.6897336694	3334.6897336694	3334.6897336694	3334.6897336694	3334.6897336694	3334.6897336694	3334.6897336694	3334.6897336694	3334.6897336694	3334.6897336694	3334.6897336694	3334.6897336694	3334.6897336694	3334.6897336694	3334.6897336694	3334.6897336694	3334.6897336694	3334.6897336694	3334.6897336694	3334.6897336694	3334.6897336694	3334.6897336694
3334.6897336694	3334.6897336694	3334.6897336694	3334.6897336694	3334.6897336694	3334.6897336694	3334.6897336694	3334.6897336694	3334.6897336694	3334.6897336694	3334.6897336694	3334.6897336694	3334.6897336694	3334.6897336694	3334.6897336694	3334.6897336694	3334.6897336694	3334.6897336694	3334.6897336694	3334.6897336694	3334.6897336694	3334.6897336694	3334.6897336694	3334.6897336694	3334.6897336694	3334.6897336694	3334.6897336694	3334.6897336694	3334.6897336694	3334.6897336694
3334.6897336694	3334.6897336694	3334.6897336694	3334.6897336694	3334.6897336694	3334.6897336694	3334.6897336694	3334.6897336694	3334.6897336694	3334.6897336694	3334.6897336694	3334.6897336694	3334.6897336694	3334.6897336694	3334.6897336694	3334.6897336694	3334.6897336694	3334.6897336694	3334.6897336694	3334.6897336694	3334.6897336694	3334.6897336694	3334.6897336694	3334.6897336694	3334.6897336694	3334.6897336694	3334.6897336694	3334.6897336694	3334.6897336694	3334.6897336694
3334.6897336694	3334.6897336694	3334.6897336694	3334.6897336694	3334.6897336694	3334.6897336694	3334.6897336694	3334.6897336694	3334.6897336694	3334.6897336694	3334.6897336694	3334.6897336694	3334.6897336694	3334.6897336694	3334.6897336694	3334.6897336694	3334.6897336694	3334.6897336694	3334.6897336694	3334.6897336694	3334.6897336694	3334.6897336694	3334.6897336694	3334.6897336694	3334.6897336694	3334.6897336694	3334.6897336694	3334.6897336694	3334.6897336694	3334.6897336694
3334.6897336694	3334.6897336694	3334.6897336694	3334.6897336694	3334.6897336694	3334.6897336694	3334.6897336694	3334.6897336694	3334.6897336694	3334.6897336694	3334.6897336694	3334.6897336694	3334.6897336694	3334.6897336694	3334.6897336694	3334.6897336694	3334.6897336694	3334.6897336694	3334.6897336694	3334.6897336694	3334.6897336694	3334.6897336694	3334.6897336694	3334.6897336694	3334.6897336694	3334.6897336694	3334.6897336694	3334.6897336694	3334.6897336694	3334.6897336694
3334.6897336694	3334.6897336694	3334.6897336694	3334.6897336694	3334.6897336694	3334.6897336694	3334.6897336694	3334.6897336694	3334.6897336694	3334.6897336694	3334.6897336694	3334.6897336694	3334.6897336694	3334.6897336694	3334.6897336694	3334.6897336694	3334.6897336694	3334.6897336694	3334.6897336694	3334.6897336694	3334.6897336694	3334.6897336694	3334.6897336694	3334.6897336694	3334.6897336694	3334.6897336694	3334.6897336694	3334.6897336694	3334.6897336694	3334.6897336694
3334.6897336694	3334.6897336694	3334.6897336694	3334.6897336694	3334.6897336694	3334.6897336694	3334.6897336694	3334.6897336694	3334.6897336694	3334.6897336694	3334.6897336694	3334.6897336694	3334.6897336694	3334.6897336694	3334.6897336694	3334.6897336694	3334.6897336694	3334.6897336694	3334.6897336694	3334.6897336694	3334.6897336694	3334.6897336694	3334.6897336694	3334.6897336694	3334.6897336694	3334.6897336694	3334.6897336694	3334.6897336694	3334.6897336694	3334.6897336694
3334.6897336694	3334.6897336694	3334.6897336694	3334.6897336694	3334.6897336694	3334.6897336694	3334.6897336694	3334.6897336694	3334.6897336694	3334.6897336694	3334.6897336694	3334.6897336694	3334.6897336694	3334.6897336694	3334.6897336694	3334.6897336694	3334.6897336694	3334.6897336694	3334.6897336694	3334.6897336694	3334.6897336694	3334.6897336694	3334.6897336694	3334.6897336694	3334.6897336694	3334.6897336694	3334.6897336694	3334.6897336694	3334.6897336694	3334.6897336694
3334.6897336694	3334.6897336694	3334.6897336694	3334.6897336694	3334.6897336694	3334.6897336694	3334.6897336694	3334.6897336694	3334.6897336694	3334.6897336694	3334.6897336694	3334.6897336694	3334.6897336694	3334.6897336694	3334.6897336694	3334.6897336694	3334.6897336694	3334.6897336694	3334.6897336694	3334.6897336694	3334.6897336694	3334.6897336694	3334.6897336694	3334.6897336694	3334.6897336694	3334.6897336694	3334.6897336694	3334.6897336694	3334.6897336694	3334.6897336694
3334.6897336694	3334.6897336694	3334.6897336694	3334.6897336694	3334.6897336694	3334.6897336694	3334.6897336694	3334.6897336694	3334.6897336694	3334.6897336694	3334.6897336694	3334.6897336694	3334.6897336694	3334.6897336694	3334.6897336694	3334.6897336694	3334.6897336694	3334.6897336694	3334.6897336694	3334.6897336694	3334.6897336694	3334.6897336694	3334.6897336694	3334.6897336694	3334.6897336694	3334.6897336694	3334.6897336694	3334.6897336694	3334.6897336694	3334.6897336694
3328.5576122453444	3328.5576122453444	3328.5576122453444	3328.5576122453444	3328.5576122453444	3328.5576122453444	3328.5576122453444	3328.5576122453444	3328.5576122453444	3328.5576122453444	3328.5576122453444	3328.5576122453444	3328.5576122453444	3328.5576122453444	3328.5576122453444	3328.5576122453444	3328.5576122453444	3328.5576122453444	3328.5576122453444	3328.5576122453444	3328.5576122453444	3328.5576122453444	3328.5576122453444	3328.5576122453444	3328.5576122453444	3328.5576122453444	3328.5576122453444	3328.5576122453444	3328.5576122453444	3328.5576122453444
3328.5576122453444	3328.5576122453444	3328.5576122453444	3328.5576122453444	3328.5576122453444	3328.5576122453444	3328.5576122453444	3328.5576122453444	3328.5576122453444	3328.5576122453444	3328.5576122453444	3328.5576122453444	3328.5576122453444	3328.5576122453444	3328.5576122453444	3328.5576122453444	3328.5576122453444	3328.5576122453444	3328.5576122453444	3328.5576122453444	3328.5576122453444	3328.5576122453444	3328.5576122453444	3328.5576122453444	3328.5576122453444	3328.5576122453444	3328.5576122453444	3328.5576122453444	3328.5576122453444	3328.5576122453444
3328.5576122453444	3328.5576122453444	3328.5576122453444	3328.5576122453444	3328.5576122453444	3328.5576122453444	3328.5576122453444	3328.5576122453444	3328.5576122453444	3328.5576122453444	3328.5576122453444	3328.5576122453444	3328.5576122453444	3328.5576122453444	3328.5576122453444	3328.5576122453444	3328.5576122453444	3328.5576122453444	3328.5576122453444	3328.5576122453444	3328.5576122453444	3328.5576122453444	3328.5576122453444	3328.5576122453444	3328.5576122453444	3328.5576122453444	3328.5576122453444	3328.5576122453444	3328.5576122453444	3328.5576122453444
3328.5576122453444	3328.5576122453444	3328.5576122453444	3328.5576122453444	3328.5576122453444	3328.5576122453444	3328.5576122453444	3328.5576122453444	3328.5576122453444	3328.5576122453444	3328.5576122453444	3328.5576122453444	3328.5576122453444	3328.5576122453444	3328.5576122453444	3328.5576122453444	3328.5576122453444	3328.5576122453444	3328.5576122453444	3328.5576122453444	3328.5576122453444	3328.5576122453444	3328.5576122453444	3328.5576122453444	3328.5576122453444	3328.5576122453444	3328.5576122453444	3328.5576122453444	3328.5576122453444	3328.5576122453444
3328.5576122453444	3328.5576122453444	3328.5576122453444	3328.5576122453444	3328.5576122453444	3328.5576122453444	3328.5576122453444	3328.5576122453444	3328.5576122453444	3328.5576122453444	3328.5576122453444	3328.5576122453444	3328.5576122453444	3328.5576122453444	3328.5576122453444	3328.5576122453444	3328.5576122453444	3328.5576122453444	3328.5576122453444	3328.5576122453444	3328.5576122453444	3328.5576122453444	3328.5576122453444	3328.5576122453444	3328.5576122453444	3328.5576122453444	3328.5576122453444	3328.5576122453444	3328.5576122453444	3328.5576122453444
3328.5576122453444	3328.5576122453444	3328.5576122453444	3328.5576122453444	3328.5576122453444	3328.5576122453444	3328.5576122453444	3328.5576122453444	3328.5576122453444	3328.5576122453444	3328.5576122453444	3328.5576122453444	3328.5576122453444	3328.5576122453444	3328.5576122453444	3328.5576122453444	3328.5576122453444	3328.5576122453444	3328.5576122453444	3328.5576122453444	3328.5576122453444	3328.5576122453444	3328.5576122453444	3328.5576122453444	3328.5576122453444	3328.5576122453444	3328.5576122453444	3328.5576122453444	3328.5576122453444	3328.5576122453444
3328.5576122453444	3328.5576122453444	3328.5576122453444	3328.5576122453444	3328.5576122453444	3328.5576122453444	3328.5576122453444	3328.5576122453444	3328.5576122453444	3328.5576122453444	3328.5576122453444	3328.5576122453444	3328.5576122453444	3328.5576122453444	3328.5576122453444	3328.5576122453444	3328.5576122453444	3328.5576122453444	3328.5576122453444	3328.5576122453444	3328.5576122453444	3328.5576122453444	3328.5576122453444	3328.5576122453444	3328.5576122453444	3328.5576122453444	3328.5576122453444	3328.5576122453444	3328.5576122453444	3328.5576122453444
3328.5576122453444	3328.5576122453444	3328.5576122453444	3328.5576122453444	3328.5576122453444	3328.5576122453444	3328.5576122453444	3328.5576122453444	3328.5576122453444	3328.5576122453444	3328.5576122453444	3328.5576122453444	3328.5576122453444	3328.5576122453444	3328.5576122453444	3328.5576122453444	3328.5576122453444	3328.5576122453444	3328.5576122453444	3328.5576122453444	3328.5576122453444	3328.5576122453444	3328.5576122453444	3328.5576122453444	3328.5576122453444	3328.5576122453444	3328.5576122453444	3328.5576122453444	3328.5576122453444	3328.5576122453444
3328.5576122453444	3328.5576122453444	3328.5576122453444	3328.5576122453444	3328.5576122453444	3328.5576122453444	3328.5576122453444	3328.5576122453444	3328.5576122453444	3328.5576122453444	3328.5576122453444	3328.5576122453444	3328.5576122453444	3328.5576122453444	3328.5576122453444	3328.5576122453444	3328.5576122453444	3328.5576122453444	3328.5576122453444	3328.5576122453444	3328.5576122453444	3328.5576122453444	3328.5576122453444	3328.5576122453444	3328.5576122453444	3328.5576122453444	3328.5576122453444	3328.5576122453444	3328.5576122453444	3328.5576122453444
3328.5576122453444	3328.5576122453444	3328.5576122453444	3328.5576122453444	3328.5576122453444	3328.5576122453444	3328.5576122453444	3328.5576122453444	3328.5576122453444	3328.5576122453444	3328.5576122453444	3328.5576122453444	3328.5576122453444	3328.5576122453444	3328.5576122453444	3328.5576122453444	3328.5576122453444	3328.5576122453444	3328.5576122453444	3328.5576122453444	3328.5576122453444	3328.5576122453444	3328.5576122453444	3328.5576122453444	3328.5576122453444	3328.5576122453444	3328.5576122453444	3328.5576122453444	3328.5576122453444	3328.5576122453444
3328.5576122453444	3328.5576122453444	3328.5576122453444	3328.5576122453444	3328.5576122453444	3328.5576122453444	3328.5576122453444	3328.5576122453444	3328.5576122453444	3328.5576122453444	3328.5576122453444	3328.5576122453444	3328.5576122453444	3328.5576122453444	3328.5576122453444	3328.5576122453444	3328.5576122453444	3328.5576122453444	3328.5576122453444	3328.5576122453444	3328.5576122453444	3328.5576122453444	3328.5576122453444	3328.5576122453444	3328.5576122453444	3328.5576122453444	3328.5576122453444	3328.5576122453444	3328.5576122453444	3328.5576122453444
3328.5576122453444	3328.5576122453444	3328.5576122453444	3328.5576122453444	3328.5576122453444	3328.5576122453444	3328.5576122453444	3328.5576122453444	3328.5576122453444	3328.5576122453444	3328.5576122453444	3328.5576122453444	3328.5576122453444	3328.5576122453444	3328.5576122453444	3328.5576122453444	3328.5576122453444	3328.5576122453444	3328.5576122453444	3328.5576122453444	3328.5576122453444	3328.5576122453444	3328.5576122453444	3328.5576122453444	3328.5576122453444	3328.5576122453444	3328.5576122453444	3328.5576122453444	3328.5576122453444	3328.5576122453444
3328.5576122453444	3328.5576122453444	3328.5576122453444	3328.5576122453444	3328.5576122453444	3328.5576122453444	3328.5576122453444	3328.5576122453444	3328.5576122453444	3328.5576122453444	3328.5576122453444	3328.5576122453444	3328.5576122453444	3328.5576122453444	3328.5576122453444	3328.5576122453444	3328.5576122453444	3328.5576122453444	3328.5576122453444	3328.5576122453444	3328.5576122453444	3328.5576122453444	3328.5576122453444	3328.5576122453444	3328.5576122453444	3328.5576122453444	3328.5576122453444	3328.5576122453444	3328.5576122453444	3328.5576122453444
3328.5576122453444	3328.5576122453444	3328.5576122453444	3328.5576122453444	3328.5576122453444	3328.5576122453444	3328.5576122453444	3328.5576122453444	3328.5576122453444	3328.5576122453444	3328.5576122453444	3328.5576122453444	3328.5576122453444	3328.5576122453444	3328.5576122453444	3328.5576122453444	3328.5576122453444	3328.5576122453444	3328.5576122453444	3328.5576122453444	3328.5576122453444	3328.5576122453444	3328.5576122453444	3328.5576122453444	3328.5576122453444	3328.5576122453444	3328.5576122453444	3328.5576122453444	3328.5576122453444	3328.5576122453444
3328.5576122453444	3328.5576122453444	3328.5576122453444	3328.5576122453444	3328.5576122453444	3328.5576122453444	3328.5576122453444	3328.5576122453444	3328.5576122453444	3328.5576122453444	3328.5576122453444	3328.5576122453444	3328.5576122453444	3328.5576122453444	3328.5576122453444	3328.5576122453444	3328.5576122453444	3328.5576122453444	3328.5576122453444	3328.5576122453444	3328.5576122453444	3328.5576122453444	3328.5576122453444	3328.5576122453444	3328.5576122453444	3328.5576122453444	3328.5576122453444	3328.5576122453444	3328.5576122453444	3328.5576122453444
3328.5576122453444	3328.5576122453444	3328.5576122453444	3328.5576122453444	3328.5576122453444	3328.5576122453444	3328.5576122453444	3328.5576122453444	3328.5576122453444	3328.5576122453444	3328.5576122453444	3328.5576122453444	3328.5576122453444	3328.5576122453444	3328.5576122453444	3328.5576122453444	3328.5576122453444	3328.5576122453444	3328.5576122453444	3328.5576122453444	3328.5576122453444	3328.5576122453444	3328.5576122453444	3328.5576122453444	3328.5576122453444	3328.5576122453444	3328.5576122453444	3328.5576122453444	3328.5576122453444	3328.5576122453444
3328.5576122453444	3328.5576122453444	3328.5576122453444	3328.5576122453444	3328.5576122453444	3328.5576122453444	3328.5576122453444	3328.5576122453444	3328.5576122453444	3328.5576122453444	3328.5576122453444	3328.5576122453444	3328.5576122453444	3328.5576122453444	3328.5576122453444	3328.5576122453444	3328.5576122453444	3328.5576122453444	3328.5576122453444	3328.5576122453444	3328.5576122453444	3328.5576122453444	3328.5576122453444	3328.5576122453444	3328.5576122453444	3328.5576122453444	3328.5576122453444	3328.5576122453444	3328.5576122453444	3328.5576122453444
3328.5576122453444	3328.5576122453444	3328.5576122453444	3328.5576122453444	3328.5576122453444	3328.5576122453444	3328.5576122453444	3328.5576122453444	3328.5576122453444	3328.5576122453444	3328.5576122453444	3328.5576122453444	3328.5576122453444	3328.5576122453444	3328.5576122453444	3328.5576122453444	3328.5576122453444	3328.5576122453444	3328.5576122453444	3328.5576122453444	3328.5576122453444	3328.5576122453444	3328.5576122453444	3328.5576122453444	3328.5576122453444	3328.5576122453444	3328.5576122453444	3328.5576122453444	3328.5576122453444	3328.5576122453444
3328.5576122453444	3328.5576122453444	3328.5576122453444	3328.5576122453444	3328.5576122453444	3328.5576122453444	3328.5576122453444	3328.5576122453444	3328.5576122453444	3328.5576122453444	3328.5576122453444	3328.5576122453444	3328.5576122453444	3328.5576122453444	3328.5576122453444	3328.5576122453444	3328.5576122453444	3328.5576122453444	3328.5576122453444	3328.5576122453444	3328.5576122453444	3328.5576122453444	3328.5576122453444	3328.5576122453444	3328.5576122453444	3328.5576122453444	3328.5576122453444	3328.5576122453444	3328.5576122453444	3328.5576122453444
3328.5576122453444	3328.5576122453444	3328.5576122453444	3328.5576122453444	3328.5576122453444	3328.5576122453444	3328.5576122453444	3328.5576122453444	3328.5576122453444	3328.5576122453444	3328.5576122453444	3328.5576122453444	3328.5576122453444	3328.5576122453444	3328.5576122453444	3328.5576122453444	3328.5576122453444	3328.5576122453444	3328.5576122453444	3328.5576122453444	3328.5576122453444	3328.5576122453444	3328.5576122453444	3328.5576122453444	3328.5576122453444	3328.5576122453444	3328.5576122453444	3328.5576122453444	3328.5576122453444	3328.5576122453444
3328.5576122453444	3328.5576122453444	3328.5576122453444	3328.5576122453444	3328.5576122453444	3328.5576122453444	3328.5576122453444	3328.5576122453444	3328.5576122453444	3328.5576122453444	3328.5576122453444	3328.5576122453444	3328.5576122453444	3328.5576122453444	3328.5576122453444	3328.5576122453444	3328.5576122453444	3328.5576122453444	3328.5576122453444	3328.5576122453444	3328.5576122453444	3328.5576122453444	3328.5576122453444	3328.5576122453444	3328.5576122453444	3328.5576122453444	3328.5576122453444	3328.5576122453444	3328.5576122453444	3328.5576122453444
3328.5576122453444	3328.5576122453444	3328.5576122453444	3328.5576122453444	3328.5576122453444	3328.5576122453444	3328.5576122453444	3328.5576122453444	3328.5576122453444	3328.5576122453444	3328.5576122453444	3328.5576122453444	3328.5576122453444	3328.5576122453444	3328.5576122453444	3328.5576122453444	3328.5576122453444	3328.5576122453444	3328.5576122453444	3328.5576122453444	3328.5576122453444	3328.5576122453444	3328.5576122453444	3328.5576122453444	3328.5576122453444	3328.5576122453444	3328.5576122453444	3328.5576122453444	3328.5576122453444	3328.5576122453444
3328.5576122453444	3328.5576122453444	3328.5576122453444	3328.5576122453444	3328.5576122453444	3328.5576122453444	3328.5576122453444	3328.5576122453444	3328.5576122453444	3328.5576122453444	3328.5576122453444	3328.5576122453444	3328.5576122453444	3328.5576122453444	3328.5576122453444	3328.5576122453444	3328.5576122453444	3328.5576122453444	3328.5576122453444	3328.5576122453444	3328.5576122453444	3328.5576122453444	3328.5576122453444	3328.5576122453444	3328.5576122453444	3328.5576122453444	3328.5576122453444	3328.5576122453444	3328.5576122453444	3328.5576122453444
3328.5576122453444	3328.5576122453444	3328.5576122453444	3328.5576122453444	3328.5576122453444	3328.5576122453444	3328.5576122453444	3328.5576122453444	3328.5576122453444	3328.5576122453444	3328.5576122453444	3328.5576122453444	3328.5576122453444	3328.5576122453444	3328.5576122453444	3328.5576122453444	3328.5576122453444	3328.5576122453444	3328.5576122453444	3328.5576122453444	3328.5576122453444	3328.5576122453444	3328.5576122453444	3328.5576122453444	3328.5576122453444	3328.5576122453444	3328.5576122453444	3328.5576122453444	3328.5576122453444	3328.5576122453444
3328.5576122453444	3328.5576122453444	3328.5576122453444	3328.5576122453444	3328.5576122453444	3328.5576122453444	3328.5576122453444	3328.5576122453444	3328.5576122453444	3328.5576122453444	3328.5576122453444	3328.5576122453444	3328.5576122453444	3328.5576122453444	3328.5576122453444	3328.5576122453444	3328.5576122453444	3328.5576122453444	3328.5576122453444	3328.5576122453444	3328.5576122453444	3328.5576122453444	3328.5576122453444	3328.5576122453444	3328.5576122453444	3328.5576122453444	3328.5576122453444	3328.5576122453444	3328.5576122453444	3328.5576122453444
3328.5576122453444	3328.5576122453444	3328.5576122453444	3328.5576122453444	3328.5576122453444	3328.5576122453444	3328.5576122453444	3328.5576122453444	3328.5576122453444	3328.5576122453444	3328.5576122453444	3328.5576122453444	3328.5576122453444	3328.5576122453444	3328.5576122453444	3328.5576122453444	3328.5576122453444	3328.5576122453444	3328.5576122453444	3328.5576122453444	3328.5576122453444	3328.5576122453444	3328.5576122453444	3328.5576122453444	3328.5576122453444	3328.5576122453444	3328.5576122453444	3328.5576122453444	3328.5576122453444	3328.5576122453444
3185.237417178376	3185.237417178376	3185.237417178376	3185.237417178376	3185.237417178376	3185.237417178376	3185.237417178376	3185.237417178376	3185.237417178376	3185.237417178376	3185.237417178376	3185.237417178376	3185.237417178376	3185.237417178376	3185.237417178376	3185.237417178376	3185.237417178376	3185.237417178376	3185.237417178376	3185.237417178376	3185.237417178376	3185.237417178376	3185.237417178376	3185.237417178376	3185.237417178376	3185.237417178376	3185.237417178376	3185.237417178376	3185.237417178376	3185.237417178376
3185.237417178376	3185.237417178376	3185.237417178376	3185.237417178376	3185.237417178376	3185.237417178376	3185.237417178376	3185.237417178376	3185.237417178376	3185.237417178376	3185.237417178376	3185.237417178376	3185.237417178376	3185.237417178376	3185.237417178376	3185.237417178376	3185.237417178376	3185.237417178376	3185.237417178376	3185.237417178376	3185.237417178376	3185.237417178376	3185.237417178376	3185.237417178376	3185.237417178376	3185.237417178376	3185.237417178376	3185.237417178376	3185.237417178376	3185.237417178376
3185.237417178376	3185.237417178376	3185.237417178376	3185.237417178376	3185.237417178376	3185.237417178376	3185.237417178376	3185.237417178376	3185.237417178376	3185.237417178376	3185.237417178376	3185.237417178376	3185.237417178376	3185.237417178376	3185.237417178376	3185.237417178376	3185.237417178376	3185.237417178376	3185.237417178376	3185.237417178376	3185.237417178376	3185.237417178376	3185.237417178376	3185.237417178376	3185.237417178376	3185.237417178376	3185.237417178376	3185.237417178376	3185.237417178376	3185.237417178376
3185.237417178376	3185.237417178376	3185.237417178376	3185.237417178376	3185.237417178376	3185.237417178376	3185.237417178376	3185.237417178376	3185.237417178376	3185.237417178376	3185.237417178376	3185.237417178376	3185.237417178376	3185.237417178376	3185.237417178376	3185.237417178376	3185.237417178376	3185.237417178376	3185.237417178376	3185.237417178376	3185.237417178376	3185.237417178376	3185.237417178376	3185.237417178376	3185.237417178376	3185.237417178376	3185.237417178376	3185.237417178376	3185.237417178376	3185.237417178376
3185.237417178376	3185.237417178376	3185.237417178376	3185.237417178376	3185.237417178376	3185.237417178376	3185.237417178376	3185.237417178376	3185.237417178376	3185.237417178376	3185.237417178376	3185.237417178376	3185.237417178376	3185.237417178376	3185.237417178376	3185.237417178376	3185.237417178376	3185.237417178376	3185.237417178376	3185.237417178376	3185.237417178376	3185.237417178376	3185.237417178376	3185.237417178376	3185.237417178376	3185.237417178376	3185.237417178376	3185.237417178376	3185.237417178376	3185.237417178376
3185.237417178376	3185.237417178376	3185.237417178376	3185.237417178376	3185.237417178376	3185.237417178376	3185.237417178376	3185.237417178376	3185.237417178376	3185.237417178376	3185.237417178376	3185.237417178376	3185.237417178376	3185.237417178376	3185.237417178376	3185.237417178376	3185.237417178376	3185.237417178376	3185.237417178376	3185.237417178376	3185.237417178376	3185.237417178376	3185.237417178376	3185.237417178376	3185.237417178376	3185.237417178376	3185.237417178376	3185.237417178376	3185.237417178376	3185.237417178376
3185.237417178376	3185.237417178376	3185.237417178376	3185.237417178376	3185.237417178376	3185.237417178376	3185.237417178376	3185.237417178376	3185.237417178376	3185.237417178376	3185.237417178376	3185.237417178376	3185.237417178376	3185.237417178376	3185.237417178376	3185.237417178376	3185.237417178376	3185.237417178376	3185.237417178376	3185.237417178376	3185.237417178376	3185.237417178376	3185.237417178376	3185.237417178376	3185.237417178376	3185.237417178376	3185.237417178376	3185.237417178376	3185.237417178376	3185.237417178376
3185.237417178376	3185.237417178376	3185.237417178376	3185.237417178376	3185.237417178376	3185.237417178376	3185.237417178376	3185.237417178376	3185.237417178376	3185.237417178376	3185.237417178376	3185.237417178376	3185.237417178376	3185.237417178376	3185.237417178376	3185.237417178376	3185.237417178376	3185.237417178376	3185.237417178376	3185.237417178376	3185.237417178376	3185.237417178376	3185.237417178376	3185.237417178376	3185.237417178376	3185.237417178376	3185.237417178376	3185.237417178376	3185.237417178376	3185.237417178376
3185.237417178376	3185.237417178376	3185.237417178376	3185.237417178376	3185.237417178376	3185.237417178376	3185.237417178376	3185.237417178376	3185.237417178376	3185.237417178376	3185.237417178376	3185.237417178376	3185.237417178376	3185.237417178376	3185.237417178376	3185.237417178376	3185.237417178376	3185.237417178376	3185.237417178376	3185.237417178376	3185.237417178376	3185.237417178376	3185.237417178376	3185.237417178376	3185.237417178376	3185.237417178376	3185.237417178376	3185.237417178376	3185.237417178376	3185.237417178376
3185.237417178376	3185.237417178376	3185.237417178376	3185.237417178376	3185.237417178376	3185.237417178376	3185.237417178376	3185.237417178376	3185.237417178376	3185.237417178376	3185.237417178376	3185.237417178376	3185.237417178376	3185.237417178376	3185.237417178376	3185.237417178376	3185.237417178376	3185.237417178376	3185.237417178376	3185.237417178376	3185.237417178376	3185.237417178376	3185.237417178376	3185.237417178376	3185.237417178376	3185.237417178376	3185.237417178376	3185.237417178376	3185.237417178376	3185.237417178376
3185.237417178376	3185.237417178376	3185.237417178376	3185.237417178376	3185.237417178376	3185.237417178376	3185.237417178376	3185.237417178376	3185.237417178376	3185.237417178376	3185.237417178376	3185.237417178376	3185.237417178376	3185.237417178376	3185.237417178376	3185.237417178376	3185.237417178376	3185.237417178376	3185.237417178376	3185.237417178376	3185.237417178376	3185.237417178376	3185.237417178376	3185.237417178376	3185.237417178376	3185.237417178376	3185.237417178376	3185.237417178376	3185.237417178376	3185.237417178376
3185.237417178376	3185.237417178376	3185.237417178376	3185.237417178376	3185.237417178376	3185.237417178376	3185.237417178376	3185.237417178376	3185.237417178376	3185.237417178376	3185.237417178376	3185.237417178376	3185.237417178376	3185.237417178376	3185.237417178376	3185.237417178376	3185.237417178376	3185.237417178376	3185.237417178376	3185.237417178376	3185.237417178376	3185.237417178376	3185.237417178376	3185.237417178376	3185.237417178376	3185.237417178376	3185.237417178376	3185.237417178376	3185.237417178376	3185.237417178376
3185.237417178376	3185.237417178376	3185.237417178376	3185.237417178376	3185.237417178376	3185.237417178376	3185.237417178376	3185.237417178376	3185.237417178376	3185.237417178376	3185.237417178376	3185.237417178376	3185.237417178376	3185.237417178376	3185.237417178376	3185.237417178376	3185.237417178376	3185.237417178376	3185.237417178376	3185.237417178376	3185.237417178376	3185.237417178376	3185.237417178376	3185.237417178376	3185.237417178376	3185.237417178376	3185.237417178376	3185.237417178376	3185.237417178376	3185.237417178376
3185.237417178376	3185.237417178376	3185.237417178376	3185.237417178376	3185.237417178376	3185.237417178376	3185.237417178376	3185.237417178376	3185.237417178376	3185.237417178376	3185.237417178376	3185.237417178376	3185.237417178376	3185.237417178376	3185.237417178376	3185.237417178376	3185.237417178376	3185.237417178376	3185.237417178376	3185.237417178376	3185.237417178376	3185.237417178376	3185.237417178376	3185.237417178376	3185.237417178376	3185.237417178376	3185.237417178376	3185.237417178376	3185.237417178376	3185.237417178376
3185.237417178376	3185.237417178376	3185.237417178376	3185.237417178376	3185.237417178376	3185.237417178376	3185.237417178376	3185.237417178376	3185.237417178376	3185.237417178376	3185.237417178376	3185.237417178376	3185.237417178376	3185.237417178376	3185.237417178376	3185.237417178376	3185.237417178376	3185.237417178376	3185.237417178376	3185.237417178376	3185.237417178376	3185.237417178376	3185.237417178376	3185.237417178376	3185.237417178376	3185.237417178376	3185.237417178376	3185.237417178376	3185.237417178376	3185.237417178376
3185.237417178376	3185.237417178376	3185.237417178376	3185.237417178376	3185.237417178376	3185.237417178376	3185.237417178376	3185.237417178376	3185.237417178376	3185.237417178376	3185.237417178376	3185.237417178376	3185.237417178376	3185.237417178376	3185.237417178376	3185.237417178376	3185.237417178376	3185.237417178376	3185.237417178376	3185.237417178376	3185.237417178376	3185.237417178376	3185.237417178376	3185.237417178376	3185.237417178376	3185.237417178376	3185.237417178376	3185.237417178376	3185.237417178376	3185.237417178376
3185.237417178376	3185.237417178376	3185.237417178376	3185.237417178376	3185.237417178376	3185.237417178376	3185.237417178376	3185.237417178376	3185.237417178376	3185.237417178376	3185.237417178376	3185.237417178376	3185.237417178376	3185.237417178376	3185.237417178376	3185.237417178376	3185.237417178376	3185.237417178376	3185.237417178376	3185.237417178376	3185.237417178376	3185.237417178376	3185.237417178376	3185.237417178376	3185.237417178376	3185.237417178376	3185.237417178376	3185.237417178376	3185.237417178376	3185.237417178376
3185.237417178376	3185.237417178376	3185.237417178376	3185.237417178376	3185.237417178376	3185.237417178376	3185.237417178376	3185.237417178376	3185.237417178376	3185.237417178376	3185.237417178376	3185.237417178376	3185.237417178376	3185.237417178376	3185.237417178376	3185.237417178376	3185.237417178376	3185.237417178376	3185.237417178376	3185.237417178376	3185.237417178376	3185.237417178376	3185.237417178376	3185.237417178376	3185.237417178376	3185.237417178376	3185.237417178376	3185.237417178376	3185.237417178376	3185.237417178376
3185.237417178376	3185.237417178376	3185.237417178376	3185.237417178376	3185.237417178376	3185.237417178376	3185.237417178376	3185.237417178376	3185.237417178376	3185.237417178376	3185.237417178376	3185.237417178376	3185.237417178376	3185.237417178376	3185.237417178376	3185.237417178376	3185.237417178376	3185.237417178376	3185.237417178376	3185.237417178376	3185.237417178376	3185.237417178376	3185.237417178376	3185.237417178376	3185.237417178376	3185.237417178376	3185.237417178376	3185.237417178376	3185.237417178376	3185.237417178376
3185.237417178376	3185.237417178376	3185.237417178376	3185.237417178376	3185.237417178376	3185.237417178376	3185.237417178376	3185.237417178376	3185.237417178376	3185.237417178376	3185.237417178376	3185.237417178376	3185.237417178376	3185.237417178376	3185.237417178376	3185.237417178376	3185.237417178376	3185.237417178376	3185.237417178376	3185.237417178376	3185.237417178376	3185.237417178376	3185.237417178376	3185.237417178376	3185.237417178376	3185.237417178376	3185.237417178376	3185.237417178376	3185.237417178376	3185.237417178376
3185.237417178376	3185.237417178376	3185.237417178376	3185.237417178376	3185.237417178376	3185.237417178376	3185.237417178376	3185.237417178376	3185.237417178376	3185.237417178376	3185.237417178376	3185.237417178376	3185.237417178376	3185.237417178376	3185.237417178376	3185.237417178376	3185.237417178376	3185.237417178376	3185.237417178376	3185.237417178376	3185.237417178376	3185.237417178376	3185.237417178376	3185.237417178376	3185.237417178376	3185.237417178376	3185.237417178376	3185.237417178376	3185.237417178376	3185.237417178376
3185.237417178376	3185.237417178376	3185.237417178376	3185.237417178376	3185.237417178376	3185.237417178376	3185.237417178376	3185.237417178376	3185.237417178376	3185.237417178376	3185.237417178376	3185.237417178376	3185.237417178376	3185.237417178376	3185.237417178376	3185.237417178376	3185.237417178376	3185.237417178376	3185.237417178376	3185.237417178376	3185.237417178376	3185.237417178376	3185.237417178376	3185.237417178376	3185.237417178376	3185.237417178376	3185.237417178376	3185.237417178376	3185.237417178376	3185.237417178376
3185.237417178376	3185.237417178376	3185.237417178376	3185.237417178376	3185.237417178376	3185.237417178376	3185.237417178376	3185.237417178376	3185.237417178376	3185.237417178376	3185.237417178376	3185.237417178376	3185.237417178376	3185.237417178376	3185.237417178376	3185.237417178376	3185.237417178376	3185.237417178376	3185.237417178376	3185.237417178376	3185.237417178376	3185.237417178376	3185.237417178376	3185.237417178376	3185.237417178376	3185.237417178376	3185.237417178376	3185.237417178376	3185.237417178376	3185.237417178376
3118.544846700117	3118.544846700117	3118.544846700117	3118.544846700117	3118.544846700117	3118.544846700117	3118.544846700117	3118.544846700117	3118.544846700117	3118.544846700117	3118.544846700117	3118.544846700117	3118.544846700117	3118.544846700117	3118.544846700117	3118.544846700117	3118.544846700117	3118.544846700117	3118.544846700117	3118.544846700117	3118.544846700117	3118.544846700117	3118.544846700117	3118.544846700117	3118.544846700117	3118.544846700117	3118.544846700117	3118.544846700117	3118.544846700117	3118.544846700117
3118.544846700117	3118.544846700117	3118.544846700117	3118.544846700117	3118.544846700117	3118.544846700117	3118.544846700117	3118.544846700117	3118.544846700117	3118.544846700117	3118.544846700117	3118.544846700117	3118.544846700117	3118.544846700117	3118.544846700117	3118.544846700117	3118.544846700117	3118.544846700117	3118.544846700117	3118.544846700117	3118.544846700117	3118.544846700117	3118.544846700117	3118.544846700117	3118.544846700117	3118.544846700117	3118.544846700117	3118.544846700117	3118.544846700117	3118.544846700117
3118.544846700117	3118.544846700117	3118.544846700117	3118.544846700117	3118.544846700117	3118.544846700117	3118.544846700117	3118.544846700117	3118.544846700117	3118.544846700117	3118.544846700117	3118.544846700117	3118.544846700117	3118.544846700117	3118.544846700117	3118.544846700117	3118.544846700117	3118.544846700117	3118.544846700117	3118.544846700117	3118.544846700117	3118.544846700117	3118.544846700117	3118.544846700117	3118.544846700117	3118.544846700117	3118.544846700117	3118.544846700117	3118.544846700117	3118.544846700117
3118.544846700117	3118.544846700117	3118.544846700117	3118.544846700117	3118.544846700117	3118.544846700117	3118.544846700117	3118.544846700117	3118.544846700117	3118.544846700117	3118.544846700117	3118.544846700117	3118.544846700117	3118.544846700117	3118.544846700117	3118.544846700117	3118.544846700117	3118.544846700117	3118.544846700117	3118.544846700117	3118.544846700117	3118.544846700117	3118.544846700117	3118.544846700117	3118.544846700117	3118.544846700117	3118.544846700117	3118.544846700117	3118.544846700117	3118.544846700117
3118.544846700117	3118.544846700117	3118.544846700117	3118.544846700117	3118.544846700117	3118.544846700117	3118.544846700117	3118.544846700117	3118.544846700117	3118.544846700117	3118.544846700117	3118.544846700117	3118.544846700117	3118.544846700117	3118.544846700117	3118.544846700117	3118.544846700117	3118.544846700117	3118.544846700117	3118.544846700117	3118.544846700117	3118.544846700117	3118.544846700117	3118.544846700117	3118.544846700117	3118.544846700117	3118.544846700117	3118.544846700117	3118.544846700117	3118.544846700117
3094.1073208085495	3094.1073208085495	3094.1073208085495	3094.1073208085495	3094.1073208085495	3094.1073208085495	3094.1073208085495	3094.1073208085495	3094.1073208085495	3094.1073208085495	3094.1073208085495	3094.1073208085495	3094.1073208085495	3094.1073208085495	3094.1073208085495	3094.1073208085495	3094.1073208085495	3094.1073208085495	3094.1073208085495	3094.1073208085495	3094.1073208085495	3094.1073208085495	3094.1073208085495	3094.1073208085495	3094.1073208085495	3094.1073208085495	3094.1073208085495	3094.1073208085495	3094.1073208085495	3094.1073208085495
3094.1073208085495	3094.1073208085495	3094.1073208085495	3094.1073208085495	3094.1073208085495	3094.1073208085495	3094.1073208085495	3094.1073208085495	3094.1073208085495	3094.1073208085495	3094.1073208085495	3094.1073208085495	3094.1073208085495	3094.1073208085495	3094.1073208085495	3094.1073208085495	3094.1073208085495	3094.1073208085495	3094.1073208085495	3094.1073208085495	3094.1073208085495	3094.1073208085495	3094.1073208085495	3094.1073208085495	3094.1073208085495	3094.1073208085495	3094.1073208085495	3094.1073208085495	3094.1073208085495	3094.1073208085495
3094.1073208085495	3094.1073208085495	3094.1073208085495	3094.1073208085495	3094.1073208085495	3094.1073208085495	3094.1073208085495	3094.1073208085495	3094.1073208085495	3094.1073208085495	3094.1073208085495	3094.1073208085495	3094.1073208085495	3094.1073208085495	3094.1073208085495	3094.1073208085495	3094.1073208085495	3094.1073208085495	3094.1073208085495	3094.1073208085495	3094.1073208085495	3094.1073208085495	3094.1073208085495	3094.1073208085495	3094.1073208085495	3094.1073208085495	3094.1073208085495	3094.1073208085495	3094.1073208085495	3094.1073208085495
3094.1073208085495	3094.1073208085495	3094.1073208085495	3094.1073208085495	3094.1073208085495	3094.1073208085495	3094.1073208085495	3094.1073208085495	3094.1073208085495	3094.1073208085495	3094.1073208085495	3094.1073208085495	3094.1073208085495	3094.1073208085495	3094.1073208085495	3094.1073208085495	3094.1073208085495	3094.1073208085495	3094.1073208085495	3094.1073208085495	3094.1073208085495	3094.1073208085495	3094.1073208085495	3094.1073208085495	3094.1073208085495	3094.1073208085495	3094.1073208085495	3094.1073208085495	3094.1073208085495	3094.1073208085495
3094.1073208085495	3094.1073208085495	3094.1073208085495	3094.1073208085495	3094.1073208085495	3094.1073208085495	3094.1073208085495	3094.1073208085495	3094.1073208085495	3094.1073208085495	3094.1073208085495	3094.1073208085495	3094.1073208085495	3094.1073208085495	3094.1073208085495	3094.1073208085495	3094.1073208085495	3094.1073208085495	3094.1073208085495	3094.1073208085495	3094.1073208085495	3094.1073208085495	3094.1073208085495	3094.1073208085495	3094.1073208085495	3094.1073208085495	3094.1073208085495	3094.1073208085495	3094.1073208085495	3094.1073208085495
3094.1073208085495	3094.1073208085495	3094.1073208085495	3094.1073208085495	3094.1073208085495	3094.1073208085495	3094.1073208085495	3094.1073208085495	3094.1073208085495	3094.1073208085495	3094.1073208085495	3094.1073208085495	3094.1073208085495	3094.1073208085495	3094.1073208085495	3094.1073208085495	3094.1073208085495	3094.1073208085495	3094.1073208085495	3094.1073208085495	3094.1073208085495	3094.1073208085495	3094.1073208085495	3094.1073208085495	3094.1073208085495	3094.1073208085495	3094.1073208085495	3094.1073208085495	3094.1073208085495	3094.1073208085495
3094.1073208085495	3094.1073208085495	3094.1073208085495	3094.1073208085495	3094.1073208085495	3094.1073208085495	3094.1073208085495	3094.1073208085495	3094.1073208085495	3094.1073208085495	3094.1073208085495	3094.1073208085495	3094.1073208085495	3094.1073208085495	3094.1073208085495	3094.1073208085495	3094.1073208085495	3094.1073208085495	3094.1073208085495	3094.1073208085495	3094.1073208085495	3094.1073208085495	3094.1073208085495	3094.1073208085495	3094.1073208085495	3094.1073208085495	3094.1073208085495	3094.1073208085495	3094.1073208085495	3094.1073208085495
3094.1073208085495	3094.1073208085495	3094.1073208085495	3094.1073208085495	3094.1073208085495	3094.1073208085495	3094.1073208085495	3094.1073208085495	3094.1073208085495	3094.1073208085495	3094.1073208085495	3094.1073208085495	3094.1073208085495	3094.1073208085495	3094.1073208085495	3094.1073208085495	3094.1073208085495	3094.1073208085495	3094.1073208085495	3094.1073208085495	3094.1073208085495	3094.1073208085495	3094.1073208085495	3094.1073208085495	3094.1073208085495	3094.1073208085495	3094.1073208085495	3094.1073208085495	3094.1073208085495	3094.1073208085495
3047.4702165681156	3047.4702165681156	3047.4702165681156	3047.4702165681156	3047.4702165681156	3047.4702165681156	3047.4702165681156	3047.4702165681156	3047.4702165681156	3047.4702165681156	3047.4702165681156	3047.4702165681156	3047.4702165681156	3047.4702165681156	3047.4702165681156	3047.4702165681156	3047.4702165681156	3047.4702165681156	3047.4702165681156	3047.4702165681156	3047.4702165681156	3047.4702165681156	3047.4702165681156	3047.4702165681156	3047.4702165681156	3047.4702165681156	3047.4702165681156	3047.4702165681156	3047.4702165681156	3047.4702165681156
3047.4702165681156	3047.4702165681156	3047.4702165681156	3047.4702165681156	3047.4702165681156	3047.4702165681156	3047.4702165681156	3047.4702165681156	3047.4702165681156	3047.4702165681156	3047.4702165681156	3047.4702165681156	3047.4702165681156	3047.4702165681156	3047.4702165681156	3047.4702165681156	3047.4702165681156	3047.4702165681156	3047.4702165681156	3047.4702165681156	3047.4702165681156	3047.4702165681156	3047.4702165681156	3047.4702165681156	3047.4702165681156	3047.4702165681156	3047.4702165681156	3047.4702165681156	3047.4702165681156	3047.4702165681156
3047.4702165681156	3047.4702165681156	3047.4702165681156	3047.4702165681156	3047.4702165681156	3047.4702165681156	3047.4702165681156	3047.4702165681156	3047.4702165681156	3047.4702165681156	3047.4702165681156	3047.4702165681156	3047.4702165681156	3047.4702165681156	3047.4702165681156	3047.4702165681156	3047.4702165681156	3047.4702165681156	3047.4702165681156	3047.4702165681156	3047.4702165681156	3047.4702165681156	3047.4702165681156	3047.4702165681156	3047.4702165681156	3047.4702165681156	3047.4702165681156	3047.4702165681156	3047.4702165681156	3047.4702165681156
3047.4702165681156	3047.4702165681156	3047.4702165681156	3047.4702165681156	3047.4702165681156	3047.4702165681156	3047.4702165681156	3047.4702165681156	3047.4702165681156	3047.4702165681156	3047.4702165681156	3047.4702165681156	3047.4702165681156	3047.4702165681156	3047.4702165681156	3047.4702165681156	3047.4702165681156	3047.4702165681156	3047.4702165681156	3047.4702165681156	3047.4702165681156	3047.4702165681156	3047.4702165681156	3047.4702165681156	3047.4702165681156	3047.4702165681156	3047.4702165681156	3047.4702165681156	3047.4702165681156	3047.4702165681156
3047.4702165681156	3047.4702165681156	3047.4702165681156	3047.4702165681156	3047.4702165681156	3047.4702165681156	3047.4702165681156	3047.4702165681156	3047.4702165681156	3047.4702165681156	3047.4702165681156	3047.4702165681156	3047.4702165681156	3047.4702165681156	3047.4702165681156	3047.4702165681156	3047.4702165681156	3047.4702165681156	3047.4702165681156	3047.4702165681156	3047.4702165681156	3047.4702165681156	3047.4702165681156	3047.4702165681156	3047.4702165681156	3047.4702165681156	3047.4702165681156	3047.4702165681156	3047.4702165681156	3047.4702165681156
3047.4702165681156	3047.4702165681156	3047.4702165681156	3047.4702165681156	3047.4702165681156	3047.4702165681156	3047.4702165681156	3047.4702165681156	3047.4702165681156	3047.4702165681156	3047.4702165681156	3047.4702165681156	3047.4702165681156	3047.4702165681156	3047.4702165681156	3047.4702165681156	3047.4702165681156	3047.4702165681156	3047.4702165681156	3047.4702165681156	3047.4702165681156	3047.4702165681156	3047.4702165681156	3047.4702165681156	3047.4702165681156	3047.4702165681156	3047.4702165681156	3047.4702165681156	3047.4702165681156	3047.4702165681156
3047.4702165681156	3047.4702165681156	3047.4702165681156	3047.4702165681156	3047.4702165681156	3047.4702165681156	3047.4702165681156	3047.4702165681156	3047.4702165681156	3047.4702165681156	3047.4702165681156	3047.4702165681156	3047.4702165681156	3047.4702165681156	3047.4702165681156	3047.4702165681156	3047.4702165681156	3047.4702165681156	3047.4702165681156	3047.4702165681156	3047.4702165681156	3047.4702165681156	3047.4702165681156	3047.4702165681156	3047.4702165681156	3047.4702165681156	3047.4702165681156	3047.4702165681156	3047.4702165681156	3047.4702165681156
3047.4702165681156	3047.4702165681156	3047.4702165681156	3047.4702165681156	3047.4702165681156	3047.4702165681156	3047.4702165681156	3047.4702165681156	3047.4702165681156	3047.4702165681156	3047.4702165681156	3047.4702165681156	3047.4702165681156	3047.4702165681156	3047.4702165681156	3047.4702165681156	3047.4702165681156	3047.4702165681156	3047.4702165681156	3047.4702165681156	3047.4702165681156	3047.4702165681156	3047.4702165681156	3047.4702165681156	3047.4702165681156	3047.4702165681156	3047.4702165681156	3047.4702165681156	3047.4702165681156	3047.4702165681156
2993.156497870307	2993.156497870307	2993.156497870307	2993.156497870307	2993.156497870307	2993.156497870307	2993.156497870307	2993.156497870307	2993.156497870307	2993.156497870307	2993.156497870307	2993.156497870307	2993.156497870307	2993.156497870307	2993.156497870307	2993.156497870307	2993.156497870307	2993.156497870307	2993.156497870307	2993.156497870307	2993.156497870307	2993.156497870307	2993.156497870307	2993.156497870307	2993.156497870307	2993.156497870307	2993.156497870307	2993.156497870307	2993.156497870307	2993.156497870307
2993.156497870307	2993.156497870307	2993.156497870307	2993.156497870307	2993.156497870307	2993.156497870307	2993.156497870307	2993.156497870307	2993.156497870307	2993.156497870307	2993.156497870307	2993.156497870307	2993.156497870307	2993.156497870307	2993.156497870307	2993.156497870307	2993.156497870307	2993.156497870307	2993.156497870307	2993.156497870307	2993.156497870307	2993.156497870307	2993.156497870307	2993.156497870307	2993.156497870307	2993.156497870307	2993.156497870307	2993.156497870307	2993.156497870307	2993.156497870307
2993.156497870307	2993.156497870307	2993.156497870307	2993.156497870307	2993.156497870307	2993.156497870307	2993.156497870307	2993.156497870307	2993.156497870307	2993.156497870307	2993.156497870307	2993.156497870307	2993.156497870307	2993.156497870307	2993.156497870307	2993.156497870307	2993.156497870307	2993.156497870307	2993.156497870307	2993.156497870307	2993.156497870307	2993.156497870307	2993.156497870307	2993.156497870307	2993.156497870307	2993.156497870307	2993.156497870307	2993.156497870307	2993.156497870307	2993.156497870307
2993.156497870307	2993.156497870307	2993.156497870307	2993.156497870307	2993.156497870307	2993.156497870307	2993.156497870307	2993.156497870307	2993.156497870307	2993.156497870307	2993.156497870307	2993.156497870307	2993.156497870307	2993.156497870307	2993.156497870307	2993.156497870307	2993.156497870307	2993.156497870307	2993.156497870307	2993.156497870307	2993.156497870307	2993.156497870307	2993.156497870307	2993.156497870307	2993.156497870307	2993.156497870307	2993.156497870307	2993.156497870307	2993.156497870307	2993.156497870307
2993.156497870307	2993.156497870307	2993.156497870307	2993.156497870307	2993.156497870307	2993.156497870307	2993.156497870307	2993.156497870307	2993.156497870307	2993.156497870307	2993.156497870307	2993.156497870307	2993.156497870307	2993.156497870307	2993.156497870307	2993.156497870307	2993.156497870307	2993.156497870307	2993.156497870307	2993.156497870307	2993.156497870307	2993.156497870307	2993.156497870307	2993.156497870307	2993.156497870307	2993.156497870307	2993.156497870307	2993.156497870307	2993.156497870307	2993.156497870307
2993.156497870307	2993.156497870307	2993.156497870307	2993.156497870307	2993.156497870307	2993.156497870307	2993.156497870307	2993.156497870307	2993.156497870307	2993.156497870307	2993.156497870307	2993.156497870307	2993.156497870307	2993.156497870307	2993.156497870307	2993.156497870307	2993.156497870307	2993.156497870307	2993.156497870307	2993.156497870307	2993.156497870307	2993.156497870307	2993.156497870307	2993.156497870307	2993.156497870307	2993.156497870307	2993.156497870307	2993.156497870307	2993.156497870307	2993.156497870307
2993.156497870307	2993.156497870307	2993.156497870307	2993.156497870307	2993.156497870307	2993.156497870307	2993.156497870307	2993.156497870307	2993.156497870307	2993.156497870307	2993.156497870307	2993.156497870307	2993.156497870307	2993.156497870307	2993.156497870307	2993.156497870307	2993.156497870307	2993.156497870307	2993.156497870307	2993.156497870307	2993.156497870307	2993.156497870307	2993.156497870307	2993.156497870307	2993.156497870307	2993.156497870307	2993.156497870307	2993.156497870307	2993.156497870307	2993.156497870307
2993.156497870307	2993.156497870307	2993.156497870307	2993.156497870307	2993.156497870307	2993.156497870307	2993.156497870307	2993.156497870307	2993.156497870307	2993.156497870307	2993.156497870307	2993.156497870307	2993.156497870307	2993.156497870307	2993.156497870307	2993.156497870307	2993.156497870307	2993.156497870307	2993.156497870307	2993.156497870307	2993.156497870307	2993.156497870307	2993.156497870307	2993.156497870307	2993.156497870307	2993.156497870307	2993.156497870307	2993.156497870307	2993.156497870307	2993.156497870307
2993.156497870307	2993.156497870307	2993.156497870307	2993.156497870307	2993.156497870307	2993.156497870307	2993.156497870307	2993.156497870307	2993.156497870307	2993.156497870307	2993.156497870307	2993.156497870307	2993.156497870307	2993.156497870307	2993.156497870307	2993.156497870307	2993.156497870307	2993.156497870307	2993.156497870307	2993.156497870307	2993.156497870307	2993.156497870307	2993.156497870307	2993.156497870307	2993.156497870307	2993.156497870307	2993.156497870307	2993.156497870307	2993.156497870307	2993.156497870307
2993.156497870307	2993.156497870307	2993.156497870307	2993.156497870307	2993.156497870307	2993.156497870307	2993.156497870307	2993.156497870307	2993.156497870307	2993.156497870307	2993.156497870307	2993.156497870307	2993.156497870307	2993.156497870307	2993.156497870307	2993.156497870307	2993.156497870307	2993.156497870307	2993.156497870307	2993.156497870307	2993.156497870307	2993.156497870307	2993.156497870307	2993.156497870307	2993.156497870307	2993.156497870307	2993.156497870307	2993.156497870307	2993.156497870307	2993.156497870307
2993.156497870307	2993.156497870307	2993.156497870307	2993.156497870307	2993.156497870307	2993.156497870307	2993.156497870307	2993.156497870307	2993.156497870307	2993.156497870307	2993.156497870307	2993.156497870307	2993.156497870307	2993.156497870307	2993.156497870307	2993.156497870307	2993.156497870307	2993.156497870307	2993.156497870307	2993.156497870307	2993.156497870307	2993.156497870307	2993.156497870307	2993.156497870307	2993.156497870307	2993.156497870307	2993.156497870307	2993.156497870307	2993.156497870307	2993.156497870307
2993.156497870307	2993.156497870307	2993.156497870307	2993.156497870307	2993.156497870307	2993.156497870307	2993.156497870307	2993.156497870307	2993.156497870307	2993.156497870307	2993.156497870307	2993.156497870307	2993.156497870307	2993.156497870307	2993.156497870307	2993.156497870307	2993.156497870307	2993.156497870307	2993.156497870307	2993.156497870307	2993.156497870307	2993.156497870307	2993.156497870307	2993.156497870307	2993.156497870307	2993.156497870307	2993.156497870307	2993.156497870307	2993.156497870307	2993.156497870307
2993.156497870307	2993.156497870307	2993.156497870307	2993.156497870307	2993.156497870307	2993.156497870307	2993.156497870307	2993.156497870307	2993.156497870307	2993.156497870307	2993.156497870307	2993.156497870307	2993.156497870307	2993.156497870307	2993.156497870307	2993.156497870307	2993.156497870307	2993.156497870307	2993.156497870307	2993.156497870307	2993.156497870307	2993.156497870307	2993.156497870307	2993.156497870307	2993.156497870307	2993.156497870307	2993.156497870307	2993.156497870307	2993.156497870307	2993.156497870307
2993.156497870307	2993.156497870307	2993.156497870307	2993.156497870307	2993.156497870307	2993.156497870307	2993.156497870307	2993.156497870307	2993.156497870307	2993.156497870307	2993.156497870307	2993.156497870307	2993.156497870307	2993.156497870307	2993.156497870307	2993.156497870307	2993.156497870307	2993.156497870307	2993.156497870307	2993.156497870307	2993.156497870307	2993.156497870307	2993.156497870307	2993.156497870307	2993.156497870307	2993.156497870307	2993.156497870307	2993.156497870307	2993.156497870307	2993.156497870307
2993.156497870307	2993.156497870307	2993.156497870307	2993.156497870307	2993.156497870307	2993.156497870307	2993.156497870307	2993.156497870307	2993.156497870307	2993.156497870307	2993.156497870307	2993.156497870307	2993.156497870307	2993.156497870307	2993.156497870307	2993.156497870307	2993.156497870307	2993.156497870307	2993.156497870307	2993.156497870307	2993.156497870307	2993.156497870307	2993.156497870307	2993.156497870307	2993.156497870307	2993.156497870307	2993.156497870307	2993.156497870307	2993.156497870307	2993.156497870307
2993.156497870307	2993.156497870307	2993.156497870307	2993.156497870307	2993.156497870307	2993.156497870307	2993.156497870307	2993.156497870307	2993.156497870307	2993.156497870307	2993.156497870307	2993.156497870307	2993.156497870307	2993.156497870307	2993.156497870307	2993.156497870307	2993.156497870307	2993.156497870307	2993.156497870307	2993.156497870307	2993.156497870307	2993.156497870307	2993.156497870307	2993.156497870307	2993.156497870307	2993.156497870307	2993.156497870307	2993.156497870307	2993.156497870307	2993.156497870307
2993.156497870307	2993.156497870307	2993.156497870307	2993.156497870307	2993.156497870307	2993.156497870307	2993.156497870307	2993.156497870307	2993.156497870307	2993.156497870307	2993.156497870307	2993.156497870307	2993.156497870307	2993.156497870307	2993.156497870307	2993.156497870307	2993.156497870307	2993.156497870307	2993.156497870307	2993.156497870307	2993.156497870307	2993.156497870307	2993.156497870307	2993.156497870307	2993.156497870307	2993.156497870307	2993.156497870307	2993.156497870307	2993.156497870307	2993.156497870307
2993.156497870307	2993.156497870307	2993.156497870307	2993.156497870307	2993.156497870307	2993.156497870307	2993.156497870307	2993.156497870307	2993.156497870307	2993.156497870307	2993.156497870307	2993.156497870307	2993.156497870307	2993.156497870307	2993.156497870307	2993.156497870307	2993.156497870307	2993.156497870307	2993.156497870307	2993.156497870307	2993.156497870307	2993.156497870307	2993.156497870307	2993.156497870307	2993.156497870307	2993.156497870307	2993.156497870307	2993.156497870307	2993.156497870307	2993.156497870307
2993.156497870307	2993.156497870307	2993.156497870307	2993.156497870307	2993.156497870307	2993.156497870307	2993.156497870307	2993.156497870307	2993.156497870307	2993.156497870307	2993.156497870307	2993.156497870307	2993.156497870307	2993.156497870307	2993.156497870307	2993.156497870307	2993.156497870307	2993.156497870307	2993.156497870307	2993.156497870307	2993.156497870307	2993.156497870307	2993.156497870307	2993.156497870307	2993.156497870307	2993.156497870307	2993.156497870307	2993.156497870307	2993.156497870307	2993.156497870307
2993.156497870307	2993.156497870307	2993.156497870307	2993.156497870307	2993.156497870307	2993.156497870307	2993.156497870307	2993.156497870307	2993.156497870307	2993.156497870307	2993.156497870307	2993.156497870307	2993.156497870307	2993.156497870307	2993.156497870307	2993.156497870307	2993.156497870307	2993.156497870307	2993.156497870307	2993.156497870307	2993.156497870307	2993.156497870307	2993.156497870307	2993.156497870307	2993.156497870307	2993.156497870307	2993.156497870307	2993.156497870307	2993.156497870307	2993.156497870307
2993.156497870307	2993.156497870307	2993.156497870307	2993.156497870307	2993.156497870307	2993.156497870307	2993.156497870307	2993.156497870307	2993.156497870307	2993.156497870307	2993.156497870307	2993.156497870307	2993.156497870307	2993.156497870307	2993.156497870307	2993.156497870307	2993.156497870307	2993.156497870307	2993.156497870307	2993.156497870307	2993.156497870307	2993.156497870307	2993.156497870307	2993.156497870307	2993.156497870307	2993.156497870307	2993.156497870307	2993.156497870307	2993.156497870307	2993.156497870307
2993.156497870307	2993.156497870307	2993.156497870307	2993.156497870307	2993.156497870307	2993.156497870307	2993.156497870307	2993.156497870307	2993.156497870307	2993.156497870307	2993.156497870307	2993.156497870307	2993.156497870307	2993.156497870307	2993.156497870307	2993.156497870307	2993.156497870307	2993.156497870307	2993.156497870307	2993.156497870307	2993.156497870307	2993.156497870307	2993.156497870307	2993.156497870307	2993.156497870307	2993.156497870307	2993.156497870307	2993.156497870307	2993.156497870307	2993.156497870307
2993.156497870307	2993.156497870307	2993.156497870307	2993.156497870307	2993.156497870307	2993.156497870307	2993.156497870307	2993.156497870307	2993.156497870307	2993.156497870307	2993.156497870307	2993.156497870307	2993.156497870307	2993.156497870307	2993.156497870307	2993.156497870307	2993.156497870307	2993.156497870307	2993.156497870307	2993.156497870307	2993.156497870307	2993.156497870307	2993.156497870307	2993.156497870307	2993.156497870307	2993.156497870307	2993.156497870307	2993.156497870307	2993.156497870307	2993.156497870307
2993.156497870307	2993.156497870307	2993.156497870307	2993.156497870307	2993.156497870307	2993.156497870307	2993.156497870307	2993.156497870307	2993.156497870307	2993.156497870307	2993.156497870307	2993.156497870307	2993.156497870307	2993.156497870307	2993.156497870307	2993.156497870307	2993.156497870307	2993.156497870307	2993.156497870307	2993.156497870307	2993.156497870307	2993.156497870307	2993.156497870307	2993.156497870307	2993.156497870307	2993.156497870307	2993.156497870307	2993.156497870307	2993.156497870307	2993.156497870307
2993.156497870307	2993.156497870307	2993.156497870307	2993.156497870307	2993.156497870307	2993.156497870307	2993.156497870307	2993.156497870307	2993.156497870307	2993.156497870307	2993.156497870307	2993.156497870307	2993.156497870307	2993.156497870307	2993.156497870307	2993.156497870307	2993.156497870307	2993.156497870307	2993.156497870307	2993.156497870307	2993.156497870307	2993.156497870307	2993.156497870307	2993.156497870307	2993.156497870307	2993.156497870307	2993.156497870307	2993.156497870307	2993.156497870307	2993.156497870307
2984.636725469346	2984.636725469346	2984.636725469346	2984.636725469346	2984.636725469346	2984.636725469346	2984.636725469346	2984.636725469346	2984.636725469346	2984.636725469346	2984.636725469346	2984.636725469346	2984.636725469346	2984.636725469346	2984.636725469346	2984.636725469346	2984.636725469346	2984.636725469346	2984.636725469346	2984.636725469346	2984.636725469346	2984.636725469346	2984.636725469346	2984.636725469346	2984.636725469346	2984.636725469346	2984.636725469346	2984.636725469346	2984.636725469346	2984.636725469346
2984.636725469346	2984.636725469346	2984.636725469346	2984.636725469346	2984.636725469346	2984.636725469346	2984.636725469346	2984.636725469346	2984.636725469346	2984.636725469346	2984.636725469346	2984.636725469346	2984.636725469346	2984.636725469346	2984.636725469346	2984.636725469346	2984.636725469346	2984.636725469346	2984.636725469346	2984.636725469346	2984.636725469346	2984.636725469346	2984.636725469346	2984.636725469346	2984.636725469346	2984.636725469346	2984.636725469346	2984.636725469346	2984.636725469346	2984.636725469346
2984.636725469346	2984.636725469346	2984.636725469346	2984.636725469346	2984.636725469346	2984.636725469346	2984.636725469346	2984.636725469346	2984.636725469346	2984.636725469346	2984.636725469346	2984.636725469346	2984.636725469346	2984.636725469346	2984.636725469346	2984.636725469346	2984.636725469346	2984.636725469346	2984.636725469346	2984.636725469346	2984.636725469346	2984.636725469346	2984.636725469346	2984.636725469346	2984.636725469346	2984.636725469346	2984.636725469346	2984.636725469346	2984.636725469346	2984.636725469346
2984.636725469346	2984.636725469346	2984.636725469346	2984.636725469346	2984.636725469346	2984.636725469346	2984.636725469346	2984.636725469346	2984.636725469346	2984.636725469346	2984.636725469346	2984.636725469346	2984.636725469346	2984.636725469346	2984.636725469346	2984.636725469346	2984.636725469346	2984.636725469346	2984.636725469346	2984.636725469346	2984.636725469346	2984.636725469346	2984.636725469346	2984.636725469346	2984.636725469346	2984.636725469346	2984.636725469346	2984.636725469346	2984.636725469346	2984.636725469346
2984.636725469346	2984.636725469346	2984.636725469346	2984.636725469346	2984.636725469346	2984.636725469346	2984.636725469346	2984.636725469346	2984.636725469346	2984.636725469346	2984.636725469346	2984.636725469346	2984.636725469346	2984.636725469346	2984.636725469346	2984.636725469346	2984.636725469346	2984.636725469346	2984.636725469346	2984.636725469346	2984.636725469346	2984.636725469346	2984.636725469346	2984.636725469346	2984.636725469346	2984.636725469346	2984.636725469346	2984.636725469346	2984.636725469346	2984.636725469346
2984.636725469346	2984.636725469346	2984.636725469346	2984.636725469346	2984.636725469346	2984.636725469346	2984.636725469346	2984.636725469346	2984.636725469346	2984.636725469346	2984.636725469346	2984.636725469346	2984.636725469346	2984.636725469346	2984.636725469346	2984.636725469346	2984.636725469346	2984.636725469346	2984.636725469346	2984.636725469346	2984.636725469346	2984.636725469346	2984.636725469346	2984.636725469346	2984.636725469346	2984.636725469346	2984.636725469346	2984.636725469346	2984.636725469346	2984.636725469346
2984.636725469346	2984.636725469346	2984.636725469346	2984.636725469346	2984.636725469346	2984.636725469346	2984.636725469346	2984.636725469346	2984.636725469346	2984.636725469346	2984.636725469346	2984.636725469346	2984.636725469346	2984.636725469346	2984.636725469346	2984.636725469346	2984.636725469346	2984.636725469346	2984.636725469346	2984.636725469346	2984.636725469346	2984.636725469346	2984.636725469346	2984.636725469346	2984.636725469346	2984.636725469346	2984.636725469346	2984.636725469346	2984.636725469346	2984.636725469346
2984.636725469346	2984.636725469346	2984.636725469346	2984.636725469346	2984.636725469346	2984.636725469346	2984.636725469346	2984.636725469346	2984.636725469346	2984.636725469346	2984.636725469346	2984.636725469346	2984.636725469346	2984.636725469346	2984.636725469346	2984.636725469346	2984.636725469346	2984.636725469346	2984.636725469346	2984.636725469346	2984.636725469346	2984.636725469346	2984.636725469346	2984.636725469346	2984.636725469346	2984.636725469346	2984.636725469346	2984.636725469346	2984.636725469346	2984.636725469346
2984.636725469346	2984.636725469346	2984.636725469346	2984.636725469346	2984.636725469346	2984.636725469346	2984.636725469346	2984.636725469346	2984.636725469346	2984.636725469346	2984.636725469346	2984.636725469346	2984.636725469346	2984.636725469346	2984.636725469346	2984.636725469346	2984.636725469346	2984.636725469346	2984.636725469346	2984.636725469346	2984.636725469346	2984.636725469346	2984.636725469346	2984.636725469346	2984.636725469346	2984.636725469346	2984.636725469346	2984.636725469346	2984.636725469346	2984.636725469346
2984.636725469346	2984.636725469346	2984.636725469346	2984.636725469346	2984.636725469346	2984.636725469346	2984.636725469346	2984.636725469346	2984.636725469346	2984.636725469346	2984.636725469346	2984.636725469346	2984.636725469346	2984.636725469346	2984.636725469346	2984.636725469346	2984.636725469346	2984.636725469346	2984.636725469346	2984.636725469346	2984.636725469346	2984.636725469346	2984.636725469346	2984.636725469346	2984.636725469346	2984.636725469346	2984.636725469346	2984.636725469346	2984.636725469346	2984.636725469346
2924.393125623061	2924.393125623061	2924.393125623061	2924.393125623061	2924.393125623061	2924.393125623061	2924.393125623061	2924.393125623061	2924.393125623061	2924.393125623061	2924.393125623061	2924.393125623061	2924.393125623061	2924.393125623061	2924.393125623061	2924.393125623061	2924.393125623061	2924.393125623061	2924.393125623061	2924.393125623061	2924.393125623061	2924.393125623061	2924.393125623061	2924.393125623061	2924.393125623061	2924.393125623061	2924.393125623061	2924.393125623061	2924.393125623061	2924.393125623061
2924.393125623061	2924.393125623061	2924.393125623061	2924.393125623061	2924.393125623061	2924.393125623061	2924.393125623061	2924.393125623061	2924.393125623061	2924.393125623061	2924.393125623061	2924.393125623061	2924.393125623061	2924.393125623061	2924.393125623061	2924.393125623061	2924.393125623061	2924.393125623061	2924.393125623061	2924.393125623061	2924.393125623061	2924.393125623061	2924.393125623061	2924.393125623061	2924.393125623061	2924.393125623061	2924.393125623061	2924.393125623061	2924.393125623061	2924.393125623061
2924.393125623061	2924.393125623061	2924.393125623061	2924.393125623061	2924.393125623061	2924.393125623061	2924.393125623061	2924.393125623061	2924.393125623061	2924.393125623061	2924.393125623061	2924.393125623061	2924.393125623061	2924.393125623061	2924.393125623061	2924.393125623061	2924.393125623061	2924.393125623061	2924.393125623061	2924.393125623061	2924.393125623061	2924.393125623061	2924.393125623061	2924.393125623061	2924.393125623061	2924.393125623061	2924.393125623061	2924.393125623061	2924.393125623061	2924.393125623061
2924.393125623061	2924.393125623061	2924.393125623061	2924.393125623061	2924.393125623061	2924.393125623061	2924.393125623061	2924.393125623061	2924.393125623061	2924.393125623061	2924.393125623061	2924.393125623061	2924.393125623061	2924.393125623061	2924.393125623061	2924.393125623061	2924.393125623061	2924.393125623061	2924.393125623061	2924.393125623061	2924.393125623061	2924.393125623061	2924.393125623061	2924.393125623061	2924.393125623061	2924.393125623061	2924.393125623061	2924.393125623061	2924.393125623061	2924.393125623061
2924.393125623061	2924.393125623061	2924.393125623061	2924.393125623061	2924.393125623061	2924.393125623061	2924.393125623061	2924.393125623061	2924.393125623061	2924.393125623061	2924.393125623061	2924.393125623061	2924.393125623061	2924.393125623061	2924.393125623061	2924.393125623061	2924.393125623061	2924.393125623061	2924.393125623061	2924.393125623061	2924.393125623061	2924.393125623061	2924.393125623061	2924.393125623061	2924.393125623061	2924.393125623061	2924.393125623061	2924.393125623061	2924.393125623061	2924.393125623061
2924.393125623061	2924.393125623061	2924.393125623061	2924.393125623061	2924.393125623061	2924.393125623061	2924.393125623061	2924.393125623061	2924.393125623061	2924.393125623061	2924.393125623061	2924.393125623061	2924.393125623061	2924.393125623061	2924.393125623061	2924.393125623061	2924.393125623061	2924.393125623061	2924.393125623061	2924.393125623061	2924.393125623061	2924.393125623061	2924.393125623061	2924.393125623061	2924.393125623061	2924.393125623061	2924.393125623061	2924.393125623061	2924.393125623061	2924.393125623061
2924.393125623061	2924.393125623061	2924.393125623061	2924.393125623061	2924.393125623061	2924.393125623061	2924.393125623061	2924.393125623061	2924.393125623061	2924.393125623061	2924.393125623061	2924.393125623061	2924.393125623061	2924.393125623061	2924.393125623061	2924.393125623061	2924.393125623061	2924.393125623061	2924.393125623061	2924.393125623061	2924.393125623061	2924.393125623061	2924.393125623061	2924.393125623061	2924.393125623061	2924.393125623061	2924.393125623061	2924.393125623061	2924.393125623061	2924.393125623061
2924.393125623061	2924.393125623061	2924.393125623061	2924.393125623061	2924.393125623061	2924.393125623061	2924.393125623061	2924.393125623061	2924.393125623061	2924.393125623061	2924.393125623061	2924.393125623061	2924.393125623061	2924.393125623061	2924.393125623061	2924.393125623061	2924.393125623061	2924.393125623061	2924.393125623061	2924.393125623061	2924.393125623061	2924.393125623061	2924.393125623061	2924.393125623061	2924.393125623061	2924.393125623061	2924.393125623061	2924.393125623061	2924.393125623061	2924.393125623061
2924.393125623061	2924.393125623061	2924.393125623061	2924.393125623061	2924.393125623061	2924.393125623061	2924.393125623061	2924.393125623061	2924.393125623061	2924.393125623061	2924.393125623061	2924.393125623061	2924.393125623061	2924.393125623061	2924.393125623061	2924.393125623061	2924.393125623061	2924.393125623061	2924.393125623061	2924.393125623061	2924.393125623061	2924.393125623061	2924.393125623061	2924.393125623061	2924.393125623061	2924.393125623061	2924.393125623061	2924.393125623061	2924.393125623061	2924.393125623061
2924.393125623061	2924.393125623061	2924.393125623061	2924.393125623061	2924.393125623061	2924.393125623061	2924.393125623061	2924.393125623061	2924.393125623061	2924.393125623061	2924.393125623061	2924.393125623061	2924.393125623061	2924.393125623061	2924.393125623061	2924.393125623061	2924.393125623061	2924.393125623061	2924.393125623061	2924.393125623061	2924.393125623061	2924.393125623061	2924.393125623061	2924.393125623061	2924.393125623061	2924.393125623061	2924.393125623061	2924.393125623061	2924.393125623061	2924.393125623061
2924.393125623061	2924.393125623061	2924.393125623061	2924.393125623061	2924.393125623061	2924.393125623061	2924.393125623061	2924.393125623061	2924.393125623061	2924.393125623061	2924.393125623061	2924.393125623061	2924.393125623061	2924.393125623061	2924.393125623061	2924.393125623061	2924.393125623061	2924.393125623061	2924.393125623061	2924.393125623061	2924.393125623061	2924.393125623061	2924.393125623061	2924.393125623061	2924.393125623061	2924.393125623061	2924.393125623061	2924.393125623061	2924.393125623061	2924.393125623061
2924.393125623061	2924.393125623061	2924.393125623061	2924.393125623061	2924.393125623061	2924.393125623061	2924.393125623061	2924.393125623061	2924.393125623061	2924.393125623061	2924.393125623061	2924.393125623061	2924.393125623061	2924.393125623061	2924.393125623061	2924.393125623061	2924.393125623061	2924.393125623061	2924.393125623061	2924.393125623061	2924.393125623061	2924.393125623061	2924.393125623061	2924.393125623061	2924.393125623061	2924.393125623061	2924.393125623061	2924.393125623061	2924.393125623061	2924.393125623061
2924.393125623061	2924.393125623061	2924.393125623061	2924.393125623061	2924.393125623061	2924.393125623061	2924.393125623061	2924.393125623061	2924.393125623061	2924.393125623061	2924.393125623061	2924.393125623061	2924.393125623061	2924.393125623061	2924.393125623061	2924.393125623061	2924.393125623061	2924.393125623061	2924.393125623061	2924.393125623061	2924.393125623061	2924.393125623061	2924.393125623061	2924.393125623061	2924.393125623061	2924.393125623061	2924.393125623061	2924.393125623061	2924.393125623061	2924.393125623061
2924.393125623061	2924.393125623061	2924.393125623061	2924.393125623061	2924.393125623061	2924.393125623061	2924.393125623061	2924.393125623061	2924.393125623061	2924.393125623061	2924.393125623061	2924.393125623061	2924.393125623061	2924.393125623061	2924.393125623061	2924.393125623061	2924.393125623061	2924.393125623061	2924.393125623061	2924.393125623061	2924.393125623061	2924.393125623061	2924.393125623061	2924.393125623061	2924.393125623061	2924.393125623061	2924.393125623061	2924.393125623061	2924.393125623061	2924.393125623061
2909.3865563781437	2909.3865563781437	2909.3865563781437	2909.3865563781437	2909.3865563781437	2909.3865563781437	2909.3865563781437	2909.3865563781437	2909.3865563781437	2909.3865563781437	2909.3865563781437	2909.3865563781437	2909.3865563781437	2909.3865563781437	2909.3865563781437	2909.3865563781437	2909.3865563781437	2909.3865563781437	2909.3865563781437	2909.3865563781437	2909.3865563781437	2909.3865563781437	2909.3865563781437	2909.3865563781437	2909.3865563781437	2909.3865563781437	2909.3865563781437	2909.3865563781437	2909.3865563781437	2909.3865563781437
2909.3865563781437	2909.3865563781437	2909.3865563781437	2909.3865563781437	2909.3865563781437	2909.3865563781437	2909.3865563781437	2909.3865563781437	2909.3865563781437	2909.3865563781437	2909.3865563781437	2909.3865563781437	2909.3865563781437	2909.3865563781437	2909.3865563781437	2909.3865563781437	2909.3865563781437	2909.3865563781437	2909.3865563781437	2909.3865563781437	2909.3865563781437	2909.3865563781437	2909.3865563781437	2909.3865563781437	2909.3865563781437	2909.3865563781437	2909.3865563781437	2909.3865563781437	2909.3865563781437	2909.3865563781437
2909.3865563781437	2909.3865563781437	2909.3865563781437	2909.3865563781437	2909.3865563781437	2909.3865563781437	2909.3865563781437	2909.3865563781437	2909.3865563781437	2909.3865563781437	2909.3865563781437	2909.3865563781437	2909.3865563781437	2909.3865563781437	2909.3865563781437	2909.3865563781437	2909.3865563781437	2909.3865563781437	2909.3865563781437	2909.3865563781437	2909.3865563781437	2909.3865563781437	2909.3865563781437	2909.3865563781437	2909.3865563781437	2909.3865563781437	2909.3865563781437	2909.3865563781437	2909.3865563781437	2909.3865563781437
2909.3865563781437	2909.3865563781437	2909.3865563781437	2909.3865563781437	2909.3865563781437	2909.3865563781437	2909.3865563781437	2909.3865563781437	2909.3865563781437	2909.3865563781437	2909.3865563781437	2909.3865563781437	2909.3865563781437	2909.3865563781437	2909.3865563781437	2909.3865563781437	2909.3865563781437	2909.3865563781437	2909.3865563781437	2909.3865563781437	2909.3865563781437	2909.3865563781437	2909.3865563781437	2909.3865563781437	2909.3865563781437	2909.3865563781437	2909.3865563781437	2909.3865563781437	2909.3865563781437	2909.3865563781437
2909.3865563781437	2909.3865563781437	2909.3865563781437	2909.3865563781437	2909.3865563781437	2909.3865563781437	2909.3865563781437	2909.3865563781437	2909.3865563781437	2909.3865563781437	2909.3865563781437	2909.3865563781437	2909.3865563781437	2909.3865563781437	2909.3865563781437	2909.3865563781437	2909.3865563781437	2909.3865563781437	2909.3865563781437	2909.3865563781437	2909.3865563781437	2909.3865563781437	2909.3865563781437	2909.3865563781437	2909.3865563781437	2909.3865563781437	2909.3865563781437	2909.3865563781437	2909.3865563781437	2909.3865563781437
2909.3865563781437	2909.3865563781437	2909.3865563781437	2909.3865563781437	2909.3865563781437	2909.3865563781437	2909.3865563781437	2909.3865563781437	2909.3865563781437	2909.3865563781437	2909.3865563781437	2909.3865563781437	2909.3865563781437	2909.3865563781437	2909.3865563781437	2909.3865563781437	2909.3865563781437	2909.3865563781437	2909.3865563781437	2909.3865563781437	2909.3865563781437	2909.3865563781437	2909.3865563781437	2909.3865563781437	2909.3865563781437	2909.3865563781437	2909.3865563781437	2909.3865563781437	2909.3865563781437	2909.3865563781437
2909.3865563781437	2909.3865563781437	2909.3865563781437	2909.3865563781437	2909.3865563781437	2909.3865563781437	2909.3865563781437	2909.3865563781437	2909.3865563781437	2909.3865563781437	2909.3865563781437	2909.3865563781437	2909.3865563781437	2909.3865563781437	2909.3865563781437	2909.3865563781437	2909.3865563781437	2909.3865563781437	2909.3865563781437	2909.3865563781437	2909.3865563781437	2909.3865563781437	2909.3865563781437	2909.3865563781437	2909.3865563781437	2909.3865563781437	2909.3865563781437	2909.3865563781437	2909.3865563781437	2909.3865563781437
2909.3865563781437	2909.3865563781437	2909.3865563781437	2909.3865563781437	2909.3865563781437	2909.3865563781437	2909.3865563781437	2909.3865563781437	2909.3865563781437	2909.3865563781437	2909.3865563781437	2909.3865563781437	2909.3865563781437	2909.3865563781437	2909.3865563781437	2909.3865563781437	2909.3865563781437	2909.3865563781437	2909.3865563781437	2909.3865563781437	2909.3865563781437	2909.3865563781437	2909.3865563781437	2909.3865563781437	2909.3865563781437	2909.3865563781437	2909.3865563781437	2909.3865563781437	2909.3865563781437	2909.3865563781437
2909.3865563781437	2909.3865563781437	2909.3865563781437	2909.3865563781437	2909.3865563781437	2909.3865563781437	2909.3865563781437	2909.3865563781437	2909.3865563781437	2909.3865563781437	2909.3865563781437	2909.3865563781437	2909.3865563781437	2909.3865563781437	2909.3865563781437	2909.3865563781437	2909.3865563781437	2909.3865563781437	2909.3865563781437	2909.3865563781437	2909.3865563781437	2909.3865563781437	2909.3865563781437	2909.3865563781437	2909.3865563781437	2909.3865563781437	2909.3865563781437	2909.3865563781437	2909.3865563781437	2909.3865563781437
2901.846419597693	2901.846419597693	2901.846419597693	2901.846419597693	2901.846419597693	2901.846419597693	2901.846419597693	2901.846419597693	2901.846419597693	2901.846419597693	2901.846419597693	2901.846419597693	2901.846419597693	2901.846419597693	2901.846419597693	2901.846419597693	2901.846419597693	2901.846419597693	2901.846419597693	2901.846419597693	2901.846419597693	2901.846419597693	2901.846419597693	2901.846419597693	2901.846419597693	2901.846419597693	2901.846419597693	2901.846419597693	2901.846419597693	2901.846419597693
2901.846419597693	2901.846419597693	2901.846419597693	2901.846419597693	2901.846419597693	2901.846419597693	2901.846419597693	2901.846419597693	2901.846419597693	2901.846419597693	2901.846419597693	2901.846419597693	2901.846419597693	2901.846419597693	2901.846419597693	2901.846419597693	2901.846419597693	2901.846419597693	2901.846419597693	2901.846419597693	2901.846419597693	2901.846419597693	2901.846419597693	2901.846419597693	2901.846419597693	2901.846419597693	2901.846419597693	2901.846419597693	2901.846419597693	2901.846419597693
2901.846419597693	2901.846419597693	2901.846419597693	2901.846419597693	2901.846419597693	2901.846419597693	2901.846419597693	2901.846419597693	2901.846419597693	2901.846419597693	2901.846419597693	2901.846419597693	2901.846419597693	2901.846419597693	2901.846419597693	2901.846419597693	2901.846419597693	2901.846419597693	2901.846419597693	2901.846419597693	2901.846419597693	2901.846419597693	2901.846419597693	2901.846419597693	2901.846419597693	2901.846419597693	2901.846419597693	2901.846419597693	2901.846419597693	2901.846419597693
2866.011001394094	2866.011001394094	2866.011001394094	2866.011001394094	2866.011001394094	2866.011001394094	2866.011001394094	2866.011001394094	2866.011001394094	2866.011001394094	2866.011001394094	2866.011001394094	2866.011001394094	2866.011001394094	2866.011001394094	2866.011001394094	2866.011001394094	2866.011001394094	2866.011001394094	2866.011001394094	2866.011001394094	2866.011001394094	2866.011001394094	2866.011001394094	2866.011001394094	2866.011001394094	2866.011001394094	2866.011001394094	2866.011001394094	2866.011001394094
2866.011001394094	2866.011001394094	2866.011001394094	2866.011001394094	2866.011001394094	2866.011001394094	2866.011001394094	2866.011001394094	2866.011001394094	2866.011001394094	2866.011001394094	2866.011001394094	2866.011001394094	2866.011001394094	2866.011001394094	2866.011001394094	2866.011001394094	2866.011001394094	2866.011001394094	2866.011001394094	2866.011001394094	2866.011001394094	2866.011001394094	2866.011001394094	2866.011001394094	2866.011001394094	2866.011001394094	2866.011001394094	2866.011001394094	2866.011001394094
2854.587098802693	2854.587098802693	2854.587098802693	2854.587098802693	2854.587098802693	2854.587098802693	2854.587098802693	2854.587098802693	2854.587098802693	2854.587098802693	2854.587098802693	2854.587098802693	2854.587098802693	2854.587098802693	2854.587098802693	2854.587098802693	2854.587098802693	2854.587098802693	2854.587098802693	2854.587098802693	2854.587098802693	2854.587098802693	2854.587098802693	2854.587098802693	2854.587098802693	2854.587098802693	2854.587098802693	2854.587098802693	2854.587098802693	2854.587098802693
2854.587098802693	2854.587098802693	2854.587098802693	2854.587098802693	2854.587098802693	2854.587098802693	2854.587098802693	2854.587098802693	2854.587098802693	2854.587098802693	2854.587098802693	2854.587098802693	2854.587098802693	2854.587098802693	2854.587098802693	2854.587098802693	2854.587098802693	2854.587098802693	2854.587098802693	2854.587098802693	2854.587098802693	2854.587098802693	2854.587098802693	2854.587098802693	2854.587098802693	2854.587098802693	2854.587098802693	2854.587098802693	2854.587098802693	2854.587098802693
2854.587098802693	2854.587098802693	2854.587098802693	2854.587098802693	2854.587098802693	2854.587098802693	2854.587098802693	2854.587098802693	2854.587098802693	2854.587098802693	2854.587098802693	2854.587098802693	2854.587098802693	2854.587098802693	2854.587098802693	2854.587098802693	2854.587098802693	2854.587098802693	2854.587098802693	2854.587098802693	2854.587098802693	2854.587098802693	2854.587098802693	2854.587098802693	2854.587098802693	2854.587098802693	2854.587098802693	2854.587098802693	2854.587098802693	2854.587098802693
2849.251822252955	2849.251822252955	2849.251822252955	2849.251822252955	2849.251822252955	2849.251822252955	2849.251822252955	2849.251822252955	2849.251822252955	2849.251822252955	2849.251822252955	2849.251822252955	2849.251822252955	2849.251822252955	2849.251822252955	2849.251822252955	2849.251822252955	2849.251822252955	2849.251822252955	2849.251822252955	2849.251822252955	2849.251822252955	2849.251822252955	2849.251822252955	2849.251822252955	2849.251822252955	2849.251822252955	2849.251822252955	2849.251822252955	2849.251822252955
2819.4326541266873	2819.4326541266873	2819.4326541266873	2819.4326541266873	2819.4326541266873	2819.4326541266873	2819.4326541266873	2819.4326541266873	2819.4326541266873	2819.4326541266873	2819.4326541266873	2819.4326541266873	2819.4326541266873	2819.4326541266873	2819.4326541266873	2819.4326541266873	2819.4326541266873	2819.4326541266873	2819.4326541266873	2819.4326541266873	2819.4326541266873	2819.4326541266873	2819.4326541266873	2819.4326541266873	2819.4326541266873	2819.4326541266873	2819.4326541266873	2819.4326541266873	2819.4326541266873	2819.4326541266873
2767.6530253476894	2767.6530253476894	2767.6530253476894	2767.6530253476894	2767.6530253476894	2767.6530253476894	2767.6530253476894	2767.6530253476894	2767.6530253476894	2767.6530253476894	2767.6530253476894	2767.6530253476894	2767.6530253476894	2767.6530253476894	2767.6530253476894	2767.6530253476894	2767.6530253476894	2767.6530253476894	2767.6530253476894	2767.6530253476894	2767.6530253476894	2767.6530253476894	2767.6530253476894	2767.6530253476894	2767.6530253476894	2767.6530253476894	2767.6530253476894	2767.6530253476894	2767.6530253476894	2767.6530253476894
2767.6530253476894	2767.6530253476894	2767.6530253476894	2767.6530253476894	2767.6530253476894	2767.6530253476894	2767.6530253476894	2767.6530253476894	2767.6530253476894	2767.6530253476894	2767.6530253476894	2767.6530253476894	2767.6530253476894	2767.6530253476894	2767.6530253476894	2767.6530253476894	2767.6530253476894	2767.6530253476894	2767.6530253476894	2767.6530253476894	2767.6530253476894	2767.6530253476894	2767.6530253476894	2767.6530253476894	2767.6530253476894	2767.6530253476894	2767.6530253476894	2767.6530253476894	2767.6530253476894	2767.6530253476894
2767.6530253476894	2767.6530253476894	2767.6530253476894	2767.6530253476894	2767.6530253476894	2767.6530253476894	2767.6530253476894	2767.6530253476894	2767.6530253476894	2767.6530253476894	2767.6530253476894	2767.6530253476894	2767.6530253476894	2767.6530253476894	2767.6530253476894	2767.6530253476894	2767.6530253476894	2767.6530253476894	2767.6530253476894	2767.6530253476894	2767.6530253476894	2767.6530253476894	2767.6530253476894	2767.6530253476894	2767.6530253476894	2767.6530253476894	2767.6530253476894	2767.6530253476894	2767.6530253476894	2767.6530253476894
2767.6530253476894	2767.6530253476894	2767.6530253476894	2767.6530253476894	2767.6530253476894	2767.6530253476894	2767.6530253476894	2767.6530253476894	2767.6530253476894	2767.6530253476894	2767.6530253476894	2767.6530253476894	2767.6530253476894	2767.6530253476894	2767.6530253476894	2767.6530253476894	2767.6530253476894	2767.6530253476894	2767.6530253476894	2767.6530253476894	2767.6530253476894	2767.6530253476894	2767.6530253476894	2767.6530253476894	2767.6530253476894	2767.6530253476894	2767.6530253476894	2767.6530253476894	2767.6530253476894	2767.6530253476894
2767.6530253476894	2767.6530253476894	2767.6530253476894	2767.6530253476894	2767.6530253476894	2767.6530253476894	2767.6530253476894	2767.6530253476894	2767.6530253476894	2767.6530253476894	2767.6530253476894	2767.6530253476894	2767.6530253476894	2767.6530253476894	2767.6530253476894	2767.6530253476894	2767.6530253476894	2767.6530253476894	2767.6530253476894	2767.6530253476894	2767.6530253476894	2767.6530253476894	2767.6530253476894	2767.6530253476894	2767.6530253476894	2767.6530253476894	2767.6530253476894	2767.6530253476894	2767.6530253476894	2767.6530253476894
2767.6530253476894	2767.6530253476894	2767.6530253476894	2767.6530253476894	2767.6530253476894	2767.6530253476894	2767.6530253476894	2767.6530253476894	2767.6530253476894	2767.6530253476894	2767.6530253476894	2767.6530253476894	2767.6530253476894	2767.6530253476894	2767.6530253476894	2767.6530253476894	2767.6530253476894	2767.6530253476894	2767.6530253476894	2767.6530253476894	2767.6530253476894	2767.6530253476894	2767.6530253476894	2767.6530253476894	2767.6530253476894	2767.6530253476894	2767.6530253476894	2767.6530253476894	2767.6530253476894	2767.6530253476894
2767.6530253476894	2767.6530253476894	2767.6530253476894	2767.6530253476894	2767.6530253476894	2767.6530253476894	2767.6530253476894	2767.6530253476894	2767.6530253476894	2767.6530253476894	2767.6530253476894	2767.6530253476894	2767.6530253476894	2767.6530253476894	2767.6530253476894	2767.6530253476894	2767.6530253476894	2767.6530253476894	2767.6530253476894	2767.6530253476894	2767.6530253476894	2767.6530253476894	2767.6530253476894	2767.6530253476894	2767.6530253476894	2767.6530253476894	2767.6530253476894	2767.6530253476894	2767.6530253476894	2767.6530253476894
2767.6530253476894	2767.6530253476894	2767.6530253476894	2767.6530253476894	2767.6530253476894	2767.6530253476894	2767.6530253476894	2767.6530253476894	2767.6530253476894	2767.6530253476894	2767.6530253476894	2767.6530253476894	2767.6530253476894	2767.6530253476894	2767.6530253476894	2767.6530253476894	2767.6530253476894	2767.6530253476894	2767.6530253476894	2767.6530253476894	2767.6530253476894	2767.6530253476894	2767.6530253476894	2767.6530253476894	2767.6530253476894	2767.6530253476894	2767.6530253476894	2767.6530253476894	2767.6530253476894	2767.6530253476894
2747.56479333129	2747.56479333129	2747.56479333129	2747.56479333129	2747.56479333129	2747.56479333129	2747.56479333129	2747.56479333129	2747.56479333129	2747.56479333129	2747.56479333129	2747.56479333129	2747.56479333129	2747.56479333129	2747.56479333129	2747.56479333129	2747.56479333129	2747.56479333129	2747.56479333129	2747.56479333129	2747.56479333129	2747.56479333129	2747.56479333129	2747.56479333129	2747.56479333129	2747.56479333129	2747.56479333129	2747.56479333129	2747.56479333129	2747.56479333129
2747.56479333129	2747.56479333129	2747.56479333129	2747.56479333129	2747.56479333129	2747.56479333129	2747.56479333129	2747.56479333129	2747.56479333129	2747.56479333129	2747.56479333129	2747.56479333129	2747.56479333129	2747.56479333129	2747.56479333129	2747.56479333129	2747.56479333129	2747.56479333129	2747.56479333129	2747.56479333129	2747.56479333129	2747.56479333129	2747.56479333129	2747.56479333129	2747.56479333129	2747.56479333129	2747.56479333129	2747.56479333129	2747.56479333129	2747.56479333129
2747.56479333129	2747.56479333129	2747.56479333129	2747.56479333129	2747.56479333129	2747.56479333129	2747.56479333129	2747.56479333129	2747.56479333129	2747.56479333129	2747.56479333129	2747.56479333129	2747.56479333129	2747.56479333129	2747.56479333129	2747.56479333129	2747.56479333129	2747.56479333129	2747.56479333129	2747.56479333129	2747.56479333129	2747.56479333129	2747.56479333129	2747.56479333129	2747.56479333129	2747.56479333129	2747.56479333129	2747.56479333129	2747.56479333129	2747.56479333129
2737.3319860580864	2737.3319860580864	2737.3319860580864	2737.3319860580864	2737.3319860580864	2737.3319860580864	2737.3319860580864	2737.3319860580864	2737.3319860580864	2737.3319860580864	2737.3319860580864	2737.3319860580864	2737.3319860580864	2737.3319860580864	2737.3319860580864	2737.3319860580864	2737.3319860580864	2737.3319860580864	2737.3319860580864	2737.3319860580864	2737.3319860580864	2737.3319860580864	2737.3319860580864	2737.3319860580864	2737.3319860580864	2737.3319860580864	2737.3319860580864	2737.3319860580864	2737.3319860580864	2737.3319860580864
2715.3998920923277	2715.3998920923277	2715.3998920923277	2715.3998920923277	2715.3998920923277	2715.3998920923277	2715.3998920923277	2715.3998920923277	2715.3998920923277	2715.3998920923277	2715.3998920923277	2715.3998920923277	2715.3998920923277	2715.3998920923277	2715.3998920923277	2715.3998920923277	2715.3998920923277	2715.3998920923277	2715.3998920923277	2715.3998920923277	2715.3998920923277	2715.3998920923277	2715.3998920923277	2715.3998920923277	2715.3998920923277	2715.3998920923277	2715.3998920923277	2715.3998920923277	2715.3998920923277	2715.3998920923277
2715.3998920923277	2715.3998920923277	2715.3998920923277	2715.3998920923277	2715.3998920923277	2715.3998920923277	2715.3998920923277	2715.3998920923277	2715.3998920923277	2715.3998920923277	2715.3998920923277	2715.3998920923277	2715.3998920923277	2715.3998920923277	2715.3998920923277	2715.3998920923277	2715.3998920923277	2715.3998920923277	2715.3998920923277	2715.3998920923277	2715.3998920923277	2715.3998920923277	2715.3998920923277	2715.3998920923277	2715.3998920923277	2715.3998920923277	2715.3998920923277	2715.3998920923277	2715.3998920923277	2715.3998920923277
2715.3998920923277	2715.3998920923277	2715.3998920923277	2715.3998920923277	2715.3998920923277	2715.3998920923277	2715.3998920923277	2715.3998920923277	2715.3998920923277	2715.3998920923277	2715.3998920923277	2715.3998920923277	2715.3998920923277	2715.3998920923277	2715.3998920923277	2715.3998920923277	2715.3998920923277	2715.3998920923277	2715.3998920923277	2715.3998920923277	2715.3998920923277	2715.3998920923277	2715.3998920923277	2715.3998920923277	2715.3998920923277	2715.3998920923277	2715.3998920923277	2715.3998920923277	2715.3998920923277	2715.3998920923277
2711.8402791312305	2711.8402791312305	2711.8402791312305	2711.8402791312305	2711.8402791312305	2711.8402791312305	2711.8402791312305	2711.8402791312305	2711.8402791312305	2711.8402791312305	2711.8402791312305	2711.8402791312305	2711.8402791312305	2711.8402791312305	2711.8402791312305	2711.8402791312305	2711.8402791312305	2711.8402791312305	2711.8402791312305	2711.8402791312305	2711.8402791312305	2711.8402791312305	2711.8402791312305	2711.8402791312305	2711.8402791312305	2711.8402791312305	2711.8402791312305	2711.8402791312305	2711.8402791312305	2711.8402791312305
2668.863529155025	2668.863529155025	2668.863529155025	2668.863529155025	2668.863529155025	2668.863529155025	2668.863529155025	2668.863529155025	2668.863529155025	2668.863529155025	2668.863529155025	2668.863529155025	2668.863529155025	2668.863529155025	2668.863529155025	2668.863529155025	2668.863529155025	2668.863529155025	2668.863529155025	2668.863529155025	2668.863529155025	2668.863529155025	2668.863529155025	2668.863529155025	2668.863529155025	2668.863529155025	2668.863529155025	2668.863529155025	2668.863529155025	2668.863529155025
2668.863529155025	2668.863529155025	2668.863529155025	2668.863529155025	2668.863529155025	2668.863529155025	2668.863529155025	2668.863529155025	2668.863529155025	2668.863529155025	2668.863529155025	2668.863529155025	2668.863529155025	2668.863529155025	2668.863529155025	2668.863529155025	2668.863529155025	2668.863529155025	2668.863529155025	2668.863529155025	2668.863529155025	2668.863529155025	2668.863529155025	2668.863529155025	2668.863529155025	2668.863529155025	2668.863529155025	2668.863529155025	2668.863529155025	2668.863529155025
2668.863529155025	2668.863529155025	2668.863529155025	2668.863529155025	2668.863529155025	2668.863529155025	2668.863529155025	2668.863529155025	2668.863529155025	2668.863529155025	2668.863529155025	2668.863529155025	2668.863529155025	2668.863529155025	2668.863529155025	2668.863529155025	2668.863529155025	2668.863529155025	2668.863529155025	2668.863529155025	2668.863529155025	2668.863529155025	2668.863529155025	2668.863529155025	2668.863529155025	2668.863529155025	2668.863529155025	2668.863529155025	2668.863529155025	2668.863529155025
2668.863529155025	2668.863529155025	2668.863529155025	2668.863529155025	2668.863529155025	2668.863529155025	2668.863529155025	2668.863529155025	2668.863529155025	2668.863529155025	2668.863529155025	2668.863529155025	2668.863529155025	2668.863529155025	2668.863529155025	2668.863529155025	2668.863529155025	2668.863529155025	2668.863529155025	2668.863529155025	2668.863529155025	2668.863529155025	2668.863529155025	2668.863529155025	2668.863529155025	2668.863529155025	2668.863529155025	2668.863529155025	2668.863529155025	2668.863529155025
2668.863529155025	2668.863529155025	2668.863529155025	2668.863529155025	2668.863529155025	2668.863529155025	2668.863529155025	2668.863529155025	2668.863529155025	2668.863529155025	2668.863529155025	2668.863529155025	2668.863529155025	2668.863529155025	2668.863529155025	2668.863529155025	2668.863529155025	2668.863529155025	2668.863529155025	2668.863529155025	2668.863529155025	2668.863529155025	2668.863529155025	2668.863529155025	2668.863529155025	2668.863529155025	2668.863529155025	2668.863529155025	2668.863529155025	2668.863529155025
2668.863529155025	2668.863529155025	2668.863529155025	2668.863529155025	2668.863529155025	2668.863529155025	2668.863529155025	2668.863529155025	2668.863529155025	2668.863529155025	2668.863529155025	2668.863529155025	2668.863529155025	2668.863529155025	2668.863529155025	2668.863529155025	2668.863529155025	2668.863529155025	2668.863529155025	2668.863529155025	2668.863529155025	2668.863529155025	2668.863529155025	2668.863529155025	2668.863529155025	2668.863529155025	2668.863529155025	2668.863529155025	2668.863529155025	2668.863529155025
2668.863529155025	2668.863529155025	2668.863529155025	2668.863529155025	2668.863529155025	2668.863529155025	2668.863529155025	2668.863529155025	2668.863529155025	2668.863529155025	2668.863529155025	2668.863529155025	2668.863529155025	2668.863529155025	2668.863529155025	2668.863529155025	2668.863529155025	2668.863529155025	2668.863529155025	2668.863529155025	2668.863529155025	2668.863529155025	2668.863529155025	2668.863529155025	2668.863529155025	2668.863529155025	2668.863529155025	2668.863529155025	2668.863529155025	2668.863529155025
2668.863529155025	2668.863529155025	2668.863529155025	2668.863529155025	2668.863529155025	2668.863529155025	2668.863529155025	2668.863529155025	2668.863529155025	2668.863529155025	2668.863529155025	2668.863529155025	2668.863529155025	2668.863529155025	2668.863529155025	2668.863529155025	2668.863529155025	2668.863529155025	2668.863529155025	2668.863529155025	2668.863529155025	2668.863529155025	2668.863529155025	2668.863529155025	2668.863529155025	2668.863529155025	2668.863529155025	2668.863529155025	2668.863529155025	2668.863529155025
2668.863529155025	2668.863529155025	2668.863529155025	2668.863529155025	2668.863529155025	2668.863529155025	2668.863529155025	2668.863529155025	2668.863529155025	2668.863529155025	2668.863529155025	2668.863529155025	2668.863529155025	2668.863529155025	2668.863529155025	2668.863529155025	2668.863529155025	2668.863529155025	2668.863529155025	2668.863529155025	2668.863529155025	2668.863529155025	2668.863529155025	2668.863529155025	2668.863529155025	2668.863529155025	2668.863529155025	2668.863529155025	2668.863529155025	2668.863529155025
2668.863529155025	2668.863529155025	2668.863529155025	2668.863529155025	2668.863529155025	2668.863529155025	2668.863529155025	2668.863529155025	2668.863529155025	2668.863529155025	2668.863529155025	2668.863529155025	2668.863529155025	2668.863529155025	2668.863529155025	2668.863529155025	2668.863529155025	2668.863529155025	2668.863529155025	2668.863529155025	2668.863529155025	2668.863529155025	2668.863529155025	2668.863529155025	2668.863529155025	2668.863529155025	2668.863529155025	2668.863529155025	2668.863529155025	2668.863529155025
2668.863529155025	2668.863529155025	2668.863529155025	2668.863529155025	2668.863529155025	2668.863529155025	2668.863529155025	2668.863529155025	2668.863529155025	2668.863529155025	2668.863529155025	2668.863529155025	2668.863529155025	2668.863529155025	2668.863529155025	2668.863529155025	2668.863529155025	2668.863529155025	2668.863529155025	2668.863529155025	2668.863529155025	2668.863529155025	2668.863529155025	2668.863529155025	2668.863529155025	2668.863529155025	2668.863529155025	2668.863529155025	2668.863529155025	2668.863529155025
2668.863529155025	2668.863529155025	2668.863529155025	2668.863529155025	2668.863529155025	2668.863529155025	2668.863529155025	2668.863529155025	2668.863529155025	2668.863529155025	2668.863529155025	2668.863529155025	2668.863529155025	2668.863529155025	2668.863529155025	2668.863529155025	2668.863529155025	2668.863529155025	2668.863529155025	2668.863529155025	2668.863529155025	2668.863529155025	2668.863529155025	2668.863529155025	2668.863529155025	2668.863529155025	2668.863529155025	2668.863529155025	2668.863529155025	2668.863529155025
2644.1284470926485	2644.1284470926485	2644.1284470926485	2644.1284470926485	2644.1284470926485	2644.1284470926485	2644.1284470926485	2644.1284470926485	2644.1284470926485	2644.1284470926485	2644.1284470926485	2644.1284470926485	2644.1284470926485	2644.1284470926485	2644.1284470926485	2644.1284470926485	2644.1284470926485	2644.1284470926485	2644.1284470926485	2644.1284470926485	2644.1284470926485	2644.1284470926485	2644.1284470926485	2644.1284470926485	2644.1284470926485	2644.1284470926485	2644.1284470926485	2644.1284470926485	2644.1284470926485	2644.1284470926485
2641.104119094294	2641.104119094294	2641.104119094294	2641.104119094294	2641.104119094294	2641.104119094294	2641.104119094294	2641.104119094294	2641.104119094294	2641.104119094294	2641.104119094294	2641.104119094294	2641.104119094294	2641.104119094294	2641.104119094294	2641.104119094294	2641.104119094294	2641.104119094294	2641.104119094294	2641.104119094294	2641.104119094294	2641.104119094294	2641.104119094294	2641.104119094294	2641.104119094294	2641.104119094294	2641.104119094294	2641.104119094294	2641.104119094294	2641.104119094294
2641.104119094294	2641.104119094294	2641.104119094294	2641.104119094294	2641.104119094294	2641.104119094294	2641.104119094294	2641.104119094294	2641.104119094294	2641.104119094294	2641.104119094294	2641.104119094294	2641.104119094294	2641.104119094294	2641.104119094294	2641.104119094294	2641.104119094294	2641.104119094294	2641.104119094294	2641.104119094294	2641.104119094294	2641.104119094294	2641.104119094294	2641.104119094294	2641.104119094294	2641.104119094294	2641.104119094294	2641.104119094294	2641.104119094294	2641.104119094294
2618.9425812180534	2618.9425812180534	2618.9425812180534	2618.9425812180534	2618.9425812180534	2618.9425812180534	2618.9425812180534	2618.9425812180534	2618.9425812180534	2618.9425812180534	2618.9425812180534	2618.9425812180534	2618.9425812180534	2618.9425812180534	2618.9425812180534	2618.9425812180534	2618.9425812180534	2618.9425812180534	2618.9425812180534	2618.9425812180534	2618.9425812180534	2618.9425812180534	2618.9425812180534	2618.9425812180534	2618.9425812180534	2618.9425812180534	2618.9425812180534	2618.9425812180534	2618.9425812180534	2618.9425812180534
2618.9425812180534	2618.9425812180534	2618.9425812180534	2618.9425812180534	2618.9425812180534	2618.9425812180534	2618.9425812180534	2618.9425812180534	2618.9425812180534	2618.9425812180534	2618.9425812180534	2618.9425812180534	2618.9425812180534	2618.9425812180534	2618.9425812180534	2618.9425812180534	2618.9425812180534	2618.9425812180534	2618.9425812180534	2618.9425812180534	2618.9425812180534	2618.9425812180534	2618.9425812180534	2618.9425812180534	2618.9425812180534	2618.9425812180534	2618.9425812180534	2618.9425812180534	2618.9425812180534	2618.9425812180534
2618.9425812180534	2618.9425812180534	2618.9425812180534	2618.9425812180534	2618.9425812180534	2618.9425812180534	2618.9425812180534	2618.9425812180534	2618.9425812180534	2618.9425812180534	2618.9425812180534	2618.9425812180534	2618.9425812180534	2618.9425812180534	2618.9425812180534	2618.9425812180534	2618.9425812180534	2618.9425812180534	2618.9425812180534	2618.9425812180534	2618.9425812180534	2618.9425812180534	2618.9425812180534	2618.9425812180534	2618.9425812180534	2618.9425812180534	2618.9425812180534	2618.9425812180534	2618.9425812180534	2618.9425812180534
2618.9425812180534	2618.9425812180534	2618.9425812180534	2618.9425812180534	2618.9425812180534	2618.9425812180534	2618.9425812180534	2618.9425812180534	2618.9425812180534	2618.9425812180534	2618.9425812180534	2618.9425812180534	2618.9425812180534	2618.9425812180534	2618.9425812180534	2618.9425812180534	2618.9425812180534	2618.9425812180534	2618.9425812180534	2618.9425812180534	2618.9425812180534	2618.9425812180534	2618.9425812180534	2618.9425812180534	2618.9425812180534	2618.9425812180534	2618.9425812180534	2618.9425812180534	2618.9425812180534	2618.9425812180534
2618.9425812180534	2618.9425812180534	2618.9425812180534	2618.9425812180534	2618.9425812180534	2618.9425812180534	2618.9425812180534	2618.9425812180534	2618.9425812180534	2618.9425812180534	2618.9425812180534	2618.9425812180534	2618.9425812180534	2618.9425812180534	2618.9425812180534	2618.9425812180534	2618.9425812180534	2618.9425812180534	2618.9425812180534	2618.9425812180534	2618.9425812180534	2618.9425812180534	2618.9425812180534	2618.9425812180534	2618.9425812180534	2618.9425812180534	2618.9425812180534	2618.9425812180534	2618.9425812180534	2618.9425812180534
2618.9425812180534	2618.9425812180534	2618.9425812180534	2618.9425812180534	2618.9425812180534	2618.9425812180534	2618.9425812180534	2618.9425812180534	2618.9425812180534	2618.9425812180534	2618.9425812180534	2618.9425812180534	2618.9425812180534	2618.9425812180534	2618.9425812180534	2618.9425812180534	2618.9425812180534	2618.9425812180534	2618.9425812180534	2618.9425812180534	2618.9425812180534	2618.9425812180534	2618.9425812180534	2618.9425812180534	2618.9425812180534	2618.9425812180534	2618.9425812180534	2618.9425812180534	2618.9425812180534	2618.9425812180534
2588.0065688077343	2588.0065688077343	2588.0065688077343	2588.0065688077343	2588.0065688077343	2588.0065688077343	2588.0065688077343	2588.0065688077343	2588.0065688077343	2588.0065688077343	2588.0065688077343	2588.0065688077343	2588.0065688077343	2588.0065688077343	2588.0065688077343	2588.0065688077343	2588.0065688077343	2588.0065688077343	2588.0065688077343	2588.0065688077343	2588.0065688077343	2588.0065688077343	2588.0065688077343	2588.0065688077343	2588.0065688077343	2588.0065688077343	2588.0065688077343	2588.0065688077343	2588.0065688077343	2588.0065688077343
2588.0065688077343	2588.0065688077343	2588.0065688077343	2588.0065688077343	2588.0065688077343	2588.0065688077343	2588.0065688077343	2588.0065688077343	2588.0065688077343	2588.0065688077343	2588.0065688077343	2588.0065688077343	2588.0065688077343	2588.0065688077343	2588.0065688077343	2588.0065688077343	2588.0065688077343	2588.0065688077343	2588.0065688077343	2588.0065688077343	2588.0065688077343	2588.0065688077343	2588.0065688077343	2588.0065688077343	2588.0065688077343	2588.0065688077343	2588.0065688077343	2588.0065688077343	2588.0065688077343	2588.0065688077343
2588.0065688077343	2588.0065688077343	2588.0065688077343	2588.0065688077343	2588.0065688077343	2588.0065688077343	2588.0065688077343	2588.0065688077343	2588.0065688077343	2588.0065688077343	2588.0065688077343	2588.0065688077343	2588.0065688077343	2588.0065688077343	2588.0065688077343	2588.0065688077343	2588.0065688077343	2588.0065688077343	2588.0065688077343	2588.0065688077343	2588.0065688077343	2588.0065688077343	2588.0065688077343	2588.0065688077343	2588.0065688077343	2588.0065688077343	2588.0065688077343	2588.0065688077343	2588.0065688077343	2588.0065688077343
2588.0065688077343	2588.0065688077343	2588.0065688077343	2588.0065688077343	2588.0065688077343	2588.0065688077343	2588.0065688077343	2588.0065688077343	2588.0065688077343	2588.0065688077343	2588.0065688077343	2588.0065688077343	2588.0065688077343	2588.0065688077343	2588.0065688077343	2588.0065688077343	2588.0065688077343	2588.0065688077343	2588.0065688077343	2588.0065688077343	2588.0065688077343	2588.0065688077343	2588.0065688077343	2588.0065688077343	2588.0065688077343	2588.0065688077343	2588.0065688077343	2588.0065688077343	2588.0065688077343	2588.0065688077343
2583.732668173459	2583.732668173459	2583.732668173459	2583.732668173459	2583.732668173459	2583.732668173459	2583.732668173459	2583.732668173459	2583.732668173459	2583.732668173459	2583.732668173459	2583.732668173459	2583.732668173459	2583.732668173459	2583.732668173459	2583.732668173459	2583.732668173459	2583.732668173459	2583.732668173459	2583.732668173459	2583.732668173459	2583.732668173459	2583.732668173459	2583.732668173459	2583.732668173459	2583.732668173459	2583.732668173459	2583.732668173459	2583.732668173459	2583.732668173459
2583.732668173459	2583.732668173459	2583.732668173459	2583.732668173459	2583.732668173459	2583.732668173459	2583.732668173459	2583.732668173459	2583.732668173459	2583.732668173459	2583.732668173459	2583.732668173459	2583.732668173459	2583.732668173459	2583.732668173459	2583.732668173459	2583.732668173459	2583.732668173459	2583.732668173459	2583.732668173459	2583.732668173459	2583.732668173459	2583.732668173459	2583.732668173459	2583.732668173459	2583.732668173459	2583.732668173459	2583.732668173459	2583.732668173459	2583.732668173459
2583.732668173459	2583.732668173459	2583.732668173459	2583.732668173459	2583.732668173459	2583.732668173459	2583.732668173459	2583.732668173459	2583.732668173459	2583.732668173459	2583.732668173459	2583.732668173459	2583.732668173459	2583.732668173459	2583.732668173459	2583.732668173459	2583.732668173459	2583.732668173459	2583.732668173459	2583.732668173459	2583.732668173459	2583.732668173459	2583.732668173459	2583.732668173459	2583.732668173459	2583.732668173459	2583.732668173459	2583.732668173459	2583.732668173459	2583.732668173459
2583.732668173459	2583.732668173459	2583.732668173459	2583.732668173459	2583.732668173459	2583.732668173459	2583.732668173459	2583.732668173459	2583.732668173459	2583.732668173459	2583.732668173459	2583.732668173459	2583.732668173459	2583.732668173459	2583.732668173459	2583.732668173459	2583.732668173459	2583.732668173459	2583.732668173459	2583.732668173459	2583.732668173459	2583.732668173459	2583.732668173459	2583.732668173459	2583.732668173459	2583.732668173459	2583.732668173459	2583.732668173459	2583.732668173459	2583.732668173459
2583.732668173459	2583.732668173459	2583.732668173459	2583.732668173459	2583.732668173459	2583.732668173459	2583.732668173459	2583.732668173459	2583.732668173459	2583.732668173459	2583.732668173459	2583.732668173459	2583.732668173459	2583.732668173459	2583.732668173459	2583.732668173459	2583.732668173459	2583.732668173459	2583.732668173459	2583.732668173459	2583.732668173459	2583.732668173459	2583.732668173459	2583.732668173459	2583.732668173459	2583.732668173459	2583.732668173459	2583.732668173459	2583.732668173459	2583.732668173459
2559.281478135419	2559.281478135419	2559.281478135419	2559.281478135419	2559.281478135419	2559.281478135419	2559.281478135419	2559.281478135419	2559.281478135419	2559.281478135419	2559.281478135419	2559.281478135419	2559.281478135419	2559.281478135419	2559.281478135419	2559.281478135419	2559.281478135419	2559.281478135419	2559.281478135419	2559.281478135419	2559.281478135419	2559.281478135419	2559.281478135419	2559.281478135419	2559.281478135419	2559.281478135419	2559.281478135419	2559.281478135419	2559.281478135419	2559.281478135419
2559.281478135419	2559.281478135419	2559.281478135419	2559.281478135419	2559.281478135419	2559.281478135419	2559.281478135419	2559.281478135419	2559.281478135419	2559.281478135419	2559.281478135419	2559.281478135419	2559.281478135419	2559.281478135419	2559.281478135419	2559.281478135419	2559.281478135419	2559.281478135419	2559.281478135419	2559.281478135419	2559.281478135419	2559.281478135419	2559.281478135419	2559.281478135419	2559.281478135419	2559.281478135419	2559.281478135419	2559.281478135419	2559.281478135419	2559.281478135419
2559.281478135419	2559.281478135419	2559.281478135419	2559.281478135419	2559.281478135419	2559.281478135419	2559.281478135419	2559.281478135419	2559.281478135419	2559.281478135419	2559.281478135419	2559.281478135419	2559.281478135419	2559.281478135419	2559.281478135419	2559.281478135419	2559.281478135419	2559.281478135419	2559.281478135419	2559.281478135419	2559.281478135419	2559.281478135419	2559.281478135419	2559.281478135419	2559.281478135419	2559.281478135419	2559.281478135419	2559.281478135419	2559.281478135419	2559.281478135419
2559.281478135419	2559.281478135419	2559.281478135419	2559.281478135419	2559.281478135419	2559.281478135419	2559.281478135419	2559.281478135419	2559.281478135419	2559.281478135419	2559.281478135419	2559.281478135419	2559.281478135419	2559.281478135419	2559.281478135419	2559.281478135419	2559.281478135419	2559.281478135419	2559.281478135419	2559.281478135419	2559.281478135419	2559.281478135419	2559.281478135419	2559.281478135419	2559.281478135419	2559.281478135419	2559.281478135419	2559.281478135419	2559.281478135419	2559.281478135419
2559.281478135419	2559.281478135419	2559.281478135419	2559.281478135419	2559.281478135419	2559.281478135419	2559.281478135419	2559.281478135419	2559.281478135419	2559.281478135419	2559.281478135419	2559.281478135419	2559.281478135419	2559.281478135419	2559.281478135419	2559.281478135419	2559.281478135419	2559.281478135419	2559.281478135419	2559.281478135419	2559.281478135419	2559.281478135419	2559.281478135419	2559.281478135419	2559.281478135419	2559.281478135419	2559.281478135419	2559.281478135419	2559.281478135419	2559.281478135419
2559.281478135419	2559.281478135419	2559.281478135419	2559.281478135419	2559.281478135419	2559.281478135419	2559.281478135419	2559.281478135419	2559.281478135419	2559.281478135419	2559.281478135419	2559.281478135419	2559.281478135419	2559.281478135419	2559.281478135419	2559.281478135419	2559.281478135419	2559.281478135419	2559.281478135419	2559.281478135419	2559.281478135419	2559.281478135419	2559.281478135419	2559.281478135419	2559.281478135419	2559.281478135419	2559.281478135419	2559.281478135419	2559.281478135419	2559.281478135419
2559.281478135419	2559.281478135419	2559.281478135419	2559.281478135419	2559.281478135419	2559.281478135419	2559.281478135419	2559.281478135419	2559.281478135419	2559.281478135419	2559.281478135419	2559.281478135419	2559.281478135419	2559.281478135419	2559.281478135419	2559.281478135419	2559.281478135419	2559.281478135419	2559.281478135419	2559.281478135419	2559.281478135419	2559.281478135419	2559.281478135419	2559.281478135419	2559.281478135419	2559.281478135419	2559.281478135419	2559.281478135419	2559.281478135419	2559.281478135419
2559.281478135419	2559.281478135419	2559.281478135419	2559.281478135419	2559.281478135419	2559.281478135419	2559.281478135419	2559.281478135419	2559.281478135419	2559.281478135419	2559.281478135419	2559.281478135419	2559.281478135419	2559.281478135419	2559.281478135419	2559.281478135419	2559.281478135419	2559.281478135419	2559.281478135419	2559.281478135419	2559.281478135419	2559.281478135419	2559.281478135419	2559.281478135419	2559.281478135419	2559.281478135419	2559.281478135419	2559.281478135419	2559.281478135419	2559.281478135419
2527.2175372455654	2527.2175372455654	2527.2175372455654	2527.2175372455654	2527.2175372455654	2527.2175372455654	2527.2175372455654	2527.2175372455654	2527.2175372455654	2527.2175372455654	2527.2175372455654	2527.2175372455654	2527.2175372455654	2527.2175372455654	2527.2175372455654	2527.2175372455654	2527.2175372455654	2527.2175372455654	2527.2175372455654	2527.2175372455654	2527.2175372455654	2527.2175372455654	2527.2175372455654	2527.2175372455654	2527.2175372455654	2527.2175372455654	2527.2175372455654	2527.2175372455654	2527.2175372455654	2527.2175372455654
2527.2175372455654	2527.2175372455654	2527.2175372455654	2527.2175372455654	2527.2175372455654	2527.2175372455654	2527.2175372455654	2527.2175372455654	2527.2175372455654	2527.2175372455654	2527.2175372455654	2527.2175372455654	2527.2175372455654	2527.2175372455654	2527.2175372455654	2527.2175372455654	2527.2175372455654	2527.2175372455654	2527.2175372455654	2527.2175372455654	2527.2175372455654	2527.2175372455654	2527.2175372455654	2527.2175372455654	2527.2175372455654	2527.2175372455654	2527.2175372455654	2527.2175372455654	2527.2175372455654	2527.2175372455654
2527.2175372455654	2527.2175372455654	2527.2175372455654	2527.2175372455654	2527.2175372455654	2527.2175372455654	2527.2175372455654	2527.2175372455654	2527.2175372455654	2527.2175372455654	2527.2175372455654	2527.2175372455654	2527.2175372455654	2527.2175372455654	2527.2175372455654	2527.2175372455654	2527.2175372455654	2527.2175372455654	2527.2175372455654	2527.2175372455654	2527.2175372455654	2527.2175372455654	2527.2175372455654	2527.2175372455654	2527.2175372455654	2527.2175372455654	2527.2175372455654	2527.2175372455654	2527.2175372455654	2527.2175372455654
2527.2175372455654	2527.2175372455654	2527.2175372455654	2527.2175372455654	2527.2175372455654	2527.2175372455654	2527.2175372455654	2527.2175372455654	2527.2175372455654	2527.2175372455654	2527.2175372455654	2527.2175372455654	2527.2175372455654	2527.2175372455654	2527.2175372455654	2527.2175372455654	2527.2175372455654	2527.2175372455654	2527.2175372455654	2527.2175372455654	2527.2175372455654	2527.2175372455654	2527.2175372455654	2527.2175372455654	2527.2175372455654	2527.2175372455654	2527.2175372455654	2527.2175372455654	2527.2175372455654	2527.2175372455654
2527.2175372455654	2527.2175372455654	2527.2175372455654	2527.2175372455654	2527.2175372455654	2527.2175372455654	2527.2175372455654	2527.2175372455654	2527.2175372455654	2527.2175372455654	2527.2175372455654	2527.2175372455654	2527.2175372455654	2527.2175372455654	2527.2175372455654	2527.2175372455654	2527.2175372455654	2527.2175372455654	2527.2175372455654	2527.2175372455654	2527.2175372455654	2527.2175372455654	2527.2175372455654	2527.2175372455654	2527.2175372455654	2527.2175372455654	2527.2175372455654	2527.2175372455654	2527.2175372455654	2527.2175372455654
2527.2175372455654	2527.2175372455654	2527.2175372455654	2527.2175372455654	2527.2175372455654	2527.2175372455654	2527.2175372455654	2527.2175372455654	2527.2175372455654	2527.2175372455654	2527.2175372455654	2527.2175372455654	2527.2175372455654	2527.2175372455654	2527.2175372455654	2527.2175372455654	2527.2175372455654	2527.2175372455654	2527.2175372455654	2527.2175372455654	2527.2175372455654	2527.2175372455654	2527.2175372455654	2527.2175372455654	2527.2175372455654	2527.2175372455654	2527.2175372455654	2527.2175372455654	2527.2175372455654	2527.2175372455654
2527.2175372455654	2527.2175372455654	2527.2175372455654	2527.2175372455654	2527.2175372455654	2527.2175372455654	2527.2175372455654	2527.2175372455654	2527.2175372455654	2527.2175372455654	2527.2175372455654	2527.2175372455654	2527.2175372455654	2527.2175372455654	2527.2175372455654	2527.2175372455654	2527.2175372455654	2527.2175372455654	2527.2175372455654	2527.2175372455654	2527.2175372455654	2527.2175372455654	2527.2175372455654	2527.2175372455654	2527.2175372455654	2527.2175372455654	2527.2175372455654	2527.2175372455654	2527.2175372455654	2527.2175372455654
2527.2175372455654	2527.2175372455654	2527.2175372455654	2527.2175372455654	2527.2175372455654	2527.2175372455654	2527.2175372455654	2527.2175372455654	2527.2175372455654	2527.2175372455654	2527.2175372455654	2527.2175372455654	2527.2175372455654	2527.2175372455654	2527.2175372455654	2527.2175372455654	2527.2175372455654	2527.2175372455654	2527.2175372455654	2527.2175372455654	2527.2175372455654	2527.2175372455654	2527.2175372455654	2527.2175372455654	2527.2175372455654	2527.2175372455654	2527.2175372455654	2527.2175372455654	2527.2175372455654	2527.2175372455654
2527.2175372455654	2527.2175372455654	2527.2175372455654	2527.2175372455654	2527.2175372455654	2527.2175372455654	2527.2175372455654	2527.2175372455654	2527.2175372455654	2527.2175372455654	2527.2175372455654	2527.2175372455654	2527.2175372455654	2527.2175372455654	2527.2175372455654	2527.2175372455654	2527.2175372455654	2527.2175372455654	2527.2175372455654	2527.2175372455654	2527.2175372455654	2527.2175372455654	2527.2175372455654	2527.2175372455654	2527.2175372455654	2527.2175372455654	2527.2175372455654	2527.2175372455654	2527.2175372455654	2527.2175372455654
2527.2175372455654	2527.2175372455654	2527.2175372455654	2527.2175372455654	2527.2175372455654	2527.2175372455654	2527.2175372455654	2527.2175372455654	2527.2175372455654	2527.2175372455654	2527.2175372455654	2527.2175372455654	2527.2175372455654	2527.2175372455654	2527.2175372455654	2527.2175372455654	2527.2175372455654	2527.2175372455654	2527.2175372455654	2527.2175372455654	2527.2175372455654	2527.2175372455654	2527.2175372455654	2527.2175372455654	2527.2175372455654	2527.2175372455654	2527.2175372455654	2527.2175372455654	2527.2175372455654	2527.2175372455654
2527.2175372455654	2527.2175372455654	2527.2175372455654	2527.2175372455654	2527.2175372455654	2527.2175372455654	2527.2175372455654	2527.2175372455654	2527.2175372455654	2527.2175372455654	2527.2175372455654	2527.2175372455654	2527.2175372455654	2527.2175372455654	2527.2175372455654	2527.2175372455654	2527.2175372455654	2527.2175372455654	2527.2175372455654	2527.2175372455654	2527.2175372455654	2527.2175372455654	2527.2175372455654	2527.2175372455654	2527.2175372455654	2527.2175372455654	2527.2175372455654	2527.2175372455654	2527.2175372455654	2527.2175372455654
2527.2175372455654	2527.2175372455654	2527.2175372455654	2527.2175372455654	2527.2175372455654	2527.2175372455654	2527.2175372455654	2527.2175372455654	2527.2175372455654	2527.2175372455654	2527.2175372455654	2527.2175372455654	2527.2175372455654	2527.2175372455654	2527.2175372455654	2527.2175372455654	2527.2175372455654	2527.2175372455654	2527.2175372455654	2527.2175372455654	2527.2175372455654	2527.2175372455654	2527.2175372455654	2527.2175372455654	2527.2175372455654	2527.2175372455654	2527.2175372455654	2527.2175372455654	2527.2175372455654	2527.2175372455654
2527.2175372455654	2527.2175372455654	2527.2175372455654	2527.2175372455654	2527.2175372455654	2527.2175372455654	2527.2175372455654	2527.2175372455654	2527.2175372455654	2527.2175372455654	2527.2175372455654	2527.2175372455654	2527.2175372455654	2527.2175372455654	2527.2175372455654	2527.2175372455654	2527.2175372455654	2527.2175372455654	2527.2175372455654	2527.2175372455654	2527.2175372455654	2527.2175372455654	2527.2175372455654	2527.2175372455654	2527.2175372455654	2527.2175372455654	2527.2175372455654	2527.2175372455654	2527.2175372455654	2527.2175372455654
2527.2175372455654	2527.2175372455654	2527.2175372455654	2527.2175372455654	2527.2175372455654	2527.2175372455654	2527.2175372455654	2527.2175372455654	2527.2175372455654	2527.2175372455654	2527.2175372455654	2527.2175372455654	2527.2175372455654	2527.2175372455654	2527.2175372455654	2527.2175372455654	2527.2175372455654	2527.2175372455654	2527.2175372455654	2527.2175372455654	2527.2175372455654	2527.2175372455654	2527.2175372455654	2527.2175372455654	2527.2175372455654	2527.2175372455654	2527.2175372455654	2527.2175372455654	2527.2175372455654	2527.2175372455654
2527.2175372455654	2527.2175372455654	2527.2175372455654	2527.2175372455654	2527.2175372455654	2527.2175372455654	2527.2175372455654	2527.2175372455654	2527.2175372455654	2527.2175372455654	2527.2175372455654	2527.2175372455654	2527.2175372455654	2527.2175372455654	2527.2175372455654	2527.2175372455654	2527.2175372455654	2527.2175372455654	2527.2175372455654	2527.2175372455654	2527.2175372455654	2527.2175372455654	2527.2175372455654	2527.2175372455654	2527.2175372455654	2527.2175372455654	2527.2175372455654	2527.2175372455654	2527.2175372455654	2527.2175372455654
2527.2175372455654	2527.2175372455654	2527.2175372455654	2527.2175372455654	2527.2175372455654	2527.2175372455654	2527.2175372455654	2527.2175372455654	2527.2175372455654	2527.2175372455654	2527.2175372455654	2527.2175372455654	2527.2175372455654	2527.2175372455654	2527.2175372455654	2527.2175372455654	2527.2175372455654	2527.2175372455654	2527.2175372455654	2527.2175372455654	2527.2175372455654	2527.2175372455654	2527.2175372455654	2527.2175372455654	2527.2175372455654	2527.2175372455654	2527.2175372455654	2527.2175372455654	2527.2175372455654	2527.2175372455654
2527.2175372455654	2527.2175372455654	2527.2175372455654	2527.2175372455654	2527.2175372455654	2527.2175372455654	2527.2175372455654	2527.2175372455654	2527.2175372455654	2527.2175372455654	2527.2175372455654	2527.2175372455654	2527.2175372455654	2527.2175372455654	2527.2175372455654	2527.2175372455654	2527.2175372455654	2527.2175372455654	2527.2175372455654	2527.2175372455654	2527.2175372455654	2527.2175372455654	2527.2175372455654	2527.2175372455654	2527.2175372455654	2527.2175372455654	2527.2175372455654	2527.2175372455654	2527.2175372455654	2527.2175372455654
2523.5641128238954	2523.5641128238954	2523.5641128238954	2523.5641128238954	2523.5641128238954	2523.5641128238954	2523.5641128238954	2523.5641128238954	2523.5641128238954	2523.5641128238954	2523.5641128238954	2523.5641128238954	2523.5641128238954	2523.5641128238954	2523.5641128238954	2523.5641128238954	2523.5641128238954	2523.5641128238954	2523.5641128238954	2523.5641128238954	2523.5641128238954	2523.5641128238954	2523.5641128238954	2523.5641128238954	2523.5641128238954	2523.5641128238954	2523.5641128238954	2523.5641128238954	2523.5641128238954	2523.5641128238954
2523.5641128238954	2523.5641128238954	2523.5641128238954	2523.5641128238954	2523.5641128238954	2523.5641128238954	2523.5641128238954	2523.5641128238954	2523.5641128238954	2523.5641128238954	2523.5641128238954	2523.5641128238954	2523.5641128238954	2523.5641128238954	2523.5641128238954	2523.5641128238954	2523.5641128238954	2523.5641128238954	2523.5641128238954	2523.5641128238954	2523.5641128238954	2523.5641128238954	2523.5641128238954	2523.5641128238954	2523.5641128238954	2523.5641128238954	2523.5641128238954	2523.5641128238954	2523.5641128238954	2523.5641128238954
2523.5641128238954	2523.5641128238954	2523.5641128238954	2523.5641128238954	2523.5641128238954	2523.5641128238954	2523.5641128238954	2523.5641128238954	2523.5641128238954	2523.5641128238954	2523.5641128238954	2523.5641128238954	2523.5641128238954	2523.5641128238954	2523.5641128238954	2523.5641128238954	2523.5641128238954	2523.5641128238954	2523.5641128238954	2523.5641128238954	2523.5641128238954	2523.5641128238954	2523.5641128238954	2523.5641128238954	2523.5641128238954	2523.5641128238954	2523.5641128238954	2523.5641128238954	2523.5641128238954	2523.5641128238954
2523.5641128238954	2523.5641128238954	2523.5641128238954	2523.5641128238954	2523.5641128238954	2523.5641128238954	2523.5641128238954	2523.5641128238954	2523.5641128238954	2523.5641128238954	2523.5641128238954	2523.5641128238954	2523.5641128238954	2523.5641128238954	2523.5641128238954	2523.5641128238954	2523.5641128238954	2523.5641128238954	2523.5641128238954	2523.5641128238954	2523.5641128238954	2523.5641128238954	2523.5641128238954	2523.5641128238954	2523.5641128238954	2523.5641128238954	2523.5641128238954	2523.5641128238954	2523.5641128238954	2523.5641128238954
2523.5641128238954	2523.5641128238954	2523.5641128238954	2523.5641128238954	2523.5641128238954	2523.5641128238954	2523.5641128238954	2523.5641128238954	2523.5641128238954	2523.5641128238954	2523.5641128238954	2523.5641128238954	2523.5641128238954	2523.5641128238954	2523.5641128238954	2523.5641128238954	2523.5641128238954	2523.5641128238954	2523.5641128238954	2523.5641128238954	2523.5641128238954	2523.5641128238954	2523.5641128238954	2523.5641128238954	2523.5641128238954	2523.5641128238954	2523.5641128238954	2523.5641128238954	2523.5641128238954	2523.5641128238954
2523.5641128238954	2523.5641128238954	2523.5641128238954	2523.5641128238954	2523.5641128238954	2523.5641128238954	2523.5641128238954	2523.5641128238954	2523.5641128238954	2523.5641128238954	2523.5641128238954	2523.5641128238954	2523.5641128238954	2523.5641128238954	2523.5641128238954	2523.5641128238954	2523.5641128238954	2523.5641128238954	2523.5641128238954	2523.5641128238954	2523.5641128238954	2523.5641128238954	2523.5641128238954	2523.5641128238954	2523.5641128238954	2523.5641128238954	2523.5641128238954	2523.5641128238954	2523.5641128238954	2523.5641128238954
2523.5641128238954	2523.5641128238954	2523.5641128238954	2523.5641128238954	2523.5641128238954	2523.5641128238954	2523.5641128238954	2523.5641128238954	2523.5641128238954	2523.5641128238954	2523.5641128238954	2523.5641128238954	2523.5641128238954	2523.5641128238954	2523.5641128238954	2523.5641128238954	2523.5641128238954	2523.5641128238954	2523.5641128238954	2523.5641128238954	2523.5641128238954	2523.5641128238954	2523.5641128238954	2523.5641128238954	2523.5641128238954	2523.5641128238954	2523.5641128238954	2523.5641128238954	2523.5641128238954	2523.5641128238954
2509.880610833232	2509.880610833232	2509.880610833232	2509.880610833232	2509.880610833232	2509.880610833232	2509.880610833232	2509.880610833232	2509.880610833232	2509.880610833232	2509.880610833232	2509.880610833232	2509.880610833232	2509.880610833232	2509.880610833232	2509.880610833232	2509.880610833232	2509.880610833232	2509.880610833232	2509.880610833232	2509.880610833232	2509.880610833232	2509.880610833232	2509.880610833232	2509.880610833232	2509.880610833232	2509.880610833232	2509.880610833232	2509.880610833232	2509.880610833232
2509.880610833232	2509.880610833232	2509.880610833232	2509.880610833232	2509.880610833232	2509.880610833232	2509.880610833232	2509.880610833232	2509.880610833232	2509.880610833232	2509.880610833232	2509.880610833232	2509.880610833232	2509.880610833232	2509.880610833232	2509.880610833232	2509.880610833232	2509.880610833232	2509.880610833232	2509.880610833232	2509.880610833232	2509.880610833232	2509.880610833232	2509.880610833232	2509.880610833232	2509.880610833232	2509.880610833232	2509.880610833232	2509.880610833232	2509.880610833232
2509.880610833232	2509.880610833232	2509.880610833232	2509.880610833232	2509.880610833232	2509.880610833232	2509.880610833232	2509.880610833232	2509.880610833232	2509.880610833232	2509.880610833232	2509.880610833232	2509.880610833232	2509.880610833232	2509.880610833232	2509.880610833232	2509.880610833232	2509.880610833232	2509.880610833232	2509.880610833232	2509.880610833232	2509.880610833232	2509.880610833232	2509.880610833232	2509.880610833232	2509.880610833232	2509.880610833232	2509.880610833232	2509.880610833232	2509.880610833232
2509.880610833232	2509.880610833232	2509.880610833232	2509.880610833232	2509.880610833232	2509.880610833232	2509.880610833232	2509.880610833232	2509.880610833232	2509.880610833232	2509.880610833232	2509.880610833232	2509.880610833232	2509.880610833232	2509.880610833232	2509.880610833232	2509.880610833232	2509.880610833232	2509.880610833232	2509.880610833232	2509.880610833232	2509.880610833232	2509.880610833232	2509.880610833232	2509.880610833232	2509.880610833232	2509.880610833232	2509.880610833232	2509.880610833232	2509.880610833232
2509.880610833232	2509.880610833232	2509.880610833232	2509.880610833232	2509.880610833232	2509.880610833232	2509.880610833232	2509.880610833232	2509.880610833232	2509.880610833232	2509.880610833232	2509.880610833232	2509.880610833232	2509.880610833232	2509.880610833232	2509.880610833232	2509.880610833232	2509.880610833232	2509.880610833232	2509.880610833232	2509.880610833232	2509.880610833232	2509.880610833232	2509.880610833232	2509.880610833232	2509.880610833232	2509.880610833232	2509.880610833232	2509.880610833232	2509.880610833232
2474.014976337997	2474.014976337997	2474.014976337997	2474.014976337997	2474.014976337997	2474.014976337997	2474.014976337997	2474.014976337997	2474.014976337997	2474.014976337997	2474.014976337997	2474.014976337997	2474.014976337997	2474.014976337997	2474.014976337997	2474.014976337997	2474.014976337997	2474.014976337997	2474.014976337997	2474.014976337997	2474.014976337997	2474.014976337997	2474.014976337997	2474.014976337997	2474.014976337997	2474.014976337997	2474.014976337997	2474.014976337997	2474.014976337997	2474.014976337997
2474.014976337997	2474.014976337997	2474.014976337997	2474.014976337997	2474.014976337997	2474.014976337997	2474.014976337997	2474.014976337997	2474.014976337997	2474.014976337997	2474.014976337997	2474.014976337997	2474.014976337997	2474.014976337997	2474.014976337997	2474.014976337997	2474.014976337997	2474.014976337997	2474.014976337997	2474.014976337997	2474.014976337997	2474.014976337997	2474.014976337997	2474.014976337997	2474.014976337997	2474.014976337997	2474.014976337997	2474.014976337997	2474.014976337997	2474.014976337997
2474.014976337997	2474.014976337997	2474.014976337997	2474.014976337997	2474.014976337997	2474.014976337997	2474.014976337997	2474.014976337997	2474.014976337997	2474.014976337997	2474.014976337997	2474.014976337997	2474.014976337997	2474.014976337997	2474.014976337997	2474.014976337997	2474.014976337997	2474.014976337997	2474.014976337997	2474.014976337997	2474.014976337997	2474.014976337997	2474.014976337997	2474.014976337997	2474.014976337997	2474.014976337997	2474.014976337997	2474.014976337997	2474.014976337997	2474.014976337997
2458.773119847425	2458.773119847425	2458.773119847425	2458.773119847425	2458.773119847425	2458.773119847425	2458.773119847425	2458.773119847425	2458.773119847425	2458.773119847425	2458.773119847425	2458.773119847425	2458.773119847425	2458.773119847425	2458.773119847425	2458.773119847425	2458.773119847425	2458.773119847425	2458.773119847425	2458.773119847425	2458.773119847425	2458.773119847425	2458.773119847425	2458.773119847425	2458.773119847425	2458.773119847425	2458.773119847425	2458.773119847425	2458.773119847425	2458.773119847425
2458.773119847425	2458.773119847425	2458.773119847425	2458.773119847425	2458.773119847425	2458.773119847425	2458.773119847425	2458.773119847425	2458.773119847425	2458.773119847425	2458.773119847425	2458.773119847425	2458.773119847425	2458.773119847425	2458.773119847425	2458.773119847425	2458.773119847425	2458.773119847425	2458.773119847425	2458.773119847425	2458.773119847425	2458.773119847425	2458.773119847425	2458.773119847425	2458.773119847425	2458.773119847425	2458.773119847425	2458.773119847425	2458.773119847425	2458.773119847425
2458.773119847425	2458.773119847425	2458.773119847425	2458.773119847425	2458.773119847425	2458.773119847425	2458.773119847425	2458.773119847425	2458.773119847425	2458.773119847425	2458.773119847425	2458.773119847425	2458.773119847425	2458.773119847425	2458.773119847425	2458.773119847425	2458.773119847425	2458.773119847425	2458.773119847425	2458.773119847425	2458.773119847425	2458.773119847425	2458.773119847425	2458.773119847425	2458.773119847425	2458.773119847425	2458.773119847425	2458.773119847425	2458.773119847425	2458.773119847425
2458.773119847425	2458.773119847425	2458.773119847425	2458.773119847425	2458.773119847425	2458.773119847425	2458.773119847425	2458.773119847425	2458.773119847425	2458.773119847425	2458.773119847425	2458.773119847425	2458.773119847425	2458.773119847425	2458.773119847425	2458.773119847425	2458.773119847425	2458.773119847425	2458.773119847425	2458.773119847425	2458.773119847425	2458.773119847425	2458.773119847425	2458.773119847425	2458.773119847425	2458.773119847425	2458.773119847425	2458.773119847425	2458.773119847425	2458.773119847425
2458.773119847425	2458.773119847425	2458.773119847425	2458.773119847425	2458.773119847425	2458.773119847425	2458.773119847425	2458.773119847425	2458.773119847425	2458.773119847425	2458.773119847425	2458.773119847425	2458.773119847425	2458.773119847425	2458.773119847425	2458.773119847425	2458.773119847425	2458.773119847425	2458.773119847425	2458.773119847425	2458.773119847425	2458.773119847425	2458.773119847425	2458.773119847425	2458.773119847425	2458.773119847425	2458.773119847425	2458.773119847425	2458.773119847425	2458.773119847425
2458.773119847425	2458.773119847425	2458.773119847425	2458.773119847425	2458.773119847425	2458.773119847425	2458.773119847425	2458.773119847425	2458.773119847425	2458.773119847425	2458.773119847425	2458.773119847425	2458.773119847425	2458.773119847425	2458.773119847425	2458.773119847425	2458.773119847425	2458.773119847425	2458.773119847425	2458.773119847425	2458.773119847425	2458.773119847425	2458.773119847425	2458.773119847425	2458.773119847425	2458.773119847425	2458.773119847425	2458.773119847425	2458.773119847425	2458.773119847425
2458.773119847425	2458.773119847425	2458.773119847425	2458.773119847425	2458.773119847425	2458.773119847425	2458.773119847425	2458.773119847425	2458.773119847425	2458.773119847425	2458.773119847425	2458.773119847425	2458.773119847425	2458.773119847425	2458.773119847425	2458.773119847425	2458.773119847425	2458.773119847425	2458.773119847425	2458.773119847425	2458.773119847425	2458.773119847425	2458.773119847425	2458.773119847425	2458.773119847425	2458.773119847425	2458.773119847425	2458.773119847425	2458.773119847425	2458.773119847425
2458.773119847425	2458.773119847425	2458.773119847425	2458.773119847425	2458.773119847425	2458.773119847425	2458.773119847425	2458.773119847425	2458.773119847425	2458.773119847425	2458.773119847425	2458.773119847425	2458.773119847425	2458.773119847425	2458.773119847425	2458.773119847425	2458.773119847425	2458.773119847425	2458.773119847425	2458.773119847425	2458.773119847425	2458.773119847425	2458.773119847425	2458.773119847425	2458.773119847425	2458.773119847425	2458.773119847425	2458.773119847425	2458.773119847425	2458.773119847425
2458.773119847425	2458.773119847425	2458.773119847425	2458.773119847425	2458.773119847425	2458.773119847425	2458.773119847425	2458.773119847425	2458.773119847425	2458.773119847425	2458.773119847425	2458.773119847425	2458.773119847425	2458.773119847425	2458.773119847425	2458.773119847425	2458.773119847425	2458.773119847425	2458.773119847425	2458.773119847425	2458.773119847425	2458.773119847425	2458.773119847425	2458.773119847425	2458.773119847425	2458.773119847425	2458.773119847425	2458.773119847425	2458.773119847425	2458.773119847425
2458.773119847425	2458.773119847425	2458.773119847425	2458.773119847425	2458.773119847425	2458.773119847425	2458.773119847425	2458.773119847425	2458.773119847425	2458.773119847425	2458.773119847425	2458.773119847425	2458.773119847425	2458.773119847425	2458.773119847425	2458.773119847425	2458.773119847425	2458.773119847425	2458.773119847425	2458.773119847425	2458.773119847425	2458.773119847425	2458.773119847425	2458.773119847425	2458.773119847425	2458.773119847425	2458.773119847425	2458.773119847425	2458.773119847425	2458.773119847425
2458.773119847425	2458.773119847425	2458.773119847425	2458.773119847425	2458.773119847425	2458.773119847425	2458.773119847425	2458.773119847425	2458.773119847425	2458.773119847425	2458.773119847425	2458.773119847425	2458.773119847425	2458.773119847425	2458.773119847425	2458.773119847425	2458.773119847425	2458.773119847425	2458.773119847425	2458.773119847425	2458.773119847425	2458.773119847425	2458.773119847425	2458.773119847425	2458.773119847425	2458.773119847425	2458.773119847425	2458.773119847425	2458.773119847425	2458.773119847425
2439.7606190029146	2439.7606190029146	2439.7606190029146	2439.7606190029146	2439.7606190029146	2439.7606190029146	2439.7606190029146	2439.7606190029146	2439.7606190029146	2439.7606190029146	2439.7606190029146	2439.7606190029146	2439.7606190029146	2439.7606190029146	2439.7606190029146	2439.7606190029146	2439.7606190029146	2439.7606190029146	2439.7606190029146	2439.7606190029146	2439.7606190029146	2439.7606190029146	2439.7606190029146	2439.7606190029146	2439.7606190029146	2439.7606190029146	2439.7606190029146	2439.7606190029146	2439.7606190029146	2439.7606190029146
2439.7606190029146	2439.7606190029146	2439.7606190029146	2439.7606190029146	2439.7606190029146	2439.7606190029146	2439.7606190029146	2439.7606190029146	2439.7606190029146	2439.7606190029146	2439.7606190029146	2439.7606190029146	2439.7606190029146	2439.7606190029146	2439.7606190029146	2439.7606190029146	2439.7606190029146	2439.7606190029146	2439.7606190029146	2439.7606190029146	2439.7606190029146	2439.7606190029146	2439.7606190029146	2439.7606190029146	2439.7606190029146	2439.7606190029146	2439.7606190029146	2439.7606190029146	2439.7606190029146	2439.7606190029146
2439.7606190029146	2439.7606190029146	2439.7606190029146	2439.7606190029146	2439.7606190029146	2439.7606190029146	2439.7606190029146	2439.7606190029146	2439.7606190029146	2439.7606190029146	2439.7606190029146	2439.7606190029146	2439.7606190029146	2439.7606190029146	2439.7606190029146	2439.7606190029146	2439.7606190029146	2439.7606190029146	2439.7606190029146	2439.7606190029146	2439.7606190029146	2439.7606190029146	2439.7606190029146	2439.7606190029146	2439.7606190029146	2439.7606190029146	2439.7606190029146	2439.7606190029146	2439.7606190029146	2439.7606190029146
2439.7606190029146	2439.7606190029146	2439.7606190029146	2439.7606190029146	2439.7606190029146	2439.7606190029146	2439.7606190029146	2439.7606190029146	2439.7606190029146	2439.7606190029146	2439.7606190029146	2439.7606190029146	2439.7606190029146	2439.7606190029146	2439.7606190029146	2439.7606190029146	2439.7606190029146	2439.7606190029146	2439.7606190029146	2439.7606190029146	2439.7606190029146	2439.7606190029146	2439.7606190029146	2439.7606190029146	2439.7606190029146	2439.7606190029146	2439.7606190029146	2439.7606190029146	2439.7606190029146	2439.7606190029146
2439.7606190029146	2439.7606190029146	2439.7606190029146	2439.7606190029146	2439.7606190029146	2439.7606190029146	2439.7606190029146	2439.7606190029146	2439.7606190029146	2439.7606190029146	2439.7606190029146	2439.7606190029146	2439.7606190029146	2439.7606190029146	2439.7606190029146	2439.7606190029146	2439.7606190029146	2439.7606190029146	2439.7606190029146	2439.7606190029146	2439.7606190029146	2439.7606190029146	2439.7606190029146	2439.7606190029146	2439.7606190029146	2439.7606190029146	2439.7606190029146	2439.7606190029146	2439.7606190029146	2439.7606190029146
2439.7606190029146	2439.7606190029146	2439.7606190029146	2439.7606190029146	2439.7606190029146	2439.7606190029146	2439.7606190029146	2439.7606190029146	2439.7606190029146	2439.7606190029146	2439.7606190029146	2439.7606190029146	2439.7606190029146	2439.7606190029146	2439.7606190029146	2439.7606190029146	2439.7606190029146	2439.7606190029146	2439.7606190029146	2439.7606190029146	2439.7606190029146	2439.7606190029146	2439.7606190029146	2439.7606190029146	2439.7606190029146	2439.7606190029146	2439.7606190029146	2439.7606190029146	2439.7606190029146	2439.7606190029146
2439.7606190029146	2439.7606190029146	2439.7606190029146	2439.7606190029146	2439.7606190029146	2439.7606190029146	2439.7606190029146	2439.7606190029146	2439.7606190029146	2439.7606190029146	2439.7606190029146	2439.7606190029146	2439.7606190029146	2439.7606190029146	2439.7606190029146	2439.7606190029146	2439.7606190029146	2439.7606190029146	2439.7606190029146	2439.7606190029146	2439.7606190029146	2439.7606190029146	2439.7606190029146	2439.7606190029146	2439.7606190029146	2439.7606190029146	2439.7606190029146	2439.7606190029146	2439.7606190029146	2439.7606190029146
2439.4119860935275	2439.4119860935275	2439.4119860935275	2439.4119860935275	2439.4119860935275	2439.4119860935275	2439.4119860935275	2439.4119860935275	2439.4119860935275	2439.4119860935275	2439.4119860935275	2439.4119860935275	2439.4119860935275	2439.4119860935275	2439.4119860935275	2439.4119860935275	2439.4119860935275	2439.4119860935275	2439.4119860935275	2439.4119860935275	2439.4119860935275	2439.4119860935275	2439.4119860935275	2439.4119860935275	2439.4119860935275	2439.4119860935275	2439.4119860935275	2439.4119860935275	2439.4119860935275	2439.4119860935275
2439.4119860935275	2439.4119860935275	2439.4119860935275	2439.4119860935275	2439.4119860935275	2439.4119860935275	2439.4119860935275	2439.4119860935275	2439.4119860935275	2439.4119860935275	2439.4119860935275	2439.4119860935275	2439.4119860935275	2439.4119860935275	2439.4119860935275	2439.4119860935275	2439.4119860935275	2439.4119860935275	2439.4119860935275	2439.4119860935275	2439.4119860935275	2439.4119860935275	2439.4119860935275	2439.4119860935275	2439.4119860935275	2439.4119860935275	2439.4119860935275	2439.4119860935275	2439.4119860935275	2439.4119860935275
2430.4788326106873	2430.4788326106873	2430.4788326106873	2430.4788326106873	2430.4788326106873	2430.4788326106873	2430.4788326106873	2430.4788326106873	2430.4788326106873	2430.4788326106873	2430.4788326106873	2430.4788326106873	2430.4788326106873	2430.4788326106873	2430.4788326106873	2430.4788326106873	2430.4788326106873	2430.4788326106873	2430.4788326106873	2430.4788326106873	2430.4788326106873	2430.4788326106873	2430.4788326106873	2430.4788326106873	2430.4788326106873	2430.4788326106873	2430.4788326106873	2430.4788326106873	2430.4788326106873	2430.4788326106873
2430.4788326106873	2430.4788326106873	2430.4788326106873	2430.4788326106873	2430.4788326106873	2430.4788326106873	2430.4788326106873	2430.4788326106873	2430.4788326106873	2430.4788326106873	2430.4788326106873	2430.4788326106873	2430.4788326106873	2430.4788326106873	2430.4788326106873	2430.4788326106873	2430.4788326106873	2430.4788326106873	2430.4788326106873	2430.4788326106873	2430.4788326106873	2430.4788326106873	2430.4788326106873	2430.4788326106873	2430.4788326106873	2430.4788326106873	2430.4788326106873	2430.4788326106873	2430.4788326106873	2430.4788326106873
2430.4788326106873	2430.4788326106873	2430.4788326106873	2430.4788326106873	2430.4788326106873	2430.4788326106873	2430.4788326106873	2430.4788326106873	2430.4788326106873	2430.4788326106873	2430.4788326106873	2430.4788326106873	2430.4788326106873	2430.4788326106873	2430.4788326106873	2430.4788326106873	2430.4788326106873	2430.4788326106873	2430.4788326106873	2430.4788326106873	2430.4788326106873	2430.4788326106873	2430.4788326106873	2430.4788326106873	2430.4788326106873	2430.4788326106873	2430.4788326106873	2430.4788326106873	2430.4788326106873	2430.4788326106873
2428.9998449572577	2428.9998449572577	2428.9998449572577	2428.9998449572577	2428.9998449572577	2428.9998449572577	2428.9998449572577	2428.9998449572577	2428.9998449572577	2428.9998449572577	2428.9998449572577	2428.9998449572577	2428.9998449572577	2428.9998449572577	2428.9998449572577	2428.9998449572577	2428.9998449572577	2428.9998449572577	2428.9998449572577	2428.9998449572577	2428.9998449572577	2428.9998449572577	2428.9998449572577	2428.9998449572577	2428.9998449572577	2428.9998449572577	2428.9998449572577	2428.9998449572577	2428.9998449572577	2428.9998449572577
2426.11407074776	2426.11407074776	2426.11407074776	2426.11407074776	2426.11407074776	2426.11407074776	2426.11407074776	2426.11407074776	2426.11407074776	2426.11407074776	2426.11407074776	2426.11407074776	2426.11407074776	2426.11407074776	2426.11407074776	2426.11407074776	2426.11407074776	2426.11407074776	2426.11407074776	2426.11407074776	2426.11407074776	2426.11407074776	2426.11407074776	2426.11407074776	2426.11407074776	2426.11407074776	2426.11407074776	2426.11407074776	2426.11407074776	2426.11407074776
2426.11407074776	2426.11407074776	2426.11407074776	2426.11407074776	2426.11407074776	2426.11407074776	2426.11407074776	2426.11407074776	2426.11407074776	2426.11407074776	2426.11407074776	2426.11407074776	2426.11407074776	2426.11407074776	2426.11407074776	2426.11407074776	2426.11407074776	2426.11407074776	2426.11407074776	2426.11407074776	2426.11407074776	2426.11407074776	2426.11407074776	2426.11407074776	2426.11407074776	2426.11407074776	2426.11407074776	2426.11407074776	2426.11407074776	2426.11407074776
2415.2951509381405	2415.2951509381405	2415.2951509381405	2415.2951509381405	2415.2951509381405	2415.2951509381405	2415.2951509381405	2415.2951509381405	2415.2951509381405	2415.2951509381405	2415.2951509381405	2415.2951509381405	2415.2951509381405	2415.2951509381405	2415.2951509381405	2415.2951509381405	2415.2951509381405	2415.2951509381405	2415.2951509381405	2415.2951509381405	2415.2951509381405	2415.2951509381405	2415.2951509381405	2415.2951509381405	2415.2951509381405	2415.2951509381405	2415.2951509381405	2415.2951509381405	2415.2951509381405	2415.2951509381405
2408.660412674408	2408.660412674408	2408.660412674408	2408.660412674408	2408.660412674408	2408.660412674408	2408.660412674408	2408.660412674408	2408.660412674408	2408.660412674408	2408.660412674408	2408.660412674408	2408.660412674408	2408.660412674408	2408.660412674408	2408.660412674408	2408.660412674408	2408.660412674408	2408.660412674408	2408.660412674408	2408.660412674408	2408.660412674408	2408.660412674408	2408.660412674408	2408.660412674408	2408.660412674408	2408.660412674408	2408.660412674408	2408.660412674408	2408.660412674408
2408.660412674408	2408.660412674408	2408.660412674408	2408.660412674408	2408.660412674408	2408.660412674408	2408.660412674408	2408.660412674408	2408.660412674408	2408.660412674408	2408.660412674408	2408.660412674408	2408.660412674408	2408.660412674408	2408.660412674408	2408.660412674408	2408.660412674408	2408.660412674408	2408.660412674408	2408.660412674408	2408.660412674408	2408.660412674408	2408.660412674408	2408.660412674408	2408.660412674408	2408.660412674408	2408.660412674408	2408.660412674408	2408.660412674408	2408.660412674408
2407.7379524403405	2407.7379524403405	2407.7379524403405	2407.7379524403405	2407.7379524403405	2407.7379524403405	2407.7379524403405	2407.7379524403405	2407.7379524403405	2407.7379524403405	2407.7379524403405	2407.7379524403405	2407.7379524403405	2407.7379524403405	2407.7379524403405	2407.7379524403405	2407.7379524403405	2407.7379524403405	2407.7379524403405	2407.7379524403405	2407.7379524403405	2407.7379524403405	2407.7379524403405	2407.7379524403405	2407.7379524403405	2407.7379524403405	2407.7379524403405	2407.7379524403405	2407.7379524403405	2407.7379524403405
2407.7379524403405	2407.7379524403405	2407.7379524403405	2407.7379524403405	2407.7379524403405	2407.7379524403405	2407.7379524403405	2407.7379524403405	2407.7379524403405	2407.7379524403405	2407.7379524403405	2407.7379524403405	2407.7379524403405	2407.7379524403405	2407.7379524403405	2407.7379524403405	2407.7379524403405	2407.7379524403405	2407.7379524403405	2407.7379524403405	2407.7379524403405	2407.7379524403405	2407.7379524403405	2407.7379524403405	2407.7379524403405	2407.7379524403405	2407.7379524403405	2407.7379524403405	2407.7379524403405	2407.7379524403405
2407.7379524403405	2407.7379524403405	2407.7379524403405	2407.7379524403405	2407.7379524403405	2407.7379524403405	2407.7379524403405	2407.7379524403405	2407.7379524403405	2407.7379524403405	2407.7379524403405	2407.7379524403405	2407.7379524403405	2407.7379524403405	2407.7379524403405	2407.7379524403405	2407.7379524403405	2407.7379524403405	2407.7379524403405	2407.7379524403405	2407.7379524403405	2407.7379524403405	2407.7379524403405	2407.7379524403405	2407.7379524403405	2407.7379524403405	2407.7379524403405	2407.7379524403405	2407.7379524403405	2407.7379524403405
2407.7379524403405	2407.7379524403405	2407.7379524403405	2407.7379524403405	2407.7379524403405	2407.7379524403405	2407.7379524403405	2407.7379524403405	2407.7379524403405	2407.7379524403405	2407.7379524403405	2407.7379524403405	2407.7379524403405	2407.7379524403405	2407.7379524403405	2407.7379524403405	2407.7379524403405	2407.7379524403405	2407.7379524403405	2407.7379524403405	2407.7379524403405	2407.7379524403405	2407.7379524403405	2407.7379524403405	2407.7379524403405	2407.7379524403405	2407.7379524403405	2407.7379524403405	2407.7379524403405	2407.7379524403405
2402.957618054239	2402.957618054239	2402.957618054239	2402.957618054239	2402.957618054239	2402.957618054239	2402.957618054239	2402.957618054239	2402.957618054239	2402.957618054239	2402.957618054239	2402.957618054239	2402.957618054239	2402.957618054239	2402.957618054239	2402.957618054239	2402.957618054239	2402.957618054239	2402.957618054239	2402.957618054239	2402.957618054239	2402.957618054239	2402.957618054239	2402.957618054239	2402.957618054239	2402.957618054239	2402.957618054239	2402.957618054239	2402.957618054239	2402.957618054239
2402.957618054239	2402.957618054239	2402.957618054239	2402.957618054239	2402.957618054239	2402.957618054239	2402.957618054239	2402.957618054239	2402.957618054239	2402.957618054239	2402.957618054239	2402.957618054239	2402.957618054239	2402.957618054239	2402.957618054239	2402.957618054239	2402.957618054239	2402.957618054239	2402.957618054239	2402.957618054239	2402.957618054239	2402.957618054239	2402.957618054239	2402.957618054239	2402.957618054239	2402.957618054239	2402.957618054239	2402.957618054239	2402.957618054239	2402.957618054239
2391.320653424418	2391.320653424418	2391.320653424418	2391.320653424418	2391.320653424418	2391.320653424418	2391.320653424418	2391.320653424418	2391.320653424418	2391.320653424418	2391.320653424418	2391.320653424418	2391.320653424418	2391.320653424418	2391.320653424418	2391.320653424418	2391.320653424418	2391.320653424418	2391.320653424418	2391.320653424418	2391.320653424418	2391.320653424418	2391.320653424418	2391.320653424418	2391.320653424418	2391.320653424418	2391.320653424418	2391.320653424418	2391.320653424418	2391.320653424418
2386.7441510703384	2386.7441510703384	2386.7441510703384	2386.7441510703384	2386.7441510703384	2386.7441510703384	2386.7441510703384	2386.7441510703384	2386.7441510703384	2386.7441510703384	2386.7441510703384	2386.7441510703384	2386.7441510703384	2386.7441510703384	2386.7441510703384	2386.7441510703384	2386.7441510703384	2386.7441510703384	2386.7441510703384	2386.7441510703384	2386.7441510703384	2386.7441510703384	2386.7441510703384	2386.7441510703384	2386.7441510703384	2386.7441510703384	2386.7441510703384	2386.7441510703384	2386.7441510703384	2386.7441510703384
2386.7441510703384	2386.7441510703384	2386.7441510703384	2386.7441510703384	2386.7441510703384	2386.7441510703384	2386.7441510703384	2386.7441510703384	2386.7441510703384	2386.7441510703384	2386.7441510703384	2386.7441510703384	2386.7441510703384	2386.7441510703384	2386.7441510703384	2386.7441510703384	2386.7441510703384	2386.7441510703384	2386.7441510703384	2386.7441510703384	2386.7441510703384	2386.7441510703384	2386.7441510703384	2386.7441510703384	2386.7441510703384	2386.7441510703384	2386.7441510703384	2386.7441510703384	2386.7441510703384	2386.7441510703384
2386.7441510703384	2386.7441510703384	2386.7441510703384	2386.7441510703384	2386.7441510703384	2386.7441510703384	2386.7441510703384	2386.7441510703384	2386.7441510703384	2386.7441510703384	2386.7441510703384	2386.7441510703384	2386.7441510703384	2386.7441510703384	2386.7441510703384	2386.7441510703384	2386.7441510703384	2386.7441510703384	2386.7441510703384	2386.7441510703384	2386.7441510703384	2386.7441510703384	2386.7441510703384	2386.7441510703384	2386.7441510703384	2386.7441510703384	2386.7441510703384	2386.7441510703384	2386.7441510703384	2386.7441510703384
2379.0097805914393	2379.0097805914393	2379.0097805914393	2379.0097805914393	2379.0097805914393	2379.0097805914393	2379.0097805914393	2379.0097805914393	2379.0097805914393	2379.0097805914393	2379.0097805914393	2379.0097805914393	2379.0097805914393	2379.0097805914393	2379.0097805914393	2379.0097805914393	2379.0097805914393	2379.0097805914393	2379.0097805914393	2379.0097805914393	2379.0097805914393	2379.0097805914393	2379.0097805914393	2379.0097805914393	2379.0097805914393	2379.0097805914393	2379.0097805914393	2379.0097805914393	2379.0097805914393	2379.0097805914393
2379.0097805914393	2379.0097805914393	2379.0097805914393	2379.0097805914393	2379.0097805914393	2379.0097805914393	2379.0097805914393	2379.0097805914393	2379.0097805914393	2379.0097805914393	2379.0097805914393	2379.0097805914393	2379.0097805914393	2379.0097805914393	2379.0097805914393	2379.0097805914393	2379.0097805914393	2379.0097805914393	2379.0097805914393	2379.0097805914393	2379.0097805914393	2379.0097805914393	2379.0097805914393	2379.0097805914393	2379.0097805914393	2379.0097805914393	2379.0097805914393	2379.0097805914393	2379.0097805914393	2379.0097805914393
2379.0097805914393	2379.0097805914393	2379.0097805914393	2379.0097805914393	2379.0097805914393	2379.0097805914393	2379.0097805914393	2379.0097805914393	2379.0097805914393	2379.0097805914393	2379.0097805914393	2379.0097805914393	2379.0097805914393	2379.0097805914393	2379.0097805914393	2379.0097805914393	2379.0097805914393	2379.0097805914393	2379.0097805914393	2379.0097805914393	2379.0097805914393	2379.0097805914393	2379.0097805914393	2379.0097805914393	2379.0097805914393	2379.0097805914393	2379.0097805914393	2379.0097805914393	2379.0097805914393	2379.0097805914393
2379.0097805914393	2379.0097805914393	2379.0097805914393	2379.0097805914393	2379.0097805914393	2379.0097805914393	2379.0097805914393	2379.0097805914393	2379.0097805914393	2379.0097805914393	2379.0097805914393	2379.0097805914393	2379.0097805914393	2379.0097805914393	2379.0097805914393	2379.0097805914393	2379.0097805914393	2379.0097805914393	2379.0097805914393	2379.0097805914393	2379.0097805914393	2379.0097805914393	2379.0097805914393	2379.0097805914393	2379.0097805914393	2379.0097805914393	2379.0097805914393	2379.0097805914393	2379.0097805914393	2379.0097805914393
2379.0097805914393	2379.0097805914393	2379.0097805914393	2379.0097805914393	2379.0097805914393	2379.0097805914393	2379.0097805914393	2379.0097805914393	2379.0097805914393	2379.0097805914393	2379.0097805914393	2379.0097805914393	2379.0097805914393	2379.0097805914393	2379.0097805914393	2379.0097805914393	2379.0097805914393	2379.0097805914393	2379.0097805914393	2379.0097805914393	2379.0097805914393	2379.0097805914393	2379.0097805914393	2379.0097805914393	2379.0097805914393	2379.0097805914393	2379.0097805914393	2379.0097805914393	2379.0097805914393	2379.0097805914393
2379.0097805914393	2379.0097805914393	2379.0097805914393	2379.0097805914393	2379.0097805914393	2379.0097805914393	2379.0097805914393	2379.0097805914393	2379.0097805914393	2379.0097805914393	2379.0097805914393	2379.0097805914393	2379.0097805914393	2379.0097805914393	2379.0097805914393	2379.0097805914393	2379.0097805914393	2379.0097805914393	2379.0097805914393	2379.0097805914393	2379.0097805914393	2379.0097805914393	2379.0097805914393	2379.0097805914393	2379.0097805914393	2379.0097805914393	2379.0097805914393	2379.0097805914393	2379.0097805914393	2379.0097805914393
2379.0097805914393	2379.0097805914393	2379.0097805914393	2379.0097805914393	2379.0097805914393	2379.0097805914393	2379.0097805914393	2379.0097805914393	2379.0097805914393	2379.0097805914393	2379.0097805914393	2379.0097805914393	2379.0097805914393	2379.0097805914393	2379.0097805914393	2379.0097805914393	2379.0097805914393	2379.0097805914393	2379.0097805914393	2379.0097805914393	2379.0097805914393	2379.0097805914393	2379.0097805914393	2379.0097805914393	2379.0097805914393	2379.0097805914393	2379.0097805914393	2379.0097805914393	2379.0097805914393	2379.0097805914393
2379.0097805914393	2379.0097805914393	2379.0097805914393	2379.0097805914393	2379.0097805914393	2379.0097805914393	2379.0097805914393	2379.0097805914393	2379.0097805914393	2379.0097805914393	2379.0097805914393	2379.0097805914393	2379.0097805914393	2379.0097805914393	2379.0097805914393	2379.0097805914393	2379.0097805914393	2379.0097805914393	2379.0097805914393	2379.0097805914393	2379.0097805914393	2379.0097805914393	2379.0097805914393	2379.0097805914393	2379.0097805914393	2379.0097805914393	2379.0097805914393	2379.0097805914393	2379.0097805914393	2379.0097805914393
2379.0097805914393	2379.0097805914393	2379.0097805914393	2379.0097805914393	2379.0097805914393	2379.0097805914393	2379.0097805914393	2379.0097805914393	2379.0097805914393	2379.0097805914393	2379.0097805914393	2379.0097805914393	2379.0097805914393	2379.0097805914393	2379.0097805914393	2379.0097805914393	2379.0097805914393	2379.0097805914393	2379.0097805914393	2379.0097805914393	2379.0097805914393	2379.0097805914393	2379.0097805914393	2379.0097805914393	2379.0097805914393	2379.0097805914393	2379.0097805914393	2379.0097805914393	2379.0097805914393	2379.0097805914393
2379.0097805914393	2379.0097805914393	2379.0097805914393	2379.0097805914393	2379.0097805914393	2379.0097805914393	2379.0097805914393	2379.0097805914393	2379.0097805914393	2379.0097805914393	2379.0097805914393	2379.0097805914393	2379.0097805914393	2379.0097805914393	2379.0097805914393	2379.0097805914393	2379.0097805914393	2379.0097805914393	2379.0097805914393	2379.0097805914393	2379.0097805914393	2379.0097805914393	2379.0097805914393	2379.0097805914393	2379.0097805914393	2379.0097805914393	2379.0097805914393	2379.0097805914393	2379.0097805914393	2379.0097805914393
2379.0097805914393	2379.0097805914393	2379.0097805914393	2379.0097805914393	2379.0097805914393	2379.0097805914393	2379.0097805914393	2379.0097805914393	2379.0097805914393	2379.0097805914393	2379.0097805914393	2379.0097805914393	2379.0097805914393	2379.0097805914393	2379.0097805914393	2379.0097805914393	2379.0097805914393	2379.0097805914393	2379.0097805914393	2379.0097805914393	2379.0097805914393	2379.0097805914393	2379.0097805914393	2379.0097805914393	2379.0097805914393	2379.0097805914393	2379.0097805914393	2379.0097805914393	2379.0097805914393	2379.0097805914393
2379.0097805914393	2379.0097805914393	2379.0097805914393	2379.0097805914393	2379.0097805914393	2379.0097805914393	2379.0097805914393	2379.0097805914393	2379.0097805914393	2379.0097805914393	2379.0097805914393	2379.0097805914393	2379.0097805914393	2379.0097805914393	2379.0097805914393	2379.0097805914393	2379.0097805914393	2379.0097805914393	2379.0097805914393	2379.0097805914393	2379.0097805914393	2379.0097805914393	2379.0097805914393	2379.0097805914393	2379.0097805914393	2379.0097805914393	2379.0097805914393	2379.0097805914393	2379.0097805914393	2379.0097805914393
