# Supplementary material for: An improved FOX optimization algorithm using adaptive exploration and exploitation for global optimization
Source: PLoS One. 2025 Sep 18;20(9):e0331965. doi: 10.1371/journal.pone.0331965 (PMC12445531; doi:10.1371/journal.pone.0331965)
Supplement: S2 File — This compressed file contains all the results of the conducted experiments. Each main directory within the archive includes three subdirectories: Analysis, best_fit, and convergence. The best_fit and convergence folders contain the raw experimental data obtained from 30 independent runs. The Analysis folder includes tables and figures derived from these raw results. These files can be used to reproduce and further analyze the results presented in the manuscript. (ZIP) [file pone.0331965.s002.zip › cec2017/convergence/CMAES/C17F28.csv]

trial_1	trial_2	trial_3	trial_4	trial_5	trial_6	trial_7	trial_8	trial_9	trial_10	trial_11	trial_12	trial_13	trial_14	trial_15	trial_16	trial_17	trial_18	trial_19	trial_20	trial_21	trial_22	trial_23	trial_24	trial_25	trial_26	trial_27	trial_28	trial_29	trial_30
918944707978848.0	1732155746745879.0	211866505656292.22	50463220341965.97	801878193610826.2	189485688598818.6	34670274251690.902	1770256594534655.8	1770256594534655.8	1770256594534655.8	1770256594534655.8	56070032122435.16	265601644291022.16	146310551456194.72	1770256594534655.8	1770256594534655.8	470896391804537.1	1357137813182399.5	422557466622928.3	8956662780344.148	478935586285395.2	1275559192833248.2	1770256594534655.8	786856501527099.6	31785345617449.062	1770256594534655.8	246869099580884.66	1770256594534655.8	1770256594534655.8	259905849575177.22
918944707978848.0	1732155746745879.0	211866505656292.22	50463220341965.97	801878193610826.2	189485688598818.6	34670274251690.902	1761276420934602.5	1761276420934602.5	1761276420934602.5	1761276420934602.5	56070032122435.16	265601644291022.16	146310551456194.72	1761276420934602.5	1761276420934602.5	470896391804537.1	1357137813182399.5	422557466622928.3	8956662780344.148	478935586285395.2	1275559192833248.2	1761276420934602.5	786856501527099.6	31785345617449.062	1761276420934602.5	246869099580884.66	1761276420934602.5	1761276420934602.5	259905849575177.22
918944707978848.0	1732155746745879.0	211866505656292.22	50463220341965.97	801878193610826.2	189485688598818.6	34670274251690.902	1758197187175969.8	1758197187175969.8	1758197187175969.8	1758197187175969.8	56070032122435.16	265601644291022.16	146310551456194.72	1758197187175969.8	1758197187175969.8	470896391804537.1	1357137813182399.5	422557466622928.3	8956662780344.148	478935586285395.2	1275559192833248.2	1758197187175969.8	786856501527099.6	31785345617449.062	1758197187175969.8	246869099580884.66	1758197187175969.8	1758197187175969.8	259905849575177.22
918944707978848.0	1732155746745879.0	211866505656292.22	50463220341965.97	801878193610826.2	189485688598818.6	34670274251690.902	1756044649169890.2	1756044649169890.2	1756044649169890.2	1756044649169890.2	56070032122435.16	265601644291022.16	146310551456194.72	1756044649169890.2	1756044649169890.2	470896391804537.1	1357137813182399.5	422557466622928.3	8956662780344.148	478935586285395.2	1275559192833248.2	1756044649169890.2	786856501527099.6	31785345617449.062	1756044649169890.2	246869099580884.66	1756044649169890.2	1756044649169890.2	259905849575177.22
918944707978848.0	1732155746745879.0	211866505656292.22	50463220341965.97	801878193610826.2	189485688598818.6	34670274251690.902	1746025575962066.5	1746025575962066.5	1746025575962066.5	1746025575962066.5	56070032122435.16	265601644291022.16	146310551456194.72	1746025575962066.5	1746025575962066.5	470896391804537.1	1357137813182399.5	422557466622928.3	8956662780344.148	478935586285395.2	1275559192833248.2	1746025575962066.5	786856501527099.6	31785345617449.062	1746025575962066.5	246869099580884.66	1746025575962066.5	1746025575962066.5	259905849575177.22
918944707978848.0	1732155746745879.0	211866505656292.22	50463220341965.97	801878193610826.2	189485688598818.6	34670274251690.902	1745430886827804.0	1745430886827804.0	1745430886827804.0	1745430886827804.0	56070032122435.16	265601644291022.16	146310551456194.72	1745430886827804.0	1745430886827804.0	470896391804537.1	1357137813182399.5	422557466622928.3	8956662780344.148	478935586285395.2	1275559192833248.2	1745430886827804.0	786856501527099.6	31785345617449.062	1745430886827804.0	246869099580884.66	1745430886827804.0	1745430886827804.0	259905849575177.22
918944707978848.0	1732155746745879.0	211866505656292.22	50463220341965.97	801878193610826.2	189485688598818.6	34670274251690.902	1733948478381022.2	1733948478381022.2	1733948478381022.2	1733948478381022.2	56070032122435.16	265601644291022.16	146310551456194.72	1733948478381022.2	1733948478381022.2	470896391804537.1	1357137813182399.5	422557466622928.3	8956662780344.148	478935586285395.2	1275559192833248.2	1733948478381022.2	786856501527099.6	31785345617449.062	1733948478381022.2	246869099580884.66	1733948478381022.2	1733948478381022.2	259905849575177.22
918944707978848.0	1719790527226117.2	211866505656292.22	50463220341965.97	801878193610826.2	189485688598818.6	34670274251690.902	1719790527226117.2	1719790527226117.2	1719790527226117.2	1719790527226117.2	56070032122435.16	265601644291022.16	146310551456194.72	1719790527226117.2	1719790527226117.2	470896391804537.1	1357137813182399.5	422557466622928.3	8956662780344.148	478935586285395.2	1275559192833248.2	1719790527226117.2	786856501527099.6	31785345617449.062	1719790527226117.2	246869099580884.66	1719790527226117.2	1719790527226117.2	259905849575177.22
918944707978848.0	1714564108859334.5	211866505656292.22	50463220341965.97	801878193610826.2	189485688598818.6	34670274251690.902	1714564108859334.5	1714564108859334.5	1714564108859334.5	1714564108859334.5	56070032122435.16	265601644291022.16	146310551456194.72	1714564108859334.5	1714564108859334.5	470896391804537.1	1357137813182399.5	422557466622928.3	8956662780344.148	478935586285395.2	1275559192833248.2	1714564108859334.5	786856501527099.6	31785345617449.062	1714564108859334.5	246869099580884.66	1714564108859334.5	1714564108859334.5	259905849575177.22
918944707978848.0	1700932602092008.0	211866505656292.22	50463220341965.97	801878193610826.2	189485688598818.6	34670274251690.902	1700932602092008.0	1700932602092008.0	1700932602092008.0	1700932602092008.0	56070032122435.16	265601644291022.16	146310551456194.72	1700932602092008.0	1700932602092008.0	470896391804537.1	1357137813182399.5	422557466622928.3	8956662780344.148	478935586285395.2	1275559192833248.2	1700932602092008.0	786856501527099.6	31785345617449.062	1700932602092008.0	246869099580884.66	1700932602092008.0	1700932602092008.0	259905849575177.22
918944707978848.0	1686525729662998.2	211866505656292.22	50463220341965.97	801878193610826.2	189485688598818.6	34670274251690.902	1686525729662998.2	1686525729662998.2	1686525729662998.2	1686525729662998.2	56070032122435.16	265601644291022.16	146310551456194.72	1686525729662998.2	1686525729662998.2	470896391804537.1	1357137813182399.5	422557466622928.3	8956662780344.148	478935586285395.2	1275559192833248.2	1686525729662998.2	786856501527099.6	31785345617449.062	1686525729662998.2	246869099580884.66	1686525729662998.2	1686525729662998.2	259905849575177.22
918944707978848.0	1657890288656002.8	211866505656292.22	50463220341965.97	801878193610826.2	189485688598818.6	34670274251690.902	1657890288656002.8	1657890288656002.8	1657890288656002.8	1657890288656002.8	56070032122435.16	265601644291022.16	146310551456194.72	1657890288656002.8	1657890288656002.8	470896391804537.1	1357137813182399.5	422557466622928.3	8956662780344.148	478935586285395.2	1275559192833248.2	1657890288656002.8	786856501527099.6	31785345617449.062	1657890288656002.8	246869099580884.66	1657890288656002.8	1657890288656002.8	259905849575177.22
918944707978848.0	1632709617046585.8	211866505656292.22	50463220341965.97	801878193610826.2	189485688598818.6	34670274251690.902	1632709617046585.8	1632709617046585.8	1632709617046585.8	1632709617046585.8	56070032122435.16	265601644291022.16	146310551456194.72	1632709617046585.8	1632709617046585.8	470896391804537.1	1357137813182399.5	422557466622928.3	8956662780344.148	478935586285395.2	1275559192833248.2	1632709617046585.8	786856501527099.6	31785345617449.062	1632709617046585.8	246869099580884.66	1632709617046585.8	1632709617046585.8	259905849575177.22
918944707978848.0	1567432906948143.8	211866505656292.22	50463220341965.97	801878193610826.2	189485688598818.6	34670274251690.902	1567432906948143.8	1567432906948143.8	1567432906948143.8	1567432906948143.8	56070032122435.16	265601644291022.16	146310551456194.72	1567432906948143.8	1567432906948143.8	470896391804537.1	1357137813182399.5	422557466622928.3	8956662780344.148	478935586285395.2	1275559192833248.2	1567432906948143.8	786856501527099.6	31785345617449.062	1567432906948143.8	246869099580884.66	1567432906948143.8	1567432906948143.8	259905849575177.22
918944707978848.0	1529185159111917.5	211866505656292.22	50463220341965.97	801878193610826.2	189485688598818.6	34670274251690.902	1529185159111917.5	1529185159111917.5	1529185159111917.5	1529185159111917.5	56070032122435.16	265601644291022.16	146310551456194.72	1529185159111917.5	1529185159111917.5	470896391804537.1	1357137813182399.5	422557466622928.3	8956662780344.148	478935586285395.2	1275559192833248.2	1529185159111917.5	786856501527099.6	31785345617449.062	1529185159111917.5	246869099580884.66	1529185159111917.5	1529185159111917.5	259905849575177.22
918944707978848.0	1460530922270476.2	211866505656292.22	50463220341965.97	801878193610826.2	189485688598818.6	34670274251690.902	1460530922270476.2	1460530922270476.2	1460530922270476.2	1460530922270476.2	56070032122435.16	265601644291022.16	146310551456194.72	1460530922270476.2	1460530922270476.2	470896391804537.1	1357137813182399.5	422557466622928.3	8956662780344.148	478935586285395.2	1275559192833248.2	1460530922270476.2	786856501527099.6	31785345617449.062	1460530922270476.2	246869099580884.66	1460530922270476.2	1460530922270476.2	259905849575177.22
918944707978848.0	1356455018622545.5	211866505656292.22	50463220341965.97	801878193610826.2	189485688598818.6	34670274251690.902	1356455018622545.5	1356455018622545.5	1356455018622545.5	1356455018622545.5	56070032122435.16	265601644291022.16	146310551456194.72	1356455018622545.5	1356455018622545.5	470896391804537.1	1356455018622545.5	422557466622928.3	8956662780344.148	478935586285395.2	1275559192833248.2	1356455018622545.5	786856501527099.6	31785345617449.062	1356455018622545.5	246869099580884.66	1356455018622545.5	1356455018622545.5	259905849575177.22
918944707978848.0	1336575543565034.5	211866505656292.22	50463220341965.97	801878193610826.2	189485688598818.6	34670274251690.902	1336575543565034.5	1336575543565034.5	1336575543565034.5	1336575543565034.5	56070032122435.16	265601644291022.16	146310551456194.72	1336575543565034.5	1336575543565034.5	470896391804537.1	1336575543565034.5	422557466622928.3	8956662780344.148	478935586285395.2	1275559192833248.2	1336575543565034.5	786856501527099.6	31785345617449.062	1336575543565034.5	246869099580884.66	1336575543565034.5	1336575543565034.5	259905849575177.22
918944707978848.0	1200559521821252.2	211866505656292.22	50463220341965.97	801878193610826.2	189485688598818.6	34670274251690.902	1200559521821252.2	1200559521821252.2	1200559521821252.2	1200559521821252.2	56070032122435.16	265601644291022.16	146310551456194.72	1200559521821252.2	1200559521821252.2	470896391804537.1	1200559521821252.2	422557466622928.3	8956662780344.148	478935586285395.2	1200559521821252.2	1200559521821252.2	786856501527099.6	31785345617449.062	1200559521821252.2	246869099580884.66	1200559521821252.2	1200559521821252.2	259905849575177.22
918944707978848.0	976621629438900.5	211866505656292.22	50463220341965.97	801878193610826.2	189485688598818.6	34670274251690.902	976621629438900.5	976621629438900.5	976621629438900.5	976621629438900.5	56070032122435.16	265601644291022.16	146310551456194.72	976621629438900.5	976621629438900.5	470896391804537.1	976621629438900.5	422557466622928.3	8956662780344.148	478935586285395.2	976621629438900.5	976621629438900.5	786856501527099.6	31785345617449.062	976621629438900.5	246869099580884.66	976621629438900.5	976621629438900.5	259905849575177.22
871661449162986.6	871661449162986.6	211866505656292.22	50463220341965.97	801878193610826.2	189485688598818.6	34670274251690.902	871661449162986.6	871661449162986.6	871661449162986.6	871661449162986.6	56070032122435.16	265601644291022.16	146310551456194.72	871661449162986.6	871661449162986.6	470896391804537.1	871661449162986.6	422557466622928.3	8956662780344.148	478935586285395.2	871661449162986.6	871661449162986.6	786856501527099.6	31785345617449.062	871661449162986.6	246869099580884.66	871661449162986.6	871661449162986.6	259905849575177.22
717789876830911.6	717789876830911.6	211866505656292.22	50463220341965.97	717789876830911.6	189485688598818.6	34670274251690.902	717789876830911.6	717789876830911.6	717789876830911.6	717789876830911.6	56070032122435.16	265601644291022.16	146310551456194.72	717789876830911.6	717789876830911.6	470896391804537.1	717789876830911.6	422557466622928.3	8956662780344.148	478935586285395.2	717789876830911.6	717789876830911.6	717789876830911.6	31785345617449.062	717789876830911.6	246869099580884.66	717789876830911.6	717789876830911.6	259905849575177.22
577229298742235.8	577229298742235.8	211866505656292.22	50463220341965.97	577229298742235.8	189485688598818.6	34670274251690.902	577229298742235.8	577229298742235.8	577229298742235.8	577229298742235.8	56070032122435.16	265601644291022.16	146310551456194.72	577229298742235.8	577229298742235.8	470896391804537.1	577229298742235.8	422557466622928.3	8956662780344.148	478935586285395.2	577229298742235.8	577229298742235.8	577229298742235.8	31785345617449.062	577229298742235.8	246869099580884.66	577229298742235.8	577229298742235.8	259905849575177.22
420306148802698.25	420306148802698.25	211866505656292.22	50463220341965.97	420306148802698.25	189485688598818.6	34670274251690.902	420306148802698.25	420306148802698.25	420306148802698.25	420306148802698.25	56070032122435.16	265601644291022.16	146310551456194.72	420306148802698.25	420306148802698.25	420306148802698.25	420306148802698.25	420306148802698.25	8956662780344.148	420306148802698.25	420306148802698.25	420306148802698.25	420306148802698.25	31785345617449.062	420306148802698.25	246869099580884.66	420306148802698.25	420306148802698.25	259905849575177.22
235039881426271.0	235039881426271.0	211866505656292.22	50463220341965.97	235039881426271.0	189485688598818.6	34670274251690.902	235039881426271.0	235039881426271.0	235039881426271.0	235039881426271.0	56070032122435.16	235039881426271.0	146310551456194.72	235039881426271.0	235039881426271.0	235039881426271.0	235039881426271.0	235039881426271.0	8956662780344.148	235039881426271.0	235039881426271.0	235039881426271.0	235039881426271.0	31785345617449.062	235039881426271.0	235039881426271.0	235039881426271.0	235039881426271.0	235039881426271.0
113326812641847.64	113326812641847.64	113326812641847.64	50463220341965.97	113326812641847.64	113326812641847.64	34670274251690.902	113326812641847.64	113326812641847.64	113326812641847.64	113326812641847.64	56070032122435.16	113326812641847.64	113326812641847.64	113326812641847.64	113326812641847.64	113326812641847.64	113326812641847.64	113326812641847.64	8956662780344.148	113326812641847.64	113326812641847.64	113326812641847.64	113326812641847.64	31785345617449.062	113326812641847.64	113326812641847.64	113326812641847.64	113326812641847.64	113326812641847.64
71766822515930.58	71766822515930.58	71766822515930.58	50463220341965.97	71766822515930.58	71766822515930.58	34670274251690.902	71766822515930.58	71766822515930.58	71766822515930.58	71766822515930.58	56070032122435.16	71766822515930.58	71766822515930.58	71766822515930.58	71766822515930.58	71766822515930.58	71766822515930.58	71766822515930.58	8956662780344.148	71766822515930.58	71766822515930.58	71766822515930.58	71766822515930.58	31785345617449.062	71766822515930.58	71766822515930.58	71766822515930.58	71766822515930.58	71766822515930.58
54973532620195.71	54973532620195.71	54973532620195.71	50463220341965.97	54973532620195.71	54973532620195.71	34670274251690.902	54973532620195.71	54973532620195.71	54973532620195.71	54973532620195.71	54973532620195.71	54973532620195.71	54973532620195.71	54973532620195.71	54973532620195.71	54973532620195.71	54973532620195.71	54973532620195.71	8956662780344.148	54973532620195.71	54973532620195.71	54973532620195.71	54973532620195.71	31785345617449.062	54973532620195.71	54973532620195.71	54973532620195.71	54973532620195.71	54973532620195.71
29890985205574.145	29890985205574.145	29890985205574.145	29890985205574.145	29890985205574.145	29890985205574.145	29890985205574.145	29890985205574.145	29890985205574.145	29890985205574.145	29890985205574.145	29890985205574.145	29890985205574.145	29890985205574.145	29890985205574.145	29890985205574.145	29890985205574.145	29890985205574.145	29890985205574.145	8956662780344.148	29890985205574.145	29890985205574.145	29890985205574.145	29890985205574.145	29890985205574.145	29890985205574.145	29890985205574.145	29890985205574.145	29890985205574.145	29890985205574.145
22591525813273.734	22591525813273.734	22591525813273.734	22591525813273.734	22591525813273.734	22591525813273.734	22591525813273.734	22591525813273.734	22591525813273.734	22591525813273.734	22591525813273.734	22591525813273.734	22591525813273.734	22591525813273.734	22591525813273.734	22591525813273.734	22591525813273.734	22591525813273.734	22591525813273.734	8956662780344.148	22591525813273.734	22591525813273.734	22591525813273.734	22591525813273.734	22591525813273.734	22591525813273.734	22591525813273.734	22591525813273.734	22591525813273.734	22591525813273.734
6213031082424.597	6213031082424.597	6213031082424.597	6213031082424.597	6213031082424.597	6213031082424.597	6213031082424.597	6213031082424.597	6213031082424.597	6213031082424.597	6213031082424.597	6213031082424.597	6213031082424.597	6213031082424.597	6213031082424.597	6213031082424.597	6213031082424.597	6213031082424.597	6213031082424.597	6213031082424.597	6213031082424.597	6213031082424.597	6213031082424.597	6213031082424.597	6213031082424.597	6213031082424.597	6213031082424.597	6213031082424.597	6213031082424.597	6213031082424.597
2323361861780.0566	2323361861780.0566	2323361861780.0566	2323361861780.0566	2323361861780.0566	2323361861780.0566	2323361861780.0566	2323361861780.0566	2323361861780.0566	2323361861780.0566	2323361861780.0566	2323361861780.0566	2323361861780.0566	2323361861780.0566	2323361861780.0566	2323361861780.0566	2323361861780.0566	2323361861780.0566	2323361861780.0566	2323361861780.0566	2323361861780.0566	2323361861780.0566	2323361861780.0566	2323361861780.0566	2323361861780.0566	2323361861780.0566	2323361861780.0566	2323361861780.0566	2323361861780.0566	2323361861780.0566
1395639197479.5715	1395639197479.5715	1395639197479.5715	1395639197479.5715	1395639197479.5715	1395639197479.5715	1395639197479.5715	1395639197479.5715	1395639197479.5715	1395639197479.5715	1395639197479.5715	1395639197479.5715	1395639197479.5715	1395639197479.5715	1395639197479.5715	1395639197479.5715	1395639197479.5715	1395639197479.5715	1395639197479.5715	1395639197479.5715	1395639197479.5715	1395639197479.5715	1395639197479.5715	1395639197479.5715	1395639197479.5715	1395639197479.5715	1395639197479.5715	1395639197479.5715	1395639197479.5715	1395639197479.5715
755612888776.6401	755612888776.6401	755612888776.6401	755612888776.6401	755612888776.6401	755612888776.6401	755612888776.6401	755612888776.6401	755612888776.6401	755612888776.6401	755612888776.6401	755612888776.6401	755612888776.6401	755612888776.6401	755612888776.6401	755612888776.6401	755612888776.6401	755612888776.6401	755612888776.6401	755612888776.6401	755612888776.6401	755612888776.6401	755612888776.6401	755612888776.6401	755612888776.6401	755612888776.6401	755612888776.6401	755612888776.6401	755612888776.6401	755612888776.6401
82127209388.06468	82127209388.06468	82127209388.06468	82127209388.06468	82127209388.06468	82127209388.06468	82127209388.06468	82127209388.06468	82127209388.06468	82127209388.06468	82127209388.06468	82127209388.06468	82127209388.06468	82127209388.06468	82127209388.06468	82127209388.06468	82127209388.06468	82127209388.06468	82127209388.06468	82127209388.06468	82127209388.06468	82127209388.06468	82127209388.06468	82127209388.06468	82127209388.06468	82127209388.06468	82127209388.06468	82127209388.06468	82127209388.06468	82127209388.06468
7834546231.342413	7834546231.342413	7834546231.342413	7834546231.342413	7834546231.342413	7834546231.342413	7834546231.342413	7834546231.342413	7834546231.342413	7834546231.342413	7834546231.342413	7834546231.342413	7834546231.342413	7834546231.342413	7834546231.342413	7834546231.342413	7834546231.342413	7834546231.342413	7834546231.342413	7834546231.342413	7834546231.342413	7834546231.342413	7834546231.342413	7834546231.342413	7834546231.342413	7834546231.342413	7834546231.342413	7834546231.342413	7834546231.342413	7834546231.342413
7834546231.342413	7834546231.342413	7834546231.342413	7834546231.342413	7834546231.342413	7834546231.342413	7834546231.342413	7834546231.342413	7834546231.342413	7834546231.342413	7834546231.342413	7834546231.342413	7834546231.342413	7834546231.342413	7834546231.342413	7834546231.342413	7834546231.342413	7834546231.342413	7834546231.342413	7834546231.342413	7834546231.342413	7834546231.342413	7834546231.342413	7834546231.342413	7834546231.342413	7834546231.342413	7834546231.342413	7834546231.342413	7834546231.342413	7834546231.342413
7834546231.342413	7834546231.342413	7834546231.342413	7834546231.342413	7834546231.342413	7834546231.342413	7834546231.342413	7834546231.342413	7834546231.342413	7834546231.342413	7834546231.342413	7834546231.342413	7834546231.342413	7834546231.342413	7834546231.342413	7834546231.342413	7834546231.342413	7834546231.342413	7834546231.342413	7834546231.342413	7834546231.342413	7834546231.342413	7834546231.342413	7834546231.342413	7834546231.342413	7834546231.342413	7834546231.342413	7834546231.342413	7834546231.342413	7834546231.342413
5990460903.642513	5990460903.642513	5990460903.642513	5990460903.642513	5990460903.642513	5990460903.642513	5990460903.642513	5990460903.642513	5990460903.642513	5990460903.642513	5990460903.642513	5990460903.642513	5990460903.642513	5990460903.642513	5990460903.642513	5990460903.642513	5990460903.642513	5990460903.642513	5990460903.642513	5990460903.642513	5990460903.642513	5990460903.642513	5990460903.642513	5990460903.642513	5990460903.642513	5990460903.642513	5990460903.642513	5990460903.642513	5990460903.642513	5990460903.642513
5990460903.642513	5990460903.642513	5990460903.642513	5990460903.642513	5990460903.642513	5990460903.642513	5990460903.642513	5990460903.642513	5990460903.642513	5990460903.642513	5990460903.642513	5990460903.642513	5990460903.642513	5990460903.642513	5990460903.642513	5990460903.642513	5990460903.642513	5990460903.642513	5990460903.642513	5990460903.642513	5990460903.642513	5990460903.642513	5990460903.642513	5990460903.642513	5990460903.642513	5990460903.642513	5990460903.642513	5990460903.642513	5990460903.642513	5990460903.642513
5990460903.642513	5990460903.642513	5990460903.642513	5990460903.642513	5990460903.642513	5990460903.642513	5990460903.642513	5990460903.642513	5990460903.642513	5990460903.642513	5990460903.642513	5990460903.642513	5990460903.642513	5990460903.642513	5990460903.642513	5990460903.642513	5990460903.642513	5990460903.642513	5990460903.642513	5990460903.642513	5990460903.642513	5990460903.642513	5990460903.642513	5990460903.642513	5990460903.642513	5990460903.642513	5990460903.642513	5990460903.642513	5990460903.642513	5990460903.642513
5990460903.642513	5990460903.642513	5990460903.642513	5990460903.642513	5990460903.642513	5990460903.642513	5990460903.642513	5990460903.642513	5990460903.642513	5990460903.642513	5990460903.642513	5990460903.642513	5990460903.642513	5990460903.642513	5990460903.642513	5990460903.642513	5990460903.642513	5990460903.642513	5990460903.642513	5990460903.642513	5990460903.642513	5990460903.642513	5990460903.642513	5990460903.642513	5990460903.642513	5990460903.642513	5990460903.642513	5990460903.642513	5990460903.642513	5990460903.642513
5990460903.642513	5990460903.642513	5990460903.642513	5990460903.642513	5990460903.642513	5990460903.642513	5990460903.642513	5990460903.642513	5990460903.642513	5990460903.642513	5990460903.642513	5990460903.642513	5990460903.642513	5990460903.642513	5990460903.642513	5990460903.642513	5990460903.642513	5990460903.642513	5990460903.642513	5990460903.642513	5990460903.642513	5990460903.642513	5990460903.642513	5990460903.642513	5990460903.642513	5990460903.642513	5990460903.642513	5990460903.642513	5990460903.642513	5990460903.642513
5990460903.642513	5990460903.642513	5990460903.642513	5990460903.642513	5990460903.642513	5990460903.642513	5990460903.642513	5990460903.642513	5990460903.642513	5990460903.642513	5990460903.642513	5990460903.642513	5990460903.642513	5990460903.642513	5990460903.642513	5990460903.642513	5990460903.642513	5990460903.642513	5990460903.642513	5990460903.642513	5990460903.642513	5990460903.642513	5990460903.642513	5990460903.642513	5990460903.642513	5990460903.642513	5990460903.642513	5990460903.642513	5990460903.642513	5990460903.642513
4731084339.618455	4731084339.618455	4731084339.618455	4731084339.618455	4731084339.618455	4731084339.618455	4731084339.618455	4731084339.618455	4731084339.618455	4731084339.618455	4731084339.618455	4731084339.618455	4731084339.618455	4731084339.618455	4731084339.618455	4731084339.618455	4731084339.618455	4731084339.618455	4731084339.618455	4731084339.618455	4731084339.618455	4731084339.618455	4731084339.618455	4731084339.618455	4731084339.618455	4731084339.618455	4731084339.618455	4731084339.618455	4731084339.618455	4731084339.618455
4731084339.618455	4731084339.618455	4731084339.618455	4731084339.618455	4731084339.618455	4731084339.618455	4731084339.618455	4731084339.618455	4731084339.618455	4731084339.618455	4731084339.618455	4731084339.618455	4731084339.618455	4731084339.618455	4731084339.618455	4731084339.618455	4731084339.618455	4731084339.618455	4731084339.618455	4731084339.618455	4731084339.618455	4731084339.618455	4731084339.618455	4731084339.618455	4731084339.618455	4731084339.618455	4731084339.618455	4731084339.618455	4731084339.618455	4731084339.618455
4731084339.618455	4731084339.618455	4731084339.618455	4731084339.618455	4731084339.618455	4731084339.618455	4731084339.618455	4731084339.618455	4731084339.618455	4731084339.618455	4731084339.618455	4731084339.618455	4731084339.618455	4731084339.618455	4731084339.618455	4731084339.618455	4731084339.618455	4731084339.618455	4731084339.618455	4731084339.618455	4731084339.618455	4731084339.618455	4731084339.618455	4731084339.618455	4731084339.618455	4731084339.618455	4731084339.618455	4731084339.618455	4731084339.618455	4731084339.618455
4731084339.618455	4731084339.618455	4731084339.618455	4731084339.618455	4731084339.618455	4731084339.618455	4731084339.618455	4731084339.618455	4731084339.618455	4731084339.618455	4731084339.618455	4731084339.618455	4731084339.618455	4731084339.618455	4731084339.618455	4731084339.618455	4731084339.618455	4731084339.618455	4731084339.618455	4731084339.618455	4731084339.618455	4731084339.618455	4731084339.618455	4731084339.618455	4731084339.618455	4731084339.618455	4731084339.618455	4731084339.618455	4731084339.618455	4731084339.618455
4731084339.618455	4731084339.618455	4731084339.618455	4731084339.618455	4731084339.618455	4731084339.618455	4731084339.618455	4731084339.618455	4731084339.618455	4731084339.618455	4731084339.618455	4731084339.618455	4731084339.618455	4731084339.618455	4731084339.618455	4731084339.618455	4731084339.618455	4731084339.618455	4731084339.618455	4731084339.618455	4731084339.618455	4731084339.618455	4731084339.618455	4731084339.618455	4731084339.618455	4731084339.618455	4731084339.618455	4731084339.618455	4731084339.618455	4731084339.618455
4731084339.618455	4731084339.618455	4731084339.618455	4731084339.618455	4731084339.618455	4731084339.618455	4731084339.618455	4731084339.618455	4731084339.618455	4731084339.618455	4731084339.618455	4731084339.618455	4731084339.618455	4731084339.618455	4731084339.618455	4731084339.618455	4731084339.618455	4731084339.618455	4731084339.618455	4731084339.618455	4731084339.618455	4731084339.618455	4731084339.618455	4731084339.618455	4731084339.618455	4731084339.618455	4731084339.618455	4731084339.618455	4731084339.618455	4731084339.618455
4731084339.618455	4731084339.618455	4731084339.618455	4731084339.618455	4731084339.618455	4731084339.618455	4731084339.618455	4731084339.618455	4731084339.618455	4731084339.618455	4731084339.618455	4731084339.618455	4731084339.618455	4731084339.618455	4731084339.618455	4731084339.618455	4731084339.618455	4731084339.618455	4731084339.618455	4731084339.618455	4731084339.618455	4731084339.618455	4731084339.618455	4731084339.618455	4731084339.618455	4731084339.618455	4731084339.618455	4731084339.618455	4731084339.618455	4731084339.618455
4731084339.618455	4731084339.618455	4731084339.618455	4731084339.618455	4731084339.618455	4731084339.618455	4731084339.618455	4731084339.618455	4731084339.618455	4731084339.618455	4731084339.618455	4731084339.618455	4731084339.618455	4731084339.618455	4731084339.618455	4731084339.618455	4731084339.618455	4731084339.618455	4731084339.618455	4731084339.618455	4731084339.618455	4731084339.618455	4731084339.618455	4731084339.618455	4731084339.618455	4731084339.618455	4731084339.618455	4731084339.618455	4731084339.618455	4731084339.618455
4731084339.618455	4731084339.618455	4731084339.618455	4731084339.618455	4731084339.618455	4731084339.618455	4731084339.618455	4731084339.618455	4731084339.618455	4731084339.618455	4731084339.618455	4731084339.618455	4731084339.618455	4731084339.618455	4731084339.618455	4731084339.618455	4731084339.618455	4731084339.618455	4731084339.618455	4731084339.618455	4731084339.618455	4731084339.618455	4731084339.618455	4731084339.618455	4731084339.618455	4731084339.618455	4731084339.618455	4731084339.618455	4731084339.618455	4731084339.618455
4731084339.618455	4731084339.618455	4731084339.618455	4731084339.618455	4731084339.618455	4731084339.618455	4731084339.618455	4731084339.618455	4731084339.618455	4731084339.618455	4731084339.618455	4731084339.618455	4731084339.618455	4731084339.618455	4731084339.618455	4731084339.618455	4731084339.618455	4731084339.618455	4731084339.618455	4731084339.618455	4731084339.618455	4731084339.618455	4731084339.618455	4731084339.618455	4731084339.618455	4731084339.618455	4731084339.618455	4731084339.618455	4731084339.618455	4731084339.618455
4731084339.618455	4731084339.618455	4731084339.618455	4731084339.618455	4731084339.618455	4731084339.618455	4731084339.618455	4731084339.618455	4731084339.618455	4731084339.618455	4731084339.618455	4731084339.618455	4731084339.618455	4731084339.618455	4731084339.618455	4731084339.618455	4731084339.618455	4731084339.618455	4731084339.618455	4731084339.618455	4731084339.618455	4731084339.618455	4731084339.618455	4731084339.618455	4731084339.618455	4731084339.618455	4731084339.618455	4731084339.618455	4731084339.618455	4731084339.618455
4731084339.618455	4731084339.618455	4731084339.618455	4731084339.618455	4731084339.618455	4731084339.618455	4731084339.618455	4731084339.618455	4731084339.618455	4731084339.618455	4731084339.618455	4731084339.618455	4731084339.618455	4731084339.618455	4731084339.618455	4731084339.618455	4731084339.618455	4731084339.618455	4731084339.618455	4731084339.618455	4731084339.618455	4731084339.618455	4731084339.618455	4731084339.618455	4731084339.618455	4731084339.618455	4731084339.618455	4731084339.618455	4731084339.618455	4731084339.618455
4731084339.618455	4731084339.618455	4731084339.618455	4731084339.618455	4731084339.618455	4731084339.618455	4731084339.618455	4731084339.618455	4731084339.618455	4731084339.618455	4731084339.618455	4731084339.618455	4731084339.618455	4731084339.618455	4731084339.618455	4731084339.618455	4731084339.618455	4731084339.618455	4731084339.618455	4731084339.618455	4731084339.618455	4731084339.618455	4731084339.618455	4731084339.618455	4731084339.618455	4731084339.618455	4731084339.618455	4731084339.618455	4731084339.618455	4731084339.618455
4731084339.618455	4731084339.618455	4731084339.618455	4731084339.618455	4731084339.618455	4731084339.618455	4731084339.618455	4731084339.618455	4731084339.618455	4731084339.618455	4731084339.618455	4731084339.618455	4731084339.618455	4731084339.618455	4731084339.618455	4731084339.618455	4731084339.618455	4731084339.618455	4731084339.618455	4731084339.618455	4731084339.618455	4731084339.618455	4731084339.618455	4731084339.618455	4731084339.618455	4731084339.618455	4731084339.618455	4731084339.618455	4731084339.618455	4731084339.618455
4731084339.618455	4731084339.618455	4731084339.618455	4731084339.618455	4731084339.618455	4731084339.618455	4731084339.618455	4731084339.618455	4731084339.618455	4731084339.618455	4731084339.618455	4731084339.618455	4731084339.618455	4731084339.618455	4731084339.618455	4731084339.618455	4731084339.618455	4731084339.618455	4731084339.618455	4731084339.618455	4731084339.618455	4731084339.618455	4731084339.618455	4731084339.618455	4731084339.618455	4731084339.618455	4731084339.618455	4731084339.618455	4731084339.618455	4731084339.618455
4731084339.618455	4731084339.618455	4731084339.618455	4731084339.618455	4731084339.618455	4731084339.618455	4731084339.618455	4731084339.618455	4731084339.618455	4731084339.618455	4731084339.618455	4731084339.618455	4731084339.618455	4731084339.618455	4731084339.618455	4731084339.618455	4731084339.618455	4731084339.618455	4731084339.618455	4731084339.618455	4731084339.618455	4731084339.618455	4731084339.618455	4731084339.618455	4731084339.618455	4731084339.618455	4731084339.618455	4731084339.618455	4731084339.618455	4731084339.618455
3295599027.2350206	3295599027.2350206	3295599027.2350206	3295599027.2350206	3295599027.2350206	3295599027.2350206	3295599027.2350206	3295599027.2350206	3295599027.2350206	3295599027.2350206	3295599027.2350206	3295599027.2350206	3295599027.2350206	3295599027.2350206	3295599027.2350206	3295599027.2350206	3295599027.2350206	3295599027.2350206	3295599027.2350206	3295599027.2350206	3295599027.2350206	3295599027.2350206	3295599027.2350206	3295599027.2350206	3295599027.2350206	3295599027.2350206	3295599027.2350206	3295599027.2350206	3295599027.2350206	3295599027.2350206
3295599027.2350206	3295599027.2350206	3295599027.2350206	3295599027.2350206	3295599027.2350206	3295599027.2350206	3295599027.2350206	3295599027.2350206	3295599027.2350206	3295599027.2350206	3295599027.2350206	3295599027.2350206	3295599027.2350206	3295599027.2350206	3295599027.2350206	3295599027.2350206	3295599027.2350206	3295599027.2350206	3295599027.2350206	3295599027.2350206	3295599027.2350206	3295599027.2350206	3295599027.2350206	3295599027.2350206	3295599027.2350206	3295599027.2350206	3295599027.2350206	3295599027.2350206	3295599027.2350206	3295599027.2350206
3295599027.2350206	3295599027.2350206	3295599027.2350206	3295599027.2350206	3295599027.2350206	3295599027.2350206	3295599027.2350206	3295599027.2350206	3295599027.2350206	3295599027.2350206	3295599027.2350206	3295599027.2350206	3295599027.2350206	3295599027.2350206	3295599027.2350206	3295599027.2350206	3295599027.2350206	3295599027.2350206	3295599027.2350206	3295599027.2350206	3295599027.2350206	3295599027.2350206	3295599027.2350206	3295599027.2350206	3295599027.2350206	3295599027.2350206	3295599027.2350206	3295599027.2350206	3295599027.2350206	3295599027.2350206
3295599027.2350206	3295599027.2350206	3295599027.2350206	3295599027.2350206	3295599027.2350206	3295599027.2350206	3295599027.2350206	3295599027.2350206	3295599027.2350206	3295599027.2350206	3295599027.2350206	3295599027.2350206	3295599027.2350206	3295599027.2350206	3295599027.2350206	3295599027.2350206	3295599027.2350206	3295599027.2350206	3295599027.2350206	3295599027.2350206	3295599027.2350206	3295599027.2350206	3295599027.2350206	3295599027.2350206	3295599027.2350206	3295599027.2350206	3295599027.2350206	3295599027.2350206	3295599027.2350206	3295599027.2350206
3295599027.2350206	3295599027.2350206	3295599027.2350206	3295599027.2350206	3295599027.2350206	3295599027.2350206	3295599027.2350206	3295599027.2350206	3295599027.2350206	3295599027.2350206	3295599027.2350206	3295599027.2350206	3295599027.2350206	3295599027.2350206	3295599027.2350206	3295599027.2350206	3295599027.2350206	3295599027.2350206	3295599027.2350206	3295599027.2350206	3295599027.2350206	3295599027.2350206	3295599027.2350206	3295599027.2350206	3295599027.2350206	3295599027.2350206	3295599027.2350206	3295599027.2350206	3295599027.2350206	3295599027.2350206
3295599027.2350206	3295599027.2350206	3295599027.2350206	3295599027.2350206	3295599027.2350206	3295599027.2350206	3295599027.2350206	3295599027.2350206	3295599027.2350206	3295599027.2350206	3295599027.2350206	3295599027.2350206	3295599027.2350206	3295599027.2350206	3295599027.2350206	3295599027.2350206	3295599027.2350206	3295599027.2350206	3295599027.2350206	3295599027.2350206	3295599027.2350206	3295599027.2350206	3295599027.2350206	3295599027.2350206	3295599027.2350206	3295599027.2350206	3295599027.2350206	3295599027.2350206	3295599027.2350206	3295599027.2350206
3295599027.2350206	3295599027.2350206	3295599027.2350206	3295599027.2350206	3295599027.2350206	3295599027.2350206	3295599027.2350206	3295599027.2350206	3295599027.2350206	3295599027.2350206	3295599027.2350206	3295599027.2350206	3295599027.2350206	3295599027.2350206	3295599027.2350206	3295599027.2350206	3295599027.2350206	3295599027.2350206	3295599027.2350206	3295599027.2350206	3295599027.2350206	3295599027.2350206	3295599027.2350206	3295599027.2350206	3295599027.2350206	3295599027.2350206	3295599027.2350206	3295599027.2350206	3295599027.2350206	3295599027.2350206
3295599027.2350206	3295599027.2350206	3295599027.2350206	3295599027.2350206	3295599027.2350206	3295599027.2350206	3295599027.2350206	3295599027.2350206	3295599027.2350206	3295599027.2350206	3295599027.2350206	3295599027.2350206	3295599027.2350206	3295599027.2350206	3295599027.2350206	3295599027.2350206	3295599027.2350206	3295599027.2350206	3295599027.2350206	3295599027.2350206	3295599027.2350206	3295599027.2350206	3295599027.2350206	3295599027.2350206	3295599027.2350206	3295599027.2350206	3295599027.2350206	3295599027.2350206	3295599027.2350206	3295599027.2350206
3295599027.2350206	3295599027.2350206	3295599027.2350206	3295599027.2350206	3295599027.2350206	3295599027.2350206	3295599027.2350206	3295599027.2350206	3295599027.2350206	3295599027.2350206	3295599027.2350206	3295599027.2350206	3295599027.2350206	3295599027.2350206	3295599027.2350206	3295599027.2350206	3295599027.2350206	3295599027.2350206	3295599027.2350206	3295599027.2350206	3295599027.2350206	3295599027.2350206	3295599027.2350206	3295599027.2350206	3295599027.2350206	3295599027.2350206	3295599027.2350206	3295599027.2350206	3295599027.2350206	3295599027.2350206
3295599027.2350206	3295599027.2350206	3295599027.2350206	3295599027.2350206	3295599027.2350206	3295599027.2350206	3295599027.2350206	3295599027.2350206	3295599027.2350206	3295599027.2350206	3295599027.2350206	3295599027.2350206	3295599027.2350206	3295599027.2350206	3295599027.2350206	3295599027.2350206	3295599027.2350206	3295599027.2350206	3295599027.2350206	3295599027.2350206	3295599027.2350206	3295599027.2350206	3295599027.2350206	3295599027.2350206	3295599027.2350206	3295599027.2350206	3295599027.2350206	3295599027.2350206	3295599027.2350206	3295599027.2350206
3295599027.2350206	3295599027.2350206	3295599027.2350206	3295599027.2350206	3295599027.2350206	3295599027.2350206	3295599027.2350206	3295599027.2350206	3295599027.2350206	3295599027.2350206	3295599027.2350206	3295599027.2350206	3295599027.2350206	3295599027.2350206	3295599027.2350206	3295599027.2350206	3295599027.2350206	3295599027.2350206	3295599027.2350206	3295599027.2350206	3295599027.2350206	3295599027.2350206	3295599027.2350206	3295599027.2350206	3295599027.2350206	3295599027.2350206	3295599027.2350206	3295599027.2350206	3295599027.2350206	3295599027.2350206
3295599027.2350206	3295599027.2350206	3295599027.2350206	3295599027.2350206	3295599027.2350206	3295599027.2350206	3295599027.2350206	3295599027.2350206	3295599027.2350206	3295599027.2350206	3295599027.2350206	3295599027.2350206	3295599027.2350206	3295599027.2350206	3295599027.2350206	3295599027.2350206	3295599027.2350206	3295599027.2350206	3295599027.2350206	3295599027.2350206	3295599027.2350206	3295599027.2350206	3295599027.2350206	3295599027.2350206	3295599027.2350206	3295599027.2350206	3295599027.2350206	3295599027.2350206	3295599027.2350206	3295599027.2350206
3295599027.2350206	3295599027.2350206	3295599027.2350206	3295599027.2350206	3295599027.2350206	3295599027.2350206	3295599027.2350206	3295599027.2350206	3295599027.2350206	3295599027.2350206	3295599027.2350206	3295599027.2350206	3295599027.2350206	3295599027.2350206	3295599027.2350206	3295599027.2350206	3295599027.2350206	3295599027.2350206	3295599027.2350206	3295599027.2350206	3295599027.2350206	3295599027.2350206	3295599027.2350206	3295599027.2350206	3295599027.2350206	3295599027.2350206	3295599027.2350206	3295599027.2350206	3295599027.2350206	3295599027.2350206
3295599027.2350206	3295599027.2350206	3295599027.2350206	3295599027.2350206	3295599027.2350206	3295599027.2350206	3295599027.2350206	3295599027.2350206	3295599027.2350206	3295599027.2350206	3295599027.2350206	3295599027.2350206	3295599027.2350206	3295599027.2350206	3295599027.2350206	3295599027.2350206	3295599027.2350206	3295599027.2350206	3295599027.2350206	3295599027.2350206	3295599027.2350206	3295599027.2350206	3295599027.2350206	3295599027.2350206	3295599027.2350206	3295599027.2350206	3295599027.2350206	3295599027.2350206	3295599027.2350206	3295599027.2350206
3295599027.2350206	3295599027.2350206	3295599027.2350206	3295599027.2350206	3295599027.2350206	3295599027.2350206	3295599027.2350206	3295599027.2350206	3295599027.2350206	3295599027.2350206	3295599027.2350206	3295599027.2350206	3295599027.2350206	3295599027.2350206	3295599027.2350206	3295599027.2350206	3295599027.2350206	3295599027.2350206	3295599027.2350206	3295599027.2350206	3295599027.2350206	3295599027.2350206	3295599027.2350206	3295599027.2350206	3295599027.2350206	3295599027.2350206	3295599027.2350206	3295599027.2350206	3295599027.2350206	3295599027.2350206
3295599027.2350206	3295599027.2350206	3295599027.2350206	3295599027.2350206	3295599027.2350206	3295599027.2350206	3295599027.2350206	3295599027.2350206	3295599027.2350206	3295599027.2350206	3295599027.2350206	3295599027.2350206	3295599027.2350206	3295599027.2350206	3295599027.2350206	3295599027.2350206	3295599027.2350206	3295599027.2350206	3295599027.2350206	3295599027.2350206	3295599027.2350206	3295599027.2350206	3295599027.2350206	3295599027.2350206	3295599027.2350206	3295599027.2350206	3295599027.2350206	3295599027.2350206	3295599027.2350206	3295599027.2350206
3295599027.2350206	3295599027.2350206	3295599027.2350206	3295599027.2350206	3295599027.2350206	3295599027.2350206	3295599027.2350206	3295599027.2350206	3295599027.2350206	3295599027.2350206	3295599027.2350206	3295599027.2350206	3295599027.2350206	3295599027.2350206	3295599027.2350206	3295599027.2350206	3295599027.2350206	3295599027.2350206	3295599027.2350206	3295599027.2350206	3295599027.2350206	3295599027.2350206	3295599027.2350206	3295599027.2350206	3295599027.2350206	3295599027.2350206	3295599027.2350206	3295599027.2350206	3295599027.2350206	3295599027.2350206
3295599027.2350206	3295599027.2350206	3295599027.2350206	3295599027.2350206	3295599027.2350206	3295599027.2350206	3295599027.2350206	3295599027.2350206	3295599027.2350206	3295599027.2350206	3295599027.2350206	3295599027.2350206	3295599027.2350206	3295599027.2350206	3295599027.2350206	3295599027.2350206	3295599027.2350206	3295599027.2350206	3295599027.2350206	3295599027.2350206	3295599027.2350206	3295599027.2350206	3295599027.2350206	3295599027.2350206	3295599027.2350206	3295599027.2350206	3295599027.2350206	3295599027.2350206	3295599027.2350206	3295599027.2350206
3295599027.2350206	3295599027.2350206	3295599027.2350206	3295599027.2350206	3295599027.2350206	3295599027.2350206	3295599027.2350206	3295599027.2350206	3295599027.2350206	3295599027.2350206	3295599027.2350206	3295599027.2350206	3295599027.2350206	3295599027.2350206	3295599027.2350206	3295599027.2350206	3295599027.2350206	3295599027.2350206	3295599027.2350206	3295599027.2350206	3295599027.2350206	3295599027.2350206	3295599027.2350206	3295599027.2350206	3295599027.2350206	3295599027.2350206	3295599027.2350206	3295599027.2350206	3295599027.2350206	3295599027.2350206
3295599027.2350206	3295599027.2350206	3295599027.2350206	3295599027.2350206	3295599027.2350206	3295599027.2350206	3295599027.2350206	3295599027.2350206	3295599027.2350206	3295599027.2350206	3295599027.2350206	3295599027.2350206	3295599027.2350206	3295599027.2350206	3295599027.2350206	3295599027.2350206	3295599027.2350206	3295599027.2350206	3295599027.2350206	3295599027.2350206	3295599027.2350206	3295599027.2350206	3295599027.2350206	3295599027.2350206	3295599027.2350206	3295599027.2350206	3295599027.2350206	3295599027.2350206	3295599027.2350206	3295599027.2350206
3295599027.2350206	3295599027.2350206	3295599027.2350206	3295599027.2350206	3295599027.2350206	3295599027.2350206	3295599027.2350206	3295599027.2350206	3295599027.2350206	3295599027.2350206	3295599027.2350206	3295599027.2350206	3295599027.2350206	3295599027.2350206	3295599027.2350206	3295599027.2350206	3295599027.2350206	3295599027.2350206	3295599027.2350206	3295599027.2350206	3295599027.2350206	3295599027.2350206	3295599027.2350206	3295599027.2350206	3295599027.2350206	3295599027.2350206	3295599027.2350206	3295599027.2350206	3295599027.2350206	3295599027.2350206
3295599027.2350206	3295599027.2350206	3295599027.2350206	3295599027.2350206	3295599027.2350206	3295599027.2350206	3295599027.2350206	3295599027.2350206	3295599027.2350206	3295599027.2350206	3295599027.2350206	3295599027.2350206	3295599027.2350206	3295599027.2350206	3295599027.2350206	3295599027.2350206	3295599027.2350206	3295599027.2350206	3295599027.2350206	3295599027.2350206	3295599027.2350206	3295599027.2350206	3295599027.2350206	3295599027.2350206	3295599027.2350206	3295599027.2350206	3295599027.2350206	3295599027.2350206	3295599027.2350206	3295599027.2350206
3295599027.2350206	3295599027.2350206	3295599027.2350206	3295599027.2350206	3295599027.2350206	3295599027.2350206	3295599027.2350206	3295599027.2350206	3295599027.2350206	3295599027.2350206	3295599027.2350206	3295599027.2350206	3295599027.2350206	3295599027.2350206	3295599027.2350206	3295599027.2350206	3295599027.2350206	3295599027.2350206	3295599027.2350206	3295599027.2350206	3295599027.2350206	3295599027.2350206	3295599027.2350206	3295599027.2350206	3295599027.2350206	3295599027.2350206	3295599027.2350206	3295599027.2350206	3295599027.2350206	3295599027.2350206
3295599027.2350206	3295599027.2350206	3295599027.2350206	3295599027.2350206	3295599027.2350206	3295599027.2350206	3295599027.2350206	3295599027.2350206	3295599027.2350206	3295599027.2350206	3295599027.2350206	3295599027.2350206	3295599027.2350206	3295599027.2350206	3295599027.2350206	3295599027.2350206	3295599027.2350206	3295599027.2350206	3295599027.2350206	3295599027.2350206	3295599027.2350206	3295599027.2350206	3295599027.2350206	3295599027.2350206	3295599027.2350206	3295599027.2350206	3295599027.2350206	3295599027.2350206	3295599027.2350206	3295599027.2350206
3295599027.2350206	3295599027.2350206	3295599027.2350206	3295599027.2350206	3295599027.2350206	3295599027.2350206	3295599027.2350206	3295599027.2350206	3295599027.2350206	3295599027.2350206	3295599027.2350206	3295599027.2350206	3295599027.2350206	3295599027.2350206	3295599027.2350206	3295599027.2350206	3295599027.2350206	3295599027.2350206	3295599027.2350206	3295599027.2350206	3295599027.2350206	3295599027.2350206	3295599027.2350206	3295599027.2350206	3295599027.2350206	3295599027.2350206	3295599027.2350206	3295599027.2350206	3295599027.2350206	3295599027.2350206
3295599027.2350206	3295599027.2350206	3295599027.2350206	3295599027.2350206	3295599027.2350206	3295599027.2350206	3295599027.2350206	3295599027.2350206	3295599027.2350206	3295599027.2350206	3295599027.2350206	3295599027.2350206	3295599027.2350206	3295599027.2350206	3295599027.2350206	3295599027.2350206	3295599027.2350206	3295599027.2350206	3295599027.2350206	3295599027.2350206	3295599027.2350206	3295599027.2350206	3295599027.2350206	3295599027.2350206	3295599027.2350206	3295599027.2350206	3295599027.2350206	3295599027.2350206	3295599027.2350206	3295599027.2350206
3295599027.2350206	3295599027.2350206	3295599027.2350206	3295599027.2350206	3295599027.2350206	3295599027.2350206	3295599027.2350206	3295599027.2350206	3295599027.2350206	3295599027.2350206	3295599027.2350206	3295599027.2350206	3295599027.2350206	3295599027.2350206	3295599027.2350206	3295599027.2350206	3295599027.2350206	3295599027.2350206	3295599027.2350206	3295599027.2350206	3295599027.2350206	3295599027.2350206	3295599027.2350206	3295599027.2350206	3295599027.2350206	3295599027.2350206	3295599027.2350206	3295599027.2350206	3295599027.2350206	3295599027.2350206
3200049408.6621814	3200049408.6621814	3200049408.6621814	3200049408.6621814	3200049408.6621814	3200049408.6621814	3200049408.6621814	3200049408.6621814	3200049408.6621814	3200049408.6621814	3200049408.6621814	3200049408.6621814	3200049408.6621814	3200049408.6621814	3200049408.6621814	3200049408.6621814	3200049408.6621814	3200049408.6621814	3200049408.6621814	3200049408.6621814	3200049408.6621814	3200049408.6621814	3200049408.6621814	3200049408.6621814	3200049408.6621814	3200049408.6621814	3200049408.6621814	3200049408.6621814	3200049408.6621814	3200049408.6621814
3200049408.6621814	3200049408.6621814	3200049408.6621814	3200049408.6621814	3200049408.6621814	3200049408.6621814	3200049408.6621814	3200049408.6621814	3200049408.6621814	3200049408.6621814	3200049408.6621814	3200049408.6621814	3200049408.6621814	3200049408.6621814	3200049408.6621814	3200049408.6621814	3200049408.6621814	3200049408.6621814	3200049408.6621814	3200049408.6621814	3200049408.6621814	3200049408.6621814	3200049408.6621814	3200049408.6621814	3200049408.6621814	3200049408.6621814	3200049408.6621814	3200049408.6621814	3200049408.6621814	3200049408.6621814
3200049408.6621814	3200049408.6621814	3200049408.6621814	3200049408.6621814	3200049408.6621814	3200049408.6621814	3200049408.6621814	3200049408.6621814	3200049408.6621814	3200049408.6621814	3200049408.6621814	3200049408.6621814	3200049408.6621814	3200049408.6621814	3200049408.6621814	3200049408.6621814	3200049408.6621814	3200049408.6621814	3200049408.6621814	3200049408.6621814	3200049408.6621814	3200049408.6621814	3200049408.6621814	3200049408.6621814	3200049408.6621814	3200049408.6621814	3200049408.6621814	3200049408.6621814	3200049408.6621814	3200049408.6621814
2219067836.8951793	2219067836.8951793	2219067836.8951793	2219067836.8951793	2219067836.8951793	2219067836.8951793	2219067836.8951793	2219067836.8951793	2219067836.8951793	2219067836.8951793	2219067836.8951793	2219067836.8951793	2219067836.8951793	2219067836.8951793	2219067836.8951793	2219067836.8951793	2219067836.8951793	2219067836.8951793	2219067836.8951793	2219067836.8951793	2219067836.8951793	2219067836.8951793	2219067836.8951793	2219067836.8951793	2219067836.8951793	2219067836.8951793	2219067836.8951793	2219067836.8951793	2219067836.8951793	2219067836.8951793
2219067836.8951793	2219067836.8951793	2219067836.8951793	2219067836.8951793	2219067836.8951793	2219067836.8951793	2219067836.8951793	2219067836.8951793	2219067836.8951793	2219067836.8951793	2219067836.8951793	2219067836.8951793	2219067836.8951793	2219067836.8951793	2219067836.8951793	2219067836.8951793	2219067836.8951793	2219067836.8951793	2219067836.8951793	2219067836.8951793	2219067836.8951793	2219067836.8951793	2219067836.8951793	2219067836.8951793	2219067836.8951793	2219067836.8951793	2219067836.8951793	2219067836.8951793	2219067836.8951793	2219067836.8951793
2219067836.8951793	2219067836.8951793	2219067836.8951793	2219067836.8951793	2219067836.8951793	2219067836.8951793	2219067836.8951793	2219067836.8951793	2219067836.8951793	2219067836.8951793	2219067836.8951793	2219067836.8951793	2219067836.8951793	2219067836.8951793	2219067836.8951793	2219067836.8951793	2219067836.8951793	2219067836.8951793	2219067836.8951793	2219067836.8951793	2219067836.8951793	2219067836.8951793	2219067836.8951793	2219067836.8951793	2219067836.8951793	2219067836.8951793	2219067836.8951793	2219067836.8951793	2219067836.8951793	2219067836.8951793
2219067836.8951793	2219067836.8951793	2219067836.8951793	2219067836.8951793	2219067836.8951793	2219067836.8951793	2219067836.8951793	2219067836.8951793	2219067836.8951793	2219067836.8951793	2219067836.8951793	2219067836.8951793	2219067836.8951793	2219067836.8951793	2219067836.8951793	2219067836.8951793	2219067836.8951793	2219067836.8951793	2219067836.8951793	2219067836.8951793	2219067836.8951793	2219067836.8951793	2219067836.8951793	2219067836.8951793	2219067836.8951793	2219067836.8951793	2219067836.8951793	2219067836.8951793	2219067836.8951793	2219067836.8951793
2076455610.4348664	2076455610.4348664	2076455610.4348664	2076455610.4348664	2076455610.4348664	2076455610.4348664	2076455610.4348664	2076455610.4348664	2076455610.4348664	2076455610.4348664	2076455610.4348664	2076455610.4348664	2076455610.4348664	2076455610.4348664	2076455610.4348664	2076455610.4348664	2076455610.4348664	2076455610.4348664	2076455610.4348664	2076455610.4348664	2076455610.4348664	2076455610.4348664	2076455610.4348664	2076455610.4348664	2076455610.4348664	2076455610.4348664	2076455610.4348664	2076455610.4348664	2076455610.4348664	2076455610.4348664
2064197025.8133192	2064197025.8133192	2064197025.8133192	2064197025.8133192	2064197025.8133192	2064197025.8133192	2064197025.8133192	2064197025.8133192	2064197025.8133192	2064197025.8133192	2064197025.8133192	2064197025.8133192	2064197025.8133192	2064197025.8133192	2064197025.8133192	2064197025.8133192	2064197025.8133192	2064197025.8133192	2064197025.8133192	2064197025.8133192	2064197025.8133192	2064197025.8133192	2064197025.8133192	2064197025.8133192	2064197025.8133192	2064197025.8133192	2064197025.8133192	2064197025.8133192	2064197025.8133192	2064197025.8133192
2064197025.8133192	2064197025.8133192	2064197025.8133192	2064197025.8133192	2064197025.8133192	2064197025.8133192	2064197025.8133192	2064197025.8133192	2064197025.8133192	2064197025.8133192	2064197025.8133192	2064197025.8133192	2064197025.8133192	2064197025.8133192	2064197025.8133192	2064197025.8133192	2064197025.8133192	2064197025.8133192	2064197025.8133192	2064197025.8133192	2064197025.8133192	2064197025.8133192	2064197025.8133192	2064197025.8133192	2064197025.8133192	2064197025.8133192	2064197025.8133192	2064197025.8133192	2064197025.8133192	2064197025.8133192
1695420974.2309215	1695420974.2309215	1695420974.2309215	1695420974.2309215	1695420974.2309215	1695420974.2309215	1695420974.2309215	1695420974.2309215	1695420974.2309215	1695420974.2309215	1695420974.2309215	1695420974.2309215	1695420974.2309215	1695420974.2309215	1695420974.2309215	1695420974.2309215	1695420974.2309215	1695420974.2309215	1695420974.2309215	1695420974.2309215	1695420974.2309215	1695420974.2309215	1695420974.2309215	1695420974.2309215	1695420974.2309215	1695420974.2309215	1695420974.2309215	1695420974.2309215	1695420974.2309215	1695420974.2309215
1327894247.4469132	1327894247.4469132	1327894247.4469132	1327894247.4469132	1327894247.4469132	1327894247.4469132	1327894247.4469132	1327894247.4469132	1327894247.4469132	1327894247.4469132	1327894247.4469132	1327894247.4469132	1327894247.4469132	1327894247.4469132	1327894247.4469132	1327894247.4469132	1327894247.4469132	1327894247.4469132	1327894247.4469132	1327894247.4469132	1327894247.4469132	1327894247.4469132	1327894247.4469132	1327894247.4469132	1327894247.4469132	1327894247.4469132	1327894247.4469132	1327894247.4469132	1327894247.4469132	1327894247.4469132
1327894247.4469132	1327894247.4469132	1327894247.4469132	1327894247.4469132	1327894247.4469132	1327894247.4469132	1327894247.4469132	1327894247.4469132	1327894247.4469132	1327894247.4469132	1327894247.4469132	1327894247.4469132	1327894247.4469132	1327894247.4469132	1327894247.4469132	1327894247.4469132	1327894247.4469132	1327894247.4469132	1327894247.4469132	1327894247.4469132	1327894247.4469132	1327894247.4469132	1327894247.4469132	1327894247.4469132	1327894247.4469132	1327894247.4469132	1327894247.4469132	1327894247.4469132	1327894247.4469132	1327894247.4469132
1327894247.4469132	1327894247.4469132	1327894247.4469132	1327894247.4469132	1327894247.4469132	1327894247.4469132	1327894247.4469132	1327894247.4469132	1327894247.4469132	1327894247.4469132	1327894247.4469132	1327894247.4469132	1327894247.4469132	1327894247.4469132	1327894247.4469132	1327894247.4469132	1327894247.4469132	1327894247.4469132	1327894247.4469132	1327894247.4469132	1327894247.4469132	1327894247.4469132	1327894247.4469132	1327894247.4469132	1327894247.4469132	1327894247.4469132	1327894247.4469132	1327894247.4469132	1327894247.4469132	1327894247.4469132
1327894247.4469132	1327894247.4469132	1327894247.4469132	1327894247.4469132	1327894247.4469132	1327894247.4469132	1327894247.4469132	1327894247.4469132	1327894247.4469132	1327894247.4469132	1327894247.4469132	1327894247.4469132	1327894247.4469132	1327894247.4469132	1327894247.4469132	1327894247.4469132	1327894247.4469132	1327894247.4469132	1327894247.4469132	1327894247.4469132	1327894247.4469132	1327894247.4469132	1327894247.4469132	1327894247.4469132	1327894247.4469132	1327894247.4469132	1327894247.4469132	1327894247.4469132	1327894247.4469132	1327894247.4469132
1301974015.0948312	1301974015.0948312	1301974015.0948312	1301974015.0948312	1301974015.0948312	1301974015.0948312	1301974015.0948312	1301974015.0948312	1301974015.0948312	1301974015.0948312	1301974015.0948312	1301974015.0948312	1301974015.0948312	1301974015.0948312	1301974015.0948312	1301974015.0948312	1301974015.0948312	1301974015.0948312	1301974015.0948312	1301974015.0948312	1301974015.0948312	1301974015.0948312	1301974015.0948312	1301974015.0948312	1301974015.0948312	1301974015.0948312	1301974015.0948312	1301974015.0948312	1301974015.0948312	1301974015.0948312
1301974015.0948312	1301974015.0948312	1301974015.0948312	1301974015.0948312	1301974015.0948312	1301974015.0948312	1301974015.0948312	1301974015.0948312	1301974015.0948312	1301974015.0948312	1301974015.0948312	1301974015.0948312	1301974015.0948312	1301974015.0948312	1301974015.0948312	1301974015.0948312	1301974015.0948312	1301974015.0948312	1301974015.0948312	1301974015.0948312	1301974015.0948312	1301974015.0948312	1301974015.0948312	1301974015.0948312	1301974015.0948312	1301974015.0948312	1301974015.0948312	1301974015.0948312	1301974015.0948312	1301974015.0948312
1197253426.8103313	1197253426.8103313	1197253426.8103313	1197253426.8103313	1197253426.8103313	1197253426.8103313	1197253426.8103313	1197253426.8103313	1197253426.8103313	1197253426.8103313	1197253426.8103313	1197253426.8103313	1197253426.8103313	1197253426.8103313	1197253426.8103313	1197253426.8103313	1197253426.8103313	1197253426.8103313	1197253426.8103313	1197253426.8103313	1197253426.8103313	1197253426.8103313	1197253426.8103313	1197253426.8103313	1197253426.8103313	1197253426.8103313	1197253426.8103313	1197253426.8103313	1197253426.8103313	1197253426.8103313
1197253426.8103313	1197253426.8103313	1197253426.8103313	1197253426.8103313	1197253426.8103313	1197253426.8103313	1197253426.8103313	1197253426.8103313	1197253426.8103313	1197253426.8103313	1197253426.8103313	1197253426.8103313	1197253426.8103313	1197253426.8103313	1197253426.8103313	1197253426.8103313	1197253426.8103313	1197253426.8103313	1197253426.8103313	1197253426.8103313	1197253426.8103313	1197253426.8103313	1197253426.8103313	1197253426.8103313	1197253426.8103313	1197253426.8103313	1197253426.8103313	1197253426.8103313	1197253426.8103313	1197253426.8103313
1197253426.8103313	1197253426.8103313	1197253426.8103313	1197253426.8103313	1197253426.8103313	1197253426.8103313	1197253426.8103313	1197253426.8103313	1197253426.8103313	1197253426.8103313	1197253426.8103313	1197253426.8103313	1197253426.8103313	1197253426.8103313	1197253426.8103313	1197253426.8103313	1197253426.8103313	1197253426.8103313	1197253426.8103313	1197253426.8103313	1197253426.8103313	1197253426.8103313	1197253426.8103313	1197253426.8103313	1197253426.8103313	1197253426.8103313	1197253426.8103313	1197253426.8103313	1197253426.8103313	1197253426.8103313
1136888058.5833862	1136888058.5833862	1136888058.5833862	1136888058.5833862	1136888058.5833862	1136888058.5833862	1136888058.5833862	1136888058.5833862	1136888058.5833862	1136888058.5833862	1136888058.5833862	1136888058.5833862	1136888058.5833862	1136888058.5833862	1136888058.5833862	1136888058.5833862	1136888058.5833862	1136888058.5833862	1136888058.5833862	1136888058.5833862	1136888058.5833862	1136888058.5833862	1136888058.5833862	1136888058.5833862	1136888058.5833862	1136888058.5833862	1136888058.5833862	1136888058.5833862	1136888058.5833862	1136888058.5833862
1070884468.6874983	1070884468.6874983	1070884468.6874983	1070884468.6874983	1070884468.6874983	1070884468.6874983	1070884468.6874983	1070884468.6874983	1070884468.6874983	1070884468.6874983	1070884468.6874983	1070884468.6874983	1070884468.6874983	1070884468.6874983	1070884468.6874983	1070884468.6874983	1070884468.6874983	1070884468.6874983	1070884468.6874983	1070884468.6874983	1070884468.6874983	1070884468.6874983	1070884468.6874983	1070884468.6874983	1070884468.6874983	1070884468.6874983	1070884468.6874983	1070884468.6874983	1070884468.6874983	1070884468.6874983
867297507.4357964	867297507.4357964	867297507.4357964	867297507.4357964	867297507.4357964	867297507.4357964	867297507.4357964	867297507.4357964	867297507.4357964	867297507.4357964	867297507.4357964	867297507.4357964	867297507.4357964	867297507.4357964	867297507.4357964	867297507.4357964	867297507.4357964	867297507.4357964	867297507.4357964	867297507.4357964	867297507.4357964	867297507.4357964	867297507.4357964	867297507.4357964	867297507.4357964	867297507.4357964	867297507.4357964	867297507.4357964	867297507.4357964	867297507.4357964
867297507.4357964	867297507.4357964	867297507.4357964	867297507.4357964	867297507.4357964	867297507.4357964	867297507.4357964	867297507.4357964	867297507.4357964	867297507.4357964	867297507.4357964	867297507.4357964	867297507.4357964	867297507.4357964	867297507.4357964	867297507.4357964	867297507.4357964	867297507.4357964	867297507.4357964	867297507.4357964	867297507.4357964	867297507.4357964	867297507.4357964	867297507.4357964	867297507.4357964	867297507.4357964	867297507.4357964	867297507.4357964	867297507.4357964	867297507.4357964
867297507.4357964	867297507.4357964	867297507.4357964	867297507.4357964	867297507.4357964	867297507.4357964	867297507.4357964	867297507.4357964	867297507.4357964	867297507.4357964	867297507.4357964	867297507.4357964	867297507.4357964	867297507.4357964	867297507.4357964	867297507.4357964	867297507.4357964	867297507.4357964	867297507.4357964	867297507.4357964	867297507.4357964	867297507.4357964	867297507.4357964	867297507.4357964	867297507.4357964	867297507.4357964	867297507.4357964	867297507.4357964	867297507.4357964	867297507.4357964
867297507.4357964	867297507.4357964	867297507.4357964	867297507.4357964	867297507.4357964	867297507.4357964	867297507.4357964	867297507.4357964	867297507.4357964	867297507.4357964	867297507.4357964	867297507.4357964	867297507.4357964	867297507.4357964	867297507.4357964	867297507.4357964	867297507.4357964	867297507.4357964	867297507.4357964	867297507.4357964	867297507.4357964	867297507.4357964	867297507.4357964	867297507.4357964	867297507.4357964	867297507.4357964	867297507.4357964	867297507.4357964	867297507.4357964	867297507.4357964
684773724.3171195	684773724.3171195	684773724.3171195	684773724.3171195	684773724.3171195	684773724.3171195	684773724.3171195	684773724.3171195	684773724.3171195	684773724.3171195	684773724.3171195	684773724.3171195	684773724.3171195	684773724.3171195	684773724.3171195	684773724.3171195	684773724.3171195	684773724.3171195	684773724.3171195	684773724.3171195	684773724.3171195	684773724.3171195	684773724.3171195	684773724.3171195	684773724.3171195	684773724.3171195	684773724.3171195	684773724.3171195	684773724.3171195	684773724.3171195
684773724.3171195	684773724.3171195	684773724.3171195	684773724.3171195	684773724.3171195	684773724.3171195	684773724.3171195	684773724.3171195	684773724.3171195	684773724.3171195	684773724.3171195	684773724.3171195	684773724.3171195	684773724.3171195	684773724.3171195	684773724.3171195	684773724.3171195	684773724.3171195	684773724.3171195	684773724.3171195	684773724.3171195	684773724.3171195	684773724.3171195	684773724.3171195	684773724.3171195	684773724.3171195	684773724.3171195	684773724.3171195	684773724.3171195	684773724.3171195
684773724.3171195	684773724.3171195	684773724.3171195	684773724.3171195	684773724.3171195	684773724.3171195	684773724.3171195	684773724.3171195	684773724.3171195	684773724.3171195	684773724.3171195	684773724.3171195	684773724.3171195	684773724.3171195	684773724.3171195	684773724.3171195	684773724.3171195	684773724.3171195	684773724.3171195	684773724.3171195	684773724.3171195	684773724.3171195	684773724.3171195	684773724.3171195	684773724.3171195	684773724.3171195	684773724.3171195	684773724.3171195	684773724.3171195	684773724.3171195
684773724.3171195	684773724.3171195	684773724.3171195	684773724.3171195	684773724.3171195	684773724.3171195	684773724.3171195	684773724.3171195	684773724.3171195	684773724.3171195	684773724.3171195	684773724.3171195	684773724.3171195	684773724.3171195	684773724.3171195	684773724.3171195	684773724.3171195	684773724.3171195	684773724.3171195	684773724.3171195	684773724.3171195	684773724.3171195	684773724.3171195	684773724.3171195	684773724.3171195	684773724.3171195	684773724.3171195	684773724.3171195	684773724.3171195	684773724.3171195
684773724.3171195	684773724.3171195	684773724.3171195	684773724.3171195	684773724.3171195	684773724.3171195	684773724.3171195	684773724.3171195	684773724.3171195	684773724.3171195	684773724.3171195	684773724.3171195	684773724.3171195	684773724.3171195	684773724.3171195	684773724.3171195	684773724.3171195	684773724.3171195	684773724.3171195	684773724.3171195	684773724.3171195	684773724.3171195	684773724.3171195	684773724.3171195	684773724.3171195	684773724.3171195	684773724.3171195	684773724.3171195	684773724.3171195	684773724.3171195
530112332.5501683	530112332.5501683	530112332.5501683	530112332.5501683	530112332.5501683	530112332.5501683	530112332.5501683	530112332.5501683	530112332.5501683	530112332.5501683	530112332.5501683	530112332.5501683	530112332.5501683	530112332.5501683	530112332.5501683	530112332.5501683	530112332.5501683	530112332.5501683	530112332.5501683	530112332.5501683	530112332.5501683	530112332.5501683	530112332.5501683	530112332.5501683	530112332.5501683	530112332.5501683	530112332.5501683	530112332.5501683	530112332.5501683	530112332.5501683
530112332.5501683	530112332.5501683	530112332.5501683	530112332.5501683	530112332.5501683	530112332.5501683	530112332.5501683	530112332.5501683	530112332.5501683	530112332.5501683	530112332.5501683	530112332.5501683	530112332.5501683	530112332.5501683	530112332.5501683	530112332.5501683	530112332.5501683	530112332.5501683	530112332.5501683	530112332.5501683	530112332.5501683	530112332.5501683	530112332.5501683	530112332.5501683	530112332.5501683	530112332.5501683	530112332.5501683	530112332.5501683	530112332.5501683	530112332.5501683
530112332.5501683	530112332.5501683	530112332.5501683	530112332.5501683	530112332.5501683	530112332.5501683	530112332.5501683	530112332.5501683	530112332.5501683	530112332.5501683	530112332.5501683	530112332.5501683	530112332.5501683	530112332.5501683	530112332.5501683	530112332.5501683	530112332.5501683	530112332.5501683	530112332.5501683	530112332.5501683	530112332.5501683	530112332.5501683	530112332.5501683	530112332.5501683	530112332.5501683	530112332.5501683	530112332.5501683	530112332.5501683	530112332.5501683	530112332.5501683
530112332.5501683	530112332.5501683	530112332.5501683	530112332.5501683	530112332.5501683	530112332.5501683	530112332.5501683	530112332.5501683	530112332.5501683	530112332.5501683	530112332.5501683	530112332.5501683	530112332.5501683	530112332.5501683	530112332.5501683	530112332.5501683	530112332.5501683	530112332.5501683	530112332.5501683	530112332.5501683	530112332.5501683	530112332.5501683	530112332.5501683	530112332.5501683	530112332.5501683	530112332.5501683	530112332.5501683	530112332.5501683	530112332.5501683	530112332.5501683
530112332.5501683	530112332.5501683	530112332.5501683	530112332.5501683	530112332.5501683	530112332.5501683	530112332.5501683	530112332.5501683	530112332.5501683	530112332.5501683	530112332.5501683	530112332.5501683	530112332.5501683	530112332.5501683	530112332.5501683	530112332.5501683	530112332.5501683	530112332.5501683	530112332.5501683	530112332.5501683	530112332.5501683	530112332.5501683	530112332.5501683	530112332.5501683	530112332.5501683	530112332.5501683	530112332.5501683	530112332.5501683	530112332.5501683	530112332.5501683
471576413.6279361	471576413.6279361	471576413.6279361	471576413.6279361	471576413.6279361	471576413.6279361	471576413.6279361	471576413.6279361	471576413.6279361	471576413.6279361	471576413.6279361	471576413.6279361	471576413.6279361	471576413.6279361	471576413.6279361	471576413.6279361	471576413.6279361	471576413.6279361	471576413.6279361	471576413.6279361	471576413.6279361	471576413.6279361	471576413.6279361	471576413.6279361	471576413.6279361	471576413.6279361	471576413.6279361	471576413.6279361	471576413.6279361	471576413.6279361
457420526.5967599	457420526.5967599	457420526.5967599	457420526.5967599	457420526.5967599	457420526.5967599	457420526.5967599	457420526.5967599	457420526.5967599	457420526.5967599	457420526.5967599	457420526.5967599	457420526.5967599	457420526.5967599	457420526.5967599	457420526.5967599	457420526.5967599	457420526.5967599	457420526.5967599	457420526.5967599	457420526.5967599	457420526.5967599	457420526.5967599	457420526.5967599	457420526.5967599	457420526.5967599	457420526.5967599	457420526.5967599	457420526.5967599	457420526.5967599
457420526.5967599	457420526.5967599	457420526.5967599	457420526.5967599	457420526.5967599	457420526.5967599	457420526.5967599	457420526.5967599	457420526.5967599	457420526.5967599	457420526.5967599	457420526.5967599	457420526.5967599	457420526.5967599	457420526.5967599	457420526.5967599	457420526.5967599	457420526.5967599	457420526.5967599	457420526.5967599	457420526.5967599	457420526.5967599	457420526.5967599	457420526.5967599	457420526.5967599	457420526.5967599	457420526.5967599	457420526.5967599	457420526.5967599	457420526.5967599
292989150.5748069	292989150.5748069	292989150.5748069	292989150.5748069	292989150.5748069	292989150.5748069	292989150.5748069	292989150.5748069	292989150.5748069	292989150.5748069	292989150.5748069	292989150.5748069	292989150.5748069	292989150.5748069	292989150.5748069	292989150.5748069	292989150.5748069	292989150.5748069	292989150.5748069	292989150.5748069	292989150.5748069	292989150.5748069	292989150.5748069	292989150.5748069	292989150.5748069	292989150.5748069	292989150.5748069	292989150.5748069	292989150.5748069	292989150.5748069
292989150.5748069	292989150.5748069	292989150.5748069	292989150.5748069	292989150.5748069	292989150.5748069	292989150.5748069	292989150.5748069	292989150.5748069	292989150.5748069	292989150.5748069	292989150.5748069	292989150.5748069	292989150.5748069	292989150.5748069	292989150.5748069	292989150.5748069	292989150.5748069	292989150.5748069	292989150.5748069	292989150.5748069	292989150.5748069	292989150.5748069	292989150.5748069	292989150.5748069	292989150.5748069	292989150.5748069	292989150.5748069	292989150.5748069	292989150.5748069
282190725.44881344	282190725.44881344	282190725.44881344	282190725.44881344	282190725.44881344	282190725.44881344	282190725.44881344	282190725.44881344	282190725.44881344	282190725.44881344	282190725.44881344	282190725.44881344	282190725.44881344	282190725.44881344	282190725.44881344	282190725.44881344	282190725.44881344	282190725.44881344	282190725.44881344	282190725.44881344	282190725.44881344	282190725.44881344	282190725.44881344	282190725.44881344	282190725.44881344	282190725.44881344	282190725.44881344	282190725.44881344	282190725.44881344	282190725.44881344
282190725.44881344	282190725.44881344	282190725.44881344	282190725.44881344	282190725.44881344	282190725.44881344	282190725.44881344	282190725.44881344	282190725.44881344	282190725.44881344	282190725.44881344	282190725.44881344	282190725.44881344	282190725.44881344	282190725.44881344	282190725.44881344	282190725.44881344	282190725.44881344	282190725.44881344	282190725.44881344	282190725.44881344	282190725.44881344	282190725.44881344	282190725.44881344	282190725.44881344	282190725.44881344	282190725.44881344	282190725.44881344	282190725.44881344	282190725.44881344
244412085.15230694	244412085.15230694	244412085.15230694	244412085.15230694	244412085.15230694	244412085.15230694	244412085.15230694	244412085.15230694	244412085.15230694	244412085.15230694	244412085.15230694	244412085.15230694	244412085.15230694	244412085.15230694	244412085.15230694	244412085.15230694	244412085.15230694	244412085.15230694	244412085.15230694	244412085.15230694	244412085.15230694	244412085.15230694	244412085.15230694	244412085.15230694	244412085.15230694	244412085.15230694	244412085.15230694	244412085.15230694	244412085.15230694	244412085.15230694
173911117.8972889	173911117.8972889	173911117.8972889	173911117.8972889	173911117.8972889	173911117.8972889	173911117.8972889	173911117.8972889	173911117.8972889	173911117.8972889	173911117.8972889	173911117.8972889	173911117.8972889	173911117.8972889	173911117.8972889	173911117.8972889	173911117.8972889	173911117.8972889	173911117.8972889	173911117.8972889	173911117.8972889	173911117.8972889	173911117.8972889	173911117.8972889	173911117.8972889	173911117.8972889	173911117.8972889	173911117.8972889	173911117.8972889	173911117.8972889
173911117.8972889	173911117.8972889	173911117.8972889	173911117.8972889	173911117.8972889	173911117.8972889	173911117.8972889	173911117.8972889	173911117.8972889	173911117.8972889	173911117.8972889	173911117.8972889	173911117.8972889	173911117.8972889	173911117.8972889	173911117.8972889	173911117.8972889	173911117.8972889	173911117.8972889	173911117.8972889	173911117.8972889	173911117.8972889	173911117.8972889	173911117.8972889	173911117.8972889	173911117.8972889	173911117.8972889	173911117.8972889	173911117.8972889	173911117.8972889
173911117.8972889	173911117.8972889	173911117.8972889	173911117.8972889	173911117.8972889	173911117.8972889	173911117.8972889	173911117.8972889	173911117.8972889	173911117.8972889	173911117.8972889	173911117.8972889	173911117.8972889	173911117.8972889	173911117.8972889	173911117.8972889	173911117.8972889	173911117.8972889	173911117.8972889	173911117.8972889	173911117.8972889	173911117.8972889	173911117.8972889	173911117.8972889	173911117.8972889	173911117.8972889	173911117.8972889	173911117.8972889	173911117.8972889	173911117.8972889
173911117.8972889	173911117.8972889	173911117.8972889	173911117.8972889	173911117.8972889	173911117.8972889	173911117.8972889	173911117.8972889	173911117.8972889	173911117.8972889	173911117.8972889	173911117.8972889	173911117.8972889	173911117.8972889	173911117.8972889	173911117.8972889	173911117.8972889	173911117.8972889	173911117.8972889	173911117.8972889	173911117.8972889	173911117.8972889	173911117.8972889	173911117.8972889	173911117.8972889	173911117.8972889	173911117.8972889	173911117.8972889	173911117.8972889	173911117.8972889
173911117.8972889	173911117.8972889	173911117.8972889	173911117.8972889	173911117.8972889	173911117.8972889	173911117.8972889	173911117.8972889	173911117.8972889	173911117.8972889	173911117.8972889	173911117.8972889	173911117.8972889	173911117.8972889	173911117.8972889	173911117.8972889	173911117.8972889	173911117.8972889	173911117.8972889	173911117.8972889	173911117.8972889	173911117.8972889	173911117.8972889	173911117.8972889	173911117.8972889	173911117.8972889	173911117.8972889	173911117.8972889	173911117.8972889	173911117.8972889
111303028.18390097	111303028.18390097	111303028.18390097	111303028.18390097	111303028.18390097	111303028.18390097	111303028.18390097	111303028.18390097	111303028.18390097	111303028.18390097	111303028.18390097	111303028.18390097	111303028.18390097	111303028.18390097	111303028.18390097	111303028.18390097	111303028.18390097	111303028.18390097	111303028.18390097	111303028.18390097	111303028.18390097	111303028.18390097	111303028.18390097	111303028.18390097	111303028.18390097	111303028.18390097	111303028.18390097	111303028.18390097	111303028.18390097	111303028.18390097
111303028.18390097	111303028.18390097	111303028.18390097	111303028.18390097	111303028.18390097	111303028.18390097	111303028.18390097	111303028.18390097	111303028.18390097	111303028.18390097	111303028.18390097	111303028.18390097	111303028.18390097	111303028.18390097	111303028.18390097	111303028.18390097	111303028.18390097	111303028.18390097	111303028.18390097	111303028.18390097	111303028.18390097	111303028.18390097	111303028.18390097	111303028.18390097	111303028.18390097	111303028.18390097	111303028.18390097	111303028.18390097	111303028.18390097	111303028.18390097
111303028.18390097	111303028.18390097	111303028.18390097	111303028.18390097	111303028.18390097	111303028.18390097	111303028.18390097	111303028.18390097	111303028.18390097	111303028.18390097	111303028.18390097	111303028.18390097	111303028.18390097	111303028.18390097	111303028.18390097	111303028.18390097	111303028.18390097	111303028.18390097	111303028.18390097	111303028.18390097	111303028.18390097	111303028.18390097	111303028.18390097	111303028.18390097	111303028.18390097	111303028.18390097	111303028.18390097	111303028.18390097	111303028.18390097	111303028.18390097
111303028.18390097	111303028.18390097	111303028.18390097	111303028.18390097	111303028.18390097	111303028.18390097	111303028.18390097	111303028.18390097	111303028.18390097	111303028.18390097	111303028.18390097	111303028.18390097	111303028.18390097	111303028.18390097	111303028.18390097	111303028.18390097	111303028.18390097	111303028.18390097	111303028.18390097	111303028.18390097	111303028.18390097	111303028.18390097	111303028.18390097	111303028.18390097	111303028.18390097	111303028.18390097	111303028.18390097	111303028.18390097	111303028.18390097	111303028.18390097
111303028.18390097	111303028.18390097	111303028.18390097	111303028.18390097	111303028.18390097	111303028.18390097	111303028.18390097	111303028.18390097	111303028.18390097	111303028.18390097	111303028.18390097	111303028.18390097	111303028.18390097	111303028.18390097	111303028.18390097	111303028.18390097	111303028.18390097	111303028.18390097	111303028.18390097	111303028.18390097	111303028.18390097	111303028.18390097	111303028.18390097	111303028.18390097	111303028.18390097	111303028.18390097	111303028.18390097	111303028.18390097	111303028.18390097	111303028.18390097
100674985.12800933	100674985.12800933	100674985.12800933	100674985.12800933	100674985.12800933	100674985.12800933	100674985.12800933	100674985.12800933	100674985.12800933	100674985.12800933	100674985.12800933	100674985.12800933	100674985.12800933	100674985.12800933	100674985.12800933	100674985.12800933	100674985.12800933	100674985.12800933	100674985.12800933	100674985.12800933	100674985.12800933	100674985.12800933	100674985.12800933	100674985.12800933	100674985.12800933	100674985.12800933	100674985.12800933	100674985.12800933	100674985.12800933	100674985.12800933
65299767.66902684	65299767.66902684	65299767.66902684	65299767.66902684	65299767.66902684	65299767.66902684	65299767.66902684	65299767.66902684	65299767.66902684	65299767.66902684	65299767.66902684	65299767.66902684	65299767.66902684	65299767.66902684	65299767.66902684	65299767.66902684	65299767.66902684	65299767.66902684	65299767.66902684	65299767.66902684	65299767.66902684	65299767.66902684	65299767.66902684	65299767.66902684	65299767.66902684	65299767.66902684	65299767.66902684	65299767.66902684	65299767.66902684	65299767.66902684
65299767.66902684	65299767.66902684	65299767.66902684	65299767.66902684	65299767.66902684	65299767.66902684	65299767.66902684	65299767.66902684	65299767.66902684	65299767.66902684	65299767.66902684	65299767.66902684	65299767.66902684	65299767.66902684	65299767.66902684	65299767.66902684	65299767.66902684	65299767.66902684	65299767.66902684	65299767.66902684	65299767.66902684	65299767.66902684	65299767.66902684	65299767.66902684	65299767.66902684	65299767.66902684	65299767.66902684	65299767.66902684	65299767.66902684	65299767.66902684
65299767.66902684	65299767.66902684	65299767.66902684	65299767.66902684	65299767.66902684	65299767.66902684	65299767.66902684	65299767.66902684	65299767.66902684	65299767.66902684	65299767.66902684	65299767.66902684	65299767.66902684	65299767.66902684	65299767.66902684	65299767.66902684	65299767.66902684	65299767.66902684	65299767.66902684	65299767.66902684	65299767.66902684	65299767.66902684	65299767.66902684	65299767.66902684	65299767.66902684	65299767.66902684	65299767.66902684	65299767.66902684	65299767.66902684	65299767.66902684
31286231.09003713	31286231.09003713	31286231.09003713	31286231.09003713	31286231.09003713	31286231.09003713	31286231.09003713	31286231.09003713	31286231.09003713	31286231.09003713	31286231.09003713	31286231.09003713	31286231.09003713	31286231.09003713	31286231.09003713	31286231.09003713	31286231.09003713	31286231.09003713	31286231.09003713	31286231.09003713	31286231.09003713	31286231.09003713	31286231.09003713	31286231.09003713	31286231.09003713	31286231.09003713	31286231.09003713	31286231.09003713	31286231.09003713	31286231.09003713
31286231.09003713	31286231.09003713	31286231.09003713	31286231.09003713	31286231.09003713	31286231.09003713	31286231.09003713	31286231.09003713	31286231.09003713	31286231.09003713	31286231.09003713	31286231.09003713	31286231.09003713	31286231.09003713	31286231.09003713	31286231.09003713	31286231.09003713	31286231.09003713	31286231.09003713	31286231.09003713	31286231.09003713	31286231.09003713	31286231.09003713	31286231.09003713	31286231.09003713	31286231.09003713	31286231.09003713	31286231.09003713	31286231.09003713	31286231.09003713
31286231.09003713	31286231.09003713	31286231.09003713	31286231.09003713	31286231.09003713	31286231.09003713	31286231.09003713	31286231.09003713	31286231.09003713	31286231.09003713	31286231.09003713	31286231.09003713	31286231.09003713	31286231.09003713	31286231.09003713	31286231.09003713	31286231.09003713	31286231.09003713	31286231.09003713	31286231.09003713	31286231.09003713	31286231.09003713	31286231.09003713	31286231.09003713	31286231.09003713	31286231.09003713	31286231.09003713	31286231.09003713	31286231.09003713	31286231.09003713
31286231.09003713	31286231.09003713	31286231.09003713	31286231.09003713	31286231.09003713	31286231.09003713	31286231.09003713	31286231.09003713	31286231.09003713	31286231.09003713	31286231.09003713	31286231.09003713	31286231.09003713	31286231.09003713	31286231.09003713	31286231.09003713	31286231.09003713	31286231.09003713	31286231.09003713	31286231.09003713	31286231.09003713	31286231.09003713	31286231.09003713	31286231.09003713	31286231.09003713	31286231.09003713	31286231.09003713	31286231.09003713	31286231.09003713	31286231.09003713
31286231.09003713	31286231.09003713	31286231.09003713	31286231.09003713	31286231.09003713	31286231.09003713	31286231.09003713	31286231.09003713	31286231.09003713	31286231.09003713	31286231.09003713	31286231.09003713	31286231.09003713	31286231.09003713	31286231.09003713	31286231.09003713	31286231.09003713	31286231.09003713	31286231.09003713	31286231.09003713	31286231.09003713	31286231.09003713	31286231.09003713	31286231.09003713	31286231.09003713	31286231.09003713	31286231.09003713	31286231.09003713	31286231.09003713	31286231.09003713
31286231.09003713	31286231.09003713	31286231.09003713	31286231.09003713	31286231.09003713	31286231.09003713	31286231.09003713	31286231.09003713	31286231.09003713	31286231.09003713	31286231.09003713	31286231.09003713	31286231.09003713	31286231.09003713	31286231.09003713	31286231.09003713	31286231.09003713	31286231.09003713	31286231.09003713	31286231.09003713	31286231.09003713	31286231.09003713	31286231.09003713	31286231.09003713	31286231.09003713	31286231.09003713	31286231.09003713	31286231.09003713	31286231.09003713	31286231.09003713
29768090.50081424	29768090.50081424	29768090.50081424	29768090.50081424	29768090.50081424	29768090.50081424	29768090.50081424	29768090.50081424	29768090.50081424	29768090.50081424	29768090.50081424	29768090.50081424	29768090.50081424	29768090.50081424	29768090.50081424	29768090.50081424	29768090.50081424	29768090.50081424	29768090.50081424	29768090.50081424	29768090.50081424	29768090.50081424	29768090.50081424	29768090.50081424	29768090.50081424	29768090.50081424	29768090.50081424	29768090.50081424	29768090.50081424	29768090.50081424
11614306.86993713	11614306.86993713	11614306.86993713	11614306.86993713	11614306.86993713	11614306.86993713	11614306.86993713	11614306.86993713	11614306.86993713	11614306.86993713	11614306.86993713	11614306.86993713	11614306.86993713	11614306.86993713	11614306.86993713	11614306.86993713	11614306.86993713	11614306.86993713	11614306.86993713	11614306.86993713	11614306.86993713	11614306.86993713	11614306.86993713	11614306.86993713	11614306.86993713	11614306.86993713	11614306.86993713	11614306.86993713	11614306.86993713	11614306.86993713
11614306.86993713	11614306.86993713	11614306.86993713	11614306.86993713	11614306.86993713	11614306.86993713	11614306.86993713	11614306.86993713	11614306.86993713	11614306.86993713	11614306.86993713	11614306.86993713	11614306.86993713	11614306.86993713	11614306.86993713	11614306.86993713	11614306.86993713	11614306.86993713	11614306.86993713	11614306.86993713	11614306.86993713	11614306.86993713	11614306.86993713	11614306.86993713	11614306.86993713	11614306.86993713	11614306.86993713	11614306.86993713	11614306.86993713	11614306.86993713
11614306.86993713	11614306.86993713	11614306.86993713	11614306.86993713	11614306.86993713	11614306.86993713	11614306.86993713	11614306.86993713	11614306.86993713	11614306.86993713	11614306.86993713	11614306.86993713	11614306.86993713	11614306.86993713	11614306.86993713	11614306.86993713	11614306.86993713	11614306.86993713	11614306.86993713	11614306.86993713	11614306.86993713	11614306.86993713	11614306.86993713	11614306.86993713	11614306.86993713	11614306.86993713	11614306.86993713	11614306.86993713	11614306.86993713	11614306.86993713
11614306.86993713	11614306.86993713	11614306.86993713	11614306.86993713	11614306.86993713	11614306.86993713	11614306.86993713	11614306.86993713	11614306.86993713	11614306.86993713	11614306.86993713	11614306.86993713	11614306.86993713	11614306.86993713	11614306.86993713	11614306.86993713	11614306.86993713	11614306.86993713	11614306.86993713	11614306.86993713	11614306.86993713	11614306.86993713	11614306.86993713	11614306.86993713	11614306.86993713	11614306.86993713	11614306.86993713	11614306.86993713	11614306.86993713	11614306.86993713
11328043.57496268	11328043.57496268	11328043.57496268	11328043.57496268	11328043.57496268	11328043.57496268	11328043.57496268	11328043.57496268	11328043.57496268	11328043.57496268	11328043.57496268	11328043.57496268	11328043.57496268	11328043.57496268	11328043.57496268	11328043.57496268	11328043.57496268	11328043.57496268	11328043.57496268	11328043.57496268	11328043.57496268	11328043.57496268	11328043.57496268	11328043.57496268	11328043.57496268	11328043.57496268	11328043.57496268	11328043.57496268	11328043.57496268	11328043.57496268
11328043.57496268	11328043.57496268	11328043.57496268	11328043.57496268	11328043.57496268	11328043.57496268	11328043.57496268	11328043.57496268	11328043.57496268	11328043.57496268	11328043.57496268	11328043.57496268	11328043.57496268	11328043.57496268	11328043.57496268	11328043.57496268	11328043.57496268	11328043.57496268	11328043.57496268	11328043.57496268	11328043.57496268	11328043.57496268	11328043.57496268	11328043.57496268	11328043.57496268	11328043.57496268	11328043.57496268	11328043.57496268	11328043.57496268	11328043.57496268
11328043.57496268	11328043.57496268	11328043.57496268	11328043.57496268	11328043.57496268	11328043.57496268	11328043.57496268	11328043.57496268	11328043.57496268	11328043.57496268	11328043.57496268	11328043.57496268	11328043.57496268	11328043.57496268	11328043.57496268	11328043.57496268	11328043.57496268	11328043.57496268	11328043.57496268	11328043.57496268	11328043.57496268	11328043.57496268	11328043.57496268	11328043.57496268	11328043.57496268	11328043.57496268	11328043.57496268	11328043.57496268	11328043.57496268	11328043.57496268
11328043.57496268	11328043.57496268	11328043.57496268	11328043.57496268	11328043.57496268	11328043.57496268	11328043.57496268	11328043.57496268	11328043.57496268	11328043.57496268	11328043.57496268	11328043.57496268	11328043.57496268	11328043.57496268	11328043.57496268	11328043.57496268	11328043.57496268	11328043.57496268	11328043.57496268	11328043.57496268	11328043.57496268	11328043.57496268	11328043.57496268	11328043.57496268	11328043.57496268	11328043.57496268	11328043.57496268	11328043.57496268	11328043.57496268	11328043.57496268
11328043.57496268	11328043.57496268	11328043.57496268	11328043.57496268	11328043.57496268	11328043.57496268	11328043.57496268	11328043.57496268	11328043.57496268	11328043.57496268	11328043.57496268	11328043.57496268	11328043.57496268	11328043.57496268	11328043.57496268	11328043.57496268	11328043.57496268	11328043.57496268	11328043.57496268	11328043.57496268	11328043.57496268	11328043.57496268	11328043.57496268	11328043.57496268	11328043.57496268	11328043.57496268	11328043.57496268	11328043.57496268	11328043.57496268	11328043.57496268
11328043.57496268	11328043.57496268	11328043.57496268	11328043.57496268	11328043.57496268	11328043.57496268	11328043.57496268	11328043.57496268	11328043.57496268	11328043.57496268	11328043.57496268	11328043.57496268	11328043.57496268	11328043.57496268	11328043.57496268	11328043.57496268	11328043.57496268	11328043.57496268	11328043.57496268	11328043.57496268	11328043.57496268	11328043.57496268	11328043.57496268	11328043.57496268	11328043.57496268	11328043.57496268	11328043.57496268	11328043.57496268	11328043.57496268	11328043.57496268
11328043.57496268	11328043.57496268	11328043.57496268	11328043.57496268	11328043.57496268	11328043.57496268	11328043.57496268	11328043.57496268	11328043.57496268	11328043.57496268	11328043.57496268	11328043.57496268	11328043.57496268	11328043.57496268	11328043.57496268	11328043.57496268	11328043.57496268	11328043.57496268	11328043.57496268	11328043.57496268	11328043.57496268	11328043.57496268	11328043.57496268	11328043.57496268	11328043.57496268	11328043.57496268	11328043.57496268	11328043.57496268	11328043.57496268	11328043.57496268
9528764.936486231	9528764.936486231	9528764.936486231	9528764.936486231	9528764.936486231	9528764.936486231	9528764.936486231	9528764.936486231	9528764.936486231	9528764.936486231	9528764.936486231	9528764.936486231	9528764.936486231	9528764.936486231	9528764.936486231	9528764.936486231	9528764.936486231	9528764.936486231	9528764.936486231	9528764.936486231	9528764.936486231	9528764.936486231	9528764.936486231	9528764.936486231	9528764.936486231	9528764.936486231	9528764.936486231	9528764.936486231	9528764.936486231	9528764.936486231
7194479.0182648925	7194479.0182648925	7194479.0182648925	7194479.0182648925	7194479.0182648925	7194479.0182648925	7194479.0182648925	7194479.0182648925	7194479.0182648925	7194479.0182648925	7194479.0182648925	7194479.0182648925	7194479.0182648925	7194479.0182648925	7194479.0182648925	7194479.0182648925	7194479.0182648925	7194479.0182648925	7194479.0182648925	7194479.0182648925	7194479.0182648925	7194479.0182648925	7194479.0182648925	7194479.0182648925	7194479.0182648925	7194479.0182648925	7194479.0182648925	7194479.0182648925	7194479.0182648925	7194479.0182648925
7194479.0182648925	7194479.0182648925	7194479.0182648925	7194479.0182648925	7194479.0182648925	7194479.0182648925	7194479.0182648925	7194479.0182648925	7194479.0182648925	7194479.0182648925	7194479.0182648925	7194479.0182648925	7194479.0182648925	7194479.0182648925	7194479.0182648925	7194479.0182648925	7194479.0182648925	7194479.0182648925	7194479.0182648925	7194479.0182648925	7194479.0182648925	7194479.0182648925	7194479.0182648925	7194479.0182648925	7194479.0182648925	7194479.0182648925	7194479.0182648925	7194479.0182648925	7194479.0182648925	7194479.0182648925
5157984.1978514325	5157984.1978514325	5157984.1978514325	5157984.1978514325	5157984.1978514325	5157984.1978514325	5157984.1978514325	5157984.1978514325	5157984.1978514325	5157984.1978514325	5157984.1978514325	5157984.1978514325	5157984.1978514325	5157984.1978514325	5157984.1978514325	5157984.1978514325	5157984.1978514325	5157984.1978514325	5157984.1978514325	5157984.1978514325	5157984.1978514325	5157984.1978514325	5157984.1978514325	5157984.1978514325	5157984.1978514325	5157984.1978514325	5157984.1978514325	5157984.1978514325	5157984.1978514325	5157984.1978514325
5157984.1978514325	5157984.1978514325	5157984.1978514325	5157984.1978514325	5157984.1978514325	5157984.1978514325	5157984.1978514325	5157984.1978514325	5157984.1978514325	5157984.1978514325	5157984.1978514325	5157984.1978514325	5157984.1978514325	5157984.1978514325	5157984.1978514325	5157984.1978514325	5157984.1978514325	5157984.1978514325	5157984.1978514325	5157984.1978514325	5157984.1978514325	5157984.1978514325	5157984.1978514325	5157984.1978514325	5157984.1978514325	5157984.1978514325	5157984.1978514325	5157984.1978514325	5157984.1978514325	5157984.1978514325
2369742.75081218	2369742.75081218	2369742.75081218	2369742.75081218	2369742.75081218	2369742.75081218	2369742.75081218	2369742.75081218	2369742.75081218	2369742.75081218	2369742.75081218	2369742.75081218	2369742.75081218	2369742.75081218	2369742.75081218	2369742.75081218	2369742.75081218	2369742.75081218	2369742.75081218	2369742.75081218	2369742.75081218	2369742.75081218	2369742.75081218	2369742.75081218	2369742.75081218	2369742.75081218	2369742.75081218	2369742.75081218	2369742.75081218	2369742.75081218
2369742.75081218	2369742.75081218	2369742.75081218	2369742.75081218	2369742.75081218	2369742.75081218	2369742.75081218	2369742.75081218	2369742.75081218	2369742.75081218	2369742.75081218	2369742.75081218	2369742.75081218	2369742.75081218	2369742.75081218	2369742.75081218	2369742.75081218	2369742.75081218	2369742.75081218	2369742.75081218	2369742.75081218	2369742.75081218	2369742.75081218	2369742.75081218	2369742.75081218	2369742.75081218	2369742.75081218	2369742.75081218	2369742.75081218	2369742.75081218
537225.0458105877	537225.0458105877	537225.0458105877	537225.0458105877	537225.0458105877	537225.0458105877	537225.0458105877	537225.0458105877	537225.0458105877	537225.0458105877	537225.0458105877	537225.0458105877	537225.0458105877	537225.0458105877	537225.0458105877	537225.0458105877	537225.0458105877	537225.0458105877	537225.0458105877	537225.0458105877	537225.0458105877	537225.0458105877	537225.0458105877	537225.0458105877	537225.0458105877	537225.0458105877	537225.0458105877	537225.0458105877	537225.0458105877	537225.0458105877
537225.0458105877	537225.0458105877	537225.0458105877	537225.0458105877	537225.0458105877	537225.0458105877	537225.0458105877	537225.0458105877	537225.0458105877	537225.0458105877	537225.0458105877	537225.0458105877	537225.0458105877	537225.0458105877	537225.0458105877	537225.0458105877	537225.0458105877	537225.0458105877	537225.0458105877	537225.0458105877	537225.0458105877	537225.0458105877	537225.0458105877	537225.0458105877	537225.0458105877	537225.0458105877	537225.0458105877	537225.0458105877	537225.0458105877	537225.0458105877
537225.0458105877	537225.0458105877	537225.0458105877	537225.0458105877	537225.0458105877	537225.0458105877	537225.0458105877	537225.0458105877	537225.0458105877	537225.0458105877	537225.0458105877	537225.0458105877	537225.0458105877	537225.0458105877	537225.0458105877	537225.0458105877	537225.0458105877	537225.0458105877	537225.0458105877	537225.0458105877	537225.0458105877	537225.0458105877	537225.0458105877	537225.0458105877	537225.0458105877	537225.0458105877	537225.0458105877	537225.0458105877	537225.0458105877	537225.0458105877
537225.0458105877	537225.0458105877	537225.0458105877	537225.0458105877	537225.0458105877	537225.0458105877	537225.0458105877	537225.0458105877	537225.0458105877	537225.0458105877	537225.0458105877	537225.0458105877	537225.0458105877	537225.0458105877	537225.0458105877	537225.0458105877	537225.0458105877	537225.0458105877	537225.0458105877	537225.0458105877	537225.0458105877	537225.0458105877	537225.0458105877	537225.0458105877	537225.0458105877	537225.0458105877	537225.0458105877	537225.0458105877	537225.0458105877	537225.0458105877
537225.0458105877	537225.0458105877	537225.0458105877	537225.0458105877	537225.0458105877	537225.0458105877	537225.0458105877	537225.0458105877	537225.0458105877	537225.0458105877	537225.0458105877	537225.0458105877	537225.0458105877	537225.0458105877	537225.0458105877	537225.0458105877	537225.0458105877	537225.0458105877	537225.0458105877	537225.0458105877	537225.0458105877	537225.0458105877	537225.0458105877	537225.0458105877	537225.0458105877	537225.0458105877	537225.0458105877	537225.0458105877	537225.0458105877	537225.0458105877
537225.0458105877	537225.0458105877	537225.0458105877	537225.0458105877	537225.0458105877	537225.0458105877	537225.0458105877	537225.0458105877	537225.0458105877	537225.0458105877	537225.0458105877	537225.0458105877	537225.0458105877	537225.0458105877	537225.0458105877	537225.0458105877	537225.0458105877	537225.0458105877	537225.0458105877	537225.0458105877	537225.0458105877	537225.0458105877	537225.0458105877	537225.0458105877	537225.0458105877	537225.0458105877	537225.0458105877	537225.0458105877	537225.0458105877	537225.0458105877
537225.0458105877	537225.0458105877	537225.0458105877	537225.0458105877	537225.0458105877	537225.0458105877	537225.0458105877	537225.0458105877	537225.0458105877	537225.0458105877	537225.0458105877	537225.0458105877	537225.0458105877	537225.0458105877	537225.0458105877	537225.0458105877	537225.0458105877	537225.0458105877	537225.0458105877	537225.0458105877	537225.0458105877	537225.0458105877	537225.0458105877	537225.0458105877	537225.0458105877	537225.0458105877	537225.0458105877	537225.0458105877	537225.0458105877	537225.0458105877
537225.0458105877	537225.0458105877	537225.0458105877	537225.0458105877	537225.0458105877	537225.0458105877	537225.0458105877	537225.0458105877	537225.0458105877	537225.0458105877	537225.0458105877	537225.0458105877	537225.0458105877	537225.0458105877	537225.0458105877	537225.0458105877	537225.0458105877	537225.0458105877	537225.0458105877	537225.0458105877	537225.0458105877	537225.0458105877	537225.0458105877	537225.0458105877	537225.0458105877	537225.0458105877	537225.0458105877	537225.0458105877	537225.0458105877	537225.0458105877
537225.0458105877	537225.0458105877	537225.0458105877	537225.0458105877	537225.0458105877	537225.0458105877	537225.0458105877	537225.0458105877	537225.0458105877	537225.0458105877	537225.0458105877	537225.0458105877	537225.0458105877	537225.0458105877	537225.0458105877	537225.0458105877	537225.0458105877	537225.0458105877	537225.0458105877	537225.0458105877	537225.0458105877	537225.0458105877	537225.0458105877	537225.0458105877	537225.0458105877	537225.0458105877	537225.0458105877	537225.0458105877	537225.0458105877	537225.0458105877
537225.0458105877	537225.0458105877	537225.0458105877	537225.0458105877	537225.0458105877	537225.0458105877	537225.0458105877	537225.0458105877	537225.0458105877	537225.0458105877	537225.0458105877	537225.0458105877	537225.0458105877	537225.0458105877	537225.0458105877	537225.0458105877	537225.0458105877	537225.0458105877	537225.0458105877	537225.0458105877	537225.0458105877	537225.0458105877	537225.0458105877	537225.0458105877	537225.0458105877	537225.0458105877	537225.0458105877	537225.0458105877	537225.0458105877	537225.0458105877
537225.0458105877	537225.0458105877	537225.0458105877	537225.0458105877	537225.0458105877	537225.0458105877	537225.0458105877	537225.0458105877	537225.0458105877	537225.0458105877	537225.0458105877	537225.0458105877	537225.0458105877	537225.0458105877	537225.0458105877	537225.0458105877	537225.0458105877	537225.0458105877	537225.0458105877	537225.0458105877	537225.0458105877	537225.0458105877	537225.0458105877	537225.0458105877	537225.0458105877	537225.0458105877	537225.0458105877	537225.0458105877	537225.0458105877	537225.0458105877
537225.0458105877	537225.0458105877	537225.0458105877	537225.0458105877	537225.0458105877	537225.0458105877	537225.0458105877	537225.0458105877	537225.0458105877	537225.0458105877	537225.0458105877	537225.0458105877	537225.0458105877	537225.0458105877	537225.0458105877	537225.0458105877	537225.0458105877	537225.0458105877	537225.0458105877	537225.0458105877	537225.0458105877	537225.0458105877	537225.0458105877	537225.0458105877	537225.0458105877	537225.0458105877	537225.0458105877	537225.0458105877	537225.0458105877	537225.0458105877
537225.0458105877	537225.0458105877	537225.0458105877	537225.0458105877	537225.0458105877	537225.0458105877	537225.0458105877	537225.0458105877	537225.0458105877	537225.0458105877	537225.0458105877	537225.0458105877	537225.0458105877	537225.0458105877	537225.0458105877	537225.0458105877	537225.0458105877	537225.0458105877	537225.0458105877	537225.0458105877	537225.0458105877	537225.0458105877	537225.0458105877	537225.0458105877	537225.0458105877	537225.0458105877	537225.0458105877	537225.0458105877	537225.0458105877	537225.0458105877
537225.0458105877	537225.0458105877	537225.0458105877	537225.0458105877	537225.0458105877	537225.0458105877	537225.0458105877	537225.0458105877	537225.0458105877	537225.0458105877	537225.0458105877	537225.0458105877	537225.0458105877	537225.0458105877	537225.0458105877	537225.0458105877	537225.0458105877	537225.0458105877	537225.0458105877	537225.0458105877	537225.0458105877	537225.0458105877	537225.0458105877	537225.0458105877	537225.0458105877	537225.0458105877	537225.0458105877	537225.0458105877	537225.0458105877	537225.0458105877
537225.0458105877	537225.0458105877	537225.0458105877	537225.0458105877	537225.0458105877	537225.0458105877	537225.0458105877	537225.0458105877	537225.0458105877	537225.0458105877	537225.0458105877	537225.0458105877	537225.0458105877	537225.0458105877	537225.0458105877	537225.0458105877	537225.0458105877	537225.0458105877	537225.0458105877	537225.0458105877	537225.0458105877	537225.0458105877	537225.0458105877	537225.0458105877	537225.0458105877	537225.0458105877	537225.0458105877	537225.0458105877	537225.0458105877	537225.0458105877
537225.0458105877	537225.0458105877	537225.0458105877	537225.0458105877	537225.0458105877	537225.0458105877	537225.0458105877	537225.0458105877	537225.0458105877	537225.0458105877	537225.0458105877	537225.0458105877	537225.0458105877	537225.0458105877	537225.0458105877	537225.0458105877	537225.0458105877	537225.0458105877	537225.0458105877	537225.0458105877	537225.0458105877	537225.0458105877	537225.0458105877	537225.0458105877	537225.0458105877	537225.0458105877	537225.0458105877	537225.0458105877	537225.0458105877	537225.0458105877
537225.0458105877	537225.0458105877	537225.0458105877	537225.0458105877	537225.0458105877	537225.0458105877	537225.0458105877	537225.0458105877	537225.0458105877	537225.0458105877	537225.0458105877	537225.0458105877	537225.0458105877	537225.0458105877	537225.0458105877	537225.0458105877	537225.0458105877	537225.0458105877	537225.0458105877	537225.0458105877	537225.0458105877	537225.0458105877	537225.0458105877	537225.0458105877	537225.0458105877	537225.0458105877	537225.0458105877	537225.0458105877	537225.0458105877	537225.0458105877
537225.0458105877	537225.0458105877	537225.0458105877	537225.0458105877	537225.0458105877	537225.0458105877	537225.0458105877	537225.0458105877	537225.0458105877	537225.0458105877	537225.0458105877	537225.0458105877	537225.0458105877	537225.0458105877	537225.0458105877	537225.0458105877	537225.0458105877	537225.0458105877	537225.0458105877	537225.0458105877	537225.0458105877	537225.0458105877	537225.0458105877	537225.0458105877	537225.0458105877	537225.0458105877	537225.0458105877	537225.0458105877	537225.0458105877	537225.0458105877
537225.0458105877	537225.0458105877	537225.0458105877	537225.0458105877	537225.0458105877	537225.0458105877	537225.0458105877	537225.0458105877	537225.0458105877	537225.0458105877	537225.0458105877	537225.0458105877	537225.0458105877	537225.0458105877	537225.0458105877	537225.0458105877	537225.0458105877	537225.0458105877	537225.0458105877	537225.0458105877	537225.0458105877	537225.0458105877	537225.0458105877	537225.0458105877	537225.0458105877	537225.0458105877	537225.0458105877	537225.0458105877	537225.0458105877	537225.0458105877
537225.0458105877	537225.0458105877	537225.0458105877	537225.0458105877	537225.0458105877	537225.0458105877	537225.0458105877	537225.0458105877	537225.0458105877	537225.0458105877	537225.0458105877	537225.0458105877	537225.0458105877	537225.0458105877	537225.0458105877	537225.0458105877	537225.0458105877	537225.0458105877	537225.0458105877	537225.0458105877	537225.0458105877	537225.0458105877	537225.0458105877	537225.0458105877	537225.0458105877	537225.0458105877	537225.0458105877	537225.0458105877	537225.0458105877	537225.0458105877
537225.0458105877	537225.0458105877	537225.0458105877	537225.0458105877	537225.0458105877	537225.0458105877	537225.0458105877	537225.0458105877	537225.0458105877	537225.0458105877	537225.0458105877	537225.0458105877	537225.0458105877	537225.0458105877	537225.0458105877	537225.0458105877	537225.0458105877	537225.0458105877	537225.0458105877	537225.0458105877	537225.0458105877	537225.0458105877	537225.0458105877	537225.0458105877	537225.0458105877	537225.0458105877	537225.0458105877	537225.0458105877	537225.0458105877	537225.0458105877
537225.0458105877	537225.0458105877	537225.0458105877	537225.0458105877	537225.0458105877	537225.0458105877	537225.0458105877	537225.0458105877	537225.0458105877	537225.0458105877	537225.0458105877	537225.0458105877	537225.0458105877	537225.0458105877	537225.0458105877	537225.0458105877	537225.0458105877	537225.0458105877	537225.0458105877	537225.0458105877	537225.0458105877	537225.0458105877	537225.0458105877	537225.0458105877	537225.0458105877	537225.0458105877	537225.0458105877	537225.0458105877	537225.0458105877	537225.0458105877
537225.0458105877	537225.0458105877	537225.0458105877	537225.0458105877	537225.0458105877	537225.0458105877	537225.0458105877	537225.0458105877	537225.0458105877	537225.0458105877	537225.0458105877	537225.0458105877	537225.0458105877	537225.0458105877	537225.0458105877	537225.0458105877	537225.0458105877	537225.0458105877	537225.0458105877	537225.0458105877	537225.0458105877	537225.0458105877	537225.0458105877	537225.0458105877	537225.0458105877	537225.0458105877	537225.0458105877	537225.0458105877	537225.0458105877	537225.0458105877
537225.0458105877	537225.0458105877	537225.0458105877	537225.0458105877	537225.0458105877	537225.0458105877	537225.0458105877	537225.0458105877	537225.0458105877	537225.0458105877	537225.0458105877	537225.0458105877	537225.0458105877	537225.0458105877	537225.0458105877	537225.0458105877	537225.0458105877	537225.0458105877	537225.0458105877	537225.0458105877	537225.0458105877	537225.0458105877	537225.0458105877	537225.0458105877	537225.0458105877	537225.0458105877	537225.0458105877	537225.0458105877	537225.0458105877	537225.0458105877
537225.0458105877	537225.0458105877	537225.0458105877	537225.0458105877	537225.0458105877	537225.0458105877	537225.0458105877	537225.0458105877	537225.0458105877	537225.0458105877	537225.0458105877	537225.0458105877	537225.0458105877	537225.0458105877	537225.0458105877	537225.0458105877	537225.0458105877	537225.0458105877	537225.0458105877	537225.0458105877	537225.0458105877	537225.0458105877	537225.0458105877	537225.0458105877	537225.0458105877	537225.0458105877	537225.0458105877	537225.0458105877	537225.0458105877	537225.0458105877
537225.0458105877	537225.0458105877	537225.0458105877	537225.0458105877	537225.0458105877	537225.0458105877	537225.0458105877	537225.0458105877	537225.0458105877	537225.0458105877	537225.0458105877	537225.0458105877	537225.0458105877	537225.0458105877	537225.0458105877	537225.0458105877	537225.0458105877	537225.0458105877	537225.0458105877	537225.0458105877	537225.0458105877	537225.0458105877	537225.0458105877	537225.0458105877	537225.0458105877	537225.0458105877	537225.0458105877	537225.0458105877	537225.0458105877	537225.0458105877
537225.0458105877	537225.0458105877	537225.0458105877	537225.0458105877	537225.0458105877	537225.0458105877	537225.0458105877	537225.0458105877	537225.0458105877	537225.0458105877	537225.0458105877	537225.0458105877	537225.0458105877	537225.0458105877	537225.0458105877	537225.0458105877	537225.0458105877	537225.0458105877	537225.0458105877	537225.0458105877	537225.0458105877	537225.0458105877	537225.0458105877	537225.0458105877	537225.0458105877	537225.0458105877	537225.0458105877	537225.0458105877	537225.0458105877	537225.0458105877
428025.13679869025	428025.13679869025	428025.13679869025	428025.13679869025	428025.13679869025	428025.13679869025	428025.13679869025	428025.13679869025	428025.13679869025	428025.13679869025	428025.13679869025	428025.13679869025	428025.13679869025	428025.13679869025	428025.13679869025	428025.13679869025	428025.13679869025	428025.13679869025	428025.13679869025	428025.13679869025	428025.13679869025	428025.13679869025	428025.13679869025	428025.13679869025	428025.13679869025	428025.13679869025	428025.13679869025	428025.13679869025	428025.13679869025	428025.13679869025
373479.73527503153	373479.73527503153	373479.73527503153	373479.73527503153	373479.73527503153	373479.73527503153	373479.73527503153	373479.73527503153	373479.73527503153	373479.73527503153	373479.73527503153	373479.73527503153	373479.73527503153	373479.73527503153	373479.73527503153	373479.73527503153	373479.73527503153	373479.73527503153	373479.73527503153	373479.73527503153	373479.73527503153	373479.73527503153	373479.73527503153	373479.73527503153	373479.73527503153	373479.73527503153	373479.73527503153	373479.73527503153	373479.73527503153	373479.73527503153
373479.73527503153	373479.73527503153	373479.73527503153	373479.73527503153	373479.73527503153	373479.73527503153	373479.73527503153	373479.73527503153	373479.73527503153	373479.73527503153	373479.73527503153	373479.73527503153	373479.73527503153	373479.73527503153	373479.73527503153	373479.73527503153	373479.73527503153	373479.73527503153	373479.73527503153	373479.73527503153	373479.73527503153	373479.73527503153	373479.73527503153	373479.73527503153	373479.73527503153	373479.73527503153	373479.73527503153	373479.73527503153	373479.73527503153	373479.73527503153
373479.73527503153	373479.73527503153	373479.73527503153	373479.73527503153	373479.73527503153	373479.73527503153	373479.73527503153	373479.73527503153	373479.73527503153	373479.73527503153	373479.73527503153	373479.73527503153	373479.73527503153	373479.73527503153	373479.73527503153	373479.73527503153	373479.73527503153	373479.73527503153	373479.73527503153	373479.73527503153	373479.73527503153	373479.73527503153	373479.73527503153	373479.73527503153	373479.73527503153	373479.73527503153	373479.73527503153	373479.73527503153	373479.73527503153	373479.73527503153
345977.96616685676	345977.96616685676	345977.96616685676	345977.96616685676	345977.96616685676	345977.96616685676	345977.96616685676	345977.96616685676	345977.96616685676	345977.96616685676	345977.96616685676	345977.96616685676	345977.96616685676	345977.96616685676	345977.96616685676	345977.96616685676	345977.96616685676	345977.96616685676	345977.96616685676	345977.96616685676	345977.96616685676	345977.96616685676	345977.96616685676	345977.96616685676	345977.96616685676	345977.96616685676	345977.96616685676	345977.96616685676	345977.96616685676	345977.96616685676
312281.8932792909	312281.8932792909	312281.8932792909	312281.8932792909	312281.8932792909	312281.8932792909	312281.8932792909	312281.8932792909	312281.8932792909	312281.8932792909	312281.8932792909	312281.8932792909	312281.8932792909	312281.8932792909	312281.8932792909	312281.8932792909	312281.8932792909	312281.8932792909	312281.8932792909	312281.8932792909	312281.8932792909	312281.8932792909	312281.8932792909	312281.8932792909	312281.8932792909	312281.8932792909	312281.8932792909	312281.8932792909	312281.8932792909	312281.8932792909
292891.40525776154	292891.40525776154	292891.40525776154	292891.40525776154	292891.40525776154	292891.40525776154	292891.40525776154	292891.40525776154	292891.40525776154	292891.40525776154	292891.40525776154	292891.40525776154	292891.40525776154	292891.40525776154	292891.40525776154	292891.40525776154	292891.40525776154	292891.40525776154	292891.40525776154	292891.40525776154	292891.40525776154	292891.40525776154	292891.40525776154	292891.40525776154	292891.40525776154	292891.40525776154	292891.40525776154	292891.40525776154	292891.40525776154	292891.40525776154
292891.40525776154	292891.40525776154	292891.40525776154	292891.40525776154	292891.40525776154	292891.40525776154	292891.40525776154	292891.40525776154	292891.40525776154	292891.40525776154	292891.40525776154	292891.40525776154	292891.40525776154	292891.40525776154	292891.40525776154	292891.40525776154	292891.40525776154	292891.40525776154	292891.40525776154	292891.40525776154	292891.40525776154	292891.40525776154	292891.40525776154	292891.40525776154	292891.40525776154	292891.40525776154	292891.40525776154	292891.40525776154	292891.40525776154	292891.40525776154
292891.40525776154	292891.40525776154	292891.40525776154	292891.40525776154	292891.40525776154	292891.40525776154	292891.40525776154	292891.40525776154	292891.40525776154	292891.40525776154	292891.40525776154	292891.40525776154	292891.40525776154	292891.40525776154	292891.40525776154	292891.40525776154	292891.40525776154	292891.40525776154	292891.40525776154	292891.40525776154	292891.40525776154	292891.40525776154	292891.40525776154	292891.40525776154	292891.40525776154	292891.40525776154	292891.40525776154	292891.40525776154	292891.40525776154	292891.40525776154
292891.40525776154	292891.40525776154	292891.40525776154	292891.40525776154	292891.40525776154	292891.40525776154	292891.40525776154	292891.40525776154	292891.40525776154	292891.40525776154	292891.40525776154	292891.40525776154	292891.40525776154	292891.40525776154	292891.40525776154	292891.40525776154	292891.40525776154	292891.40525776154	292891.40525776154	292891.40525776154	292891.40525776154	292891.40525776154	292891.40525776154	292891.40525776154	292891.40525776154	292891.40525776154	292891.40525776154	292891.40525776154	292891.40525776154	292891.40525776154
292891.40525776154	292891.40525776154	292891.40525776154	292891.40525776154	292891.40525776154	292891.40525776154	292891.40525776154	292891.40525776154	292891.40525776154	292891.40525776154	292891.40525776154	292891.40525776154	292891.40525776154	292891.40525776154	292891.40525776154	292891.40525776154	292891.40525776154	292891.40525776154	292891.40525776154	292891.40525776154	292891.40525776154	292891.40525776154	292891.40525776154	292891.40525776154	292891.40525776154	292891.40525776154	292891.40525776154	292891.40525776154	292891.40525776154	292891.40525776154
170140.7075878666	170140.7075878666	170140.7075878666	170140.7075878666	170140.7075878666	170140.7075878666	170140.7075878666	170140.7075878666	170140.7075878666	170140.7075878666	170140.7075878666	170140.7075878666	170140.7075878666	170140.7075878666	170140.7075878666	170140.7075878666	170140.7075878666	170140.7075878666	170140.7075878666	170140.7075878666	170140.7075878666	170140.7075878666	170140.7075878666	170140.7075878666	170140.7075878666	170140.7075878666	170140.7075878666	170140.7075878666	170140.7075878666	170140.7075878666
170140.7075878666	170140.7075878666	170140.7075878666	170140.7075878666	170140.7075878666	170140.7075878666	170140.7075878666	170140.7075878666	170140.7075878666	170140.7075878666	170140.7075878666	170140.7075878666	170140.7075878666	170140.7075878666	170140.7075878666	170140.7075878666	170140.7075878666	170140.7075878666	170140.7075878666	170140.7075878666	170140.7075878666	170140.7075878666	170140.7075878666	170140.7075878666	170140.7075878666	170140.7075878666	170140.7075878666	170140.7075878666	170140.7075878666	170140.7075878666
170140.7075878666	170140.7075878666	170140.7075878666	170140.7075878666	170140.7075878666	170140.7075878666	170140.7075878666	170140.7075878666	170140.7075878666	170140.7075878666	170140.7075878666	170140.7075878666	170140.7075878666	170140.7075878666	170140.7075878666	170140.7075878666	170140.7075878666	170140.7075878666	170140.7075878666	170140.7075878666	170140.7075878666	170140.7075878666	170140.7075878666	170140.7075878666	170140.7075878666	170140.7075878666	170140.7075878666	170140.7075878666	170140.7075878666	170140.7075878666
170140.7075878666	170140.7075878666	170140.7075878666	170140.7075878666	170140.7075878666	170140.7075878666	170140.7075878666	170140.7075878666	170140.7075878666	170140.7075878666	170140.7075878666	170140.7075878666	170140.7075878666	170140.7075878666	170140.7075878666	170140.7075878666	170140.7075878666	170140.7075878666	170140.7075878666	170140.7075878666	170140.7075878666	170140.7075878666	170140.7075878666	170140.7075878666	170140.7075878666	170140.7075878666	170140.7075878666	170140.7075878666	170140.7075878666	170140.7075878666
170140.7075878666	170140.7075878666	170140.7075878666	170140.7075878666	170140.7075878666	170140.7075878666	170140.7075878666	170140.7075878666	170140.7075878666	170140.7075878666	170140.7075878666	170140.7075878666	170140.7075878666	170140.7075878666	170140.7075878666	170140.7075878666	170140.7075878666	170140.7075878666	170140.7075878666	170140.7075878666	170140.7075878666	170140.7075878666	170140.7075878666	170140.7075878666	170140.7075878666	170140.7075878666	170140.7075878666	170140.7075878666	170140.7075878666	170140.7075878666
170140.7075878666	170140.7075878666	170140.7075878666	170140.7075878666	170140.7075878666	170140.7075878666	170140.7075878666	170140.7075878666	170140.7075878666	170140.7075878666	170140.7075878666	170140.7075878666	170140.7075878666	170140.7075878666	170140.7075878666	170140.7075878666	170140.7075878666	170140.7075878666	170140.7075878666	170140.7075878666	170140.7075878666	170140.7075878666	170140.7075878666	170140.7075878666	170140.7075878666	170140.7075878666	170140.7075878666	170140.7075878666	170140.7075878666	170140.7075878666
170140.7075878666	170140.7075878666	170140.7075878666	170140.7075878666	170140.7075878666	170140.7075878666	170140.7075878666	170140.7075878666	170140.7075878666	170140.7075878666	170140.7075878666	170140.7075878666	170140.7075878666	170140.7075878666	170140.7075878666	170140.7075878666	170140.7075878666	170140.7075878666	170140.7075878666	170140.7075878666	170140.7075878666	170140.7075878666	170140.7075878666	170140.7075878666	170140.7075878666	170140.7075878666	170140.7075878666	170140.7075878666	170140.7075878666	170140.7075878666
170140.7075878666	170140.7075878666	170140.7075878666	170140.7075878666	170140.7075878666	170140.7075878666	170140.7075878666	170140.7075878666	170140.7075878666	170140.7075878666	170140.7075878666	170140.7075878666	170140.7075878666	170140.7075878666	170140.7075878666	170140.7075878666	170140.7075878666	170140.7075878666	170140.7075878666	170140.7075878666	170140.7075878666	170140.7075878666	170140.7075878666	170140.7075878666	170140.7075878666	170140.7075878666	170140.7075878666	170140.7075878666	170140.7075878666	170140.7075878666
170140.7075878666	170140.7075878666	170140.7075878666	170140.7075878666	170140.7075878666	170140.7075878666	170140.7075878666	170140.7075878666	170140.7075878666	170140.7075878666	170140.7075878666	170140.7075878666	170140.7075878666	170140.7075878666	170140.7075878666	170140.7075878666	170140.7075878666	170140.7075878666	170140.7075878666	170140.7075878666	170140.7075878666	170140.7075878666	170140.7075878666	170140.7075878666	170140.7075878666	170140.7075878666	170140.7075878666	170140.7075878666	170140.7075878666	170140.7075878666
170140.7075878666	170140.7075878666	170140.7075878666	170140.7075878666	170140.7075878666	170140.7075878666	170140.7075878666	170140.7075878666	170140.7075878666	170140.7075878666	170140.7075878666	170140.7075878666	170140.7075878666	170140.7075878666	170140.7075878666	170140.7075878666	170140.7075878666	170140.7075878666	170140.7075878666	170140.7075878666	170140.7075878666	170140.7075878666	170140.7075878666	170140.7075878666	170140.7075878666	170140.7075878666	170140.7075878666	170140.7075878666	170140.7075878666	170140.7075878666
170140.7075878666	170140.7075878666	170140.7075878666	170140.7075878666	170140.7075878666	170140.7075878666	170140.7075878666	170140.7075878666	170140.7075878666	170140.7075878666	170140.7075878666	170140.7075878666	170140.7075878666	170140.7075878666	170140.7075878666	170140.7075878666	170140.7075878666	170140.7075878666	170140.7075878666	170140.7075878666	170140.7075878666	170140.7075878666	170140.7075878666	170140.7075878666	170140.7075878666	170140.7075878666	170140.7075878666	170140.7075878666	170140.7075878666	170140.7075878666
143979.57717432725	143979.57717432725	143979.57717432725	143979.57717432725	143979.57717432725	143979.57717432725	143979.57717432725	143979.57717432725	143979.57717432725	143979.57717432725	143979.57717432725	143979.57717432725	143979.57717432725	143979.57717432725	143979.57717432725	143979.57717432725	143979.57717432725	143979.57717432725	143979.57717432725	143979.57717432725	143979.57717432725	143979.57717432725	143979.57717432725	143979.57717432725	143979.57717432725	143979.57717432725	143979.57717432725	143979.57717432725	143979.57717432725	143979.57717432725
143979.57717432725	143979.57717432725	143979.57717432725	143979.57717432725	143979.57717432725	143979.57717432725	143979.57717432725	143979.57717432725	143979.57717432725	143979.57717432725	143979.57717432725	143979.57717432725	143979.57717432725	143979.57717432725	143979.57717432725	143979.57717432725	143979.57717432725	143979.57717432725	143979.57717432725	143979.57717432725	143979.57717432725	143979.57717432725	143979.57717432725	143979.57717432725	143979.57717432725	143979.57717432725	143979.57717432725	143979.57717432725	143979.57717432725	143979.57717432725
143979.57717432725	143979.57717432725	143979.57717432725	143979.57717432725	143979.57717432725	143979.57717432725	143979.57717432725	143979.57717432725	143979.57717432725	143979.57717432725	143979.57717432725	143979.57717432725	143979.57717432725	143979.57717432725	143979.57717432725	143979.57717432725	143979.57717432725	143979.57717432725	143979.57717432725	143979.57717432725	143979.57717432725	143979.57717432725	143979.57717432725	143979.57717432725	143979.57717432725	143979.57717432725	143979.57717432725	143979.57717432725	143979.57717432725	143979.57717432725
132204.39922412144	132204.39922412144	132204.39922412144	132204.39922412144	132204.39922412144	132204.39922412144	132204.39922412144	132204.39922412144	132204.39922412144	132204.39922412144	132204.39922412144	132204.39922412144	132204.39922412144	132204.39922412144	132204.39922412144	132204.39922412144	132204.39922412144	132204.39922412144	132204.39922412144	132204.39922412144	132204.39922412144	132204.39922412144	132204.39922412144	132204.39922412144	132204.39922412144	132204.39922412144	132204.39922412144	132204.39922412144	132204.39922412144	132204.39922412144
132204.39922412144	132204.39922412144	132204.39922412144	132204.39922412144	132204.39922412144	132204.39922412144	132204.39922412144	132204.39922412144	132204.39922412144	132204.39922412144	132204.39922412144	132204.39922412144	132204.39922412144	132204.39922412144	132204.39922412144	132204.39922412144	132204.39922412144	132204.39922412144	132204.39922412144	132204.39922412144	132204.39922412144	132204.39922412144	132204.39922412144	132204.39922412144	132204.39922412144	132204.39922412144	132204.39922412144	132204.39922412144	132204.39922412144	132204.39922412144
132204.39922412144	132204.39922412144	132204.39922412144	132204.39922412144	132204.39922412144	132204.39922412144	132204.39922412144	132204.39922412144	132204.39922412144	132204.39922412144	132204.39922412144	132204.39922412144	132204.39922412144	132204.39922412144	132204.39922412144	132204.39922412144	132204.39922412144	132204.39922412144	132204.39922412144	132204.39922412144	132204.39922412144	132204.39922412144	132204.39922412144	132204.39922412144	132204.39922412144	132204.39922412144	132204.39922412144	132204.39922412144	132204.39922412144	132204.39922412144
123504.00172291318	123504.00172291318	123504.00172291318	123504.00172291318	123504.00172291318	123504.00172291318	123504.00172291318	123504.00172291318	123504.00172291318	123504.00172291318	123504.00172291318	123504.00172291318	123504.00172291318	123504.00172291318	123504.00172291318	123504.00172291318	123504.00172291318	123504.00172291318	123504.00172291318	123504.00172291318	123504.00172291318	123504.00172291318	123504.00172291318	123504.00172291318	123504.00172291318	123504.00172291318	123504.00172291318	123504.00172291318	123504.00172291318	123504.00172291318
123504.00172291318	123504.00172291318	123504.00172291318	123504.00172291318	123504.00172291318	123504.00172291318	123504.00172291318	123504.00172291318	123504.00172291318	123504.00172291318	123504.00172291318	123504.00172291318	123504.00172291318	123504.00172291318	123504.00172291318	123504.00172291318	123504.00172291318	123504.00172291318	123504.00172291318	123504.00172291318	123504.00172291318	123504.00172291318	123504.00172291318	123504.00172291318	123504.00172291318	123504.00172291318	123504.00172291318	123504.00172291318	123504.00172291318	123504.00172291318
123504.00172291318	123504.00172291318	123504.00172291318	123504.00172291318	123504.00172291318	123504.00172291318	123504.00172291318	123504.00172291318	123504.00172291318	123504.00172291318	123504.00172291318	123504.00172291318	123504.00172291318	123504.00172291318	123504.00172291318	123504.00172291318	123504.00172291318	123504.00172291318	123504.00172291318	123504.00172291318	123504.00172291318	123504.00172291318	123504.00172291318	123504.00172291318	123504.00172291318	123504.00172291318	123504.00172291318	123504.00172291318	123504.00172291318	123504.00172291318
116301.40659973954	116301.40659973954	116301.40659973954	116301.40659973954	116301.40659973954	116301.40659973954	116301.40659973954	116301.40659973954	116301.40659973954	116301.40659973954	116301.40659973954	116301.40659973954	116301.40659973954	116301.40659973954	116301.40659973954	116301.40659973954	116301.40659973954	116301.40659973954	116301.40659973954	116301.40659973954	116301.40659973954	116301.40659973954	116301.40659973954	116301.40659973954	116301.40659973954	116301.40659973954	116301.40659973954	116301.40659973954	116301.40659973954	116301.40659973954
111525.544524831	111525.544524831	111525.544524831	111525.544524831	111525.544524831	111525.544524831	111525.544524831	111525.544524831	111525.544524831	111525.544524831	111525.544524831	111525.544524831	111525.544524831	111525.544524831	111525.544524831	111525.544524831	111525.544524831	111525.544524831	111525.544524831	111525.544524831	111525.544524831	111525.544524831	111525.544524831	111525.544524831	111525.544524831	111525.544524831	111525.544524831	111525.544524831	111525.544524831	111525.544524831
107234.02179065022	107234.02179065022	107234.02179065022	107234.02179065022	107234.02179065022	107234.02179065022	107234.02179065022	107234.02179065022	107234.02179065022	107234.02179065022	107234.02179065022	107234.02179065022	107234.02179065022	107234.02179065022	107234.02179065022	107234.02179065022	107234.02179065022	107234.02179065022	107234.02179065022	107234.02179065022	107234.02179065022	107234.02179065022	107234.02179065022	107234.02179065022	107234.02179065022	107234.02179065022	107234.02179065022	107234.02179065022	107234.02179065022	107234.02179065022
102159.2545605408	102159.2545605408	102159.2545605408	102159.2545605408	102159.2545605408	102159.2545605408	102159.2545605408	102159.2545605408	102159.2545605408	102159.2545605408	102159.2545605408	102159.2545605408	102159.2545605408	102159.2545605408	102159.2545605408	102159.2545605408	102159.2545605408	102159.2545605408	102159.2545605408	102159.2545605408	102159.2545605408	102159.2545605408	102159.2545605408	102159.2545605408	102159.2545605408	102159.2545605408	102159.2545605408	102159.2545605408	102159.2545605408	102159.2545605408
102159.2545605408	102159.2545605408	102159.2545605408	102159.2545605408	102159.2545605408	102159.2545605408	102159.2545605408	102159.2545605408	102159.2545605408	102159.2545605408	102159.2545605408	102159.2545605408	102159.2545605408	102159.2545605408	102159.2545605408	102159.2545605408	102159.2545605408	102159.2545605408	102159.2545605408	102159.2545605408	102159.2545605408	102159.2545605408	102159.2545605408	102159.2545605408	102159.2545605408	102159.2545605408	102159.2545605408	102159.2545605408	102159.2545605408	102159.2545605408
91816.85338796748	91816.85338796748	91816.85338796748	91816.85338796748	91816.85338796748	91816.85338796748	91816.85338796748	91816.85338796748	91816.85338796748	91816.85338796748	91816.85338796748	91816.85338796748	91816.85338796748	91816.85338796748	91816.85338796748	91816.85338796748	91816.85338796748	91816.85338796748	91816.85338796748	91816.85338796748	91816.85338796748	91816.85338796748	91816.85338796748	91816.85338796748	91816.85338796748	91816.85338796748	91816.85338796748	91816.85338796748	91816.85338796748	91816.85338796748
89756.85916340907	89756.85916340907	89756.85916340907	89756.85916340907	89756.85916340907	89756.85916340907	89756.85916340907	89756.85916340907	89756.85916340907	89756.85916340907	89756.85916340907	89756.85916340907	89756.85916340907	89756.85916340907	89756.85916340907	89756.85916340907	89756.85916340907	89756.85916340907	89756.85916340907	89756.85916340907	89756.85916340907	89756.85916340907	89756.85916340907	89756.85916340907	89756.85916340907	89756.85916340907	89756.85916340907	89756.85916340907	89756.85916340907	89756.85916340907
89756.85916340907	89756.85916340907	89756.85916340907	89756.85916340907	89756.85916340907	89756.85916340907	89756.85916340907	89756.85916340907	89756.85916340907	89756.85916340907	89756.85916340907	89756.85916340907	89756.85916340907	89756.85916340907	89756.85916340907	89756.85916340907	89756.85916340907	89756.85916340907	89756.85916340907	89756.85916340907	89756.85916340907	89756.85916340907	89756.85916340907	89756.85916340907	89756.85916340907	89756.85916340907	89756.85916340907	89756.85916340907	89756.85916340907	89756.85916340907
89756.85916340907	89756.85916340907	89756.85916340907	89756.85916340907	89756.85916340907	89756.85916340907	89756.85916340907	89756.85916340907	89756.85916340907	89756.85916340907	89756.85916340907	89756.85916340907	89756.85916340907	89756.85916340907	89756.85916340907	89756.85916340907	89756.85916340907	89756.85916340907	89756.85916340907	89756.85916340907	89756.85916340907	89756.85916340907	89756.85916340907	89756.85916340907	89756.85916340907	89756.85916340907	89756.85916340907	89756.85916340907	89756.85916340907	89756.85916340907
89756.85916340907	89756.85916340907	89756.85916340907	89756.85916340907	89756.85916340907	89756.85916340907	89756.85916340907	89756.85916340907	89756.85916340907	89756.85916340907	89756.85916340907	89756.85916340907	89756.85916340907	89756.85916340907	89756.85916340907	89756.85916340907	89756.85916340907	89756.85916340907	89756.85916340907	89756.85916340907	89756.85916340907	89756.85916340907	89756.85916340907	89756.85916340907	89756.85916340907	89756.85916340907	89756.85916340907	89756.85916340907	89756.85916340907	89756.85916340907
89756.85916340907	89756.85916340907	89756.85916340907	89756.85916340907	89756.85916340907	89756.85916340907	89756.85916340907	89756.85916340907	89756.85916340907	89756.85916340907	89756.85916340907	89756.85916340907	89756.85916340907	89756.85916340907	89756.85916340907	89756.85916340907	89756.85916340907	89756.85916340907	89756.85916340907	89756.85916340907	89756.85916340907	89756.85916340907	89756.85916340907	89756.85916340907	89756.85916340907	89756.85916340907	89756.85916340907	89756.85916340907	89756.85916340907	89756.85916340907
89756.85916340907	89756.85916340907	89756.85916340907	89756.85916340907	89756.85916340907	89756.85916340907	89756.85916340907	89756.85916340907	89756.85916340907	89756.85916340907	89756.85916340907	89756.85916340907	89756.85916340907	89756.85916340907	89756.85916340907	89756.85916340907	89756.85916340907	89756.85916340907	89756.85916340907	89756.85916340907	89756.85916340907	89756.85916340907	89756.85916340907	89756.85916340907	89756.85916340907	89756.85916340907	89756.85916340907	89756.85916340907	89756.85916340907	89756.85916340907
89756.85916340907	89756.85916340907	89756.85916340907	89756.85916340907	89756.85916340907	89756.85916340907	89756.85916340907	89756.85916340907	89756.85916340907	89756.85916340907	89756.85916340907	89756.85916340907	89756.85916340907	89756.85916340907	89756.85916340907	89756.85916340907	89756.85916340907	89756.85916340907	89756.85916340907	89756.85916340907	89756.85916340907	89756.85916340907	89756.85916340907	89756.85916340907	89756.85916340907	89756.85916340907	89756.85916340907	89756.85916340907	89756.85916340907	89756.85916340907
89756.85916340907	89756.85916340907	89756.85916340907	89756.85916340907	89756.85916340907	89756.85916340907	89756.85916340907	89756.85916340907	89756.85916340907	89756.85916340907	89756.85916340907	89756.85916340907	89756.85916340907	89756.85916340907	89756.85916340907	89756.85916340907	89756.85916340907	89756.85916340907	89756.85916340907	89756.85916340907	89756.85916340907	89756.85916340907	89756.85916340907	89756.85916340907	89756.85916340907	89756.85916340907	89756.85916340907	89756.85916340907	89756.85916340907	89756.85916340907
89535.6283698712	89535.6283698712	89535.6283698712	89535.6283698712	89535.6283698712	89535.6283698712	89535.6283698712	89535.6283698712	89535.6283698712	89535.6283698712	89535.6283698712	89535.6283698712	89535.6283698712	89535.6283698712	89535.6283698712	89535.6283698712	89535.6283698712	89535.6283698712	89535.6283698712	89535.6283698712	89535.6283698712	89535.6283698712	89535.6283698712	89535.6283698712	89535.6283698712	89535.6283698712	89535.6283698712	89535.6283698712	89535.6283698712	89535.6283698712
84200.49229075314	84200.49229075314	84200.49229075314	84200.49229075314	84200.49229075314	84200.49229075314	84200.49229075314	84200.49229075314	84200.49229075314	84200.49229075314	84200.49229075314	84200.49229075314	84200.49229075314	84200.49229075314	84200.49229075314	84200.49229075314	84200.49229075314	84200.49229075314	84200.49229075314	84200.49229075314	84200.49229075314	84200.49229075314	84200.49229075314	84200.49229075314	84200.49229075314	84200.49229075314	84200.49229075314	84200.49229075314	84200.49229075314	84200.49229075314
84200.49229075314	84200.49229075314	84200.49229075314	84200.49229075314	84200.49229075314	84200.49229075314	84200.49229075314	84200.49229075314	84200.49229075314	84200.49229075314	84200.49229075314	84200.49229075314	84200.49229075314	84200.49229075314	84200.49229075314	84200.49229075314	84200.49229075314	84200.49229075314	84200.49229075314	84200.49229075314	84200.49229075314	84200.49229075314	84200.49229075314	84200.49229075314	84200.49229075314	84200.49229075314	84200.49229075314	84200.49229075314	84200.49229075314	84200.49229075314
84200.49229075314	84200.49229075314	84200.49229075314	84200.49229075314	84200.49229075314	84200.49229075314	84200.49229075314	84200.49229075314	84200.49229075314	84200.49229075314	84200.49229075314	84200.49229075314	84200.49229075314	84200.49229075314	84200.49229075314	84200.49229075314	84200.49229075314	84200.49229075314	84200.49229075314	84200.49229075314	84200.49229075314	84200.49229075314	84200.49229075314	84200.49229075314	84200.49229075314	84200.49229075314	84200.49229075314	84200.49229075314	84200.49229075314	84200.49229075314
84200.49229075314	84200.49229075314	84200.49229075314	84200.49229075314	84200.49229075314	84200.49229075314	84200.49229075314	84200.49229075314	84200.49229075314	84200.49229075314	84200.49229075314	84200.49229075314	84200.49229075314	84200.49229075314	84200.49229075314	84200.49229075314	84200.49229075314	84200.49229075314	84200.49229075314	84200.49229075314	84200.49229075314	84200.49229075314	84200.49229075314	84200.49229075314	84200.49229075314	84200.49229075314	84200.49229075314	84200.49229075314	84200.49229075314	84200.49229075314
84200.49229075314	84200.49229075314	84200.49229075314	84200.49229075314	84200.49229075314	84200.49229075314	84200.49229075314	84200.49229075314	84200.49229075314	84200.49229075314	84200.49229075314	84200.49229075314	84200.49229075314	84200.49229075314	84200.49229075314	84200.49229075314	84200.49229075314	84200.49229075314	84200.49229075314	84200.49229075314	84200.49229075314	84200.49229075314	84200.49229075314	84200.49229075314	84200.49229075314	84200.49229075314	84200.49229075314	84200.49229075314	84200.49229075314	84200.49229075314
81324.79762675034	81324.79762675034	81324.79762675034	81324.79762675034	81324.79762675034	81324.79762675034	81324.79762675034	81324.79762675034	81324.79762675034	81324.79762675034	81324.79762675034	81324.79762675034	81324.79762675034	81324.79762675034	81324.79762675034	81324.79762675034	81324.79762675034	81324.79762675034	81324.79762675034	81324.79762675034	81324.79762675034	81324.79762675034	81324.79762675034	81324.79762675034	81324.79762675034	81324.79762675034	81324.79762675034	81324.79762675034	81324.79762675034	81324.79762675034
79417.07893277713	79417.07893277713	79417.07893277713	79417.07893277713	79417.07893277713	79417.07893277713	79417.07893277713	79417.07893277713	79417.07893277713	79417.07893277713	79417.07893277713	79417.07893277713	79417.07893277713	79417.07893277713	79417.07893277713	79417.07893277713	79417.07893277713	79417.07893277713	79417.07893277713	79417.07893277713	79417.07893277713	79417.07893277713	79417.07893277713	79417.07893277713	79417.07893277713	79417.07893277713	79417.07893277713	79417.07893277713	79417.07893277713	79417.07893277713
78586.09163673074	78586.09163673074	78586.09163673074	78586.09163673074	78586.09163673074	78586.09163673074	78586.09163673074	78586.09163673074	78586.09163673074	78586.09163673074	78586.09163673074	78586.09163673074	78586.09163673074	78586.09163673074	78586.09163673074	78586.09163673074	78586.09163673074	78586.09163673074	78586.09163673074	78586.09163673074	78586.09163673074	78586.09163673074	78586.09163673074	78586.09163673074	78586.09163673074	78586.09163673074	78586.09163673074	78586.09163673074	78586.09163673074	78586.09163673074
78586.09163673074	78586.09163673074	78586.09163673074	78586.09163673074	78586.09163673074	78586.09163673074	78586.09163673074	78586.09163673074	78586.09163673074	78586.09163673074	78586.09163673074	78586.09163673074	78586.09163673074	78586.09163673074	78586.09163673074	78586.09163673074	78586.09163673074	78586.09163673074	78586.09163673074	78586.09163673074	78586.09163673074	78586.09163673074	78586.09163673074	78586.09163673074	78586.09163673074	78586.09163673074	78586.09163673074	78586.09163673074	78586.09163673074	78586.09163673074
78586.09163673074	78586.09163673074	78586.09163673074	78586.09163673074	78586.09163673074	78586.09163673074	78586.09163673074	78586.09163673074	78586.09163673074	78586.09163673074	78586.09163673074	78586.09163673074	78586.09163673074	78586.09163673074	78586.09163673074	78586.09163673074	78586.09163673074	78586.09163673074	78586.09163673074	78586.09163673074	78586.09163673074	78586.09163673074	78586.09163673074	78586.09163673074	78586.09163673074	78586.09163673074	78586.09163673074	78586.09163673074	78586.09163673074	78586.09163673074
76194.56497669872	76194.56497669872	76194.56497669872	76194.56497669872	76194.56497669872	76194.56497669872	76194.56497669872	76194.56497669872	76194.56497669872	76194.56497669872	76194.56497669872	76194.56497669872	76194.56497669872	76194.56497669872	76194.56497669872	76194.56497669872	76194.56497669872	76194.56497669872	76194.56497669872	76194.56497669872	76194.56497669872	76194.56497669872	76194.56497669872	76194.56497669872	76194.56497669872	76194.56497669872	76194.56497669872	76194.56497669872	76194.56497669872	76194.56497669872
76194.56497669872	76194.56497669872	76194.56497669872	76194.56497669872	76194.56497669872	76194.56497669872	76194.56497669872	76194.56497669872	76194.56497669872	76194.56497669872	76194.56497669872	76194.56497669872	76194.56497669872	76194.56497669872	76194.56497669872	76194.56497669872	76194.56497669872	76194.56497669872	76194.56497669872	76194.56497669872	76194.56497669872	76194.56497669872	76194.56497669872	76194.56497669872	76194.56497669872	76194.56497669872	76194.56497669872	76194.56497669872	76194.56497669872	76194.56497669872
72274.84938721936	72274.84938721936	72274.84938721936	72274.84938721936	72274.84938721936	72274.84938721936	72274.84938721936	72274.84938721936	72274.84938721936	72274.84938721936	72274.84938721936	72274.84938721936	72274.84938721936	72274.84938721936	72274.84938721936	72274.84938721936	72274.84938721936	72274.84938721936	72274.84938721936	72274.84938721936	72274.84938721936	72274.84938721936	72274.84938721936	72274.84938721936	72274.84938721936	72274.84938721936	72274.84938721936	72274.84938721936	72274.84938721936	72274.84938721936
70708.9837264033	70708.9837264033	70708.9837264033	70708.9837264033	70708.9837264033	70708.9837264033	70708.9837264033	70708.9837264033	70708.9837264033	70708.9837264033	70708.9837264033	70708.9837264033	70708.9837264033	70708.9837264033	70708.9837264033	70708.9837264033	70708.9837264033	70708.9837264033	70708.9837264033	70708.9837264033	70708.9837264033	70708.9837264033	70708.9837264033	70708.9837264033	70708.9837264033	70708.9837264033	70708.9837264033	70708.9837264033	70708.9837264033	70708.9837264033
70708.9837264033	70708.9837264033	70708.9837264033	70708.9837264033	70708.9837264033	70708.9837264033	70708.9837264033	70708.9837264033	70708.9837264033	70708.9837264033	70708.9837264033	70708.9837264033	70708.9837264033	70708.9837264033	70708.9837264033	70708.9837264033	70708.9837264033	70708.9837264033	70708.9837264033	70708.9837264033	70708.9837264033	70708.9837264033	70708.9837264033	70708.9837264033	70708.9837264033	70708.9837264033	70708.9837264033	70708.9837264033	70708.9837264033	70708.9837264033
69835.46529414773	69835.46529414773	69835.46529414773	69835.46529414773	69835.46529414773	69835.46529414773	69835.46529414773	69835.46529414773	69835.46529414773	69835.46529414773	69835.46529414773	69835.46529414773	69835.46529414773	69835.46529414773	69835.46529414773	69835.46529414773	69835.46529414773	69835.46529414773	69835.46529414773	69835.46529414773	69835.46529414773	69835.46529414773	69835.46529414773	69835.46529414773	69835.46529414773	69835.46529414773	69835.46529414773	69835.46529414773	69835.46529414773	69835.46529414773
69835.46529414773	69835.46529414773	69835.46529414773	69835.46529414773	69835.46529414773	69835.46529414773	69835.46529414773	69835.46529414773	69835.46529414773	69835.46529414773	69835.46529414773	69835.46529414773	69835.46529414773	69835.46529414773	69835.46529414773	69835.46529414773	69835.46529414773	69835.46529414773	69835.46529414773	69835.46529414773	69835.46529414773	69835.46529414773	69835.46529414773	69835.46529414773	69835.46529414773	69835.46529414773	69835.46529414773	69835.46529414773	69835.46529414773	69835.46529414773
69835.46529414773	69835.46529414773	69835.46529414773	69835.46529414773	69835.46529414773	69835.46529414773	69835.46529414773	69835.46529414773	69835.46529414773	69835.46529414773	69835.46529414773	69835.46529414773	69835.46529414773	69835.46529414773	69835.46529414773	69835.46529414773	69835.46529414773	69835.46529414773	69835.46529414773	69835.46529414773	69835.46529414773	69835.46529414773	69835.46529414773	69835.46529414773	69835.46529414773	69835.46529414773	69835.46529414773	69835.46529414773	69835.46529414773	69835.46529414773
69835.46529414773	69835.46529414773	69835.46529414773	69835.46529414773	69835.46529414773	69835.46529414773	69835.46529414773	69835.46529414773	69835.46529414773	69835.46529414773	69835.46529414773	69835.46529414773	69835.46529414773	69835.46529414773	69835.46529414773	69835.46529414773	69835.46529414773	69835.46529414773	69835.46529414773	69835.46529414773	69835.46529414773	69835.46529414773	69835.46529414773	69835.46529414773	69835.46529414773	69835.46529414773	69835.46529414773	69835.46529414773	69835.46529414773	69835.46529414773
69835.46529414773	69835.46529414773	69835.46529414773	69835.46529414773	69835.46529414773	69835.46529414773	69835.46529414773	69835.46529414773	69835.46529414773	69835.46529414773	69835.46529414773	69835.46529414773	69835.46529414773	69835.46529414773	69835.46529414773	69835.46529414773	69835.46529414773	69835.46529414773	69835.46529414773	69835.46529414773	69835.46529414773	69835.46529414773	69835.46529414773	69835.46529414773	69835.46529414773	69835.46529414773	69835.46529414773	69835.46529414773	69835.46529414773	69835.46529414773
69835.46529414773	69835.46529414773	69835.46529414773	69835.46529414773	69835.46529414773	69835.46529414773	69835.46529414773	69835.46529414773	69835.46529414773	69835.46529414773	69835.46529414773	69835.46529414773	69835.46529414773	69835.46529414773	69835.46529414773	69835.46529414773	69835.46529414773	69835.46529414773	69835.46529414773	69835.46529414773	69835.46529414773	69835.46529414773	69835.46529414773	69835.46529414773	69835.46529414773	69835.46529414773	69835.46529414773	69835.46529414773	69835.46529414773	69835.46529414773
69835.46529414773	69835.46529414773	69835.46529414773	69835.46529414773	69835.46529414773	69835.46529414773	69835.46529414773	69835.46529414773	69835.46529414773	69835.46529414773	69835.46529414773	69835.46529414773	69835.46529414773	69835.46529414773	69835.46529414773	69835.46529414773	69835.46529414773	69835.46529414773	69835.46529414773	69835.46529414773	69835.46529414773	69835.46529414773	69835.46529414773	69835.46529414773	69835.46529414773	69835.46529414773	69835.46529414773	69835.46529414773	69835.46529414773	69835.46529414773
69835.46529414773	69835.46529414773	69835.46529414773	69835.46529414773	69835.46529414773	69835.46529414773	69835.46529414773	69835.46529414773	69835.46529414773	69835.46529414773	69835.46529414773	69835.46529414773	69835.46529414773	69835.46529414773	69835.46529414773	69835.46529414773	69835.46529414773	69835.46529414773	69835.46529414773	69835.46529414773	69835.46529414773	69835.46529414773	69835.46529414773	69835.46529414773	69835.46529414773	69835.46529414773	69835.46529414773	69835.46529414773	69835.46529414773	69835.46529414773
69835.46529414773	69835.46529414773	69835.46529414773	69835.46529414773	69835.46529414773	69835.46529414773	69835.46529414773	69835.46529414773	69835.46529414773	69835.46529414773	69835.46529414773	69835.46529414773	69835.46529414773	69835.46529414773	69835.46529414773	69835.46529414773	69835.46529414773	69835.46529414773	69835.46529414773	69835.46529414773	69835.46529414773	69835.46529414773	69835.46529414773	69835.46529414773	69835.46529414773	69835.46529414773	69835.46529414773	69835.46529414773	69835.46529414773	69835.46529414773
69835.46529414773	69835.46529414773	69835.46529414773	69835.46529414773	69835.46529414773	69835.46529414773	69835.46529414773	69835.46529414773	69835.46529414773	69835.46529414773	69835.46529414773	69835.46529414773	69835.46529414773	69835.46529414773	69835.46529414773	69835.46529414773	69835.46529414773	69835.46529414773	69835.46529414773	69835.46529414773	69835.46529414773	69835.46529414773	69835.46529414773	69835.46529414773	69835.46529414773	69835.46529414773	69835.46529414773	69835.46529414773	69835.46529414773	69835.46529414773
69835.46529414773	69835.46529414773	69835.46529414773	69835.46529414773	69835.46529414773	69835.46529414773	69835.46529414773	69835.46529414773	69835.46529414773	69835.46529414773	69835.46529414773	69835.46529414773	69835.46529414773	69835.46529414773	69835.46529414773	69835.46529414773	69835.46529414773	69835.46529414773	69835.46529414773	69835.46529414773	69835.46529414773	69835.46529414773	69835.46529414773	69835.46529414773	69835.46529414773	69835.46529414773	69835.46529414773	69835.46529414773	69835.46529414773	69835.46529414773
69835.46529414773	69835.46529414773	69835.46529414773	69835.46529414773	69835.46529414773	69835.46529414773	69835.46529414773	69835.46529414773	69835.46529414773	69835.46529414773	69835.46529414773	69835.46529414773	69835.46529414773	69835.46529414773	69835.46529414773	69835.46529414773	69835.46529414773	69835.46529414773	69835.46529414773	69835.46529414773	69835.46529414773	69835.46529414773	69835.46529414773	69835.46529414773	69835.46529414773	69835.46529414773	69835.46529414773	69835.46529414773	69835.46529414773	69835.46529414773
69835.46529414773	69835.46529414773	69835.46529414773	69835.46529414773	69835.46529414773	69835.46529414773	69835.46529414773	69835.46529414773	69835.46529414773	69835.46529414773	69835.46529414773	69835.46529414773	69835.46529414773	69835.46529414773	69835.46529414773	69835.46529414773	69835.46529414773	69835.46529414773	69835.46529414773	69835.46529414773	69835.46529414773	69835.46529414773	69835.46529414773	69835.46529414773	69835.46529414773	69835.46529414773	69835.46529414773	69835.46529414773	69835.46529414773	69835.46529414773
69835.46529414773	69835.46529414773	69835.46529414773	69835.46529414773	69835.46529414773	69835.46529414773	69835.46529414773	69835.46529414773	69835.46529414773	69835.46529414773	69835.46529414773	69835.46529414773	69835.46529414773	69835.46529414773	69835.46529414773	69835.46529414773	69835.46529414773	69835.46529414773	69835.46529414773	69835.46529414773	69835.46529414773	69835.46529414773	69835.46529414773	69835.46529414773	69835.46529414773	69835.46529414773	69835.46529414773	69835.46529414773	69835.46529414773	69835.46529414773
68138.15672549317	68138.15672549317	68138.15672549317	68138.15672549317	68138.15672549317	68138.15672549317	68138.15672549317	68138.15672549317	68138.15672549317	68138.15672549317	68138.15672549317	68138.15672549317	68138.15672549317	68138.15672549317	68138.15672549317	68138.15672549317	68138.15672549317	68138.15672549317	68138.15672549317	68138.15672549317	68138.15672549317	68138.15672549317	68138.15672549317	68138.15672549317	68138.15672549317	68138.15672549317	68138.15672549317	68138.15672549317	68138.15672549317	68138.15672549317
68138.15672549317	68138.15672549317	68138.15672549317	68138.15672549317	68138.15672549317	68138.15672549317	68138.15672549317	68138.15672549317	68138.15672549317	68138.15672549317	68138.15672549317	68138.15672549317	68138.15672549317	68138.15672549317	68138.15672549317	68138.15672549317	68138.15672549317	68138.15672549317	68138.15672549317	68138.15672549317	68138.15672549317	68138.15672549317	68138.15672549317	68138.15672549317	68138.15672549317	68138.15672549317	68138.15672549317	68138.15672549317	68138.15672549317	68138.15672549317
66572.06206189166	66572.06206189166	66572.06206189166	66572.06206189166	66572.06206189166	66572.06206189166	66572.06206189166	66572.06206189166	66572.06206189166	66572.06206189166	66572.06206189166	66572.06206189166	66572.06206189166	66572.06206189166	66572.06206189166	66572.06206189166	66572.06206189166	66572.06206189166	66572.06206189166	66572.06206189166	66572.06206189166	66572.06206189166	66572.06206189166	66572.06206189166	66572.06206189166	66572.06206189166	66572.06206189166	66572.06206189166	66572.06206189166	66572.06206189166
66572.06206189166	66572.06206189166	66572.06206189166	66572.06206189166	66572.06206189166	66572.06206189166	66572.06206189166	66572.06206189166	66572.06206189166	66572.06206189166	66572.06206189166	66572.06206189166	66572.06206189166	66572.06206189166	66572.06206189166	66572.06206189166	66572.06206189166	66572.06206189166	66572.06206189166	66572.06206189166	66572.06206189166	66572.06206189166	66572.06206189166	66572.06206189166	66572.06206189166	66572.06206189166	66572.06206189166	66572.06206189166	66572.06206189166	66572.06206189166
66572.06206189166	66572.06206189166	66572.06206189166	66572.06206189166	66572.06206189166	66572.06206189166	66572.06206189166	66572.06206189166	66572.06206189166	66572.06206189166	66572.06206189166	66572.06206189166	66572.06206189166	66572.06206189166	66572.06206189166	66572.06206189166	66572.06206189166	66572.06206189166	66572.06206189166	66572.06206189166	66572.06206189166	66572.06206189166	66572.06206189166	66572.06206189166	66572.06206189166	66572.06206189166	66572.06206189166	66572.06206189166	66572.06206189166	66572.06206189166
66572.06206189166	66572.06206189166	66572.06206189166	66572.06206189166	66572.06206189166	66572.06206189166	66572.06206189166	66572.06206189166	66572.06206189166	66572.06206189166	66572.06206189166	66572.06206189166	66572.06206189166	66572.06206189166	66572.06206189166	66572.06206189166	66572.06206189166	66572.06206189166	66572.06206189166	66572.06206189166	66572.06206189166	66572.06206189166	66572.06206189166	66572.06206189166	66572.06206189166	66572.06206189166	66572.06206189166	66572.06206189166	66572.06206189166	66572.06206189166
66572.06206189166	66572.06206189166	66572.06206189166	66572.06206189166	66572.06206189166	66572.06206189166	66572.06206189166	66572.06206189166	66572.06206189166	66572.06206189166	66572.06206189166	66572.06206189166	66572.06206189166	66572.06206189166	66572.06206189166	66572.06206189166	66572.06206189166	66572.06206189166	66572.06206189166	66572.06206189166	66572.06206189166	66572.06206189166	66572.06206189166	66572.06206189166	66572.06206189166	66572.06206189166	66572.06206189166	66572.06206189166	66572.06206189166	66572.06206189166
66572.06206189166	66572.06206189166	66572.06206189166	66572.06206189166	66572.06206189166	66572.06206189166	66572.06206189166	66572.06206189166	66572.06206189166	66572.06206189166	66572.06206189166	66572.06206189166	66572.06206189166	66572.06206189166	66572.06206189166	66572.06206189166	66572.06206189166	66572.06206189166	66572.06206189166	66572.06206189166	66572.06206189166	66572.06206189166	66572.06206189166	66572.06206189166	66572.06206189166	66572.06206189166	66572.06206189166	66572.06206189166	66572.06206189166	66572.06206189166
65393.89664120577	65393.89664120577	65393.89664120577	65393.89664120577	65393.89664120577	65393.89664120577	65393.89664120577	65393.89664120577	65393.89664120577	65393.89664120577	65393.89664120577	65393.89664120577	65393.89664120577	65393.89664120577	65393.89664120577	65393.89664120577	65393.89664120577	65393.89664120577	65393.89664120577	65393.89664120577	65393.89664120577	65393.89664120577	65393.89664120577	65393.89664120577	65393.89664120577	65393.89664120577	65393.89664120577	65393.89664120577	65393.89664120577	65393.89664120577
65393.89664120577	65393.89664120577	65393.89664120577	65393.89664120577	65393.89664120577	65393.89664120577	65393.89664120577	65393.89664120577	65393.89664120577	65393.89664120577	65393.89664120577	65393.89664120577	65393.89664120577	65393.89664120577	65393.89664120577	65393.89664120577	65393.89664120577	65393.89664120577	65393.89664120577	65393.89664120577	65393.89664120577	65393.89664120577	65393.89664120577	65393.89664120577	65393.89664120577	65393.89664120577	65393.89664120577	65393.89664120577	65393.89664120577	65393.89664120577
65393.89664120577	65393.89664120577	65393.89664120577	65393.89664120577	65393.89664120577	65393.89664120577	65393.89664120577	65393.89664120577	65393.89664120577	65393.89664120577	65393.89664120577	65393.89664120577	65393.89664120577	65393.89664120577	65393.89664120577	65393.89664120577	65393.89664120577	65393.89664120577	65393.89664120577	65393.89664120577	65393.89664120577	65393.89664120577	65393.89664120577	65393.89664120577	65393.89664120577	65393.89664120577	65393.89664120577	65393.89664120577	65393.89664120577	65393.89664120577
65393.89664120577	65393.89664120577	65393.89664120577	65393.89664120577	65393.89664120577	65393.89664120577	65393.89664120577	65393.89664120577	65393.89664120577	65393.89664120577	65393.89664120577	65393.89664120577	65393.89664120577	65393.89664120577	65393.89664120577	65393.89664120577	65393.89664120577	65393.89664120577	65393.89664120577	65393.89664120577	65393.89664120577	65393.89664120577	65393.89664120577	65393.89664120577	65393.89664120577	65393.89664120577	65393.89664120577	65393.89664120577	65393.89664120577	65393.89664120577
65393.89664120577	65393.89664120577	65393.89664120577	65393.89664120577	65393.89664120577	65393.89664120577	65393.89664120577	65393.89664120577	65393.89664120577	65393.89664120577	65393.89664120577	65393.89664120577	65393.89664120577	65393.89664120577	65393.89664120577	65393.89664120577	65393.89664120577	65393.89664120577	65393.89664120577	65393.89664120577	65393.89664120577	65393.89664120577	65393.89664120577	65393.89664120577	65393.89664120577	65393.89664120577	65393.89664120577	65393.89664120577	65393.89664120577	65393.89664120577
65393.89664120577	65393.89664120577	65393.89664120577	65393.89664120577	65393.89664120577	65393.89664120577	65393.89664120577	65393.89664120577	65393.89664120577	65393.89664120577	65393.89664120577	65393.89664120577	65393.89664120577	65393.89664120577	65393.89664120577	65393.89664120577	65393.89664120577	65393.89664120577	65393.89664120577	65393.89664120577	65393.89664120577	65393.89664120577	65393.89664120577	65393.89664120577	65393.89664120577	65393.89664120577	65393.89664120577	65393.89664120577	65393.89664120577	65393.89664120577
64238.79516349616	64238.79516349616	64238.79516349616	64238.79516349616	64238.79516349616	64238.79516349616	64238.79516349616	64238.79516349616	64238.79516349616	64238.79516349616	64238.79516349616	64238.79516349616	64238.79516349616	64238.79516349616	64238.79516349616	64238.79516349616	64238.79516349616	64238.79516349616	64238.79516349616	64238.79516349616	64238.79516349616	64238.79516349616	64238.79516349616	64238.79516349616	64238.79516349616	64238.79516349616	64238.79516349616	64238.79516349616	64238.79516349616	64238.79516349616
63556.104505951196	63556.104505951196	63556.104505951196	63556.104505951196	63556.104505951196	63556.104505951196	63556.104505951196	63556.104505951196	63556.104505951196	63556.104505951196	63556.104505951196	63556.104505951196	63556.104505951196	63556.104505951196	63556.104505951196	63556.104505951196	63556.104505951196	63556.104505951196	63556.104505951196	63556.104505951196	63556.104505951196	63556.104505951196	63556.104505951196	63556.104505951196	63556.104505951196	63556.104505951196	63556.104505951196	63556.104505951196	63556.104505951196	63556.104505951196
63556.104505951196	63556.104505951196	63556.104505951196	63556.104505951196	63556.104505951196	63556.104505951196	63556.104505951196	63556.104505951196	63556.104505951196	63556.104505951196	63556.104505951196	63556.104505951196	63556.104505951196	63556.104505951196	63556.104505951196	63556.104505951196	63556.104505951196	63556.104505951196	63556.104505951196	63556.104505951196	63556.104505951196	63556.104505951196	63556.104505951196	63556.104505951196	63556.104505951196	63556.104505951196	63556.104505951196	63556.104505951196	63556.104505951196	63556.104505951196
63330.2109385053	63330.2109385053	63330.2109385053	63330.2109385053	63330.2109385053	63330.2109385053	63330.2109385053	63330.2109385053	63330.2109385053	63330.2109385053	63330.2109385053	63330.2109385053	63330.2109385053	63330.2109385053	63330.2109385053	63330.2109385053	63330.2109385053	63330.2109385053	63330.2109385053	63330.2109385053	63330.2109385053	63330.2109385053	63330.2109385053	63330.2109385053	63330.2109385053	63330.2109385053	63330.2109385053	63330.2109385053	63330.2109385053	63330.2109385053
63330.2109385053	63330.2109385053	63330.2109385053	63330.2109385053	63330.2109385053	63330.2109385053	63330.2109385053	63330.2109385053	63330.2109385053	63330.2109385053	63330.2109385053	63330.2109385053	63330.2109385053	63330.2109385053	63330.2109385053	63330.2109385053	63330.2109385053	63330.2109385053	63330.2109385053	63330.2109385053	63330.2109385053	63330.2109385053	63330.2109385053	63330.2109385053	63330.2109385053	63330.2109385053	63330.2109385053	63330.2109385053	63330.2109385053	63330.2109385053
62256.23963588912	62256.23963588912	62256.23963588912	62256.23963588912	62256.23963588912	62256.23963588912	62256.23963588912	62256.23963588912	62256.23963588912	62256.23963588912	62256.23963588912	62256.23963588912	62256.23963588912	62256.23963588912	62256.23963588912	62256.23963588912	62256.23963588912	62256.23963588912	62256.23963588912	62256.23963588912	62256.23963588912	62256.23963588912	62256.23963588912	62256.23963588912	62256.23963588912	62256.23963588912	62256.23963588912	62256.23963588912	62256.23963588912	62256.23963588912
61951.707665346235	61951.707665346235	61951.707665346235	61951.707665346235	61951.707665346235	61951.707665346235	61951.707665346235	61951.707665346235	61951.707665346235	61951.707665346235	61951.707665346235	61951.707665346235	61951.707665346235	61951.707665346235	61951.707665346235	61951.707665346235	61951.707665346235	61951.707665346235	61951.707665346235	61951.707665346235	61951.707665346235	61951.707665346235	61951.707665346235	61951.707665346235	61951.707665346235	61951.707665346235	61951.707665346235	61951.707665346235	61951.707665346235	61951.707665346235
61209.84502224699	61209.84502224699	61209.84502224699	61209.84502224699	61209.84502224699	61209.84502224699	61209.84502224699	61209.84502224699	61209.84502224699	61209.84502224699	61209.84502224699	61209.84502224699	61209.84502224699	61209.84502224699	61209.84502224699	61209.84502224699	61209.84502224699	61209.84502224699	61209.84502224699	61209.84502224699	61209.84502224699	61209.84502224699	61209.84502224699	61209.84502224699	61209.84502224699	61209.84502224699	61209.84502224699	61209.84502224699	61209.84502224699	61209.84502224699
61209.84502224699	61209.84502224699	61209.84502224699	61209.84502224699	61209.84502224699	61209.84502224699	61209.84502224699	61209.84502224699	61209.84502224699	61209.84502224699	61209.84502224699	61209.84502224699	61209.84502224699	61209.84502224699	61209.84502224699	61209.84502224699	61209.84502224699	61209.84502224699	61209.84502224699	61209.84502224699	61209.84502224699	61209.84502224699	61209.84502224699	61209.84502224699	61209.84502224699	61209.84502224699	61209.84502224699	61209.84502224699	61209.84502224699	61209.84502224699
61094.88306428346	61094.88306428346	61094.88306428346	61094.88306428346	61094.88306428346	61094.88306428346	61094.88306428346	61094.88306428346	61094.88306428346	61094.88306428346	61094.88306428346	61094.88306428346	61094.88306428346	61094.88306428346	61094.88306428346	61094.88306428346	61094.88306428346	61094.88306428346	61094.88306428346	61094.88306428346	61094.88306428346	61094.88306428346	61094.88306428346	61094.88306428346	61094.88306428346	61094.88306428346	61094.88306428346	61094.88306428346	61094.88306428346	61094.88306428346
61094.88306428346	61094.88306428346	61094.88306428346	61094.88306428346	61094.88306428346	61094.88306428346	61094.88306428346	61094.88306428346	61094.88306428346	61094.88306428346	61094.88306428346	61094.88306428346	61094.88306428346	61094.88306428346	61094.88306428346	61094.88306428346	61094.88306428346	61094.88306428346	61094.88306428346	61094.88306428346	61094.88306428346	61094.88306428346	61094.88306428346	61094.88306428346	61094.88306428346	61094.88306428346	61094.88306428346	61094.88306428346	61094.88306428346	61094.88306428346
61094.88306428346	61094.88306428346	61094.88306428346	61094.88306428346	61094.88306428346	61094.88306428346	61094.88306428346	61094.88306428346	61094.88306428346	61094.88306428346	61094.88306428346	61094.88306428346	61094.88306428346	61094.88306428346	61094.88306428346	61094.88306428346	61094.88306428346	61094.88306428346	61094.88306428346	61094.88306428346	61094.88306428346	61094.88306428346	61094.88306428346	61094.88306428346	61094.88306428346	61094.88306428346	61094.88306428346	61094.88306428346	61094.88306428346	61094.88306428346
60298.99633034431	60298.99633034431	60298.99633034431	60298.99633034431	60298.99633034431	60298.99633034431	60298.99633034431	60298.99633034431	60298.99633034431	60298.99633034431	60298.99633034431	60298.99633034431	60298.99633034431	60298.99633034431	60298.99633034431	60298.99633034431	60298.99633034431	60298.99633034431	60298.99633034431	60298.99633034431	60298.99633034431	60298.99633034431	60298.99633034431	60298.99633034431	60298.99633034431	60298.99633034431	60298.99633034431	60298.99633034431	60298.99633034431	60298.99633034431
59818.988352141554	59818.988352141554	59818.988352141554	59818.988352141554	59818.988352141554	59818.988352141554	59818.988352141554	59818.988352141554	59818.988352141554	59818.988352141554	59818.988352141554	59818.988352141554	59818.988352141554	59818.988352141554	59818.988352141554	59818.988352141554	59818.988352141554	59818.988352141554	59818.988352141554	59818.988352141554	59818.988352141554	59818.988352141554	59818.988352141554	59818.988352141554	59818.988352141554	59818.988352141554	59818.988352141554	59818.988352141554	59818.988352141554	59818.988352141554
59818.988352141554	59818.988352141554	59818.988352141554	59818.988352141554	59818.988352141554	59818.988352141554	59818.988352141554	59818.988352141554	59818.988352141554	59818.988352141554	59818.988352141554	59818.988352141554	59818.988352141554	59818.988352141554	59818.988352141554	59818.988352141554	59818.988352141554	59818.988352141554	59818.988352141554	59818.988352141554	59818.988352141554	59818.988352141554	59818.988352141554	59818.988352141554	59818.988352141554	59818.988352141554	59818.988352141554	59818.988352141554	59818.988352141554	59818.988352141554
59818.988352141554	59818.988352141554	59818.988352141554	59818.988352141554	59818.988352141554	59818.988352141554	59818.988352141554	59818.988352141554	59818.988352141554	59818.988352141554	59818.988352141554	59818.988352141554	59818.988352141554	59818.988352141554	59818.988352141554	59818.988352141554	59818.988352141554	59818.988352141554	59818.988352141554	59818.988352141554	59818.988352141554	59818.988352141554	59818.988352141554	59818.988352141554	59818.988352141554	59818.988352141554	59818.988352141554	59818.988352141554	59818.988352141554	59818.988352141554
59650.85870692975	59650.85870692975	59650.85870692975	59650.85870692975	59650.85870692975	59650.85870692975	59650.85870692975	59650.85870692975	59650.85870692975	59650.85870692975	59650.85870692975	59650.85870692975	59650.85870692975	59650.85870692975	59650.85870692975	59650.85870692975	59650.85870692975	59650.85870692975	59650.85870692975	59650.85870692975	59650.85870692975	59650.85870692975	59650.85870692975	59650.85870692975	59650.85870692975	59650.85870692975	59650.85870692975	59650.85870692975	59650.85870692975	59650.85870692975
59199.738807270114	59199.738807270114	59199.738807270114	59199.738807270114	59199.738807270114	59199.738807270114	59199.738807270114	59199.738807270114	59199.738807270114	59199.738807270114	59199.738807270114	59199.738807270114	59199.738807270114	59199.738807270114	59199.738807270114	59199.738807270114	59199.738807270114	59199.738807270114	59199.738807270114	59199.738807270114	59199.738807270114	59199.738807270114	59199.738807270114	59199.738807270114	59199.738807270114	59199.738807270114	59199.738807270114	59199.738807270114	59199.738807270114	59199.738807270114
59199.738807270114	59199.738807270114	59199.738807270114	59199.738807270114	59199.738807270114	59199.738807270114	59199.738807270114	59199.738807270114	59199.738807270114	59199.738807270114	59199.738807270114	59199.738807270114	59199.738807270114	59199.738807270114	59199.738807270114	59199.738807270114	59199.738807270114	59199.738807270114	59199.738807270114	59199.738807270114	59199.738807270114	59199.738807270114	59199.738807270114	59199.738807270114	59199.738807270114	59199.738807270114	59199.738807270114	59199.738807270114	59199.738807270114	59199.738807270114
59199.738807270114	59199.738807270114	59199.738807270114	59199.738807270114	59199.738807270114	59199.738807270114	59199.738807270114	59199.738807270114	59199.738807270114	59199.738807270114	59199.738807270114	59199.738807270114	59199.738807270114	59199.738807270114	59199.738807270114	59199.738807270114	59199.738807270114	59199.738807270114	59199.738807270114	59199.738807270114	59199.738807270114	59199.738807270114	59199.738807270114	59199.738807270114	59199.738807270114	59199.738807270114	59199.738807270114	59199.738807270114	59199.738807270114	59199.738807270114
58832.594226912544	58832.594226912544	58832.594226912544	58832.594226912544	58832.594226912544	58832.594226912544	58832.594226912544	58832.594226912544	58832.594226912544	58832.594226912544	58832.594226912544	58832.594226912544	58832.594226912544	58832.594226912544	58832.594226912544	58832.594226912544	58832.594226912544	58832.594226912544	58832.594226912544	58832.594226912544	58832.594226912544	58832.594226912544	58832.594226912544	58832.594226912544	58832.594226912544	58832.594226912544	58832.594226912544	58832.594226912544	58832.594226912544	58832.594226912544
58832.594226912544	58832.594226912544	58832.594226912544	58832.594226912544	58832.594226912544	58832.594226912544	58832.594226912544	58832.594226912544	58832.594226912544	58832.594226912544	58832.594226912544	58832.594226912544	58832.594226912544	58832.594226912544	58832.594226912544	58832.594226912544	58832.594226912544	58832.594226912544	58832.594226912544	58832.594226912544	58832.594226912544	58832.594226912544	58832.594226912544	58832.594226912544	58832.594226912544	58832.594226912544	58832.594226912544	58832.594226912544	58832.594226912544	58832.594226912544
58764.94904462385	58764.94904462385	58764.94904462385	58764.94904462385	58764.94904462385	58764.94904462385	58764.94904462385	58764.94904462385	58764.94904462385	58764.94904462385	58764.94904462385	58764.94904462385	58764.94904462385	58764.94904462385	58764.94904462385	58764.94904462385	58764.94904462385	58764.94904462385	58764.94904462385	58764.94904462385	58764.94904462385	58764.94904462385	58764.94904462385	58764.94904462385	58764.94904462385	58764.94904462385	58764.94904462385	58764.94904462385	58764.94904462385	58764.94904462385
58764.94904462385	58764.94904462385	58764.94904462385	58764.94904462385	58764.94904462385	58764.94904462385	58764.94904462385	58764.94904462385	58764.94904462385	58764.94904462385	58764.94904462385	58764.94904462385	58764.94904462385	58764.94904462385	58764.94904462385	58764.94904462385	58764.94904462385	58764.94904462385	58764.94904462385	58764.94904462385	58764.94904462385	58764.94904462385	58764.94904462385	58764.94904462385	58764.94904462385	58764.94904462385	58764.94904462385	58764.94904462385	58764.94904462385	58764.94904462385
58445.46571683518	58445.46571683518	58445.46571683518	58445.46571683518	58445.46571683518	58445.46571683518	58445.46571683518	58445.46571683518	58445.46571683518	58445.46571683518	58445.46571683518	58445.46571683518	58445.46571683518	58445.46571683518	58445.46571683518	58445.46571683518	58445.46571683518	58445.46571683518	58445.46571683518	58445.46571683518	58445.46571683518	58445.46571683518	58445.46571683518	58445.46571683518	58445.46571683518	58445.46571683518	58445.46571683518	58445.46571683518	58445.46571683518	58445.46571683518
57311.99490983962	57311.99490983962	57311.99490983962	57311.99490983962	57311.99490983962	57311.99490983962	57311.99490983962	57311.99490983962	57311.99490983962	57311.99490983962	57311.99490983962	57311.99490983962	57311.99490983962	57311.99490983962	57311.99490983962	57311.99490983962	57311.99490983962	57311.99490983962	57311.99490983962	57311.99490983962	57311.99490983962	57311.99490983962	57311.99490983962	57311.99490983962	57311.99490983962	57311.99490983962	57311.99490983962	57311.99490983962	57311.99490983962	57311.99490983962
57311.99490983962	57311.99490983962	57311.99490983962	57311.99490983962	57311.99490983962	57311.99490983962	57311.99490983962	57311.99490983962	57311.99490983962	57311.99490983962	57311.99490983962	57311.99490983962	57311.99490983962	57311.99490983962	57311.99490983962	57311.99490983962	57311.99490983962	57311.99490983962	57311.99490983962	57311.99490983962	57311.99490983962	57311.99490983962	57311.99490983962	57311.99490983962	57311.99490983962	57311.99490983962	57311.99490983962	57311.99490983962	57311.99490983962	57311.99490983962
57311.99490983962	57311.99490983962	57311.99490983962	57311.99490983962	57311.99490983962	57311.99490983962	57311.99490983962	57311.99490983962	57311.99490983962	57311.99490983962	57311.99490983962	57311.99490983962	57311.99490983962	57311.99490983962	57311.99490983962	57311.99490983962	57311.99490983962	57311.99490983962	57311.99490983962	57311.99490983962	57311.99490983962	57311.99490983962	57311.99490983962	57311.99490983962	57311.99490983962	57311.99490983962	57311.99490983962	57311.99490983962	57311.99490983962	57311.99490983962
56543.49071182112	56543.49071182112	56543.49071182112	56543.49071182112	56543.49071182112	56543.49071182112	56543.49071182112	56543.49071182112	56543.49071182112	56543.49071182112	56543.49071182112	56543.49071182112	56543.49071182112	56543.49071182112	56543.49071182112	56543.49071182112	56543.49071182112	56543.49071182112	56543.49071182112	56543.49071182112	56543.49071182112	56543.49071182112	56543.49071182112	56543.49071182112	56543.49071182112	56543.49071182112	56543.49071182112	56543.49071182112	56543.49071182112	56543.49071182112
56543.49071182112	56543.49071182112	56543.49071182112	56543.49071182112	56543.49071182112	56543.49071182112	56543.49071182112	56543.49071182112	56543.49071182112	56543.49071182112	56543.49071182112	56543.49071182112	56543.49071182112	56543.49071182112	56543.49071182112	56543.49071182112	56543.49071182112	56543.49071182112	56543.49071182112	56543.49071182112	56543.49071182112	56543.49071182112	56543.49071182112	56543.49071182112	56543.49071182112	56543.49071182112	56543.49071182112	56543.49071182112	56543.49071182112	56543.49071182112
56543.49071182112	56543.49071182112	56543.49071182112	56543.49071182112	56543.49071182112	56543.49071182112	56543.49071182112	56543.49071182112	56543.49071182112	56543.49071182112	56543.49071182112	56543.49071182112	56543.49071182112	56543.49071182112	56543.49071182112	56543.49071182112	56543.49071182112	56543.49071182112	56543.49071182112	56543.49071182112	56543.49071182112	56543.49071182112	56543.49071182112	56543.49071182112	56543.49071182112	56543.49071182112	56543.49071182112	56543.49071182112	56543.49071182112	56543.49071182112
56543.49071182112	56543.49071182112	56543.49071182112	56543.49071182112	56543.49071182112	56543.49071182112	56543.49071182112	56543.49071182112	56543.49071182112	56543.49071182112	56543.49071182112	56543.49071182112	56543.49071182112	56543.49071182112	56543.49071182112	56543.49071182112	56543.49071182112	56543.49071182112	56543.49071182112	56543.49071182112	56543.49071182112	56543.49071182112	56543.49071182112	56543.49071182112	56543.49071182112	56543.49071182112	56543.49071182112	56543.49071182112	56543.49071182112	56543.49071182112
56525.54128975603	56525.54128975603	56525.54128975603	56525.54128975603	56525.54128975603	56525.54128975603	56525.54128975603	56525.54128975603	56525.54128975603	56525.54128975603	56525.54128975603	56525.54128975603	56525.54128975603	56525.54128975603	56525.54128975603	56525.54128975603	56525.54128975603	56525.54128975603	56525.54128975603	56525.54128975603	56525.54128975603	56525.54128975603	56525.54128975603	56525.54128975603	56525.54128975603	56525.54128975603	56525.54128975603	56525.54128975603	56525.54128975603	56525.54128975603
55375.92546868251	55375.92546868251	55375.92546868251	55375.92546868251	55375.92546868251	55375.92546868251	55375.92546868251	55375.92546868251	55375.92546868251	55375.92546868251	55375.92546868251	55375.92546868251	55375.92546868251	55375.92546868251	55375.92546868251	55375.92546868251	55375.92546868251	55375.92546868251	55375.92546868251	55375.92546868251	55375.92546868251	55375.92546868251	55375.92546868251	55375.92546868251	55375.92546868251	55375.92546868251	55375.92546868251	55375.92546868251	55375.92546868251	55375.92546868251
55375.92546868251	55375.92546868251	55375.92546868251	55375.92546868251	55375.92546868251	55375.92546868251	55375.92546868251	55375.92546868251	55375.92546868251	55375.92546868251	55375.92546868251	55375.92546868251	55375.92546868251	55375.92546868251	55375.92546868251	55375.92546868251	55375.92546868251	55375.92546868251	55375.92546868251	55375.92546868251	55375.92546868251	55375.92546868251	55375.92546868251	55375.92546868251	55375.92546868251	55375.92546868251	55375.92546868251	55375.92546868251	55375.92546868251	55375.92546868251
55375.92546868251	55375.92546868251	55375.92546868251	55375.92546868251	55375.92546868251	55375.92546868251	55375.92546868251	55375.92546868251	55375.92546868251	55375.92546868251	55375.92546868251	55375.92546868251	55375.92546868251	55375.92546868251	55375.92546868251	55375.92546868251	55375.92546868251	55375.92546868251	55375.92546868251	55375.92546868251	55375.92546868251	55375.92546868251	55375.92546868251	55375.92546868251	55375.92546868251	55375.92546868251	55375.92546868251	55375.92546868251	55375.92546868251	55375.92546868251
55375.92546868251	55375.92546868251	55375.92546868251	55375.92546868251	55375.92546868251	55375.92546868251	55375.92546868251	55375.92546868251	55375.92546868251	55375.92546868251	55375.92546868251	55375.92546868251	55375.92546868251	55375.92546868251	55375.92546868251	55375.92546868251	55375.92546868251	55375.92546868251	55375.92546868251	55375.92546868251	55375.92546868251	55375.92546868251	55375.92546868251	55375.92546868251	55375.92546868251	55375.92546868251	55375.92546868251	55375.92546868251	55375.92546868251	55375.92546868251
55059.69000263653	55059.69000263653	55059.69000263653	55059.69000263653	55059.69000263653	55059.69000263653	55059.69000263653	55059.69000263653	55059.69000263653	55059.69000263653	55059.69000263653	55059.69000263653	55059.69000263653	55059.69000263653	55059.69000263653	55059.69000263653	55059.69000263653	55059.69000263653	55059.69000263653	55059.69000263653	55059.69000263653	55059.69000263653	55059.69000263653	55059.69000263653	55059.69000263653	55059.69000263653	55059.69000263653	55059.69000263653	55059.69000263653	55059.69000263653
55059.69000263653	55059.69000263653	55059.69000263653	55059.69000263653	55059.69000263653	55059.69000263653	55059.69000263653	55059.69000263653	55059.69000263653	55059.69000263653	55059.69000263653	55059.69000263653	55059.69000263653	55059.69000263653	55059.69000263653	55059.69000263653	55059.69000263653	55059.69000263653	55059.69000263653	55059.69000263653	55059.69000263653	55059.69000263653	55059.69000263653	55059.69000263653	55059.69000263653	55059.69000263653	55059.69000263653	55059.69000263653	55059.69000263653	55059.69000263653
54547.51904740388	54547.51904740388	54547.51904740388	54547.51904740388	54547.51904740388	54547.51904740388	54547.51904740388	54547.51904740388	54547.51904740388	54547.51904740388	54547.51904740388	54547.51904740388	54547.51904740388	54547.51904740388	54547.51904740388	54547.51904740388	54547.51904740388	54547.51904740388	54547.51904740388	54547.51904740388	54547.51904740388	54547.51904740388	54547.51904740388	54547.51904740388	54547.51904740388	54547.51904740388	54547.51904740388	54547.51904740388	54547.51904740388	54547.51904740388
54547.51904740388	54547.51904740388	54547.51904740388	54547.51904740388	54547.51904740388	54547.51904740388	54547.51904740388	54547.51904740388	54547.51904740388	54547.51904740388	54547.51904740388	54547.51904740388	54547.51904740388	54547.51904740388	54547.51904740388	54547.51904740388	54547.51904740388	54547.51904740388	54547.51904740388	54547.51904740388	54547.51904740388	54547.51904740388	54547.51904740388	54547.51904740388	54547.51904740388	54547.51904740388	54547.51904740388	54547.51904740388	54547.51904740388	54547.51904740388
54244.52116631885	54244.52116631885	54244.52116631885	54244.52116631885	54244.52116631885	54244.52116631885	54244.52116631885	54244.52116631885	54244.52116631885	54244.52116631885	54244.52116631885	54244.52116631885	54244.52116631885	54244.52116631885	54244.52116631885	54244.52116631885	54244.52116631885	54244.52116631885	54244.52116631885	54244.52116631885	54244.52116631885	54244.52116631885	54244.52116631885	54244.52116631885	54244.52116631885	54244.52116631885	54244.52116631885	54244.52116631885	54244.52116631885	54244.52116631885
54231.614738146	54231.614738146	54231.614738146	54231.614738146	54231.614738146	54231.614738146	54231.614738146	54231.614738146	54231.614738146	54231.614738146	54231.614738146	54231.614738146	54231.614738146	54231.614738146	54231.614738146	54231.614738146	54231.614738146	54231.614738146	54231.614738146	54231.614738146	54231.614738146	54231.614738146	54231.614738146	54231.614738146	54231.614738146	54231.614738146	54231.614738146	54231.614738146	54231.614738146	54231.614738146
54198.57555871422	54198.57555871422	54198.57555871422	54198.57555871422	54198.57555871422	54198.57555871422	54198.57555871422	54198.57555871422	54198.57555871422	54198.57555871422	54198.57555871422	54198.57555871422	54198.57555871422	54198.57555871422	54198.57555871422	54198.57555871422	54198.57555871422	54198.57555871422	54198.57555871422	54198.57555871422	54198.57555871422	54198.57555871422	54198.57555871422	54198.57555871422	54198.57555871422	54198.57555871422	54198.57555871422	54198.57555871422	54198.57555871422	54198.57555871422
54179.72551289753	54179.72551289753	54179.72551289753	54179.72551289753	54179.72551289753	54179.72551289753	54179.72551289753	54179.72551289753	54179.72551289753	54179.72551289753	54179.72551289753	54179.72551289753	54179.72551289753	54179.72551289753	54179.72551289753	54179.72551289753	54179.72551289753	54179.72551289753	54179.72551289753	54179.72551289753	54179.72551289753	54179.72551289753	54179.72551289753	54179.72551289753	54179.72551289753	54179.72551289753	54179.72551289753	54179.72551289753	54179.72551289753	54179.72551289753
53957.623780727095	53957.623780727095	53957.623780727095	53957.623780727095	53957.623780727095	53957.623780727095	53957.623780727095	53957.623780727095	53957.623780727095	53957.623780727095	53957.623780727095	53957.623780727095	53957.623780727095	53957.623780727095	53957.623780727095	53957.623780727095	53957.623780727095	53957.623780727095	53957.623780727095	53957.623780727095	53957.623780727095	53957.623780727095	53957.623780727095	53957.623780727095	53957.623780727095	53957.623780727095	53957.623780727095	53957.623780727095	53957.623780727095	53957.623780727095
53761.42458213209	53761.42458213209	53761.42458213209	53761.42458213209	53761.42458213209	53761.42458213209	53761.42458213209	53761.42458213209	53761.42458213209	53761.42458213209	53761.42458213209	53761.42458213209	53761.42458213209	53761.42458213209	53761.42458213209	53761.42458213209	53761.42458213209	53761.42458213209	53761.42458213209	53761.42458213209	53761.42458213209	53761.42458213209	53761.42458213209	53761.42458213209	53761.42458213209	53761.42458213209	53761.42458213209	53761.42458213209	53761.42458213209	53761.42458213209
52167.47188814059	52167.47188814059	52167.47188814059	52167.47188814059	52167.47188814059	52167.47188814059	52167.47188814059	52167.47188814059	52167.47188814059	52167.47188814059	52167.47188814059	52167.47188814059	52167.47188814059	52167.47188814059	52167.47188814059	52167.47188814059	52167.47188814059	52167.47188814059	52167.47188814059	52167.47188814059	52167.47188814059	52167.47188814059	52167.47188814059	52167.47188814059	52167.47188814059	52167.47188814059	52167.47188814059	52167.47188814059	52167.47188814059	52167.47188814059
52167.47188814059	52167.47188814059	52167.47188814059	52167.47188814059	52167.47188814059	52167.47188814059	52167.47188814059	52167.47188814059	52167.47188814059	52167.47188814059	52167.47188814059	52167.47188814059	52167.47188814059	52167.47188814059	52167.47188814059	52167.47188814059	52167.47188814059	52167.47188814059	52167.47188814059	52167.47188814059	52167.47188814059	52167.47188814059	52167.47188814059	52167.47188814059	52167.47188814059	52167.47188814059	52167.47188814059	52167.47188814059	52167.47188814059	52167.47188814059
52151.86951446249	52151.86951446249	52151.86951446249	52151.86951446249	52151.86951446249	52151.86951446249	52151.86951446249	52151.86951446249	52151.86951446249	52151.86951446249	52151.86951446249	52151.86951446249	52151.86951446249	52151.86951446249	52151.86951446249	52151.86951446249	52151.86951446249	52151.86951446249	52151.86951446249	52151.86951446249	52151.86951446249	52151.86951446249	52151.86951446249	52151.86951446249	52151.86951446249	52151.86951446249	52151.86951446249	52151.86951446249	52151.86951446249	52151.86951446249
51240.6050342486	51240.6050342486	51240.6050342486	51240.6050342486	51240.6050342486	51240.6050342486	51240.6050342486	51240.6050342486	51240.6050342486	51240.6050342486	51240.6050342486	51240.6050342486	51240.6050342486	51240.6050342486	51240.6050342486	51240.6050342486	51240.6050342486	51240.6050342486	51240.6050342486	51240.6050342486	51240.6050342486	51240.6050342486	51240.6050342486	51240.6050342486	51240.6050342486	51240.6050342486	51240.6050342486	51240.6050342486	51240.6050342486	51240.6050342486
51240.6050342486	51240.6050342486	51240.6050342486	51240.6050342486	51240.6050342486	51240.6050342486	51240.6050342486	51240.6050342486	51240.6050342486	51240.6050342486	51240.6050342486	51240.6050342486	51240.6050342486	51240.6050342486	51240.6050342486	51240.6050342486	51240.6050342486	51240.6050342486	51240.6050342486	51240.6050342486	51240.6050342486	51240.6050342486	51240.6050342486	51240.6050342486	51240.6050342486	51240.6050342486	51240.6050342486	51240.6050342486	51240.6050342486	51240.6050342486
51240.6050342486	51240.6050342486	51240.6050342486	51240.6050342486	51240.6050342486	51240.6050342486	51240.6050342486	51240.6050342486	51240.6050342486	51240.6050342486	51240.6050342486	51240.6050342486	51240.6050342486	51240.6050342486	51240.6050342486	51240.6050342486	51240.6050342486	51240.6050342486	51240.6050342486	51240.6050342486	51240.6050342486	51240.6050342486	51240.6050342486	51240.6050342486	51240.6050342486	51240.6050342486	51240.6050342486	51240.6050342486	51240.6050342486	51240.6050342486
51240.6050342486	51240.6050342486	51240.6050342486	51240.6050342486	51240.6050342486	51240.6050342486	51240.6050342486	51240.6050342486	51240.6050342486	51240.6050342486	51240.6050342486	51240.6050342486	51240.6050342486	51240.6050342486	51240.6050342486	51240.6050342486	51240.6050342486	51240.6050342486	51240.6050342486	51240.6050342486	51240.6050342486	51240.6050342486	51240.6050342486	51240.6050342486	51240.6050342486	51240.6050342486	51240.6050342486	51240.6050342486	51240.6050342486	51240.6050342486
51240.6050342486	51240.6050342486	51240.6050342486	51240.6050342486	51240.6050342486	51240.6050342486	51240.6050342486	51240.6050342486	51240.6050342486	51240.6050342486	51240.6050342486	51240.6050342486	51240.6050342486	51240.6050342486	51240.6050342486	51240.6050342486	51240.6050342486	51240.6050342486	51240.6050342486	51240.6050342486	51240.6050342486	51240.6050342486	51240.6050342486	51240.6050342486	51240.6050342486	51240.6050342486	51240.6050342486	51240.6050342486	51240.6050342486	51240.6050342486
51072.2105588494	51072.2105588494	51072.2105588494	51072.2105588494	51072.2105588494	51072.2105588494	51072.2105588494	51072.2105588494	51072.2105588494	51072.2105588494	51072.2105588494	51072.2105588494	51072.2105588494	51072.2105588494	51072.2105588494	51072.2105588494	51072.2105588494	51072.2105588494	51072.2105588494	51072.2105588494	51072.2105588494	51072.2105588494	51072.2105588494	51072.2105588494	51072.2105588494	51072.2105588494	51072.2105588494	51072.2105588494	51072.2105588494	51072.2105588494
50718.70744697722	50718.70744697722	50718.70744697722	50718.70744697722	50718.70744697722	50718.70744697722	50718.70744697722	50718.70744697722	50718.70744697722	50718.70744697722	50718.70744697722	50718.70744697722	50718.70744697722	50718.70744697722	50718.70744697722	50718.70744697722	50718.70744697722	50718.70744697722	50718.70744697722	50718.70744697722	50718.70744697722	50718.70744697722	50718.70744697722	50718.70744697722	50718.70744697722	50718.70744697722	50718.70744697722	50718.70744697722	50718.70744697722	50718.70744697722
50405.54012168345	50405.54012168345	50405.54012168345	50405.54012168345	50405.54012168345	50405.54012168345	50405.54012168345	50405.54012168345	50405.54012168345	50405.54012168345	50405.54012168345	50405.54012168345	50405.54012168345	50405.54012168345	50405.54012168345	50405.54012168345	50405.54012168345	50405.54012168345	50405.54012168345	50405.54012168345	50405.54012168345	50405.54012168345	50405.54012168345	50405.54012168345	50405.54012168345	50405.54012168345	50405.54012168345	50405.54012168345	50405.54012168345	50405.54012168345
50405.54012168345	50405.54012168345	50405.54012168345	50405.54012168345	50405.54012168345	50405.54012168345	50405.54012168345	50405.54012168345	50405.54012168345	50405.54012168345	50405.54012168345	50405.54012168345	50405.54012168345	50405.54012168345	50405.54012168345	50405.54012168345	50405.54012168345	50405.54012168345	50405.54012168345	50405.54012168345	50405.54012168345	50405.54012168345	50405.54012168345	50405.54012168345	50405.54012168345	50405.54012168345	50405.54012168345	50405.54012168345	50405.54012168345	50405.54012168345
50405.54012168345	50405.54012168345	50405.54012168345	50405.54012168345	50405.54012168345	50405.54012168345	50405.54012168345	50405.54012168345	50405.54012168345	50405.54012168345	50405.54012168345	50405.54012168345	50405.54012168345	50405.54012168345	50405.54012168345	50405.54012168345	50405.54012168345	50405.54012168345	50405.54012168345	50405.54012168345	50405.54012168345	50405.54012168345	50405.54012168345	50405.54012168345	50405.54012168345	50405.54012168345	50405.54012168345	50405.54012168345	50405.54012168345	50405.54012168345
49142.036568003954	49142.036568003954	49142.036568003954	49142.036568003954	49142.036568003954	49142.036568003954	49142.036568003954	49142.036568003954	49142.036568003954	49142.036568003954	49142.036568003954	49142.036568003954	49142.036568003954	49142.036568003954	49142.036568003954	49142.036568003954	49142.036568003954	49142.036568003954	49142.036568003954	49142.036568003954	49142.036568003954	49142.036568003954	49142.036568003954	49142.036568003954	49142.036568003954	49142.036568003954	49142.036568003954	49142.036568003954	49142.036568003954	49142.036568003954
48714.7716822763	48714.7716822763	48714.7716822763	48714.7716822763	48714.7716822763	48714.7716822763	48714.7716822763	48714.7716822763	48714.7716822763	48714.7716822763	48714.7716822763	48714.7716822763	48714.7716822763	48714.7716822763	48714.7716822763	48714.7716822763	48714.7716822763	48714.7716822763	48714.7716822763	48714.7716822763	48714.7716822763	48714.7716822763	48714.7716822763	48714.7716822763	48714.7716822763	48714.7716822763	48714.7716822763	48714.7716822763	48714.7716822763	48714.7716822763
48714.7716822763	48714.7716822763	48714.7716822763	48714.7716822763	48714.7716822763	48714.7716822763	48714.7716822763	48714.7716822763	48714.7716822763	48714.7716822763	48714.7716822763	48714.7716822763	48714.7716822763	48714.7716822763	48714.7716822763	48714.7716822763	48714.7716822763	48714.7716822763	48714.7716822763	48714.7716822763	48714.7716822763	48714.7716822763	48714.7716822763	48714.7716822763	48714.7716822763	48714.7716822763	48714.7716822763	48714.7716822763	48714.7716822763	48714.7716822763
48714.7716822763	48714.7716822763	48714.7716822763	48714.7716822763	48714.7716822763	48714.7716822763	48714.7716822763	48714.7716822763	48714.7716822763	48714.7716822763	48714.7716822763	48714.7716822763	48714.7716822763	48714.7716822763	48714.7716822763	48714.7716822763	48714.7716822763	48714.7716822763	48714.7716822763	48714.7716822763	48714.7716822763	48714.7716822763	48714.7716822763	48714.7716822763	48714.7716822763	48714.7716822763	48714.7716822763	48714.7716822763	48714.7716822763	48714.7716822763
48525.3142687067	48525.3142687067	48525.3142687067	48525.3142687067	48525.3142687067	48525.3142687067	48525.3142687067	48525.3142687067	48525.3142687067	48525.3142687067	48525.3142687067	48525.3142687067	48525.3142687067	48525.3142687067	48525.3142687067	48525.3142687067	48525.3142687067	48525.3142687067	48525.3142687067	48525.3142687067	48525.3142687067	48525.3142687067	48525.3142687067	48525.3142687067	48525.3142687067	48525.3142687067	48525.3142687067	48525.3142687067	48525.3142687067	48525.3142687067
48215.41540812379	48215.41540812379	48215.41540812379	48215.41540812379	48215.41540812379	48215.41540812379	48215.41540812379	48215.41540812379	48215.41540812379	48215.41540812379	48215.41540812379	48215.41540812379	48215.41540812379	48215.41540812379	48215.41540812379	48215.41540812379	48215.41540812379	48215.41540812379	48215.41540812379	48215.41540812379	48215.41540812379	48215.41540812379	48215.41540812379	48215.41540812379	48215.41540812379	48215.41540812379	48215.41540812379	48215.41540812379	48215.41540812379	48215.41540812379
47785.8592845597	47785.8592845597	47785.8592845597	47785.8592845597	47785.8592845597	47785.8592845597	47785.8592845597	47785.8592845597	47785.8592845597	47785.8592845597	47785.8592845597	47785.8592845597	47785.8592845597	47785.8592845597	47785.8592845597	47785.8592845597	47785.8592845597	47785.8592845597	47785.8592845597	47785.8592845597	47785.8592845597	47785.8592845597	47785.8592845597	47785.8592845597	47785.8592845597	47785.8592845597	47785.8592845597	47785.8592845597	47785.8592845597	47785.8592845597
47785.8592845597	47785.8592845597	47785.8592845597	47785.8592845597	47785.8592845597	47785.8592845597	47785.8592845597	47785.8592845597	47785.8592845597	47785.8592845597	47785.8592845597	47785.8592845597	47785.8592845597	47785.8592845597	47785.8592845597	47785.8592845597	47785.8592845597	47785.8592845597	47785.8592845597	47785.8592845597	47785.8592845597	47785.8592845597	47785.8592845597	47785.8592845597	47785.8592845597	47785.8592845597	47785.8592845597	47785.8592845597	47785.8592845597	47785.8592845597
47762.97860099622	47762.97860099622	47762.97860099622	47762.97860099622	47762.97860099622	47762.97860099622	47762.97860099622	47762.97860099622	47762.97860099622	47762.97860099622	47762.97860099622	47762.97860099622	47762.97860099622	47762.97860099622	47762.97860099622	47762.97860099622	47762.97860099622	47762.97860099622	47762.97860099622	47762.97860099622	47762.97860099622	47762.97860099622	47762.97860099622	47762.97860099622	47762.97860099622	47762.97860099622	47762.97860099622	47762.97860099622	47762.97860099622	47762.97860099622
47251.24633924375	47251.24633924375	47251.24633924375	47251.24633924375	47251.24633924375	47251.24633924375	47251.24633924375	47251.24633924375	47251.24633924375	47251.24633924375	47251.24633924375	47251.24633924375	47251.24633924375	47251.24633924375	47251.24633924375	47251.24633924375	47251.24633924375	47251.24633924375	47251.24633924375	47251.24633924375	47251.24633924375	47251.24633924375	47251.24633924375	47251.24633924375	47251.24633924375	47251.24633924375	47251.24633924375	47251.24633924375	47251.24633924375	47251.24633924375
46875.65181222306	46875.65181222306	46875.65181222306	46875.65181222306	46875.65181222306	46875.65181222306	46875.65181222306	46875.65181222306	46875.65181222306	46875.65181222306	46875.65181222306	46875.65181222306	46875.65181222306	46875.65181222306	46875.65181222306	46875.65181222306	46875.65181222306	46875.65181222306	46875.65181222306	46875.65181222306	46875.65181222306	46875.65181222306	46875.65181222306	46875.65181222306	46875.65181222306	46875.65181222306	46875.65181222306	46875.65181222306	46875.65181222306	46875.65181222306
45988.826728426524	45988.826728426524	45988.826728426524	45988.826728426524	45988.826728426524	45988.826728426524	45988.826728426524	45988.826728426524	45988.826728426524	45988.826728426524	45988.826728426524	45988.826728426524	45988.826728426524	45988.826728426524	45988.826728426524	45988.826728426524	45988.826728426524	45988.826728426524	45988.826728426524	45988.826728426524	45988.826728426524	45988.826728426524	45988.826728426524	45988.826728426524	45988.826728426524	45988.826728426524	45988.826728426524	45988.826728426524	45988.826728426524	45988.826728426524
45638.98399587045	45638.98399587045	45638.98399587045	45638.98399587045	45638.98399587045	45638.98399587045	45638.98399587045	45638.98399587045	45638.98399587045	45638.98399587045	45638.98399587045	45638.98399587045	45638.98399587045	45638.98399587045	45638.98399587045	45638.98399587045	45638.98399587045	45638.98399587045	45638.98399587045	45638.98399587045	45638.98399587045	45638.98399587045	45638.98399587045	45638.98399587045	45638.98399587045	45638.98399587045	45638.98399587045	45638.98399587045	45638.98399587045	45638.98399587045
44386.43818756286	44386.43818756286	44386.43818756286	44386.43818756286	44386.43818756286	44386.43818756286	44386.43818756286	44386.43818756286	44386.43818756286	44386.43818756286	44386.43818756286	44386.43818756286	44386.43818756286	44386.43818756286	44386.43818756286	44386.43818756286	44386.43818756286	44386.43818756286	44386.43818756286	44386.43818756286	44386.43818756286	44386.43818756286	44386.43818756286	44386.43818756286	44386.43818756286	44386.43818756286	44386.43818756286	44386.43818756286	44386.43818756286	44386.43818756286
44306.39283293317	44306.39283293317	44306.39283293317	44306.39283293317	44306.39283293317	44306.39283293317	44306.39283293317	44306.39283293317	44306.39283293317	44306.39283293317	44306.39283293317	44306.39283293317	44306.39283293317	44306.39283293317	44306.39283293317	44306.39283293317	44306.39283293317	44306.39283293317	44306.39283293317	44306.39283293317	44306.39283293317	44306.39283293317	44306.39283293317	44306.39283293317	44306.39283293317	44306.39283293317	44306.39283293317	44306.39283293317	44306.39283293317	44306.39283293317
44223.897221731866	44223.897221731866	44223.897221731866	44223.897221731866	44223.897221731866	44223.897221731866	44223.897221731866	44223.897221731866	44223.897221731866	44223.897221731866	44223.897221731866	44223.897221731866	44223.897221731866	44223.897221731866	44223.897221731866	44223.897221731866	44223.897221731866	44223.897221731866	44223.897221731866	44223.897221731866	44223.897221731866	44223.897221731866	44223.897221731866	44223.897221731866	44223.897221731866	44223.897221731866	44223.897221731866	44223.897221731866	44223.897221731866	44223.897221731866
44223.897221731866	44223.897221731866	44223.897221731866	44223.897221731866	44223.897221731866	44223.897221731866	44223.897221731866	44223.897221731866	44223.897221731866	44223.897221731866	44223.897221731866	44223.897221731866	44223.897221731866	44223.897221731866	44223.897221731866	44223.897221731866	44223.897221731866	44223.897221731866	44223.897221731866	44223.897221731866	44223.897221731866	44223.897221731866	44223.897221731866	44223.897221731866	44223.897221731866	44223.897221731866	44223.897221731866	44223.897221731866	44223.897221731866	44223.897221731866
44223.897221731866	44223.897221731866	44223.897221731866	44223.897221731866	44223.897221731866	44223.897221731866	44223.897221731866	44223.897221731866	44223.897221731866	44223.897221731866	44223.897221731866	44223.897221731866	44223.897221731866	44223.897221731866	44223.897221731866	44223.897221731866	44223.897221731866	44223.897221731866	44223.897221731866	44223.897221731866	44223.897221731866	44223.897221731866	44223.897221731866	44223.897221731866	44223.897221731866	44223.897221731866	44223.897221731866	44223.897221731866	44223.897221731866	44223.897221731866
43591.0177967616	43591.0177967616	43591.0177967616	43591.0177967616	43591.0177967616	43591.0177967616	43591.0177967616	43591.0177967616	43591.0177967616	43591.0177967616	43591.0177967616	43591.0177967616	43591.0177967616	43591.0177967616	43591.0177967616	43591.0177967616	43591.0177967616	43591.0177967616	43591.0177967616	43591.0177967616	43591.0177967616	43591.0177967616	43591.0177967616	43591.0177967616	43591.0177967616	43591.0177967616	43591.0177967616	43591.0177967616	43591.0177967616	43591.0177967616
43591.0177967616	43591.0177967616	43591.0177967616	43591.0177967616	43591.0177967616	43591.0177967616	43591.0177967616	43591.0177967616	43591.0177967616	43591.0177967616	43591.0177967616	43591.0177967616	43591.0177967616	43591.0177967616	43591.0177967616	43591.0177967616	43591.0177967616	43591.0177967616	43591.0177967616	43591.0177967616	43591.0177967616	43591.0177967616	43591.0177967616	43591.0177967616	43591.0177967616	43591.0177967616	43591.0177967616	43591.0177967616	43591.0177967616	43591.0177967616
42365.97758753414	42365.97758753414	42365.97758753414	42365.97758753414	42365.97758753414	42365.97758753414	42365.97758753414	42365.97758753414	42365.97758753414	42365.97758753414	42365.97758753414	42365.97758753414	42365.97758753414	42365.97758753414	42365.97758753414	42365.97758753414	42365.97758753414	42365.97758753414	42365.97758753414	42365.97758753414	42365.97758753414	42365.97758753414	42365.97758753414	42365.97758753414	42365.97758753414	42365.97758753414	42365.97758753414	42365.97758753414	42365.97758753414	42365.97758753414
42365.97758753414	42365.97758753414	42365.97758753414	42365.97758753414	42365.97758753414	42365.97758753414	42365.97758753414	42365.97758753414	42365.97758753414	42365.97758753414	42365.97758753414	42365.97758753414	42365.97758753414	42365.97758753414	42365.97758753414	42365.97758753414	42365.97758753414	42365.97758753414	42365.97758753414	42365.97758753414	42365.97758753414	42365.97758753414	42365.97758753414	42365.97758753414	42365.97758753414	42365.97758753414	42365.97758753414	42365.97758753414	42365.97758753414	42365.97758753414
42365.97758753414	42365.97758753414	42365.97758753414	42365.97758753414	42365.97758753414	42365.97758753414	42365.97758753414	42365.97758753414	42365.97758753414	42365.97758753414	42365.97758753414	42365.97758753414	42365.97758753414	42365.97758753414	42365.97758753414	42365.97758753414	42365.97758753414	42365.97758753414	42365.97758753414	42365.97758753414	42365.97758753414	42365.97758753414	42365.97758753414	42365.97758753414	42365.97758753414	42365.97758753414	42365.97758753414	42365.97758753414	42365.97758753414	42365.97758753414
42365.97758753414	42365.97758753414	42365.97758753414	42365.97758753414	42365.97758753414	42365.97758753414	42365.97758753414	42365.97758753414	42365.97758753414	42365.97758753414	42365.97758753414	42365.97758753414	42365.97758753414	42365.97758753414	42365.97758753414	42365.97758753414	42365.97758753414	42365.97758753414	42365.97758753414	42365.97758753414	42365.97758753414	42365.97758753414	42365.97758753414	42365.97758753414	42365.97758753414	42365.97758753414	42365.97758753414	42365.97758753414	42365.97758753414	42365.97758753414
42168.13308011624	42168.13308011624	42168.13308011624	42168.13308011624	42168.13308011624	42168.13308011624	42168.13308011624	42168.13308011624	42168.13308011624	42168.13308011624	42168.13308011624	42168.13308011624	42168.13308011624	42168.13308011624	42168.13308011624	42168.13308011624	42168.13308011624	42168.13308011624	42168.13308011624	42168.13308011624	42168.13308011624	42168.13308011624	42168.13308011624	42168.13308011624	42168.13308011624	42168.13308011624	42168.13308011624	42168.13308011624	42168.13308011624	42168.13308011624
42168.13308011624	42168.13308011624	42168.13308011624	42168.13308011624	42168.13308011624	42168.13308011624	42168.13308011624	42168.13308011624	42168.13308011624	42168.13308011624	42168.13308011624	42168.13308011624	42168.13308011624	42168.13308011624	42168.13308011624	42168.13308011624	42168.13308011624	42168.13308011624	42168.13308011624	42168.13308011624	42168.13308011624	42168.13308011624	42168.13308011624	42168.13308011624	42168.13308011624	42168.13308011624	42168.13308011624	42168.13308011624	42168.13308011624	42168.13308011624
41266.91994701596	41266.91994701596	41266.91994701596	41266.91994701596	41266.91994701596	41266.91994701596	41266.91994701596	41266.91994701596	41266.91994701596	41266.91994701596	41266.91994701596	41266.91994701596	41266.91994701596	41266.91994701596	41266.91994701596	41266.91994701596	41266.91994701596	41266.91994701596	41266.91994701596	41266.91994701596	41266.91994701596	41266.91994701596	41266.91994701596	41266.91994701596	41266.91994701596	41266.91994701596	41266.91994701596	41266.91994701596	41266.91994701596	41266.91994701596
40215.24314832936	40215.24314832936	40215.24314832936	40215.24314832936	40215.24314832936	40215.24314832936	40215.24314832936	40215.24314832936	40215.24314832936	40215.24314832936	40215.24314832936	40215.24314832936	40215.24314832936	40215.24314832936	40215.24314832936	40215.24314832936	40215.24314832936	40215.24314832936	40215.24314832936	40215.24314832936	40215.24314832936	40215.24314832936	40215.24314832936	40215.24314832936	40215.24314832936	40215.24314832936	40215.24314832936	40215.24314832936	40215.24314832936	40215.24314832936
39136.709244600825	39136.709244600825	39136.709244600825	39136.709244600825	39136.709244600825	39136.709244600825	39136.709244600825	39136.709244600825	39136.709244600825	39136.709244600825	39136.709244600825	39136.709244600825	39136.709244600825	39136.709244600825	39136.709244600825	39136.709244600825	39136.709244600825	39136.709244600825	39136.709244600825	39136.709244600825	39136.709244600825	39136.709244600825	39136.709244600825	39136.709244600825	39136.709244600825	39136.709244600825	39136.709244600825	39136.709244600825	39136.709244600825	39136.709244600825
39136.709244600825	39136.709244600825	39136.709244600825	39136.709244600825	39136.709244600825	39136.709244600825	39136.709244600825	39136.709244600825	39136.709244600825	39136.709244600825	39136.709244600825	39136.709244600825	39136.709244600825	39136.709244600825	39136.709244600825	39136.709244600825	39136.709244600825	39136.709244600825	39136.709244600825	39136.709244600825	39136.709244600825	39136.709244600825	39136.709244600825	39136.709244600825	39136.709244600825	39136.709244600825	39136.709244600825	39136.709244600825	39136.709244600825	39136.709244600825
39136.709244600825	39136.709244600825	39136.709244600825	39136.709244600825	39136.709244600825	39136.709244600825	39136.709244600825	39136.709244600825	39136.709244600825	39136.709244600825	39136.709244600825	39136.709244600825	39136.709244600825	39136.709244600825	39136.709244600825	39136.709244600825	39136.709244600825	39136.709244600825	39136.709244600825	39136.709244600825	39136.709244600825	39136.709244600825	39136.709244600825	39136.709244600825	39136.709244600825	39136.709244600825	39136.709244600825	39136.709244600825	39136.709244600825	39136.709244600825
39136.709244600825	39136.709244600825	39136.709244600825	39136.709244600825	39136.709244600825	39136.709244600825	39136.709244600825	39136.709244600825	39136.709244600825	39136.709244600825	39136.709244600825	39136.709244600825	39136.709244600825	39136.709244600825	39136.709244600825	39136.709244600825	39136.709244600825	39136.709244600825	39136.709244600825	39136.709244600825	39136.709244600825	39136.709244600825	39136.709244600825	39136.709244600825	39136.709244600825	39136.709244600825	39136.709244600825	39136.709244600825	39136.709244600825	39136.709244600825
37626.63785215254	37626.63785215254	37626.63785215254	37626.63785215254	37626.63785215254	37626.63785215254	37626.63785215254	37626.63785215254	37626.63785215254	37626.63785215254	37626.63785215254	37626.63785215254	37626.63785215254	37626.63785215254	37626.63785215254	37626.63785215254	37626.63785215254	37626.63785215254	37626.63785215254	37626.63785215254	37626.63785215254	37626.63785215254	37626.63785215254	37626.63785215254	37626.63785215254	37626.63785215254	37626.63785215254	37626.63785215254	37626.63785215254	37626.63785215254
35800.23462111574	35800.23462111574	35800.23462111574	35800.23462111574	35800.23462111574	35800.23462111574	35800.23462111574	35800.23462111574	35800.23462111574	35800.23462111574	35800.23462111574	35800.23462111574	35800.23462111574	35800.23462111574	35800.23462111574	35800.23462111574	35800.23462111574	35800.23462111574	35800.23462111574	35800.23462111574	35800.23462111574	35800.23462111574	35800.23462111574	35800.23462111574	35800.23462111574	35800.23462111574	35800.23462111574	35800.23462111574	35800.23462111574	35800.23462111574
35800.23462111574	35800.23462111574	35800.23462111574	35800.23462111574	35800.23462111574	35800.23462111574	35800.23462111574	35800.23462111574	35800.23462111574	35800.23462111574	35800.23462111574	35800.23462111574	35800.23462111574	35800.23462111574	35800.23462111574	35800.23462111574	35800.23462111574	35800.23462111574	35800.23462111574	35800.23462111574	35800.23462111574	35800.23462111574	35800.23462111574	35800.23462111574	35800.23462111574	35800.23462111574	35800.23462111574	35800.23462111574	35800.23462111574	35800.23462111574
35800.23462111574	35800.23462111574	35800.23462111574	35800.23462111574	35800.23462111574	35800.23462111574	35800.23462111574	35800.23462111574	35800.23462111574	35800.23462111574	35800.23462111574	35800.23462111574	35800.23462111574	35800.23462111574	35800.23462111574	35800.23462111574	35800.23462111574	35800.23462111574	35800.23462111574	35800.23462111574	35800.23462111574	35800.23462111574	35800.23462111574	35800.23462111574	35800.23462111574	35800.23462111574	35800.23462111574	35800.23462111574	35800.23462111574	35800.23462111574
35800.23462111574	35800.23462111574	35800.23462111574	35800.23462111574	35800.23462111574	35800.23462111574	35800.23462111574	35800.23462111574	35800.23462111574	35800.23462111574	35800.23462111574	35800.23462111574	35800.23462111574	35800.23462111574	35800.23462111574	35800.23462111574	35800.23462111574	35800.23462111574	35800.23462111574	35800.23462111574	35800.23462111574	35800.23462111574	35800.23462111574	35800.23462111574	35800.23462111574	35800.23462111574	35800.23462111574	35800.23462111574	35800.23462111574	35800.23462111574
35800.23462111574	35800.23462111574	35800.23462111574	35800.23462111574	35800.23462111574	35800.23462111574	35800.23462111574	35800.23462111574	35800.23462111574	35800.23462111574	35800.23462111574	35800.23462111574	35800.23462111574	35800.23462111574	35800.23462111574	35800.23462111574	35800.23462111574	35800.23462111574	35800.23462111574	35800.23462111574	35800.23462111574	35800.23462111574	35800.23462111574	35800.23462111574	35800.23462111574	35800.23462111574	35800.23462111574	35800.23462111574	35800.23462111574	35800.23462111574
34769.43979427598	34769.43979427598	34769.43979427598	34769.43979427598	34769.43979427598	34769.43979427598	34769.43979427598	34769.43979427598	34769.43979427598	34769.43979427598	34769.43979427598	34769.43979427598	34769.43979427598	34769.43979427598	34769.43979427598	34769.43979427598	34769.43979427598	34769.43979427598	34769.43979427598	34769.43979427598	34769.43979427598	34769.43979427598	34769.43979427598	34769.43979427598	34769.43979427598	34769.43979427598	34769.43979427598	34769.43979427598	34769.43979427598	34769.43979427598
34200.24838332153	34200.24838332153	34200.24838332153	34200.24838332153	34200.24838332153	34200.24838332153	34200.24838332153	34200.24838332153	34200.24838332153	34200.24838332153	34200.24838332153	34200.24838332153	34200.24838332153	34200.24838332153	34200.24838332153	34200.24838332153	34200.24838332153	34200.24838332153	34200.24838332153	34200.24838332153	34200.24838332153	34200.24838332153	34200.24838332153	34200.24838332153	34200.24838332153	34200.24838332153	34200.24838332153	34200.24838332153	34200.24838332153	34200.24838332153
32416.55516284539	32416.55516284539	32416.55516284539	32416.55516284539	32416.55516284539	32416.55516284539	32416.55516284539	32416.55516284539	32416.55516284539	32416.55516284539	32416.55516284539	32416.55516284539	32416.55516284539	32416.55516284539	32416.55516284539	32416.55516284539	32416.55516284539	32416.55516284539	32416.55516284539	32416.55516284539	32416.55516284539	32416.55516284539	32416.55516284539	32416.55516284539	32416.55516284539	32416.55516284539	32416.55516284539	32416.55516284539	32416.55516284539	32416.55516284539
32416.55516284539	32416.55516284539	32416.55516284539	32416.55516284539	32416.55516284539	32416.55516284539	32416.55516284539	32416.55516284539	32416.55516284539	32416.55516284539	32416.55516284539	32416.55516284539	32416.55516284539	32416.55516284539	32416.55516284539	32416.55516284539	32416.55516284539	32416.55516284539	32416.55516284539	32416.55516284539	32416.55516284539	32416.55516284539	32416.55516284539	32416.55516284539	32416.55516284539	32416.55516284539	32416.55516284539	32416.55516284539	32416.55516284539	32416.55516284539
32416.55516284539	32416.55516284539	32416.55516284539	32416.55516284539	32416.55516284539	32416.55516284539	32416.55516284539	32416.55516284539	32416.55516284539	32416.55516284539	32416.55516284539	32416.55516284539	32416.55516284539	32416.55516284539	32416.55516284539	32416.55516284539	32416.55516284539	32416.55516284539	32416.55516284539	32416.55516284539	32416.55516284539	32416.55516284539	32416.55516284539	32416.55516284539	32416.55516284539	32416.55516284539	32416.55516284539	32416.55516284539	32416.55516284539	32416.55516284539
32416.55516284539	32416.55516284539	32416.55516284539	32416.55516284539	32416.55516284539	32416.55516284539	32416.55516284539	32416.55516284539	32416.55516284539	32416.55516284539	32416.55516284539	32416.55516284539	32416.55516284539	32416.55516284539	32416.55516284539	32416.55516284539	32416.55516284539	32416.55516284539	32416.55516284539	32416.55516284539	32416.55516284539	32416.55516284539	32416.55516284539	32416.55516284539	32416.55516284539	32416.55516284539	32416.55516284539	32416.55516284539	32416.55516284539	32416.55516284539
32416.55516284539	32416.55516284539	32416.55516284539	32416.55516284539	32416.55516284539	32416.55516284539	32416.55516284539	32416.55516284539	32416.55516284539	32416.55516284539	32416.55516284539	32416.55516284539	32416.55516284539	32416.55516284539	32416.55516284539	32416.55516284539	32416.55516284539	32416.55516284539	32416.55516284539	32416.55516284539	32416.55516284539	32416.55516284539	32416.55516284539	32416.55516284539	32416.55516284539	32416.55516284539	32416.55516284539	32416.55516284539	32416.55516284539	32416.55516284539
32416.55516284539	32416.55516284539	32416.55516284539	32416.55516284539	32416.55516284539	32416.55516284539	32416.55516284539	32416.55516284539	32416.55516284539	32416.55516284539	32416.55516284539	32416.55516284539	32416.55516284539	32416.55516284539	32416.55516284539	32416.55516284539	32416.55516284539	32416.55516284539	32416.55516284539	32416.55516284539	32416.55516284539	32416.55516284539	32416.55516284539	32416.55516284539	32416.55516284539	32416.55516284539	32416.55516284539	32416.55516284539	32416.55516284539	32416.55516284539
31862.494635185092	31862.494635185092	31862.494635185092	31862.494635185092	31862.494635185092	31862.494635185092	31862.494635185092	31862.494635185092	31862.494635185092	31862.494635185092	31862.494635185092	31862.494635185092	31862.494635185092	31862.494635185092	31862.494635185092	31862.494635185092	31862.494635185092	31862.494635185092	31862.494635185092	31862.494635185092	31862.494635185092	31862.494635185092	31862.494635185092	31862.494635185092	31862.494635185092	31862.494635185092	31862.494635185092	31862.494635185092	31862.494635185092	31862.494635185092
31862.494635185092	31862.494635185092	31862.494635185092	31862.494635185092	31862.494635185092	31862.494635185092	31862.494635185092	31862.494635185092	31862.494635185092	31862.494635185092	31862.494635185092	31862.494635185092	31862.494635185092	31862.494635185092	31862.494635185092	31862.494635185092	31862.494635185092	31862.494635185092	31862.494635185092	31862.494635185092	31862.494635185092	31862.494635185092	31862.494635185092	31862.494635185092	31862.494635185092	31862.494635185092	31862.494635185092	31862.494635185092	31862.494635185092	31862.494635185092
31862.494635185092	31862.494635185092	31862.494635185092	31862.494635185092	31862.494635185092	31862.494635185092	31862.494635185092	31862.494635185092	31862.494635185092	31862.494635185092	31862.494635185092	31862.494635185092	31862.494635185092	31862.494635185092	31862.494635185092	31862.494635185092	31862.494635185092	31862.494635185092	31862.494635185092	31862.494635185092	31862.494635185092	31862.494635185092	31862.494635185092	31862.494635185092	31862.494635185092	31862.494635185092	31862.494635185092	31862.494635185092	31862.494635185092	31862.494635185092
31862.494635185092	31862.494635185092	31862.494635185092	31862.494635185092	31862.494635185092	31862.494635185092	31862.494635185092	31862.494635185092	31862.494635185092	31862.494635185092	31862.494635185092	31862.494635185092	31862.494635185092	31862.494635185092	31862.494635185092	31862.494635185092	31862.494635185092	31862.494635185092	31862.494635185092	31862.494635185092	31862.494635185092	31862.494635185092	31862.494635185092	31862.494635185092	31862.494635185092	31862.494635185092	31862.494635185092	31862.494635185092	31862.494635185092	31862.494635185092
31862.494635185092	31862.494635185092	31862.494635185092	31862.494635185092	31862.494635185092	31862.494635185092	31862.494635185092	31862.494635185092	31862.494635185092	31862.494635185092	31862.494635185092	31862.494635185092	31862.494635185092	31862.494635185092	31862.494635185092	31862.494635185092	31862.494635185092	31862.494635185092	31862.494635185092	31862.494635185092	31862.494635185092	31862.494635185092	31862.494635185092	31862.494635185092	31862.494635185092	31862.494635185092	31862.494635185092	31862.494635185092	31862.494635185092	31862.494635185092
30745.587285717625	30745.587285717625	30745.587285717625	30745.587285717625	30745.587285717625	30745.587285717625	30745.587285717625	30745.587285717625	30745.587285717625	30745.587285717625	30745.587285717625	30745.587285717625	30745.587285717625	30745.587285717625	30745.587285717625	30745.587285717625	30745.587285717625	30745.587285717625	30745.587285717625	30745.587285717625	30745.587285717625	30745.587285717625	30745.587285717625	30745.587285717625	30745.587285717625	30745.587285717625	30745.587285717625	30745.587285717625	30745.587285717625	30745.587285717625
30369.9748436883	30369.9748436883	30369.9748436883	30369.9748436883	30369.9748436883	30369.9748436883	30369.9748436883	30369.9748436883	30369.9748436883	30369.9748436883	30369.9748436883	30369.9748436883	30369.9748436883	30369.9748436883	30369.9748436883	30369.9748436883	30369.9748436883	30369.9748436883	30369.9748436883	30369.9748436883	30369.9748436883	30369.9748436883	30369.9748436883	30369.9748436883	30369.9748436883	30369.9748436883	30369.9748436883	30369.9748436883	30369.9748436883	30369.9748436883
30369.9748436883	30369.9748436883	30369.9748436883	30369.9748436883	30369.9748436883	30369.9748436883	30369.9748436883	30369.9748436883	30369.9748436883	30369.9748436883	30369.9748436883	30369.9748436883	30369.9748436883	30369.9748436883	30369.9748436883	30369.9748436883	30369.9748436883	30369.9748436883	30369.9748436883	30369.9748436883	30369.9748436883	30369.9748436883	30369.9748436883	30369.9748436883	30369.9748436883	30369.9748436883	30369.9748436883	30369.9748436883	30369.9748436883	30369.9748436883
30369.9748436883	30369.9748436883	30369.9748436883	30369.9748436883	30369.9748436883	30369.9748436883	30369.9748436883	30369.9748436883	30369.9748436883	30369.9748436883	30369.9748436883	30369.9748436883	30369.9748436883	30369.9748436883	30369.9748436883	30369.9748436883	30369.9748436883	30369.9748436883	30369.9748436883	30369.9748436883	30369.9748436883	30369.9748436883	30369.9748436883	30369.9748436883	30369.9748436883	30369.9748436883	30369.9748436883	30369.9748436883	30369.9748436883	30369.9748436883
30369.9748436883	30369.9748436883	30369.9748436883	30369.9748436883	30369.9748436883	30369.9748436883	30369.9748436883	30369.9748436883	30369.9748436883	30369.9748436883	30369.9748436883	30369.9748436883	30369.9748436883	30369.9748436883	30369.9748436883	30369.9748436883	30369.9748436883	30369.9748436883	30369.9748436883	30369.9748436883	30369.9748436883	30369.9748436883	30369.9748436883	30369.9748436883	30369.9748436883	30369.9748436883	30369.9748436883	30369.9748436883	30369.9748436883	30369.9748436883
30369.9748436883	30369.9748436883	30369.9748436883	30369.9748436883	30369.9748436883	30369.9748436883	30369.9748436883	30369.9748436883	30369.9748436883	30369.9748436883	30369.9748436883	30369.9748436883	30369.9748436883	30369.9748436883	30369.9748436883	30369.9748436883	30369.9748436883	30369.9748436883	30369.9748436883	30369.9748436883	30369.9748436883	30369.9748436883	30369.9748436883	30369.9748436883	30369.9748436883	30369.9748436883	30369.9748436883	30369.9748436883	30369.9748436883	30369.9748436883
30369.9748436883	30369.9748436883	30369.9748436883	30369.9748436883	30369.9748436883	30369.9748436883	30369.9748436883	30369.9748436883	30369.9748436883	30369.9748436883	30369.9748436883	30369.9748436883	30369.9748436883	30369.9748436883	30369.9748436883	30369.9748436883	30369.9748436883	30369.9748436883	30369.9748436883	30369.9748436883	30369.9748436883	30369.9748436883	30369.9748436883	30369.9748436883	30369.9748436883	30369.9748436883	30369.9748436883	30369.9748436883	30369.9748436883	30369.9748436883
30369.9748436883	30369.9748436883	30369.9748436883	30369.9748436883	30369.9748436883	30369.9748436883	30369.9748436883	30369.9748436883	30369.9748436883	30369.9748436883	30369.9748436883	30369.9748436883	30369.9748436883	30369.9748436883	30369.9748436883	30369.9748436883	30369.9748436883	30369.9748436883	30369.9748436883	30369.9748436883	30369.9748436883	30369.9748436883	30369.9748436883	30369.9748436883	30369.9748436883	30369.9748436883	30369.9748436883	30369.9748436883	30369.9748436883	30369.9748436883
29840.800602809886	29840.800602809886	29840.800602809886	29840.800602809886	29840.800602809886	29840.800602809886	29840.800602809886	29840.800602809886	29840.800602809886	29840.800602809886	29840.800602809886	29840.800602809886	29840.800602809886	29840.800602809886	29840.800602809886	29840.800602809886	29840.800602809886	29840.800602809886	29840.800602809886	29840.800602809886	29840.800602809886	29840.800602809886	29840.800602809886	29840.800602809886	29840.800602809886	29840.800602809886	29840.800602809886	29840.800602809886	29840.800602809886	29840.800602809886
29840.800602809886	29840.800602809886	29840.800602809886	29840.800602809886	29840.800602809886	29840.800602809886	29840.800602809886	29840.800602809886	29840.800602809886	29840.800602809886	29840.800602809886	29840.800602809886	29840.800602809886	29840.800602809886	29840.800602809886	29840.800602809886	29840.800602809886	29840.800602809886	29840.800602809886	29840.800602809886	29840.800602809886	29840.800602809886	29840.800602809886	29840.800602809886	29840.800602809886	29840.800602809886	29840.800602809886	29840.800602809886	29840.800602809886	29840.800602809886
29499.08815007544	29499.08815007544	29499.08815007544	29499.08815007544	29499.08815007544	29499.08815007544	29499.08815007544	29499.08815007544	29499.08815007544	29499.08815007544	29499.08815007544	29499.08815007544	29499.08815007544	29499.08815007544	29499.08815007544	29499.08815007544	29499.08815007544	29499.08815007544	29499.08815007544	29499.08815007544	29499.08815007544	29499.08815007544	29499.08815007544	29499.08815007544	29499.08815007544	29499.08815007544	29499.08815007544	29499.08815007544	29499.08815007544	29499.08815007544
29361.943516931176	29361.943516931176	29361.943516931176	29361.943516931176	29361.943516931176	29361.943516931176	29361.943516931176	29361.943516931176	29361.943516931176	29361.943516931176	29361.943516931176	29361.943516931176	29361.943516931176	29361.943516931176	29361.943516931176	29361.943516931176	29361.943516931176	29361.943516931176	29361.943516931176	29361.943516931176	29361.943516931176	29361.943516931176	29361.943516931176	29361.943516931176	29361.943516931176	29361.943516931176	29361.943516931176	29361.943516931176	29361.943516931176	29361.943516931176
28969.52109288092	28969.52109288092	28969.52109288092	28969.52109288092	28969.52109288092	28969.52109288092	28969.52109288092	28969.52109288092	28969.52109288092	28969.52109288092	28969.52109288092	28969.52109288092	28969.52109288092	28969.52109288092	28969.52109288092	28969.52109288092	28969.52109288092	28969.52109288092	28969.52109288092	28969.52109288092	28969.52109288092	28969.52109288092	28969.52109288092	28969.52109288092	28969.52109288092	28969.52109288092	28969.52109288092	28969.52109288092	28969.52109288092	28969.52109288092
28969.52109288092	28969.52109288092	28969.52109288092	28969.52109288092	28969.52109288092	28969.52109288092	28969.52109288092	28969.52109288092	28969.52109288092	28969.52109288092	28969.52109288092	28969.52109288092	28969.52109288092	28969.52109288092	28969.52109288092	28969.52109288092	28969.52109288092	28969.52109288092	28969.52109288092	28969.52109288092	28969.52109288092	28969.52109288092	28969.52109288092	28969.52109288092	28969.52109288092	28969.52109288092	28969.52109288092	28969.52109288092	28969.52109288092	28969.52109288092
28969.52109288092	28969.52109288092	28969.52109288092	28969.52109288092	28969.52109288092	28969.52109288092	28969.52109288092	28969.52109288092	28969.52109288092	28969.52109288092	28969.52109288092	28969.52109288092	28969.52109288092	28969.52109288092	28969.52109288092	28969.52109288092	28969.52109288092	28969.52109288092	28969.52109288092	28969.52109288092	28969.52109288092	28969.52109288092	28969.52109288092	28969.52109288092	28969.52109288092	28969.52109288092	28969.52109288092	28969.52109288092	28969.52109288092	28969.52109288092
28969.52109288092	28969.52109288092	28969.52109288092	28969.52109288092	28969.52109288092	28969.52109288092	28969.52109288092	28969.52109288092	28969.52109288092	28969.52109288092	28969.52109288092	28969.52109288092	28969.52109288092	28969.52109288092	28969.52109288092	28969.52109288092	28969.52109288092	28969.52109288092	28969.52109288092	28969.52109288092	28969.52109288092	28969.52109288092	28969.52109288092	28969.52109288092	28969.52109288092	28969.52109288092	28969.52109288092	28969.52109288092	28969.52109288092	28969.52109288092
28465.99207000253	28465.99207000253	28465.99207000253	28465.99207000253	28465.99207000253	28465.99207000253	28465.99207000253	28465.99207000253	28465.99207000253	28465.99207000253	28465.99207000253	28465.99207000253	28465.99207000253	28465.99207000253	28465.99207000253	28465.99207000253	28465.99207000253	28465.99207000253	28465.99207000253	28465.99207000253	28465.99207000253	28465.99207000253	28465.99207000253	28465.99207000253	28465.99207000253	28465.99207000253	28465.99207000253	28465.99207000253	28465.99207000253	28465.99207000253
28465.99207000253	28465.99207000253	28465.99207000253	28465.99207000253	28465.99207000253	28465.99207000253	28465.99207000253	28465.99207000253	28465.99207000253	28465.99207000253	28465.99207000253	28465.99207000253	28465.99207000253	28465.99207000253	28465.99207000253	28465.99207000253	28465.99207000253	28465.99207000253	28465.99207000253	28465.99207000253	28465.99207000253	28465.99207000253	28465.99207000253	28465.99207000253	28465.99207000253	28465.99207000253	28465.99207000253	28465.99207000253	28465.99207000253	28465.99207000253
28465.99207000253	28465.99207000253	28465.99207000253	28465.99207000253	28465.99207000253	28465.99207000253	28465.99207000253	28465.99207000253	28465.99207000253	28465.99207000253	28465.99207000253	28465.99207000253	28465.99207000253	28465.99207000253	28465.99207000253	28465.99207000253	28465.99207000253	28465.99207000253	28465.99207000253	28465.99207000253	28465.99207000253	28465.99207000253	28465.99207000253	28465.99207000253	28465.99207000253	28465.99207000253	28465.99207000253	28465.99207000253	28465.99207000253	28465.99207000253
28465.99207000253	28465.99207000253	28465.99207000253	28465.99207000253	28465.99207000253	28465.99207000253	28465.99207000253	28465.99207000253	28465.99207000253	28465.99207000253	28465.99207000253	28465.99207000253	28465.99207000253	28465.99207000253	28465.99207000253	28465.99207000253	28465.99207000253	28465.99207000253	28465.99207000253	28465.99207000253	28465.99207000253	28465.99207000253	28465.99207000253	28465.99207000253	28465.99207000253	28465.99207000253	28465.99207000253	28465.99207000253	28465.99207000253	28465.99207000253
28465.99207000253	28465.99207000253	28465.99207000253	28465.99207000253	28465.99207000253	28465.99207000253	28465.99207000253	28465.99207000253	28465.99207000253	28465.99207000253	28465.99207000253	28465.99207000253	28465.99207000253	28465.99207000253	28465.99207000253	28465.99207000253	28465.99207000253	28465.99207000253	28465.99207000253	28465.99207000253	28465.99207000253	28465.99207000253	28465.99207000253	28465.99207000253	28465.99207000253	28465.99207000253	28465.99207000253	28465.99207000253	28465.99207000253	28465.99207000253
28465.99207000253	28465.99207000253	28465.99207000253	28465.99207000253	28465.99207000253	28465.99207000253	28465.99207000253	28465.99207000253	28465.99207000253	28465.99207000253	28465.99207000253	28465.99207000253	28465.99207000253	28465.99207000253	28465.99207000253	28465.99207000253	28465.99207000253	28465.99207000253	28465.99207000253	28465.99207000253	28465.99207000253	28465.99207000253	28465.99207000253	28465.99207000253	28465.99207000253	28465.99207000253	28465.99207000253	28465.99207000253	28465.99207000253	28465.99207000253
28465.99207000253	28465.99207000253	28465.99207000253	28465.99207000253	28465.99207000253	28465.99207000253	28465.99207000253	28465.99207000253	28465.99207000253	28465.99207000253	28465.99207000253	28465.99207000253	28465.99207000253	28465.99207000253	28465.99207000253	28465.99207000253	28465.99207000253	28465.99207000253	28465.99207000253	28465.99207000253	28465.99207000253	28465.99207000253	28465.99207000253	28465.99207000253	28465.99207000253	28465.99207000253	28465.99207000253	28465.99207000253	28465.99207000253	28465.99207000253
28465.99207000253	28465.99207000253	28465.99207000253	28465.99207000253	28465.99207000253	28465.99207000253	28465.99207000253	28465.99207000253	28465.99207000253	28465.99207000253	28465.99207000253	28465.99207000253	28465.99207000253	28465.99207000253	28465.99207000253	28465.99207000253	28465.99207000253	28465.99207000253	28465.99207000253	28465.99207000253	28465.99207000253	28465.99207000253	28465.99207000253	28465.99207000253	28465.99207000253	28465.99207000253	28465.99207000253	28465.99207000253	28465.99207000253	28465.99207000253
28465.99207000253	28465.99207000253	28465.99207000253	28465.99207000253	28465.99207000253	28465.99207000253	28465.99207000253	28465.99207000253	28465.99207000253	28465.99207000253	28465.99207000253	28465.99207000253	28465.99207000253	28465.99207000253	28465.99207000253	28465.99207000253	28465.99207000253	28465.99207000253	28465.99207000253	28465.99207000253	28465.99207000253	28465.99207000253	28465.99207000253	28465.99207000253	28465.99207000253	28465.99207000253	28465.99207000253	28465.99207000253	28465.99207000253	28465.99207000253
28309.23068968633	28309.23068968633	28309.23068968633	28309.23068968633	28309.23068968633	28309.23068968633	28309.23068968633	28309.23068968633	28309.23068968633	28309.23068968633	28309.23068968633	28309.23068968633	28309.23068968633	28309.23068968633	28309.23068968633	28309.23068968633	28309.23068968633	28309.23068968633	28309.23068968633	28309.23068968633	28309.23068968633	28309.23068968633	28309.23068968633	28309.23068968633	28309.23068968633	28309.23068968633	28309.23068968633	28309.23068968633	28309.23068968633	28309.23068968633
27796.13566672608	27796.13566672608	27796.13566672608	27796.13566672608	27796.13566672608	27796.13566672608	27796.13566672608	27796.13566672608	27796.13566672608	27796.13566672608	27796.13566672608	27796.13566672608	27796.13566672608	27796.13566672608	27796.13566672608	27796.13566672608	27796.13566672608	27796.13566672608	27796.13566672608	27796.13566672608	27796.13566672608	27796.13566672608	27796.13566672608	27796.13566672608	27796.13566672608	27796.13566672608	27796.13566672608	27796.13566672608	27796.13566672608	27796.13566672608
27680.35737699168	27680.35737699168	27680.35737699168	27680.35737699168	27680.35737699168	27680.35737699168	27680.35737699168	27680.35737699168	27680.35737699168	27680.35737699168	27680.35737699168	27680.35737699168	27680.35737699168	27680.35737699168	27680.35737699168	27680.35737699168	27680.35737699168	27680.35737699168	27680.35737699168	27680.35737699168	27680.35737699168	27680.35737699168	27680.35737699168	27680.35737699168	27680.35737699168	27680.35737699168	27680.35737699168	27680.35737699168	27680.35737699168	27680.35737699168
27259.99935199284	27259.99935199284	27259.99935199284	27259.99935199284	27259.99935199284	27259.99935199284	27259.99935199284	27259.99935199284	27259.99935199284	27259.99935199284	27259.99935199284	27259.99935199284	27259.99935199284	27259.99935199284	27259.99935199284	27259.99935199284	27259.99935199284	27259.99935199284	27259.99935199284	27259.99935199284	27259.99935199284	27259.99935199284	27259.99935199284	27259.99935199284	27259.99935199284	27259.99935199284	27259.99935199284	27259.99935199284	27259.99935199284	27259.99935199284
27259.99935199284	27259.99935199284	27259.99935199284	27259.99935199284	27259.99935199284	27259.99935199284	27259.99935199284	27259.99935199284	27259.99935199284	27259.99935199284	27259.99935199284	27259.99935199284	27259.99935199284	27259.99935199284	27259.99935199284	27259.99935199284	27259.99935199284	27259.99935199284	27259.99935199284	27259.99935199284	27259.99935199284	27259.99935199284	27259.99935199284	27259.99935199284	27259.99935199284	27259.99935199284	27259.99935199284	27259.99935199284	27259.99935199284	27259.99935199284
27116.53178121806	27116.53178121806	27116.53178121806	27116.53178121806	27116.53178121806	27116.53178121806	27116.53178121806	27116.53178121806	27116.53178121806	27116.53178121806	27116.53178121806	27116.53178121806	27116.53178121806	27116.53178121806	27116.53178121806	27116.53178121806	27116.53178121806	27116.53178121806	27116.53178121806	27116.53178121806	27116.53178121806	27116.53178121806	27116.53178121806	27116.53178121806	27116.53178121806	27116.53178121806	27116.53178121806	27116.53178121806	27116.53178121806	27116.53178121806
26928.08853011424	26928.08853011424	26928.08853011424	26928.08853011424	26928.08853011424	26928.08853011424	26928.08853011424	26928.08853011424	26928.08853011424	26928.08853011424	26928.08853011424	26928.08853011424	26928.08853011424	26928.08853011424	26928.08853011424	26928.08853011424	26928.08853011424	26928.08853011424	26928.08853011424	26928.08853011424	26928.08853011424	26928.08853011424	26928.08853011424	26928.08853011424	26928.08853011424	26928.08853011424	26928.08853011424	26928.08853011424	26928.08853011424	26928.08853011424
26928.08853011424	26928.08853011424	26928.08853011424	26928.08853011424	26928.08853011424	26928.08853011424	26928.08853011424	26928.08853011424	26928.08853011424	26928.08853011424	26928.08853011424	26928.08853011424	26928.08853011424	26928.08853011424	26928.08853011424	26928.08853011424	26928.08853011424	26928.08853011424	26928.08853011424	26928.08853011424	26928.08853011424	26928.08853011424	26928.08853011424	26928.08853011424	26928.08853011424	26928.08853011424	26928.08853011424	26928.08853011424	26928.08853011424	26928.08853011424
26605.297781361485	26605.297781361485	26605.297781361485	26605.297781361485	26605.297781361485	26605.297781361485	26605.297781361485	26605.297781361485	26605.297781361485	26605.297781361485	26605.297781361485	26605.297781361485	26605.297781361485	26605.297781361485	26605.297781361485	26605.297781361485	26605.297781361485	26605.297781361485	26605.297781361485	26605.297781361485	26605.297781361485	26605.297781361485	26605.297781361485	26605.297781361485	26605.297781361485	26605.297781361485	26605.297781361485	26605.297781361485	26605.297781361485	26605.297781361485
26605.297781361485	26605.297781361485	26605.297781361485	26605.297781361485	26605.297781361485	26605.297781361485	26605.297781361485	26605.297781361485	26605.297781361485	26605.297781361485	26605.297781361485	26605.297781361485	26605.297781361485	26605.297781361485	26605.297781361485	26605.297781361485	26605.297781361485	26605.297781361485	26605.297781361485	26605.297781361485	26605.297781361485	26605.297781361485	26605.297781361485	26605.297781361485	26605.297781361485	26605.297781361485	26605.297781361485	26605.297781361485	26605.297781361485	26605.297781361485
26605.297781361485	26605.297781361485	26605.297781361485	26605.297781361485	26605.297781361485	26605.297781361485	26605.297781361485	26605.297781361485	26605.297781361485	26605.297781361485	26605.297781361485	26605.297781361485	26605.297781361485	26605.297781361485	26605.297781361485	26605.297781361485	26605.297781361485	26605.297781361485	26605.297781361485	26605.297781361485	26605.297781361485	26605.297781361485	26605.297781361485	26605.297781361485	26605.297781361485	26605.297781361485	26605.297781361485	26605.297781361485	26605.297781361485	26605.297781361485
26605.297781361485	26605.297781361485	26605.297781361485	26605.297781361485	26605.297781361485	26605.297781361485	26605.297781361485	26605.297781361485	26605.297781361485	26605.297781361485	26605.297781361485	26605.297781361485	26605.297781361485	26605.297781361485	26605.297781361485	26605.297781361485	26605.297781361485	26605.297781361485	26605.297781361485	26605.297781361485	26605.297781361485	26605.297781361485	26605.297781361485	26605.297781361485	26605.297781361485	26605.297781361485	26605.297781361485	26605.297781361485	26605.297781361485	26605.297781361485
26542.20612127473	26542.20612127473	26542.20612127473	26542.20612127473	26542.20612127473	26542.20612127473	26542.20612127473	26542.20612127473	26542.20612127473	26542.20612127473	26542.20612127473	26542.20612127473	26542.20612127473	26542.20612127473	26542.20612127473	26542.20612127473	26542.20612127473	26542.20612127473	26542.20612127473	26542.20612127473	26542.20612127473	26542.20612127473	26542.20612127473	26542.20612127473	26542.20612127473	26542.20612127473	26542.20612127473	26542.20612127473	26542.20612127473	26542.20612127473
26542.20612127473	26542.20612127473	26542.20612127473	26542.20612127473	26542.20612127473	26542.20612127473	26542.20612127473	26542.20612127473	26542.20612127473	26542.20612127473	26542.20612127473	26542.20612127473	26542.20612127473	26542.20612127473	26542.20612127473	26542.20612127473	26542.20612127473	26542.20612127473	26542.20612127473	26542.20612127473	26542.20612127473	26542.20612127473	26542.20612127473	26542.20612127473	26542.20612127473	26542.20612127473	26542.20612127473	26542.20612127473	26542.20612127473	26542.20612127473
26287.423373668636	26287.423373668636	26287.423373668636	26287.423373668636	26287.423373668636	26287.423373668636	26287.423373668636	26287.423373668636	26287.423373668636	26287.423373668636	26287.423373668636	26287.423373668636	26287.423373668636	26287.423373668636	26287.423373668636	26287.423373668636	26287.423373668636	26287.423373668636	26287.423373668636	26287.423373668636	26287.423373668636	26287.423373668636	26287.423373668636	26287.423373668636	26287.423373668636	26287.423373668636	26287.423373668636	26287.423373668636	26287.423373668636	26287.423373668636
25501.672850476407	25501.672850476407	25501.672850476407	25501.672850476407	25501.672850476407	25501.672850476407	25501.672850476407	25501.672850476407	25501.672850476407	25501.672850476407	25501.672850476407	25501.672850476407	25501.672850476407	25501.672850476407	25501.672850476407	25501.672850476407	25501.672850476407	25501.672850476407	25501.672850476407	25501.672850476407	25501.672850476407	25501.672850476407	25501.672850476407	25501.672850476407	25501.672850476407	25501.672850476407	25501.672850476407	25501.672850476407	25501.672850476407	25501.672850476407
25501.672850476407	25501.672850476407	25501.672850476407	25501.672850476407	25501.672850476407	25501.672850476407	25501.672850476407	25501.672850476407	25501.672850476407	25501.672850476407	25501.672850476407	25501.672850476407	25501.672850476407	25501.672850476407	25501.672850476407	25501.672850476407	25501.672850476407	25501.672850476407	25501.672850476407	25501.672850476407	25501.672850476407	25501.672850476407	25501.672850476407	25501.672850476407	25501.672850476407	25501.672850476407	25501.672850476407	25501.672850476407	25501.672850476407	25501.672850476407
25501.672850476407	25501.672850476407	25501.672850476407	25501.672850476407	25501.672850476407	25501.672850476407	25501.672850476407	25501.672850476407	25501.672850476407	25501.672850476407	25501.672850476407	25501.672850476407	25501.672850476407	25501.672850476407	25501.672850476407	25501.672850476407	25501.672850476407	25501.672850476407	25501.672850476407	25501.672850476407	25501.672850476407	25501.672850476407	25501.672850476407	25501.672850476407	25501.672850476407	25501.672850476407	25501.672850476407	25501.672850476407	25501.672850476407	25501.672850476407
25501.672850476407	25501.672850476407	25501.672850476407	25501.672850476407	25501.672850476407	25501.672850476407	25501.672850476407	25501.672850476407	25501.672850476407	25501.672850476407	25501.672850476407	25501.672850476407	25501.672850476407	25501.672850476407	25501.672850476407	25501.672850476407	25501.672850476407	25501.672850476407	25501.672850476407	25501.672850476407	25501.672850476407	25501.672850476407	25501.672850476407	25501.672850476407	25501.672850476407	25501.672850476407	25501.672850476407	25501.672850476407	25501.672850476407	25501.672850476407
25501.672850476407	25501.672850476407	25501.672850476407	25501.672850476407	25501.672850476407	25501.672850476407	25501.672850476407	25501.672850476407	25501.672850476407	25501.672850476407	25501.672850476407	25501.672850476407	25501.672850476407	25501.672850476407	25501.672850476407	25501.672850476407	25501.672850476407	25501.672850476407	25501.672850476407	25501.672850476407	25501.672850476407	25501.672850476407	25501.672850476407	25501.672850476407	25501.672850476407	25501.672850476407	25501.672850476407	25501.672850476407	25501.672850476407	25501.672850476407
25501.672850476407	25501.672850476407	25501.672850476407	25501.672850476407	25501.672850476407	25501.672850476407	25501.672850476407	25501.672850476407	25501.672850476407	25501.672850476407	25501.672850476407	25501.672850476407	25501.672850476407	25501.672850476407	25501.672850476407	25501.672850476407	25501.672850476407	25501.672850476407	25501.672850476407	25501.672850476407	25501.672850476407	25501.672850476407	25501.672850476407	25501.672850476407	25501.672850476407	25501.672850476407	25501.672850476407	25501.672850476407	25501.672850476407	25501.672850476407
24990.193888510268	24990.193888510268	24990.193888510268	24990.193888510268	24990.193888510268	24990.193888510268	24990.193888510268	24990.193888510268	24990.193888510268	24990.193888510268	24990.193888510268	24990.193888510268	24990.193888510268	24990.193888510268	24990.193888510268	24990.193888510268	24990.193888510268	24990.193888510268	24990.193888510268	24990.193888510268	24990.193888510268	24990.193888510268	24990.193888510268	24990.193888510268	24990.193888510268	24990.193888510268	24990.193888510268	24990.193888510268	24990.193888510268	24990.193888510268
24990.193888510268	24990.193888510268	24990.193888510268	24990.193888510268	24990.193888510268	24990.193888510268	24990.193888510268	24990.193888510268	24990.193888510268	24990.193888510268	24990.193888510268	24990.193888510268	24990.193888510268	24990.193888510268	24990.193888510268	24990.193888510268	24990.193888510268	24990.193888510268	24990.193888510268	24990.193888510268	24990.193888510268	24990.193888510268	24990.193888510268	24990.193888510268	24990.193888510268	24990.193888510268	24990.193888510268	24990.193888510268	24990.193888510268	24990.193888510268
24955.153960232874	24955.153960232874	24955.153960232874	24955.153960232874	24955.153960232874	24955.153960232874	24955.153960232874	24955.153960232874	24955.153960232874	24955.153960232874	24955.153960232874	24955.153960232874	24955.153960232874	24955.153960232874	24955.153960232874	24955.153960232874	24955.153960232874	24955.153960232874	24955.153960232874	24955.153960232874	24955.153960232874	24955.153960232874	24955.153960232874	24955.153960232874	24955.153960232874	24955.153960232874	24955.153960232874	24955.153960232874	24955.153960232874	24955.153960232874
24945.065862419586	24945.065862419586	24945.065862419586	24945.065862419586	24945.065862419586	24945.065862419586	24945.065862419586	24945.065862419586	24945.065862419586	24945.065862419586	24945.065862419586	24945.065862419586	24945.065862419586	24945.065862419586	24945.065862419586	24945.065862419586	24945.065862419586	24945.065862419586	24945.065862419586	24945.065862419586	24945.065862419586	24945.065862419586	24945.065862419586	24945.065862419586	24945.065862419586	24945.065862419586	24945.065862419586	24945.065862419586	24945.065862419586	24945.065862419586
24909.947242599912	24909.947242599912	24909.947242599912	24909.947242599912	24909.947242599912	24909.947242599912	24909.947242599912	24909.947242599912	24909.947242599912	24909.947242599912	24909.947242599912	24909.947242599912	24909.947242599912	24909.947242599912	24909.947242599912	24909.947242599912	24909.947242599912	24909.947242599912	24909.947242599912	24909.947242599912	24909.947242599912	24909.947242599912	24909.947242599912	24909.947242599912	24909.947242599912	24909.947242599912	24909.947242599912	24909.947242599912	24909.947242599912	24909.947242599912
24368.13489511943	24368.13489511943	24368.13489511943	24368.13489511943	24368.13489511943	24368.13489511943	24368.13489511943	24368.13489511943	24368.13489511943	24368.13489511943	24368.13489511943	24368.13489511943	24368.13489511943	24368.13489511943	24368.13489511943	24368.13489511943	24368.13489511943	24368.13489511943	24368.13489511943	24368.13489511943	24368.13489511943	24368.13489511943	24368.13489511943	24368.13489511943	24368.13489511943	24368.13489511943	24368.13489511943	24368.13489511943	24368.13489511943	24368.13489511943
24368.13489511943	24368.13489511943	24368.13489511943	24368.13489511943	24368.13489511943	24368.13489511943	24368.13489511943	24368.13489511943	24368.13489511943	24368.13489511943	24368.13489511943	24368.13489511943	24368.13489511943	24368.13489511943	24368.13489511943	24368.13489511943	24368.13489511943	24368.13489511943	24368.13489511943	24368.13489511943	24368.13489511943	24368.13489511943	24368.13489511943	24368.13489511943	24368.13489511943	24368.13489511943	24368.13489511943	24368.13489511943	24368.13489511943	24368.13489511943
24368.13489511943	24368.13489511943	24368.13489511943	24368.13489511943	24368.13489511943	24368.13489511943	24368.13489511943	24368.13489511943	24368.13489511943	24368.13489511943	24368.13489511943	24368.13489511943	24368.13489511943	24368.13489511943	24368.13489511943	24368.13489511943	24368.13489511943	24368.13489511943	24368.13489511943	24368.13489511943	24368.13489511943	24368.13489511943	24368.13489511943	24368.13489511943	24368.13489511943	24368.13489511943	24368.13489511943	24368.13489511943	24368.13489511943	24368.13489511943
24113.487337241942	24113.487337241942	24113.487337241942	24113.487337241942	24113.487337241942	24113.487337241942	24113.487337241942	24113.487337241942	24113.487337241942	24113.487337241942	24113.487337241942	24113.487337241942	24113.487337241942	24113.487337241942	24113.487337241942	24113.487337241942	24113.487337241942	24113.487337241942	24113.487337241942	24113.487337241942	24113.487337241942	24113.487337241942	24113.487337241942	24113.487337241942	24113.487337241942	24113.487337241942	24113.487337241942	24113.487337241942	24113.487337241942	24113.487337241942
23974.581684367044	23974.581684367044	23974.581684367044	23974.581684367044	23974.581684367044	23974.581684367044	23974.581684367044	23974.581684367044	23974.581684367044	23974.581684367044	23974.581684367044	23974.581684367044	23974.581684367044	23974.581684367044	23974.581684367044	23974.581684367044	23974.581684367044	23974.581684367044	23974.581684367044	23974.581684367044	23974.581684367044	23974.581684367044	23974.581684367044	23974.581684367044	23974.581684367044	23974.581684367044	23974.581684367044	23974.581684367044	23974.581684367044	23974.581684367044
23902.54718510475	23902.54718510475	23902.54718510475	23902.54718510475	23902.54718510475	23902.54718510475	23902.54718510475	23902.54718510475	23902.54718510475	23902.54718510475	23902.54718510475	23902.54718510475	23902.54718510475	23902.54718510475	23902.54718510475	23902.54718510475	23902.54718510475	23902.54718510475	23902.54718510475	23902.54718510475	23902.54718510475	23902.54718510475	23902.54718510475	23902.54718510475	23902.54718510475	23902.54718510475	23902.54718510475	23902.54718510475	23902.54718510475	23902.54718510475
23902.54718510475	23902.54718510475	23902.54718510475	23902.54718510475	23902.54718510475	23902.54718510475	23902.54718510475	23902.54718510475	23902.54718510475	23902.54718510475	23902.54718510475	23902.54718510475	23902.54718510475	23902.54718510475	23902.54718510475	23902.54718510475	23902.54718510475	23902.54718510475	23902.54718510475	23902.54718510475	23902.54718510475	23902.54718510475	23902.54718510475	23902.54718510475	23902.54718510475	23902.54718510475	23902.54718510475	23902.54718510475	23902.54718510475	23902.54718510475
23559.047020507118	23559.047020507118	23559.047020507118	23559.047020507118	23559.047020507118	23559.047020507118	23559.047020507118	23559.047020507118	23559.047020507118	23559.047020507118	23559.047020507118	23559.047020507118	23559.047020507118	23559.047020507118	23559.047020507118	23559.047020507118	23559.047020507118	23559.047020507118	23559.047020507118	23559.047020507118	23559.047020507118	23559.047020507118	23559.047020507118	23559.047020507118	23559.047020507118	23559.047020507118	23559.047020507118	23559.047020507118	23559.047020507118	23559.047020507118
23559.047020507118	23559.047020507118	23559.047020507118	23559.047020507118	23559.047020507118	23559.047020507118	23559.047020507118	23559.047020507118	23559.047020507118	23559.047020507118	23559.047020507118	23559.047020507118	23559.047020507118	23559.047020507118	23559.047020507118	23559.047020507118	23559.047020507118	23559.047020507118	23559.047020507118	23559.047020507118	23559.047020507118	23559.047020507118	23559.047020507118	23559.047020507118	23559.047020507118	23559.047020507118	23559.047020507118	23559.047020507118	23559.047020507118	23559.047020507118
23559.047020507118	23559.047020507118	23559.047020507118	23559.047020507118	23559.047020507118	23559.047020507118	23559.047020507118	23559.047020507118	23559.047020507118	23559.047020507118	23559.047020507118	23559.047020507118	23559.047020507118	23559.047020507118	23559.047020507118	23559.047020507118	23559.047020507118	23559.047020507118	23559.047020507118	23559.047020507118	23559.047020507118	23559.047020507118	23559.047020507118	23559.047020507118	23559.047020507118	23559.047020507118	23559.047020507118	23559.047020507118	23559.047020507118	23559.047020507118
23559.047020507118	23559.047020507118	23559.047020507118	23559.047020507118	23559.047020507118	23559.047020507118	23559.047020507118	23559.047020507118	23559.047020507118	23559.047020507118	23559.047020507118	23559.047020507118	23559.047020507118	23559.047020507118	23559.047020507118	23559.047020507118	23559.047020507118	23559.047020507118	23559.047020507118	23559.047020507118	23559.047020507118	23559.047020507118	23559.047020507118	23559.047020507118	23559.047020507118	23559.047020507118	23559.047020507118	23559.047020507118	23559.047020507118	23559.047020507118
23480.49617514285	23480.49617514285	23480.49617514285	23480.49617514285	23480.49617514285	23480.49617514285	23480.49617514285	23480.49617514285	23480.49617514285	23480.49617514285	23480.49617514285	23480.49617514285	23480.49617514285	23480.49617514285	23480.49617514285	23480.49617514285	23480.49617514285	23480.49617514285	23480.49617514285	23480.49617514285	23480.49617514285	23480.49617514285	23480.49617514285	23480.49617514285	23480.49617514285	23480.49617514285	23480.49617514285	23480.49617514285	23480.49617514285	23480.49617514285
23119.57863574014	23119.57863574014	23119.57863574014	23119.57863574014	23119.57863574014	23119.57863574014	23119.57863574014	23119.57863574014	23119.57863574014	23119.57863574014	23119.57863574014	23119.57863574014	23119.57863574014	23119.57863574014	23119.57863574014	23119.57863574014	23119.57863574014	23119.57863574014	23119.57863574014	23119.57863574014	23119.57863574014	23119.57863574014	23119.57863574014	23119.57863574014	23119.57863574014	23119.57863574014	23119.57863574014	23119.57863574014	23119.57863574014	23119.57863574014
23119.57863574014	23119.57863574014	23119.57863574014	23119.57863574014	23119.57863574014	23119.57863574014	23119.57863574014	23119.57863574014	23119.57863574014	23119.57863574014	23119.57863574014	23119.57863574014	23119.57863574014	23119.57863574014	23119.57863574014	23119.57863574014	23119.57863574014	23119.57863574014	23119.57863574014	23119.57863574014	23119.57863574014	23119.57863574014	23119.57863574014	23119.57863574014	23119.57863574014	23119.57863574014	23119.57863574014	23119.57863574014	23119.57863574014	23119.57863574014
23119.57863574014	23119.57863574014	23119.57863574014	23119.57863574014	23119.57863574014	23119.57863574014	23119.57863574014	23119.57863574014	23119.57863574014	23119.57863574014	23119.57863574014	23119.57863574014	23119.57863574014	23119.57863574014	23119.57863574014	23119.57863574014	23119.57863574014	23119.57863574014	23119.57863574014	23119.57863574014	23119.57863574014	23119.57863574014	23119.57863574014	23119.57863574014	23119.57863574014	23119.57863574014	23119.57863574014	23119.57863574014	23119.57863574014	23119.57863574014
23119.57863574014	23119.57863574014	23119.57863574014	23119.57863574014	23119.57863574014	23119.57863574014	23119.57863574014	23119.57863574014	23119.57863574014	23119.57863574014	23119.57863574014	23119.57863574014	23119.57863574014	23119.57863574014	23119.57863574014	23119.57863574014	23119.57863574014	23119.57863574014	23119.57863574014	23119.57863574014	23119.57863574014	23119.57863574014	23119.57863574014	23119.57863574014	23119.57863574014	23119.57863574014	23119.57863574014	23119.57863574014	23119.57863574014	23119.57863574014
23119.57863574014	23119.57863574014	23119.57863574014	23119.57863574014	23119.57863574014	23119.57863574014	23119.57863574014	23119.57863574014	23119.57863574014	23119.57863574014	23119.57863574014	23119.57863574014	23119.57863574014	23119.57863574014	23119.57863574014	23119.57863574014	23119.57863574014	23119.57863574014	23119.57863574014	23119.57863574014	23119.57863574014	23119.57863574014	23119.57863574014	23119.57863574014	23119.57863574014	23119.57863574014	23119.57863574014	23119.57863574014	23119.57863574014	23119.57863574014
23119.57863574014	23119.57863574014	23119.57863574014	23119.57863574014	23119.57863574014	23119.57863574014	23119.57863574014	23119.57863574014	23119.57863574014	23119.57863574014	23119.57863574014	23119.57863574014	23119.57863574014	23119.57863574014	23119.57863574014	23119.57863574014	23119.57863574014	23119.57863574014	23119.57863574014	23119.57863574014	23119.57863574014	23119.57863574014	23119.57863574014	23119.57863574014	23119.57863574014	23119.57863574014	23119.57863574014	23119.57863574014	23119.57863574014	23119.57863574014
23119.57863574014	23119.57863574014	23119.57863574014	23119.57863574014	23119.57863574014	23119.57863574014	23119.57863574014	23119.57863574014	23119.57863574014	23119.57863574014	23119.57863574014	23119.57863574014	23119.57863574014	23119.57863574014	23119.57863574014	23119.57863574014	23119.57863574014	23119.57863574014	23119.57863574014	23119.57863574014	23119.57863574014	23119.57863574014	23119.57863574014	23119.57863574014	23119.57863574014	23119.57863574014	23119.57863574014	23119.57863574014	23119.57863574014	23119.57863574014
22986.826394745196	22986.826394745196	22986.826394745196	22986.826394745196	22986.826394745196	22986.826394745196	22986.826394745196	22986.826394745196	22986.826394745196	22986.826394745196	22986.826394745196	22986.826394745196	22986.826394745196	22986.826394745196	22986.826394745196	22986.826394745196	22986.826394745196	22986.826394745196	22986.826394745196	22986.826394745196	22986.826394745196	22986.826394745196	22986.826394745196	22986.826394745196	22986.826394745196	22986.826394745196	22986.826394745196	22986.826394745196	22986.826394745196	22986.826394745196
22986.826394745196	22986.826394745196	22986.826394745196	22986.826394745196	22986.826394745196	22986.826394745196	22986.826394745196	22986.826394745196	22986.826394745196	22986.826394745196	22986.826394745196	22986.826394745196	22986.826394745196	22986.826394745196	22986.826394745196	22986.826394745196	22986.826394745196	22986.826394745196	22986.826394745196	22986.826394745196	22986.826394745196	22986.826394745196	22986.826394745196	22986.826394745196	22986.826394745196	22986.826394745196	22986.826394745196	22986.826394745196	22986.826394745196	22986.826394745196
22432.92120038057	22432.92120038057	22432.92120038057	22432.92120038057	22432.92120038057	22432.92120038057	22432.92120038057	22432.92120038057	22432.92120038057	22432.92120038057	22432.92120038057	22432.92120038057	22432.92120038057	22432.92120038057	22432.92120038057	22432.92120038057	22432.92120038057	22432.92120038057	22432.92120038057	22432.92120038057	22432.92120038057	22432.92120038057	22432.92120038057	22432.92120038057	22432.92120038057	22432.92120038057	22432.92120038057	22432.92120038057	22432.92120038057	22432.92120038057
22432.92120038057	22432.92120038057	22432.92120038057	22432.92120038057	22432.92120038057	22432.92120038057	22432.92120038057	22432.92120038057	22432.92120038057	22432.92120038057	22432.92120038057	22432.92120038057	22432.92120038057	22432.92120038057	22432.92120038057	22432.92120038057	22432.92120038057	22432.92120038057	22432.92120038057	22432.92120038057	22432.92120038057	22432.92120038057	22432.92120038057	22432.92120038057	22432.92120038057	22432.92120038057	22432.92120038057	22432.92120038057	22432.92120038057	22432.92120038057
22432.92120038057	22432.92120038057	22432.92120038057	22432.92120038057	22432.92120038057	22432.92120038057	22432.92120038057	22432.92120038057	22432.92120038057	22432.92120038057	22432.92120038057	22432.92120038057	22432.92120038057	22432.92120038057	22432.92120038057	22432.92120038057	22432.92120038057	22432.92120038057	22432.92120038057	22432.92120038057	22432.92120038057	22432.92120038057	22432.92120038057	22432.92120038057	22432.92120038057	22432.92120038057	22432.92120038057	22432.92120038057	22432.92120038057	22432.92120038057
22432.92120038057	22432.92120038057	22432.92120038057	22432.92120038057	22432.92120038057	22432.92120038057	22432.92120038057	22432.92120038057	22432.92120038057	22432.92120038057	22432.92120038057	22432.92120038057	22432.92120038057	22432.92120038057	22432.92120038057	22432.92120038057	22432.92120038057	22432.92120038057	22432.92120038057	22432.92120038057	22432.92120038057	22432.92120038057	22432.92120038057	22432.92120038057	22432.92120038057	22432.92120038057	22432.92120038057	22432.92120038057	22432.92120038057	22432.92120038057
22432.92120038057	22432.92120038057	22432.92120038057	22432.92120038057	22432.92120038057	22432.92120038057	22432.92120038057	22432.92120038057	22432.92120038057	22432.92120038057	22432.92120038057	22432.92120038057	22432.92120038057	22432.92120038057	22432.92120038057	22432.92120038057	22432.92120038057	22432.92120038057	22432.92120038057	22432.92120038057	22432.92120038057	22432.92120038057	22432.92120038057	22432.92120038057	22432.92120038057	22432.92120038057	22432.92120038057	22432.92120038057	22432.92120038057	22432.92120038057
22432.92120038057	22432.92120038057	22432.92120038057	22432.92120038057	22432.92120038057	22432.92120038057	22432.92120038057	22432.92120038057	22432.92120038057	22432.92120038057	22432.92120038057	22432.92120038057	22432.92120038057	22432.92120038057	22432.92120038057	22432.92120038057	22432.92120038057	22432.92120038057	22432.92120038057	22432.92120038057	22432.92120038057	22432.92120038057	22432.92120038057	22432.92120038057	22432.92120038057	22432.92120038057	22432.92120038057	22432.92120038057	22432.92120038057	22432.92120038057
22432.92120038057	22432.92120038057	22432.92120038057	22432.92120038057	22432.92120038057	22432.92120038057	22432.92120038057	22432.92120038057	22432.92120038057	22432.92120038057	22432.92120038057	22432.92120038057	22432.92120038057	22432.92120038057	22432.92120038057	22432.92120038057	22432.92120038057	22432.92120038057	22432.92120038057	22432.92120038057	22432.92120038057	22432.92120038057	22432.92120038057	22432.92120038057	22432.92120038057	22432.92120038057	22432.92120038057	22432.92120038057	22432.92120038057	22432.92120038057
22432.92120038057	22432.92120038057	22432.92120038057	22432.92120038057	22432.92120038057	22432.92120038057	22432.92120038057	22432.92120038057	22432.92120038057	22432.92120038057	22432.92120038057	22432.92120038057	22432.92120038057	22432.92120038057	22432.92120038057	22432.92120038057	22432.92120038057	22432.92120038057	22432.92120038057	22432.92120038057	22432.92120038057	22432.92120038057	22432.92120038057	22432.92120038057	22432.92120038057	22432.92120038057	22432.92120038057	22432.92120038057	22432.92120038057	22432.92120038057
22432.92120038057	22432.92120038057	22432.92120038057	22432.92120038057	22432.92120038057	22432.92120038057	22432.92120038057	22432.92120038057	22432.92120038057	22432.92120038057	22432.92120038057	22432.92120038057	22432.92120038057	22432.92120038057	22432.92120038057	22432.92120038057	22432.92120038057	22432.92120038057	22432.92120038057	22432.92120038057	22432.92120038057	22432.92120038057	22432.92120038057	22432.92120038057	22432.92120038057	22432.92120038057	22432.92120038057	22432.92120038057	22432.92120038057	22432.92120038057
22432.92120038057	22432.92120038057	22432.92120038057	22432.92120038057	22432.92120038057	22432.92120038057	22432.92120038057	22432.92120038057	22432.92120038057	22432.92120038057	22432.92120038057	22432.92120038057	22432.92120038057	22432.92120038057	22432.92120038057	22432.92120038057	22432.92120038057	22432.92120038057	22432.92120038057	22432.92120038057	22432.92120038057	22432.92120038057	22432.92120038057	22432.92120038057	22432.92120038057	22432.92120038057	22432.92120038057	22432.92120038057	22432.92120038057	22432.92120038057
22432.92120038057	22432.92120038057	22432.92120038057	22432.92120038057	22432.92120038057	22432.92120038057	22432.92120038057	22432.92120038057	22432.92120038057	22432.92120038057	22432.92120038057	22432.92120038057	22432.92120038057	22432.92120038057	22432.92120038057	22432.92120038057	22432.92120038057	22432.92120038057	22432.92120038057	22432.92120038057	22432.92120038057	22432.92120038057	22432.92120038057	22432.92120038057	22432.92120038057	22432.92120038057	22432.92120038057	22432.92120038057	22432.92120038057	22432.92120038057
22432.92120038057	22432.92120038057	22432.92120038057	22432.92120038057	22432.92120038057	22432.92120038057	22432.92120038057	22432.92120038057	22432.92120038057	22432.92120038057	22432.92120038057	22432.92120038057	22432.92120038057	22432.92120038057	22432.92120038057	22432.92120038057	22432.92120038057	22432.92120038057	22432.92120038057	22432.92120038057	22432.92120038057	22432.92120038057	22432.92120038057	22432.92120038057	22432.92120038057	22432.92120038057	22432.92120038057	22432.92120038057	22432.92120038057	22432.92120038057
22432.92120038057	22432.92120038057	22432.92120038057	22432.92120038057	22432.92120038057	22432.92120038057	22432.92120038057	22432.92120038057	22432.92120038057	22432.92120038057	22432.92120038057	22432.92120038057	22432.92120038057	22432.92120038057	22432.92120038057	22432.92120038057	22432.92120038057	22432.92120038057	22432.92120038057	22432.92120038057	22432.92120038057	22432.92120038057	22432.92120038057	22432.92120038057	22432.92120038057	22432.92120038057	22432.92120038057	22432.92120038057	22432.92120038057	22432.92120038057
22432.92120038057	22432.92120038057	22432.92120038057	22432.92120038057	22432.92120038057	22432.92120038057	22432.92120038057	22432.92120038057	22432.92120038057	22432.92120038057	22432.92120038057	22432.92120038057	22432.92120038057	22432.92120038057	22432.92120038057	22432.92120038057	22432.92120038057	22432.92120038057	22432.92120038057	22432.92120038057	22432.92120038057	22432.92120038057	22432.92120038057	22432.92120038057	22432.92120038057	22432.92120038057	22432.92120038057	22432.92120038057	22432.92120038057	22432.92120038057
22432.92120038057	22432.92120038057	22432.92120038057	22432.92120038057	22432.92120038057	22432.92120038057	22432.92120038057	22432.92120038057	22432.92120038057	22432.92120038057	22432.92120038057	22432.92120038057	22432.92120038057	22432.92120038057	22432.92120038057	22432.92120038057	22432.92120038057	22432.92120038057	22432.92120038057	22432.92120038057	22432.92120038057	22432.92120038057	22432.92120038057	22432.92120038057	22432.92120038057	22432.92120038057	22432.92120038057	22432.92120038057	22432.92120038057	22432.92120038057
22432.92120038057	22432.92120038057	22432.92120038057	22432.92120038057	22432.92120038057	22432.92120038057	22432.92120038057	22432.92120038057	22432.92120038057	22432.92120038057	22432.92120038057	22432.92120038057	22432.92120038057	22432.92120038057	22432.92120038057	22432.92120038057	22432.92120038057	22432.92120038057	22432.92120038057	22432.92120038057	22432.92120038057	22432.92120038057	22432.92120038057	22432.92120038057	22432.92120038057	22432.92120038057	22432.92120038057	22432.92120038057	22432.92120038057	22432.92120038057
22432.92120038057	22432.92120038057	22432.92120038057	22432.92120038057	22432.92120038057	22432.92120038057	22432.92120038057	22432.92120038057	22432.92120038057	22432.92120038057	22432.92120038057	22432.92120038057	22432.92120038057	22432.92120038057	22432.92120038057	22432.92120038057	22432.92120038057	22432.92120038057	22432.92120038057	22432.92120038057	22432.92120038057	22432.92120038057	22432.92120038057	22432.92120038057	22432.92120038057	22432.92120038057	22432.92120038057	22432.92120038057	22432.92120038057	22432.92120038057
22432.92120038057	22432.92120038057	22432.92120038057	22432.92120038057	22432.92120038057	22432.92120038057	22432.92120038057	22432.92120038057	22432.92120038057	22432.92120038057	22432.92120038057	22432.92120038057	22432.92120038057	22432.92120038057	22432.92120038057	22432.92120038057	22432.92120038057	22432.92120038057	22432.92120038057	22432.92120038057	22432.92120038057	22432.92120038057	22432.92120038057	22432.92120038057	22432.92120038057	22432.92120038057	22432.92120038057	22432.92120038057	22432.92120038057	22432.92120038057
22399.464930473085	22399.464930473085	22399.464930473085	22399.464930473085	22399.464930473085	22399.464930473085	22399.464930473085	22399.464930473085	22399.464930473085	22399.464930473085	22399.464930473085	22399.464930473085	22399.464930473085	22399.464930473085	22399.464930473085	22399.464930473085	22399.464930473085	22399.464930473085	22399.464930473085	22399.464930473085	22399.464930473085	22399.464930473085	22399.464930473085	22399.464930473085	22399.464930473085	22399.464930473085	22399.464930473085	22399.464930473085	22399.464930473085	22399.464930473085
22399.464930473085	22399.464930473085	22399.464930473085	22399.464930473085	22399.464930473085	22399.464930473085	22399.464930473085	22399.464930473085	22399.464930473085	22399.464930473085	22399.464930473085	22399.464930473085	22399.464930473085	22399.464930473085	22399.464930473085	22399.464930473085	22399.464930473085	22399.464930473085	22399.464930473085	22399.464930473085	22399.464930473085	22399.464930473085	22399.464930473085	22399.464930473085	22399.464930473085	22399.464930473085	22399.464930473085	22399.464930473085	22399.464930473085	22399.464930473085
22399.464930473085	22399.464930473085	22399.464930473085	22399.464930473085	22399.464930473085	22399.464930473085	22399.464930473085	22399.464930473085	22399.464930473085	22399.464930473085	22399.464930473085	22399.464930473085	22399.464930473085	22399.464930473085	22399.464930473085	22399.464930473085	22399.464930473085	22399.464930473085	22399.464930473085	22399.464930473085	22399.464930473085	22399.464930473085	22399.464930473085	22399.464930473085	22399.464930473085	22399.464930473085	22399.464930473085	22399.464930473085	22399.464930473085	22399.464930473085
22399.464930473085	22399.464930473085	22399.464930473085	22399.464930473085	22399.464930473085	22399.464930473085	22399.464930473085	22399.464930473085	22399.464930473085	22399.464930473085	22399.464930473085	22399.464930473085	22399.464930473085	22399.464930473085	22399.464930473085	22399.464930473085	22399.464930473085	22399.464930473085	22399.464930473085	22399.464930473085	22399.464930473085	22399.464930473085	22399.464930473085	22399.464930473085	22399.464930473085	22399.464930473085	22399.464930473085	22399.464930473085	22399.464930473085	22399.464930473085
22399.464930473085	22399.464930473085	22399.464930473085	22399.464930473085	22399.464930473085	22399.464930473085	22399.464930473085	22399.464930473085	22399.464930473085	22399.464930473085	22399.464930473085	22399.464930473085	22399.464930473085	22399.464930473085	22399.464930473085	22399.464930473085	22399.464930473085	22399.464930473085	22399.464930473085	22399.464930473085	22399.464930473085	22399.464930473085	22399.464930473085	22399.464930473085	22399.464930473085	22399.464930473085	22399.464930473085	22399.464930473085	22399.464930473085	22399.464930473085
22399.464930473085	22399.464930473085	22399.464930473085	22399.464930473085	22399.464930473085	22399.464930473085	22399.464930473085	22399.464930473085	22399.464930473085	22399.464930473085	22399.464930473085	22399.464930473085	22399.464930473085	22399.464930473085	22399.464930473085	22399.464930473085	22399.464930473085	22399.464930473085	22399.464930473085	22399.464930473085	22399.464930473085	22399.464930473085	22399.464930473085	22399.464930473085	22399.464930473085	22399.464930473085	22399.464930473085	22399.464930473085	22399.464930473085	22399.464930473085
22399.464930473085	22399.464930473085	22399.464930473085	22399.464930473085	22399.464930473085	22399.464930473085	22399.464930473085	22399.464930473085	22399.464930473085	22399.464930473085	22399.464930473085	22399.464930473085	22399.464930473085	22399.464930473085	22399.464930473085	22399.464930473085	22399.464930473085	22399.464930473085	22399.464930473085	22399.464930473085	22399.464930473085	22399.464930473085	22399.464930473085	22399.464930473085	22399.464930473085	22399.464930473085	22399.464930473085	22399.464930473085	22399.464930473085	22399.464930473085
22399.464930473085	22399.464930473085	22399.464930473085	22399.464930473085	22399.464930473085	22399.464930473085	22399.464930473085	22399.464930473085	22399.464930473085	22399.464930473085	22399.464930473085	22399.464930473085	22399.464930473085	22399.464930473085	22399.464930473085	22399.464930473085	22399.464930473085	22399.464930473085	22399.464930473085	22399.464930473085	22399.464930473085	22399.464930473085	22399.464930473085	22399.464930473085	22399.464930473085	22399.464930473085	22399.464930473085	22399.464930473085	22399.464930473085	22399.464930473085
22399.464930473085	22399.464930473085	22399.464930473085	22399.464930473085	22399.464930473085	22399.464930473085	22399.464930473085	22399.464930473085	22399.464930473085	22399.464930473085	22399.464930473085	22399.464930473085	22399.464930473085	22399.464930473085	22399.464930473085	22399.464930473085	22399.464930473085	22399.464930473085	22399.464930473085	22399.464930473085	22399.464930473085	22399.464930473085	22399.464930473085	22399.464930473085	22399.464930473085	22399.464930473085	22399.464930473085	22399.464930473085	22399.464930473085	22399.464930473085
22399.464930473085	22399.464930473085	22399.464930473085	22399.464930473085	22399.464930473085	22399.464930473085	22399.464930473085	22399.464930473085	22399.464930473085	22399.464930473085	22399.464930473085	22399.464930473085	22399.464930473085	22399.464930473085	22399.464930473085	22399.464930473085	22399.464930473085	22399.464930473085	22399.464930473085	22399.464930473085	22399.464930473085	22399.464930473085	22399.464930473085	22399.464930473085	22399.464930473085	22399.464930473085	22399.464930473085	22399.464930473085	22399.464930473085	22399.464930473085
22399.464930473085	22399.464930473085	22399.464930473085	22399.464930473085	22399.464930473085	22399.464930473085	22399.464930473085	22399.464930473085	22399.464930473085	22399.464930473085	22399.464930473085	22399.464930473085	22399.464930473085	22399.464930473085	22399.464930473085	22399.464930473085	22399.464930473085	22399.464930473085	22399.464930473085	22399.464930473085	22399.464930473085	22399.464930473085	22399.464930473085	22399.464930473085	22399.464930473085	22399.464930473085	22399.464930473085	22399.464930473085	22399.464930473085	22399.464930473085
22399.464930473085	22399.464930473085	22399.464930473085	22399.464930473085	22399.464930473085	22399.464930473085	22399.464930473085	22399.464930473085	22399.464930473085	22399.464930473085	22399.464930473085	22399.464930473085	22399.464930473085	22399.464930473085	22399.464930473085	22399.464930473085	22399.464930473085	22399.464930473085	22399.464930473085	22399.464930473085	22399.464930473085	22399.464930473085	22399.464930473085	22399.464930473085	22399.464930473085	22399.464930473085	22399.464930473085	22399.464930473085	22399.464930473085	22399.464930473085
22399.464930473085	22399.464930473085	22399.464930473085	22399.464930473085	22399.464930473085	22399.464930473085	22399.464930473085	22399.464930473085	22399.464930473085	22399.464930473085	22399.464930473085	22399.464930473085	22399.464930473085	22399.464930473085	22399.464930473085	22399.464930473085	22399.464930473085	22399.464930473085	22399.464930473085	22399.464930473085	22399.464930473085	22399.464930473085	22399.464930473085	22399.464930473085	22399.464930473085	22399.464930473085	22399.464930473085	22399.464930473085	22399.464930473085	22399.464930473085
