# Supplementary material for: An improved FOX optimization algorithm using adaptive exploration and exploitation for global optimization
Source: PLoS One. 2025 Sep 18;20(9):e0331965. doi: 10.1371/journal.pone.0331965 (PMC12445531; doi:10.1371/journal.pone.0331965)
Supplement: S2 File — This compressed file contains all the results of the conducted experiments. Each main directory within the archive includes three subdirectories: Analysis, best_fit, and convergence. The best_fit and convergence folders contain the raw experimental data obtained from 30 independent runs. The Analysis folder includes tables and figures derived from these raw results. These files can be used to reproduce and further analyze the results presented in the manuscript. (ZIP) [file pone.0331965.s002.zip › cec2017/convergence/CMAES/C17F24.csv]

trial_1	trial_2	trial_3	trial_4	trial_5	trial_6	trial_7	trial_8	trial_9	trial_10	trial_11	trial_12	trial_13	trial_14	trial_15	trial_16	trial_17	trial_18	trial_19	trial_20	trial_21	trial_22	trial_23	trial_24	trial_25	trial_26	trial_27	trial_28	trial_29	trial_30
12288.514712550312	12288.514712550312	12288.514712550312	12288.514712550312	12288.514712550312	12288.514712550312	12288.514712550312	12288.514712550312	12288.514712550312	12288.514712550312	12288.514712550312	12288.514712550312	12288.514712550312	12288.514712550312	12288.514712550312	12288.514712550312	12288.514712550312	12288.514712550312	12288.514712550312	12288.514712550312	12288.514712550312	12288.514712550312	12288.514712550312	12288.514712550312	12288.514712550312	12288.514712550312	12288.514712550312	11959.595141930735	12288.514712550312	12288.514712550312
12285.486188426346	12285.486188426346	12285.486188426346	12285.486188426346	12285.486188426346	12285.486188426346	12285.486188426346	12285.486188426346	12285.486188426346	12285.486188426346	12285.486188426346	12285.486188426346	12285.486188426346	12285.486188426346	12285.486188426346	12285.486188426346	12285.486188426346	12285.486188426346	12285.486188426346	12285.486188426346	12285.486188426346	12285.486188426346	12285.486188426346	12285.486188426346	12285.486188426346	12285.486188426346	12285.486188426346	11959.595141930735	12285.486188426346	12285.486188426346
12275.702133012053	12275.702133012053	12275.702133012053	12275.702133012053	12275.702133012053	12275.702133012053	12275.702133012053	12275.702133012053	12275.702133012053	12275.702133012053	12275.702133012053	12275.702133012053	12275.702133012053	12275.702133012053	12275.702133012053	12275.702133012053	12275.702133012053	12275.702133012053	12275.702133012053	12275.702133012053	12275.702133012053	12275.702133012053	12275.702133012053	12275.702133012053	12275.702133012053	12275.702133012053	12275.702133012053	11959.595141930735	12275.702133012053	12275.702133012053
12269.815280143544	12269.815280143544	12269.815280143544	12269.815280143544	12269.815280143544	12269.815280143544	12269.815280143544	12269.815280143544	12269.815280143544	12269.815280143544	12269.815280143544	12269.815280143544	12269.815280143544	12269.815280143544	12269.815280143544	12269.815280143544	12269.815280143544	12269.815280143544	12269.815280143544	12269.815280143544	12269.815280143544	12269.815280143544	12269.815280143544	12269.815280143544	12269.815280143544	12269.815280143544	12269.815280143544	11959.595141930735	12269.815280143544	12269.815280143544
12256.367275434177	12256.367275434177	12256.367275434177	12256.367275434177	12256.367275434177	12256.367275434177	12256.367275434177	12256.367275434177	12256.367275434177	12256.367275434177	12256.367275434177	12256.367275434177	12256.367275434177	12256.367275434177	12256.367275434177	12256.367275434177	12256.367275434177	12256.367275434177	12256.367275434177	12256.367275434177	12256.367275434177	12256.367275434177	12256.367275434177	12256.367275434177	12256.367275434177	12256.367275434177	12256.367275434177	11959.595141930735	12256.367275434177	12256.367275434177
12245.126256723435	12245.126256723435	12245.126256723435	12245.126256723435	12245.126256723435	12245.126256723435	12245.126256723435	12245.126256723435	12245.126256723435	12245.126256723435	12245.126256723435	12245.126256723435	12245.126256723435	12245.126256723435	12245.126256723435	12245.126256723435	12245.126256723435	12245.126256723435	12245.126256723435	12245.126256723435	12245.126256723435	12245.126256723435	12245.126256723435	12245.126256723435	12245.126256723435	12245.126256723435	12245.126256723435	11959.595141930735	12245.126256723435	12245.126256723435
12226.915751742494	12226.915751742494	12226.915751742494	12226.915751742494	12226.915751742494	12226.915751742494	12226.915751742494	12226.915751742494	12226.915751742494	12226.915751742494	12226.915751742494	12226.915751742494	12226.915751742494	12226.915751742494	12226.915751742494	12226.915751742494	12226.915751742494	12226.915751742494	12226.915751742494	12226.915751742494	12226.915751742494	12226.915751742494	12226.915751742494	12226.915751742494	12226.915751742494	12226.915751742494	12226.915751742494	11959.595141930735	12226.915751742494	12226.915751742494
12204.277543343811	12204.277543343811	12204.277543343811	12204.277543343811	12204.277543343811	12204.277543343811	12204.277543343811	12204.277543343811	12204.277543343811	12204.277543343811	12204.277543343811	12204.277543343811	12204.277543343811	12204.277543343811	12204.277543343811	12204.277543343811	12204.277543343811	12204.277543343811	12204.277543343811	12204.277543343811	12204.277543343811	12204.277543343811	12204.277543343811	12204.277543343811	12204.277543343811	12204.277543343811	12204.277543343811	11959.595141930735	12204.277543343811	12204.277543343811
12194.792536465606	12194.792536465606	12194.792536465606	12194.792536465606	12194.792536465606	12194.792536465606	12194.792536465606	12194.792536465606	12194.792536465606	12194.792536465606	12194.792536465606	12194.792536465606	12194.792536465606	12194.792536465606	12194.792536465606	12194.792536465606	12194.792536465606	12194.792536465606	12194.792536465606	12194.792536465606	12194.792536465606	12194.792536465606	12194.792536465606	12194.792536465606	12194.792536465606	12194.792536465606	12194.792536465606	11959.595141930735	12194.792536465606	12194.792536465606
12176.810565792195	12176.810565792195	12176.810565792195	12176.810565792195	12176.810565792195	12176.810565792195	12176.810565792195	12176.810565792195	12176.810565792195	12176.810565792195	12176.810565792195	12176.810565792195	12176.810565792195	12176.810565792195	12176.810565792195	12176.810565792195	12176.810565792195	12176.810565792195	12176.810565792195	12176.810565792195	12176.810565792195	12176.810565792195	12176.810565792195	12176.810565792195	12176.810565792195	12176.810565792195	12176.810565792195	11959.595141930735	12176.810565792195	12176.810565792195
12131.269655188236	12131.269655188236	12131.269655188236	12131.269655188236	12131.269655188236	12131.269655188236	12131.269655188236	12131.269655188236	12131.269655188236	12131.269655188236	12131.269655188236	12131.269655188236	12131.269655188236	12131.269655188236	12131.269655188236	12131.269655188236	12131.269655188236	12131.269655188236	12131.269655188236	12131.269655188236	12131.269655188236	12131.269655188236	12131.269655188236	12131.269655188236	12131.269655188236	12131.269655188236	12131.269655188236	11959.595141930735	12131.269655188236	12131.269655188236
12114.750473362774	12114.750473362774	12114.750473362774	12114.750473362774	12114.750473362774	12114.750473362774	12114.750473362774	12114.750473362774	12114.750473362774	12114.750473362774	12114.750473362774	12114.750473362774	12114.750473362774	12114.750473362774	12114.750473362774	12114.750473362774	12114.750473362774	12114.750473362774	12114.750473362774	12114.750473362774	12114.750473362774	12114.750473362774	12114.750473362774	12114.750473362774	12114.750473362774	12114.750473362774	12114.750473362774	11959.595141930735	12114.750473362774	12114.750473362774
12018.152951152037	12018.152951152037	12018.152951152037	12018.152951152037	12018.152951152037	12018.152951152037	12018.152951152037	12018.152951152037	12018.152951152037	12018.152951152037	12018.152951152037	12018.152951152037	12018.152951152037	12018.152951152037	12018.152951152037	12018.152951152037	12018.152951152037	12018.152951152037	12018.152951152037	12018.152951152037	12018.152951152037	12018.152951152037	12018.152951152037	12018.152951152037	12018.152951152037	12018.152951152037	12018.152951152037	11959.595141930735	12018.152951152037	12018.152951152037
11959.777931460385	11959.777931460385	11959.777931460385	11959.777931460385	11959.777931460385	11959.777931460385	11959.777931460385	11959.777931460385	11959.777931460385	11959.777931460385	11959.777931460385	11959.777931460385	11959.777931460385	11959.777931460385	11959.777931460385	11959.777931460385	11959.777931460385	11959.777931460385	11959.777931460385	11959.777931460385	11959.777931460385	11959.777931460385	11959.777931460385	11959.777931460385	11959.777931460385	11959.777931460385	11959.777931460385	11959.595141930735	11959.777931460385	11959.777931460385
11868.996304197934	11868.996304197934	11868.996304197934	11868.996304197934	11868.996304197934	11868.996304197934	11868.996304197934	11868.996304197934	11868.996304197934	11868.996304197934	11868.996304197934	11868.996304197934	11868.996304197934	11868.996304197934	11868.996304197934	11868.996304197934	11868.996304197934	11868.996304197934	11868.996304197934	11868.996304197934	11868.996304197934	11868.996304197934	11868.996304197934	11868.996304197934	11868.996304197934	11868.996304197934	11868.996304197934	11868.996304197934	11868.996304197934	11868.996304197934
11759.368135987927	11759.368135987927	11759.368135987927	11759.368135987927	11759.368135987927	11759.368135987927	11759.368135987927	11759.368135987927	11759.368135987927	11759.368135987927	11759.368135987927	11759.368135987927	11759.368135987927	11759.368135987927	11759.368135987927	11759.368135987927	11759.368135987927	11759.368135987927	11759.368135987927	11759.368135987927	11759.368135987927	11759.368135987927	11759.368135987927	11759.368135987927	11759.368135987927	11759.368135987927	11759.368135987927	11759.368135987927	11759.368135987927	11759.368135987927
11569.036032953218	11569.036032953218	11569.036032953218	11569.036032953218	11569.036032953218	11569.036032953218	11569.036032953218	11569.036032953218	11569.036032953218	11569.036032953218	11569.036032953218	11569.036032953218	11569.036032953218	11569.036032953218	11569.036032953218	11569.036032953218	11569.036032953218	11569.036032953218	11569.036032953218	11569.036032953218	11569.036032953218	11569.036032953218	11569.036032953218	11569.036032953218	11569.036032953218	11569.036032953218	11569.036032953218	11569.036032953218	11569.036032953218	11569.036032953218
11233.794712085717	11233.794712085717	11233.794712085717	11233.794712085717	11233.794712085717	11233.794712085717	11233.794712085717	11233.794712085717	11233.794712085717	11233.794712085717	11233.794712085717	11233.794712085717	11233.794712085717	11233.794712085717	11233.794712085717	11233.794712085717	11233.794712085717	11233.794712085717	11233.794712085717	11233.794712085717	11233.794712085717	11233.794712085717	11233.794712085717	11233.794712085717	11233.794712085717	11233.794712085717	11233.794712085717	11233.794712085717	11233.794712085717	11233.794712085717
11062.293776058352	11062.293776058352	11062.293776058352	11062.293776058352	11062.293776058352	11062.293776058352	11062.293776058352	11062.293776058352	11062.293776058352	11062.293776058352	11062.293776058352	11062.293776058352	11062.293776058352	11062.293776058352	11062.293776058352	11062.293776058352	11062.293776058352	11062.293776058352	11062.293776058352	11062.293776058352	11062.293776058352	11062.293776058352	11062.293776058352	11062.293776058352	11062.293776058352	11062.293776058352	11062.293776058352	11062.293776058352	11062.293776058352	11062.293776058352
10633.695791125232	10633.695791125232	10633.695791125232	10633.695791125232	10633.695791125232	10633.695791125232	10633.695791125232	10633.695791125232	10633.695791125232	10633.695791125232	10633.695791125232	10633.695791125232	10633.695791125232	10633.695791125232	10633.695791125232	10633.695791125232	10633.695791125232	10633.695791125232	10633.695791125232	10633.695791125232	10633.695791125232	10633.695791125232	10633.695791125232	10633.695791125232	10633.695791125232	10633.695791125232	10633.695791125232	10633.695791125232	10633.695791125232	10633.695791125232
10111.018825997638	10111.018825997638	10111.018825997638	10111.018825997638	10111.018825997638	10111.018825997638	10111.018825997638	10111.018825997638	10111.018825997638	10111.018825997638	10111.018825997638	10111.018825997638	10111.018825997638	10111.018825997638	10111.018825997638	10111.018825997638	10111.018825997638	10111.018825997638	10111.018825997638	10111.018825997638	10111.018825997638	10111.018825997638	10111.018825997638	10111.018825997638	10111.018825997638	10111.018825997638	10111.018825997638	10111.018825997638	10111.018825997638	10111.018825997638
9827.166664894357	9827.166664894357	9827.166664894357	9827.166664894357	9827.166664894357	9827.166664894357	9827.166664894357	9827.166664894357	9827.166664894357	9827.166664894357	9827.166664894357	9827.166664894357	9827.166664894357	9827.166664894357	9827.166664894357	9827.166664894357	9827.166664894357	9827.166664894357	9827.166664894357	9827.166664894357	9827.166664894357	9827.166664894357	9827.166664894357	9827.166664894357	9827.166664894357	9827.166664894357	9827.166664894357	9827.166664894357	9827.166664894357	9827.166664894357
9420.529934245978	9420.529934245978	9420.529934245978	9420.529934245978	9420.529934245978	9420.529934245978	9420.529934245978	9420.529934245978	9420.529934245978	9420.529934245978	9420.529934245978	9420.529934245978	9420.529934245978	9420.529934245978	9420.529934245978	9420.529934245978	9420.529934245978	9420.529934245978	9420.529934245978	9420.529934245978	9420.529934245978	9420.529934245978	9420.529934245978	9420.529934245978	9420.529934245978	9420.529934245978	9420.529934245978	9420.529934245978	9420.529934245978	9420.529934245978
8310.490776574456	8310.490776574456	8310.490776574456	8310.490776574456	8310.490776574456	8310.490776574456	8310.490776574456	8310.490776574456	8310.490776574456	8310.490776574456	8310.490776574456	8310.490776574456	8310.490776574456	8310.490776574456	8310.490776574456	8310.490776574456	8310.490776574456	8310.490776574456	8310.490776574456	8310.490776574456	8310.490776574456	8310.490776574456	8310.490776574456	8310.490776574456	8310.490776574456	8310.490776574456	8310.490776574456	8310.490776574456	8310.490776574456	8310.490776574456
7009.0776755118095	7009.0776755118095	7009.0776755118095	7009.0776755118095	7009.0776755118095	7009.0776755118095	7009.0776755118095	7009.0776755118095	7009.0776755118095	7009.0776755118095	7009.0776755118095	7009.0776755118095	7009.0776755118095	7009.0776755118095	7009.0776755118095	7009.0776755118095	7009.0776755118095	7009.0776755118095	7009.0776755118095	7009.0776755118095	7009.0776755118095	7009.0776755118095	7009.0776755118095	7009.0776755118095	7009.0776755118095	7009.0776755118095	7009.0776755118095	7009.0776755118095	7009.0776755118095	7009.0776755118095
6427.288727053046	6427.288727053046	6427.288727053046	6427.288727053046	6427.288727053046	6427.288727053046	6427.288727053046	6427.288727053046	6427.288727053046	6427.288727053046	6427.288727053046	6427.288727053046	6427.288727053046	6427.288727053046	6427.288727053046	6427.288727053046	6427.288727053046	6427.288727053046	6427.288727053046	6427.288727053046	6427.288727053046	6427.288727053046	6427.288727053046	6427.288727053046	6427.288727053046	6427.288727053046	6427.288727053046	6427.288727053046	6427.288727053046	6427.288727053046
5938.901562134083	5938.901562134083	5938.901562134083	5938.901562134083	5938.901562134083	5938.901562134083	5938.901562134083	5938.901562134083	5938.901562134083	5938.901562134083	5938.901562134083	5938.901562134083	5938.901562134083	5938.901562134083	5938.901562134083	5938.901562134083	5938.901562134083	5938.901562134083	5938.901562134083	5938.901562134083	5938.901562134083	5938.901562134083	5938.901562134083	5938.901562134083	5938.901562134083	5938.901562134083	5938.901562134083	5938.901562134083	5938.901562134083	5938.901562134083
5276.386327269211	5276.386327269211	5276.386327269211	5276.386327269211	5276.386327269211	5276.386327269211	5276.386327269211	5276.386327269211	5276.386327269211	5276.386327269211	5276.386327269211	5276.386327269211	5276.386327269211	5276.386327269211	5276.386327269211	5276.386327269211	5276.386327269211	5276.386327269211	5276.386327269211	5276.386327269211	5276.386327269211	5276.386327269211	5276.386327269211	5276.386327269211	5276.386327269211	5276.386327269211	5276.386327269211	5276.386327269211	5276.386327269211	5276.386327269211
5276.386327269211	5276.386327269211	5276.386327269211	5276.386327269211	5276.386327269211	5276.386327269211	5276.386327269211	5276.386327269211	5276.386327269211	5276.386327269211	5276.386327269211	5276.386327269211	5276.386327269211	5276.386327269211	5276.386327269211	5276.386327269211	5276.386327269211	5276.386327269211	5276.386327269211	5276.386327269211	5276.386327269211	5276.386327269211	5276.386327269211	5276.386327269211	5276.386327269211	5276.386327269211	5276.386327269211	5276.386327269211	5276.386327269211	5276.386327269211
5033.880195160331	5033.880195160331	5033.880195160331	5033.880195160331	5033.880195160331	5033.880195160331	5033.880195160331	5033.880195160331	5033.880195160331	5033.880195160331	5033.880195160331	5033.880195160331	5033.880195160331	5033.880195160331	5033.880195160331	5033.880195160331	5033.880195160331	5033.880195160331	5033.880195160331	5033.880195160331	5033.880195160331	5033.880195160331	5033.880195160331	5033.880195160331	5033.880195160331	5033.880195160331	5033.880195160331	5033.880195160331	5033.880195160331	5033.880195160331
4555.124446159844	4555.124446159844	4555.124446159844	4555.124446159844	4555.124446159844	4555.124446159844	4555.124446159844	4555.124446159844	4555.124446159844	4555.124446159844	4555.124446159844	4555.124446159844	4555.124446159844	4555.124446159844	4555.124446159844	4555.124446159844	4555.124446159844	4555.124446159844	4555.124446159844	4555.124446159844	4555.124446159844	4555.124446159844	4555.124446159844	4555.124446159844	4555.124446159844	4555.124446159844	4555.124446159844	4555.124446159844	4555.124446159844	4555.124446159844
4401.111181916251	4401.111181916251	4401.111181916251	4401.111181916251	4401.111181916251	4401.111181916251	4401.111181916251	4401.111181916251	4401.111181916251	4401.111181916251	4401.111181916251	4401.111181916251	4401.111181916251	4401.111181916251	4401.111181916251	4401.111181916251	4401.111181916251	4401.111181916251	4401.111181916251	4401.111181916251	4401.111181916251	4401.111181916251	4401.111181916251	4401.111181916251	4401.111181916251	4401.111181916251	4401.111181916251	4401.111181916251	4401.111181916251	4401.111181916251
4401.111181916251	4401.111181916251	4401.111181916251	4401.111181916251	4401.111181916251	4401.111181916251	4401.111181916251	4401.111181916251	4401.111181916251	4401.111181916251	4401.111181916251	4401.111181916251	4401.111181916251	4401.111181916251	4401.111181916251	4401.111181916251	4401.111181916251	4401.111181916251	4401.111181916251	4401.111181916251	4401.111181916251	4401.111181916251	4401.111181916251	4401.111181916251	4401.111181916251	4401.111181916251	4401.111181916251	4401.111181916251	4401.111181916251	4401.111181916251
3927.465940197748	3927.465940197748	3927.465940197748	3927.465940197748	3927.465940197748	3927.465940197748	3927.465940197748	3927.465940197748	3927.465940197748	3927.465940197748	3927.465940197748	3927.465940197748	3927.465940197748	3927.465940197748	3927.465940197748	3927.465940197748	3927.465940197748	3927.465940197748	3927.465940197748	3927.465940197748	3927.465940197748	3927.465940197748	3927.465940197748	3927.465940197748	3927.465940197748	3927.465940197748	3927.465940197748	3927.465940197748	3927.465940197748	3927.465940197748
3870.567332067425	3870.567332067425	3870.567332067425	3870.567332067425	3870.567332067425	3870.567332067425	3870.567332067425	3870.567332067425	3870.567332067425	3870.567332067425	3870.567332067425	3870.567332067425	3870.567332067425	3870.567332067425	3870.567332067425	3870.567332067425	3870.567332067425	3870.567332067425	3870.567332067425	3870.567332067425	3870.567332067425	3870.567332067425	3870.567332067425	3870.567332067425	3870.567332067425	3870.567332067425	3870.567332067425	3870.567332067425	3870.567332067425	3870.567332067425
3870.567332067425	3870.567332067425	3870.567332067425	3870.567332067425	3870.567332067425	3870.567332067425	3870.567332067425	3870.567332067425	3870.567332067425	3870.567332067425	3870.567332067425	3870.567332067425	3870.567332067425	3870.567332067425	3870.567332067425	3870.567332067425	3870.567332067425	3870.567332067425	3870.567332067425	3870.567332067425	3870.567332067425	3870.567332067425	3870.567332067425	3870.567332067425	3870.567332067425	3870.567332067425	3870.567332067425	3870.567332067425	3870.567332067425	3870.567332067425
3870.567332067425	3870.567332067425	3870.567332067425	3870.567332067425	3870.567332067425	3870.567332067425	3870.567332067425	3870.567332067425	3870.567332067425	3870.567332067425	3870.567332067425	3870.567332067425	3870.567332067425	3870.567332067425	3870.567332067425	3870.567332067425	3870.567332067425	3870.567332067425	3870.567332067425	3870.567332067425	3870.567332067425	3870.567332067425	3870.567332067425	3870.567332067425	3870.567332067425	3870.567332067425	3870.567332067425	3870.567332067425	3870.567332067425	3870.567332067425
3870.567332067425	3870.567332067425	3870.567332067425	3870.567332067425	3870.567332067425	3870.567332067425	3870.567332067425	3870.567332067425	3870.567332067425	3870.567332067425	3870.567332067425	3870.567332067425	3870.567332067425	3870.567332067425	3870.567332067425	3870.567332067425	3870.567332067425	3870.567332067425	3870.567332067425	3870.567332067425	3870.567332067425	3870.567332067425	3870.567332067425	3870.567332067425	3870.567332067425	3870.567332067425	3870.567332067425	3870.567332067425	3870.567332067425	3870.567332067425
3870.567332067425	3870.567332067425	3870.567332067425	3870.567332067425	3870.567332067425	3870.567332067425	3870.567332067425	3870.567332067425	3870.567332067425	3870.567332067425	3870.567332067425	3870.567332067425	3870.567332067425	3870.567332067425	3870.567332067425	3870.567332067425	3870.567332067425	3870.567332067425	3870.567332067425	3870.567332067425	3870.567332067425	3870.567332067425	3870.567332067425	3870.567332067425	3870.567332067425	3870.567332067425	3870.567332067425	3870.567332067425	3870.567332067425	3870.567332067425
3832.2819275381794	3832.2819275381794	3832.2819275381794	3832.2819275381794	3832.2819275381794	3832.2819275381794	3832.2819275381794	3832.2819275381794	3832.2819275381794	3832.2819275381794	3832.2819275381794	3832.2819275381794	3832.2819275381794	3832.2819275381794	3832.2819275381794	3832.2819275381794	3832.2819275381794	3832.2819275381794	3832.2819275381794	3832.2819275381794	3832.2819275381794	3832.2819275381794	3832.2819275381794	3832.2819275381794	3832.2819275381794	3832.2819275381794	3832.2819275381794	3832.2819275381794	3832.2819275381794	3832.2819275381794
3608.8407165616327	3608.8407165616327	3608.8407165616327	3608.8407165616327	3608.8407165616327	3608.8407165616327	3608.8407165616327	3608.8407165616327	3608.8407165616327	3608.8407165616327	3608.8407165616327	3608.8407165616327	3608.8407165616327	3608.8407165616327	3608.8407165616327	3608.8407165616327	3608.8407165616327	3608.8407165616327	3608.8407165616327	3608.8407165616327	3608.8407165616327	3608.8407165616327	3608.8407165616327	3608.8407165616327	3608.8407165616327	3608.8407165616327	3608.8407165616327	3608.8407165616327	3608.8407165616327	3608.8407165616327
3608.8407165616327	3608.8407165616327	3608.8407165616327	3608.8407165616327	3608.8407165616327	3608.8407165616327	3608.8407165616327	3608.8407165616327	3608.8407165616327	3608.8407165616327	3608.8407165616327	3608.8407165616327	3608.8407165616327	3608.8407165616327	3608.8407165616327	3608.8407165616327	3608.8407165616327	3608.8407165616327	3608.8407165616327	3608.8407165616327	3608.8407165616327	3608.8407165616327	3608.8407165616327	3608.8407165616327	3608.8407165616327	3608.8407165616327	3608.8407165616327	3608.8407165616327	3608.8407165616327	3608.8407165616327
3608.8407165616327	3608.8407165616327	3608.8407165616327	3608.8407165616327	3608.8407165616327	3608.8407165616327	3608.8407165616327	3608.8407165616327	3608.8407165616327	3608.8407165616327	3608.8407165616327	3608.8407165616327	3608.8407165616327	3608.8407165616327	3608.8407165616327	3608.8407165616327	3608.8407165616327	3608.8407165616327	3608.8407165616327	3608.8407165616327	3608.8407165616327	3608.8407165616327	3608.8407165616327	3608.8407165616327	3608.8407165616327	3608.8407165616327	3608.8407165616327	3608.8407165616327	3608.8407165616327	3608.8407165616327
3608.8407165616327	3608.8407165616327	3608.8407165616327	3608.8407165616327	3608.8407165616327	3608.8407165616327	3608.8407165616327	3608.8407165616327	3608.8407165616327	3608.8407165616327	3608.8407165616327	3608.8407165616327	3608.8407165616327	3608.8407165616327	3608.8407165616327	3608.8407165616327	3608.8407165616327	3608.8407165616327	3608.8407165616327	3608.8407165616327	3608.8407165616327	3608.8407165616327	3608.8407165616327	3608.8407165616327	3608.8407165616327	3608.8407165616327	3608.8407165616327	3608.8407165616327	3608.8407165616327	3608.8407165616327
3608.8407165616327	3608.8407165616327	3608.8407165616327	3608.8407165616327	3608.8407165616327	3608.8407165616327	3608.8407165616327	3608.8407165616327	3608.8407165616327	3608.8407165616327	3608.8407165616327	3608.8407165616327	3608.8407165616327	3608.8407165616327	3608.8407165616327	3608.8407165616327	3608.8407165616327	3608.8407165616327	3608.8407165616327	3608.8407165616327	3608.8407165616327	3608.8407165616327	3608.8407165616327	3608.8407165616327	3608.8407165616327	3608.8407165616327	3608.8407165616327	3608.8407165616327	3608.8407165616327	3608.8407165616327
3608.8407165616327	3608.8407165616327	3608.8407165616327	3608.8407165616327	3608.8407165616327	3608.8407165616327	3608.8407165616327	3608.8407165616327	3608.8407165616327	3608.8407165616327	3608.8407165616327	3608.8407165616327	3608.8407165616327	3608.8407165616327	3608.8407165616327	3608.8407165616327	3608.8407165616327	3608.8407165616327	3608.8407165616327	3608.8407165616327	3608.8407165616327	3608.8407165616327	3608.8407165616327	3608.8407165616327	3608.8407165616327	3608.8407165616327	3608.8407165616327	3608.8407165616327	3608.8407165616327	3608.8407165616327
3597.067885519218	3597.067885519218	3597.067885519218	3597.067885519218	3597.067885519218	3597.067885519218	3597.067885519218	3597.067885519218	3597.067885519218	3597.067885519218	3597.067885519218	3597.067885519218	3597.067885519218	3597.067885519218	3597.067885519218	3597.067885519218	3597.067885519218	3597.067885519218	3597.067885519218	3597.067885519218	3597.067885519218	3597.067885519218	3597.067885519218	3597.067885519218	3597.067885519218	3597.067885519218	3597.067885519218	3597.067885519218	3597.067885519218	3597.067885519218
3597.067885519218	3597.067885519218	3597.067885519218	3597.067885519218	3597.067885519218	3597.067885519218	3597.067885519218	3597.067885519218	3597.067885519218	3597.067885519218	3597.067885519218	3597.067885519218	3597.067885519218	3597.067885519218	3597.067885519218	3597.067885519218	3597.067885519218	3597.067885519218	3597.067885519218	3597.067885519218	3597.067885519218	3597.067885519218	3597.067885519218	3597.067885519218	3597.067885519218	3597.067885519218	3597.067885519218	3597.067885519218	3597.067885519218	3597.067885519218
3522.579677652934	3522.579677652934	3522.579677652934	3522.579677652934	3522.579677652934	3522.579677652934	3522.579677652934	3522.579677652934	3522.579677652934	3522.579677652934	3522.579677652934	3522.579677652934	3522.579677652934	3522.579677652934	3522.579677652934	3522.579677652934	3522.579677652934	3522.579677652934	3522.579677652934	3522.579677652934	3522.579677652934	3522.579677652934	3522.579677652934	3522.579677652934	3522.579677652934	3522.579677652934	3522.579677652934	3522.579677652934	3522.579677652934	3522.579677652934
3522.579677652934	3522.579677652934	3522.579677652934	3522.579677652934	3522.579677652934	3522.579677652934	3522.579677652934	3522.579677652934	3522.579677652934	3522.579677652934	3522.579677652934	3522.579677652934	3522.579677652934	3522.579677652934	3522.579677652934	3522.579677652934	3522.579677652934	3522.579677652934	3522.579677652934	3522.579677652934	3522.579677652934	3522.579677652934	3522.579677652934	3522.579677652934	3522.579677652934	3522.579677652934	3522.579677652934	3522.579677652934	3522.579677652934	3522.579677652934
3522.579677652934	3522.579677652934	3522.579677652934	3522.579677652934	3522.579677652934	3522.579677652934	3522.579677652934	3522.579677652934	3522.579677652934	3522.579677652934	3522.579677652934	3522.579677652934	3522.579677652934	3522.579677652934	3522.579677652934	3522.579677652934	3522.579677652934	3522.579677652934	3522.579677652934	3522.579677652934	3522.579677652934	3522.579677652934	3522.579677652934	3522.579677652934	3522.579677652934	3522.579677652934	3522.579677652934	3522.579677652934	3522.579677652934	3522.579677652934
3522.579677652934	3522.579677652934	3522.579677652934	3522.579677652934	3522.579677652934	3522.579677652934	3522.579677652934	3522.579677652934	3522.579677652934	3522.579677652934	3522.579677652934	3522.579677652934	3522.579677652934	3522.579677652934	3522.579677652934	3522.579677652934	3522.579677652934	3522.579677652934	3522.579677652934	3522.579677652934	3522.579677652934	3522.579677652934	3522.579677652934	3522.579677652934	3522.579677652934	3522.579677652934	3522.579677652934	3522.579677652934	3522.579677652934	3522.579677652934
3522.579677652934	3522.579677652934	3522.579677652934	3522.579677652934	3522.579677652934	3522.579677652934	3522.579677652934	3522.579677652934	3522.579677652934	3522.579677652934	3522.579677652934	3522.579677652934	3522.579677652934	3522.579677652934	3522.579677652934	3522.579677652934	3522.579677652934	3522.579677652934	3522.579677652934	3522.579677652934	3522.579677652934	3522.579677652934	3522.579677652934	3522.579677652934	3522.579677652934	3522.579677652934	3522.579677652934	3522.579677652934	3522.579677652934	3522.579677652934
3511.0303138725967	3511.0303138725967	3511.0303138725967	3511.0303138725967	3511.0303138725967	3511.0303138725967	3511.0303138725967	3511.0303138725967	3511.0303138725967	3511.0303138725967	3511.0303138725967	3511.0303138725967	3511.0303138725967	3511.0303138725967	3511.0303138725967	3511.0303138725967	3511.0303138725967	3511.0303138725967	3511.0303138725967	3511.0303138725967	3511.0303138725967	3511.0303138725967	3511.0303138725967	3511.0303138725967	3511.0303138725967	3511.0303138725967	3511.0303138725967	3511.0303138725967	3511.0303138725967	3511.0303138725967
3511.0303138725967	3511.0303138725967	3511.0303138725967	3511.0303138725967	3511.0303138725967	3511.0303138725967	3511.0303138725967	3511.0303138725967	3511.0303138725967	3511.0303138725967	3511.0303138725967	3511.0303138725967	3511.0303138725967	3511.0303138725967	3511.0303138725967	3511.0303138725967	3511.0303138725967	3511.0303138725967	3511.0303138725967	3511.0303138725967	3511.0303138725967	3511.0303138725967	3511.0303138725967	3511.0303138725967	3511.0303138725967	3511.0303138725967	3511.0303138725967	3511.0303138725967	3511.0303138725967	3511.0303138725967
3423.3768972489115	3423.3768972489115	3423.3768972489115	3423.3768972489115	3423.3768972489115	3423.3768972489115	3423.3768972489115	3423.3768972489115	3423.3768972489115	3423.3768972489115	3423.3768972489115	3423.3768972489115	3423.3768972489115	3423.3768972489115	3423.3768972489115	3423.3768972489115	3423.3768972489115	3423.3768972489115	3423.3768972489115	3423.3768972489115	3423.3768972489115	3423.3768972489115	3423.3768972489115	3423.3768972489115	3423.3768972489115	3423.3768972489115	3423.3768972489115	3423.3768972489115	3423.3768972489115	3423.3768972489115
3423.3768972489115	3423.3768972489115	3423.3768972489115	3423.3768972489115	3423.3768972489115	3423.3768972489115	3423.3768972489115	3423.3768972489115	3423.3768972489115	3423.3768972489115	3423.3768972489115	3423.3768972489115	3423.3768972489115	3423.3768972489115	3423.3768972489115	3423.3768972489115	3423.3768972489115	3423.3768972489115	3423.3768972489115	3423.3768972489115	3423.3768972489115	3423.3768972489115	3423.3768972489115	3423.3768972489115	3423.3768972489115	3423.3768972489115	3423.3768972489115	3423.3768972489115	3423.3768972489115	3423.3768972489115
3423.3768972489115	3423.3768972489115	3423.3768972489115	3423.3768972489115	3423.3768972489115	3423.3768972489115	3423.3768972489115	3423.3768972489115	3423.3768972489115	3423.3768972489115	3423.3768972489115	3423.3768972489115	3423.3768972489115	3423.3768972489115	3423.3768972489115	3423.3768972489115	3423.3768972489115	3423.3768972489115	3423.3768972489115	3423.3768972489115	3423.3768972489115	3423.3768972489115	3423.3768972489115	3423.3768972489115	3423.3768972489115	3423.3768972489115	3423.3768972489115	3423.3768972489115	3423.3768972489115	3423.3768972489115
3365.6309282309358	3365.6309282309358	3365.6309282309358	3365.6309282309358	3365.6309282309358	3365.6309282309358	3365.6309282309358	3365.6309282309358	3365.6309282309358	3365.6309282309358	3365.6309282309358	3365.6309282309358	3365.6309282309358	3365.6309282309358	3365.6309282309358	3365.6309282309358	3365.6309282309358	3365.6309282309358	3365.6309282309358	3365.6309282309358	3365.6309282309358	3365.6309282309358	3365.6309282309358	3365.6309282309358	3365.6309282309358	3365.6309282309358	3365.6309282309358	3365.6309282309358	3365.6309282309358	3365.6309282309358
3365.6309282309358	3365.6309282309358	3365.6309282309358	3365.6309282309358	3365.6309282309358	3365.6309282309358	3365.6309282309358	3365.6309282309358	3365.6309282309358	3365.6309282309358	3365.6309282309358	3365.6309282309358	3365.6309282309358	3365.6309282309358	3365.6309282309358	3365.6309282309358	3365.6309282309358	3365.6309282309358	3365.6309282309358	3365.6309282309358	3365.6309282309358	3365.6309282309358	3365.6309282309358	3365.6309282309358	3365.6309282309358	3365.6309282309358	3365.6309282309358	3365.6309282309358	3365.6309282309358	3365.6309282309358
3336.2008032875883	3336.2008032875883	3336.2008032875883	3336.2008032875883	3336.2008032875883	3336.2008032875883	3336.2008032875883	3336.2008032875883	3336.2008032875883	3336.2008032875883	3336.2008032875883	3336.2008032875883	3336.2008032875883	3336.2008032875883	3336.2008032875883	3336.2008032875883	3336.2008032875883	3336.2008032875883	3336.2008032875883	3336.2008032875883	3336.2008032875883	3336.2008032875883	3336.2008032875883	3336.2008032875883	3336.2008032875883	3336.2008032875883	3336.2008032875883	3336.2008032875883	3336.2008032875883	3336.2008032875883
3336.2008032875883	3336.2008032875883	3336.2008032875883	3336.2008032875883	3336.2008032875883	3336.2008032875883	3336.2008032875883	3336.2008032875883	3336.2008032875883	3336.2008032875883	3336.2008032875883	3336.2008032875883	3336.2008032875883	3336.2008032875883	3336.2008032875883	3336.2008032875883	3336.2008032875883	3336.2008032875883	3336.2008032875883	3336.2008032875883	3336.2008032875883	3336.2008032875883	3336.2008032875883	3336.2008032875883	3336.2008032875883	3336.2008032875883	3336.2008032875883	3336.2008032875883	3336.2008032875883	3336.2008032875883
3310.940705935834	3310.940705935834	3310.940705935834	3310.940705935834	3310.940705935834	3310.940705935834	3310.940705935834	3310.940705935834	3310.940705935834	3310.940705935834	3310.940705935834	3310.940705935834	3310.940705935834	3310.940705935834	3310.940705935834	3310.940705935834	3310.940705935834	3310.940705935834	3310.940705935834	3310.940705935834	3310.940705935834	3310.940705935834	3310.940705935834	3310.940705935834	3310.940705935834	3310.940705935834	3310.940705935834	3310.940705935834	3310.940705935834	3310.940705935834
3310.940705935834	3310.940705935834	3310.940705935834	3310.940705935834	3310.940705935834	3310.940705935834	3310.940705935834	3310.940705935834	3310.940705935834	3310.940705935834	3310.940705935834	3310.940705935834	3310.940705935834	3310.940705935834	3310.940705935834	3310.940705935834	3310.940705935834	3310.940705935834	3310.940705935834	3310.940705935834	3310.940705935834	3310.940705935834	3310.940705935834	3310.940705935834	3310.940705935834	3310.940705935834	3310.940705935834	3310.940705935834	3310.940705935834	3310.940705935834
3253.5737625225356	3253.5737625225356	3253.5737625225356	3253.5737625225356	3253.5737625225356	3253.5737625225356	3253.5737625225356	3253.5737625225356	3253.5737625225356	3253.5737625225356	3253.5737625225356	3253.5737625225356	3253.5737625225356	3253.5737625225356	3253.5737625225356	3253.5737625225356	3253.5737625225356	3253.5737625225356	3253.5737625225356	3253.5737625225356	3253.5737625225356	3253.5737625225356	3253.5737625225356	3253.5737625225356	3253.5737625225356	3253.5737625225356	3253.5737625225356	3253.5737625225356	3253.5737625225356	3253.5737625225356
3253.5737625225356	3253.5737625225356	3253.5737625225356	3253.5737625225356	3253.5737625225356	3253.5737625225356	3253.5737625225356	3253.5737625225356	3253.5737625225356	3253.5737625225356	3253.5737625225356	3253.5737625225356	3253.5737625225356	3253.5737625225356	3253.5737625225356	3253.5737625225356	3253.5737625225356	3253.5737625225356	3253.5737625225356	3253.5737625225356	3253.5737625225356	3253.5737625225356	3253.5737625225356	3253.5737625225356	3253.5737625225356	3253.5737625225356	3253.5737625225356	3253.5737625225356	3253.5737625225356	3253.5737625225356
3194.24885856661	3194.24885856661	3194.24885856661	3194.24885856661	3194.24885856661	3194.24885856661	3194.24885856661	3194.24885856661	3194.24885856661	3194.24885856661	3194.24885856661	3194.24885856661	3194.24885856661	3194.24885856661	3194.24885856661	3194.24885856661	3194.24885856661	3194.24885856661	3194.24885856661	3194.24885856661	3194.24885856661	3194.24885856661	3194.24885856661	3194.24885856661	3194.24885856661	3194.24885856661	3194.24885856661	3194.24885856661	3194.24885856661	3194.24885856661
3194.24885856661	3194.24885856661	3194.24885856661	3194.24885856661	3194.24885856661	3194.24885856661	3194.24885856661	3194.24885856661	3194.24885856661	3194.24885856661	3194.24885856661	3194.24885856661	3194.24885856661	3194.24885856661	3194.24885856661	3194.24885856661	3194.24885856661	3194.24885856661	3194.24885856661	3194.24885856661	3194.24885856661	3194.24885856661	3194.24885856661	3194.24885856661	3194.24885856661	3194.24885856661	3194.24885856661	3194.24885856661	3194.24885856661	3194.24885856661
3194.24885856661	3194.24885856661	3194.24885856661	3194.24885856661	3194.24885856661	3194.24885856661	3194.24885856661	3194.24885856661	3194.24885856661	3194.24885856661	3194.24885856661	3194.24885856661	3194.24885856661	3194.24885856661	3194.24885856661	3194.24885856661	3194.24885856661	3194.24885856661	3194.24885856661	3194.24885856661	3194.24885856661	3194.24885856661	3194.24885856661	3194.24885856661	3194.24885856661	3194.24885856661	3194.24885856661	3194.24885856661	3194.24885856661	3194.24885856661
3163.4174890075906	3163.4174890075906	3163.4174890075906	3163.4174890075906	3163.4174890075906	3163.4174890075906	3163.4174890075906	3163.4174890075906	3163.4174890075906	3163.4174890075906	3163.4174890075906	3163.4174890075906	3163.4174890075906	3163.4174890075906	3163.4174890075906	3163.4174890075906	3163.4174890075906	3163.4174890075906	3163.4174890075906	3163.4174890075906	3163.4174890075906	3163.4174890075906	3163.4174890075906	3163.4174890075906	3163.4174890075906	3163.4174890075906	3163.4174890075906	3163.4174890075906	3163.4174890075906	3163.4174890075906
3152.2690476829894	3152.2690476829894	3152.2690476829894	3152.2690476829894	3152.2690476829894	3152.2690476829894	3152.2690476829894	3152.2690476829894	3152.2690476829894	3152.2690476829894	3152.2690476829894	3152.2690476829894	3152.2690476829894	3152.2690476829894	3152.2690476829894	3152.2690476829894	3152.2690476829894	3152.2690476829894	3152.2690476829894	3152.2690476829894	3152.2690476829894	3152.2690476829894	3152.2690476829894	3152.2690476829894	3152.2690476829894	3152.2690476829894	3152.2690476829894	3152.2690476829894	3152.2690476829894	3152.2690476829894
3093.5764126831486	3093.5764126831486	3093.5764126831486	3093.5764126831486	3093.5764126831486	3093.5764126831486	3093.5764126831486	3093.5764126831486	3093.5764126831486	3093.5764126831486	3093.5764126831486	3093.5764126831486	3093.5764126831486	3093.5764126831486	3093.5764126831486	3093.5764126831486	3093.5764126831486	3093.5764126831486	3093.5764126831486	3093.5764126831486	3093.5764126831486	3093.5764126831486	3093.5764126831486	3093.5764126831486	3093.5764126831486	3093.5764126831486	3093.5764126831486	3093.5764126831486	3093.5764126831486	3093.5764126831486
3093.5764126831486	3093.5764126831486	3093.5764126831486	3093.5764126831486	3093.5764126831486	3093.5764126831486	3093.5764126831486	3093.5764126831486	3093.5764126831486	3093.5764126831486	3093.5764126831486	3093.5764126831486	3093.5764126831486	3093.5764126831486	3093.5764126831486	3093.5764126831486	3093.5764126831486	3093.5764126831486	3093.5764126831486	3093.5764126831486	3093.5764126831486	3093.5764126831486	3093.5764126831486	3093.5764126831486	3093.5764126831486	3093.5764126831486	3093.5764126831486	3093.5764126831486	3093.5764126831486	3093.5764126831486
3093.5764126831486	3093.5764126831486	3093.5764126831486	3093.5764126831486	3093.5764126831486	3093.5764126831486	3093.5764126831486	3093.5764126831486	3093.5764126831486	3093.5764126831486	3093.5764126831486	3093.5764126831486	3093.5764126831486	3093.5764126831486	3093.5764126831486	3093.5764126831486	3093.5764126831486	3093.5764126831486	3093.5764126831486	3093.5764126831486	3093.5764126831486	3093.5764126831486	3093.5764126831486	3093.5764126831486	3093.5764126831486	3093.5764126831486	3093.5764126831486	3093.5764126831486	3093.5764126831486	3093.5764126831486
3093.5764126831486	3093.5764126831486	3093.5764126831486	3093.5764126831486	3093.5764126831486	3093.5764126831486	3093.5764126831486	3093.5764126831486	3093.5764126831486	3093.5764126831486	3093.5764126831486	3093.5764126831486	3093.5764126831486	3093.5764126831486	3093.5764126831486	3093.5764126831486	3093.5764126831486	3093.5764126831486	3093.5764126831486	3093.5764126831486	3093.5764126831486	3093.5764126831486	3093.5764126831486	3093.5764126831486	3093.5764126831486	3093.5764126831486	3093.5764126831486	3093.5764126831486	3093.5764126831486	3093.5764126831486
3093.5764126831486	3093.5764126831486	3093.5764126831486	3093.5764126831486	3093.5764126831486	3093.5764126831486	3093.5764126831486	3093.5764126831486	3093.5764126831486	3093.5764126831486	3093.5764126831486	3093.5764126831486	3093.5764126831486	3093.5764126831486	3093.5764126831486	3093.5764126831486	3093.5764126831486	3093.5764126831486	3093.5764126831486	3093.5764126831486	3093.5764126831486	3093.5764126831486	3093.5764126831486	3093.5764126831486	3093.5764126831486	3093.5764126831486	3093.5764126831486	3093.5764126831486	3093.5764126831486	3093.5764126831486
3093.5764126831486	3093.5764126831486	3093.5764126831486	3093.5764126831486	3093.5764126831486	3093.5764126831486	3093.5764126831486	3093.5764126831486	3093.5764126831486	3093.5764126831486	3093.5764126831486	3093.5764126831486	3093.5764126831486	3093.5764126831486	3093.5764126831486	3093.5764126831486	3093.5764126831486	3093.5764126831486	3093.5764126831486	3093.5764126831486	3093.5764126831486	3093.5764126831486	3093.5764126831486	3093.5764126831486	3093.5764126831486	3093.5764126831486	3093.5764126831486	3093.5764126831486	3093.5764126831486	3093.5764126831486
3093.5764126831486	3093.5764126831486	3093.5764126831486	3093.5764126831486	3093.5764126831486	3093.5764126831486	3093.5764126831486	3093.5764126831486	3093.5764126831486	3093.5764126831486	3093.5764126831486	3093.5764126831486	3093.5764126831486	3093.5764126831486	3093.5764126831486	3093.5764126831486	3093.5764126831486	3093.5764126831486	3093.5764126831486	3093.5764126831486	3093.5764126831486	3093.5764126831486	3093.5764126831486	3093.5764126831486	3093.5764126831486	3093.5764126831486	3093.5764126831486	3093.5764126831486	3093.5764126831486	3093.5764126831486
3093.5764126831486	3093.5764126831486	3093.5764126831486	3093.5764126831486	3093.5764126831486	3093.5764126831486	3093.5764126831486	3093.5764126831486	3093.5764126831486	3093.5764126831486	3093.5764126831486	3093.5764126831486	3093.5764126831486	3093.5764126831486	3093.5764126831486	3093.5764126831486	3093.5764126831486	3093.5764126831486	3093.5764126831486	3093.5764126831486	3093.5764126831486	3093.5764126831486	3093.5764126831486	3093.5764126831486	3093.5764126831486	3093.5764126831486	3093.5764126831486	3093.5764126831486	3093.5764126831486	3093.5764126831486
3093.5764126831486	3093.5764126831486	3093.5764126831486	3093.5764126831486	3093.5764126831486	3093.5764126831486	3093.5764126831486	3093.5764126831486	3093.5764126831486	3093.5764126831486	3093.5764126831486	3093.5764126831486	3093.5764126831486	3093.5764126831486	3093.5764126831486	3093.5764126831486	3093.5764126831486	3093.5764126831486	3093.5764126831486	3093.5764126831486	3093.5764126831486	3093.5764126831486	3093.5764126831486	3093.5764126831486	3093.5764126831486	3093.5764126831486	3093.5764126831486	3093.5764126831486	3093.5764126831486	3093.5764126831486
3080.074993363718	3080.074993363718	3080.074993363718	3080.074993363718	3080.074993363718	3080.074993363718	3080.074993363718	3080.074993363718	3080.074993363718	3080.074993363718	3080.074993363718	3080.074993363718	3080.074993363718	3080.074993363718	3080.074993363718	3080.074993363718	3080.074993363718	3080.074993363718	3080.074993363718	3080.074993363718	3080.074993363718	3080.074993363718	3080.074993363718	3080.074993363718	3080.074993363718	3080.074993363718	3080.074993363718	3080.074993363718	3080.074993363718	3080.074993363718
3070.738848903523	3070.738848903523	3070.738848903523	3070.738848903523	3070.738848903523	3070.738848903523	3070.738848903523	3070.738848903523	3070.738848903523	3070.738848903523	3070.738848903523	3070.738848903523	3070.738848903523	3070.738848903523	3070.738848903523	3070.738848903523	3070.738848903523	3070.738848903523	3070.738848903523	3070.738848903523	3070.738848903523	3070.738848903523	3070.738848903523	3070.738848903523	3070.738848903523	3070.738848903523	3070.738848903523	3070.738848903523	3070.738848903523	3070.738848903523
3070.738848903523	3070.738848903523	3070.738848903523	3070.738848903523	3070.738848903523	3070.738848903523	3070.738848903523	3070.738848903523	3070.738848903523	3070.738848903523	3070.738848903523	3070.738848903523	3070.738848903523	3070.738848903523	3070.738848903523	3070.738848903523	3070.738848903523	3070.738848903523	3070.738848903523	3070.738848903523	3070.738848903523	3070.738848903523	3070.738848903523	3070.738848903523	3070.738848903523	3070.738848903523	3070.738848903523	3070.738848903523	3070.738848903523	3070.738848903523
3070.738848903523	3070.738848903523	3070.738848903523	3070.738848903523	3070.738848903523	3070.738848903523	3070.738848903523	3070.738848903523	3070.738848903523	3070.738848903523	3070.738848903523	3070.738848903523	3070.738848903523	3070.738848903523	3070.738848903523	3070.738848903523	3070.738848903523	3070.738848903523	3070.738848903523	3070.738848903523	3070.738848903523	3070.738848903523	3070.738848903523	3070.738848903523	3070.738848903523	3070.738848903523	3070.738848903523	3070.738848903523	3070.738848903523	3070.738848903523
3036.6151017065367	3036.6151017065367	3036.6151017065367	3036.6151017065367	3036.6151017065367	3036.6151017065367	3036.6151017065367	3036.6151017065367	3036.6151017065367	3036.6151017065367	3036.6151017065367	3036.6151017065367	3036.6151017065367	3036.6151017065367	3036.6151017065367	3036.6151017065367	3036.6151017065367	3036.6151017065367	3036.6151017065367	3036.6151017065367	3036.6151017065367	3036.6151017065367	3036.6151017065367	3036.6151017065367	3036.6151017065367	3036.6151017065367	3036.6151017065367	3036.6151017065367	3036.6151017065367	3036.6151017065367
3036.6151017065367	3036.6151017065367	3036.6151017065367	3036.6151017065367	3036.6151017065367	3036.6151017065367	3036.6151017065367	3036.6151017065367	3036.6151017065367	3036.6151017065367	3036.6151017065367	3036.6151017065367	3036.6151017065367	3036.6151017065367	3036.6151017065367	3036.6151017065367	3036.6151017065367	3036.6151017065367	3036.6151017065367	3036.6151017065367	3036.6151017065367	3036.6151017065367	3036.6151017065367	3036.6151017065367	3036.6151017065367	3036.6151017065367	3036.6151017065367	3036.6151017065367	3036.6151017065367	3036.6151017065367
3036.6151017065367	3036.6151017065367	3036.6151017065367	3036.6151017065367	3036.6151017065367	3036.6151017065367	3036.6151017065367	3036.6151017065367	3036.6151017065367	3036.6151017065367	3036.6151017065367	3036.6151017065367	3036.6151017065367	3036.6151017065367	3036.6151017065367	3036.6151017065367	3036.6151017065367	3036.6151017065367	3036.6151017065367	3036.6151017065367	3036.6151017065367	3036.6151017065367	3036.6151017065367	3036.6151017065367	3036.6151017065367	3036.6151017065367	3036.6151017065367	3036.6151017065367	3036.6151017065367	3036.6151017065367
3036.6151017065367	3036.6151017065367	3036.6151017065367	3036.6151017065367	3036.6151017065367	3036.6151017065367	3036.6151017065367	3036.6151017065367	3036.6151017065367	3036.6151017065367	3036.6151017065367	3036.6151017065367	3036.6151017065367	3036.6151017065367	3036.6151017065367	3036.6151017065367	3036.6151017065367	3036.6151017065367	3036.6151017065367	3036.6151017065367	3036.6151017065367	3036.6151017065367	3036.6151017065367	3036.6151017065367	3036.6151017065367	3036.6151017065367	3036.6151017065367	3036.6151017065367	3036.6151017065367	3036.6151017065367
3036.6151017065367	3036.6151017065367	3036.6151017065367	3036.6151017065367	3036.6151017065367	3036.6151017065367	3036.6151017065367	3036.6151017065367	3036.6151017065367	3036.6151017065367	3036.6151017065367	3036.6151017065367	3036.6151017065367	3036.6151017065367	3036.6151017065367	3036.6151017065367	3036.6151017065367	3036.6151017065367	3036.6151017065367	3036.6151017065367	3036.6151017065367	3036.6151017065367	3036.6151017065367	3036.6151017065367	3036.6151017065367	3036.6151017065367	3036.6151017065367	3036.6151017065367	3036.6151017065367	3036.6151017065367
3036.6151017065367	3036.6151017065367	3036.6151017065367	3036.6151017065367	3036.6151017065367	3036.6151017065367	3036.6151017065367	3036.6151017065367	3036.6151017065367	3036.6151017065367	3036.6151017065367	3036.6151017065367	3036.6151017065367	3036.6151017065367	3036.6151017065367	3036.6151017065367	3036.6151017065367	3036.6151017065367	3036.6151017065367	3036.6151017065367	3036.6151017065367	3036.6151017065367	3036.6151017065367	3036.6151017065367	3036.6151017065367	3036.6151017065367	3036.6151017065367	3036.6151017065367	3036.6151017065367	3036.6151017065367
3036.6151017065367	3036.6151017065367	3036.6151017065367	3036.6151017065367	3036.6151017065367	3036.6151017065367	3036.6151017065367	3036.6151017065367	3036.6151017065367	3036.6151017065367	3036.6151017065367	3036.6151017065367	3036.6151017065367	3036.6151017065367	3036.6151017065367	3036.6151017065367	3036.6151017065367	3036.6151017065367	3036.6151017065367	3036.6151017065367	3036.6151017065367	3036.6151017065367	3036.6151017065367	3036.6151017065367	3036.6151017065367	3036.6151017065367	3036.6151017065367	3036.6151017065367	3036.6151017065367	3036.6151017065367
3031.655337986428	3031.655337986428	3031.655337986428	3031.655337986428	3031.655337986428	3031.655337986428	3031.655337986428	3031.655337986428	3031.655337986428	3031.655337986428	3031.655337986428	3031.655337986428	3031.655337986428	3031.655337986428	3031.655337986428	3031.655337986428	3031.655337986428	3031.655337986428	3031.655337986428	3031.655337986428	3031.655337986428	3031.655337986428	3031.655337986428	3031.655337986428	3031.655337986428	3031.655337986428	3031.655337986428	3031.655337986428	3031.655337986428	3031.655337986428
3031.655337986428	3031.655337986428	3031.655337986428	3031.655337986428	3031.655337986428	3031.655337986428	3031.655337986428	3031.655337986428	3031.655337986428	3031.655337986428	3031.655337986428	3031.655337986428	3031.655337986428	3031.655337986428	3031.655337986428	3031.655337986428	3031.655337986428	3031.655337986428	3031.655337986428	3031.655337986428	3031.655337986428	3031.655337986428	3031.655337986428	3031.655337986428	3031.655337986428	3031.655337986428	3031.655337986428	3031.655337986428	3031.655337986428	3031.655337986428
3031.655337986428	3031.655337986428	3031.655337986428	3031.655337986428	3031.655337986428	3031.655337986428	3031.655337986428	3031.655337986428	3031.655337986428	3031.655337986428	3031.655337986428	3031.655337986428	3031.655337986428	3031.655337986428	3031.655337986428	3031.655337986428	3031.655337986428	3031.655337986428	3031.655337986428	3031.655337986428	3031.655337986428	3031.655337986428	3031.655337986428	3031.655337986428	3031.655337986428	3031.655337986428	3031.655337986428	3031.655337986428	3031.655337986428	3031.655337986428
3031.655337986428	3031.655337986428	3031.655337986428	3031.655337986428	3031.655337986428	3031.655337986428	3031.655337986428	3031.655337986428	3031.655337986428	3031.655337986428	3031.655337986428	3031.655337986428	3031.655337986428	3031.655337986428	3031.655337986428	3031.655337986428	3031.655337986428	3031.655337986428	3031.655337986428	3031.655337986428	3031.655337986428	3031.655337986428	3031.655337986428	3031.655337986428	3031.655337986428	3031.655337986428	3031.655337986428	3031.655337986428	3031.655337986428	3031.655337986428
3031.655337986428	3031.655337986428	3031.655337986428	3031.655337986428	3031.655337986428	3031.655337986428	3031.655337986428	3031.655337986428	3031.655337986428	3031.655337986428	3031.655337986428	3031.655337986428	3031.655337986428	3031.655337986428	3031.655337986428	3031.655337986428	3031.655337986428	3031.655337986428	3031.655337986428	3031.655337986428	3031.655337986428	3031.655337986428	3031.655337986428	3031.655337986428	3031.655337986428	3031.655337986428	3031.655337986428	3031.655337986428	3031.655337986428	3031.655337986428
3030.6893257506517	3030.6893257506517	3030.6893257506517	3030.6893257506517	3030.6893257506517	3030.6893257506517	3030.6893257506517	3030.6893257506517	3030.6893257506517	3030.6893257506517	3030.6893257506517	3030.6893257506517	3030.6893257506517	3030.6893257506517	3030.6893257506517	3030.6893257506517	3030.6893257506517	3030.6893257506517	3030.6893257506517	3030.6893257506517	3030.6893257506517	3030.6893257506517	3030.6893257506517	3030.6893257506517	3030.6893257506517	3030.6893257506517	3030.6893257506517	3030.6893257506517	3030.6893257506517	3030.6893257506517
3030.6893257506517	3030.6893257506517	3030.6893257506517	3030.6893257506517	3030.6893257506517	3030.6893257506517	3030.6893257506517	3030.6893257506517	3030.6893257506517	3030.6893257506517	3030.6893257506517	3030.6893257506517	3030.6893257506517	3030.6893257506517	3030.6893257506517	3030.6893257506517	3030.6893257506517	3030.6893257506517	3030.6893257506517	3030.6893257506517	3030.6893257506517	3030.6893257506517	3030.6893257506517	3030.6893257506517	3030.6893257506517	3030.6893257506517	3030.6893257506517	3030.6893257506517	3030.6893257506517	3030.6893257506517
3030.6893257506517	3030.6893257506517	3030.6893257506517	3030.6893257506517	3030.6893257506517	3030.6893257506517	3030.6893257506517	3030.6893257506517	3030.6893257506517	3030.6893257506517	3030.6893257506517	3030.6893257506517	3030.6893257506517	3030.6893257506517	3030.6893257506517	3030.6893257506517	3030.6893257506517	3030.6893257506517	3030.6893257506517	3030.6893257506517	3030.6893257506517	3030.6893257506517	3030.6893257506517	3030.6893257506517	3030.6893257506517	3030.6893257506517	3030.6893257506517	3030.6893257506517	3030.6893257506517	3030.6893257506517
3030.6893257506517	3030.6893257506517	3030.6893257506517	3030.6893257506517	3030.6893257506517	3030.6893257506517	3030.6893257506517	3030.6893257506517	3030.6893257506517	3030.6893257506517	3030.6893257506517	3030.6893257506517	3030.6893257506517	3030.6893257506517	3030.6893257506517	3030.6893257506517	3030.6893257506517	3030.6893257506517	3030.6893257506517	3030.6893257506517	3030.6893257506517	3030.6893257506517	3030.6893257506517	3030.6893257506517	3030.6893257506517	3030.6893257506517	3030.6893257506517	3030.6893257506517	3030.6893257506517	3030.6893257506517
3025.832500754554	3025.832500754554	3025.832500754554	3025.832500754554	3025.832500754554	3025.832500754554	3025.832500754554	3025.832500754554	3025.832500754554	3025.832500754554	3025.832500754554	3025.832500754554	3025.832500754554	3025.832500754554	3025.832500754554	3025.832500754554	3025.832500754554	3025.832500754554	3025.832500754554	3025.832500754554	3025.832500754554	3025.832500754554	3025.832500754554	3025.832500754554	3025.832500754554	3025.832500754554	3025.832500754554	3025.832500754554	3025.832500754554	3025.832500754554
3025.832500754554	3025.832500754554	3025.832500754554	3025.832500754554	3025.832500754554	3025.832500754554	3025.832500754554	3025.832500754554	3025.832500754554	3025.832500754554	3025.832500754554	3025.832500754554	3025.832500754554	3025.832500754554	3025.832500754554	3025.832500754554	3025.832500754554	3025.832500754554	3025.832500754554	3025.832500754554	3025.832500754554	3025.832500754554	3025.832500754554	3025.832500754554	3025.832500754554	3025.832500754554	3025.832500754554	3025.832500754554	3025.832500754554	3025.832500754554
3002.502350875513	3002.502350875513	3002.502350875513	3002.502350875513	3002.502350875513	3002.502350875513	3002.502350875513	3002.502350875513	3002.502350875513	3002.502350875513	3002.502350875513	3002.502350875513	3002.502350875513	3002.502350875513	3002.502350875513	3002.502350875513	3002.502350875513	3002.502350875513	3002.502350875513	3002.502350875513	3002.502350875513	3002.502350875513	3002.502350875513	3002.502350875513	3002.502350875513	3002.502350875513	3002.502350875513	3002.502350875513	3002.502350875513	3002.502350875513
3002.502350875513	3002.502350875513	3002.502350875513	3002.502350875513	3002.502350875513	3002.502350875513	3002.502350875513	3002.502350875513	3002.502350875513	3002.502350875513	3002.502350875513	3002.502350875513	3002.502350875513	3002.502350875513	3002.502350875513	3002.502350875513	3002.502350875513	3002.502350875513	3002.502350875513	3002.502350875513	3002.502350875513	3002.502350875513	3002.502350875513	3002.502350875513	3002.502350875513	3002.502350875513	3002.502350875513	3002.502350875513	3002.502350875513	3002.502350875513
3002.502350875513	3002.502350875513	3002.502350875513	3002.502350875513	3002.502350875513	3002.502350875513	3002.502350875513	3002.502350875513	3002.502350875513	3002.502350875513	3002.502350875513	3002.502350875513	3002.502350875513	3002.502350875513	3002.502350875513	3002.502350875513	3002.502350875513	3002.502350875513	3002.502350875513	3002.502350875513	3002.502350875513	3002.502350875513	3002.502350875513	3002.502350875513	3002.502350875513	3002.502350875513	3002.502350875513	3002.502350875513	3002.502350875513	3002.502350875513
3002.502350875513	3002.502350875513	3002.502350875513	3002.502350875513	3002.502350875513	3002.502350875513	3002.502350875513	3002.502350875513	3002.502350875513	3002.502350875513	3002.502350875513	3002.502350875513	3002.502350875513	3002.502350875513	3002.502350875513	3002.502350875513	3002.502350875513	3002.502350875513	3002.502350875513	3002.502350875513	3002.502350875513	3002.502350875513	3002.502350875513	3002.502350875513	3002.502350875513	3002.502350875513	3002.502350875513	3002.502350875513	3002.502350875513	3002.502350875513
3002.502350875513	3002.502350875513	3002.502350875513	3002.502350875513	3002.502350875513	3002.502350875513	3002.502350875513	3002.502350875513	3002.502350875513	3002.502350875513	3002.502350875513	3002.502350875513	3002.502350875513	3002.502350875513	3002.502350875513	3002.502350875513	3002.502350875513	3002.502350875513	3002.502350875513	3002.502350875513	3002.502350875513	3002.502350875513	3002.502350875513	3002.502350875513	3002.502350875513	3002.502350875513	3002.502350875513	3002.502350875513	3002.502350875513	3002.502350875513
3002.502350875513	3002.502350875513	3002.502350875513	3002.502350875513	3002.502350875513	3002.502350875513	3002.502350875513	3002.502350875513	3002.502350875513	3002.502350875513	3002.502350875513	3002.502350875513	3002.502350875513	3002.502350875513	3002.502350875513	3002.502350875513	3002.502350875513	3002.502350875513	3002.502350875513	3002.502350875513	3002.502350875513	3002.502350875513	3002.502350875513	3002.502350875513	3002.502350875513	3002.502350875513	3002.502350875513	3002.502350875513	3002.502350875513	3002.502350875513
3002.502350875513	3002.502350875513	3002.502350875513	3002.502350875513	3002.502350875513	3002.502350875513	3002.502350875513	3002.502350875513	3002.502350875513	3002.502350875513	3002.502350875513	3002.502350875513	3002.502350875513	3002.502350875513	3002.502350875513	3002.502350875513	3002.502350875513	3002.502350875513	3002.502350875513	3002.502350875513	3002.502350875513	3002.502350875513	3002.502350875513	3002.502350875513	3002.502350875513	3002.502350875513	3002.502350875513	3002.502350875513	3002.502350875513	3002.502350875513
3002.502350875513	3002.502350875513	3002.502350875513	3002.502350875513	3002.502350875513	3002.502350875513	3002.502350875513	3002.502350875513	3002.502350875513	3002.502350875513	3002.502350875513	3002.502350875513	3002.502350875513	3002.502350875513	3002.502350875513	3002.502350875513	3002.502350875513	3002.502350875513	3002.502350875513	3002.502350875513	3002.502350875513	3002.502350875513	3002.502350875513	3002.502350875513	3002.502350875513	3002.502350875513	3002.502350875513	3002.502350875513	3002.502350875513	3002.502350875513
2987.762704923975	2987.762704923975	2987.762704923975	2987.762704923975	2987.762704923975	2987.762704923975	2987.762704923975	2987.762704923975	2987.762704923975	2987.762704923975	2987.762704923975	2987.762704923975	2987.762704923975	2987.762704923975	2987.762704923975	2987.762704923975	2987.762704923975	2987.762704923975	2987.762704923975	2987.762704923975	2987.762704923975	2987.762704923975	2987.762704923975	2987.762704923975	2987.762704923975	2987.762704923975	2987.762704923975	2987.762704923975	2987.762704923975	2987.762704923975
2987.762704923975	2987.762704923975	2987.762704923975	2987.762704923975	2987.762704923975	2987.762704923975	2987.762704923975	2987.762704923975	2987.762704923975	2987.762704923975	2987.762704923975	2987.762704923975	2987.762704923975	2987.762704923975	2987.762704923975	2987.762704923975	2987.762704923975	2987.762704923975	2987.762704923975	2987.762704923975	2987.762704923975	2987.762704923975	2987.762704923975	2987.762704923975	2987.762704923975	2987.762704923975	2987.762704923975	2987.762704923975	2987.762704923975	2987.762704923975
2987.762704923975	2987.762704923975	2987.762704923975	2987.762704923975	2987.762704923975	2987.762704923975	2987.762704923975	2987.762704923975	2987.762704923975	2987.762704923975	2987.762704923975	2987.762704923975	2987.762704923975	2987.762704923975	2987.762704923975	2987.762704923975	2987.762704923975	2987.762704923975	2987.762704923975	2987.762704923975	2987.762704923975	2987.762704923975	2987.762704923975	2987.762704923975	2987.762704923975	2987.762704923975	2987.762704923975	2987.762704923975	2987.762704923975	2987.762704923975
2987.762704923975	2987.762704923975	2987.762704923975	2987.762704923975	2987.762704923975	2987.762704923975	2987.762704923975	2987.762704923975	2987.762704923975	2987.762704923975	2987.762704923975	2987.762704923975	2987.762704923975	2987.762704923975	2987.762704923975	2987.762704923975	2987.762704923975	2987.762704923975	2987.762704923975	2987.762704923975	2987.762704923975	2987.762704923975	2987.762704923975	2987.762704923975	2987.762704923975	2987.762704923975	2987.762704923975	2987.762704923975	2987.762704923975	2987.762704923975
2987.762704923975	2987.762704923975	2987.762704923975	2987.762704923975	2987.762704923975	2987.762704923975	2987.762704923975	2987.762704923975	2987.762704923975	2987.762704923975	2987.762704923975	2987.762704923975	2987.762704923975	2987.762704923975	2987.762704923975	2987.762704923975	2987.762704923975	2987.762704923975	2987.762704923975	2987.762704923975	2987.762704923975	2987.762704923975	2987.762704923975	2987.762704923975	2987.762704923975	2987.762704923975	2987.762704923975	2987.762704923975	2987.762704923975	2987.762704923975
2987.762704923975	2987.762704923975	2987.762704923975	2987.762704923975	2987.762704923975	2987.762704923975	2987.762704923975	2987.762704923975	2987.762704923975	2987.762704923975	2987.762704923975	2987.762704923975	2987.762704923975	2987.762704923975	2987.762704923975	2987.762704923975	2987.762704923975	2987.762704923975	2987.762704923975	2987.762704923975	2987.762704923975	2987.762704923975	2987.762704923975	2987.762704923975	2987.762704923975	2987.762704923975	2987.762704923975	2987.762704923975	2987.762704923975	2987.762704923975
2969.593355782795	2969.593355782795	2969.593355782795	2969.593355782795	2969.593355782795	2969.593355782795	2969.593355782795	2969.593355782795	2969.593355782795	2969.593355782795	2969.593355782795	2969.593355782795	2969.593355782795	2969.593355782795	2969.593355782795	2969.593355782795	2969.593355782795	2969.593355782795	2969.593355782795	2969.593355782795	2969.593355782795	2969.593355782795	2969.593355782795	2969.593355782795	2969.593355782795	2969.593355782795	2969.593355782795	2969.593355782795	2969.593355782795	2969.593355782795
2969.593355782795	2969.593355782795	2969.593355782795	2969.593355782795	2969.593355782795	2969.593355782795	2969.593355782795	2969.593355782795	2969.593355782795	2969.593355782795	2969.593355782795	2969.593355782795	2969.593355782795	2969.593355782795	2969.593355782795	2969.593355782795	2969.593355782795	2969.593355782795	2969.593355782795	2969.593355782795	2969.593355782795	2969.593355782795	2969.593355782795	2969.593355782795	2969.593355782795	2969.593355782795	2969.593355782795	2969.593355782795	2969.593355782795	2969.593355782795
2962.7992426343026	2962.7992426343026	2962.7992426343026	2962.7992426343026	2962.7992426343026	2962.7992426343026	2962.7992426343026	2962.7992426343026	2962.7992426343026	2962.7992426343026	2962.7992426343026	2962.7992426343026	2962.7992426343026	2962.7992426343026	2962.7992426343026	2962.7992426343026	2962.7992426343026	2962.7992426343026	2962.7992426343026	2962.7992426343026	2962.7992426343026	2962.7992426343026	2962.7992426343026	2962.7992426343026	2962.7992426343026	2962.7992426343026	2962.7992426343026	2962.7992426343026	2962.7992426343026	2962.7992426343026
2962.7992426343026	2962.7992426343026	2962.7992426343026	2962.7992426343026	2962.7992426343026	2962.7992426343026	2962.7992426343026	2962.7992426343026	2962.7992426343026	2962.7992426343026	2962.7992426343026	2962.7992426343026	2962.7992426343026	2962.7992426343026	2962.7992426343026	2962.7992426343026	2962.7992426343026	2962.7992426343026	2962.7992426343026	2962.7992426343026	2962.7992426343026	2962.7992426343026	2962.7992426343026	2962.7992426343026	2962.7992426343026	2962.7992426343026	2962.7992426343026	2962.7992426343026	2962.7992426343026	2962.7992426343026
2962.7992426343026	2962.7992426343026	2962.7992426343026	2962.7992426343026	2962.7992426343026	2962.7992426343026	2962.7992426343026	2962.7992426343026	2962.7992426343026	2962.7992426343026	2962.7992426343026	2962.7992426343026	2962.7992426343026	2962.7992426343026	2962.7992426343026	2962.7992426343026	2962.7992426343026	2962.7992426343026	2962.7992426343026	2962.7992426343026	2962.7992426343026	2962.7992426343026	2962.7992426343026	2962.7992426343026	2962.7992426343026	2962.7992426343026	2962.7992426343026	2962.7992426343026	2962.7992426343026	2962.7992426343026
2945.40588754762	2945.40588754762	2945.40588754762	2945.40588754762	2945.40588754762	2945.40588754762	2945.40588754762	2945.40588754762	2945.40588754762	2945.40588754762	2945.40588754762	2945.40588754762	2945.40588754762	2945.40588754762	2945.40588754762	2945.40588754762	2945.40588754762	2945.40588754762	2945.40588754762	2945.40588754762	2945.40588754762	2945.40588754762	2945.40588754762	2945.40588754762	2945.40588754762	2945.40588754762	2945.40588754762	2945.40588754762	2945.40588754762	2945.40588754762
2945.40588754762	2945.40588754762	2945.40588754762	2945.40588754762	2945.40588754762	2945.40588754762	2945.40588754762	2945.40588754762	2945.40588754762	2945.40588754762	2945.40588754762	2945.40588754762	2945.40588754762	2945.40588754762	2945.40588754762	2945.40588754762	2945.40588754762	2945.40588754762	2945.40588754762	2945.40588754762	2945.40588754762	2945.40588754762	2945.40588754762	2945.40588754762	2945.40588754762	2945.40588754762	2945.40588754762	2945.40588754762	2945.40588754762	2945.40588754762
2937.9557011956276	2937.9557011956276	2937.9557011956276	2937.9557011956276	2937.9557011956276	2937.9557011956276	2937.9557011956276	2937.9557011956276	2937.9557011956276	2937.9557011956276	2937.9557011956276	2937.9557011956276	2937.9557011956276	2937.9557011956276	2937.9557011956276	2937.9557011956276	2937.9557011956276	2937.9557011956276	2937.9557011956276	2937.9557011956276	2937.9557011956276	2937.9557011956276	2937.9557011956276	2937.9557011956276	2937.9557011956276	2937.9557011956276	2937.9557011956276	2937.9557011956276	2937.9557011956276	2937.9557011956276
2937.9557011956276	2937.9557011956276	2937.9557011956276	2937.9557011956276	2937.9557011956276	2937.9557011956276	2937.9557011956276	2937.9557011956276	2937.9557011956276	2937.9557011956276	2937.9557011956276	2937.9557011956276	2937.9557011956276	2937.9557011956276	2937.9557011956276	2937.9557011956276	2937.9557011956276	2937.9557011956276	2937.9557011956276	2937.9557011956276	2937.9557011956276	2937.9557011956276	2937.9557011956276	2937.9557011956276	2937.9557011956276	2937.9557011956276	2937.9557011956276	2937.9557011956276	2937.9557011956276	2937.9557011956276
2937.9557011956276	2937.9557011956276	2937.9557011956276	2937.9557011956276	2937.9557011956276	2937.9557011956276	2937.9557011956276	2937.9557011956276	2937.9557011956276	2937.9557011956276	2937.9557011956276	2937.9557011956276	2937.9557011956276	2937.9557011956276	2937.9557011956276	2937.9557011956276	2937.9557011956276	2937.9557011956276	2937.9557011956276	2937.9557011956276	2937.9557011956276	2937.9557011956276	2937.9557011956276	2937.9557011956276	2937.9557011956276	2937.9557011956276	2937.9557011956276	2937.9557011956276	2937.9557011956276	2937.9557011956276
2923.129575025578	2923.129575025578	2923.129575025578	2923.129575025578	2923.129575025578	2923.129575025578	2923.129575025578	2923.129575025578	2923.129575025578	2923.129575025578	2923.129575025578	2923.129575025578	2923.129575025578	2923.129575025578	2923.129575025578	2923.129575025578	2923.129575025578	2923.129575025578	2923.129575025578	2923.129575025578	2923.129575025578	2923.129575025578	2923.129575025578	2923.129575025578	2923.129575025578	2923.129575025578	2923.129575025578	2923.129575025578	2923.129575025578	2923.129575025578
2918.8620897506266	2918.8620897506266	2918.8620897506266	2918.8620897506266	2918.8620897506266	2918.8620897506266	2918.8620897506266	2918.8620897506266	2918.8620897506266	2918.8620897506266	2918.8620897506266	2918.8620897506266	2918.8620897506266	2918.8620897506266	2918.8620897506266	2918.8620897506266	2918.8620897506266	2918.8620897506266	2918.8620897506266	2918.8620897506266	2918.8620897506266	2918.8620897506266	2918.8620897506266	2918.8620897506266	2918.8620897506266	2918.8620897506266	2918.8620897506266	2918.8620897506266	2918.8620897506266	2918.8620897506266
2918.8620897506266	2918.8620897506266	2918.8620897506266	2918.8620897506266	2918.8620897506266	2918.8620897506266	2918.8620897506266	2918.8620897506266	2918.8620897506266	2918.8620897506266	2918.8620897506266	2918.8620897506266	2918.8620897506266	2918.8620897506266	2918.8620897506266	2918.8620897506266	2918.8620897506266	2918.8620897506266	2918.8620897506266	2918.8620897506266	2918.8620897506266	2918.8620897506266	2918.8620897506266	2918.8620897506266	2918.8620897506266	2918.8620897506266	2918.8620897506266	2918.8620897506266	2918.8620897506266	2918.8620897506266
2918.8620897506266	2918.8620897506266	2918.8620897506266	2918.8620897506266	2918.8620897506266	2918.8620897506266	2918.8620897506266	2918.8620897506266	2918.8620897506266	2918.8620897506266	2918.8620897506266	2918.8620897506266	2918.8620897506266	2918.8620897506266	2918.8620897506266	2918.8620897506266	2918.8620897506266	2918.8620897506266	2918.8620897506266	2918.8620897506266	2918.8620897506266	2918.8620897506266	2918.8620897506266	2918.8620897506266	2918.8620897506266	2918.8620897506266	2918.8620897506266	2918.8620897506266	2918.8620897506266	2918.8620897506266
2918.8620897506266	2918.8620897506266	2918.8620897506266	2918.8620897506266	2918.8620897506266	2918.8620897506266	2918.8620897506266	2918.8620897506266	2918.8620897506266	2918.8620897506266	2918.8620897506266	2918.8620897506266	2918.8620897506266	2918.8620897506266	2918.8620897506266	2918.8620897506266	2918.8620897506266	2918.8620897506266	2918.8620897506266	2918.8620897506266	2918.8620897506266	2918.8620897506266	2918.8620897506266	2918.8620897506266	2918.8620897506266	2918.8620897506266	2918.8620897506266	2918.8620897506266	2918.8620897506266	2918.8620897506266
2918.8620897506266	2918.8620897506266	2918.8620897506266	2918.8620897506266	2918.8620897506266	2918.8620897506266	2918.8620897506266	2918.8620897506266	2918.8620897506266	2918.8620897506266	2918.8620897506266	2918.8620897506266	2918.8620897506266	2918.8620897506266	2918.8620897506266	2918.8620897506266	2918.8620897506266	2918.8620897506266	2918.8620897506266	2918.8620897506266	2918.8620897506266	2918.8620897506266	2918.8620897506266	2918.8620897506266	2918.8620897506266	2918.8620897506266	2918.8620897506266	2918.8620897506266	2918.8620897506266	2918.8620897506266
2918.8620897506266	2918.8620897506266	2918.8620897506266	2918.8620897506266	2918.8620897506266	2918.8620897506266	2918.8620897506266	2918.8620897506266	2918.8620897506266	2918.8620897506266	2918.8620897506266	2918.8620897506266	2918.8620897506266	2918.8620897506266	2918.8620897506266	2918.8620897506266	2918.8620897506266	2918.8620897506266	2918.8620897506266	2918.8620897506266	2918.8620897506266	2918.8620897506266	2918.8620897506266	2918.8620897506266	2918.8620897506266	2918.8620897506266	2918.8620897506266	2918.8620897506266	2918.8620897506266	2918.8620897506266
2915.3514953567937	2915.3514953567937	2915.3514953567937	2915.3514953567937	2915.3514953567937	2915.3514953567937	2915.3514953567937	2915.3514953567937	2915.3514953567937	2915.3514953567937	2915.3514953567937	2915.3514953567937	2915.3514953567937	2915.3514953567937	2915.3514953567937	2915.3514953567937	2915.3514953567937	2915.3514953567937	2915.3514953567937	2915.3514953567937	2915.3514953567937	2915.3514953567937	2915.3514953567937	2915.3514953567937	2915.3514953567937	2915.3514953567937	2915.3514953567937	2915.3514953567937	2915.3514953567937	2915.3514953567937
2915.3514953567937	2915.3514953567937	2915.3514953567937	2915.3514953567937	2915.3514953567937	2915.3514953567937	2915.3514953567937	2915.3514953567937	2915.3514953567937	2915.3514953567937	2915.3514953567937	2915.3514953567937	2915.3514953567937	2915.3514953567937	2915.3514953567937	2915.3514953567937	2915.3514953567937	2915.3514953567937	2915.3514953567937	2915.3514953567937	2915.3514953567937	2915.3514953567937	2915.3514953567937	2915.3514953567937	2915.3514953567937	2915.3514953567937	2915.3514953567937	2915.3514953567937	2915.3514953567937	2915.3514953567937
2900.049638192056	2900.049638192056	2900.049638192056	2900.049638192056	2900.049638192056	2900.049638192056	2900.049638192056	2900.049638192056	2900.049638192056	2900.049638192056	2900.049638192056	2900.049638192056	2900.049638192056	2900.049638192056	2900.049638192056	2900.049638192056	2900.049638192056	2900.049638192056	2900.049638192056	2900.049638192056	2900.049638192056	2900.049638192056	2900.049638192056	2900.049638192056	2900.049638192056	2900.049638192056	2900.049638192056	2900.049638192056	2900.049638192056	2900.049638192056
2900.049638192056	2900.049638192056	2900.049638192056	2900.049638192056	2900.049638192056	2900.049638192056	2900.049638192056	2900.049638192056	2900.049638192056	2900.049638192056	2900.049638192056	2900.049638192056	2900.049638192056	2900.049638192056	2900.049638192056	2900.049638192056	2900.049638192056	2900.049638192056	2900.049638192056	2900.049638192056	2900.049638192056	2900.049638192056	2900.049638192056	2900.049638192056	2900.049638192056	2900.049638192056	2900.049638192056	2900.049638192056	2900.049638192056	2900.049638192056
2897.413996658587	2897.413996658587	2897.413996658587	2897.413996658587	2897.413996658587	2897.413996658587	2897.413996658587	2897.413996658587	2897.413996658587	2897.413996658587	2897.413996658587	2897.413996658587	2897.413996658587	2897.413996658587	2897.413996658587	2897.413996658587	2897.413996658587	2897.413996658587	2897.413996658587	2897.413996658587	2897.413996658587	2897.413996658587	2897.413996658587	2897.413996658587	2897.413996658587	2897.413996658587	2897.413996658587	2897.413996658587	2897.413996658587	2897.413996658587
2897.413996658587	2897.413996658587	2897.413996658587	2897.413996658587	2897.413996658587	2897.413996658587	2897.413996658587	2897.413996658587	2897.413996658587	2897.413996658587	2897.413996658587	2897.413996658587	2897.413996658587	2897.413996658587	2897.413996658587	2897.413996658587	2897.413996658587	2897.413996658587	2897.413996658587	2897.413996658587	2897.413996658587	2897.413996658587	2897.413996658587	2897.413996658587	2897.413996658587	2897.413996658587	2897.413996658587	2897.413996658587	2897.413996658587	2897.413996658587
2897.413996658587	2897.413996658587	2897.413996658587	2897.413996658587	2897.413996658587	2897.413996658587	2897.413996658587	2897.413996658587	2897.413996658587	2897.413996658587	2897.413996658587	2897.413996658587	2897.413996658587	2897.413996658587	2897.413996658587	2897.413996658587	2897.413996658587	2897.413996658587	2897.413996658587	2897.413996658587	2897.413996658587	2897.413996658587	2897.413996658587	2897.413996658587	2897.413996658587	2897.413996658587	2897.413996658587	2897.413996658587	2897.413996658587	2897.413996658587
2897.413996658587	2897.413996658587	2897.413996658587	2897.413996658587	2897.413996658587	2897.413996658587	2897.413996658587	2897.413996658587	2897.413996658587	2897.413996658587	2897.413996658587	2897.413996658587	2897.413996658587	2897.413996658587	2897.413996658587	2897.413996658587	2897.413996658587	2897.413996658587	2897.413996658587	2897.413996658587	2897.413996658587	2897.413996658587	2897.413996658587	2897.413996658587	2897.413996658587	2897.413996658587	2897.413996658587	2897.413996658587	2897.413996658587	2897.413996658587
2896.416886939702	2896.416886939702	2896.416886939702	2896.416886939702	2896.416886939702	2896.416886939702	2896.416886939702	2896.416886939702	2896.416886939702	2896.416886939702	2896.416886939702	2896.416886939702	2896.416886939702	2896.416886939702	2896.416886939702	2896.416886939702	2896.416886939702	2896.416886939702	2896.416886939702	2896.416886939702	2896.416886939702	2896.416886939702	2896.416886939702	2896.416886939702	2896.416886939702	2896.416886939702	2896.416886939702	2896.416886939702	2896.416886939702	2896.416886939702
2886.1716543446887	2886.1716543446887	2886.1716543446887	2886.1716543446887	2886.1716543446887	2886.1716543446887	2886.1716543446887	2886.1716543446887	2886.1716543446887	2886.1716543446887	2886.1716543446887	2886.1716543446887	2886.1716543446887	2886.1716543446887	2886.1716543446887	2886.1716543446887	2886.1716543446887	2886.1716543446887	2886.1716543446887	2886.1716543446887	2886.1716543446887	2886.1716543446887	2886.1716543446887	2886.1716543446887	2886.1716543446887	2886.1716543446887	2886.1716543446887	2886.1716543446887	2886.1716543446887	2886.1716543446887
2879.156446938296	2879.156446938296	2879.156446938296	2879.156446938296	2879.156446938296	2879.156446938296	2879.156446938296	2879.156446938296	2879.156446938296	2879.156446938296	2879.156446938296	2879.156446938296	2879.156446938296	2879.156446938296	2879.156446938296	2879.156446938296	2879.156446938296	2879.156446938296	2879.156446938296	2879.156446938296	2879.156446938296	2879.156446938296	2879.156446938296	2879.156446938296	2879.156446938296	2879.156446938296	2879.156446938296	2879.156446938296	2879.156446938296	2879.156446938296
2879.156446938296	2879.156446938296	2879.156446938296	2879.156446938296	2879.156446938296	2879.156446938296	2879.156446938296	2879.156446938296	2879.156446938296	2879.156446938296	2879.156446938296	2879.156446938296	2879.156446938296	2879.156446938296	2879.156446938296	2879.156446938296	2879.156446938296	2879.156446938296	2879.156446938296	2879.156446938296	2879.156446938296	2879.156446938296	2879.156446938296	2879.156446938296	2879.156446938296	2879.156446938296	2879.156446938296	2879.156446938296	2879.156446938296	2879.156446938296
2878.2438247630166	2878.2438247630166	2878.2438247630166	2878.2438247630166	2878.2438247630166	2878.2438247630166	2878.2438247630166	2878.2438247630166	2878.2438247630166	2878.2438247630166	2878.2438247630166	2878.2438247630166	2878.2438247630166	2878.2438247630166	2878.2438247630166	2878.2438247630166	2878.2438247630166	2878.2438247630166	2878.2438247630166	2878.2438247630166	2878.2438247630166	2878.2438247630166	2878.2438247630166	2878.2438247630166	2878.2438247630166	2878.2438247630166	2878.2438247630166	2878.2438247630166	2878.2438247630166	2878.2438247630166
2877.0879989076057	2877.0879989076057	2877.0879989076057	2877.0879989076057	2877.0879989076057	2877.0879989076057	2877.0879989076057	2877.0879989076057	2877.0879989076057	2877.0879989076057	2877.0879989076057	2877.0879989076057	2877.0879989076057	2877.0879989076057	2877.0879989076057	2877.0879989076057	2877.0879989076057	2877.0879989076057	2877.0879989076057	2877.0879989076057	2877.0879989076057	2877.0879989076057	2877.0879989076057	2877.0879989076057	2877.0879989076057	2877.0879989076057	2877.0879989076057	2877.0879989076057	2877.0879989076057	2877.0879989076057
2877.0879989076057	2877.0879989076057	2877.0879989076057	2877.0879989076057	2877.0879989076057	2877.0879989076057	2877.0879989076057	2877.0879989076057	2877.0879989076057	2877.0879989076057	2877.0879989076057	2877.0879989076057	2877.0879989076057	2877.0879989076057	2877.0879989076057	2877.0879989076057	2877.0879989076057	2877.0879989076057	2877.0879989076057	2877.0879989076057	2877.0879989076057	2877.0879989076057	2877.0879989076057	2877.0879989076057	2877.0879989076057	2877.0879989076057	2877.0879989076057	2877.0879989076057	2877.0879989076057	2877.0879989076057
2877.0879989076057	2877.0879989076057	2877.0879989076057	2877.0879989076057	2877.0879989076057	2877.0879989076057	2877.0879989076057	2877.0879989076057	2877.0879989076057	2877.0879989076057	2877.0879989076057	2877.0879989076057	2877.0879989076057	2877.0879989076057	2877.0879989076057	2877.0879989076057	2877.0879989076057	2877.0879989076057	2877.0879989076057	2877.0879989076057	2877.0879989076057	2877.0879989076057	2877.0879989076057	2877.0879989076057	2877.0879989076057	2877.0879989076057	2877.0879989076057	2877.0879989076057	2877.0879989076057	2877.0879989076057
2872.2085456408454	2872.2085456408454	2872.2085456408454	2872.2085456408454	2872.2085456408454	2872.2085456408454	2872.2085456408454	2872.2085456408454	2872.2085456408454	2872.2085456408454	2872.2085456408454	2872.2085456408454	2872.2085456408454	2872.2085456408454	2872.2085456408454	2872.2085456408454	2872.2085456408454	2872.2085456408454	2872.2085456408454	2872.2085456408454	2872.2085456408454	2872.2085456408454	2872.2085456408454	2872.2085456408454	2872.2085456408454	2872.2085456408454	2872.2085456408454	2872.2085456408454	2872.2085456408454	2872.2085456408454
2871.404548535968	2871.404548535968	2871.404548535968	2871.404548535968	2871.404548535968	2871.404548535968	2871.404548535968	2871.404548535968	2871.404548535968	2871.404548535968	2871.404548535968	2871.404548535968	2871.404548535968	2871.404548535968	2871.404548535968	2871.404548535968	2871.404548535968	2871.404548535968	2871.404548535968	2871.404548535968	2871.404548535968	2871.404548535968	2871.404548535968	2871.404548535968	2871.404548535968	2871.404548535968	2871.404548535968	2871.404548535968	2871.404548535968	2871.404548535968
2867.0027320382105	2867.0027320382105	2867.0027320382105	2867.0027320382105	2867.0027320382105	2867.0027320382105	2867.0027320382105	2867.0027320382105	2867.0027320382105	2867.0027320382105	2867.0027320382105	2867.0027320382105	2867.0027320382105	2867.0027320382105	2867.0027320382105	2867.0027320382105	2867.0027320382105	2867.0027320382105	2867.0027320382105	2867.0027320382105	2867.0027320382105	2867.0027320382105	2867.0027320382105	2867.0027320382105	2867.0027320382105	2867.0027320382105	2867.0027320382105	2867.0027320382105	2867.0027320382105	2867.0027320382105
2863.00356968185	2863.00356968185	2863.00356968185	2863.00356968185	2863.00356968185	2863.00356968185	2863.00356968185	2863.00356968185	2863.00356968185	2863.00356968185	2863.00356968185	2863.00356968185	2863.00356968185	2863.00356968185	2863.00356968185	2863.00356968185	2863.00356968185	2863.00356968185	2863.00356968185	2863.00356968185	2863.00356968185	2863.00356968185	2863.00356968185	2863.00356968185	2863.00356968185	2863.00356968185	2863.00356968185	2863.00356968185	2863.00356968185	2863.00356968185
2863.00356968185	2863.00356968185	2863.00356968185	2863.00356968185	2863.00356968185	2863.00356968185	2863.00356968185	2863.00356968185	2863.00356968185	2863.00356968185	2863.00356968185	2863.00356968185	2863.00356968185	2863.00356968185	2863.00356968185	2863.00356968185	2863.00356968185	2863.00356968185	2863.00356968185	2863.00356968185	2863.00356968185	2863.00356968185	2863.00356968185	2863.00356968185	2863.00356968185	2863.00356968185	2863.00356968185	2863.00356968185	2863.00356968185	2863.00356968185
2863.00356968185	2863.00356968185	2863.00356968185	2863.00356968185	2863.00356968185	2863.00356968185	2863.00356968185	2863.00356968185	2863.00356968185	2863.00356968185	2863.00356968185	2863.00356968185	2863.00356968185	2863.00356968185	2863.00356968185	2863.00356968185	2863.00356968185	2863.00356968185	2863.00356968185	2863.00356968185	2863.00356968185	2863.00356968185	2863.00356968185	2863.00356968185	2863.00356968185	2863.00356968185	2863.00356968185	2863.00356968185	2863.00356968185	2863.00356968185
2863.00356968185	2863.00356968185	2863.00356968185	2863.00356968185	2863.00356968185	2863.00356968185	2863.00356968185	2863.00356968185	2863.00356968185	2863.00356968185	2863.00356968185	2863.00356968185	2863.00356968185	2863.00356968185	2863.00356968185	2863.00356968185	2863.00356968185	2863.00356968185	2863.00356968185	2863.00356968185	2863.00356968185	2863.00356968185	2863.00356968185	2863.00356968185	2863.00356968185	2863.00356968185	2863.00356968185	2863.00356968185	2863.00356968185	2863.00356968185
2860.9868799807527	2860.9868799807527	2860.9868799807527	2860.9868799807527	2860.9868799807527	2860.9868799807527	2860.9868799807527	2860.9868799807527	2860.9868799807527	2860.9868799807527	2860.9868799807527	2860.9868799807527	2860.9868799807527	2860.9868799807527	2860.9868799807527	2860.9868799807527	2860.9868799807527	2860.9868799807527	2860.9868799807527	2860.9868799807527	2860.9868799807527	2860.9868799807527	2860.9868799807527	2860.9868799807527	2860.9868799807527	2860.9868799807527	2860.9868799807527	2860.9868799807527	2860.9868799807527	2860.9868799807527
2860.9868799807527	2860.9868799807527	2860.9868799807527	2860.9868799807527	2860.9868799807527	2860.9868799807527	2860.9868799807527	2860.9868799807527	2860.9868799807527	2860.9868799807527	2860.9868799807527	2860.9868799807527	2860.9868799807527	2860.9868799807527	2860.9868799807527	2860.9868799807527	2860.9868799807527	2860.9868799807527	2860.9868799807527	2860.9868799807527	2860.9868799807527	2860.9868799807527	2860.9868799807527	2860.9868799807527	2860.9868799807527	2860.9868799807527	2860.9868799807527	2860.9868799807527	2860.9868799807527	2860.9868799807527
2860.9868799807527	2860.9868799807527	2860.9868799807527	2860.9868799807527	2860.9868799807527	2860.9868799807527	2860.9868799807527	2860.9868799807527	2860.9868799807527	2860.9868799807527	2860.9868799807527	2860.9868799807527	2860.9868799807527	2860.9868799807527	2860.9868799807527	2860.9868799807527	2860.9868799807527	2860.9868799807527	2860.9868799807527	2860.9868799807527	2860.9868799807527	2860.9868799807527	2860.9868799807527	2860.9868799807527	2860.9868799807527	2860.9868799807527	2860.9868799807527	2860.9868799807527	2860.9868799807527	2860.9868799807527
2860.9868799807527	2860.9868799807527	2860.9868799807527	2860.9868799807527	2860.9868799807527	2860.9868799807527	2860.9868799807527	2860.9868799807527	2860.9868799807527	2860.9868799807527	2860.9868799807527	2860.9868799807527	2860.9868799807527	2860.9868799807527	2860.9868799807527	2860.9868799807527	2860.9868799807527	2860.9868799807527	2860.9868799807527	2860.9868799807527	2860.9868799807527	2860.9868799807527	2860.9868799807527	2860.9868799807527	2860.9868799807527	2860.9868799807527	2860.9868799807527	2860.9868799807527	2860.9868799807527	2860.9868799807527
2860.9868799807527	2860.9868799807527	2860.9868799807527	2860.9868799807527	2860.9868799807527	2860.9868799807527	2860.9868799807527	2860.9868799807527	2860.9868799807527	2860.9868799807527	2860.9868799807527	2860.9868799807527	2860.9868799807527	2860.9868799807527	2860.9868799807527	2860.9868799807527	2860.9868799807527	2860.9868799807527	2860.9868799807527	2860.9868799807527	2860.9868799807527	2860.9868799807527	2860.9868799807527	2860.9868799807527	2860.9868799807527	2860.9868799807527	2860.9868799807527	2860.9868799807527	2860.9868799807527	2860.9868799807527
2860.3900782701735	2860.3900782701735	2860.3900782701735	2860.3900782701735	2860.3900782701735	2860.3900782701735	2860.3900782701735	2860.3900782701735	2860.3900782701735	2860.3900782701735	2860.3900782701735	2860.3900782701735	2860.3900782701735	2860.3900782701735	2860.3900782701735	2860.3900782701735	2860.3900782701735	2860.3900782701735	2860.3900782701735	2860.3900782701735	2860.3900782701735	2860.3900782701735	2860.3900782701735	2860.3900782701735	2860.3900782701735	2860.3900782701735	2860.3900782701735	2860.3900782701735	2860.3900782701735	2860.3900782701735
2855.581485229049	2855.581485229049	2855.581485229049	2855.581485229049	2855.581485229049	2855.581485229049	2855.581485229049	2855.581485229049	2855.581485229049	2855.581485229049	2855.581485229049	2855.581485229049	2855.581485229049	2855.581485229049	2855.581485229049	2855.581485229049	2855.581485229049	2855.581485229049	2855.581485229049	2855.581485229049	2855.581485229049	2855.581485229049	2855.581485229049	2855.581485229049	2855.581485229049	2855.581485229049	2855.581485229049	2855.581485229049	2855.581485229049	2855.581485229049
2855.581485229049	2855.581485229049	2855.581485229049	2855.581485229049	2855.581485229049	2855.581485229049	2855.581485229049	2855.581485229049	2855.581485229049	2855.581485229049	2855.581485229049	2855.581485229049	2855.581485229049	2855.581485229049	2855.581485229049	2855.581485229049	2855.581485229049	2855.581485229049	2855.581485229049	2855.581485229049	2855.581485229049	2855.581485229049	2855.581485229049	2855.581485229049	2855.581485229049	2855.581485229049	2855.581485229049	2855.581485229049	2855.581485229049	2855.581485229049
2855.581485229049	2855.581485229049	2855.581485229049	2855.581485229049	2855.581485229049	2855.581485229049	2855.581485229049	2855.581485229049	2855.581485229049	2855.581485229049	2855.581485229049	2855.581485229049	2855.581485229049	2855.581485229049	2855.581485229049	2855.581485229049	2855.581485229049	2855.581485229049	2855.581485229049	2855.581485229049	2855.581485229049	2855.581485229049	2855.581485229049	2855.581485229049	2855.581485229049	2855.581485229049	2855.581485229049	2855.581485229049	2855.581485229049	2855.581485229049
2847.2426843723465	2847.2426843723465	2847.2426843723465	2847.2426843723465	2847.2426843723465	2847.2426843723465	2847.2426843723465	2847.2426843723465	2847.2426843723465	2847.2426843723465	2847.2426843723465	2847.2426843723465	2847.2426843723465	2847.2426843723465	2847.2426843723465	2847.2426843723465	2847.2426843723465	2847.2426843723465	2847.2426843723465	2847.2426843723465	2847.2426843723465	2847.2426843723465	2847.2426843723465	2847.2426843723465	2847.2426843723465	2847.2426843723465	2847.2426843723465	2847.2426843723465	2847.2426843723465	2847.2426843723465
2847.2426843723465	2847.2426843723465	2847.2426843723465	2847.2426843723465	2847.2426843723465	2847.2426843723465	2847.2426843723465	2847.2426843723465	2847.2426843723465	2847.2426843723465	2847.2426843723465	2847.2426843723465	2847.2426843723465	2847.2426843723465	2847.2426843723465	2847.2426843723465	2847.2426843723465	2847.2426843723465	2847.2426843723465	2847.2426843723465	2847.2426843723465	2847.2426843723465	2847.2426843723465	2847.2426843723465	2847.2426843723465	2847.2426843723465	2847.2426843723465	2847.2426843723465	2847.2426843723465	2847.2426843723465
2847.2426843723465	2847.2426843723465	2847.2426843723465	2847.2426843723465	2847.2426843723465	2847.2426843723465	2847.2426843723465	2847.2426843723465	2847.2426843723465	2847.2426843723465	2847.2426843723465	2847.2426843723465	2847.2426843723465	2847.2426843723465	2847.2426843723465	2847.2426843723465	2847.2426843723465	2847.2426843723465	2847.2426843723465	2847.2426843723465	2847.2426843723465	2847.2426843723465	2847.2426843723465	2847.2426843723465	2847.2426843723465	2847.2426843723465	2847.2426843723465	2847.2426843723465	2847.2426843723465	2847.2426843723465
2847.2426843723465	2847.2426843723465	2847.2426843723465	2847.2426843723465	2847.2426843723465	2847.2426843723465	2847.2426843723465	2847.2426843723465	2847.2426843723465	2847.2426843723465	2847.2426843723465	2847.2426843723465	2847.2426843723465	2847.2426843723465	2847.2426843723465	2847.2426843723465	2847.2426843723465	2847.2426843723465	2847.2426843723465	2847.2426843723465	2847.2426843723465	2847.2426843723465	2847.2426843723465	2847.2426843723465	2847.2426843723465	2847.2426843723465	2847.2426843723465	2847.2426843723465	2847.2426843723465	2847.2426843723465
2847.2426843723465	2847.2426843723465	2847.2426843723465	2847.2426843723465	2847.2426843723465	2847.2426843723465	2847.2426843723465	2847.2426843723465	2847.2426843723465	2847.2426843723465	2847.2426843723465	2847.2426843723465	2847.2426843723465	2847.2426843723465	2847.2426843723465	2847.2426843723465	2847.2426843723465	2847.2426843723465	2847.2426843723465	2847.2426843723465	2847.2426843723465	2847.2426843723465	2847.2426843723465	2847.2426843723465	2847.2426843723465	2847.2426843723465	2847.2426843723465	2847.2426843723465	2847.2426843723465	2847.2426843723465
2840.3929280137713	2840.3929280137713	2840.3929280137713	2840.3929280137713	2840.3929280137713	2840.3929280137713	2840.3929280137713	2840.3929280137713	2840.3929280137713	2840.3929280137713	2840.3929280137713	2840.3929280137713	2840.3929280137713	2840.3929280137713	2840.3929280137713	2840.3929280137713	2840.3929280137713	2840.3929280137713	2840.3929280137713	2840.3929280137713	2840.3929280137713	2840.3929280137713	2840.3929280137713	2840.3929280137713	2840.3929280137713	2840.3929280137713	2840.3929280137713	2840.3929280137713	2840.3929280137713	2840.3929280137713
2840.3929280137713	2840.3929280137713	2840.3929280137713	2840.3929280137713	2840.3929280137713	2840.3929280137713	2840.3929280137713	2840.3929280137713	2840.3929280137713	2840.3929280137713	2840.3929280137713	2840.3929280137713	2840.3929280137713	2840.3929280137713	2840.3929280137713	2840.3929280137713	2840.3929280137713	2840.3929280137713	2840.3929280137713	2840.3929280137713	2840.3929280137713	2840.3929280137713	2840.3929280137713	2840.3929280137713	2840.3929280137713	2840.3929280137713	2840.3929280137713	2840.3929280137713	2840.3929280137713	2840.3929280137713
2840.3929280137713	2840.3929280137713	2840.3929280137713	2840.3929280137713	2840.3929280137713	2840.3929280137713	2840.3929280137713	2840.3929280137713	2840.3929280137713	2840.3929280137713	2840.3929280137713	2840.3929280137713	2840.3929280137713	2840.3929280137713	2840.3929280137713	2840.3929280137713	2840.3929280137713	2840.3929280137713	2840.3929280137713	2840.3929280137713	2840.3929280137713	2840.3929280137713	2840.3929280137713	2840.3929280137713	2840.3929280137713	2840.3929280137713	2840.3929280137713	2840.3929280137713	2840.3929280137713	2840.3929280137713
2840.3929280137713	2840.3929280137713	2840.3929280137713	2840.3929280137713	2840.3929280137713	2840.3929280137713	2840.3929280137713	2840.3929280137713	2840.3929280137713	2840.3929280137713	2840.3929280137713	2840.3929280137713	2840.3929280137713	2840.3929280137713	2840.3929280137713	2840.3929280137713	2840.3929280137713	2840.3929280137713	2840.3929280137713	2840.3929280137713	2840.3929280137713	2840.3929280137713	2840.3929280137713	2840.3929280137713	2840.3929280137713	2840.3929280137713	2840.3929280137713	2840.3929280137713	2840.3929280137713	2840.3929280137713
2840.3929280137713	2840.3929280137713	2840.3929280137713	2840.3929280137713	2840.3929280137713	2840.3929280137713	2840.3929280137713	2840.3929280137713	2840.3929280137713	2840.3929280137713	2840.3929280137713	2840.3929280137713	2840.3929280137713	2840.3929280137713	2840.3929280137713	2840.3929280137713	2840.3929280137713	2840.3929280137713	2840.3929280137713	2840.3929280137713	2840.3929280137713	2840.3929280137713	2840.3929280137713	2840.3929280137713	2840.3929280137713	2840.3929280137713	2840.3929280137713	2840.3929280137713	2840.3929280137713	2840.3929280137713
2840.3929280137713	2840.3929280137713	2840.3929280137713	2840.3929280137713	2840.3929280137713	2840.3929280137713	2840.3929280137713	2840.3929280137713	2840.3929280137713	2840.3929280137713	2840.3929280137713	2840.3929280137713	2840.3929280137713	2840.3929280137713	2840.3929280137713	2840.3929280137713	2840.3929280137713	2840.3929280137713	2840.3929280137713	2840.3929280137713	2840.3929280137713	2840.3929280137713	2840.3929280137713	2840.3929280137713	2840.3929280137713	2840.3929280137713	2840.3929280137713	2840.3929280137713	2840.3929280137713	2840.3929280137713
2840.3929280137713	2840.3929280137713	2840.3929280137713	2840.3929280137713	2840.3929280137713	2840.3929280137713	2840.3929280137713	2840.3929280137713	2840.3929280137713	2840.3929280137713	2840.3929280137713	2840.3929280137713	2840.3929280137713	2840.3929280137713	2840.3929280137713	2840.3929280137713	2840.3929280137713	2840.3929280137713	2840.3929280137713	2840.3929280137713	2840.3929280137713	2840.3929280137713	2840.3929280137713	2840.3929280137713	2840.3929280137713	2840.3929280137713	2840.3929280137713	2840.3929280137713	2840.3929280137713	2840.3929280137713
2840.3929280137713	2840.3929280137713	2840.3929280137713	2840.3929280137713	2840.3929280137713	2840.3929280137713	2840.3929280137713	2840.3929280137713	2840.3929280137713	2840.3929280137713	2840.3929280137713	2840.3929280137713	2840.3929280137713	2840.3929280137713	2840.3929280137713	2840.3929280137713	2840.3929280137713	2840.3929280137713	2840.3929280137713	2840.3929280137713	2840.3929280137713	2840.3929280137713	2840.3929280137713	2840.3929280137713	2840.3929280137713	2840.3929280137713	2840.3929280137713	2840.3929280137713	2840.3929280137713	2840.3929280137713
2840.3929280137713	2840.3929280137713	2840.3929280137713	2840.3929280137713	2840.3929280137713	2840.3929280137713	2840.3929280137713	2840.3929280137713	2840.3929280137713	2840.3929280137713	2840.3929280137713	2840.3929280137713	2840.3929280137713	2840.3929280137713	2840.3929280137713	2840.3929280137713	2840.3929280137713	2840.3929280137713	2840.3929280137713	2840.3929280137713	2840.3929280137713	2840.3929280137713	2840.3929280137713	2840.3929280137713	2840.3929280137713	2840.3929280137713	2840.3929280137713	2840.3929280137713	2840.3929280137713	2840.3929280137713
2840.3929280137713	2840.3929280137713	2840.3929280137713	2840.3929280137713	2840.3929280137713	2840.3929280137713	2840.3929280137713	2840.3929280137713	2840.3929280137713	2840.3929280137713	2840.3929280137713	2840.3929280137713	2840.3929280137713	2840.3929280137713	2840.3929280137713	2840.3929280137713	2840.3929280137713	2840.3929280137713	2840.3929280137713	2840.3929280137713	2840.3929280137713	2840.3929280137713	2840.3929280137713	2840.3929280137713	2840.3929280137713	2840.3929280137713	2840.3929280137713	2840.3929280137713	2840.3929280137713	2840.3929280137713
2840.3929280137713	2840.3929280137713	2840.3929280137713	2840.3929280137713	2840.3929280137713	2840.3929280137713	2840.3929280137713	2840.3929280137713	2840.3929280137713	2840.3929280137713	2840.3929280137713	2840.3929280137713	2840.3929280137713	2840.3929280137713	2840.3929280137713	2840.3929280137713	2840.3929280137713	2840.3929280137713	2840.3929280137713	2840.3929280137713	2840.3929280137713	2840.3929280137713	2840.3929280137713	2840.3929280137713	2840.3929280137713	2840.3929280137713	2840.3929280137713	2840.3929280137713	2840.3929280137713	2840.3929280137713
2840.3929280137713	2840.3929280137713	2840.3929280137713	2840.3929280137713	2840.3929280137713	2840.3929280137713	2840.3929280137713	2840.3929280137713	2840.3929280137713	2840.3929280137713	2840.3929280137713	2840.3929280137713	2840.3929280137713	2840.3929280137713	2840.3929280137713	2840.3929280137713	2840.3929280137713	2840.3929280137713	2840.3929280137713	2840.3929280137713	2840.3929280137713	2840.3929280137713	2840.3929280137713	2840.3929280137713	2840.3929280137713	2840.3929280137713	2840.3929280137713	2840.3929280137713	2840.3929280137713	2840.3929280137713
2840.3929280137713	2840.3929280137713	2840.3929280137713	2840.3929280137713	2840.3929280137713	2840.3929280137713	2840.3929280137713	2840.3929280137713	2840.3929280137713	2840.3929280137713	2840.3929280137713	2840.3929280137713	2840.3929280137713	2840.3929280137713	2840.3929280137713	2840.3929280137713	2840.3929280137713	2840.3929280137713	2840.3929280137713	2840.3929280137713	2840.3929280137713	2840.3929280137713	2840.3929280137713	2840.3929280137713	2840.3929280137713	2840.3929280137713	2840.3929280137713	2840.3929280137713	2840.3929280137713	2840.3929280137713
2840.3929280137713	2840.3929280137713	2840.3929280137713	2840.3929280137713	2840.3929280137713	2840.3929280137713	2840.3929280137713	2840.3929280137713	2840.3929280137713	2840.3929280137713	2840.3929280137713	2840.3929280137713	2840.3929280137713	2840.3929280137713	2840.3929280137713	2840.3929280137713	2840.3929280137713	2840.3929280137713	2840.3929280137713	2840.3929280137713	2840.3929280137713	2840.3929280137713	2840.3929280137713	2840.3929280137713	2840.3929280137713	2840.3929280137713	2840.3929280137713	2840.3929280137713	2840.3929280137713	2840.3929280137713
2835.9516799180556	2835.9516799180556	2835.9516799180556	2835.9516799180556	2835.9516799180556	2835.9516799180556	2835.9516799180556	2835.9516799180556	2835.9516799180556	2835.9516799180556	2835.9516799180556	2835.9516799180556	2835.9516799180556	2835.9516799180556	2835.9516799180556	2835.9516799180556	2835.9516799180556	2835.9516799180556	2835.9516799180556	2835.9516799180556	2835.9516799180556	2835.9516799180556	2835.9516799180556	2835.9516799180556	2835.9516799180556	2835.9516799180556	2835.9516799180556	2835.9516799180556	2835.9516799180556	2835.9516799180556
2835.9516799180556	2835.9516799180556	2835.9516799180556	2835.9516799180556	2835.9516799180556	2835.9516799180556	2835.9516799180556	2835.9516799180556	2835.9516799180556	2835.9516799180556	2835.9516799180556	2835.9516799180556	2835.9516799180556	2835.9516799180556	2835.9516799180556	2835.9516799180556	2835.9516799180556	2835.9516799180556	2835.9516799180556	2835.9516799180556	2835.9516799180556	2835.9516799180556	2835.9516799180556	2835.9516799180556	2835.9516799180556	2835.9516799180556	2835.9516799180556	2835.9516799180556	2835.9516799180556	2835.9516799180556
2835.9516799180556	2835.9516799180556	2835.9516799180556	2835.9516799180556	2835.9516799180556	2835.9516799180556	2835.9516799180556	2835.9516799180556	2835.9516799180556	2835.9516799180556	2835.9516799180556	2835.9516799180556	2835.9516799180556	2835.9516799180556	2835.9516799180556	2835.9516799180556	2835.9516799180556	2835.9516799180556	2835.9516799180556	2835.9516799180556	2835.9516799180556	2835.9516799180556	2835.9516799180556	2835.9516799180556	2835.9516799180556	2835.9516799180556	2835.9516799180556	2835.9516799180556	2835.9516799180556	2835.9516799180556
2835.9516799180556	2835.9516799180556	2835.9516799180556	2835.9516799180556	2835.9516799180556	2835.9516799180556	2835.9516799180556	2835.9516799180556	2835.9516799180556	2835.9516799180556	2835.9516799180556	2835.9516799180556	2835.9516799180556	2835.9516799180556	2835.9516799180556	2835.9516799180556	2835.9516799180556	2835.9516799180556	2835.9516799180556	2835.9516799180556	2835.9516799180556	2835.9516799180556	2835.9516799180556	2835.9516799180556	2835.9516799180556	2835.9516799180556	2835.9516799180556	2835.9516799180556	2835.9516799180556	2835.9516799180556
2835.9516799180556	2835.9516799180556	2835.9516799180556	2835.9516799180556	2835.9516799180556	2835.9516799180556	2835.9516799180556	2835.9516799180556	2835.9516799180556	2835.9516799180556	2835.9516799180556	2835.9516799180556	2835.9516799180556	2835.9516799180556	2835.9516799180556	2835.9516799180556	2835.9516799180556	2835.9516799180556	2835.9516799180556	2835.9516799180556	2835.9516799180556	2835.9516799180556	2835.9516799180556	2835.9516799180556	2835.9516799180556	2835.9516799180556	2835.9516799180556	2835.9516799180556	2835.9516799180556	2835.9516799180556
2835.9516799180556	2835.9516799180556	2835.9516799180556	2835.9516799180556	2835.9516799180556	2835.9516799180556	2835.9516799180556	2835.9516799180556	2835.9516799180556	2835.9516799180556	2835.9516799180556	2835.9516799180556	2835.9516799180556	2835.9516799180556	2835.9516799180556	2835.9516799180556	2835.9516799180556	2835.9516799180556	2835.9516799180556	2835.9516799180556	2835.9516799180556	2835.9516799180556	2835.9516799180556	2835.9516799180556	2835.9516799180556	2835.9516799180556	2835.9516799180556	2835.9516799180556	2835.9516799180556	2835.9516799180556
2835.9516799180556	2835.9516799180556	2835.9516799180556	2835.9516799180556	2835.9516799180556	2835.9516799180556	2835.9516799180556	2835.9516799180556	2835.9516799180556	2835.9516799180556	2835.9516799180556	2835.9516799180556	2835.9516799180556	2835.9516799180556	2835.9516799180556	2835.9516799180556	2835.9516799180556	2835.9516799180556	2835.9516799180556	2835.9516799180556	2835.9516799180556	2835.9516799180556	2835.9516799180556	2835.9516799180556	2835.9516799180556	2835.9516799180556	2835.9516799180556	2835.9516799180556	2835.9516799180556	2835.9516799180556
2835.9516799180556	2835.9516799180556	2835.9516799180556	2835.9516799180556	2835.9516799180556	2835.9516799180556	2835.9516799180556	2835.9516799180556	2835.9516799180556	2835.9516799180556	2835.9516799180556	2835.9516799180556	2835.9516799180556	2835.9516799180556	2835.9516799180556	2835.9516799180556	2835.9516799180556	2835.9516799180556	2835.9516799180556	2835.9516799180556	2835.9516799180556	2835.9516799180556	2835.9516799180556	2835.9516799180556	2835.9516799180556	2835.9516799180556	2835.9516799180556	2835.9516799180556	2835.9516799180556	2835.9516799180556
2835.9516799180556	2835.9516799180556	2835.9516799180556	2835.9516799180556	2835.9516799180556	2835.9516799180556	2835.9516799180556	2835.9516799180556	2835.9516799180556	2835.9516799180556	2835.9516799180556	2835.9516799180556	2835.9516799180556	2835.9516799180556	2835.9516799180556	2835.9516799180556	2835.9516799180556	2835.9516799180556	2835.9516799180556	2835.9516799180556	2835.9516799180556	2835.9516799180556	2835.9516799180556	2835.9516799180556	2835.9516799180556	2835.9516799180556	2835.9516799180556	2835.9516799180556	2835.9516799180556	2835.9516799180556
2835.9516799180556	2835.9516799180556	2835.9516799180556	2835.9516799180556	2835.9516799180556	2835.9516799180556	2835.9516799180556	2835.9516799180556	2835.9516799180556	2835.9516799180556	2835.9516799180556	2835.9516799180556	2835.9516799180556	2835.9516799180556	2835.9516799180556	2835.9516799180556	2835.9516799180556	2835.9516799180556	2835.9516799180556	2835.9516799180556	2835.9516799180556	2835.9516799180556	2835.9516799180556	2835.9516799180556	2835.9516799180556	2835.9516799180556	2835.9516799180556	2835.9516799180556	2835.9516799180556	2835.9516799180556
2835.9516799180556	2835.9516799180556	2835.9516799180556	2835.9516799180556	2835.9516799180556	2835.9516799180556	2835.9516799180556	2835.9516799180556	2835.9516799180556	2835.9516799180556	2835.9516799180556	2835.9516799180556	2835.9516799180556	2835.9516799180556	2835.9516799180556	2835.9516799180556	2835.9516799180556	2835.9516799180556	2835.9516799180556	2835.9516799180556	2835.9516799180556	2835.9516799180556	2835.9516799180556	2835.9516799180556	2835.9516799180556	2835.9516799180556	2835.9516799180556	2835.9516799180556	2835.9516799180556	2835.9516799180556
2835.9516799180556	2835.9516799180556	2835.9516799180556	2835.9516799180556	2835.9516799180556	2835.9516799180556	2835.9516799180556	2835.9516799180556	2835.9516799180556	2835.9516799180556	2835.9516799180556	2835.9516799180556	2835.9516799180556	2835.9516799180556	2835.9516799180556	2835.9516799180556	2835.9516799180556	2835.9516799180556	2835.9516799180556	2835.9516799180556	2835.9516799180556	2835.9516799180556	2835.9516799180556	2835.9516799180556	2835.9516799180556	2835.9516799180556	2835.9516799180556	2835.9516799180556	2835.9516799180556	2835.9516799180556
2835.9516799180556	2835.9516799180556	2835.9516799180556	2835.9516799180556	2835.9516799180556	2835.9516799180556	2835.9516799180556	2835.9516799180556	2835.9516799180556	2835.9516799180556	2835.9516799180556	2835.9516799180556	2835.9516799180556	2835.9516799180556	2835.9516799180556	2835.9516799180556	2835.9516799180556	2835.9516799180556	2835.9516799180556	2835.9516799180556	2835.9516799180556	2835.9516799180556	2835.9516799180556	2835.9516799180556	2835.9516799180556	2835.9516799180556	2835.9516799180556	2835.9516799180556	2835.9516799180556	2835.9516799180556
2835.9516799180556	2835.9516799180556	2835.9516799180556	2835.9516799180556	2835.9516799180556	2835.9516799180556	2835.9516799180556	2835.9516799180556	2835.9516799180556	2835.9516799180556	2835.9516799180556	2835.9516799180556	2835.9516799180556	2835.9516799180556	2835.9516799180556	2835.9516799180556	2835.9516799180556	2835.9516799180556	2835.9516799180556	2835.9516799180556	2835.9516799180556	2835.9516799180556	2835.9516799180556	2835.9516799180556	2835.9516799180556	2835.9516799180556	2835.9516799180556	2835.9516799180556	2835.9516799180556	2835.9516799180556
2835.9516799180556	2835.9516799180556	2835.9516799180556	2835.9516799180556	2835.9516799180556	2835.9516799180556	2835.9516799180556	2835.9516799180556	2835.9516799180556	2835.9516799180556	2835.9516799180556	2835.9516799180556	2835.9516799180556	2835.9516799180556	2835.9516799180556	2835.9516799180556	2835.9516799180556	2835.9516799180556	2835.9516799180556	2835.9516799180556	2835.9516799180556	2835.9516799180556	2835.9516799180556	2835.9516799180556	2835.9516799180556	2835.9516799180556	2835.9516799180556	2835.9516799180556	2835.9516799180556	2835.9516799180556
2835.9516799180556	2835.9516799180556	2835.9516799180556	2835.9516799180556	2835.9516799180556	2835.9516799180556	2835.9516799180556	2835.9516799180556	2835.9516799180556	2835.9516799180556	2835.9516799180556	2835.9516799180556	2835.9516799180556	2835.9516799180556	2835.9516799180556	2835.9516799180556	2835.9516799180556	2835.9516799180556	2835.9516799180556	2835.9516799180556	2835.9516799180556	2835.9516799180556	2835.9516799180556	2835.9516799180556	2835.9516799180556	2835.9516799180556	2835.9516799180556	2835.9516799180556	2835.9516799180556	2835.9516799180556
2835.9516799180556	2835.9516799180556	2835.9516799180556	2835.9516799180556	2835.9516799180556	2835.9516799180556	2835.9516799180556	2835.9516799180556	2835.9516799180556	2835.9516799180556	2835.9516799180556	2835.9516799180556	2835.9516799180556	2835.9516799180556	2835.9516799180556	2835.9516799180556	2835.9516799180556	2835.9516799180556	2835.9516799180556	2835.9516799180556	2835.9516799180556	2835.9516799180556	2835.9516799180556	2835.9516799180556	2835.9516799180556	2835.9516799180556	2835.9516799180556	2835.9516799180556	2835.9516799180556	2835.9516799180556
2835.9516799180556	2835.9516799180556	2835.9516799180556	2835.9516799180556	2835.9516799180556	2835.9516799180556	2835.9516799180556	2835.9516799180556	2835.9516799180556	2835.9516799180556	2835.9516799180556	2835.9516799180556	2835.9516799180556	2835.9516799180556	2835.9516799180556	2835.9516799180556	2835.9516799180556	2835.9516799180556	2835.9516799180556	2835.9516799180556	2835.9516799180556	2835.9516799180556	2835.9516799180556	2835.9516799180556	2835.9516799180556	2835.9516799180556	2835.9516799180556	2835.9516799180556	2835.9516799180556	2835.9516799180556
2835.9516799180556	2835.9516799180556	2835.9516799180556	2835.9516799180556	2835.9516799180556	2835.9516799180556	2835.9516799180556	2835.9516799180556	2835.9516799180556	2835.9516799180556	2835.9516799180556	2835.9516799180556	2835.9516799180556	2835.9516799180556	2835.9516799180556	2835.9516799180556	2835.9516799180556	2835.9516799180556	2835.9516799180556	2835.9516799180556	2835.9516799180556	2835.9516799180556	2835.9516799180556	2835.9516799180556	2835.9516799180556	2835.9516799180556	2835.9516799180556	2835.9516799180556	2835.9516799180556	2835.9516799180556
2835.9516799180556	2835.9516799180556	2835.9516799180556	2835.9516799180556	2835.9516799180556	2835.9516799180556	2835.9516799180556	2835.9516799180556	2835.9516799180556	2835.9516799180556	2835.9516799180556	2835.9516799180556	2835.9516799180556	2835.9516799180556	2835.9516799180556	2835.9516799180556	2835.9516799180556	2835.9516799180556	2835.9516799180556	2835.9516799180556	2835.9516799180556	2835.9516799180556	2835.9516799180556	2835.9516799180556	2835.9516799180556	2835.9516799180556	2835.9516799180556	2835.9516799180556	2835.9516799180556	2835.9516799180556
2835.9516799180556	2835.9516799180556	2835.9516799180556	2835.9516799180556	2835.9516799180556	2835.9516799180556	2835.9516799180556	2835.9516799180556	2835.9516799180556	2835.9516799180556	2835.9516799180556	2835.9516799180556	2835.9516799180556	2835.9516799180556	2835.9516799180556	2835.9516799180556	2835.9516799180556	2835.9516799180556	2835.9516799180556	2835.9516799180556	2835.9516799180556	2835.9516799180556	2835.9516799180556	2835.9516799180556	2835.9516799180556	2835.9516799180556	2835.9516799180556	2835.9516799180556	2835.9516799180556	2835.9516799180556
2835.9516799180556	2835.9516799180556	2835.9516799180556	2835.9516799180556	2835.9516799180556	2835.9516799180556	2835.9516799180556	2835.9516799180556	2835.9516799180556	2835.9516799180556	2835.9516799180556	2835.9516799180556	2835.9516799180556	2835.9516799180556	2835.9516799180556	2835.9516799180556	2835.9516799180556	2835.9516799180556	2835.9516799180556	2835.9516799180556	2835.9516799180556	2835.9516799180556	2835.9516799180556	2835.9516799180556	2835.9516799180556	2835.9516799180556	2835.9516799180556	2835.9516799180556	2835.9516799180556	2835.9516799180556
2835.9516799180556	2835.9516799180556	2835.9516799180556	2835.9516799180556	2835.9516799180556	2835.9516799180556	2835.9516799180556	2835.9516799180556	2835.9516799180556	2835.9516799180556	2835.9516799180556	2835.9516799180556	2835.9516799180556	2835.9516799180556	2835.9516799180556	2835.9516799180556	2835.9516799180556	2835.9516799180556	2835.9516799180556	2835.9516799180556	2835.9516799180556	2835.9516799180556	2835.9516799180556	2835.9516799180556	2835.9516799180556	2835.9516799180556	2835.9516799180556	2835.9516799180556	2835.9516799180556	2835.9516799180556
2835.9516799180556	2835.9516799180556	2835.9516799180556	2835.9516799180556	2835.9516799180556	2835.9516799180556	2835.9516799180556	2835.9516799180556	2835.9516799180556	2835.9516799180556	2835.9516799180556	2835.9516799180556	2835.9516799180556	2835.9516799180556	2835.9516799180556	2835.9516799180556	2835.9516799180556	2835.9516799180556	2835.9516799180556	2835.9516799180556	2835.9516799180556	2835.9516799180556	2835.9516799180556	2835.9516799180556	2835.9516799180556	2835.9516799180556	2835.9516799180556	2835.9516799180556	2835.9516799180556	2835.9516799180556
2835.9516799180556	2835.9516799180556	2835.9516799180556	2835.9516799180556	2835.9516799180556	2835.9516799180556	2835.9516799180556	2835.9516799180556	2835.9516799180556	2835.9516799180556	2835.9516799180556	2835.9516799180556	2835.9516799180556	2835.9516799180556	2835.9516799180556	2835.9516799180556	2835.9516799180556	2835.9516799180556	2835.9516799180556	2835.9516799180556	2835.9516799180556	2835.9516799180556	2835.9516799180556	2835.9516799180556	2835.9516799180556	2835.9516799180556	2835.9516799180556	2835.9516799180556	2835.9516799180556	2835.9516799180556
2835.9516799180556	2835.9516799180556	2835.9516799180556	2835.9516799180556	2835.9516799180556	2835.9516799180556	2835.9516799180556	2835.9516799180556	2835.9516799180556	2835.9516799180556	2835.9516799180556	2835.9516799180556	2835.9516799180556	2835.9516799180556	2835.9516799180556	2835.9516799180556	2835.9516799180556	2835.9516799180556	2835.9516799180556	2835.9516799180556	2835.9516799180556	2835.9516799180556	2835.9516799180556	2835.9516799180556	2835.9516799180556	2835.9516799180556	2835.9516799180556	2835.9516799180556	2835.9516799180556	2835.9516799180556
2835.9516799180556	2835.9516799180556	2835.9516799180556	2835.9516799180556	2835.9516799180556	2835.9516799180556	2835.9516799180556	2835.9516799180556	2835.9516799180556	2835.9516799180556	2835.9516799180556	2835.9516799180556	2835.9516799180556	2835.9516799180556	2835.9516799180556	2835.9516799180556	2835.9516799180556	2835.9516799180556	2835.9516799180556	2835.9516799180556	2835.9516799180556	2835.9516799180556	2835.9516799180556	2835.9516799180556	2835.9516799180556	2835.9516799180556	2835.9516799180556	2835.9516799180556	2835.9516799180556	2835.9516799180556
2835.9516799180556	2835.9516799180556	2835.9516799180556	2835.9516799180556	2835.9516799180556	2835.9516799180556	2835.9516799180556	2835.9516799180556	2835.9516799180556	2835.9516799180556	2835.9516799180556	2835.9516799180556	2835.9516799180556	2835.9516799180556	2835.9516799180556	2835.9516799180556	2835.9516799180556	2835.9516799180556	2835.9516799180556	2835.9516799180556	2835.9516799180556	2835.9516799180556	2835.9516799180556	2835.9516799180556	2835.9516799180556	2835.9516799180556	2835.9516799180556	2835.9516799180556	2835.9516799180556	2835.9516799180556
2835.9516799180556	2835.9516799180556	2835.9516799180556	2835.9516799180556	2835.9516799180556	2835.9516799180556	2835.9516799180556	2835.9516799180556	2835.9516799180556	2835.9516799180556	2835.9516799180556	2835.9516799180556	2835.9516799180556	2835.9516799180556	2835.9516799180556	2835.9516799180556	2835.9516799180556	2835.9516799180556	2835.9516799180556	2835.9516799180556	2835.9516799180556	2835.9516799180556	2835.9516799180556	2835.9516799180556	2835.9516799180556	2835.9516799180556	2835.9516799180556	2835.9516799180556	2835.9516799180556	2835.9516799180556
2835.9516799180556	2835.9516799180556	2835.9516799180556	2835.9516799180556	2835.9516799180556	2835.9516799180556	2835.9516799180556	2835.9516799180556	2835.9516799180556	2835.9516799180556	2835.9516799180556	2835.9516799180556	2835.9516799180556	2835.9516799180556	2835.9516799180556	2835.9516799180556	2835.9516799180556	2835.9516799180556	2835.9516799180556	2835.9516799180556	2835.9516799180556	2835.9516799180556	2835.9516799180556	2835.9516799180556	2835.9516799180556	2835.9516799180556	2835.9516799180556	2835.9516799180556	2835.9516799180556	2835.9516799180556
2835.9516799180556	2835.9516799180556	2835.9516799180556	2835.9516799180556	2835.9516799180556	2835.9516799180556	2835.9516799180556	2835.9516799180556	2835.9516799180556	2835.9516799180556	2835.9516799180556	2835.9516799180556	2835.9516799180556	2835.9516799180556	2835.9516799180556	2835.9516799180556	2835.9516799180556	2835.9516799180556	2835.9516799180556	2835.9516799180556	2835.9516799180556	2835.9516799180556	2835.9516799180556	2835.9516799180556	2835.9516799180556	2835.9516799180556	2835.9516799180556	2835.9516799180556	2835.9516799180556	2835.9516799180556
2835.9516799180556	2835.9516799180556	2835.9516799180556	2835.9516799180556	2835.9516799180556	2835.9516799180556	2835.9516799180556	2835.9516799180556	2835.9516799180556	2835.9516799180556	2835.9516799180556	2835.9516799180556	2835.9516799180556	2835.9516799180556	2835.9516799180556	2835.9516799180556	2835.9516799180556	2835.9516799180556	2835.9516799180556	2835.9516799180556	2835.9516799180556	2835.9516799180556	2835.9516799180556	2835.9516799180556	2835.9516799180556	2835.9516799180556	2835.9516799180556	2835.9516799180556	2835.9516799180556	2835.9516799180556
2835.9516799180556	2835.9516799180556	2835.9516799180556	2835.9516799180556	2835.9516799180556	2835.9516799180556	2835.9516799180556	2835.9516799180556	2835.9516799180556	2835.9516799180556	2835.9516799180556	2835.9516799180556	2835.9516799180556	2835.9516799180556	2835.9516799180556	2835.9516799180556	2835.9516799180556	2835.9516799180556	2835.9516799180556	2835.9516799180556	2835.9516799180556	2835.9516799180556	2835.9516799180556	2835.9516799180556	2835.9516799180556	2835.9516799180556	2835.9516799180556	2835.9516799180556	2835.9516799180556	2835.9516799180556
2835.9516799180556	2835.9516799180556	2835.9516799180556	2835.9516799180556	2835.9516799180556	2835.9516799180556	2835.9516799180556	2835.9516799180556	2835.9516799180556	2835.9516799180556	2835.9516799180556	2835.9516799180556	2835.9516799180556	2835.9516799180556	2835.9516799180556	2835.9516799180556	2835.9516799180556	2835.9516799180556	2835.9516799180556	2835.9516799180556	2835.9516799180556	2835.9516799180556	2835.9516799180556	2835.9516799180556	2835.9516799180556	2835.9516799180556	2835.9516799180556	2835.9516799180556	2835.9516799180556	2835.9516799180556
2835.9516799180556	2835.9516799180556	2835.9516799180556	2835.9516799180556	2835.9516799180556	2835.9516799180556	2835.9516799180556	2835.9516799180556	2835.9516799180556	2835.9516799180556	2835.9516799180556	2835.9516799180556	2835.9516799180556	2835.9516799180556	2835.9516799180556	2835.9516799180556	2835.9516799180556	2835.9516799180556	2835.9516799180556	2835.9516799180556	2835.9516799180556	2835.9516799180556	2835.9516799180556	2835.9516799180556	2835.9516799180556	2835.9516799180556	2835.9516799180556	2835.9516799180556	2835.9516799180556	2835.9516799180556
2835.9516799180556	2835.9516799180556	2835.9516799180556	2835.9516799180556	2835.9516799180556	2835.9516799180556	2835.9516799180556	2835.9516799180556	2835.9516799180556	2835.9516799180556	2835.9516799180556	2835.9516799180556	2835.9516799180556	2835.9516799180556	2835.9516799180556	2835.9516799180556	2835.9516799180556	2835.9516799180556	2835.9516799180556	2835.9516799180556	2835.9516799180556	2835.9516799180556	2835.9516799180556	2835.9516799180556	2835.9516799180556	2835.9516799180556	2835.9516799180556	2835.9516799180556	2835.9516799180556	2835.9516799180556
2835.9516799180556	2835.9516799180556	2835.9516799180556	2835.9516799180556	2835.9516799180556	2835.9516799180556	2835.9516799180556	2835.9516799180556	2835.9516799180556	2835.9516799180556	2835.9516799180556	2835.9516799180556	2835.9516799180556	2835.9516799180556	2835.9516799180556	2835.9516799180556	2835.9516799180556	2835.9516799180556	2835.9516799180556	2835.9516799180556	2835.9516799180556	2835.9516799180556	2835.9516799180556	2835.9516799180556	2835.9516799180556	2835.9516799180556	2835.9516799180556	2835.9516799180556	2835.9516799180556	2835.9516799180556
2835.9516799180556	2835.9516799180556	2835.9516799180556	2835.9516799180556	2835.9516799180556	2835.9516799180556	2835.9516799180556	2835.9516799180556	2835.9516799180556	2835.9516799180556	2835.9516799180556	2835.9516799180556	2835.9516799180556	2835.9516799180556	2835.9516799180556	2835.9516799180556	2835.9516799180556	2835.9516799180556	2835.9516799180556	2835.9516799180556	2835.9516799180556	2835.9516799180556	2835.9516799180556	2835.9516799180556	2835.9516799180556	2835.9516799180556	2835.9516799180556	2835.9516799180556	2835.9516799180556	2835.9516799180556
2835.9516799180556	2835.9516799180556	2835.9516799180556	2835.9516799180556	2835.9516799180556	2835.9516799180556	2835.9516799180556	2835.9516799180556	2835.9516799180556	2835.9516799180556	2835.9516799180556	2835.9516799180556	2835.9516799180556	2835.9516799180556	2835.9516799180556	2835.9516799180556	2835.9516799180556	2835.9516799180556	2835.9516799180556	2835.9516799180556	2835.9516799180556	2835.9516799180556	2835.9516799180556	2835.9516799180556	2835.9516799180556	2835.9516799180556	2835.9516799180556	2835.9516799180556	2835.9516799180556	2835.9516799180556
2835.9516799180556	2835.9516799180556	2835.9516799180556	2835.9516799180556	2835.9516799180556	2835.9516799180556	2835.9516799180556	2835.9516799180556	2835.9516799180556	2835.9516799180556	2835.9516799180556	2835.9516799180556	2835.9516799180556	2835.9516799180556	2835.9516799180556	2835.9516799180556	2835.9516799180556	2835.9516799180556	2835.9516799180556	2835.9516799180556	2835.9516799180556	2835.9516799180556	2835.9516799180556	2835.9516799180556	2835.9516799180556	2835.9516799180556	2835.9516799180556	2835.9516799180556	2835.9516799180556	2835.9516799180556
2835.9516799180556	2835.9516799180556	2835.9516799180556	2835.9516799180556	2835.9516799180556	2835.9516799180556	2835.9516799180556	2835.9516799180556	2835.9516799180556	2835.9516799180556	2835.9516799180556	2835.9516799180556	2835.9516799180556	2835.9516799180556	2835.9516799180556	2835.9516799180556	2835.9516799180556	2835.9516799180556	2835.9516799180556	2835.9516799180556	2835.9516799180556	2835.9516799180556	2835.9516799180556	2835.9516799180556	2835.9516799180556	2835.9516799180556	2835.9516799180556	2835.9516799180556	2835.9516799180556	2835.9516799180556
2835.9516799180556	2835.9516799180556	2835.9516799180556	2835.9516799180556	2835.9516799180556	2835.9516799180556	2835.9516799180556	2835.9516799180556	2835.9516799180556	2835.9516799180556	2835.9516799180556	2835.9516799180556	2835.9516799180556	2835.9516799180556	2835.9516799180556	2835.9516799180556	2835.9516799180556	2835.9516799180556	2835.9516799180556	2835.9516799180556	2835.9516799180556	2835.9516799180556	2835.9516799180556	2835.9516799180556	2835.9516799180556	2835.9516799180556	2835.9516799180556	2835.9516799180556	2835.9516799180556	2835.9516799180556
2835.9516799180556	2835.9516799180556	2835.9516799180556	2835.9516799180556	2835.9516799180556	2835.9516799180556	2835.9516799180556	2835.9516799180556	2835.9516799180556	2835.9516799180556	2835.9516799180556	2835.9516799180556	2835.9516799180556	2835.9516799180556	2835.9516799180556	2835.9516799180556	2835.9516799180556	2835.9516799180556	2835.9516799180556	2835.9516799180556	2835.9516799180556	2835.9516799180556	2835.9516799180556	2835.9516799180556	2835.9516799180556	2835.9516799180556	2835.9516799180556	2835.9516799180556	2835.9516799180556	2835.9516799180556
2835.9516799180556	2835.9516799180556	2835.9516799180556	2835.9516799180556	2835.9516799180556	2835.9516799180556	2835.9516799180556	2835.9516799180556	2835.9516799180556	2835.9516799180556	2835.9516799180556	2835.9516799180556	2835.9516799180556	2835.9516799180556	2835.9516799180556	2835.9516799180556	2835.9516799180556	2835.9516799180556	2835.9516799180556	2835.9516799180556	2835.9516799180556	2835.9516799180556	2835.9516799180556	2835.9516799180556	2835.9516799180556	2835.9516799180556	2835.9516799180556	2835.9516799180556	2835.9516799180556	2835.9516799180556
2835.9516799180556	2835.9516799180556	2835.9516799180556	2835.9516799180556	2835.9516799180556	2835.9516799180556	2835.9516799180556	2835.9516799180556	2835.9516799180556	2835.9516799180556	2835.9516799180556	2835.9516799180556	2835.9516799180556	2835.9516799180556	2835.9516799180556	2835.9516799180556	2835.9516799180556	2835.9516799180556	2835.9516799180556	2835.9516799180556	2835.9516799180556	2835.9516799180556	2835.9516799180556	2835.9516799180556	2835.9516799180556	2835.9516799180556	2835.9516799180556	2835.9516799180556	2835.9516799180556	2835.9516799180556
2835.9516799180556	2835.9516799180556	2835.9516799180556	2835.9516799180556	2835.9516799180556	2835.9516799180556	2835.9516799180556	2835.9516799180556	2835.9516799180556	2835.9516799180556	2835.9516799180556	2835.9516799180556	2835.9516799180556	2835.9516799180556	2835.9516799180556	2835.9516799180556	2835.9516799180556	2835.9516799180556	2835.9516799180556	2835.9516799180556	2835.9516799180556	2835.9516799180556	2835.9516799180556	2835.9516799180556	2835.9516799180556	2835.9516799180556	2835.9516799180556	2835.9516799180556	2835.9516799180556	2835.9516799180556
2835.9516799180556	2835.9516799180556	2835.9516799180556	2835.9516799180556	2835.9516799180556	2835.9516799180556	2835.9516799180556	2835.9516799180556	2835.9516799180556	2835.9516799180556	2835.9516799180556	2835.9516799180556	2835.9516799180556	2835.9516799180556	2835.9516799180556	2835.9516799180556	2835.9516799180556	2835.9516799180556	2835.9516799180556	2835.9516799180556	2835.9516799180556	2835.9516799180556	2835.9516799180556	2835.9516799180556	2835.9516799180556	2835.9516799180556	2835.9516799180556	2835.9516799180556	2835.9516799180556	2835.9516799180556
2835.9516799180556	2835.9516799180556	2835.9516799180556	2835.9516799180556	2835.9516799180556	2835.9516799180556	2835.9516799180556	2835.9516799180556	2835.9516799180556	2835.9516799180556	2835.9516799180556	2835.9516799180556	2835.9516799180556	2835.9516799180556	2835.9516799180556	2835.9516799180556	2835.9516799180556	2835.9516799180556	2835.9516799180556	2835.9516799180556	2835.9516799180556	2835.9516799180556	2835.9516799180556	2835.9516799180556	2835.9516799180556	2835.9516799180556	2835.9516799180556	2835.9516799180556	2835.9516799180556	2835.9516799180556
2835.9516799180556	2835.9516799180556	2835.9516799180556	2835.9516799180556	2835.9516799180556	2835.9516799180556	2835.9516799180556	2835.9516799180556	2835.9516799180556	2835.9516799180556	2835.9516799180556	2835.9516799180556	2835.9516799180556	2835.9516799180556	2835.9516799180556	2835.9516799180556	2835.9516799180556	2835.9516799180556	2835.9516799180556	2835.9516799180556	2835.9516799180556	2835.9516799180556	2835.9516799180556	2835.9516799180556	2835.9516799180556	2835.9516799180556	2835.9516799180556	2835.9516799180556	2835.9516799180556	2835.9516799180556
2835.9516799180556	2835.9516799180556	2835.9516799180556	2835.9516799180556	2835.9516799180556	2835.9516799180556	2835.9516799180556	2835.9516799180556	2835.9516799180556	2835.9516799180556	2835.9516799180556	2835.9516799180556	2835.9516799180556	2835.9516799180556	2835.9516799180556	2835.9516799180556	2835.9516799180556	2835.9516799180556	2835.9516799180556	2835.9516799180556	2835.9516799180556	2835.9516799180556	2835.9516799180556	2835.9516799180556	2835.9516799180556	2835.9516799180556	2835.9516799180556	2835.9516799180556	2835.9516799180556	2835.9516799180556
2835.9516799180556	2835.9516799180556	2835.9516799180556	2835.9516799180556	2835.9516799180556	2835.9516799180556	2835.9516799180556	2835.9516799180556	2835.9516799180556	2835.9516799180556	2835.9516799180556	2835.9516799180556	2835.9516799180556	2835.9516799180556	2835.9516799180556	2835.9516799180556	2835.9516799180556	2835.9516799180556	2835.9516799180556	2835.9516799180556	2835.9516799180556	2835.9516799180556	2835.9516799180556	2835.9516799180556	2835.9516799180556	2835.9516799180556	2835.9516799180556	2835.9516799180556	2835.9516799180556	2835.9516799180556
2835.9516799180556	2835.9516799180556	2835.9516799180556	2835.9516799180556	2835.9516799180556	2835.9516799180556	2835.9516799180556	2835.9516799180556	2835.9516799180556	2835.9516799180556	2835.9516799180556	2835.9516799180556	2835.9516799180556	2835.9516799180556	2835.9516799180556	2835.9516799180556	2835.9516799180556	2835.9516799180556	2835.9516799180556	2835.9516799180556	2835.9516799180556	2835.9516799180556	2835.9516799180556	2835.9516799180556	2835.9516799180556	2835.9516799180556	2835.9516799180556	2835.9516799180556	2835.9516799180556	2835.9516799180556
2835.9516799180556	2835.9516799180556	2835.9516799180556	2835.9516799180556	2835.9516799180556	2835.9516799180556	2835.9516799180556	2835.9516799180556	2835.9516799180556	2835.9516799180556	2835.9516799180556	2835.9516799180556	2835.9516799180556	2835.9516799180556	2835.9516799180556	2835.9516799180556	2835.9516799180556	2835.9516799180556	2835.9516799180556	2835.9516799180556	2835.9516799180556	2835.9516799180556	2835.9516799180556	2835.9516799180556	2835.9516799180556	2835.9516799180556	2835.9516799180556	2835.9516799180556	2835.9516799180556	2835.9516799180556
2835.9516799180556	2835.9516799180556	2835.9516799180556	2835.9516799180556	2835.9516799180556	2835.9516799180556	2835.9516799180556	2835.9516799180556	2835.9516799180556	2835.9516799180556	2835.9516799180556	2835.9516799180556	2835.9516799180556	2835.9516799180556	2835.9516799180556	2835.9516799180556	2835.9516799180556	2835.9516799180556	2835.9516799180556	2835.9516799180556	2835.9516799180556	2835.9516799180556	2835.9516799180556	2835.9516799180556	2835.9516799180556	2835.9516799180556	2835.9516799180556	2835.9516799180556	2835.9516799180556	2835.9516799180556
2835.9516799180556	2835.9516799180556	2835.9516799180556	2835.9516799180556	2835.9516799180556	2835.9516799180556	2835.9516799180556	2835.9516799180556	2835.9516799180556	2835.9516799180556	2835.9516799180556	2835.9516799180556	2835.9516799180556	2835.9516799180556	2835.9516799180556	2835.9516799180556	2835.9516799180556	2835.9516799180556	2835.9516799180556	2835.9516799180556	2835.9516799180556	2835.9516799180556	2835.9516799180556	2835.9516799180556	2835.9516799180556	2835.9516799180556	2835.9516799180556	2835.9516799180556	2835.9516799180556	2835.9516799180556
2835.9516799180556	2835.9516799180556	2835.9516799180556	2835.9516799180556	2835.9516799180556	2835.9516799180556	2835.9516799180556	2835.9516799180556	2835.9516799180556	2835.9516799180556	2835.9516799180556	2835.9516799180556	2835.9516799180556	2835.9516799180556	2835.9516799180556	2835.9516799180556	2835.9516799180556	2835.9516799180556	2835.9516799180556	2835.9516799180556	2835.9516799180556	2835.9516799180556	2835.9516799180556	2835.9516799180556	2835.9516799180556	2835.9516799180556	2835.9516799180556	2835.9516799180556	2835.9516799180556	2835.9516799180556
2835.9516799180556	2835.9516799180556	2835.9516799180556	2835.9516799180556	2835.9516799180556	2835.9516799180556	2835.9516799180556	2835.9516799180556	2835.9516799180556	2835.9516799180556	2835.9516799180556	2835.9516799180556	2835.9516799180556	2835.9516799180556	2835.9516799180556	2835.9516799180556	2835.9516799180556	2835.9516799180556	2835.9516799180556	2835.9516799180556	2835.9516799180556	2835.9516799180556	2835.9516799180556	2835.9516799180556	2835.9516799180556	2835.9516799180556	2835.9516799180556	2835.9516799180556	2835.9516799180556	2835.9516799180556
2835.9516799180556	2835.9516799180556	2835.9516799180556	2835.9516799180556	2835.9516799180556	2835.9516799180556	2835.9516799180556	2835.9516799180556	2835.9516799180556	2835.9516799180556	2835.9516799180556	2835.9516799180556	2835.9516799180556	2835.9516799180556	2835.9516799180556	2835.9516799180556	2835.9516799180556	2835.9516799180556	2835.9516799180556	2835.9516799180556	2835.9516799180556	2835.9516799180556	2835.9516799180556	2835.9516799180556	2835.9516799180556	2835.9516799180556	2835.9516799180556	2835.9516799180556	2835.9516799180556	2835.9516799180556
2835.9516799180556	2835.9516799180556	2835.9516799180556	2835.9516799180556	2835.9516799180556	2835.9516799180556	2835.9516799180556	2835.9516799180556	2835.9516799180556	2835.9516799180556	2835.9516799180556	2835.9516799180556	2835.9516799180556	2835.9516799180556	2835.9516799180556	2835.9516799180556	2835.9516799180556	2835.9516799180556	2835.9516799180556	2835.9516799180556	2835.9516799180556	2835.9516799180556	2835.9516799180556	2835.9516799180556	2835.9516799180556	2835.9516799180556	2835.9516799180556	2835.9516799180556	2835.9516799180556	2835.9516799180556
2835.9516799180556	2835.9516799180556	2835.9516799180556	2835.9516799180556	2835.9516799180556	2835.9516799180556	2835.9516799180556	2835.9516799180556	2835.9516799180556	2835.9516799180556	2835.9516799180556	2835.9516799180556	2835.9516799180556	2835.9516799180556	2835.9516799180556	2835.9516799180556	2835.9516799180556	2835.9516799180556	2835.9516799180556	2835.9516799180556	2835.9516799180556	2835.9516799180556	2835.9516799180556	2835.9516799180556	2835.9516799180556	2835.9516799180556	2835.9516799180556	2835.9516799180556	2835.9516799180556	2835.9516799180556
2835.9516799180556	2835.9516799180556	2835.9516799180556	2835.9516799180556	2835.9516799180556	2835.9516799180556	2835.9516799180556	2835.9516799180556	2835.9516799180556	2835.9516799180556	2835.9516799180556	2835.9516799180556	2835.9516799180556	2835.9516799180556	2835.9516799180556	2835.9516799180556	2835.9516799180556	2835.9516799180556	2835.9516799180556	2835.9516799180556	2835.9516799180556	2835.9516799180556	2835.9516799180556	2835.9516799180556	2835.9516799180556	2835.9516799180556	2835.9516799180556	2835.9516799180556	2835.9516799180556	2835.9516799180556
2835.9516799180556	2835.9516799180556	2835.9516799180556	2835.9516799180556	2835.9516799180556	2835.9516799180556	2835.9516799180556	2835.9516799180556	2835.9516799180556	2835.9516799180556	2835.9516799180556	2835.9516799180556	2835.9516799180556	2835.9516799180556	2835.9516799180556	2835.9516799180556	2835.9516799180556	2835.9516799180556	2835.9516799180556	2835.9516799180556	2835.9516799180556	2835.9516799180556	2835.9516799180556	2835.9516799180556	2835.9516799180556	2835.9516799180556	2835.9516799180556	2835.9516799180556	2835.9516799180556	2835.9516799180556
2835.9516799180556	2835.9516799180556	2835.9516799180556	2835.9516799180556	2835.9516799180556	2835.9516799180556	2835.9516799180556	2835.9516799180556	2835.9516799180556	2835.9516799180556	2835.9516799180556	2835.9516799180556	2835.9516799180556	2835.9516799180556	2835.9516799180556	2835.9516799180556	2835.9516799180556	2835.9516799180556	2835.9516799180556	2835.9516799180556	2835.9516799180556	2835.9516799180556	2835.9516799180556	2835.9516799180556	2835.9516799180556	2835.9516799180556	2835.9516799180556	2835.9516799180556	2835.9516799180556	2835.9516799180556
2835.9516799180556	2835.9516799180556	2835.9516799180556	2835.9516799180556	2835.9516799180556	2835.9516799180556	2835.9516799180556	2835.9516799180556	2835.9516799180556	2835.9516799180556	2835.9516799180556	2835.9516799180556	2835.9516799180556	2835.9516799180556	2835.9516799180556	2835.9516799180556	2835.9516799180556	2835.9516799180556	2835.9516799180556	2835.9516799180556	2835.9516799180556	2835.9516799180556	2835.9516799180556	2835.9516799180556	2835.9516799180556	2835.9516799180556	2835.9516799180556	2835.9516799180556	2835.9516799180556	2835.9516799180556
2835.9516799180556	2835.9516799180556	2835.9516799180556	2835.9516799180556	2835.9516799180556	2835.9516799180556	2835.9516799180556	2835.9516799180556	2835.9516799180556	2835.9516799180556	2835.9516799180556	2835.9516799180556	2835.9516799180556	2835.9516799180556	2835.9516799180556	2835.9516799180556	2835.9516799180556	2835.9516799180556	2835.9516799180556	2835.9516799180556	2835.9516799180556	2835.9516799180556	2835.9516799180556	2835.9516799180556	2835.9516799180556	2835.9516799180556	2835.9516799180556	2835.9516799180556	2835.9516799180556	2835.9516799180556
2835.9516799180556	2835.9516799180556	2835.9516799180556	2835.9516799180556	2835.9516799180556	2835.9516799180556	2835.9516799180556	2835.9516799180556	2835.9516799180556	2835.9516799180556	2835.9516799180556	2835.9516799180556	2835.9516799180556	2835.9516799180556	2835.9516799180556	2835.9516799180556	2835.9516799180556	2835.9516799180556	2835.9516799180556	2835.9516799180556	2835.9516799180556	2835.9516799180556	2835.9516799180556	2835.9516799180556	2835.9516799180556	2835.9516799180556	2835.9516799180556	2835.9516799180556	2835.9516799180556	2835.9516799180556
2835.9516799180556	2835.9516799180556	2835.9516799180556	2835.9516799180556	2835.9516799180556	2835.9516799180556	2835.9516799180556	2835.9516799180556	2835.9516799180556	2835.9516799180556	2835.9516799180556	2835.9516799180556	2835.9516799180556	2835.9516799180556	2835.9516799180556	2835.9516799180556	2835.9516799180556	2835.9516799180556	2835.9516799180556	2835.9516799180556	2835.9516799180556	2835.9516799180556	2835.9516799180556	2835.9516799180556	2835.9516799180556	2835.9516799180556	2835.9516799180556	2835.9516799180556	2835.9516799180556	2835.9516799180556
2835.9516799180556	2835.9516799180556	2835.9516799180556	2835.9516799180556	2835.9516799180556	2835.9516799180556	2835.9516799180556	2835.9516799180556	2835.9516799180556	2835.9516799180556	2835.9516799180556	2835.9516799180556	2835.9516799180556	2835.9516799180556	2835.9516799180556	2835.9516799180556	2835.9516799180556	2835.9516799180556	2835.9516799180556	2835.9516799180556	2835.9516799180556	2835.9516799180556	2835.9516799180556	2835.9516799180556	2835.9516799180556	2835.9516799180556	2835.9516799180556	2835.9516799180556	2835.9516799180556	2835.9516799180556
2835.9516799180556	2835.9516799180556	2835.9516799180556	2835.9516799180556	2835.9516799180556	2835.9516799180556	2835.9516799180556	2835.9516799180556	2835.9516799180556	2835.9516799180556	2835.9516799180556	2835.9516799180556	2835.9516799180556	2835.9516799180556	2835.9516799180556	2835.9516799180556	2835.9516799180556	2835.9516799180556	2835.9516799180556	2835.9516799180556	2835.9516799180556	2835.9516799180556	2835.9516799180556	2835.9516799180556	2835.9516799180556	2835.9516799180556	2835.9516799180556	2835.9516799180556	2835.9516799180556	2835.9516799180556
2835.9516799180556	2835.9516799180556	2835.9516799180556	2835.9516799180556	2835.9516799180556	2835.9516799180556	2835.9516799180556	2835.9516799180556	2835.9516799180556	2835.9516799180556	2835.9516799180556	2835.9516799180556	2835.9516799180556	2835.9516799180556	2835.9516799180556	2835.9516799180556	2835.9516799180556	2835.9516799180556	2835.9516799180556	2835.9516799180556	2835.9516799180556	2835.9516799180556	2835.9516799180556	2835.9516799180556	2835.9516799180556	2835.9516799180556	2835.9516799180556	2835.9516799180556	2835.9516799180556	2835.9516799180556
2835.9516799180556	2835.9516799180556	2835.9516799180556	2835.9516799180556	2835.9516799180556	2835.9516799180556	2835.9516799180556	2835.9516799180556	2835.9516799180556	2835.9516799180556	2835.9516799180556	2835.9516799180556	2835.9516799180556	2835.9516799180556	2835.9516799180556	2835.9516799180556	2835.9516799180556	2835.9516799180556	2835.9516799180556	2835.9516799180556	2835.9516799180556	2835.9516799180556	2835.9516799180556	2835.9516799180556	2835.9516799180556	2835.9516799180556	2835.9516799180556	2835.9516799180556	2835.9516799180556	2835.9516799180556
2835.9516799180556	2835.9516799180556	2835.9516799180556	2835.9516799180556	2835.9516799180556	2835.9516799180556	2835.9516799180556	2835.9516799180556	2835.9516799180556	2835.9516799180556	2835.9516799180556	2835.9516799180556	2835.9516799180556	2835.9516799180556	2835.9516799180556	2835.9516799180556	2835.9516799180556	2835.9516799180556	2835.9516799180556	2835.9516799180556	2835.9516799180556	2835.9516799180556	2835.9516799180556	2835.9516799180556	2835.9516799180556	2835.9516799180556	2835.9516799180556	2835.9516799180556	2835.9516799180556	2835.9516799180556
2835.9516799180556	2835.9516799180556	2835.9516799180556	2835.9516799180556	2835.9516799180556	2835.9516799180556	2835.9516799180556	2835.9516799180556	2835.9516799180556	2835.9516799180556	2835.9516799180556	2835.9516799180556	2835.9516799180556	2835.9516799180556	2835.9516799180556	2835.9516799180556	2835.9516799180556	2835.9516799180556	2835.9516799180556	2835.9516799180556	2835.9516799180556	2835.9516799180556	2835.9516799180556	2835.9516799180556	2835.9516799180556	2835.9516799180556	2835.9516799180556	2835.9516799180556	2835.9516799180556	2835.9516799180556
2835.9516799180556	2835.9516799180556	2835.9516799180556	2835.9516799180556	2835.9516799180556	2835.9516799180556	2835.9516799180556	2835.9516799180556	2835.9516799180556	2835.9516799180556	2835.9516799180556	2835.9516799180556	2835.9516799180556	2835.9516799180556	2835.9516799180556	2835.9516799180556	2835.9516799180556	2835.9516799180556	2835.9516799180556	2835.9516799180556	2835.9516799180556	2835.9516799180556	2835.9516799180556	2835.9516799180556	2835.9516799180556	2835.9516799180556	2835.9516799180556	2835.9516799180556	2835.9516799180556	2835.9516799180556
2835.9516799180556	2835.9516799180556	2835.9516799180556	2835.9516799180556	2835.9516799180556	2835.9516799180556	2835.9516799180556	2835.9516799180556	2835.9516799180556	2835.9516799180556	2835.9516799180556	2835.9516799180556	2835.9516799180556	2835.9516799180556	2835.9516799180556	2835.9516799180556	2835.9516799180556	2835.9516799180556	2835.9516799180556	2835.9516799180556	2835.9516799180556	2835.9516799180556	2835.9516799180556	2835.9516799180556	2835.9516799180556	2835.9516799180556	2835.9516799180556	2835.9516799180556	2835.9516799180556	2835.9516799180556
2835.9516799180556	2835.9516799180556	2835.9516799180556	2835.9516799180556	2835.9516799180556	2835.9516799180556	2835.9516799180556	2835.9516799180556	2835.9516799180556	2835.9516799180556	2835.9516799180556	2835.9516799180556	2835.9516799180556	2835.9516799180556	2835.9516799180556	2835.9516799180556	2835.9516799180556	2835.9516799180556	2835.9516799180556	2835.9516799180556	2835.9516799180556	2835.9516799180556	2835.9516799180556	2835.9516799180556	2835.9516799180556	2835.9516799180556	2835.9516799180556	2835.9516799180556	2835.9516799180556	2835.9516799180556
2835.9516799180556	2835.9516799180556	2835.9516799180556	2835.9516799180556	2835.9516799180556	2835.9516799180556	2835.9516799180556	2835.9516799180556	2835.9516799180556	2835.9516799180556	2835.9516799180556	2835.9516799180556	2835.9516799180556	2835.9516799180556	2835.9516799180556	2835.9516799180556	2835.9516799180556	2835.9516799180556	2835.9516799180556	2835.9516799180556	2835.9516799180556	2835.9516799180556	2835.9516799180556	2835.9516799180556	2835.9516799180556	2835.9516799180556	2835.9516799180556	2835.9516799180556	2835.9516799180556	2835.9516799180556
2835.9516799180556	2835.9516799180556	2835.9516799180556	2835.9516799180556	2835.9516799180556	2835.9516799180556	2835.9516799180556	2835.9516799180556	2835.9516799180556	2835.9516799180556	2835.9516799180556	2835.9516799180556	2835.9516799180556	2835.9516799180556	2835.9516799180556	2835.9516799180556	2835.9516799180556	2835.9516799180556	2835.9516799180556	2835.9516799180556	2835.9516799180556	2835.9516799180556	2835.9516799180556	2835.9516799180556	2835.9516799180556	2835.9516799180556	2835.9516799180556	2835.9516799180556	2835.9516799180556	2835.9516799180556
2835.9516799180556	2835.9516799180556	2835.9516799180556	2835.9516799180556	2835.9516799180556	2835.9516799180556	2835.9516799180556	2835.9516799180556	2835.9516799180556	2835.9516799180556	2835.9516799180556	2835.9516799180556	2835.9516799180556	2835.9516799180556	2835.9516799180556	2835.9516799180556	2835.9516799180556	2835.9516799180556	2835.9516799180556	2835.9516799180556	2835.9516799180556	2835.9516799180556	2835.9516799180556	2835.9516799180556	2835.9516799180556	2835.9516799180556	2835.9516799180556	2835.9516799180556	2835.9516799180556	2835.9516799180556
2835.9516799180556	2835.9516799180556	2835.9516799180556	2835.9516799180556	2835.9516799180556	2835.9516799180556	2835.9516799180556	2835.9516799180556	2835.9516799180556	2835.9516799180556	2835.9516799180556	2835.9516799180556	2835.9516799180556	2835.9516799180556	2835.9516799180556	2835.9516799180556	2835.9516799180556	2835.9516799180556	2835.9516799180556	2835.9516799180556	2835.9516799180556	2835.9516799180556	2835.9516799180556	2835.9516799180556	2835.9516799180556	2835.9516799180556	2835.9516799180556	2835.9516799180556	2835.9516799180556	2835.9516799180556
2835.9516799180556	2835.9516799180556	2835.9516799180556	2835.9516799180556	2835.9516799180556	2835.9516799180556	2835.9516799180556	2835.9516799180556	2835.9516799180556	2835.9516799180556	2835.9516799180556	2835.9516799180556	2835.9516799180556	2835.9516799180556	2835.9516799180556	2835.9516799180556	2835.9516799180556	2835.9516799180556	2835.9516799180556	2835.9516799180556	2835.9516799180556	2835.9516799180556	2835.9516799180556	2835.9516799180556	2835.9516799180556	2835.9516799180556	2835.9516799180556	2835.9516799180556	2835.9516799180556	2835.9516799180556
2835.9516799180556	2835.9516799180556	2835.9516799180556	2835.9516799180556	2835.9516799180556	2835.9516799180556	2835.9516799180556	2835.9516799180556	2835.9516799180556	2835.9516799180556	2835.9516799180556	2835.9516799180556	2835.9516799180556	2835.9516799180556	2835.9516799180556	2835.9516799180556	2835.9516799180556	2835.9516799180556	2835.9516799180556	2835.9516799180556	2835.9516799180556	2835.9516799180556	2835.9516799180556	2835.9516799180556	2835.9516799180556	2835.9516799180556	2835.9516799180556	2835.9516799180556	2835.9516799180556	2835.9516799180556
2835.9516799180556	2835.9516799180556	2835.9516799180556	2835.9516799180556	2835.9516799180556	2835.9516799180556	2835.9516799180556	2835.9516799180556	2835.9516799180556	2835.9516799180556	2835.9516799180556	2835.9516799180556	2835.9516799180556	2835.9516799180556	2835.9516799180556	2835.9516799180556	2835.9516799180556	2835.9516799180556	2835.9516799180556	2835.9516799180556	2835.9516799180556	2835.9516799180556	2835.9516799180556	2835.9516799180556	2835.9516799180556	2835.9516799180556	2835.9516799180556	2835.9516799180556	2835.9516799180556	2835.9516799180556
2835.9516799180556	2835.9516799180556	2835.9516799180556	2835.9516799180556	2835.9516799180556	2835.9516799180556	2835.9516799180556	2835.9516799180556	2835.9516799180556	2835.9516799180556	2835.9516799180556	2835.9516799180556	2835.9516799180556	2835.9516799180556	2835.9516799180556	2835.9516799180556	2835.9516799180556	2835.9516799180556	2835.9516799180556	2835.9516799180556	2835.9516799180556	2835.9516799180556	2835.9516799180556	2835.9516799180556	2835.9516799180556	2835.9516799180556	2835.9516799180556	2835.9516799180556	2835.9516799180556	2835.9516799180556
2835.9516799180556	2835.9516799180556	2835.9516799180556	2835.9516799180556	2835.9516799180556	2835.9516799180556	2835.9516799180556	2835.9516799180556	2835.9516799180556	2835.9516799180556	2835.9516799180556	2835.9516799180556	2835.9516799180556	2835.9516799180556	2835.9516799180556	2835.9516799180556	2835.9516799180556	2835.9516799180556	2835.9516799180556	2835.9516799180556	2835.9516799180556	2835.9516799180556	2835.9516799180556	2835.9516799180556	2835.9516799180556	2835.9516799180556	2835.9516799180556	2835.9516799180556	2835.9516799180556	2835.9516799180556
2835.9516799180556	2835.9516799180556	2835.9516799180556	2835.9516799180556	2835.9516799180556	2835.9516799180556	2835.9516799180556	2835.9516799180556	2835.9516799180556	2835.9516799180556	2835.9516799180556	2835.9516799180556	2835.9516799180556	2835.9516799180556	2835.9516799180556	2835.9516799180556	2835.9516799180556	2835.9516799180556	2835.9516799180556	2835.9516799180556	2835.9516799180556	2835.9516799180556	2835.9516799180556	2835.9516799180556	2835.9516799180556	2835.9516799180556	2835.9516799180556	2835.9516799180556	2835.9516799180556	2835.9516799180556
2835.9516799180556	2835.9516799180556	2835.9516799180556	2835.9516799180556	2835.9516799180556	2835.9516799180556	2835.9516799180556	2835.9516799180556	2835.9516799180556	2835.9516799180556	2835.9516799180556	2835.9516799180556	2835.9516799180556	2835.9516799180556	2835.9516799180556	2835.9516799180556	2835.9516799180556	2835.9516799180556	2835.9516799180556	2835.9516799180556	2835.9516799180556	2835.9516799180556	2835.9516799180556	2835.9516799180556	2835.9516799180556	2835.9516799180556	2835.9516799180556	2835.9516799180556	2835.9516799180556	2835.9516799180556
2835.9516799180556	2835.9516799180556	2835.9516799180556	2835.9516799180556	2835.9516799180556	2835.9516799180556	2835.9516799180556	2835.9516799180556	2835.9516799180556	2835.9516799180556	2835.9516799180556	2835.9516799180556	2835.9516799180556	2835.9516799180556	2835.9516799180556	2835.9516799180556	2835.9516799180556	2835.9516799180556	2835.9516799180556	2835.9516799180556	2835.9516799180556	2835.9516799180556	2835.9516799180556	2835.9516799180556	2835.9516799180556	2835.9516799180556	2835.9516799180556	2835.9516799180556	2835.9516799180556	2835.9516799180556
2835.9516799180556	2835.9516799180556	2835.9516799180556	2835.9516799180556	2835.9516799180556	2835.9516799180556	2835.9516799180556	2835.9516799180556	2835.9516799180556	2835.9516799180556	2835.9516799180556	2835.9516799180556	2835.9516799180556	2835.9516799180556	2835.9516799180556	2835.9516799180556	2835.9516799180556	2835.9516799180556	2835.9516799180556	2835.9516799180556	2835.9516799180556	2835.9516799180556	2835.9516799180556	2835.9516799180556	2835.9516799180556	2835.9516799180556	2835.9516799180556	2835.9516799180556	2835.9516799180556	2835.9516799180556
2835.9516799180556	2835.9516799180556	2835.9516799180556	2835.9516799180556	2835.9516799180556	2835.9516799180556	2835.9516799180556	2835.9516799180556	2835.9516799180556	2835.9516799180556	2835.9516799180556	2835.9516799180556	2835.9516799180556	2835.9516799180556	2835.9516799180556	2835.9516799180556	2835.9516799180556	2835.9516799180556	2835.9516799180556	2835.9516799180556	2835.9516799180556	2835.9516799180556	2835.9516799180556	2835.9516799180556	2835.9516799180556	2835.9516799180556	2835.9516799180556	2835.9516799180556	2835.9516799180556	2835.9516799180556
2835.9516799180556	2835.9516799180556	2835.9516799180556	2835.9516799180556	2835.9516799180556	2835.9516799180556	2835.9516799180556	2835.9516799180556	2835.9516799180556	2835.9516799180556	2835.9516799180556	2835.9516799180556	2835.9516799180556	2835.9516799180556	2835.9516799180556	2835.9516799180556	2835.9516799180556	2835.9516799180556	2835.9516799180556	2835.9516799180556	2835.9516799180556	2835.9516799180556	2835.9516799180556	2835.9516799180556	2835.9516799180556	2835.9516799180556	2835.9516799180556	2835.9516799180556	2835.9516799180556	2835.9516799180556
2835.9516799180556	2835.9516799180556	2835.9516799180556	2835.9516799180556	2835.9516799180556	2835.9516799180556	2835.9516799180556	2835.9516799180556	2835.9516799180556	2835.9516799180556	2835.9516799180556	2835.9516799180556	2835.9516799180556	2835.9516799180556	2835.9516799180556	2835.9516799180556	2835.9516799180556	2835.9516799180556	2835.9516799180556	2835.9516799180556	2835.9516799180556	2835.9516799180556	2835.9516799180556	2835.9516799180556	2835.9516799180556	2835.9516799180556	2835.9516799180556	2835.9516799180556	2835.9516799180556	2835.9516799180556
2835.9516799180556	2835.9516799180556	2835.9516799180556	2835.9516799180556	2835.9516799180556	2835.9516799180556	2835.9516799180556	2835.9516799180556	2835.9516799180556	2835.9516799180556	2835.9516799180556	2835.9516799180556	2835.9516799180556	2835.9516799180556	2835.9516799180556	2835.9516799180556	2835.9516799180556	2835.9516799180556	2835.9516799180556	2835.9516799180556	2835.9516799180556	2835.9516799180556	2835.9516799180556	2835.9516799180556	2835.9516799180556	2835.9516799180556	2835.9516799180556	2835.9516799180556	2835.9516799180556	2835.9516799180556
2835.9516799180556	2835.9516799180556	2835.9516799180556	2835.9516799180556	2835.9516799180556	2835.9516799180556	2835.9516799180556	2835.9516799180556	2835.9516799180556	2835.9516799180556	2835.9516799180556	2835.9516799180556	2835.9516799180556	2835.9516799180556	2835.9516799180556	2835.9516799180556	2835.9516799180556	2835.9516799180556	2835.9516799180556	2835.9516799180556	2835.9516799180556	2835.9516799180556	2835.9516799180556	2835.9516799180556	2835.9516799180556	2835.9516799180556	2835.9516799180556	2835.9516799180556	2835.9516799180556	2835.9516799180556
2835.9516799180556	2835.9516799180556	2835.9516799180556	2835.9516799180556	2835.9516799180556	2835.9516799180556	2835.9516799180556	2835.9516799180556	2835.9516799180556	2835.9516799180556	2835.9516799180556	2835.9516799180556	2835.9516799180556	2835.9516799180556	2835.9516799180556	2835.9516799180556	2835.9516799180556	2835.9516799180556	2835.9516799180556	2835.9516799180556	2835.9516799180556	2835.9516799180556	2835.9516799180556	2835.9516799180556	2835.9516799180556	2835.9516799180556	2835.9516799180556	2835.9516799180556	2835.9516799180556	2835.9516799180556
2835.9516799180556	2835.9516799180556	2835.9516799180556	2835.9516799180556	2835.9516799180556	2835.9516799180556	2835.9516799180556	2835.9516799180556	2835.9516799180556	2835.9516799180556	2835.9516799180556	2835.9516799180556	2835.9516799180556	2835.9516799180556	2835.9516799180556	2835.9516799180556	2835.9516799180556	2835.9516799180556	2835.9516799180556	2835.9516799180556	2835.9516799180556	2835.9516799180556	2835.9516799180556	2835.9516799180556	2835.9516799180556	2835.9516799180556	2835.9516799180556	2835.9516799180556	2835.9516799180556	2835.9516799180556
2835.9516799180556	2835.9516799180556	2835.9516799180556	2835.9516799180556	2835.9516799180556	2835.9516799180556	2835.9516799180556	2835.9516799180556	2835.9516799180556	2835.9516799180556	2835.9516799180556	2835.9516799180556	2835.9516799180556	2835.9516799180556	2835.9516799180556	2835.9516799180556	2835.9516799180556	2835.9516799180556	2835.9516799180556	2835.9516799180556	2835.9516799180556	2835.9516799180556	2835.9516799180556	2835.9516799180556	2835.9516799180556	2835.9516799180556	2835.9516799180556	2835.9516799180556	2835.9516799180556	2835.9516799180556
2835.9516799180556	2835.9516799180556	2835.9516799180556	2835.9516799180556	2835.9516799180556	2835.9516799180556	2835.9516799180556	2835.9516799180556	2835.9516799180556	2835.9516799180556	2835.9516799180556	2835.9516799180556	2835.9516799180556	2835.9516799180556	2835.9516799180556	2835.9516799180556	2835.9516799180556	2835.9516799180556	2835.9516799180556	2835.9516799180556	2835.9516799180556	2835.9516799180556	2835.9516799180556	2835.9516799180556	2835.9516799180556	2835.9516799180556	2835.9516799180556	2835.9516799180556	2835.9516799180556	2835.9516799180556
2835.9516799180556	2835.9516799180556	2835.9516799180556	2835.9516799180556	2835.9516799180556	2835.9516799180556	2835.9516799180556	2835.9516799180556	2835.9516799180556	2835.9516799180556	2835.9516799180556	2835.9516799180556	2835.9516799180556	2835.9516799180556	2835.9516799180556	2835.9516799180556	2835.9516799180556	2835.9516799180556	2835.9516799180556	2835.9516799180556	2835.9516799180556	2835.9516799180556	2835.9516799180556	2835.9516799180556	2835.9516799180556	2835.9516799180556	2835.9516799180556	2835.9516799180556	2835.9516799180556	2835.9516799180556
2835.9516799180556	2835.9516799180556	2835.9516799180556	2835.9516799180556	2835.9516799180556	2835.9516799180556	2835.9516799180556	2835.9516799180556	2835.9516799180556	2835.9516799180556	2835.9516799180556	2835.9516799180556	2835.9516799180556	2835.9516799180556	2835.9516799180556	2835.9516799180556	2835.9516799180556	2835.9516799180556	2835.9516799180556	2835.9516799180556	2835.9516799180556	2835.9516799180556	2835.9516799180556	2835.9516799180556	2835.9516799180556	2835.9516799180556	2835.9516799180556	2835.9516799180556	2835.9516799180556	2835.9516799180556
2835.9516799180556	2835.9516799180556	2835.9516799180556	2835.9516799180556	2835.9516799180556	2835.9516799180556	2835.9516799180556	2835.9516799180556	2835.9516799180556	2835.9516799180556	2835.9516799180556	2835.9516799180556	2835.9516799180556	2835.9516799180556	2835.9516799180556	2835.9516799180556	2835.9516799180556	2835.9516799180556	2835.9516799180556	2835.9516799180556	2835.9516799180556	2835.9516799180556	2835.9516799180556	2835.9516799180556	2835.9516799180556	2835.9516799180556	2835.9516799180556	2835.9516799180556	2835.9516799180556	2835.9516799180556
2835.9516799180556	2835.9516799180556	2835.9516799180556	2835.9516799180556	2835.9516799180556	2835.9516799180556	2835.9516799180556	2835.9516799180556	2835.9516799180556	2835.9516799180556	2835.9516799180556	2835.9516799180556	2835.9516799180556	2835.9516799180556	2835.9516799180556	2835.9516799180556	2835.9516799180556	2835.9516799180556	2835.9516799180556	2835.9516799180556	2835.9516799180556	2835.9516799180556	2835.9516799180556	2835.9516799180556	2835.9516799180556	2835.9516799180556	2835.9516799180556	2835.9516799180556	2835.9516799180556	2835.9516799180556
2835.9516799180556	2835.9516799180556	2835.9516799180556	2835.9516799180556	2835.9516799180556	2835.9516799180556	2835.9516799180556	2835.9516799180556	2835.9516799180556	2835.9516799180556	2835.9516799180556	2835.9516799180556	2835.9516799180556	2835.9516799180556	2835.9516799180556	2835.9516799180556	2835.9516799180556	2835.9516799180556	2835.9516799180556	2835.9516799180556	2835.9516799180556	2835.9516799180556	2835.9516799180556	2835.9516799180556	2835.9516799180556	2835.9516799180556	2835.9516799180556	2835.9516799180556	2835.9516799180556	2835.9516799180556
2835.9516799180556	2835.9516799180556	2835.9516799180556	2835.9516799180556	2835.9516799180556	2835.9516799180556	2835.9516799180556	2835.9516799180556	2835.9516799180556	2835.9516799180556	2835.9516799180556	2835.9516799180556	2835.9516799180556	2835.9516799180556	2835.9516799180556	2835.9516799180556	2835.9516799180556	2835.9516799180556	2835.9516799180556	2835.9516799180556	2835.9516799180556	2835.9516799180556	2835.9516799180556	2835.9516799180556	2835.9516799180556	2835.9516799180556	2835.9516799180556	2835.9516799180556	2835.9516799180556	2835.9516799180556
2835.9516799180556	2835.9516799180556	2835.9516799180556	2835.9516799180556	2835.9516799180556	2835.9516799180556	2835.9516799180556	2835.9516799180556	2835.9516799180556	2835.9516799180556	2835.9516799180556	2835.9516799180556	2835.9516799180556	2835.9516799180556	2835.9516799180556	2835.9516799180556	2835.9516799180556	2835.9516799180556	2835.9516799180556	2835.9516799180556	2835.9516799180556	2835.9516799180556	2835.9516799180556	2835.9516799180556	2835.9516799180556	2835.9516799180556	2835.9516799180556	2835.9516799180556	2835.9516799180556	2835.9516799180556
2835.9516799180556	2835.9516799180556	2835.9516799180556	2835.9516799180556	2835.9516799180556	2835.9516799180556	2835.9516799180556	2835.9516799180556	2835.9516799180556	2835.9516799180556	2835.9516799180556	2835.9516799180556	2835.9516799180556	2835.9516799180556	2835.9516799180556	2835.9516799180556	2835.9516799180556	2835.9516799180556	2835.9516799180556	2835.9516799180556	2835.9516799180556	2835.9516799180556	2835.9516799180556	2835.9516799180556	2835.9516799180556	2835.9516799180556	2835.9516799180556	2835.9516799180556	2835.9516799180556	2835.9516799180556
2835.9516799180556	2835.9516799180556	2835.9516799180556	2835.9516799180556	2835.9516799180556	2835.9516799180556	2835.9516799180556	2835.9516799180556	2835.9516799180556	2835.9516799180556	2835.9516799180556	2835.9516799180556	2835.9516799180556	2835.9516799180556	2835.9516799180556	2835.9516799180556	2835.9516799180556	2835.9516799180556	2835.9516799180556	2835.9516799180556	2835.9516799180556	2835.9516799180556	2835.9516799180556	2835.9516799180556	2835.9516799180556	2835.9516799180556	2835.9516799180556	2835.9516799180556	2835.9516799180556	2835.9516799180556
2835.9516799180556	2835.9516799180556	2835.9516799180556	2835.9516799180556	2835.9516799180556	2835.9516799180556	2835.9516799180556	2835.9516799180556	2835.9516799180556	2835.9516799180556	2835.9516799180556	2835.9516799180556	2835.9516799180556	2835.9516799180556	2835.9516799180556	2835.9516799180556	2835.9516799180556	2835.9516799180556	2835.9516799180556	2835.9516799180556	2835.9516799180556	2835.9516799180556	2835.9516799180556	2835.9516799180556	2835.9516799180556	2835.9516799180556	2835.9516799180556	2835.9516799180556	2835.9516799180556	2835.9516799180556
2835.9516799180556	2835.9516799180556	2835.9516799180556	2835.9516799180556	2835.9516799180556	2835.9516799180556	2835.9516799180556	2835.9516799180556	2835.9516799180556	2835.9516799180556	2835.9516799180556	2835.9516799180556	2835.9516799180556	2835.9516799180556	2835.9516799180556	2835.9516799180556	2835.9516799180556	2835.9516799180556	2835.9516799180556	2835.9516799180556	2835.9516799180556	2835.9516799180556	2835.9516799180556	2835.9516799180556	2835.9516799180556	2835.9516799180556	2835.9516799180556	2835.9516799180556	2835.9516799180556	2835.9516799180556
2835.9516799180556	2835.9516799180556	2835.9516799180556	2835.9516799180556	2835.9516799180556	2835.9516799180556	2835.9516799180556	2835.9516799180556	2835.9516799180556	2835.9516799180556	2835.9516799180556	2835.9516799180556	2835.9516799180556	2835.9516799180556	2835.9516799180556	2835.9516799180556	2835.9516799180556	2835.9516799180556	2835.9516799180556	2835.9516799180556	2835.9516799180556	2835.9516799180556	2835.9516799180556	2835.9516799180556	2835.9516799180556	2835.9516799180556	2835.9516799180556	2835.9516799180556	2835.9516799180556	2835.9516799180556
2835.9516799180556	2835.9516799180556	2835.9516799180556	2835.9516799180556	2835.9516799180556	2835.9516799180556	2835.9516799180556	2835.9516799180556	2835.9516799180556	2835.9516799180556	2835.9516799180556	2835.9516799180556	2835.9516799180556	2835.9516799180556	2835.9516799180556	2835.9516799180556	2835.9516799180556	2835.9516799180556	2835.9516799180556	2835.9516799180556	2835.9516799180556	2835.9516799180556	2835.9516799180556	2835.9516799180556	2835.9516799180556	2835.9516799180556	2835.9516799180556	2835.9516799180556	2835.9516799180556	2835.9516799180556
2835.9516799180556	2835.9516799180556	2835.9516799180556	2835.9516799180556	2835.9516799180556	2835.9516799180556	2835.9516799180556	2835.9516799180556	2835.9516799180556	2835.9516799180556	2835.9516799180556	2835.9516799180556	2835.9516799180556	2835.9516799180556	2835.9516799180556	2835.9516799180556	2835.9516799180556	2835.9516799180556	2835.9516799180556	2835.9516799180556	2835.9516799180556	2835.9516799180556	2835.9516799180556	2835.9516799180556	2835.9516799180556	2835.9516799180556	2835.9516799180556	2835.9516799180556	2835.9516799180556	2835.9516799180556
2835.9516799180556	2835.9516799180556	2835.9516799180556	2835.9516799180556	2835.9516799180556	2835.9516799180556	2835.9516799180556	2835.9516799180556	2835.9516799180556	2835.9516799180556	2835.9516799180556	2835.9516799180556	2835.9516799180556	2835.9516799180556	2835.9516799180556	2835.9516799180556	2835.9516799180556	2835.9516799180556	2835.9516799180556	2835.9516799180556	2835.9516799180556	2835.9516799180556	2835.9516799180556	2835.9516799180556	2835.9516799180556	2835.9516799180556	2835.9516799180556	2835.9516799180556	2835.9516799180556	2835.9516799180556
2835.9516799180556	2835.9516799180556	2835.9516799180556	2835.9516799180556	2835.9516799180556	2835.9516799180556	2835.9516799180556	2835.9516799180556	2835.9516799180556	2835.9516799180556	2835.9516799180556	2835.9516799180556	2835.9516799180556	2835.9516799180556	2835.9516799180556	2835.9516799180556	2835.9516799180556	2835.9516799180556	2835.9516799180556	2835.9516799180556	2835.9516799180556	2835.9516799180556	2835.9516799180556	2835.9516799180556	2835.9516799180556	2835.9516799180556	2835.9516799180556	2835.9516799180556	2835.9516799180556	2835.9516799180556
2835.9516799180556	2835.9516799180556	2835.9516799180556	2835.9516799180556	2835.9516799180556	2835.9516799180556	2835.9516799180556	2835.9516799180556	2835.9516799180556	2835.9516799180556	2835.9516799180556	2835.9516799180556	2835.9516799180556	2835.9516799180556	2835.9516799180556	2835.9516799180556	2835.9516799180556	2835.9516799180556	2835.9516799180556	2835.9516799180556	2835.9516799180556	2835.9516799180556	2835.9516799180556	2835.9516799180556	2835.9516799180556	2835.9516799180556	2835.9516799180556	2835.9516799180556	2835.9516799180556	2835.9516799180556
2835.9516799180556	2835.9516799180556	2835.9516799180556	2835.9516799180556	2835.9516799180556	2835.9516799180556	2835.9516799180556	2835.9516799180556	2835.9516799180556	2835.9516799180556	2835.9516799180556	2835.9516799180556	2835.9516799180556	2835.9516799180556	2835.9516799180556	2835.9516799180556	2835.9516799180556	2835.9516799180556	2835.9516799180556	2835.9516799180556	2835.9516799180556	2835.9516799180556	2835.9516799180556	2835.9516799180556	2835.9516799180556	2835.9516799180556	2835.9516799180556	2835.9516799180556	2835.9516799180556	2835.9516799180556
2835.9516799180556	2835.9516799180556	2835.9516799180556	2835.9516799180556	2835.9516799180556	2835.9516799180556	2835.9516799180556	2835.9516799180556	2835.9516799180556	2835.9516799180556	2835.9516799180556	2835.9516799180556	2835.9516799180556	2835.9516799180556	2835.9516799180556	2835.9516799180556	2835.9516799180556	2835.9516799180556	2835.9516799180556	2835.9516799180556	2835.9516799180556	2835.9516799180556	2835.9516799180556	2835.9516799180556	2835.9516799180556	2835.9516799180556	2835.9516799180556	2835.9516799180556	2835.9516799180556	2835.9516799180556
2835.9516799180556	2835.9516799180556	2835.9516799180556	2835.9516799180556	2835.9516799180556	2835.9516799180556	2835.9516799180556	2835.9516799180556	2835.9516799180556	2835.9516799180556	2835.9516799180556	2835.9516799180556	2835.9516799180556	2835.9516799180556	2835.9516799180556	2835.9516799180556	2835.9516799180556	2835.9516799180556	2835.9516799180556	2835.9516799180556	2835.9516799180556	2835.9516799180556	2835.9516799180556	2835.9516799180556	2835.9516799180556	2835.9516799180556	2835.9516799180556	2835.9516799180556	2835.9516799180556	2835.9516799180556
2835.9516799180556	2835.9516799180556	2835.9516799180556	2835.9516799180556	2835.9516799180556	2835.9516799180556	2835.9516799180556	2835.9516799180556	2835.9516799180556	2835.9516799180556	2835.9516799180556	2835.9516799180556	2835.9516799180556	2835.9516799180556	2835.9516799180556	2835.9516799180556	2835.9516799180556	2835.9516799180556	2835.9516799180556	2835.9516799180556	2835.9516799180556	2835.9516799180556	2835.9516799180556	2835.9516799180556	2835.9516799180556	2835.9516799180556	2835.9516799180556	2835.9516799180556	2835.9516799180556	2835.9516799180556
2835.9516799180556	2835.9516799180556	2835.9516799180556	2835.9516799180556	2835.9516799180556	2835.9516799180556	2835.9516799180556	2835.9516799180556	2835.9516799180556	2835.9516799180556	2835.9516799180556	2835.9516799180556	2835.9516799180556	2835.9516799180556	2835.9516799180556	2835.9516799180556	2835.9516799180556	2835.9516799180556	2835.9516799180556	2835.9516799180556	2835.9516799180556	2835.9516799180556	2835.9516799180556	2835.9516799180556	2835.9516799180556	2835.9516799180556	2835.9516799180556	2835.9516799180556	2835.9516799180556	2835.9516799180556
2835.9516799180556	2835.9516799180556	2835.9516799180556	2835.9516799180556	2835.9516799180556	2835.9516799180556	2835.9516799180556	2835.9516799180556	2835.9516799180556	2835.9516799180556	2835.9516799180556	2835.9516799180556	2835.9516799180556	2835.9516799180556	2835.9516799180556	2835.9516799180556	2835.9516799180556	2835.9516799180556	2835.9516799180556	2835.9516799180556	2835.9516799180556	2835.9516799180556	2835.9516799180556	2835.9516799180556	2835.9516799180556	2835.9516799180556	2835.9516799180556	2835.9516799180556	2835.9516799180556	2835.9516799180556
2835.9516799180556	2835.9516799180556	2835.9516799180556	2835.9516799180556	2835.9516799180556	2835.9516799180556	2835.9516799180556	2835.9516799180556	2835.9516799180556	2835.9516799180556	2835.9516799180556	2835.9516799180556	2835.9516799180556	2835.9516799180556	2835.9516799180556	2835.9516799180556	2835.9516799180556	2835.9516799180556	2835.9516799180556	2835.9516799180556	2835.9516799180556	2835.9516799180556	2835.9516799180556	2835.9516799180556	2835.9516799180556	2835.9516799180556	2835.9516799180556	2835.9516799180556	2835.9516799180556	2835.9516799180556
2835.9516799180556	2835.9516799180556	2835.9516799180556	2835.9516799180556	2835.9516799180556	2835.9516799180556	2835.9516799180556	2835.9516799180556	2835.9516799180556	2835.9516799180556	2835.9516799180556	2835.9516799180556	2835.9516799180556	2835.9516799180556	2835.9516799180556	2835.9516799180556	2835.9516799180556	2835.9516799180556	2835.9516799180556	2835.9516799180556	2835.9516799180556	2835.9516799180556	2835.9516799180556	2835.9516799180556	2835.9516799180556	2835.9516799180556	2835.9516799180556	2835.9516799180556	2835.9516799180556	2835.9516799180556
2835.9516799180556	2835.9516799180556	2835.9516799180556	2835.9516799180556	2835.9516799180556	2835.9516799180556	2835.9516799180556	2835.9516799180556	2835.9516799180556	2835.9516799180556	2835.9516799180556	2835.9516799180556	2835.9516799180556	2835.9516799180556	2835.9516799180556	2835.9516799180556	2835.9516799180556	2835.9516799180556	2835.9516799180556	2835.9516799180556	2835.9516799180556	2835.9516799180556	2835.9516799180556	2835.9516799180556	2835.9516799180556	2835.9516799180556	2835.9516799180556	2835.9516799180556	2835.9516799180556	2835.9516799180556
2835.9516799180556	2835.9516799180556	2835.9516799180556	2835.9516799180556	2835.9516799180556	2835.9516799180556	2835.9516799180556	2835.9516799180556	2835.9516799180556	2835.9516799180556	2835.9516799180556	2835.9516799180556	2835.9516799180556	2835.9516799180556	2835.9516799180556	2835.9516799180556	2835.9516799180556	2835.9516799180556	2835.9516799180556	2835.9516799180556	2835.9516799180556	2835.9516799180556	2835.9516799180556	2835.9516799180556	2835.9516799180556	2835.9516799180556	2835.9516799180556	2835.9516799180556	2835.9516799180556	2835.9516799180556
2835.9516799180556	2835.9516799180556	2835.9516799180556	2835.9516799180556	2835.9516799180556	2835.9516799180556	2835.9516799180556	2835.9516799180556	2835.9516799180556	2835.9516799180556	2835.9516799180556	2835.9516799180556	2835.9516799180556	2835.9516799180556	2835.9516799180556	2835.9516799180556	2835.9516799180556	2835.9516799180556	2835.9516799180556	2835.9516799180556	2835.9516799180556	2835.9516799180556	2835.9516799180556	2835.9516799180556	2835.9516799180556	2835.9516799180556	2835.9516799180556	2835.9516799180556	2835.9516799180556	2835.9516799180556
2835.9516799180556	2835.9516799180556	2835.9516799180556	2835.9516799180556	2835.9516799180556	2835.9516799180556	2835.9516799180556	2835.9516799180556	2835.9516799180556	2835.9516799180556	2835.9516799180556	2835.9516799180556	2835.9516799180556	2835.9516799180556	2835.9516799180556	2835.9516799180556	2835.9516799180556	2835.9516799180556	2835.9516799180556	2835.9516799180556	2835.9516799180556	2835.9516799180556	2835.9516799180556	2835.9516799180556	2835.9516799180556	2835.9516799180556	2835.9516799180556	2835.9516799180556	2835.9516799180556	2835.9516799180556
2835.9516799180556	2835.9516799180556	2835.9516799180556	2835.9516799180556	2835.9516799180556	2835.9516799180556	2835.9516799180556	2835.9516799180556	2835.9516799180556	2835.9516799180556	2835.9516799180556	2835.9516799180556	2835.9516799180556	2835.9516799180556	2835.9516799180556	2835.9516799180556	2835.9516799180556	2835.9516799180556	2835.9516799180556	2835.9516799180556	2835.9516799180556	2835.9516799180556	2835.9516799180556	2835.9516799180556	2835.9516799180556	2835.9516799180556	2835.9516799180556	2835.9516799180556	2835.9516799180556	2835.9516799180556
2835.9516799180556	2835.9516799180556	2835.9516799180556	2835.9516799180556	2835.9516799180556	2835.9516799180556	2835.9516799180556	2835.9516799180556	2835.9516799180556	2835.9516799180556	2835.9516799180556	2835.9516799180556	2835.9516799180556	2835.9516799180556	2835.9516799180556	2835.9516799180556	2835.9516799180556	2835.9516799180556	2835.9516799180556	2835.9516799180556	2835.9516799180556	2835.9516799180556	2835.9516799180556	2835.9516799180556	2835.9516799180556	2835.9516799180556	2835.9516799180556	2835.9516799180556	2835.9516799180556	2835.9516799180556
2835.9516799180556	2835.9516799180556	2835.9516799180556	2835.9516799180556	2835.9516799180556	2835.9516799180556	2835.9516799180556	2835.9516799180556	2835.9516799180556	2835.9516799180556	2835.9516799180556	2835.9516799180556	2835.9516799180556	2835.9516799180556	2835.9516799180556	2835.9516799180556	2835.9516799180556	2835.9516799180556	2835.9516799180556	2835.9516799180556	2835.9516799180556	2835.9516799180556	2835.9516799180556	2835.9516799180556	2835.9516799180556	2835.9516799180556	2835.9516799180556	2835.9516799180556	2835.9516799180556	2835.9516799180556
2835.9516799180556	2835.9516799180556	2835.9516799180556	2835.9516799180556	2835.9516799180556	2835.9516799180556	2835.9516799180556	2835.9516799180556	2835.9516799180556	2835.9516799180556	2835.9516799180556	2835.9516799180556	2835.9516799180556	2835.9516799180556	2835.9516799180556	2835.9516799180556	2835.9516799180556	2835.9516799180556	2835.9516799180556	2835.9516799180556	2835.9516799180556	2835.9516799180556	2835.9516799180556	2835.9516799180556	2835.9516799180556	2835.9516799180556	2835.9516799180556	2835.9516799180556	2835.9516799180556	2835.9516799180556
2835.9516799180556	2835.9516799180556	2835.9516799180556	2835.9516799180556	2835.9516799180556	2835.9516799180556	2835.9516799180556	2835.9516799180556	2835.9516799180556	2835.9516799180556	2835.9516799180556	2835.9516799180556	2835.9516799180556	2835.9516799180556	2835.9516799180556	2835.9516799180556	2835.9516799180556	2835.9516799180556	2835.9516799180556	2835.9516799180556	2835.9516799180556	2835.9516799180556	2835.9516799180556	2835.9516799180556	2835.9516799180556	2835.9516799180556	2835.9516799180556	2835.9516799180556	2835.9516799180556	2835.9516799180556
2835.9516799180556	2835.9516799180556	2835.9516799180556	2835.9516799180556	2835.9516799180556	2835.9516799180556	2835.9516799180556	2835.9516799180556	2835.9516799180556	2835.9516799180556	2835.9516799180556	2835.9516799180556	2835.9516799180556	2835.9516799180556	2835.9516799180556	2835.9516799180556	2835.9516799180556	2835.9516799180556	2835.9516799180556	2835.9516799180556	2835.9516799180556	2835.9516799180556	2835.9516799180556	2835.9516799180556	2835.9516799180556	2835.9516799180556	2835.9516799180556	2835.9516799180556	2835.9516799180556	2835.9516799180556
2835.9516799180556	2835.9516799180556	2835.9516799180556	2835.9516799180556	2835.9516799180556	2835.9516799180556	2835.9516799180556	2835.9516799180556	2835.9516799180556	2835.9516799180556	2835.9516799180556	2835.9516799180556	2835.9516799180556	2835.9516799180556	2835.9516799180556	2835.9516799180556	2835.9516799180556	2835.9516799180556	2835.9516799180556	2835.9516799180556	2835.9516799180556	2835.9516799180556	2835.9516799180556	2835.9516799180556	2835.9516799180556	2835.9516799180556	2835.9516799180556	2835.9516799180556	2835.9516799180556	2835.9516799180556
2835.9516799180556	2835.9516799180556	2835.9516799180556	2835.9516799180556	2835.9516799180556	2835.9516799180556	2835.9516799180556	2835.9516799180556	2835.9516799180556	2835.9516799180556	2835.9516799180556	2835.9516799180556	2835.9516799180556	2835.9516799180556	2835.9516799180556	2835.9516799180556	2835.9516799180556	2835.9516799180556	2835.9516799180556	2835.9516799180556	2835.9516799180556	2835.9516799180556	2835.9516799180556	2835.9516799180556	2835.9516799180556	2835.9516799180556	2835.9516799180556	2835.9516799180556	2835.9516799180556	2835.9516799180556
2835.9516799180556	2835.9516799180556	2835.9516799180556	2835.9516799180556	2835.9516799180556	2835.9516799180556	2835.9516799180556	2835.9516799180556	2835.9516799180556	2835.9516799180556	2835.9516799180556	2835.9516799180556	2835.9516799180556	2835.9516799180556	2835.9516799180556	2835.9516799180556	2835.9516799180556	2835.9516799180556	2835.9516799180556	2835.9516799180556	2835.9516799180556	2835.9516799180556	2835.9516799180556	2835.9516799180556	2835.9516799180556	2835.9516799180556	2835.9516799180556	2835.9516799180556	2835.9516799180556	2835.9516799180556
2835.9516799180556	2835.9516799180556	2835.9516799180556	2835.9516799180556	2835.9516799180556	2835.9516799180556	2835.9516799180556	2835.9516799180556	2835.9516799180556	2835.9516799180556	2835.9516799180556	2835.9516799180556	2835.9516799180556	2835.9516799180556	2835.9516799180556	2835.9516799180556	2835.9516799180556	2835.9516799180556	2835.9516799180556	2835.9516799180556	2835.9516799180556	2835.9516799180556	2835.9516799180556	2835.9516799180556	2835.9516799180556	2835.9516799180556	2835.9516799180556	2835.9516799180556	2835.9516799180556	2835.9516799180556
2835.9516799180556	2835.9516799180556	2835.9516799180556	2835.9516799180556	2835.9516799180556	2835.9516799180556	2835.9516799180556	2835.9516799180556	2835.9516799180556	2835.9516799180556	2835.9516799180556	2835.9516799180556	2835.9516799180556	2835.9516799180556	2835.9516799180556	2835.9516799180556	2835.9516799180556	2835.9516799180556	2835.9516799180556	2835.9516799180556	2835.9516799180556	2835.9516799180556	2835.9516799180556	2835.9516799180556	2835.9516799180556	2835.9516799180556	2835.9516799180556	2835.9516799180556	2835.9516799180556	2835.9516799180556
2835.9516799180556	2835.9516799180556	2835.9516799180556	2835.9516799180556	2835.9516799180556	2835.9516799180556	2835.9516799180556	2835.9516799180556	2835.9516799180556	2835.9516799180556	2835.9516799180556	2835.9516799180556	2835.9516799180556	2835.9516799180556	2835.9516799180556	2835.9516799180556	2835.9516799180556	2835.9516799180556	2835.9516799180556	2835.9516799180556	2835.9516799180556	2835.9516799180556	2835.9516799180556	2835.9516799180556	2835.9516799180556	2835.9516799180556	2835.9516799180556	2835.9516799180556	2835.9516799180556	2835.9516799180556
2835.9516799180556	2835.9516799180556	2835.9516799180556	2835.9516799180556	2835.9516799180556	2835.9516799180556	2835.9516799180556	2835.9516799180556	2835.9516799180556	2835.9516799180556	2835.9516799180556	2835.9516799180556	2835.9516799180556	2835.9516799180556	2835.9516799180556	2835.9516799180556	2835.9516799180556	2835.9516799180556	2835.9516799180556	2835.9516799180556	2835.9516799180556	2835.9516799180556	2835.9516799180556	2835.9516799180556	2835.9516799180556	2835.9516799180556	2835.9516799180556	2835.9516799180556	2835.9516799180556	2835.9516799180556
2835.9516799180556	2835.9516799180556	2835.9516799180556	2835.9516799180556	2835.9516799180556	2835.9516799180556	2835.9516799180556	2835.9516799180556	2835.9516799180556	2835.9516799180556	2835.9516799180556	2835.9516799180556	2835.9516799180556	2835.9516799180556	2835.9516799180556	2835.9516799180556	2835.9516799180556	2835.9516799180556	2835.9516799180556	2835.9516799180556	2835.9516799180556	2835.9516799180556	2835.9516799180556	2835.9516799180556	2835.9516799180556	2835.9516799180556	2835.9516799180556	2835.9516799180556	2835.9516799180556	2835.9516799180556
2835.9516799180556	2835.9516799180556	2835.9516799180556	2835.9516799180556	2835.9516799180556	2835.9516799180556	2835.9516799180556	2835.9516799180556	2835.9516799180556	2835.9516799180556	2835.9516799180556	2835.9516799180556	2835.9516799180556	2835.9516799180556	2835.9516799180556	2835.9516799180556	2835.9516799180556	2835.9516799180556	2835.9516799180556	2835.9516799180556	2835.9516799180556	2835.9516799180556	2835.9516799180556	2835.9516799180556	2835.9516799180556	2835.9516799180556	2835.9516799180556	2835.9516799180556	2835.9516799180556	2835.9516799180556
2835.9516799180556	2835.9516799180556	2835.9516799180556	2835.9516799180556	2835.9516799180556	2835.9516799180556	2835.9516799180556	2835.9516799180556	2835.9516799180556	2835.9516799180556	2835.9516799180556	2835.9516799180556	2835.9516799180556	2835.9516799180556	2835.9516799180556	2835.9516799180556	2835.9516799180556	2835.9516799180556	2835.9516799180556	2835.9516799180556	2835.9516799180556	2835.9516799180556	2835.9516799180556	2835.9516799180556	2835.9516799180556	2835.9516799180556	2835.9516799180556	2835.9516799180556	2835.9516799180556	2835.9516799180556
2835.9516799180556	2835.9516799180556	2835.9516799180556	2835.9516799180556	2835.9516799180556	2835.9516799180556	2835.9516799180556	2835.9516799180556	2835.9516799180556	2835.9516799180556	2835.9516799180556	2835.9516799180556	2835.9516799180556	2835.9516799180556	2835.9516799180556	2835.9516799180556	2835.9516799180556	2835.9516799180556	2835.9516799180556	2835.9516799180556	2835.9516799180556	2835.9516799180556	2835.9516799180556	2835.9516799180556	2835.9516799180556	2835.9516799180556	2835.9516799180556	2835.9516799180556	2835.9516799180556	2835.9516799180556
2835.9516799180556	2835.9516799180556	2835.9516799180556	2835.9516799180556	2835.9516799180556	2835.9516799180556	2835.9516799180556	2835.9516799180556	2835.9516799180556	2835.9516799180556	2835.9516799180556	2835.9516799180556	2835.9516799180556	2835.9516799180556	2835.9516799180556	2835.9516799180556	2835.9516799180556	2835.9516799180556	2835.9516799180556	2835.9516799180556	2835.9516799180556	2835.9516799180556	2835.9516799180556	2835.9516799180556	2835.9516799180556	2835.9516799180556	2835.9516799180556	2835.9516799180556	2835.9516799180556	2835.9516799180556
2835.9516799180556	2835.9516799180556	2835.9516799180556	2835.9516799180556	2835.9516799180556	2835.9516799180556	2835.9516799180556	2835.9516799180556	2835.9516799180556	2835.9516799180556	2835.9516799180556	2835.9516799180556	2835.9516799180556	2835.9516799180556	2835.9516799180556	2835.9516799180556	2835.9516799180556	2835.9516799180556	2835.9516799180556	2835.9516799180556	2835.9516799180556	2835.9516799180556	2835.9516799180556	2835.9516799180556	2835.9516799180556	2835.9516799180556	2835.9516799180556	2835.9516799180556	2835.9516799180556	2835.9516799180556
2835.9516799180556	2835.9516799180556	2835.9516799180556	2835.9516799180556	2835.9516799180556	2835.9516799180556	2835.9516799180556	2835.9516799180556	2835.9516799180556	2835.9516799180556	2835.9516799180556	2835.9516799180556	2835.9516799180556	2835.9516799180556	2835.9516799180556	2835.9516799180556	2835.9516799180556	2835.9516799180556	2835.9516799180556	2835.9516799180556	2835.9516799180556	2835.9516799180556	2835.9516799180556	2835.9516799180556	2835.9516799180556	2835.9516799180556	2835.9516799180556	2835.9516799180556	2835.9516799180556	2835.9516799180556
2835.9516799180556	2835.9516799180556	2835.9516799180556	2835.9516799180556	2835.9516799180556	2835.9516799180556	2835.9516799180556	2835.9516799180556	2835.9516799180556	2835.9516799180556	2835.9516799180556	2835.9516799180556	2835.9516799180556	2835.9516799180556	2835.9516799180556	2835.9516799180556	2835.9516799180556	2835.9516799180556	2835.9516799180556	2835.9516799180556	2835.9516799180556	2835.9516799180556	2835.9516799180556	2835.9516799180556	2835.9516799180556	2835.9516799180556	2835.9516799180556	2835.9516799180556	2835.9516799180556	2835.9516799180556
2835.9516799180556	2835.9516799180556	2835.9516799180556	2835.9516799180556	2835.9516799180556	2835.9516799180556	2835.9516799180556	2835.9516799180556	2835.9516799180556	2835.9516799180556	2835.9516799180556	2835.9516799180556	2835.9516799180556	2835.9516799180556	2835.9516799180556	2835.9516799180556	2835.9516799180556	2835.9516799180556	2835.9516799180556	2835.9516799180556	2835.9516799180556	2835.9516799180556	2835.9516799180556	2835.9516799180556	2835.9516799180556	2835.9516799180556	2835.9516799180556	2835.9516799180556	2835.9516799180556	2835.9516799180556
2835.9516799180556	2835.9516799180556	2835.9516799180556	2835.9516799180556	2835.9516799180556	2835.9516799180556	2835.9516799180556	2835.9516799180556	2835.9516799180556	2835.9516799180556	2835.9516799180556	2835.9516799180556	2835.9516799180556	2835.9516799180556	2835.9516799180556	2835.9516799180556	2835.9516799180556	2835.9516799180556	2835.9516799180556	2835.9516799180556	2835.9516799180556	2835.9516799180556	2835.9516799180556	2835.9516799180556	2835.9516799180556	2835.9516799180556	2835.9516799180556	2835.9516799180556	2835.9516799180556	2835.9516799180556
2835.9516799180556	2835.9516799180556	2835.9516799180556	2835.9516799180556	2835.9516799180556	2835.9516799180556	2835.9516799180556	2835.9516799180556	2835.9516799180556	2835.9516799180556	2835.9516799180556	2835.9516799180556	2835.9516799180556	2835.9516799180556	2835.9516799180556	2835.9516799180556	2835.9516799180556	2835.9516799180556	2835.9516799180556	2835.9516799180556	2835.9516799180556	2835.9516799180556	2835.9516799180556	2835.9516799180556	2835.9516799180556	2835.9516799180556	2835.9516799180556	2835.9516799180556	2835.9516799180556	2835.9516799180556
2835.9516799180556	2835.9516799180556	2835.9516799180556	2835.9516799180556	2835.9516799180556	2835.9516799180556	2835.9516799180556	2835.9516799180556	2835.9516799180556	2835.9516799180556	2835.9516799180556	2835.9516799180556	2835.9516799180556	2835.9516799180556	2835.9516799180556	2835.9516799180556	2835.9516799180556	2835.9516799180556	2835.9516799180556	2835.9516799180556	2835.9516799180556	2835.9516799180556	2835.9516799180556	2835.9516799180556	2835.9516799180556	2835.9516799180556	2835.9516799180556	2835.9516799180556	2835.9516799180556	2835.9516799180556
2835.9516799180556	2835.9516799180556	2835.9516799180556	2835.9516799180556	2835.9516799180556	2835.9516799180556	2835.9516799180556	2835.9516799180556	2835.9516799180556	2835.9516799180556	2835.9516799180556	2835.9516799180556	2835.9516799180556	2835.9516799180556	2835.9516799180556	2835.9516799180556	2835.9516799180556	2835.9516799180556	2835.9516799180556	2835.9516799180556	2835.9516799180556	2835.9516799180556	2835.9516799180556	2835.9516799180556	2835.9516799180556	2835.9516799180556	2835.9516799180556	2835.9516799180556	2835.9516799180556	2835.9516799180556
2835.9516799180556	2835.9516799180556	2835.9516799180556	2835.9516799180556	2835.9516799180556	2835.9516799180556	2835.9516799180556	2835.9516799180556	2835.9516799180556	2835.9516799180556	2835.9516799180556	2835.9516799180556	2835.9516799180556	2835.9516799180556	2835.9516799180556	2835.9516799180556	2835.9516799180556	2835.9516799180556	2835.9516799180556	2835.9516799180556	2835.9516799180556	2835.9516799180556	2835.9516799180556	2835.9516799180556	2835.9516799180556	2835.9516799180556	2835.9516799180556	2835.9516799180556	2835.9516799180556	2835.9516799180556
2835.9516799180556	2835.9516799180556	2835.9516799180556	2835.9516799180556	2835.9516799180556	2835.9516799180556	2835.9516799180556	2835.9516799180556	2835.9516799180556	2835.9516799180556	2835.9516799180556	2835.9516799180556	2835.9516799180556	2835.9516799180556	2835.9516799180556	2835.9516799180556	2835.9516799180556	2835.9516799180556	2835.9516799180556	2835.9516799180556	2835.9516799180556	2835.9516799180556	2835.9516799180556	2835.9516799180556	2835.9516799180556	2835.9516799180556	2835.9516799180556	2835.9516799180556	2835.9516799180556	2835.9516799180556
2835.9516799180556	2835.9516799180556	2835.9516799180556	2835.9516799180556	2835.9516799180556	2835.9516799180556	2835.9516799180556	2835.9516799180556	2835.9516799180556	2835.9516799180556	2835.9516799180556	2835.9516799180556	2835.9516799180556	2835.9516799180556	2835.9516799180556	2835.9516799180556	2835.9516799180556	2835.9516799180556	2835.9516799180556	2835.9516799180556	2835.9516799180556	2835.9516799180556	2835.9516799180556	2835.9516799180556	2835.9516799180556	2835.9516799180556	2835.9516799180556	2835.9516799180556	2835.9516799180556	2835.9516799180556
2835.9516799180556	2835.9516799180556	2835.9516799180556	2835.9516799180556	2835.9516799180556	2835.9516799180556	2835.9516799180556	2835.9516799180556	2835.9516799180556	2835.9516799180556	2835.9516799180556	2835.9516799180556	2835.9516799180556	2835.9516799180556	2835.9516799180556	2835.9516799180556	2835.9516799180556	2835.9516799180556	2835.9516799180556	2835.9516799180556	2835.9516799180556	2835.9516799180556	2835.9516799180556	2835.9516799180556	2835.9516799180556	2835.9516799180556	2835.9516799180556	2835.9516799180556	2835.9516799180556	2835.9516799180556
2835.9516799180556	2835.9516799180556	2835.9516799180556	2835.9516799180556	2835.9516799180556	2835.9516799180556	2835.9516799180556	2835.9516799180556	2835.9516799180556	2835.9516799180556	2835.9516799180556	2835.9516799180556	2835.9516799180556	2835.9516799180556	2835.9516799180556	2835.9516799180556	2835.9516799180556	2835.9516799180556	2835.9516799180556	2835.9516799180556	2835.9516799180556	2835.9516799180556	2835.9516799180556	2835.9516799180556	2835.9516799180556	2835.9516799180556	2835.9516799180556	2835.9516799180556	2835.9516799180556	2835.9516799180556
2835.9516799180556	2835.9516799180556	2835.9516799180556	2835.9516799180556	2835.9516799180556	2835.9516799180556	2835.9516799180556	2835.9516799180556	2835.9516799180556	2835.9516799180556	2835.9516799180556	2835.9516799180556	2835.9516799180556	2835.9516799180556	2835.9516799180556	2835.9516799180556	2835.9516799180556	2835.9516799180556	2835.9516799180556	2835.9516799180556	2835.9516799180556	2835.9516799180556	2835.9516799180556	2835.9516799180556	2835.9516799180556	2835.9516799180556	2835.9516799180556	2835.9516799180556	2835.9516799180556	2835.9516799180556
2835.9516799180556	2835.9516799180556	2835.9516799180556	2835.9516799180556	2835.9516799180556	2835.9516799180556	2835.9516799180556	2835.9516799180556	2835.9516799180556	2835.9516799180556	2835.9516799180556	2835.9516799180556	2835.9516799180556	2835.9516799180556	2835.9516799180556	2835.9516799180556	2835.9516799180556	2835.9516799180556	2835.9516799180556	2835.9516799180556	2835.9516799180556	2835.9516799180556	2835.9516799180556	2835.9516799180556	2835.9516799180556	2835.9516799180556	2835.9516799180556	2835.9516799180556	2835.9516799180556	2835.9516799180556
2835.9516799180556	2835.9516799180556	2835.9516799180556	2835.9516799180556	2835.9516799180556	2835.9516799180556	2835.9516799180556	2835.9516799180556	2835.9516799180556	2835.9516799180556	2835.9516799180556	2835.9516799180556	2835.9516799180556	2835.9516799180556	2835.9516799180556	2835.9516799180556	2835.9516799180556	2835.9516799180556	2835.9516799180556	2835.9516799180556	2835.9516799180556	2835.9516799180556	2835.9516799180556	2835.9516799180556	2835.9516799180556	2835.9516799180556	2835.9516799180556	2835.9516799180556	2835.9516799180556	2835.9516799180556
2835.9516799180556	2835.9516799180556	2835.9516799180556	2835.9516799180556	2835.9516799180556	2835.9516799180556	2835.9516799180556	2835.9516799180556	2835.9516799180556	2835.9516799180556	2835.9516799180556	2835.9516799180556	2835.9516799180556	2835.9516799180556	2835.9516799180556	2835.9516799180556	2835.9516799180556	2835.9516799180556	2835.9516799180556	2835.9516799180556	2835.9516799180556	2835.9516799180556	2835.9516799180556	2835.9516799180556	2835.9516799180556	2835.9516799180556	2835.9516799180556	2835.9516799180556	2835.9516799180556	2835.9516799180556
2835.9516799180556	2835.9516799180556	2835.9516799180556	2835.9516799180556	2835.9516799180556	2835.9516799180556	2835.9516799180556	2835.9516799180556	2835.9516799180556	2835.9516799180556	2835.9516799180556	2835.9516799180556	2835.9516799180556	2835.9516799180556	2835.9516799180556	2835.9516799180556	2835.9516799180556	2835.9516799180556	2835.9516799180556	2835.9516799180556	2835.9516799180556	2835.9516799180556	2835.9516799180556	2835.9516799180556	2835.9516799180556	2835.9516799180556	2835.9516799180556	2835.9516799180556	2835.9516799180556	2835.9516799180556
2835.9516799180556	2835.9516799180556	2835.9516799180556	2835.9516799180556	2835.9516799180556	2835.9516799180556	2835.9516799180556	2835.9516799180556	2835.9516799180556	2835.9516799180556	2835.9516799180556	2835.9516799180556	2835.9516799180556	2835.9516799180556	2835.9516799180556	2835.9516799180556	2835.9516799180556	2835.9516799180556	2835.9516799180556	2835.9516799180556	2835.9516799180556	2835.9516799180556	2835.9516799180556	2835.9516799180556	2835.9516799180556	2835.9516799180556	2835.9516799180556	2835.9516799180556	2835.9516799180556	2835.9516799180556
2835.9516799180556	2835.9516799180556	2835.9516799180556	2835.9516799180556	2835.9516799180556	2835.9516799180556	2835.9516799180556	2835.9516799180556	2835.9516799180556	2835.9516799180556	2835.9516799180556	2835.9516799180556	2835.9516799180556	2835.9516799180556	2835.9516799180556	2835.9516799180556	2835.9516799180556	2835.9516799180556	2835.9516799180556	2835.9516799180556	2835.9516799180556	2835.9516799180556	2835.9516799180556	2835.9516799180556	2835.9516799180556	2835.9516799180556	2835.9516799180556	2835.9516799180556	2835.9516799180556	2835.9516799180556
2835.9516799180556	2835.9516799180556	2835.9516799180556	2835.9516799180556	2835.9516799180556	2835.9516799180556	2835.9516799180556	2835.9516799180556	2835.9516799180556	2835.9516799180556	2835.9516799180556	2835.9516799180556	2835.9516799180556	2835.9516799180556	2835.9516799180556	2835.9516799180556	2835.9516799180556	2835.9516799180556	2835.9516799180556	2835.9516799180556	2835.9516799180556	2835.9516799180556	2835.9516799180556	2835.9516799180556	2835.9516799180556	2835.9516799180556	2835.9516799180556	2835.9516799180556	2835.9516799180556	2835.9516799180556
2835.9516799180556	2835.9516799180556	2835.9516799180556	2835.9516799180556	2835.9516799180556	2835.9516799180556	2835.9516799180556	2835.9516799180556	2835.9516799180556	2835.9516799180556	2835.9516799180556	2835.9516799180556	2835.9516799180556	2835.9516799180556	2835.9516799180556	2835.9516799180556	2835.9516799180556	2835.9516799180556	2835.9516799180556	2835.9516799180556	2835.9516799180556	2835.9516799180556	2835.9516799180556	2835.9516799180556	2835.9516799180556	2835.9516799180556	2835.9516799180556	2835.9516799180556	2835.9516799180556	2835.9516799180556
2835.9516799180556	2835.9516799180556	2835.9516799180556	2835.9516799180556	2835.9516799180556	2835.9516799180556	2835.9516799180556	2835.9516799180556	2835.9516799180556	2835.9516799180556	2835.9516799180556	2835.9516799180556	2835.9516799180556	2835.9516799180556	2835.9516799180556	2835.9516799180556	2835.9516799180556	2835.9516799180556	2835.9516799180556	2835.9516799180556	2835.9516799180556	2835.9516799180556	2835.9516799180556	2835.9516799180556	2835.9516799180556	2835.9516799180556	2835.9516799180556	2835.9516799180556	2835.9516799180556	2835.9516799180556
2835.9516799180556	2835.9516799180556	2835.9516799180556	2835.9516799180556	2835.9516799180556	2835.9516799180556	2835.9516799180556	2835.9516799180556	2835.9516799180556	2835.9516799180556	2835.9516799180556	2835.9516799180556	2835.9516799180556	2835.9516799180556	2835.9516799180556	2835.9516799180556	2835.9516799180556	2835.9516799180556	2835.9516799180556	2835.9516799180556	2835.9516799180556	2835.9516799180556	2835.9516799180556	2835.9516799180556	2835.9516799180556	2835.9516799180556	2835.9516799180556	2835.9516799180556	2835.9516799180556	2835.9516799180556
2835.9516799180556	2835.9516799180556	2835.9516799180556	2835.9516799180556	2835.9516799180556	2835.9516799180556	2835.9516799180556	2835.9516799180556	2835.9516799180556	2835.9516799180556	2835.9516799180556	2835.9516799180556	2835.9516799180556	2835.9516799180556	2835.9516799180556	2835.9516799180556	2835.9516799180556	2835.9516799180556	2835.9516799180556	2835.9516799180556	2835.9516799180556	2835.9516799180556	2835.9516799180556	2835.9516799180556	2835.9516799180556	2835.9516799180556	2835.9516799180556	2835.9516799180556	2835.9516799180556	2835.9516799180556
2835.9516799180556	2835.9516799180556	2835.9516799180556	2835.9516799180556	2835.9516799180556	2835.9516799180556	2835.9516799180556	2835.9516799180556	2835.9516799180556	2835.9516799180556	2835.9516799180556	2835.9516799180556	2835.9516799180556	2835.9516799180556	2835.9516799180556	2835.9516799180556	2835.9516799180556	2835.9516799180556	2835.9516799180556	2835.9516799180556	2835.9516799180556	2835.9516799180556	2835.9516799180556	2835.9516799180556	2835.9516799180556	2835.9516799180556	2835.9516799180556	2835.9516799180556	2835.9516799180556	2835.9516799180556
2835.9516799180556	2835.9516799180556	2835.9516799180556	2835.9516799180556	2835.9516799180556	2835.9516799180556	2835.9516799180556	2835.9516799180556	2835.9516799180556	2835.9516799180556	2835.9516799180556	2835.9516799180556	2835.9516799180556	2835.9516799180556	2835.9516799180556	2835.9516799180556	2835.9516799180556	2835.9516799180556	2835.9516799180556	2835.9516799180556	2835.9516799180556	2835.9516799180556	2835.9516799180556	2835.9516799180556	2835.9516799180556	2835.9516799180556	2835.9516799180556	2835.9516799180556	2835.9516799180556	2835.9516799180556
2835.9516799180556	2835.9516799180556	2835.9516799180556	2835.9516799180556	2835.9516799180556	2835.9516799180556	2835.9516799180556	2835.9516799180556	2835.9516799180556	2835.9516799180556	2835.9516799180556	2835.9516799180556	2835.9516799180556	2835.9516799180556	2835.9516799180556	2835.9516799180556	2835.9516799180556	2835.9516799180556	2835.9516799180556	2835.9516799180556	2835.9516799180556	2835.9516799180556	2835.9516799180556	2835.9516799180556	2835.9516799180556	2835.9516799180556	2835.9516799180556	2835.9516799180556	2835.9516799180556	2835.9516799180556
2835.9516799180556	2835.9516799180556	2835.9516799180556	2835.9516799180556	2835.9516799180556	2835.9516799180556	2835.9516799180556	2835.9516799180556	2835.9516799180556	2835.9516799180556	2835.9516799180556	2835.9516799180556	2835.9516799180556	2835.9516799180556	2835.9516799180556	2835.9516799180556	2835.9516799180556	2835.9516799180556	2835.9516799180556	2835.9516799180556	2835.9516799180556	2835.9516799180556	2835.9516799180556	2835.9516799180556	2835.9516799180556	2835.9516799180556	2835.9516799180556	2835.9516799180556	2835.9516799180556	2835.9516799180556
2835.9516799180556	2835.9516799180556	2835.9516799180556	2835.9516799180556	2835.9516799180556	2835.9516799180556	2835.9516799180556	2835.9516799180556	2835.9516799180556	2835.9516799180556	2835.9516799180556	2835.9516799180556	2835.9516799180556	2835.9516799180556	2835.9516799180556	2835.9516799180556	2835.9516799180556	2835.9516799180556	2835.9516799180556	2835.9516799180556	2835.9516799180556	2835.9516799180556	2835.9516799180556	2835.9516799180556	2835.9516799180556	2835.9516799180556	2835.9516799180556	2835.9516799180556	2835.9516799180556	2835.9516799180556
2835.9516799180556	2835.9516799180556	2835.9516799180556	2835.9516799180556	2835.9516799180556	2835.9516799180556	2835.9516799180556	2835.9516799180556	2835.9516799180556	2835.9516799180556	2835.9516799180556	2835.9516799180556	2835.9516799180556	2835.9516799180556	2835.9516799180556	2835.9516799180556	2835.9516799180556	2835.9516799180556	2835.9516799180556	2835.9516799180556	2835.9516799180556	2835.9516799180556	2835.9516799180556	2835.9516799180556	2835.9516799180556	2835.9516799180556	2835.9516799180556	2835.9516799180556	2835.9516799180556	2835.9516799180556
2835.9516799180556	2835.9516799180556	2835.9516799180556	2835.9516799180556	2835.9516799180556	2835.9516799180556	2835.9516799180556	2835.9516799180556	2835.9516799180556	2835.9516799180556	2835.9516799180556	2835.9516799180556	2835.9516799180556	2835.9516799180556	2835.9516799180556	2835.9516799180556	2835.9516799180556	2835.9516799180556	2835.9516799180556	2835.9516799180556	2835.9516799180556	2835.9516799180556	2835.9516799180556	2835.9516799180556	2835.9516799180556	2835.9516799180556	2835.9516799180556	2835.9516799180556	2835.9516799180556	2835.9516799180556
2835.9516799180556	2835.9516799180556	2835.9516799180556	2835.9516799180556	2835.9516799180556	2835.9516799180556	2835.9516799180556	2835.9516799180556	2835.9516799180556	2835.9516799180556	2835.9516799180556	2835.9516799180556	2835.9516799180556	2835.9516799180556	2835.9516799180556	2835.9516799180556	2835.9516799180556	2835.9516799180556	2835.9516799180556	2835.9516799180556	2835.9516799180556	2835.9516799180556	2835.9516799180556	2835.9516799180556	2835.9516799180556	2835.9516799180556	2835.9516799180556	2835.9516799180556	2835.9516799180556	2835.9516799180556
2835.9516799180556	2835.9516799180556	2835.9516799180556	2835.9516799180556	2835.9516799180556	2835.9516799180556	2835.9516799180556	2835.9516799180556	2835.9516799180556	2835.9516799180556	2835.9516799180556	2835.9516799180556	2835.9516799180556	2835.9516799180556	2835.9516799180556	2835.9516799180556	2835.9516799180556	2835.9516799180556	2835.9516799180556	2835.9516799180556	2835.9516799180556	2835.9516799180556	2835.9516799180556	2835.9516799180556	2835.9516799180556	2835.9516799180556	2835.9516799180556	2835.9516799180556	2835.9516799180556	2835.9516799180556
2835.9516799180556	2835.9516799180556	2835.9516799180556	2835.9516799180556	2835.9516799180556	2835.9516799180556	2835.9516799180556	2835.9516799180556	2835.9516799180556	2835.9516799180556	2835.9516799180556	2835.9516799180556	2835.9516799180556	2835.9516799180556	2835.9516799180556	2835.9516799180556	2835.9516799180556	2835.9516799180556	2835.9516799180556	2835.9516799180556	2835.9516799180556	2835.9516799180556	2835.9516799180556	2835.9516799180556	2835.9516799180556	2835.9516799180556	2835.9516799180556	2835.9516799180556	2835.9516799180556	2835.9516799180556
2835.9516799180556	2835.9516799180556	2835.9516799180556	2835.9516799180556	2835.9516799180556	2835.9516799180556	2835.9516799180556	2835.9516799180556	2835.9516799180556	2835.9516799180556	2835.9516799180556	2835.9516799180556	2835.9516799180556	2835.9516799180556	2835.9516799180556	2835.9516799180556	2835.9516799180556	2835.9516799180556	2835.9516799180556	2835.9516799180556	2835.9516799180556	2835.9516799180556	2835.9516799180556	2835.9516799180556	2835.9516799180556	2835.9516799180556	2835.9516799180556	2835.9516799180556	2835.9516799180556	2835.9516799180556
2835.9516799180556	2835.9516799180556	2835.9516799180556	2835.9516799180556	2835.9516799180556	2835.9516799180556	2835.9516799180556	2835.9516799180556	2835.9516799180556	2835.9516799180556	2835.9516799180556	2835.9516799180556	2835.9516799180556	2835.9516799180556	2835.9516799180556	2835.9516799180556	2835.9516799180556	2835.9516799180556	2835.9516799180556	2835.9516799180556	2835.9516799180556	2835.9516799180556	2835.9516799180556	2835.9516799180556	2835.9516799180556	2835.9516799180556	2835.9516799180556	2835.9516799180556	2835.9516799180556	2835.9516799180556
2835.9516799180556	2835.9516799180556	2835.9516799180556	2835.9516799180556	2835.9516799180556	2835.9516799180556	2835.9516799180556	2835.9516799180556	2835.9516799180556	2835.9516799180556	2835.9516799180556	2835.9516799180556	2835.9516799180556	2835.9516799180556	2835.9516799180556	2835.9516799180556	2835.9516799180556	2835.9516799180556	2835.9516799180556	2835.9516799180556	2835.9516799180556	2835.9516799180556	2835.9516799180556	2835.9516799180556	2835.9516799180556	2835.9516799180556	2835.9516799180556	2835.9516799180556	2835.9516799180556	2835.9516799180556
2835.9516799180556	2835.9516799180556	2835.9516799180556	2835.9516799180556	2835.9516799180556	2835.9516799180556	2835.9516799180556	2835.9516799180556	2835.9516799180556	2835.9516799180556	2835.9516799180556	2835.9516799180556	2835.9516799180556	2835.9516799180556	2835.9516799180556	2835.9516799180556	2835.9516799180556	2835.9516799180556	2835.9516799180556	2835.9516799180556	2835.9516799180556	2835.9516799180556	2835.9516799180556	2835.9516799180556	2835.9516799180556	2835.9516799180556	2835.9516799180556	2835.9516799180556	2835.9516799180556	2835.9516799180556
2835.9516799180556	2835.9516799180556	2835.9516799180556	2835.9516799180556	2835.9516799180556	2835.9516799180556	2835.9516799180556	2835.9516799180556	2835.9516799180556	2835.9516799180556	2835.9516799180556	2835.9516799180556	2835.9516799180556	2835.9516799180556	2835.9516799180556	2835.9516799180556	2835.9516799180556	2835.9516799180556	2835.9516799180556	2835.9516799180556	2835.9516799180556	2835.9516799180556	2835.9516799180556	2835.9516799180556	2835.9516799180556	2835.9516799180556	2835.9516799180556	2835.9516799180556	2835.9516799180556	2835.9516799180556
2835.9516799180556	2835.9516799180556	2835.9516799180556	2835.9516799180556	2835.9516799180556	2835.9516799180556	2835.9516799180556	2835.9516799180556	2835.9516799180556	2835.9516799180556	2835.9516799180556	2835.9516799180556	2835.9516799180556	2835.9516799180556	2835.9516799180556	2835.9516799180556	2835.9516799180556	2835.9516799180556	2835.9516799180556	2835.9516799180556	2835.9516799180556	2835.9516799180556	2835.9516799180556	2835.9516799180556	2835.9516799180556	2835.9516799180556	2835.9516799180556	2835.9516799180556	2835.9516799180556	2835.9516799180556
2835.9516799180556	2835.9516799180556	2835.9516799180556	2835.9516799180556	2835.9516799180556	2835.9516799180556	2835.9516799180556	2835.9516799180556	2835.9516799180556	2835.9516799180556	2835.9516799180556	2835.9516799180556	2835.9516799180556	2835.9516799180556	2835.9516799180556	2835.9516799180556	2835.9516799180556	2835.9516799180556	2835.9516799180556	2835.9516799180556	2835.9516799180556	2835.9516799180556	2835.9516799180556	2835.9516799180556	2835.9516799180556	2835.9516799180556	2835.9516799180556	2835.9516799180556	2835.9516799180556	2835.9516799180556
2835.9516799180556	2835.9516799180556	2835.9516799180556	2835.9516799180556	2835.9516799180556	2835.9516799180556	2835.9516799180556	2835.9516799180556	2835.9516799180556	2835.9516799180556	2835.9516799180556	2835.9516799180556	2835.9516799180556	2835.9516799180556	2835.9516799180556	2835.9516799180556	2835.9516799180556	2835.9516799180556	2835.9516799180556	2835.9516799180556	2835.9516799180556	2835.9516799180556	2835.9516799180556	2835.9516799180556	2835.9516799180556	2835.9516799180556	2835.9516799180556	2835.9516799180556	2835.9516799180556	2835.9516799180556
2835.9516799180556	2835.9516799180556	2835.9516799180556	2835.9516799180556	2835.9516799180556	2835.9516799180556	2835.9516799180556	2835.9516799180556	2835.9516799180556	2835.9516799180556	2835.9516799180556	2835.9516799180556	2835.9516799180556	2835.9516799180556	2835.9516799180556	2835.9516799180556	2835.9516799180556	2835.9516799180556	2835.9516799180556	2835.9516799180556	2835.9516799180556	2835.9516799180556	2835.9516799180556	2835.9516799180556	2835.9516799180556	2835.9516799180556	2835.9516799180556	2835.9516799180556	2835.9516799180556	2835.9516799180556
2835.9516799180556	2835.9516799180556	2835.9516799180556	2835.9516799180556	2835.9516799180556	2835.9516799180556	2835.9516799180556	2835.9516799180556	2835.9516799180556	2835.9516799180556	2835.9516799180556	2835.9516799180556	2835.9516799180556	2835.9516799180556	2835.9516799180556	2835.9516799180556	2835.9516799180556	2835.9516799180556	2835.9516799180556	2835.9516799180556	2835.9516799180556	2835.9516799180556	2835.9516799180556	2835.9516799180556	2835.9516799180556	2835.9516799180556	2835.9516799180556	2835.9516799180556	2835.9516799180556	2835.9516799180556
2835.9516799180556	2835.9516799180556	2835.9516799180556	2835.9516799180556	2835.9516799180556	2835.9516799180556	2835.9516799180556	2835.9516799180556	2835.9516799180556	2835.9516799180556	2835.9516799180556	2835.9516799180556	2835.9516799180556	2835.9516799180556	2835.9516799180556	2835.9516799180556	2835.9516799180556	2835.9516799180556	2835.9516799180556	2835.9516799180556	2835.9516799180556	2835.9516799180556	2835.9516799180556	2835.9516799180556	2835.9516799180556	2835.9516799180556	2835.9516799180556	2835.9516799180556	2835.9516799180556	2835.9516799180556
2835.9516799180556	2835.9516799180556	2835.9516799180556	2835.9516799180556	2835.9516799180556	2835.9516799180556	2835.9516799180556	2835.9516799180556	2835.9516799180556	2835.9516799180556	2835.9516799180556	2835.9516799180556	2835.9516799180556	2835.9516799180556	2835.9516799180556	2835.9516799180556	2835.9516799180556	2835.9516799180556	2835.9516799180556	2835.9516799180556	2835.9516799180556	2835.9516799180556	2835.9516799180556	2835.9516799180556	2835.9516799180556	2835.9516799180556	2835.9516799180556	2835.9516799180556	2835.9516799180556	2835.9516799180556
2835.9516799180556	2835.9516799180556	2835.9516799180556	2835.9516799180556	2835.9516799180556	2835.9516799180556	2835.9516799180556	2835.9516799180556	2835.9516799180556	2835.9516799180556	2835.9516799180556	2835.9516799180556	2835.9516799180556	2835.9516799180556	2835.9516799180556	2835.9516799180556	2835.9516799180556	2835.9516799180556	2835.9516799180556	2835.9516799180556	2835.9516799180556	2835.9516799180556	2835.9516799180556	2835.9516799180556	2835.9516799180556	2835.9516799180556	2835.9516799180556	2835.9516799180556	2835.9516799180556	2835.9516799180556
2835.9516799180556	2835.9516799180556	2835.9516799180556	2835.9516799180556	2835.9516799180556	2835.9516799180556	2835.9516799180556	2835.9516799180556	2835.9516799180556	2835.9516799180556	2835.9516799180556	2835.9516799180556	2835.9516799180556	2835.9516799180556	2835.9516799180556	2835.9516799180556	2835.9516799180556	2835.9516799180556	2835.9516799180556	2835.9516799180556	2835.9516799180556	2835.9516799180556	2835.9516799180556	2835.9516799180556	2835.9516799180556	2835.9516799180556	2835.9516799180556	2835.9516799180556	2835.9516799180556	2835.9516799180556
2835.9516799180556	2835.9516799180556	2835.9516799180556	2835.9516799180556	2835.9516799180556	2835.9516799180556	2835.9516799180556	2835.9516799180556	2835.9516799180556	2835.9516799180556	2835.9516799180556	2835.9516799180556	2835.9516799180556	2835.9516799180556	2835.9516799180556	2835.9516799180556	2835.9516799180556	2835.9516799180556	2835.9516799180556	2835.9516799180556	2835.9516799180556	2835.9516799180556	2835.9516799180556	2835.9516799180556	2835.9516799180556	2835.9516799180556	2835.9516799180556	2835.9516799180556	2835.9516799180556	2835.9516799180556
2835.9516799180556	2835.9516799180556	2835.9516799180556	2835.9516799180556	2835.9516799180556	2835.9516799180556	2835.9516799180556	2835.9516799180556	2835.9516799180556	2835.9516799180556	2835.9516799180556	2835.9516799180556	2835.9516799180556	2835.9516799180556	2835.9516799180556	2835.9516799180556	2835.9516799180556	2835.9516799180556	2835.9516799180556	2835.9516799180556	2835.9516799180556	2835.9516799180556	2835.9516799180556	2835.9516799180556	2835.9516799180556	2835.9516799180556	2835.9516799180556	2835.9516799180556	2835.9516799180556	2835.9516799180556
2835.9516799180556	2835.9516799180556	2835.9516799180556	2835.9516799180556	2835.9516799180556	2835.9516799180556	2835.9516799180556	2835.9516799180556	2835.9516799180556	2835.9516799180556	2835.9516799180556	2835.9516799180556	2835.9516799180556	2835.9516799180556	2835.9516799180556	2835.9516799180556	2835.9516799180556	2835.9516799180556	2835.9516799180556	2835.9516799180556	2835.9516799180556	2835.9516799180556	2835.9516799180556	2835.9516799180556	2835.9516799180556	2835.9516799180556	2835.9516799180556	2835.9516799180556	2835.9516799180556	2835.9516799180556
2835.9516799180556	2835.9516799180556	2835.9516799180556	2835.9516799180556	2835.9516799180556	2835.9516799180556	2835.9516799180556	2835.9516799180556	2835.9516799180556	2835.9516799180556	2835.9516799180556	2835.9516799180556	2835.9516799180556	2835.9516799180556	2835.9516799180556	2835.9516799180556	2835.9516799180556	2835.9516799180556	2835.9516799180556	2835.9516799180556	2835.9516799180556	2835.9516799180556	2835.9516799180556	2835.9516799180556	2835.9516799180556	2835.9516799180556	2835.9516799180556	2835.9516799180556	2835.9516799180556	2835.9516799180556
2835.9516799180556	2835.9516799180556	2835.9516799180556	2835.9516799180556	2835.9516799180556	2835.9516799180556	2835.9516799180556	2835.9516799180556	2835.9516799180556	2835.9516799180556	2835.9516799180556	2835.9516799180556	2835.9516799180556	2835.9516799180556	2835.9516799180556	2835.9516799180556	2835.9516799180556	2835.9516799180556	2835.9516799180556	2835.9516799180556	2835.9516799180556	2835.9516799180556	2835.9516799180556	2835.9516799180556	2835.9516799180556	2835.9516799180556	2835.9516799180556	2835.9516799180556	2835.9516799180556	2835.9516799180556
2835.9516799180556	2835.9516799180556	2835.9516799180556	2835.9516799180556	2835.9516799180556	2835.9516799180556	2835.9516799180556	2835.9516799180556	2835.9516799180556	2835.9516799180556	2835.9516799180556	2835.9516799180556	2835.9516799180556	2835.9516799180556	2835.9516799180556	2835.9516799180556	2835.9516799180556	2835.9516799180556	2835.9516799180556	2835.9516799180556	2835.9516799180556	2835.9516799180556	2835.9516799180556	2835.9516799180556	2835.9516799180556	2835.9516799180556	2835.9516799180556	2835.9516799180556	2835.9516799180556	2835.9516799180556
2835.9516799180556	2835.9516799180556	2835.9516799180556	2835.9516799180556	2835.9516799180556	2835.9516799180556	2835.9516799180556	2835.9516799180556	2835.9516799180556	2835.9516799180556	2835.9516799180556	2835.9516799180556	2835.9516799180556	2835.9516799180556	2835.9516799180556	2835.9516799180556	2835.9516799180556	2835.9516799180556	2835.9516799180556	2835.9516799180556	2835.9516799180556	2835.9516799180556	2835.9516799180556	2835.9516799180556	2835.9516799180556	2835.9516799180556	2835.9516799180556	2835.9516799180556	2835.9516799180556	2835.9516799180556
2835.9516799180556	2835.9516799180556	2835.9516799180556	2835.9516799180556	2835.9516799180556	2835.9516799180556	2835.9516799180556	2835.9516799180556	2835.9516799180556	2835.9516799180556	2835.9516799180556	2835.9516799180556	2835.9516799180556	2835.9516799180556	2835.9516799180556	2835.9516799180556	2835.9516799180556	2835.9516799180556	2835.9516799180556	2835.9516799180556	2835.9516799180556	2835.9516799180556	2835.9516799180556	2835.9516799180556	2835.9516799180556	2835.9516799180556	2835.9516799180556	2835.9516799180556	2835.9516799180556	2835.9516799180556
2835.9516799180556	2835.9516799180556	2835.9516799180556	2835.9516799180556	2835.9516799180556	2835.9516799180556	2835.9516799180556	2835.9516799180556	2835.9516799180556	2835.9516799180556	2835.9516799180556	2835.9516799180556	2835.9516799180556	2835.9516799180556	2835.9516799180556	2835.9516799180556	2835.9516799180556	2835.9516799180556	2835.9516799180556	2835.9516799180556	2835.9516799180556	2835.9516799180556	2835.9516799180556	2835.9516799180556	2835.9516799180556	2835.9516799180556	2835.9516799180556	2835.9516799180556	2835.9516799180556	2835.9516799180556
2835.9516799180556	2835.9516799180556	2835.9516799180556	2835.9516799180556	2835.9516799180556	2835.9516799180556	2835.9516799180556	2835.9516799180556	2835.9516799180556	2835.9516799180556	2835.9516799180556	2835.9516799180556	2835.9516799180556	2835.9516799180556	2835.9516799180556	2835.9516799180556	2835.9516799180556	2835.9516799180556	2835.9516799180556	2835.9516799180556	2835.9516799180556	2835.9516799180556	2835.9516799180556	2835.9516799180556	2835.9516799180556	2835.9516799180556	2835.9516799180556	2835.9516799180556	2835.9516799180556	2835.9516799180556
2835.9516799180556	2835.9516799180556	2835.9516799180556	2835.9516799180556	2835.9516799180556	2835.9516799180556	2835.9516799180556	2835.9516799180556	2835.9516799180556	2835.9516799180556	2835.9516799180556	2835.9516799180556	2835.9516799180556	2835.9516799180556	2835.9516799180556	2835.9516799180556	2835.9516799180556	2835.9516799180556	2835.9516799180556	2835.9516799180556	2835.9516799180556	2835.9516799180556	2835.9516799180556	2835.9516799180556	2835.9516799180556	2835.9516799180556	2835.9516799180556	2835.9516799180556	2835.9516799180556	2835.9516799180556
2835.9516799180556	2835.9516799180556	2835.9516799180556	2835.9516799180556	2835.9516799180556	2835.9516799180556	2835.9516799180556	2835.9516799180556	2835.9516799180556	2835.9516799180556	2835.9516799180556	2835.9516799180556	2835.9516799180556	2835.9516799180556	2835.9516799180556	2835.9516799180556	2835.9516799180556	2835.9516799180556	2835.9516799180556	2835.9516799180556	2835.9516799180556	2835.9516799180556	2835.9516799180556	2835.9516799180556	2835.9516799180556	2835.9516799180556	2835.9516799180556	2835.9516799180556	2835.9516799180556	2835.9516799180556
2835.9516799180556	2835.9516799180556	2835.9516799180556	2835.9516799180556	2835.9516799180556	2835.9516799180556	2835.9516799180556	2835.9516799180556	2835.9516799180556	2835.9516799180556	2835.9516799180556	2835.9516799180556	2835.9516799180556	2835.9516799180556	2835.9516799180556	2835.9516799180556	2835.9516799180556	2835.9516799180556	2835.9516799180556	2835.9516799180556	2835.9516799180556	2835.9516799180556	2835.9516799180556	2835.9516799180556	2835.9516799180556	2835.9516799180556	2835.9516799180556	2835.9516799180556	2835.9516799180556	2835.9516799180556
2835.9516799180556	2835.9516799180556	2835.9516799180556	2835.9516799180556	2835.9516799180556	2835.9516799180556	2835.9516799180556	2835.9516799180556	2835.9516799180556	2835.9516799180556	2835.9516799180556	2835.9516799180556	2835.9516799180556	2835.9516799180556	2835.9516799180556	2835.9516799180556	2835.9516799180556	2835.9516799180556	2835.9516799180556	2835.9516799180556	2835.9516799180556	2835.9516799180556	2835.9516799180556	2835.9516799180556	2835.9516799180556	2835.9516799180556	2835.9516799180556	2835.9516799180556	2835.9516799180556	2835.9516799180556
2835.9516799180556	2835.9516799180556	2835.9516799180556	2835.9516799180556	2835.9516799180556	2835.9516799180556	2835.9516799180556	2835.9516799180556	2835.9516799180556	2835.9516799180556	2835.9516799180556	2835.9516799180556	2835.9516799180556	2835.9516799180556	2835.9516799180556	2835.9516799180556	2835.9516799180556	2835.9516799180556	2835.9516799180556	2835.9516799180556	2835.9516799180556	2835.9516799180556	2835.9516799180556	2835.9516799180556	2835.9516799180556	2835.9516799180556	2835.9516799180556	2835.9516799180556	2835.9516799180556	2835.9516799180556
2835.9516799180556	2835.9516799180556	2835.9516799180556	2835.9516799180556	2835.9516799180556	2835.9516799180556	2835.9516799180556	2835.9516799180556	2835.9516799180556	2835.9516799180556	2835.9516799180556	2835.9516799180556	2835.9516799180556	2835.9516799180556	2835.9516799180556	2835.9516799180556	2835.9516799180556	2835.9516799180556	2835.9516799180556	2835.9516799180556	2835.9516799180556	2835.9516799180556	2835.9516799180556	2835.9516799180556	2835.9516799180556	2835.9516799180556	2835.9516799180556	2835.9516799180556	2835.9516799180556	2835.9516799180556
2835.9516799180556	2835.9516799180556	2835.9516799180556	2835.9516799180556	2835.9516799180556	2835.9516799180556	2835.9516799180556	2835.9516799180556	2835.9516799180556	2835.9516799180556	2835.9516799180556	2835.9516799180556	2835.9516799180556	2835.9516799180556	2835.9516799180556	2835.9516799180556	2835.9516799180556	2835.9516799180556	2835.9516799180556	2835.9516799180556	2835.9516799180556	2835.9516799180556	2835.9516799180556	2835.9516799180556	2835.9516799180556	2835.9516799180556	2835.9516799180556	2835.9516799180556	2835.9516799180556	2835.9516799180556
2835.9516799180556	2835.9516799180556	2835.9516799180556	2835.9516799180556	2835.9516799180556	2835.9516799180556	2835.9516799180556	2835.9516799180556	2835.9516799180556	2835.9516799180556	2835.9516799180556	2835.9516799180556	2835.9516799180556	2835.9516799180556	2835.9516799180556	2835.9516799180556	2835.9516799180556	2835.9516799180556	2835.9516799180556	2835.9516799180556	2835.9516799180556	2835.9516799180556	2835.9516799180556	2835.9516799180556	2835.9516799180556	2835.9516799180556	2835.9516799180556	2835.9516799180556	2835.9516799180556	2835.9516799180556
2835.9516799180556	2835.9516799180556	2835.9516799180556	2835.9516799180556	2835.9516799180556	2835.9516799180556	2835.9516799180556	2835.9516799180556	2835.9516799180556	2835.9516799180556	2835.9516799180556	2835.9516799180556	2835.9516799180556	2835.9516799180556	2835.9516799180556	2835.9516799180556	2835.9516799180556	2835.9516799180556	2835.9516799180556	2835.9516799180556	2835.9516799180556	2835.9516799180556	2835.9516799180556	2835.9516799180556	2835.9516799180556	2835.9516799180556	2835.9516799180556	2835.9516799180556	2835.9516799180556	2835.9516799180556
2835.9516799180556	2835.9516799180556	2835.9516799180556	2835.9516799180556	2835.9516799180556	2835.9516799180556	2835.9516799180556	2835.9516799180556	2835.9516799180556	2835.9516799180556	2835.9516799180556	2835.9516799180556	2835.9516799180556	2835.9516799180556	2835.9516799180556	2835.9516799180556	2835.9516799180556	2835.9516799180556	2835.9516799180556	2835.9516799180556	2835.9516799180556	2835.9516799180556	2835.9516799180556	2835.9516799180556	2835.9516799180556	2835.9516799180556	2835.9516799180556	2835.9516799180556	2835.9516799180556	2835.9516799180556
2835.9516799180556	2835.9516799180556	2835.9516799180556	2835.9516799180556	2835.9516799180556	2835.9516799180556	2835.9516799180556	2835.9516799180556	2835.9516799180556	2835.9516799180556	2835.9516799180556	2835.9516799180556	2835.9516799180556	2835.9516799180556	2835.9516799180556	2835.9516799180556	2835.9516799180556	2835.9516799180556	2835.9516799180556	2835.9516799180556	2835.9516799180556	2835.9516799180556	2835.9516799180556	2835.9516799180556	2835.9516799180556	2835.9516799180556	2835.9516799180556	2835.9516799180556	2835.9516799180556	2835.9516799180556
2835.9516799180556	2835.9516799180556	2835.9516799180556	2835.9516799180556	2835.9516799180556	2835.9516799180556	2835.9516799180556	2835.9516799180556	2835.9516799180556	2835.9516799180556	2835.9516799180556	2835.9516799180556	2835.9516799180556	2835.9516799180556	2835.9516799180556	2835.9516799180556	2835.9516799180556	2835.9516799180556	2835.9516799180556	2835.9516799180556	2835.9516799180556	2835.9516799180556	2835.9516799180556	2835.9516799180556	2835.9516799180556	2835.9516799180556	2835.9516799180556	2835.9516799180556	2835.9516799180556	2835.9516799180556
2835.9516799180556	2835.9516799180556	2835.9516799180556	2835.9516799180556	2835.9516799180556	2835.9516799180556	2835.9516799180556	2835.9516799180556	2835.9516799180556	2835.9516799180556	2835.9516799180556	2835.9516799180556	2835.9516799180556	2835.9516799180556	2835.9516799180556	2835.9516799180556	2835.9516799180556	2835.9516799180556	2835.9516799180556	2835.9516799180556	2835.9516799180556	2835.9516799180556	2835.9516799180556	2835.9516799180556	2835.9516799180556	2835.9516799180556	2835.9516799180556	2835.9516799180556	2835.9516799180556	2835.9516799180556
2835.9516799180556	2835.9516799180556	2835.9516799180556	2835.9516799180556	2835.9516799180556	2835.9516799180556	2835.9516799180556	2835.9516799180556	2835.9516799180556	2835.9516799180556	2835.9516799180556	2835.9516799180556	2835.9516799180556	2835.9516799180556	2835.9516799180556	2835.9516799180556	2835.9516799180556	2835.9516799180556	2835.9516799180556	2835.9516799180556	2835.9516799180556	2835.9516799180556	2835.9516799180556	2835.9516799180556	2835.9516799180556	2835.9516799180556	2835.9516799180556	2835.9516799180556	2835.9516799180556	2835.9516799180556
2835.9516799180556	2835.9516799180556	2835.9516799180556	2835.9516799180556	2835.9516799180556	2835.9516799180556	2835.9516799180556	2835.9516799180556	2835.9516799180556	2835.9516799180556	2835.9516799180556	2835.9516799180556	2835.9516799180556	2835.9516799180556	2835.9516799180556	2835.9516799180556	2835.9516799180556	2835.9516799180556	2835.9516799180556	2835.9516799180556	2835.9516799180556	2835.9516799180556	2835.9516799180556	2835.9516799180556	2835.9516799180556	2835.9516799180556	2835.9516799180556	2835.9516799180556	2835.9516799180556	2835.9516799180556
2835.9516799180556	2835.9516799180556	2835.9516799180556	2835.9516799180556	2835.9516799180556	2835.9516799180556	2835.9516799180556	2835.9516799180556	2835.9516799180556	2835.9516799180556	2835.9516799180556	2835.9516799180556	2835.9516799180556	2835.9516799180556	2835.9516799180556	2835.9516799180556	2835.9516799180556	2835.9516799180556	2835.9516799180556	2835.9516799180556	2835.9516799180556	2835.9516799180556	2835.9516799180556	2835.9516799180556	2835.9516799180556	2835.9516799180556	2835.9516799180556	2835.9516799180556	2835.9516799180556	2835.9516799180556
2835.9516799180556	2835.9516799180556	2835.9516799180556	2835.9516799180556	2835.9516799180556	2835.9516799180556	2835.9516799180556	2835.9516799180556	2835.9516799180556	2835.9516799180556	2835.9516799180556	2835.9516799180556	2835.9516799180556	2835.9516799180556	2835.9516799180556	2835.9516799180556	2835.9516799180556	2835.9516799180556	2835.9516799180556	2835.9516799180556	2835.9516799180556	2835.9516799180556	2835.9516799180556	2835.9516799180556	2835.9516799180556	2835.9516799180556	2835.9516799180556	2835.9516799180556	2835.9516799180556	2835.9516799180556
2835.9516799180556	2835.9516799180556	2835.9516799180556	2835.9516799180556	2835.9516799180556	2835.9516799180556	2835.9516799180556	2835.9516799180556	2835.9516799180556	2835.9516799180556	2835.9516799180556	2835.9516799180556	2835.9516799180556	2835.9516799180556	2835.9516799180556	2835.9516799180556	2835.9516799180556	2835.9516799180556	2835.9516799180556	2835.9516799180556	2835.9516799180556	2835.9516799180556	2835.9516799180556	2835.9516799180556	2835.9516799180556	2835.9516799180556	2835.9516799180556	2835.9516799180556	2835.9516799180556	2835.9516799180556
2835.9516799180556	2835.9516799180556	2835.9516799180556	2835.9516799180556	2835.9516799180556	2835.9516799180556	2835.9516799180556	2835.9516799180556	2835.9516799180556	2835.9516799180556	2835.9516799180556	2835.9516799180556	2835.9516799180556	2835.9516799180556	2835.9516799180556	2835.9516799180556	2835.9516799180556	2835.9516799180556	2835.9516799180556	2835.9516799180556	2835.9516799180556	2835.9516799180556	2835.9516799180556	2835.9516799180556	2835.9516799180556	2835.9516799180556	2835.9516799180556	2835.9516799180556	2835.9516799180556	2835.9516799180556
2835.9516799180556	2835.9516799180556	2835.9516799180556	2835.9516799180556	2835.9516799180556	2835.9516799180556	2835.9516799180556	2835.9516799180556	2835.9516799180556	2835.9516799180556	2835.9516799180556	2835.9516799180556	2835.9516799180556	2835.9516799180556	2835.9516799180556	2835.9516799180556	2835.9516799180556	2835.9516799180556	2835.9516799180556	2835.9516799180556	2835.9516799180556	2835.9516799180556	2835.9516799180556	2835.9516799180556	2835.9516799180556	2835.9516799180556	2835.9516799180556	2835.9516799180556	2835.9516799180556	2835.9516799180556
2835.9516799180556	2835.9516799180556	2835.9516799180556	2835.9516799180556	2835.9516799180556	2835.9516799180556	2835.9516799180556	2835.9516799180556	2835.9516799180556	2835.9516799180556	2835.9516799180556	2835.9516799180556	2835.9516799180556	2835.9516799180556	2835.9516799180556	2835.9516799180556	2835.9516799180556	2835.9516799180556	2835.9516799180556	2835.9516799180556	2835.9516799180556	2835.9516799180556	2835.9516799180556	2835.9516799180556	2835.9516799180556	2835.9516799180556	2835.9516799180556	2835.9516799180556	2835.9516799180556	2835.9516799180556
2835.9516799180556	2835.9516799180556	2835.9516799180556	2835.9516799180556	2835.9516799180556	2835.9516799180556	2835.9516799180556	2835.9516799180556	2835.9516799180556	2835.9516799180556	2835.9516799180556	2835.9516799180556	2835.9516799180556	2835.9516799180556	2835.9516799180556	2835.9516799180556	2835.9516799180556	2835.9516799180556	2835.9516799180556	2835.9516799180556	2835.9516799180556	2835.9516799180556	2835.9516799180556	2835.9516799180556	2835.9516799180556	2835.9516799180556	2835.9516799180556	2835.9516799180556	2835.9516799180556	2835.9516799180556
2835.9516799180556	2835.9516799180556	2835.9516799180556	2835.9516799180556	2835.9516799180556	2835.9516799180556	2835.9516799180556	2835.9516799180556	2835.9516799180556	2835.9516799180556	2835.9516799180556	2835.9516799180556	2835.9516799180556	2835.9516799180556	2835.9516799180556	2835.9516799180556	2835.9516799180556	2835.9516799180556	2835.9516799180556	2835.9516799180556	2835.9516799180556	2835.9516799180556	2835.9516799180556	2835.9516799180556	2835.9516799180556	2835.9516799180556	2835.9516799180556	2835.9516799180556	2835.9516799180556	2835.9516799180556
2835.9516799180556	2835.9516799180556	2835.9516799180556	2835.9516799180556	2835.9516799180556	2835.9516799180556	2835.9516799180556	2835.9516799180556	2835.9516799180556	2835.9516799180556	2835.9516799180556	2835.9516799180556	2835.9516799180556	2835.9516799180556	2835.9516799180556	2835.9516799180556	2835.9516799180556	2835.9516799180556	2835.9516799180556	2835.9516799180556	2835.9516799180556	2835.9516799180556	2835.9516799180556	2835.9516799180556	2835.9516799180556	2835.9516799180556	2835.9516799180556	2835.9516799180556	2835.9516799180556	2835.9516799180556
2835.9516799180556	2835.9516799180556	2835.9516799180556	2835.9516799180556	2835.9516799180556	2835.9516799180556	2835.9516799180556	2835.9516799180556	2835.9516799180556	2835.9516799180556	2835.9516799180556	2835.9516799180556	2835.9516799180556	2835.9516799180556	2835.9516799180556	2835.9516799180556	2835.9516799180556	2835.9516799180556	2835.9516799180556	2835.9516799180556	2835.9516799180556	2835.9516799180556	2835.9516799180556	2835.9516799180556	2835.9516799180556	2835.9516799180556	2835.9516799180556	2835.9516799180556	2835.9516799180556	2835.9516799180556
2835.9516799180556	2835.9516799180556	2835.9516799180556	2835.9516799180556	2835.9516799180556	2835.9516799180556	2835.9516799180556	2835.9516799180556	2835.9516799180556	2835.9516799180556	2835.9516799180556	2835.9516799180556	2835.9516799180556	2835.9516799180556	2835.9516799180556	2835.9516799180556	2835.9516799180556	2835.9516799180556	2835.9516799180556	2835.9516799180556	2835.9516799180556	2835.9516799180556	2835.9516799180556	2835.9516799180556	2835.9516799180556	2835.9516799180556	2835.9516799180556	2835.9516799180556	2835.9516799180556	2835.9516799180556
2835.9516799180556	2835.9516799180556	2835.9516799180556	2835.9516799180556	2835.9516799180556	2835.9516799180556	2835.9516799180556	2835.9516799180556	2835.9516799180556	2835.9516799180556	2835.9516799180556	2835.9516799180556	2835.9516799180556	2835.9516799180556	2835.9516799180556	2835.9516799180556	2835.9516799180556	2835.9516799180556	2835.9516799180556	2835.9516799180556	2835.9516799180556	2835.9516799180556	2835.9516799180556	2835.9516799180556	2835.9516799180556	2835.9516799180556	2835.9516799180556	2835.9516799180556	2835.9516799180556	2835.9516799180556
2835.9516799180556	2835.9516799180556	2835.9516799180556	2835.9516799180556	2835.9516799180556	2835.9516799180556	2835.9516799180556	2835.9516799180556	2835.9516799180556	2835.9516799180556	2835.9516799180556	2835.9516799180556	2835.9516799180556	2835.9516799180556	2835.9516799180556	2835.9516799180556	2835.9516799180556	2835.9516799180556	2835.9516799180556	2835.9516799180556	2835.9516799180556	2835.9516799180556	2835.9516799180556	2835.9516799180556	2835.9516799180556	2835.9516799180556	2835.9516799180556	2835.9516799180556	2835.9516799180556	2835.9516799180556
2835.9516799180556	2835.9516799180556	2835.9516799180556	2835.9516799180556	2835.9516799180556	2835.9516799180556	2835.9516799180556	2835.9516799180556	2835.9516799180556	2835.9516799180556	2835.9516799180556	2835.9516799180556	2835.9516799180556	2835.9516799180556	2835.9516799180556	2835.9516799180556	2835.9516799180556	2835.9516799180556	2835.9516799180556	2835.9516799180556	2835.9516799180556	2835.9516799180556	2835.9516799180556	2835.9516799180556	2835.9516799180556	2835.9516799180556	2835.9516799180556	2835.9516799180556	2835.9516799180556	2835.9516799180556
2835.9516799180556	2835.9516799180556	2835.9516799180556	2835.9516799180556	2835.9516799180556	2835.9516799180556	2835.9516799180556	2835.9516799180556	2835.9516799180556	2835.9516799180556	2835.9516799180556	2835.9516799180556	2835.9516799180556	2835.9516799180556	2835.9516799180556	2835.9516799180556	2835.9516799180556	2835.9516799180556	2835.9516799180556	2835.9516799180556	2835.9516799180556	2835.9516799180556	2835.9516799180556	2835.9516799180556	2835.9516799180556	2835.9516799180556	2835.9516799180556	2835.9516799180556	2835.9516799180556	2835.9516799180556
2835.9516799180556	2835.9516799180556	2835.9516799180556	2835.9516799180556	2835.9516799180556	2835.9516799180556	2835.9516799180556	2835.9516799180556	2835.9516799180556	2835.9516799180556	2835.9516799180556	2835.9516799180556	2835.9516799180556	2835.9516799180556	2835.9516799180556	2835.9516799180556	2835.9516799180556	2835.9516799180556	2835.9516799180556	2835.9516799180556	2835.9516799180556	2835.9516799180556	2835.9516799180556	2835.9516799180556	2835.9516799180556	2835.9516799180556	2835.9516799180556	2835.9516799180556	2835.9516799180556	2835.9516799180556
2835.9516799180556	2835.9516799180556	2835.9516799180556	2835.9516799180556	2835.9516799180556	2835.9516799180556	2835.9516799180556	2835.9516799180556	2835.9516799180556	2835.9516799180556	2835.9516799180556	2835.9516799180556	2835.9516799180556	2835.9516799180556	2835.9516799180556	2835.9516799180556	2835.9516799180556	2835.9516799180556	2835.9516799180556	2835.9516799180556	2835.9516799180556	2835.9516799180556	2835.9516799180556	2835.9516799180556	2835.9516799180556	2835.9516799180556	2835.9516799180556	2835.9516799180556	2835.9516799180556	2835.9516799180556
2835.9516799180556	2835.9516799180556	2835.9516799180556	2835.9516799180556	2835.9516799180556	2835.9516799180556	2835.9516799180556	2835.9516799180556	2835.9516799180556	2835.9516799180556	2835.9516799180556	2835.9516799180556	2835.9516799180556	2835.9516799180556	2835.9516799180556	2835.9516799180556	2835.9516799180556	2835.9516799180556	2835.9516799180556	2835.9516799180556	2835.9516799180556	2835.9516799180556	2835.9516799180556	2835.9516799180556	2835.9516799180556	2835.9516799180556	2835.9516799180556	2835.9516799180556	2835.9516799180556	2835.9516799180556
2835.9516799180556	2835.9516799180556	2835.9516799180556	2835.9516799180556	2835.9516799180556	2835.9516799180556	2835.9516799180556	2835.9516799180556	2835.9516799180556	2835.9516799180556	2835.9516799180556	2835.9516799180556	2835.9516799180556	2835.9516799180556	2835.9516799180556	2835.9516799180556	2835.9516799180556	2835.9516799180556	2835.9516799180556	2835.9516799180556	2835.9516799180556	2835.9516799180556	2835.9516799180556	2835.9516799180556	2835.9516799180556	2835.9516799180556	2835.9516799180556	2835.9516799180556	2835.9516799180556	2835.9516799180556
2835.9516799180556	2835.9516799180556	2835.9516799180556	2835.9516799180556	2835.9516799180556	2835.9516799180556	2835.9516799180556	2835.9516799180556	2835.9516799180556	2835.9516799180556	2835.9516799180556	2835.9516799180556	2835.9516799180556	2835.9516799180556	2835.9516799180556	2835.9516799180556	2835.9516799180556	2835.9516799180556	2835.9516799180556	2835.9516799180556	2835.9516799180556	2835.9516799180556	2835.9516799180556	2835.9516799180556	2835.9516799180556	2835.9516799180556	2835.9516799180556	2835.9516799180556	2835.9516799180556	2835.9516799180556
2835.9516799180556	2835.9516799180556	2835.9516799180556	2835.9516799180556	2835.9516799180556	2835.9516799180556	2835.9516799180556	2835.9516799180556	2835.9516799180556	2835.9516799180556	2835.9516799180556	2835.9516799180556	2835.9516799180556	2835.9516799180556	2835.9516799180556	2835.9516799180556	2835.9516799180556	2835.9516799180556	2835.9516799180556	2835.9516799180556	2835.9516799180556	2835.9516799180556	2835.9516799180556	2835.9516799180556	2835.9516799180556	2835.9516799180556	2835.9516799180556	2835.9516799180556	2835.9516799180556	2835.9516799180556
2835.9516799180556	2835.9516799180556	2835.9516799180556	2835.9516799180556	2835.9516799180556	2835.9516799180556	2835.9516799180556	2835.9516799180556	2835.9516799180556	2835.9516799180556	2835.9516799180556	2835.9516799180556	2835.9516799180556	2835.9516799180556	2835.9516799180556	2835.9516799180556	2835.9516799180556	2835.9516799180556	2835.9516799180556	2835.9516799180556	2835.9516799180556	2835.9516799180556	2835.9516799180556	2835.9516799180556	2835.9516799180556	2835.9516799180556	2835.9516799180556	2835.9516799180556	2835.9516799180556	2835.9516799180556
2835.9516799180556	2835.9516799180556	2835.9516799180556	2835.9516799180556	2835.9516799180556	2835.9516799180556	2835.9516799180556	2835.9516799180556	2835.9516799180556	2835.9516799180556	2835.9516799180556	2835.9516799180556	2835.9516799180556	2835.9516799180556	2835.9516799180556	2835.9516799180556	2835.9516799180556	2835.9516799180556	2835.9516799180556	2835.9516799180556	2835.9516799180556	2835.9516799180556	2835.9516799180556	2835.9516799180556	2835.9516799180556	2835.9516799180556	2835.9516799180556	2835.9516799180556	2835.9516799180556	2835.9516799180556
2835.9516799180556	2835.9516799180556	2835.9516799180556	2835.9516799180556	2835.9516799180556	2835.9516799180556	2835.9516799180556	2835.9516799180556	2835.9516799180556	2835.9516799180556	2835.9516799180556	2835.9516799180556	2835.9516799180556	2835.9516799180556	2835.9516799180556	2835.9516799180556	2835.9516799180556	2835.9516799180556	2835.9516799180556	2835.9516799180556	2835.9516799180556	2835.9516799180556	2835.9516799180556	2835.9516799180556	2835.9516799180556	2835.9516799180556	2835.9516799180556	2835.9516799180556	2835.9516799180556	2835.9516799180556
2835.9516799180556	2835.9516799180556	2835.9516799180556	2835.9516799180556	2835.9516799180556	2835.9516799180556	2835.9516799180556	2835.9516799180556	2835.9516799180556	2835.9516799180556	2835.9516799180556	2835.9516799180556	2835.9516799180556	2835.9516799180556	2835.9516799180556	2835.9516799180556	2835.9516799180556	2835.9516799180556	2835.9516799180556	2835.9516799180556	2835.9516799180556	2835.9516799180556	2835.9516799180556	2835.9516799180556	2835.9516799180556	2835.9516799180556	2835.9516799180556	2835.9516799180556	2835.9516799180556	2835.9516799180556
2835.9516799180556	2835.9516799180556	2835.9516799180556	2835.9516799180556	2835.9516799180556	2835.9516799180556	2835.9516799180556	2835.9516799180556	2835.9516799180556	2835.9516799180556	2835.9516799180556	2835.9516799180556	2835.9516799180556	2835.9516799180556	2835.9516799180556	2835.9516799180556	2835.9516799180556	2835.9516799180556	2835.9516799180556	2835.9516799180556	2835.9516799180556	2835.9516799180556	2835.9516799180556	2835.9516799180556	2835.9516799180556	2835.9516799180556	2835.9516799180556	2835.9516799180556	2835.9516799180556	2835.9516799180556
2835.9516799180556	2835.9516799180556	2835.9516799180556	2835.9516799180556	2835.9516799180556	2835.9516799180556	2835.9516799180556	2835.9516799180556	2835.9516799180556	2835.9516799180556	2835.9516799180556	2835.9516799180556	2835.9516799180556	2835.9516799180556	2835.9516799180556	2835.9516799180556	2835.9516799180556	2835.9516799180556	2835.9516799180556	2835.9516799180556	2835.9516799180556	2835.9516799180556	2835.9516799180556	2835.9516799180556	2835.9516799180556	2835.9516799180556	2835.9516799180556	2835.9516799180556	2835.9516799180556	2835.9516799180556
2835.9516799180556	2835.9516799180556	2835.9516799180556	2835.9516799180556	2835.9516799180556	2835.9516799180556	2835.9516799180556	2835.9516799180556	2835.9516799180556	2835.9516799180556	2835.9516799180556	2835.9516799180556	2835.9516799180556	2835.9516799180556	2835.9516799180556	2835.9516799180556	2835.9516799180556	2835.9516799180556	2835.9516799180556	2835.9516799180556	2835.9516799180556	2835.9516799180556	2835.9516799180556	2835.9516799180556	2835.9516799180556	2835.9516799180556	2835.9516799180556	2835.9516799180556	2835.9516799180556	2835.9516799180556
2835.9516799180556	2835.9516799180556	2835.9516799180556	2835.9516799180556	2835.9516799180556	2835.9516799180556	2835.9516799180556	2835.9516799180556	2835.9516799180556	2835.9516799180556	2835.9516799180556	2835.9516799180556	2835.9516799180556	2835.9516799180556	2835.9516799180556	2835.9516799180556	2835.9516799180556	2835.9516799180556	2835.9516799180556	2835.9516799180556	2835.9516799180556	2835.9516799180556	2835.9516799180556	2835.9516799180556	2835.9516799180556	2835.9516799180556	2835.9516799180556	2835.9516799180556	2835.9516799180556	2835.9516799180556
2835.9516799180556	2835.9516799180556	2835.9516799180556	2835.9516799180556	2835.9516799180556	2835.9516799180556	2835.9516799180556	2835.9516799180556	2835.9516799180556	2835.9516799180556	2835.9516799180556	2835.9516799180556	2835.9516799180556	2835.9516799180556	2835.9516799180556	2835.9516799180556	2835.9516799180556	2835.9516799180556	2835.9516799180556	2835.9516799180556	2835.9516799180556	2835.9516799180556	2835.9516799180556	2835.9516799180556	2835.9516799180556	2835.9516799180556	2835.9516799180556	2835.9516799180556	2835.9516799180556	2835.9516799180556
2835.9516799180556	2835.9516799180556	2835.9516799180556	2835.9516799180556	2835.9516799180556	2835.9516799180556	2835.9516799180556	2835.9516799180556	2835.9516799180556	2835.9516799180556	2835.9516799180556	2835.9516799180556	2835.9516799180556	2835.9516799180556	2835.9516799180556	2835.9516799180556	2835.9516799180556	2835.9516799180556	2835.9516799180556	2835.9516799180556	2835.9516799180556	2835.9516799180556	2835.9516799180556	2835.9516799180556	2835.9516799180556	2835.9516799180556	2835.9516799180556	2835.9516799180556	2835.9516799180556	2835.9516799180556
2835.9516799180556	2835.9516799180556	2835.9516799180556	2835.9516799180556	2835.9516799180556	2835.9516799180556	2835.9516799180556	2835.9516799180556	2835.9516799180556	2835.9516799180556	2835.9516799180556	2835.9516799180556	2835.9516799180556	2835.9516799180556	2835.9516799180556	2835.9516799180556	2835.9516799180556	2835.9516799180556	2835.9516799180556	2835.9516799180556	2835.9516799180556	2835.9516799180556	2835.9516799180556	2835.9516799180556	2835.9516799180556	2835.9516799180556	2835.9516799180556	2835.9516799180556	2835.9516799180556	2835.9516799180556
2835.9516799180556	2835.9516799180556	2835.9516799180556	2835.9516799180556	2835.9516799180556	2835.9516799180556	2835.9516799180556	2835.9516799180556	2835.9516799180556	2835.9516799180556	2835.9516799180556	2835.9516799180556	2835.9516799180556	2835.9516799180556	2835.9516799180556	2835.9516799180556	2835.9516799180556	2835.9516799180556	2835.9516799180556	2835.9516799180556	2835.9516799180556	2835.9516799180556	2835.9516799180556	2835.9516799180556	2835.9516799180556	2835.9516799180556	2835.9516799180556	2835.9516799180556	2835.9516799180556	2835.9516799180556
2835.9516799180556	2835.9516799180556	2835.9516799180556	2835.9516799180556	2835.9516799180556	2835.9516799180556	2835.9516799180556	2835.9516799180556	2835.9516799180556	2835.9516799180556	2835.9516799180556	2835.9516799180556	2835.9516799180556	2835.9516799180556	2835.9516799180556	2835.9516799180556	2835.9516799180556	2835.9516799180556	2835.9516799180556	2835.9516799180556	2835.9516799180556	2835.9516799180556	2835.9516799180556	2835.9516799180556	2835.9516799180556	2835.9516799180556	2835.9516799180556	2835.9516799180556	2835.9516799180556	2835.9516799180556
2835.9516799180556	2835.9516799180556	2835.9516799180556	2835.9516799180556	2835.9516799180556	2835.9516799180556	2835.9516799180556	2835.9516799180556	2835.9516799180556	2835.9516799180556	2835.9516799180556	2835.9516799180556	2835.9516799180556	2835.9516799180556	2835.9516799180556	2835.9516799180556	2835.9516799180556	2835.9516799180556	2835.9516799180556	2835.9516799180556	2835.9516799180556	2835.9516799180556	2835.9516799180556	2835.9516799180556	2835.9516799180556	2835.9516799180556	2835.9516799180556	2835.9516799180556	2835.9516799180556	2835.9516799180556
2835.9516799180556	2835.9516799180556	2835.9516799180556	2835.9516799180556	2835.9516799180556	2835.9516799180556	2835.9516799180556	2835.9516799180556	2835.9516799180556	2835.9516799180556	2835.9516799180556	2835.9516799180556	2835.9516799180556	2835.9516799180556	2835.9516799180556	2835.9516799180556	2835.9516799180556	2835.9516799180556	2835.9516799180556	2835.9516799180556	2835.9516799180556	2835.9516799180556	2835.9516799180556	2835.9516799180556	2835.9516799180556	2835.9516799180556	2835.9516799180556	2835.9516799180556	2835.9516799180556	2835.9516799180556
2835.9516799180556	2835.9516799180556	2835.9516799180556	2835.9516799180556	2835.9516799180556	2835.9516799180556	2835.9516799180556	2835.9516799180556	2835.9516799180556	2835.9516799180556	2835.9516799180556	2835.9516799180556	2835.9516799180556	2835.9516799180556	2835.9516799180556	2835.9516799180556	2835.9516799180556	2835.9516799180556	2835.9516799180556	2835.9516799180556	2835.9516799180556	2835.9516799180556	2835.9516799180556	2835.9516799180556	2835.9516799180556	2835.9516799180556	2835.9516799180556	2835.9516799180556	2835.9516799180556	2835.9516799180556
2835.9516799180556	2835.9516799180556	2835.9516799180556	2835.9516799180556	2835.9516799180556	2835.9516799180556	2835.9516799180556	2835.9516799180556	2835.9516799180556	2835.9516799180556	2835.9516799180556	2835.9516799180556	2835.9516799180556	2835.9516799180556	2835.9516799180556	2835.9516799180556	2835.9516799180556	2835.9516799180556	2835.9516799180556	2835.9516799180556	2835.9516799180556	2835.9516799180556	2835.9516799180556	2835.9516799180556	2835.9516799180556	2835.9516799180556	2835.9516799180556	2835.9516799180556	2835.9516799180556	2835.9516799180556
2835.9516799180556	2835.9516799180556	2835.9516799180556	2835.9516799180556	2835.9516799180556	2835.9516799180556	2835.9516799180556	2835.9516799180556	2835.9516799180556	2835.9516799180556	2835.9516799180556	2835.9516799180556	2835.9516799180556	2835.9516799180556	2835.9516799180556	2835.9516799180556	2835.9516799180556	2835.9516799180556	2835.9516799180556	2835.9516799180556	2835.9516799180556	2835.9516799180556	2835.9516799180556	2835.9516799180556	2835.9516799180556	2835.9516799180556	2835.9516799180556	2835.9516799180556	2835.9516799180556	2835.9516799180556
2835.9516799180556	2835.9516799180556	2835.9516799180556	2835.9516799180556	2835.9516799180556	2835.9516799180556	2835.9516799180556	2835.9516799180556	2835.9516799180556	2835.9516799180556	2835.9516799180556	2835.9516799180556	2835.9516799180556	2835.9516799180556	2835.9516799180556	2835.9516799180556	2835.9516799180556	2835.9516799180556	2835.9516799180556	2835.9516799180556	2835.9516799180556	2835.9516799180556	2835.9516799180556	2835.9516799180556	2835.9516799180556	2835.9516799180556	2835.9516799180556	2835.9516799180556	2835.9516799180556	2835.9516799180556
2835.9516799180556	2835.9516799180556	2835.9516799180556	2835.9516799180556	2835.9516799180556	2835.9516799180556	2835.9516799180556	2835.9516799180556	2835.9516799180556	2835.9516799180556	2835.9516799180556	2835.9516799180556	2835.9516799180556	2835.9516799180556	2835.9516799180556	2835.9516799180556	2835.9516799180556	2835.9516799180556	2835.9516799180556	2835.9516799180556	2835.9516799180556	2835.9516799180556	2835.9516799180556	2835.9516799180556	2835.9516799180556	2835.9516799180556	2835.9516799180556	2835.9516799180556	2835.9516799180556	2835.9516799180556
2835.9516799180556	2835.9516799180556	2835.9516799180556	2835.9516799180556	2835.9516799180556	2835.9516799180556	2835.9516799180556	2835.9516799180556	2835.9516799180556	2835.9516799180556	2835.9516799180556	2835.9516799180556	2835.9516799180556	2835.9516799180556	2835.9516799180556	2835.9516799180556	2835.9516799180556	2835.9516799180556	2835.9516799180556	2835.9516799180556	2835.9516799180556	2835.9516799180556	2835.9516799180556	2835.9516799180556	2835.9516799180556	2835.9516799180556	2835.9516799180556	2835.9516799180556	2835.9516799180556	2835.9516799180556
2835.9516799180556	2835.9516799180556	2835.9516799180556	2835.9516799180556	2835.9516799180556	2835.9516799180556	2835.9516799180556	2835.9516799180556	2835.9516799180556	2835.9516799180556	2835.9516799180556	2835.9516799180556	2835.9516799180556	2835.9516799180556	2835.9516799180556	2835.9516799180556	2835.9516799180556	2835.9516799180556	2835.9516799180556	2835.9516799180556	2835.9516799180556	2835.9516799180556	2835.9516799180556	2835.9516799180556	2835.9516799180556	2835.9516799180556	2835.9516799180556	2835.9516799180556	2835.9516799180556	2835.9516799180556
2835.9516799180556	2835.9516799180556	2835.9516799180556	2835.9516799180556	2835.9516799180556	2835.9516799180556	2835.9516799180556	2835.9516799180556	2835.9516799180556	2835.9516799180556	2835.9516799180556	2835.9516799180556	2835.9516799180556	2835.9516799180556	2835.9516799180556	2835.9516799180556	2835.9516799180556	2835.9516799180556	2835.9516799180556	2835.9516799180556	2835.9516799180556	2835.9516799180556	2835.9516799180556	2835.9516799180556	2835.9516799180556	2835.9516799180556	2835.9516799180556	2835.9516799180556	2835.9516799180556	2835.9516799180556
2835.9516799180556	2835.9516799180556	2835.9516799180556	2835.9516799180556	2835.9516799180556	2835.9516799180556	2835.9516799180556	2835.9516799180556	2835.9516799180556	2835.9516799180556	2835.9516799180556	2835.9516799180556	2835.9516799180556	2835.9516799180556	2835.9516799180556	2835.9516799180556	2835.9516799180556	2835.9516799180556	2835.9516799180556	2835.9516799180556	2835.9516799180556	2835.9516799180556	2835.9516799180556	2835.9516799180556	2835.9516799180556	2835.9516799180556	2835.9516799180556	2835.9516799180556	2835.9516799180556	2835.9516799180556
2835.9516799180556	2835.9516799180556	2835.9516799180556	2835.9516799180556	2835.9516799180556	2835.9516799180556	2835.9516799180556	2835.9516799180556	2835.9516799180556	2835.9516799180556	2835.9516799180556	2835.9516799180556	2835.9516799180556	2835.9516799180556	2835.9516799180556	2835.9516799180556	2835.9516799180556	2835.9516799180556	2835.9516799180556	2835.9516799180556	2835.9516799180556	2835.9516799180556	2835.9516799180556	2835.9516799180556	2835.9516799180556	2835.9516799180556	2835.9516799180556	2835.9516799180556	2835.9516799180556	2835.9516799180556
2835.9516799180556	2835.9516799180556	2835.9516799180556	2835.9516799180556	2835.9516799180556	2835.9516799180556	2835.9516799180556	2835.9516799180556	2835.9516799180556	2835.9516799180556	2835.9516799180556	2835.9516799180556	2835.9516799180556	2835.9516799180556	2835.9516799180556	2835.9516799180556	2835.9516799180556	2835.9516799180556	2835.9516799180556	2835.9516799180556	2835.9516799180556	2835.9516799180556	2835.9516799180556	2835.9516799180556	2835.9516799180556	2835.9516799180556	2835.9516799180556	2835.9516799180556	2835.9516799180556	2835.9516799180556
2835.9516799180556	2835.9516799180556	2835.9516799180556	2835.9516799180556	2835.9516799180556	2835.9516799180556	2835.9516799180556	2835.9516799180556	2835.9516799180556	2835.9516799180556	2835.9516799180556	2835.9516799180556	2835.9516799180556	2835.9516799180556	2835.9516799180556	2835.9516799180556	2835.9516799180556	2835.9516799180556	2835.9516799180556	2835.9516799180556	2835.9516799180556	2835.9516799180556	2835.9516799180556	2835.9516799180556	2835.9516799180556	2835.9516799180556	2835.9516799180556	2835.9516799180556	2835.9516799180556	2835.9516799180556
2835.9516799180556	2835.9516799180556	2835.9516799180556	2835.9516799180556	2835.9516799180556	2835.9516799180556	2835.9516799180556	2835.9516799180556	2835.9516799180556	2835.9516799180556	2835.9516799180556	2835.9516799180556	2835.9516799180556	2835.9516799180556	2835.9516799180556	2835.9516799180556	2835.9516799180556	2835.9516799180556	2835.9516799180556	2835.9516799180556	2835.9516799180556	2835.9516799180556	2835.9516799180556	2835.9516799180556	2835.9516799180556	2835.9516799180556	2835.9516799180556	2835.9516799180556	2835.9516799180556	2835.9516799180556
2835.9516799180556	2835.9516799180556	2835.9516799180556	2835.9516799180556	2835.9516799180556	2835.9516799180556	2835.9516799180556	2835.9516799180556	2835.9516799180556	2835.9516799180556	2835.9516799180556	2835.9516799180556	2835.9516799180556	2835.9516799180556	2835.9516799180556	2835.9516799180556	2835.9516799180556	2835.9516799180556	2835.9516799180556	2835.9516799180556	2835.9516799180556	2835.9516799180556	2835.9516799180556	2835.9516799180556	2835.9516799180556	2835.9516799180556	2835.9516799180556	2835.9516799180556	2835.9516799180556	2835.9516799180556
2835.9516799180556	2835.9516799180556	2835.9516799180556	2835.9516799180556	2835.9516799180556	2835.9516799180556	2835.9516799180556	2835.9516799180556	2835.9516799180556	2835.9516799180556	2835.9516799180556	2835.9516799180556	2835.9516799180556	2835.9516799180556	2835.9516799180556	2835.9516799180556	2835.9516799180556	2835.9516799180556	2835.9516799180556	2835.9516799180556	2835.9516799180556	2835.9516799180556	2835.9516799180556	2835.9516799180556	2835.9516799180556	2835.9516799180556	2835.9516799180556	2835.9516799180556	2835.9516799180556	2835.9516799180556
2835.9516799180556	2835.9516799180556	2835.9516799180556	2835.9516799180556	2835.9516799180556	2835.9516799180556	2835.9516799180556	2835.9516799180556	2835.9516799180556	2835.9516799180556	2835.9516799180556	2835.9516799180556	2835.9516799180556	2835.9516799180556	2835.9516799180556	2835.9516799180556	2835.9516799180556	2835.9516799180556	2835.9516799180556	2835.9516799180556	2835.9516799180556	2835.9516799180556	2835.9516799180556	2835.9516799180556	2835.9516799180556	2835.9516799180556	2835.9516799180556	2835.9516799180556	2835.9516799180556	2835.9516799180556
2835.9516799180556	2835.9516799180556	2835.9516799180556	2835.9516799180556	2835.9516799180556	2835.9516799180556	2835.9516799180556	2835.9516799180556	2835.9516799180556	2835.9516799180556	2835.9516799180556	2835.9516799180556	2835.9516799180556	2835.9516799180556	2835.9516799180556	2835.9516799180556	2835.9516799180556	2835.9516799180556	2835.9516799180556	2835.9516799180556	2835.9516799180556	2835.9516799180556	2835.9516799180556	2835.9516799180556	2835.9516799180556	2835.9516799180556	2835.9516799180556	2835.9516799180556	2835.9516799180556	2835.9516799180556
2835.9516799180556	2835.9516799180556	2835.9516799180556	2835.9516799180556	2835.9516799180556	2835.9516799180556	2835.9516799180556	2835.9516799180556	2835.9516799180556	2835.9516799180556	2835.9516799180556	2835.9516799180556	2835.9516799180556	2835.9516799180556	2835.9516799180556	2835.9516799180556	2835.9516799180556	2835.9516799180556	2835.9516799180556	2835.9516799180556	2835.9516799180556	2835.9516799180556	2835.9516799180556	2835.9516799180556	2835.9516799180556	2835.9516799180556	2835.9516799180556	2835.9516799180556	2835.9516799180556	2835.9516799180556
2835.9516799180556	2835.9516799180556	2835.9516799180556	2835.9516799180556	2835.9516799180556	2835.9516799180556	2835.9516799180556	2835.9516799180556	2835.9516799180556	2835.9516799180556	2835.9516799180556	2835.9516799180556	2835.9516799180556	2835.9516799180556	2835.9516799180556	2835.9516799180556	2835.9516799180556	2835.9516799180556	2835.9516799180556	2835.9516799180556	2835.9516799180556	2835.9516799180556	2835.9516799180556	2835.9516799180556	2835.9516799180556	2835.9516799180556	2835.9516799180556	2835.9516799180556	2835.9516799180556	2835.9516799180556
2835.9516799180556	2835.9516799180556	2835.9516799180556	2835.9516799180556	2835.9516799180556	2835.9516799180556	2835.9516799180556	2835.9516799180556	2835.9516799180556	2835.9516799180556	2835.9516799180556	2835.9516799180556	2835.9516799180556	2835.9516799180556	2835.9516799180556	2835.9516799180556	2835.9516799180556	2835.9516799180556	2835.9516799180556	2835.9516799180556	2835.9516799180556	2835.9516799180556	2835.9516799180556	2835.9516799180556	2835.9516799180556	2835.9516799180556	2835.9516799180556	2835.9516799180556	2835.9516799180556	2835.9516799180556
2835.9516799180556	2835.9516799180556	2835.9516799180556	2835.9516799180556	2835.9516799180556	2835.9516799180556	2835.9516799180556	2835.9516799180556	2835.9516799180556	2835.9516799180556	2835.9516799180556	2835.9516799180556	2835.9516799180556	2835.9516799180556	2835.9516799180556	2835.9516799180556	2835.9516799180556	2835.9516799180556	2835.9516799180556	2835.9516799180556	2835.9516799180556	2835.9516799180556	2835.9516799180556	2835.9516799180556	2835.9516799180556	2835.9516799180556	2835.9516799180556	2835.9516799180556	2835.9516799180556	2835.9516799180556
2835.9516799180556	2835.9516799180556	2835.9516799180556	2835.9516799180556	2835.9516799180556	2835.9516799180556	2835.9516799180556	2835.9516799180556	2835.9516799180556	2835.9516799180556	2835.9516799180556	2835.9516799180556	2835.9516799180556	2835.9516799180556	2835.9516799180556	2835.9516799180556	2835.9516799180556	2835.9516799180556	2835.9516799180556	2835.9516799180556	2835.9516799180556	2835.9516799180556	2835.9516799180556	2835.9516799180556	2835.9516799180556	2835.9516799180556	2835.9516799180556	2835.9516799180556	2835.9516799180556	2835.9516799180556
2835.9516799180556	2835.9516799180556	2835.9516799180556	2835.9516799180556	2835.9516799180556	2835.9516799180556	2835.9516799180556	2835.9516799180556	2835.9516799180556	2835.9516799180556	2835.9516799180556	2835.9516799180556	2835.9516799180556	2835.9516799180556	2835.9516799180556	2835.9516799180556	2835.9516799180556	2835.9516799180556	2835.9516799180556	2835.9516799180556	2835.9516799180556	2835.9516799180556	2835.9516799180556	2835.9516799180556	2835.9516799180556	2835.9516799180556	2835.9516799180556	2835.9516799180556	2835.9516799180556	2835.9516799180556
2835.9516799180556	2835.9516799180556	2835.9516799180556	2835.9516799180556	2835.9516799180556	2835.9516799180556	2835.9516799180556	2835.9516799180556	2835.9516799180556	2835.9516799180556	2835.9516799180556	2835.9516799180556	2835.9516799180556	2835.9516799180556	2835.9516799180556	2835.9516799180556	2835.9516799180556	2835.9516799180556	2835.9516799180556	2835.9516799180556	2835.9516799180556	2835.9516799180556	2835.9516799180556	2835.9516799180556	2835.9516799180556	2835.9516799180556	2835.9516799180556	2835.9516799180556	2835.9516799180556	2835.9516799180556
2835.9516799180556	2835.9516799180556	2835.9516799180556	2835.9516799180556	2835.9516799180556	2835.9516799180556	2835.9516799180556	2835.9516799180556	2835.9516799180556	2835.9516799180556	2835.9516799180556	2835.9516799180556	2835.9516799180556	2835.9516799180556	2835.9516799180556	2835.9516799180556	2835.9516799180556	2835.9516799180556	2835.9516799180556	2835.9516799180556	2835.9516799180556	2835.9516799180556	2835.9516799180556	2835.9516799180556	2835.9516799180556	2835.9516799180556	2835.9516799180556	2835.9516799180556	2835.9516799180556	2835.9516799180556
2835.9516799180556	2835.9516799180556	2835.9516799180556	2835.9516799180556	2835.9516799180556	2835.9516799180556	2835.9516799180556	2835.9516799180556	2835.9516799180556	2835.9516799180556	2835.9516799180556	2835.9516799180556	2835.9516799180556	2835.9516799180556	2835.9516799180556	2835.9516799180556	2835.9516799180556	2835.9516799180556	2835.9516799180556	2835.9516799180556	2835.9516799180556	2835.9516799180556	2835.9516799180556	2835.9516799180556	2835.9516799180556	2835.9516799180556	2835.9516799180556	2835.9516799180556	2835.9516799180556	2835.9516799180556
2835.9516799180556	2835.9516799180556	2835.9516799180556	2835.9516799180556	2835.9516799180556	2835.9516799180556	2835.9516799180556	2835.9516799180556	2835.9516799180556	2835.9516799180556	2835.9516799180556	2835.9516799180556	2835.9516799180556	2835.9516799180556	2835.9516799180556	2835.9516799180556	2835.9516799180556	2835.9516799180556	2835.9516799180556	2835.9516799180556	2835.9516799180556	2835.9516799180556	2835.9516799180556	2835.9516799180556	2835.9516799180556	2835.9516799180556	2835.9516799180556	2835.9516799180556	2835.9516799180556	2835.9516799180556
2835.9516799180556	2835.9516799180556	2835.9516799180556	2835.9516799180556	2835.9516799180556	2835.9516799180556	2835.9516799180556	2835.9516799180556	2835.9516799180556	2835.9516799180556	2835.9516799180556	2835.9516799180556	2835.9516799180556	2835.9516799180556	2835.9516799180556	2835.9516799180556	2835.9516799180556	2835.9516799180556	2835.9516799180556	2835.9516799180556	2835.9516799180556	2835.9516799180556	2835.9516799180556	2835.9516799180556	2835.9516799180556	2835.9516799180556	2835.9516799180556	2835.9516799180556	2835.9516799180556	2835.9516799180556
2835.9516799180556	2835.9516799180556	2835.9516799180556	2835.9516799180556	2835.9516799180556	2835.9516799180556	2835.9516799180556	2835.9516799180556	2835.9516799180556	2835.9516799180556	2835.9516799180556	2835.9516799180556	2835.9516799180556	2835.9516799180556	2835.9516799180556	2835.9516799180556	2835.9516799180556	2835.9516799180556	2835.9516799180556	2835.9516799180556	2835.9516799180556	2835.9516799180556	2835.9516799180556	2835.9516799180556	2835.9516799180556	2835.9516799180556	2835.9516799180556	2835.9516799180556	2835.9516799180556	2835.9516799180556
2835.9516799180556	2835.9516799180556	2835.9516799180556	2835.9516799180556	2835.9516799180556	2835.9516799180556	2835.9516799180556	2835.9516799180556	2835.9516799180556	2835.9516799180556	2835.9516799180556	2835.9516799180556	2835.9516799180556	2835.9516799180556	2835.9516799180556	2835.9516799180556	2835.9516799180556	2835.9516799180556	2835.9516799180556	2835.9516799180556	2835.9516799180556	2835.9516799180556	2835.9516799180556	2835.9516799180556	2835.9516799180556	2835.9516799180556	2835.9516799180556	2835.9516799180556	2835.9516799180556	2835.9516799180556
2835.9516799180556	2835.9516799180556	2835.9516799180556	2835.9516799180556	2835.9516799180556	2835.9516799180556	2835.9516799180556	2835.9516799180556	2835.9516799180556	2835.9516799180556	2835.9516799180556	2835.9516799180556	2835.9516799180556	2835.9516799180556	2835.9516799180556	2835.9516799180556	2835.9516799180556	2835.9516799180556	2835.9516799180556	2835.9516799180556	2835.9516799180556	2835.9516799180556	2835.9516799180556	2835.9516799180556	2835.9516799180556	2835.9516799180556	2835.9516799180556	2835.9516799180556	2835.9516799180556	2835.9516799180556
2835.9516799180556	2835.9516799180556	2835.9516799180556	2835.9516799180556	2835.9516799180556	2835.9516799180556	2835.9516799180556	2835.9516799180556	2835.9516799180556	2835.9516799180556	2835.9516799180556	2835.9516799180556	2835.9516799180556	2835.9516799180556	2835.9516799180556	2835.9516799180556	2835.9516799180556	2835.9516799180556	2835.9516799180556	2835.9516799180556	2835.9516799180556	2835.9516799180556	2835.9516799180556	2835.9516799180556	2835.9516799180556	2835.9516799180556	2835.9516799180556	2835.9516799180556	2835.9516799180556	2835.9516799180556
2835.9516799180556	2835.9516799180556	2835.9516799180556	2835.9516799180556	2835.9516799180556	2835.9516799180556	2835.9516799180556	2835.9516799180556	2835.9516799180556	2835.9516799180556	2835.9516799180556	2835.9516799180556	2835.9516799180556	2835.9516799180556	2835.9516799180556	2835.9516799180556	2835.9516799180556	2835.9516799180556	2835.9516799180556	2835.9516799180556	2835.9516799180556	2835.9516799180556	2835.9516799180556	2835.9516799180556	2835.9516799180556	2835.9516799180556	2835.9516799180556	2835.9516799180556	2835.9516799180556	2835.9516799180556
2835.9516799180556	2835.9516799180556	2835.9516799180556	2835.9516799180556	2835.9516799180556	2835.9516799180556	2835.9516799180556	2835.9516799180556	2835.9516799180556	2835.9516799180556	2835.9516799180556	2835.9516799180556	2835.9516799180556	2835.9516799180556	2835.9516799180556	2835.9516799180556	2835.9516799180556	2835.9516799180556	2835.9516799180556	2835.9516799180556	2835.9516799180556	2835.9516799180556	2835.9516799180556	2835.9516799180556	2835.9516799180556	2835.9516799180556	2835.9516799180556	2835.9516799180556	2835.9516799180556	2835.9516799180556
2835.9516799180556	2835.9516799180556	2835.9516799180556	2835.9516799180556	2835.9516799180556	2835.9516799180556	2835.9516799180556	2835.9516799180556	2835.9516799180556	2835.9516799180556	2835.9516799180556	2835.9516799180556	2835.9516799180556	2835.9516799180556	2835.9516799180556	2835.9516799180556	2835.9516799180556	2835.9516799180556	2835.9516799180556	2835.9516799180556	2835.9516799180556	2835.9516799180556	2835.9516799180556	2835.9516799180556	2835.9516799180556	2835.9516799180556	2835.9516799180556	2835.9516799180556	2835.9516799180556	2835.9516799180556
2835.9516799180556	2835.9516799180556	2835.9516799180556	2835.9516799180556	2835.9516799180556	2835.9516799180556	2835.9516799180556	2835.9516799180556	2835.9516799180556	2835.9516799180556	2835.9516799180556	2835.9516799180556	2835.9516799180556	2835.9516799180556	2835.9516799180556	2835.9516799180556	2835.9516799180556	2835.9516799180556	2835.9516799180556	2835.9516799180556	2835.9516799180556	2835.9516799180556	2835.9516799180556	2835.9516799180556	2835.9516799180556	2835.9516799180556	2835.9516799180556	2835.9516799180556	2835.9516799180556	2835.9516799180556
2835.9516799180556	2835.9516799180556	2835.9516799180556	2835.9516799180556	2835.9516799180556	2835.9516799180556	2835.9516799180556	2835.9516799180556	2835.9516799180556	2835.9516799180556	2835.9516799180556	2835.9516799180556	2835.9516799180556	2835.9516799180556	2835.9516799180556	2835.9516799180556	2835.9516799180556	2835.9516799180556	2835.9516799180556	2835.9516799180556	2835.9516799180556	2835.9516799180556	2835.9516799180556	2835.9516799180556	2835.9516799180556	2835.9516799180556	2835.9516799180556	2835.9516799180556	2835.9516799180556	2835.9516799180556
2835.9516799180556	2835.9516799180556	2835.9516799180556	2835.9516799180556	2835.9516799180556	2835.9516799180556	2835.9516799180556	2835.9516799180556	2835.9516799180556	2835.9516799180556	2835.9516799180556	2835.9516799180556	2835.9516799180556	2835.9516799180556	2835.9516799180556	2835.9516799180556	2835.9516799180556	2835.9516799180556	2835.9516799180556	2835.9516799180556	2835.9516799180556	2835.9516799180556	2835.9516799180556	2835.9516799180556	2835.9516799180556	2835.9516799180556	2835.9516799180556	2835.9516799180556	2835.9516799180556	2835.9516799180556
2835.9516799180556	2835.9516799180556	2835.9516799180556	2835.9516799180556	2835.9516799180556	2835.9516799180556	2835.9516799180556	2835.9516799180556	2835.9516799180556	2835.9516799180556	2835.9516799180556	2835.9516799180556	2835.9516799180556	2835.9516799180556	2835.9516799180556	2835.9516799180556	2835.9516799180556	2835.9516799180556	2835.9516799180556	2835.9516799180556	2835.9516799180556	2835.9516799180556	2835.9516799180556	2835.9516799180556	2835.9516799180556	2835.9516799180556	2835.9516799180556	2835.9516799180556	2835.9516799180556	2835.9516799180556
2835.9516799180556	2835.9516799180556	2835.9516799180556	2835.9516799180556	2835.9516799180556	2835.9516799180556	2835.9516799180556	2835.9516799180556	2835.9516799180556	2835.9516799180556	2835.9516799180556	2835.9516799180556	2835.9516799180556	2835.9516799180556	2835.9516799180556	2835.9516799180556	2835.9516799180556	2835.9516799180556	2835.9516799180556	2835.9516799180556	2835.9516799180556	2835.9516799180556	2835.9516799180556	2835.9516799180556	2835.9516799180556	2835.9516799180556	2835.9516799180556	2835.9516799180556	2835.9516799180556	2835.9516799180556
2835.9516799180556	2835.9516799180556	2835.9516799180556	2835.9516799180556	2835.9516799180556	2835.9516799180556	2835.9516799180556	2835.9516799180556	2835.9516799180556	2835.9516799180556	2835.9516799180556	2835.9516799180556	2835.9516799180556	2835.9516799180556	2835.9516799180556	2835.9516799180556	2835.9516799180556	2835.9516799180556	2835.9516799180556	2835.9516799180556	2835.9516799180556	2835.9516799180556	2835.9516799180556	2835.9516799180556	2835.9516799180556	2835.9516799180556	2835.9516799180556	2835.9516799180556	2835.9516799180556	2835.9516799180556
2835.9516799180556	2835.9516799180556	2835.9516799180556	2835.9516799180556	2835.9516799180556	2835.9516799180556	2835.9516799180556	2835.9516799180556	2835.9516799180556	2835.9516799180556	2835.9516799180556	2835.9516799180556	2835.9516799180556	2835.9516799180556	2835.9516799180556	2835.9516799180556	2835.9516799180556	2835.9516799180556	2835.9516799180556	2835.9516799180556	2835.9516799180556	2835.9516799180556	2835.9516799180556	2835.9516799180556	2835.9516799180556	2835.9516799180556	2835.9516799180556	2835.9516799180556	2835.9516799180556	2835.9516799180556
2835.9516799180556	2835.9516799180556	2835.9516799180556	2835.9516799180556	2835.9516799180556	2835.9516799180556	2835.9516799180556	2835.9516799180556	2835.9516799180556	2835.9516799180556	2835.9516799180556	2835.9516799180556	2835.9516799180556	2835.9516799180556	2835.9516799180556	2835.9516799180556	2835.9516799180556	2835.9516799180556	2835.9516799180556	2835.9516799180556	2835.9516799180556	2835.9516799180556	2835.9516799180556	2835.9516799180556	2835.9516799180556	2835.9516799180556	2835.9516799180556	2835.9516799180556	2835.9516799180556	2835.9516799180556
2835.9516799180556	2835.9516799180556	2835.9516799180556	2835.9516799180556	2835.9516799180556	2835.9516799180556	2835.9516799180556	2835.9516799180556	2835.9516799180556	2835.9516799180556	2835.9516799180556	2835.9516799180556	2835.9516799180556	2835.9516799180556	2835.9516799180556	2835.9516799180556	2835.9516799180556	2835.9516799180556	2835.9516799180556	2835.9516799180556	2835.9516799180556	2835.9516799180556	2835.9516799180556	2835.9516799180556	2835.9516799180556	2835.9516799180556	2835.9516799180556	2835.9516799180556	2835.9516799180556	2835.9516799180556
2835.9516799180556	2835.9516799180556	2835.9516799180556	2835.9516799180556	2835.9516799180556	2835.9516799180556	2835.9516799180556	2835.9516799180556	2835.9516799180556	2835.9516799180556	2835.9516799180556	2835.9516799180556	2835.9516799180556	2835.9516799180556	2835.9516799180556	2835.9516799180556	2835.9516799180556	2835.9516799180556	2835.9516799180556	2835.9516799180556	2835.9516799180556	2835.9516799180556	2835.9516799180556	2835.9516799180556	2835.9516799180556	2835.9516799180556	2835.9516799180556	2835.9516799180556	2835.9516799180556	2835.9516799180556
2835.9516799180556	2835.9516799180556	2835.9516799180556	2835.9516799180556	2835.9516799180556	2835.9516799180556	2835.9516799180556	2835.9516799180556	2835.9516799180556	2835.9516799180556	2835.9516799180556	2835.9516799180556	2835.9516799180556	2835.9516799180556	2835.9516799180556	2835.9516799180556	2835.9516799180556	2835.9516799180556	2835.9516799180556	2835.9516799180556	2835.9516799180556	2835.9516799180556	2835.9516799180556	2835.9516799180556	2835.9516799180556	2835.9516799180556	2835.9516799180556	2835.9516799180556	2835.9516799180556	2835.9516799180556
2835.9516799180556	2835.9516799180556	2835.9516799180556	2835.9516799180556	2835.9516799180556	2835.9516799180556	2835.9516799180556	2835.9516799180556	2835.9516799180556	2835.9516799180556	2835.9516799180556	2835.9516799180556	2835.9516799180556	2835.9516799180556	2835.9516799180556	2835.9516799180556	2835.9516799180556	2835.9516799180556	2835.9516799180556	2835.9516799180556	2835.9516799180556	2835.9516799180556	2835.9516799180556	2835.9516799180556	2835.9516799180556	2835.9516799180556	2835.9516799180556	2835.9516799180556	2835.9516799180556	2835.9516799180556
2835.9516799180556	2835.9516799180556	2835.9516799180556	2835.9516799180556	2835.9516799180556	2835.9516799180556	2835.9516799180556	2835.9516799180556	2835.9516799180556	2835.9516799180556	2835.9516799180556	2835.9516799180556	2835.9516799180556	2835.9516799180556	2835.9516799180556	2835.9516799180556	2835.9516799180556	2835.9516799180556	2835.9516799180556	2835.9516799180556	2835.9516799180556	2835.9516799180556	2835.9516799180556	2835.9516799180556	2835.9516799180556	2835.9516799180556	2835.9516799180556	2835.9516799180556	2835.9516799180556	2835.9516799180556
2835.9516799180556	2835.9516799180556	2835.9516799180556	2835.9516799180556	2835.9516799180556	2835.9516799180556	2835.9516799180556	2835.9516799180556	2835.9516799180556	2835.9516799180556	2835.9516799180556	2835.9516799180556	2835.9516799180556	2835.9516799180556	2835.9516799180556	2835.9516799180556	2835.9516799180556	2835.9516799180556	2835.9516799180556	2835.9516799180556	2835.9516799180556	2835.9516799180556	2835.9516799180556	2835.9516799180556	2835.9516799180556	2835.9516799180556	2835.9516799180556	2835.9516799180556	2835.9516799180556	2835.9516799180556
2835.9516799180556	2835.9516799180556	2835.9516799180556	2835.9516799180556	2835.9516799180556	2835.9516799180556	2835.9516799180556	2835.9516799180556	2835.9516799180556	2835.9516799180556	2835.9516799180556	2835.9516799180556	2835.9516799180556	2835.9516799180556	2835.9516799180556	2835.9516799180556	2835.9516799180556	2835.9516799180556	2835.9516799180556	2835.9516799180556	2835.9516799180556	2835.9516799180556	2835.9516799180556	2835.9516799180556	2835.9516799180556	2835.9516799180556	2835.9516799180556	2835.9516799180556	2835.9516799180556	2835.9516799180556
2835.9516799180556	2835.9516799180556	2835.9516799180556	2835.9516799180556	2835.9516799180556	2835.9516799180556	2835.9516799180556	2835.9516799180556	2835.9516799180556	2835.9516799180556	2835.9516799180556	2835.9516799180556	2835.9516799180556	2835.9516799180556	2835.9516799180556	2835.9516799180556	2835.9516799180556	2835.9516799180556	2835.9516799180556	2835.9516799180556	2835.9516799180556	2835.9516799180556	2835.9516799180556	2835.9516799180556	2835.9516799180556	2835.9516799180556	2835.9516799180556	2835.9516799180556	2835.9516799180556	2835.9516799180556
2835.9516799180556	2835.9516799180556	2835.9516799180556	2835.9516799180556	2835.9516799180556	2835.9516799180556	2835.9516799180556	2835.9516799180556	2835.9516799180556	2835.9516799180556	2835.9516799180556	2835.9516799180556	2835.9516799180556	2835.9516799180556	2835.9516799180556	2835.9516799180556	2835.9516799180556	2835.9516799180556	2835.9516799180556	2835.9516799180556	2835.9516799180556	2835.9516799180556	2835.9516799180556	2835.9516799180556	2835.9516799180556	2835.9516799180556	2835.9516799180556	2835.9516799180556	2835.9516799180556	2835.9516799180556
2835.9516799180556	2835.9516799180556	2835.9516799180556	2835.9516799180556	2835.9516799180556	2835.9516799180556	2835.9516799180556	2835.9516799180556	2835.9516799180556	2835.9516799180556	2835.9516799180556	2835.9516799180556	2835.9516799180556	2835.9516799180556	2835.9516799180556	2835.9516799180556	2835.9516799180556	2835.9516799180556	2835.9516799180556	2835.9516799180556	2835.9516799180556	2835.9516799180556	2835.9516799180556	2835.9516799180556	2835.9516799180556	2835.9516799180556	2835.9516799180556	2835.9516799180556	2835.9516799180556	2835.9516799180556
2835.9516799180556	2835.9516799180556	2835.9516799180556	2835.9516799180556	2835.9516799180556	2835.9516799180556	2835.9516799180556	2835.9516799180556	2835.9516799180556	2835.9516799180556	2835.9516799180556	2835.9516799180556	2835.9516799180556	2835.9516799180556	2835.9516799180556	2835.9516799180556	2835.9516799180556	2835.9516799180556	2835.9516799180556	2835.9516799180556	2835.9516799180556	2835.9516799180556	2835.9516799180556	2835.9516799180556	2835.9516799180556	2835.9516799180556	2835.9516799180556	2835.9516799180556	2835.9516799180556	2835.9516799180556
2835.9516799180556	2835.9516799180556	2835.9516799180556	2835.9516799180556	2835.9516799180556	2835.9516799180556	2835.9516799180556	2835.9516799180556	2835.9516799180556	2835.9516799180556	2835.9516799180556	2835.9516799180556	2835.9516799180556	2835.9516799180556	2835.9516799180556	2835.9516799180556	2835.9516799180556	2835.9516799180556	2835.9516799180556	2835.9516799180556	2835.9516799180556	2835.9516799180556	2835.9516799180556	2835.9516799180556	2835.9516799180556	2835.9516799180556	2835.9516799180556	2835.9516799180556	2835.9516799180556	2835.9516799180556
2835.9516799180556	2835.9516799180556	2835.9516799180556	2835.9516799180556	2835.9516799180556	2835.9516799180556	2835.9516799180556	2835.9516799180556	2835.9516799180556	2835.9516799180556	2835.9516799180556	2835.9516799180556	2835.9516799180556	2835.9516799180556	2835.9516799180556	2835.9516799180556	2835.9516799180556	2835.9516799180556	2835.9516799180556	2835.9516799180556	2835.9516799180556	2835.9516799180556	2835.9516799180556	2835.9516799180556	2835.9516799180556	2835.9516799180556	2835.9516799180556	2835.9516799180556	2835.9516799180556	2835.9516799180556
2835.9516799180556	2835.9516799180556	2835.9516799180556	2835.9516799180556	2835.9516799180556	2835.9516799180556	2835.9516799180556	2835.9516799180556	2835.9516799180556	2835.9516799180556	2835.9516799180556	2835.9516799180556	2835.9516799180556	2835.9516799180556	2835.9516799180556	2835.9516799180556	2835.9516799180556	2835.9516799180556	2835.9516799180556	2835.9516799180556	2835.9516799180556	2835.9516799180556	2835.9516799180556	2835.9516799180556	2835.9516799180556	2835.9516799180556	2835.9516799180556	2835.9516799180556	2835.9516799180556	2835.9516799180556
2835.9516799180556	2835.9516799180556	2835.9516799180556	2835.9516799180556	2835.9516799180556	2835.9516799180556	2835.9516799180556	2835.9516799180556	2835.9516799180556	2835.9516799180556	2835.9516799180556	2835.9516799180556	2835.9516799180556	2835.9516799180556	2835.9516799180556	2835.9516799180556	2835.9516799180556	2835.9516799180556	2835.9516799180556	2835.9516799180556	2835.9516799180556	2835.9516799180556	2835.9516799180556	2835.9516799180556	2835.9516799180556	2835.9516799180556	2835.9516799180556	2835.9516799180556	2835.9516799180556	2835.9516799180556
2835.9516799180556	2835.9516799180556	2835.9516799180556	2835.9516799180556	2835.9516799180556	2835.9516799180556	2835.9516799180556	2835.9516799180556	2835.9516799180556	2835.9516799180556	2835.9516799180556	2835.9516799180556	2835.9516799180556	2835.9516799180556	2835.9516799180556	2835.9516799180556	2835.9516799180556	2835.9516799180556	2835.9516799180556	2835.9516799180556	2835.9516799180556	2835.9516799180556	2835.9516799180556	2835.9516799180556	2835.9516799180556	2835.9516799180556	2835.9516799180556	2835.9516799180556	2835.9516799180556	2835.9516799180556
2835.9516799180556	2835.9516799180556	2835.9516799180556	2835.9516799180556	2835.9516799180556	2835.9516799180556	2835.9516799180556	2835.9516799180556	2835.9516799180556	2835.9516799180556	2835.9516799180556	2835.9516799180556	2835.9516799180556	2835.9516799180556	2835.9516799180556	2835.9516799180556	2835.9516799180556	2835.9516799180556	2835.9516799180556	2835.9516799180556	2835.9516799180556	2835.9516799180556	2835.9516799180556	2835.9516799180556	2835.9516799180556	2835.9516799180556	2835.9516799180556	2835.9516799180556	2835.9516799180556	2835.9516799180556
2835.9516799180556	2835.9516799180556	2835.9516799180556	2835.9516799180556	2835.9516799180556	2835.9516799180556	2835.9516799180556	2835.9516799180556	2835.9516799180556	2835.9516799180556	2835.9516799180556	2835.9516799180556	2835.9516799180556	2835.9516799180556	2835.9516799180556	2835.9516799180556	2835.9516799180556	2835.9516799180556	2835.9516799180556	2835.9516799180556	2835.9516799180556	2835.9516799180556	2835.9516799180556	2835.9516799180556	2835.9516799180556	2835.9516799180556	2835.9516799180556	2835.9516799180556	2835.9516799180556	2835.9516799180556
