# Supplementary material for: An improved FOX optimization algorithm using adaptive exploration and exploitation for global optimization
Source: PLoS One. 2025 Sep 18;20(9):e0331965. doi: 10.1371/journal.pone.0331965 (PMC12445531; doi:10.1371/journal.pone.0331965)
Supplement: S2 File — This compressed file contains all the results of the conducted experiments. Each main directory within the archive includes three subdirectories: Analysis, best_fit, and convergence. The best_fit and convergence folders contain the raw experimental data obtained from 30 independent runs. The Analysis folder includes tables and figures derived from these raw results. These files can be used to reproduce and further analyze the results presented in the manuscript. (ZIP) [file pone.0331965.s002.zip › cec2017/convergence/CMAES/C17F14.csv]

trial_1	trial_2	trial_3	trial_4	trial_5	trial_6	trial_7	trial_8	trial_9	trial_10	trial_11	trial_12	trial_13	trial_14	trial_15	trial_16	trial_17	trial_18	trial_19	trial_20	trial_21	trial_22	trial_23	trial_24	trial_25	trial_26	trial_27	trial_28	trial_29	trial_30
18075661311.393562	18075661311.393562	18075661311.393562	18075661311.393562	17184407873.122154	18075661311.393562	18075661311.393562	18075661311.393562	13058790502.371609	18075661311.393562	18075661311.393562	18075661311.393562	9055690696.082684	13302540558.112238	18075661311.393562	18075661311.393562	18075661311.393562	18075661311.393562	18075661311.393562	18075661311.393562	18075661311.393562	18075661311.393562	18075661311.393562	15137356527.555962	18075661311.393562	18075661311.393562	4328978001.918889	18075661311.393562	18075661311.393562	18075661311.393562
18058638691.22713	18058638691.22713	18058638691.22713	18058638691.22713	17184407873.122154	18058638691.22713	18058638691.22713	18058638691.22713	13058790502.371609	18058638691.22713	18058638691.22713	18058638691.22713	9055690696.082684	13302540558.112238	18058638691.22713	18058638691.22713	18058638691.22713	18058638691.22713	18058638691.22713	18058638691.22713	18058638691.22713	18058638691.22713	18058638691.22713	15137356527.555962	18058638691.22713	18058638691.22713	4328978001.918889	18058638691.22713	18058638691.22713	18058638691.22713
18055599617.198364	18055599617.198364	18055599617.198364	18055599617.198364	17184407873.122154	18055599617.198364	18055599617.198364	18055599617.198364	13058790502.371609	18055599617.198364	18055599617.198364	18055599617.198364	9055690696.082684	13302540558.112238	18055599617.198364	18055599617.198364	18055599617.198364	18055599617.198364	18055599617.198364	18055599617.198364	18055599617.198364	18055599617.198364	18055599617.198364	15137356527.555962	18055599617.198364	18055599617.198364	4328978001.918889	18055599617.198364	18055599617.198364	18055599617.198364
18036369504.48417	18036369504.48417	18036369504.48417	18036369504.48417	17184407873.122154	18036369504.48417	18036369504.48417	18036369504.48417	13058790502.371609	18036369504.48417	18036369504.48417	18036369504.48417	9055690696.082684	13302540558.112238	18036369504.48417	18036369504.48417	18036369504.48417	18036369504.48417	18036369504.48417	18036369504.48417	18036369504.48417	18036369504.48417	18036369504.48417	15137356527.555962	18036369504.48417	18036369504.48417	4328978001.918889	18036369504.48417	18036369504.48417	18036369504.48417
18017812221.613525	18017812221.613525	18017812221.613525	18017812221.613525	17184407873.122154	18017812221.613525	18017812221.613525	18017812221.613525	13058790502.371609	18017812221.613525	18017812221.613525	18017812221.613525	9055690696.082684	13302540558.112238	18017812221.613525	18017812221.613525	18017812221.613525	18017812221.613525	18017812221.613525	18017812221.613525	18017812221.613525	18017812221.613525	18017812221.613525	15137356527.555962	18017812221.613525	18017812221.613525	4328978001.918889	18017812221.613525	18017812221.613525	18017812221.613525
18001208490.734932	18001208490.734932	18001208490.734932	18001208490.734932	17184407873.122154	18001208490.734932	18001208490.734932	18001208490.734932	13058790502.371609	18001208490.734932	18001208490.734932	18001208490.734932	9055690696.082684	13302540558.112238	18001208490.734932	18001208490.734932	18001208490.734932	18001208490.734932	18001208490.734932	18001208490.734932	18001208490.734932	18001208490.734932	18001208490.734932	15137356527.555962	18001208490.734932	18001208490.734932	4328978001.918889	18001208490.734932	18001208490.734932	18001208490.734932
17952811373.430077	17952811373.430077	17952811373.430077	17952811373.430077	17184407873.122154	17952811373.430077	17952811373.430077	17952811373.430077	13058790502.371609	17952811373.430077	17952811373.430077	17952811373.430077	9055690696.082684	13302540558.112238	17952811373.430077	17952811373.430077	17952811373.430077	17952811373.430077	17952811373.430077	17952811373.430077	17952811373.430077	17952811373.430077	17952811373.430077	15137356527.555962	17952811373.430077	17952811373.430077	4328978001.918889	17952811373.430077	17952811373.430077	17952811373.430077
17940394707.95942	17940394707.95942	17940394707.95942	17940394707.95942	17184407873.122154	17940394707.95942	17940394707.95942	17940394707.95942	13058790502.371609	17940394707.95942	17940394707.95942	17940394707.95942	9055690696.082684	13302540558.112238	17940394707.95942	17940394707.95942	17940394707.95942	17940394707.95942	17940394707.95942	17940394707.95942	17940394707.95942	17940394707.95942	17940394707.95942	15137356527.555962	17940394707.95942	17940394707.95942	4328978001.918889	17940394707.95942	17940394707.95942	17940394707.95942
17917788464.357956	17917788464.357956	17917788464.357956	17917788464.357956	17184407873.122154	17917788464.357956	17917788464.357956	17917788464.357956	13058790502.371609	17917788464.357956	17917788464.357956	17917788464.357956	9055690696.082684	13302540558.112238	17917788464.357956	17917788464.357956	17917788464.357956	17917788464.357956	17917788464.357956	17917788464.357956	17917788464.357956	17917788464.357956	17917788464.357956	15137356527.555962	17917788464.357956	17917788464.357956	4328978001.918889	17917788464.357956	17917788464.357956	17917788464.357956
17871251369.289948	17871251369.289948	17871251369.289948	17871251369.289948	17184407873.122154	17871251369.289948	17871251369.289948	17871251369.289948	13058790502.371609	17871251369.289948	17871251369.289948	17871251369.289948	9055690696.082684	13302540558.112238	17871251369.289948	17871251369.289948	17871251369.289948	17871251369.289948	17871251369.289948	17871251369.289948	17871251369.289948	17871251369.289948	17871251369.289948	15137356527.555962	17871251369.289948	17871251369.289948	4328978001.918889	17871251369.289948	17871251369.289948	17871251369.289948
17792650701.666233	17792650701.666233	17792650701.666233	17792650701.666233	17184407873.122154	17792650701.666233	17792650701.666233	17792650701.666233	13058790502.371609	17792650701.666233	17792650701.666233	17792650701.666233	9055690696.082684	13302540558.112238	17792650701.666233	17792650701.666233	17792650701.666233	17792650701.666233	17792650701.666233	17792650701.666233	17792650701.666233	17792650701.666233	17792650701.666233	15137356527.555962	17792650701.666233	17792650701.666233	4328978001.918889	17792650701.666233	17792650701.666233	17792650701.666233
17717290296.07731	17717290296.07731	17717290296.07731	17717290296.07731	17184407873.122154	17717290296.07731	17717290296.07731	17717290296.07731	13058790502.371609	17717290296.07731	17717290296.07731	17717290296.07731	9055690696.082684	13302540558.112238	17717290296.07731	17717290296.07731	17717290296.07731	17717290296.07731	17717290296.07731	17717290296.07731	17717290296.07731	17717290296.07731	17717290296.07731	15137356527.555962	17717290296.07731	17717290296.07731	4328978001.918889	17717290296.07731	17717290296.07731	17717290296.07731
17611675019.56176	17611675019.56176	17611675019.56176	17611675019.56176	17184407873.122154	17611675019.56176	17611675019.56176	17611675019.56176	13058790502.371609	17611675019.56176	17611675019.56176	17611675019.56176	9055690696.082684	13302540558.112238	17611675019.56176	17611675019.56176	17611675019.56176	17611675019.56176	17611675019.56176	17611675019.56176	17611675019.56176	17611675019.56176	17611675019.56176	15137356527.555962	17611675019.56176	17611675019.56176	4328978001.918889	17611675019.56176	17611675019.56176	17611675019.56176
17377324784.611332	17377324784.611332	17377324784.611332	17377324784.611332	17184407873.122154	17377324784.611332	17377324784.611332	17377324784.611332	13058790502.371609	17377324784.611332	17377324784.611332	17377324784.611332	9055690696.082684	13302540558.112238	17377324784.611332	17377324784.611332	17377324784.611332	17377324784.611332	17377324784.611332	17377324784.611332	17377324784.611332	17377324784.611332	17377324784.611332	15137356527.555962	17377324784.611332	17377324784.611332	4328978001.918889	17377324784.611332	17377324784.611332	17377324784.611332
17181229174.17765	17181229174.17765	17181229174.17765	17181229174.17765	17181229174.17765	17181229174.17765	17181229174.17765	17181229174.17765	13058790502.371609	17181229174.17765	17181229174.17765	17181229174.17765	9055690696.082684	13302540558.112238	17181229174.17765	17181229174.17765	17181229174.17765	17181229174.17765	17181229174.17765	17181229174.17765	17181229174.17765	17181229174.17765	17181229174.17765	15137356527.555962	17181229174.17765	17181229174.17765	4328978001.918889	17181229174.17765	17181229174.17765	17181229174.17765
16917486242.734707	16917486242.734707	16917486242.734707	16917486242.734707	16917486242.734707	16917486242.734707	16917486242.734707	16917486242.734707	13058790502.371609	16917486242.734707	16917486242.734707	16917486242.734707	9055690696.082684	13302540558.112238	16917486242.734707	16917486242.734707	16917486242.734707	16917486242.734707	16917486242.734707	16917486242.734707	16917486242.734707	16917486242.734707	16917486242.734707	15137356527.555962	16917486242.734707	16917486242.734707	4328978001.918889	16917486242.734707	16917486242.734707	16917486242.734707
16420209481.032732	16420209481.032732	16420209481.032732	16420209481.032732	16420209481.032732	16420209481.032732	16420209481.032732	16420209481.032732	13058790502.371609	16420209481.032732	16420209481.032732	16420209481.032732	9055690696.082684	13302540558.112238	16420209481.032732	16420209481.032732	16420209481.032732	16420209481.032732	16420209481.032732	16420209481.032732	16420209481.032732	16420209481.032732	16420209481.032732	15137356527.555962	16420209481.032732	16420209481.032732	4328978001.918889	16420209481.032732	16420209481.032732	16420209481.032732
16363849843.567184	16363849843.567184	16363849843.567184	16363849843.567184	16363849843.567184	16363849843.567184	16363849843.567184	16363849843.567184	13058790502.371609	16363849843.567184	16363849843.567184	16363849843.567184	9055690696.082684	13302540558.112238	16363849843.567184	16363849843.567184	16363849843.567184	16363849843.567184	16363849843.567184	16363849843.567184	16363849843.567184	16363849843.567184	16363849843.567184	15137356527.555962	16363849843.567184	16363849843.567184	4328978001.918889	16363849843.567184	16363849843.567184	16363849843.567184
15770243630.913277	15770243630.913277	15770243630.913277	15770243630.913277	15770243630.913277	15770243630.913277	15770243630.913277	15770243630.913277	13058790502.371609	15770243630.913277	15770243630.913277	15770243630.913277	9055690696.082684	13302540558.112238	15770243630.913277	15770243630.913277	15770243630.913277	15770243630.913277	15770243630.913277	15770243630.913277	15770243630.913277	15770243630.913277	15770243630.913277	15137356527.555962	15770243630.913277	15770243630.913277	4328978001.918889	15770243630.913277	15770243630.913277	15770243630.913277
14378860934.670975	14378860934.670975	14378860934.670975	14378860934.670975	14378860934.670975	14378860934.670975	14378860934.670975	14378860934.670975	13058790502.371609	14378860934.670975	14378860934.670975	14378860934.670975	9055690696.082684	13302540558.112238	14378860934.670975	14378860934.670975	14378860934.670975	14378860934.670975	14378860934.670975	14378860934.670975	14378860934.670975	14378860934.670975	14378860934.670975	14378860934.670975	14378860934.670975	14378860934.670975	4328978001.918889	14378860934.670975	14378860934.670975	14378860934.670975
13590226737.9575	13590226737.9575	13590226737.9575	13590226737.9575	13590226737.9575	13590226737.9575	13590226737.9575	13590226737.9575	13058790502.371609	13590226737.9575	13590226737.9575	13590226737.9575	9055690696.082684	13302540558.112238	13590226737.9575	13590226737.9575	13590226737.9575	13590226737.9575	13590226737.9575	13590226737.9575	13590226737.9575	13590226737.9575	13590226737.9575	13590226737.9575	13590226737.9575	13590226737.9575	4328978001.918889	13590226737.9575	13590226737.9575	13590226737.9575
13047500169.077929	13047500169.077929	13047500169.077929	13047500169.077929	13047500169.077929	13047500169.077929	13047500169.077929	13047500169.077929	13047500169.077929	13047500169.077929	13047500169.077929	13047500169.077929	9055690696.082684	13047500169.077929	13047500169.077929	13047500169.077929	13047500169.077929	13047500169.077929	13047500169.077929	13047500169.077929	13047500169.077929	13047500169.077929	13047500169.077929	13047500169.077929	13047500169.077929	13047500169.077929	4328978001.918889	13047500169.077929	13047500169.077929	13047500169.077929
11647518649.202362	11647518649.202362	11647518649.202362	11647518649.202362	11647518649.202362	11647518649.202362	11647518649.202362	11647518649.202362	11647518649.202362	11647518649.202362	11647518649.202362	11647518649.202362	9055690696.082684	11647518649.202362	11647518649.202362	11647518649.202362	11647518649.202362	11647518649.202362	11647518649.202362	11647518649.202362	11647518649.202362	11647518649.202362	11647518649.202362	11647518649.202362	11647518649.202362	11647518649.202362	4328978001.918889	11647518649.202362	11647518649.202362	11647518649.202362
10113353446.760273	10113353446.760273	10113353446.760273	10113353446.760273	10113353446.760273	10113353446.760273	10113353446.760273	10113353446.760273	10113353446.760273	10113353446.760273	10113353446.760273	10113353446.760273	9055690696.082684	10113353446.760273	10113353446.760273	10113353446.760273	10113353446.760273	10113353446.760273	10113353446.760273	10113353446.760273	10113353446.760273	10113353446.760273	10113353446.760273	10113353446.760273	10113353446.760273	10113353446.760273	4328978001.918889	10113353446.760273	10113353446.760273	10113353446.760273
7728929512.9883995	7728929512.9883995	7728929512.9883995	7728929512.9883995	7728929512.9883995	7728929512.9883995	7728929512.9883995	7728929512.9883995	7728929512.9883995	7728929512.9883995	7728929512.9883995	7728929512.9883995	7728929512.9883995	7728929512.9883995	7728929512.9883995	7728929512.9883995	7728929512.9883995	7728929512.9883995	7728929512.9883995	7728929512.9883995	7728929512.9883995	7728929512.9883995	7728929512.9883995	7728929512.9883995	7728929512.9883995	7728929512.9883995	4328978001.918889	7728929512.9883995	7728929512.9883995	7728929512.9883995
4281144929.3925753	4281144929.3925753	4281144929.3925753	4281144929.3925753	4281144929.3925753	4281144929.3925753	4281144929.3925753	4281144929.3925753	4281144929.3925753	4281144929.3925753	4281144929.3925753	4281144929.3925753	4281144929.3925753	4281144929.3925753	4281144929.3925753	4281144929.3925753	4281144929.3925753	4281144929.3925753	4281144929.3925753	4281144929.3925753	4281144929.3925753	4281144929.3925753	4281144929.3925753	4281144929.3925753	4281144929.3925753	4281144929.3925753	4281144929.3925753	4281144929.3925753	4281144929.3925753	4281144929.3925753
2567126025.0235596	2567126025.0235596	2567126025.0235596	2567126025.0235596	2567126025.0235596	2567126025.0235596	2567126025.0235596	2567126025.0235596	2567126025.0235596	2567126025.0235596	2567126025.0235596	2567126025.0235596	2567126025.0235596	2567126025.0235596	2567126025.0235596	2567126025.0235596	2567126025.0235596	2567126025.0235596	2567126025.0235596	2567126025.0235596	2567126025.0235596	2567126025.0235596	2567126025.0235596	2567126025.0235596	2567126025.0235596	2567126025.0235596	2567126025.0235596	2567126025.0235596	2567126025.0235596	2567126025.0235596
1339439340.8732615	1339439340.8732615	1339439340.8732615	1339439340.8732615	1339439340.8732615	1339439340.8732615	1339439340.8732615	1339439340.8732615	1339439340.8732615	1339439340.8732615	1339439340.8732615	1339439340.8732615	1339439340.8732615	1339439340.8732615	1339439340.8732615	1339439340.8732615	1339439340.8732615	1339439340.8732615	1339439340.8732615	1339439340.8732615	1339439340.8732615	1339439340.8732615	1339439340.8732615	1339439340.8732615	1339439340.8732615	1339439340.8732615	1339439340.8732615	1339439340.8732615	1339439340.8732615	1339439340.8732615
1107837483.3426228	1107837483.3426228	1107837483.3426228	1107837483.3426228	1107837483.3426228	1107837483.3426228	1107837483.3426228	1107837483.3426228	1107837483.3426228	1107837483.3426228	1107837483.3426228	1107837483.3426228	1107837483.3426228	1107837483.3426228	1107837483.3426228	1107837483.3426228	1107837483.3426228	1107837483.3426228	1107837483.3426228	1107837483.3426228	1107837483.3426228	1107837483.3426228	1107837483.3426228	1107837483.3426228	1107837483.3426228	1107837483.3426228	1107837483.3426228	1107837483.3426228	1107837483.3426228	1107837483.3426228
612801994.7098253	612801994.7098253	612801994.7098253	612801994.7098253	612801994.7098253	612801994.7098253	612801994.7098253	612801994.7098253	612801994.7098253	612801994.7098253	612801994.7098253	612801994.7098253	612801994.7098253	612801994.7098253	612801994.7098253	612801994.7098253	612801994.7098253	612801994.7098253	612801994.7098253	612801994.7098253	612801994.7098253	612801994.7098253	612801994.7098253	612801994.7098253	612801994.7098253	612801994.7098253	612801994.7098253	612801994.7098253	612801994.7098253	612801994.7098253
556142864.3095782	556142864.3095782	556142864.3095782	556142864.3095782	556142864.3095782	556142864.3095782	556142864.3095782	556142864.3095782	556142864.3095782	556142864.3095782	556142864.3095782	556142864.3095782	556142864.3095782	556142864.3095782	556142864.3095782	556142864.3095782	556142864.3095782	556142864.3095782	556142864.3095782	556142864.3095782	556142864.3095782	556142864.3095782	556142864.3095782	556142864.3095782	556142864.3095782	556142864.3095782	556142864.3095782	556142864.3095782	556142864.3095782	556142864.3095782
480419158.80286014	480419158.80286014	480419158.80286014	480419158.80286014	480419158.80286014	480419158.80286014	480419158.80286014	480419158.80286014	480419158.80286014	480419158.80286014	480419158.80286014	480419158.80286014	480419158.80286014	480419158.80286014	480419158.80286014	480419158.80286014	480419158.80286014	480419158.80286014	480419158.80286014	480419158.80286014	480419158.80286014	480419158.80286014	480419158.80286014	480419158.80286014	480419158.80286014	480419158.80286014	480419158.80286014	480419158.80286014	480419158.80286014	480419158.80286014
389860718.06039363	389860718.06039363	389860718.06039363	389860718.06039363	389860718.06039363	389860718.06039363	389860718.06039363	389860718.06039363	389860718.06039363	389860718.06039363	389860718.06039363	389860718.06039363	389860718.06039363	389860718.06039363	389860718.06039363	389860718.06039363	389860718.06039363	389860718.06039363	389860718.06039363	389860718.06039363	389860718.06039363	389860718.06039363	389860718.06039363	389860718.06039363	389860718.06039363	389860718.06039363	389860718.06039363	389860718.06039363	389860718.06039363	389860718.06039363
360527039.61420715	360527039.61420715	360527039.61420715	360527039.61420715	360527039.61420715	360527039.61420715	360527039.61420715	360527039.61420715	360527039.61420715	360527039.61420715	360527039.61420715	360527039.61420715	360527039.61420715	360527039.61420715	360527039.61420715	360527039.61420715	360527039.61420715	360527039.61420715	360527039.61420715	360527039.61420715	360527039.61420715	360527039.61420715	360527039.61420715	360527039.61420715	360527039.61420715	360527039.61420715	360527039.61420715	360527039.61420715	360527039.61420715	360527039.61420715
360527039.61420715	360527039.61420715	360527039.61420715	360527039.61420715	360527039.61420715	360527039.61420715	360527039.61420715	360527039.61420715	360527039.61420715	360527039.61420715	360527039.61420715	360527039.61420715	360527039.61420715	360527039.61420715	360527039.61420715	360527039.61420715	360527039.61420715	360527039.61420715	360527039.61420715	360527039.61420715	360527039.61420715	360527039.61420715	360527039.61420715	360527039.61420715	360527039.61420715	360527039.61420715	360527039.61420715	360527039.61420715	360527039.61420715	360527039.61420715
360527039.61420715	360527039.61420715	360527039.61420715	360527039.61420715	360527039.61420715	360527039.61420715	360527039.61420715	360527039.61420715	360527039.61420715	360527039.61420715	360527039.61420715	360527039.61420715	360527039.61420715	360527039.61420715	360527039.61420715	360527039.61420715	360527039.61420715	360527039.61420715	360527039.61420715	360527039.61420715	360527039.61420715	360527039.61420715	360527039.61420715	360527039.61420715	360527039.61420715	360527039.61420715	360527039.61420715	360527039.61420715	360527039.61420715	360527039.61420715
360527039.61420715	360527039.61420715	360527039.61420715	360527039.61420715	360527039.61420715	360527039.61420715	360527039.61420715	360527039.61420715	360527039.61420715	360527039.61420715	360527039.61420715	360527039.61420715	360527039.61420715	360527039.61420715	360527039.61420715	360527039.61420715	360527039.61420715	360527039.61420715	360527039.61420715	360527039.61420715	360527039.61420715	360527039.61420715	360527039.61420715	360527039.61420715	360527039.61420715	360527039.61420715	360527039.61420715	360527039.61420715	360527039.61420715	360527039.61420715
358252780.1315178	358252780.1315178	358252780.1315178	358252780.1315178	358252780.1315178	358252780.1315178	358252780.1315178	358252780.1315178	358252780.1315178	358252780.1315178	358252780.1315178	358252780.1315178	358252780.1315178	358252780.1315178	358252780.1315178	358252780.1315178	358252780.1315178	358252780.1315178	358252780.1315178	358252780.1315178	358252780.1315178	358252780.1315178	358252780.1315178	358252780.1315178	358252780.1315178	358252780.1315178	358252780.1315178	358252780.1315178	358252780.1315178	358252780.1315178
290363885.8059242	290363885.8059242	290363885.8059242	290363885.8059242	290363885.8059242	290363885.8059242	290363885.8059242	290363885.8059242	290363885.8059242	290363885.8059242	290363885.8059242	290363885.8059242	290363885.8059242	290363885.8059242	290363885.8059242	290363885.8059242	290363885.8059242	290363885.8059242	290363885.8059242	290363885.8059242	290363885.8059242	290363885.8059242	290363885.8059242	290363885.8059242	290363885.8059242	290363885.8059242	290363885.8059242	290363885.8059242	290363885.8059242	290363885.8059242
107406089.17048892	107406089.17048892	107406089.17048892	107406089.17048892	107406089.17048892	107406089.17048892	107406089.17048892	107406089.17048892	107406089.17048892	107406089.17048892	107406089.17048892	107406089.17048892	107406089.17048892	107406089.17048892	107406089.17048892	107406089.17048892	107406089.17048892	107406089.17048892	107406089.17048892	107406089.17048892	107406089.17048892	107406089.17048892	107406089.17048892	107406089.17048892	107406089.17048892	107406089.17048892	107406089.17048892	107406089.17048892	107406089.17048892	107406089.17048892
107406089.17048892	107406089.17048892	107406089.17048892	107406089.17048892	107406089.17048892	107406089.17048892	107406089.17048892	107406089.17048892	107406089.17048892	107406089.17048892	107406089.17048892	107406089.17048892	107406089.17048892	107406089.17048892	107406089.17048892	107406089.17048892	107406089.17048892	107406089.17048892	107406089.17048892	107406089.17048892	107406089.17048892	107406089.17048892	107406089.17048892	107406089.17048892	107406089.17048892	107406089.17048892	107406089.17048892	107406089.17048892	107406089.17048892	107406089.17048892
107406089.17048892	107406089.17048892	107406089.17048892	107406089.17048892	107406089.17048892	107406089.17048892	107406089.17048892	107406089.17048892	107406089.17048892	107406089.17048892	107406089.17048892	107406089.17048892	107406089.17048892	107406089.17048892	107406089.17048892	107406089.17048892	107406089.17048892	107406089.17048892	107406089.17048892	107406089.17048892	107406089.17048892	107406089.17048892	107406089.17048892	107406089.17048892	107406089.17048892	107406089.17048892	107406089.17048892	107406089.17048892	107406089.17048892	107406089.17048892
96425319.44322541	96425319.44322541	96425319.44322541	96425319.44322541	96425319.44322541	96425319.44322541	96425319.44322541	96425319.44322541	96425319.44322541	96425319.44322541	96425319.44322541	96425319.44322541	96425319.44322541	96425319.44322541	96425319.44322541	96425319.44322541	96425319.44322541	96425319.44322541	96425319.44322541	96425319.44322541	96425319.44322541	96425319.44322541	96425319.44322541	96425319.44322541	96425319.44322541	96425319.44322541	96425319.44322541	96425319.44322541	96425319.44322541	96425319.44322541
96425319.44322541	96425319.44322541	96425319.44322541	96425319.44322541	96425319.44322541	96425319.44322541	96425319.44322541	96425319.44322541	96425319.44322541	96425319.44322541	96425319.44322541	96425319.44322541	96425319.44322541	96425319.44322541	96425319.44322541	96425319.44322541	96425319.44322541	96425319.44322541	96425319.44322541	96425319.44322541	96425319.44322541	96425319.44322541	96425319.44322541	96425319.44322541	96425319.44322541	96425319.44322541	96425319.44322541	96425319.44322541	96425319.44322541	96425319.44322541
96425319.44322541	96425319.44322541	96425319.44322541	96425319.44322541	96425319.44322541	96425319.44322541	96425319.44322541	96425319.44322541	96425319.44322541	96425319.44322541	96425319.44322541	96425319.44322541	96425319.44322541	96425319.44322541	96425319.44322541	96425319.44322541	96425319.44322541	96425319.44322541	96425319.44322541	96425319.44322541	96425319.44322541	96425319.44322541	96425319.44322541	96425319.44322541	96425319.44322541	96425319.44322541	96425319.44322541	96425319.44322541	96425319.44322541	96425319.44322541
96425319.44322541	96425319.44322541	96425319.44322541	96425319.44322541	96425319.44322541	96425319.44322541	96425319.44322541	96425319.44322541	96425319.44322541	96425319.44322541	96425319.44322541	96425319.44322541	96425319.44322541	96425319.44322541	96425319.44322541	96425319.44322541	96425319.44322541	96425319.44322541	96425319.44322541	96425319.44322541	96425319.44322541	96425319.44322541	96425319.44322541	96425319.44322541	96425319.44322541	96425319.44322541	96425319.44322541	96425319.44322541	96425319.44322541	96425319.44322541
96425319.44322541	96425319.44322541	96425319.44322541	96425319.44322541	96425319.44322541	96425319.44322541	96425319.44322541	96425319.44322541	96425319.44322541	96425319.44322541	96425319.44322541	96425319.44322541	96425319.44322541	96425319.44322541	96425319.44322541	96425319.44322541	96425319.44322541	96425319.44322541	96425319.44322541	96425319.44322541	96425319.44322541	96425319.44322541	96425319.44322541	96425319.44322541	96425319.44322541	96425319.44322541	96425319.44322541	96425319.44322541	96425319.44322541	96425319.44322541
96425319.44322541	96425319.44322541	96425319.44322541	96425319.44322541	96425319.44322541	96425319.44322541	96425319.44322541	96425319.44322541	96425319.44322541	96425319.44322541	96425319.44322541	96425319.44322541	96425319.44322541	96425319.44322541	96425319.44322541	96425319.44322541	96425319.44322541	96425319.44322541	96425319.44322541	96425319.44322541	96425319.44322541	96425319.44322541	96425319.44322541	96425319.44322541	96425319.44322541	96425319.44322541	96425319.44322541	96425319.44322541	96425319.44322541	96425319.44322541
96425319.44322541	96425319.44322541	96425319.44322541	96425319.44322541	96425319.44322541	96425319.44322541	96425319.44322541	96425319.44322541	96425319.44322541	96425319.44322541	96425319.44322541	96425319.44322541	96425319.44322541	96425319.44322541	96425319.44322541	96425319.44322541	96425319.44322541	96425319.44322541	96425319.44322541	96425319.44322541	96425319.44322541	96425319.44322541	96425319.44322541	96425319.44322541	96425319.44322541	96425319.44322541	96425319.44322541	96425319.44322541	96425319.44322541	96425319.44322541
96425319.44322541	96425319.44322541	96425319.44322541	96425319.44322541	96425319.44322541	96425319.44322541	96425319.44322541	96425319.44322541	96425319.44322541	96425319.44322541	96425319.44322541	96425319.44322541	96425319.44322541	96425319.44322541	96425319.44322541	96425319.44322541	96425319.44322541	96425319.44322541	96425319.44322541	96425319.44322541	96425319.44322541	96425319.44322541	96425319.44322541	96425319.44322541	96425319.44322541	96425319.44322541	96425319.44322541	96425319.44322541	96425319.44322541	96425319.44322541
96425319.44322541	96425319.44322541	96425319.44322541	96425319.44322541	96425319.44322541	96425319.44322541	96425319.44322541	96425319.44322541	96425319.44322541	96425319.44322541	96425319.44322541	96425319.44322541	96425319.44322541	96425319.44322541	96425319.44322541	96425319.44322541	96425319.44322541	96425319.44322541	96425319.44322541	96425319.44322541	96425319.44322541	96425319.44322541	96425319.44322541	96425319.44322541	96425319.44322541	96425319.44322541	96425319.44322541	96425319.44322541	96425319.44322541	96425319.44322541
96425319.44322541	96425319.44322541	96425319.44322541	96425319.44322541	96425319.44322541	96425319.44322541	96425319.44322541	96425319.44322541	96425319.44322541	96425319.44322541	96425319.44322541	96425319.44322541	96425319.44322541	96425319.44322541	96425319.44322541	96425319.44322541	96425319.44322541	96425319.44322541	96425319.44322541	96425319.44322541	96425319.44322541	96425319.44322541	96425319.44322541	96425319.44322541	96425319.44322541	96425319.44322541	96425319.44322541	96425319.44322541	96425319.44322541	96425319.44322541
96425319.44322541	96425319.44322541	96425319.44322541	96425319.44322541	96425319.44322541	96425319.44322541	96425319.44322541	96425319.44322541	96425319.44322541	96425319.44322541	96425319.44322541	96425319.44322541	96425319.44322541	96425319.44322541	96425319.44322541	96425319.44322541	96425319.44322541	96425319.44322541	96425319.44322541	96425319.44322541	96425319.44322541	96425319.44322541	96425319.44322541	96425319.44322541	96425319.44322541	96425319.44322541	96425319.44322541	96425319.44322541	96425319.44322541	96425319.44322541
96425319.44322541	96425319.44322541	96425319.44322541	96425319.44322541	96425319.44322541	96425319.44322541	96425319.44322541	96425319.44322541	96425319.44322541	96425319.44322541	96425319.44322541	96425319.44322541	96425319.44322541	96425319.44322541	96425319.44322541	96425319.44322541	96425319.44322541	96425319.44322541	96425319.44322541	96425319.44322541	96425319.44322541	96425319.44322541	96425319.44322541	96425319.44322541	96425319.44322541	96425319.44322541	96425319.44322541	96425319.44322541	96425319.44322541	96425319.44322541
96425319.44322541	96425319.44322541	96425319.44322541	96425319.44322541	96425319.44322541	96425319.44322541	96425319.44322541	96425319.44322541	96425319.44322541	96425319.44322541	96425319.44322541	96425319.44322541	96425319.44322541	96425319.44322541	96425319.44322541	96425319.44322541	96425319.44322541	96425319.44322541	96425319.44322541	96425319.44322541	96425319.44322541	96425319.44322541	96425319.44322541	96425319.44322541	96425319.44322541	96425319.44322541	96425319.44322541	96425319.44322541	96425319.44322541	96425319.44322541
96425319.44322541	96425319.44322541	96425319.44322541	96425319.44322541	96425319.44322541	96425319.44322541	96425319.44322541	96425319.44322541	96425319.44322541	96425319.44322541	96425319.44322541	96425319.44322541	96425319.44322541	96425319.44322541	96425319.44322541	96425319.44322541	96425319.44322541	96425319.44322541	96425319.44322541	96425319.44322541	96425319.44322541	96425319.44322541	96425319.44322541	96425319.44322541	96425319.44322541	96425319.44322541	96425319.44322541	96425319.44322541	96425319.44322541	96425319.44322541
96425319.44322541	96425319.44322541	96425319.44322541	96425319.44322541	96425319.44322541	96425319.44322541	96425319.44322541	96425319.44322541	96425319.44322541	96425319.44322541	96425319.44322541	96425319.44322541	96425319.44322541	96425319.44322541	96425319.44322541	96425319.44322541	96425319.44322541	96425319.44322541	96425319.44322541	96425319.44322541	96425319.44322541	96425319.44322541	96425319.44322541	96425319.44322541	96425319.44322541	96425319.44322541	96425319.44322541	96425319.44322541	96425319.44322541	96425319.44322541
41875782.6032326	41875782.6032326	41875782.6032326	41875782.6032326	41875782.6032326	41875782.6032326	41875782.6032326	41875782.6032326	41875782.6032326	41875782.6032326	41875782.6032326	41875782.6032326	41875782.6032326	41875782.6032326	41875782.6032326	41875782.6032326	41875782.6032326	41875782.6032326	41875782.6032326	41875782.6032326	41875782.6032326	41875782.6032326	41875782.6032326	41875782.6032326	41875782.6032326	41875782.6032326	41875782.6032326	41875782.6032326	41875782.6032326	41875782.6032326
41875782.6032326	41875782.6032326	41875782.6032326	41875782.6032326	41875782.6032326	41875782.6032326	41875782.6032326	41875782.6032326	41875782.6032326	41875782.6032326	41875782.6032326	41875782.6032326	41875782.6032326	41875782.6032326	41875782.6032326	41875782.6032326	41875782.6032326	41875782.6032326	41875782.6032326	41875782.6032326	41875782.6032326	41875782.6032326	41875782.6032326	41875782.6032326	41875782.6032326	41875782.6032326	41875782.6032326	41875782.6032326	41875782.6032326	41875782.6032326
41875782.6032326	41875782.6032326	41875782.6032326	41875782.6032326	41875782.6032326	41875782.6032326	41875782.6032326	41875782.6032326	41875782.6032326	41875782.6032326	41875782.6032326	41875782.6032326	41875782.6032326	41875782.6032326	41875782.6032326	41875782.6032326	41875782.6032326	41875782.6032326	41875782.6032326	41875782.6032326	41875782.6032326	41875782.6032326	41875782.6032326	41875782.6032326	41875782.6032326	41875782.6032326	41875782.6032326	41875782.6032326	41875782.6032326	41875782.6032326
41875782.6032326	41875782.6032326	41875782.6032326	41875782.6032326	41875782.6032326	41875782.6032326	41875782.6032326	41875782.6032326	41875782.6032326	41875782.6032326	41875782.6032326	41875782.6032326	41875782.6032326	41875782.6032326	41875782.6032326	41875782.6032326	41875782.6032326	41875782.6032326	41875782.6032326	41875782.6032326	41875782.6032326	41875782.6032326	41875782.6032326	41875782.6032326	41875782.6032326	41875782.6032326	41875782.6032326	41875782.6032326	41875782.6032326	41875782.6032326
41875782.6032326	41875782.6032326	41875782.6032326	41875782.6032326	41875782.6032326	41875782.6032326	41875782.6032326	41875782.6032326	41875782.6032326	41875782.6032326	41875782.6032326	41875782.6032326	41875782.6032326	41875782.6032326	41875782.6032326	41875782.6032326	41875782.6032326	41875782.6032326	41875782.6032326	41875782.6032326	41875782.6032326	41875782.6032326	41875782.6032326	41875782.6032326	41875782.6032326	41875782.6032326	41875782.6032326	41875782.6032326	41875782.6032326	41875782.6032326
41875782.6032326	41875782.6032326	41875782.6032326	41875782.6032326	41875782.6032326	41875782.6032326	41875782.6032326	41875782.6032326	41875782.6032326	41875782.6032326	41875782.6032326	41875782.6032326	41875782.6032326	41875782.6032326	41875782.6032326	41875782.6032326	41875782.6032326	41875782.6032326	41875782.6032326	41875782.6032326	41875782.6032326	41875782.6032326	41875782.6032326	41875782.6032326	41875782.6032326	41875782.6032326	41875782.6032326	41875782.6032326	41875782.6032326	41875782.6032326
41875782.6032326	41875782.6032326	41875782.6032326	41875782.6032326	41875782.6032326	41875782.6032326	41875782.6032326	41875782.6032326	41875782.6032326	41875782.6032326	41875782.6032326	41875782.6032326	41875782.6032326	41875782.6032326	41875782.6032326	41875782.6032326	41875782.6032326	41875782.6032326	41875782.6032326	41875782.6032326	41875782.6032326	41875782.6032326	41875782.6032326	41875782.6032326	41875782.6032326	41875782.6032326	41875782.6032326	41875782.6032326	41875782.6032326	41875782.6032326
41875782.6032326	41875782.6032326	41875782.6032326	41875782.6032326	41875782.6032326	41875782.6032326	41875782.6032326	41875782.6032326	41875782.6032326	41875782.6032326	41875782.6032326	41875782.6032326	41875782.6032326	41875782.6032326	41875782.6032326	41875782.6032326	41875782.6032326	41875782.6032326	41875782.6032326	41875782.6032326	41875782.6032326	41875782.6032326	41875782.6032326	41875782.6032326	41875782.6032326	41875782.6032326	41875782.6032326	41875782.6032326	41875782.6032326	41875782.6032326
41875782.6032326	41875782.6032326	41875782.6032326	41875782.6032326	41875782.6032326	41875782.6032326	41875782.6032326	41875782.6032326	41875782.6032326	41875782.6032326	41875782.6032326	41875782.6032326	41875782.6032326	41875782.6032326	41875782.6032326	41875782.6032326	41875782.6032326	41875782.6032326	41875782.6032326	41875782.6032326	41875782.6032326	41875782.6032326	41875782.6032326	41875782.6032326	41875782.6032326	41875782.6032326	41875782.6032326	41875782.6032326	41875782.6032326	41875782.6032326
41875782.6032326	41875782.6032326	41875782.6032326	41875782.6032326	41875782.6032326	41875782.6032326	41875782.6032326	41875782.6032326	41875782.6032326	41875782.6032326	41875782.6032326	41875782.6032326	41875782.6032326	41875782.6032326	41875782.6032326	41875782.6032326	41875782.6032326	41875782.6032326	41875782.6032326	41875782.6032326	41875782.6032326	41875782.6032326	41875782.6032326	41875782.6032326	41875782.6032326	41875782.6032326	41875782.6032326	41875782.6032326	41875782.6032326	41875782.6032326
41875782.6032326	41875782.6032326	41875782.6032326	41875782.6032326	41875782.6032326	41875782.6032326	41875782.6032326	41875782.6032326	41875782.6032326	41875782.6032326	41875782.6032326	41875782.6032326	41875782.6032326	41875782.6032326	41875782.6032326	41875782.6032326	41875782.6032326	41875782.6032326	41875782.6032326	41875782.6032326	41875782.6032326	41875782.6032326	41875782.6032326	41875782.6032326	41875782.6032326	41875782.6032326	41875782.6032326	41875782.6032326	41875782.6032326	41875782.6032326
41875782.6032326	41875782.6032326	41875782.6032326	41875782.6032326	41875782.6032326	41875782.6032326	41875782.6032326	41875782.6032326	41875782.6032326	41875782.6032326	41875782.6032326	41875782.6032326	41875782.6032326	41875782.6032326	41875782.6032326	41875782.6032326	41875782.6032326	41875782.6032326	41875782.6032326	41875782.6032326	41875782.6032326	41875782.6032326	41875782.6032326	41875782.6032326	41875782.6032326	41875782.6032326	41875782.6032326	41875782.6032326	41875782.6032326	41875782.6032326
41875782.6032326	41875782.6032326	41875782.6032326	41875782.6032326	41875782.6032326	41875782.6032326	41875782.6032326	41875782.6032326	41875782.6032326	41875782.6032326	41875782.6032326	41875782.6032326	41875782.6032326	41875782.6032326	41875782.6032326	41875782.6032326	41875782.6032326	41875782.6032326	41875782.6032326	41875782.6032326	41875782.6032326	41875782.6032326	41875782.6032326	41875782.6032326	41875782.6032326	41875782.6032326	41875782.6032326	41875782.6032326	41875782.6032326	41875782.6032326
41875782.6032326	41875782.6032326	41875782.6032326	41875782.6032326	41875782.6032326	41875782.6032326	41875782.6032326	41875782.6032326	41875782.6032326	41875782.6032326	41875782.6032326	41875782.6032326	41875782.6032326	41875782.6032326	41875782.6032326	41875782.6032326	41875782.6032326	41875782.6032326	41875782.6032326	41875782.6032326	41875782.6032326	41875782.6032326	41875782.6032326	41875782.6032326	41875782.6032326	41875782.6032326	41875782.6032326	41875782.6032326	41875782.6032326	41875782.6032326
41875782.6032326	41875782.6032326	41875782.6032326	41875782.6032326	41875782.6032326	41875782.6032326	41875782.6032326	41875782.6032326	41875782.6032326	41875782.6032326	41875782.6032326	41875782.6032326	41875782.6032326	41875782.6032326	41875782.6032326	41875782.6032326	41875782.6032326	41875782.6032326	41875782.6032326	41875782.6032326	41875782.6032326	41875782.6032326	41875782.6032326	41875782.6032326	41875782.6032326	41875782.6032326	41875782.6032326	41875782.6032326	41875782.6032326	41875782.6032326
41875782.6032326	41875782.6032326	41875782.6032326	41875782.6032326	41875782.6032326	41875782.6032326	41875782.6032326	41875782.6032326	41875782.6032326	41875782.6032326	41875782.6032326	41875782.6032326	41875782.6032326	41875782.6032326	41875782.6032326	41875782.6032326	41875782.6032326	41875782.6032326	41875782.6032326	41875782.6032326	41875782.6032326	41875782.6032326	41875782.6032326	41875782.6032326	41875782.6032326	41875782.6032326	41875782.6032326	41875782.6032326	41875782.6032326	41875782.6032326
41875782.6032326	41875782.6032326	41875782.6032326	41875782.6032326	41875782.6032326	41875782.6032326	41875782.6032326	41875782.6032326	41875782.6032326	41875782.6032326	41875782.6032326	41875782.6032326	41875782.6032326	41875782.6032326	41875782.6032326	41875782.6032326	41875782.6032326	41875782.6032326	41875782.6032326	41875782.6032326	41875782.6032326	41875782.6032326	41875782.6032326	41875782.6032326	41875782.6032326	41875782.6032326	41875782.6032326	41875782.6032326	41875782.6032326	41875782.6032326
41875782.6032326	41875782.6032326	41875782.6032326	41875782.6032326	41875782.6032326	41875782.6032326	41875782.6032326	41875782.6032326	41875782.6032326	41875782.6032326	41875782.6032326	41875782.6032326	41875782.6032326	41875782.6032326	41875782.6032326	41875782.6032326	41875782.6032326	41875782.6032326	41875782.6032326	41875782.6032326	41875782.6032326	41875782.6032326	41875782.6032326	41875782.6032326	41875782.6032326	41875782.6032326	41875782.6032326	41875782.6032326	41875782.6032326	41875782.6032326
41875782.6032326	41875782.6032326	41875782.6032326	41875782.6032326	41875782.6032326	41875782.6032326	41875782.6032326	41875782.6032326	41875782.6032326	41875782.6032326	41875782.6032326	41875782.6032326	41875782.6032326	41875782.6032326	41875782.6032326	41875782.6032326	41875782.6032326	41875782.6032326	41875782.6032326	41875782.6032326	41875782.6032326	41875782.6032326	41875782.6032326	41875782.6032326	41875782.6032326	41875782.6032326	41875782.6032326	41875782.6032326	41875782.6032326	41875782.6032326
41875782.6032326	41875782.6032326	41875782.6032326	41875782.6032326	41875782.6032326	41875782.6032326	41875782.6032326	41875782.6032326	41875782.6032326	41875782.6032326	41875782.6032326	41875782.6032326	41875782.6032326	41875782.6032326	41875782.6032326	41875782.6032326	41875782.6032326	41875782.6032326	41875782.6032326	41875782.6032326	41875782.6032326	41875782.6032326	41875782.6032326	41875782.6032326	41875782.6032326	41875782.6032326	41875782.6032326	41875782.6032326	41875782.6032326	41875782.6032326
41875782.6032326	41875782.6032326	41875782.6032326	41875782.6032326	41875782.6032326	41875782.6032326	41875782.6032326	41875782.6032326	41875782.6032326	41875782.6032326	41875782.6032326	41875782.6032326	41875782.6032326	41875782.6032326	41875782.6032326	41875782.6032326	41875782.6032326	41875782.6032326	41875782.6032326	41875782.6032326	41875782.6032326	41875782.6032326	41875782.6032326	41875782.6032326	41875782.6032326	41875782.6032326	41875782.6032326	41875782.6032326	41875782.6032326	41875782.6032326
41875782.6032326	41875782.6032326	41875782.6032326	41875782.6032326	41875782.6032326	41875782.6032326	41875782.6032326	41875782.6032326	41875782.6032326	41875782.6032326	41875782.6032326	41875782.6032326	41875782.6032326	41875782.6032326	41875782.6032326	41875782.6032326	41875782.6032326	41875782.6032326	41875782.6032326	41875782.6032326	41875782.6032326	41875782.6032326	41875782.6032326	41875782.6032326	41875782.6032326	41875782.6032326	41875782.6032326	41875782.6032326	41875782.6032326	41875782.6032326
41875782.6032326	41875782.6032326	41875782.6032326	41875782.6032326	41875782.6032326	41875782.6032326	41875782.6032326	41875782.6032326	41875782.6032326	41875782.6032326	41875782.6032326	41875782.6032326	41875782.6032326	41875782.6032326	41875782.6032326	41875782.6032326	41875782.6032326	41875782.6032326	41875782.6032326	41875782.6032326	41875782.6032326	41875782.6032326	41875782.6032326	41875782.6032326	41875782.6032326	41875782.6032326	41875782.6032326	41875782.6032326	41875782.6032326	41875782.6032326
41875782.6032326	41875782.6032326	41875782.6032326	41875782.6032326	41875782.6032326	41875782.6032326	41875782.6032326	41875782.6032326	41875782.6032326	41875782.6032326	41875782.6032326	41875782.6032326	41875782.6032326	41875782.6032326	41875782.6032326	41875782.6032326	41875782.6032326	41875782.6032326	41875782.6032326	41875782.6032326	41875782.6032326	41875782.6032326	41875782.6032326	41875782.6032326	41875782.6032326	41875782.6032326	41875782.6032326	41875782.6032326	41875782.6032326	41875782.6032326
41875782.6032326	41875782.6032326	41875782.6032326	41875782.6032326	41875782.6032326	41875782.6032326	41875782.6032326	41875782.6032326	41875782.6032326	41875782.6032326	41875782.6032326	41875782.6032326	41875782.6032326	41875782.6032326	41875782.6032326	41875782.6032326	41875782.6032326	41875782.6032326	41875782.6032326	41875782.6032326	41875782.6032326	41875782.6032326	41875782.6032326	41875782.6032326	41875782.6032326	41875782.6032326	41875782.6032326	41875782.6032326	41875782.6032326	41875782.6032326
41875782.6032326	41875782.6032326	41875782.6032326	41875782.6032326	41875782.6032326	41875782.6032326	41875782.6032326	41875782.6032326	41875782.6032326	41875782.6032326	41875782.6032326	41875782.6032326	41875782.6032326	41875782.6032326	41875782.6032326	41875782.6032326	41875782.6032326	41875782.6032326	41875782.6032326	41875782.6032326	41875782.6032326	41875782.6032326	41875782.6032326	41875782.6032326	41875782.6032326	41875782.6032326	41875782.6032326	41875782.6032326	41875782.6032326	41875782.6032326
36309803.10752593	36309803.10752593	36309803.10752593	36309803.10752593	36309803.10752593	36309803.10752593	36309803.10752593	36309803.10752593	36309803.10752593	36309803.10752593	36309803.10752593	36309803.10752593	36309803.10752593	36309803.10752593	36309803.10752593	36309803.10752593	36309803.10752593	36309803.10752593	36309803.10752593	36309803.10752593	36309803.10752593	36309803.10752593	36309803.10752593	36309803.10752593	36309803.10752593	36309803.10752593	36309803.10752593	36309803.10752593	36309803.10752593	36309803.10752593
36309803.10752593	36309803.10752593	36309803.10752593	36309803.10752593	36309803.10752593	36309803.10752593	36309803.10752593	36309803.10752593	36309803.10752593	36309803.10752593	36309803.10752593	36309803.10752593	36309803.10752593	36309803.10752593	36309803.10752593	36309803.10752593	36309803.10752593	36309803.10752593	36309803.10752593	36309803.10752593	36309803.10752593	36309803.10752593	36309803.10752593	36309803.10752593	36309803.10752593	36309803.10752593	36309803.10752593	36309803.10752593	36309803.10752593	36309803.10752593
26114520.76314517	26114520.76314517	26114520.76314517	26114520.76314517	26114520.76314517	26114520.76314517	26114520.76314517	26114520.76314517	26114520.76314517	26114520.76314517	26114520.76314517	26114520.76314517	26114520.76314517	26114520.76314517	26114520.76314517	26114520.76314517	26114520.76314517	26114520.76314517	26114520.76314517	26114520.76314517	26114520.76314517	26114520.76314517	26114520.76314517	26114520.76314517	26114520.76314517	26114520.76314517	26114520.76314517	26114520.76314517	26114520.76314517	26114520.76314517
19513795.635843784	19513795.635843784	19513795.635843784	19513795.635843784	19513795.635843784	19513795.635843784	19513795.635843784	19513795.635843784	19513795.635843784	19513795.635843784	19513795.635843784	19513795.635843784	19513795.635843784	19513795.635843784	19513795.635843784	19513795.635843784	19513795.635843784	19513795.635843784	19513795.635843784	19513795.635843784	19513795.635843784	19513795.635843784	19513795.635843784	19513795.635843784	19513795.635843784	19513795.635843784	19513795.635843784	19513795.635843784	19513795.635843784	19513795.635843784
19513795.635843784	19513795.635843784	19513795.635843784	19513795.635843784	19513795.635843784	19513795.635843784	19513795.635843784	19513795.635843784	19513795.635843784	19513795.635843784	19513795.635843784	19513795.635843784	19513795.635843784	19513795.635843784	19513795.635843784	19513795.635843784	19513795.635843784	19513795.635843784	19513795.635843784	19513795.635843784	19513795.635843784	19513795.635843784	19513795.635843784	19513795.635843784	19513795.635843784	19513795.635843784	19513795.635843784	19513795.635843784	19513795.635843784	19513795.635843784
19513795.635843784	19513795.635843784	19513795.635843784	19513795.635843784	19513795.635843784	19513795.635843784	19513795.635843784	19513795.635843784	19513795.635843784	19513795.635843784	19513795.635843784	19513795.635843784	19513795.635843784	19513795.635843784	19513795.635843784	19513795.635843784	19513795.635843784	19513795.635843784	19513795.635843784	19513795.635843784	19513795.635843784	19513795.635843784	19513795.635843784	19513795.635843784	19513795.635843784	19513795.635843784	19513795.635843784	19513795.635843784	19513795.635843784	19513795.635843784
19513795.635843784	19513795.635843784	19513795.635843784	19513795.635843784	19513795.635843784	19513795.635843784	19513795.635843784	19513795.635843784	19513795.635843784	19513795.635843784	19513795.635843784	19513795.635843784	19513795.635843784	19513795.635843784	19513795.635843784	19513795.635843784	19513795.635843784	19513795.635843784	19513795.635843784	19513795.635843784	19513795.635843784	19513795.635843784	19513795.635843784	19513795.635843784	19513795.635843784	19513795.635843784	19513795.635843784	19513795.635843784	19513795.635843784	19513795.635843784
19513795.635843784	19513795.635843784	19513795.635843784	19513795.635843784	19513795.635843784	19513795.635843784	19513795.635843784	19513795.635843784	19513795.635843784	19513795.635843784	19513795.635843784	19513795.635843784	19513795.635843784	19513795.635843784	19513795.635843784	19513795.635843784	19513795.635843784	19513795.635843784	19513795.635843784	19513795.635843784	19513795.635843784	19513795.635843784	19513795.635843784	19513795.635843784	19513795.635843784	19513795.635843784	19513795.635843784	19513795.635843784	19513795.635843784	19513795.635843784
19513795.635843784	19513795.635843784	19513795.635843784	19513795.635843784	19513795.635843784	19513795.635843784	19513795.635843784	19513795.635843784	19513795.635843784	19513795.635843784	19513795.635843784	19513795.635843784	19513795.635843784	19513795.635843784	19513795.635843784	19513795.635843784	19513795.635843784	19513795.635843784	19513795.635843784	19513795.635843784	19513795.635843784	19513795.635843784	19513795.635843784	19513795.635843784	19513795.635843784	19513795.635843784	19513795.635843784	19513795.635843784	19513795.635843784	19513795.635843784
19513795.635843784	19513795.635843784	19513795.635843784	19513795.635843784	19513795.635843784	19513795.635843784	19513795.635843784	19513795.635843784	19513795.635843784	19513795.635843784	19513795.635843784	19513795.635843784	19513795.635843784	19513795.635843784	19513795.635843784	19513795.635843784	19513795.635843784	19513795.635843784	19513795.635843784	19513795.635843784	19513795.635843784	19513795.635843784	19513795.635843784	19513795.635843784	19513795.635843784	19513795.635843784	19513795.635843784	19513795.635843784	19513795.635843784	19513795.635843784
19513795.635843784	19513795.635843784	19513795.635843784	19513795.635843784	19513795.635843784	19513795.635843784	19513795.635843784	19513795.635843784	19513795.635843784	19513795.635843784	19513795.635843784	19513795.635843784	19513795.635843784	19513795.635843784	19513795.635843784	19513795.635843784	19513795.635843784	19513795.635843784	19513795.635843784	19513795.635843784	19513795.635843784	19513795.635843784	19513795.635843784	19513795.635843784	19513795.635843784	19513795.635843784	19513795.635843784	19513795.635843784	19513795.635843784	19513795.635843784
19513795.635843784	19513795.635843784	19513795.635843784	19513795.635843784	19513795.635843784	19513795.635843784	19513795.635843784	19513795.635843784	19513795.635843784	19513795.635843784	19513795.635843784	19513795.635843784	19513795.635843784	19513795.635843784	19513795.635843784	19513795.635843784	19513795.635843784	19513795.635843784	19513795.635843784	19513795.635843784	19513795.635843784	19513795.635843784	19513795.635843784	19513795.635843784	19513795.635843784	19513795.635843784	19513795.635843784	19513795.635843784	19513795.635843784	19513795.635843784
19513795.635843784	19513795.635843784	19513795.635843784	19513795.635843784	19513795.635843784	19513795.635843784	19513795.635843784	19513795.635843784	19513795.635843784	19513795.635843784	19513795.635843784	19513795.635843784	19513795.635843784	19513795.635843784	19513795.635843784	19513795.635843784	19513795.635843784	19513795.635843784	19513795.635843784	19513795.635843784	19513795.635843784	19513795.635843784	19513795.635843784	19513795.635843784	19513795.635843784	19513795.635843784	19513795.635843784	19513795.635843784	19513795.635843784	19513795.635843784
19513795.635843784	19513795.635843784	19513795.635843784	19513795.635843784	19513795.635843784	19513795.635843784	19513795.635843784	19513795.635843784	19513795.635843784	19513795.635843784	19513795.635843784	19513795.635843784	19513795.635843784	19513795.635843784	19513795.635843784	19513795.635843784	19513795.635843784	19513795.635843784	19513795.635843784	19513795.635843784	19513795.635843784	19513795.635843784	19513795.635843784	19513795.635843784	19513795.635843784	19513795.635843784	19513795.635843784	19513795.635843784	19513795.635843784	19513795.635843784
19513795.635843784	19513795.635843784	19513795.635843784	19513795.635843784	19513795.635843784	19513795.635843784	19513795.635843784	19513795.635843784	19513795.635843784	19513795.635843784	19513795.635843784	19513795.635843784	19513795.635843784	19513795.635843784	19513795.635843784	19513795.635843784	19513795.635843784	19513795.635843784	19513795.635843784	19513795.635843784	19513795.635843784	19513795.635843784	19513795.635843784	19513795.635843784	19513795.635843784	19513795.635843784	19513795.635843784	19513795.635843784	19513795.635843784	19513795.635843784
19513795.635843784	19513795.635843784	19513795.635843784	19513795.635843784	19513795.635843784	19513795.635843784	19513795.635843784	19513795.635843784	19513795.635843784	19513795.635843784	19513795.635843784	19513795.635843784	19513795.635843784	19513795.635843784	19513795.635843784	19513795.635843784	19513795.635843784	19513795.635843784	19513795.635843784	19513795.635843784	19513795.635843784	19513795.635843784	19513795.635843784	19513795.635843784	19513795.635843784	19513795.635843784	19513795.635843784	19513795.635843784	19513795.635843784	19513795.635843784
12914246.44282975	12914246.44282975	12914246.44282975	12914246.44282975	12914246.44282975	12914246.44282975	12914246.44282975	12914246.44282975	12914246.44282975	12914246.44282975	12914246.44282975	12914246.44282975	12914246.44282975	12914246.44282975	12914246.44282975	12914246.44282975	12914246.44282975	12914246.44282975	12914246.44282975	12914246.44282975	12914246.44282975	12914246.44282975	12914246.44282975	12914246.44282975	12914246.44282975	12914246.44282975	12914246.44282975	12914246.44282975	12914246.44282975	12914246.44282975
12914246.44282975	12914246.44282975	12914246.44282975	12914246.44282975	12914246.44282975	12914246.44282975	12914246.44282975	12914246.44282975	12914246.44282975	12914246.44282975	12914246.44282975	12914246.44282975	12914246.44282975	12914246.44282975	12914246.44282975	12914246.44282975	12914246.44282975	12914246.44282975	12914246.44282975	12914246.44282975	12914246.44282975	12914246.44282975	12914246.44282975	12914246.44282975	12914246.44282975	12914246.44282975	12914246.44282975	12914246.44282975	12914246.44282975	12914246.44282975
9058831.743252885	9058831.743252885	9058831.743252885	9058831.743252885	9058831.743252885	9058831.743252885	9058831.743252885	9058831.743252885	9058831.743252885	9058831.743252885	9058831.743252885	9058831.743252885	9058831.743252885	9058831.743252885	9058831.743252885	9058831.743252885	9058831.743252885	9058831.743252885	9058831.743252885	9058831.743252885	9058831.743252885	9058831.743252885	9058831.743252885	9058831.743252885	9058831.743252885	9058831.743252885	9058831.743252885	9058831.743252885	9058831.743252885	9058831.743252885
9058831.743252885	9058831.743252885	9058831.743252885	9058831.743252885	9058831.743252885	9058831.743252885	9058831.743252885	9058831.743252885	9058831.743252885	9058831.743252885	9058831.743252885	9058831.743252885	9058831.743252885	9058831.743252885	9058831.743252885	9058831.743252885	9058831.743252885	9058831.743252885	9058831.743252885	9058831.743252885	9058831.743252885	9058831.743252885	9058831.743252885	9058831.743252885	9058831.743252885	9058831.743252885	9058831.743252885	9058831.743252885	9058831.743252885	9058831.743252885
9058831.743252885	9058831.743252885	9058831.743252885	9058831.743252885	9058831.743252885	9058831.743252885	9058831.743252885	9058831.743252885	9058831.743252885	9058831.743252885	9058831.743252885	9058831.743252885	9058831.743252885	9058831.743252885	9058831.743252885	9058831.743252885	9058831.743252885	9058831.743252885	9058831.743252885	9058831.743252885	9058831.743252885	9058831.743252885	9058831.743252885	9058831.743252885	9058831.743252885	9058831.743252885	9058831.743252885	9058831.743252885	9058831.743252885	9058831.743252885
9058831.743252885	9058831.743252885	9058831.743252885	9058831.743252885	9058831.743252885	9058831.743252885	9058831.743252885	9058831.743252885	9058831.743252885	9058831.743252885	9058831.743252885	9058831.743252885	9058831.743252885	9058831.743252885	9058831.743252885	9058831.743252885	9058831.743252885	9058831.743252885	9058831.743252885	9058831.743252885	9058831.743252885	9058831.743252885	9058831.743252885	9058831.743252885	9058831.743252885	9058831.743252885	9058831.743252885	9058831.743252885	9058831.743252885	9058831.743252885
9058831.743252885	9058831.743252885	9058831.743252885	9058831.743252885	9058831.743252885	9058831.743252885	9058831.743252885	9058831.743252885	9058831.743252885	9058831.743252885	9058831.743252885	9058831.743252885	9058831.743252885	9058831.743252885	9058831.743252885	9058831.743252885	9058831.743252885	9058831.743252885	9058831.743252885	9058831.743252885	9058831.743252885	9058831.743252885	9058831.743252885	9058831.743252885	9058831.743252885	9058831.743252885	9058831.743252885	9058831.743252885	9058831.743252885	9058831.743252885
9058831.743252885	9058831.743252885	9058831.743252885	9058831.743252885	9058831.743252885	9058831.743252885	9058831.743252885	9058831.743252885	9058831.743252885	9058831.743252885	9058831.743252885	9058831.743252885	9058831.743252885	9058831.743252885	9058831.743252885	9058831.743252885	9058831.743252885	9058831.743252885	9058831.743252885	9058831.743252885	9058831.743252885	9058831.743252885	9058831.743252885	9058831.743252885	9058831.743252885	9058831.743252885	9058831.743252885	9058831.743252885	9058831.743252885	9058831.743252885
9058831.743252885	9058831.743252885	9058831.743252885	9058831.743252885	9058831.743252885	9058831.743252885	9058831.743252885	9058831.743252885	9058831.743252885	9058831.743252885	9058831.743252885	9058831.743252885	9058831.743252885	9058831.743252885	9058831.743252885	9058831.743252885	9058831.743252885	9058831.743252885	9058831.743252885	9058831.743252885	9058831.743252885	9058831.743252885	9058831.743252885	9058831.743252885	9058831.743252885	9058831.743252885	9058831.743252885	9058831.743252885	9058831.743252885	9058831.743252885
9058831.743252885	9058831.743252885	9058831.743252885	9058831.743252885	9058831.743252885	9058831.743252885	9058831.743252885	9058831.743252885	9058831.743252885	9058831.743252885	9058831.743252885	9058831.743252885	9058831.743252885	9058831.743252885	9058831.743252885	9058831.743252885	9058831.743252885	9058831.743252885	9058831.743252885	9058831.743252885	9058831.743252885	9058831.743252885	9058831.743252885	9058831.743252885	9058831.743252885	9058831.743252885	9058831.743252885	9058831.743252885	9058831.743252885	9058831.743252885
9058831.743252885	9058831.743252885	9058831.743252885	9058831.743252885	9058831.743252885	9058831.743252885	9058831.743252885	9058831.743252885	9058831.743252885	9058831.743252885	9058831.743252885	9058831.743252885	9058831.743252885	9058831.743252885	9058831.743252885	9058831.743252885	9058831.743252885	9058831.743252885	9058831.743252885	9058831.743252885	9058831.743252885	9058831.743252885	9058831.743252885	9058831.743252885	9058831.743252885	9058831.743252885	9058831.743252885	9058831.743252885	9058831.743252885	9058831.743252885
9058831.743252885	9058831.743252885	9058831.743252885	9058831.743252885	9058831.743252885	9058831.743252885	9058831.743252885	9058831.743252885	9058831.743252885	9058831.743252885	9058831.743252885	9058831.743252885	9058831.743252885	9058831.743252885	9058831.743252885	9058831.743252885	9058831.743252885	9058831.743252885	9058831.743252885	9058831.743252885	9058831.743252885	9058831.743252885	9058831.743252885	9058831.743252885	9058831.743252885	9058831.743252885	9058831.743252885	9058831.743252885	9058831.743252885	9058831.743252885
9058831.743252885	9058831.743252885	9058831.743252885	9058831.743252885	9058831.743252885	9058831.743252885	9058831.743252885	9058831.743252885	9058831.743252885	9058831.743252885	9058831.743252885	9058831.743252885	9058831.743252885	9058831.743252885	9058831.743252885	9058831.743252885	9058831.743252885	9058831.743252885	9058831.743252885	9058831.743252885	9058831.743252885	9058831.743252885	9058831.743252885	9058831.743252885	9058831.743252885	9058831.743252885	9058831.743252885	9058831.743252885	9058831.743252885	9058831.743252885
9058831.743252885	9058831.743252885	9058831.743252885	9058831.743252885	9058831.743252885	9058831.743252885	9058831.743252885	9058831.743252885	9058831.743252885	9058831.743252885	9058831.743252885	9058831.743252885	9058831.743252885	9058831.743252885	9058831.743252885	9058831.743252885	9058831.743252885	9058831.743252885	9058831.743252885	9058831.743252885	9058831.743252885	9058831.743252885	9058831.743252885	9058831.743252885	9058831.743252885	9058831.743252885	9058831.743252885	9058831.743252885	9058831.743252885	9058831.743252885
9058831.743252885	9058831.743252885	9058831.743252885	9058831.743252885	9058831.743252885	9058831.743252885	9058831.743252885	9058831.743252885	9058831.743252885	9058831.743252885	9058831.743252885	9058831.743252885	9058831.743252885	9058831.743252885	9058831.743252885	9058831.743252885	9058831.743252885	9058831.743252885	9058831.743252885	9058831.743252885	9058831.743252885	9058831.743252885	9058831.743252885	9058831.743252885	9058831.743252885	9058831.743252885	9058831.743252885	9058831.743252885	9058831.743252885	9058831.743252885
9058831.743252885	9058831.743252885	9058831.743252885	9058831.743252885	9058831.743252885	9058831.743252885	9058831.743252885	9058831.743252885	9058831.743252885	9058831.743252885	9058831.743252885	9058831.743252885	9058831.743252885	9058831.743252885	9058831.743252885	9058831.743252885	9058831.743252885	9058831.743252885	9058831.743252885	9058831.743252885	9058831.743252885	9058831.743252885	9058831.743252885	9058831.743252885	9058831.743252885	9058831.743252885	9058831.743252885	9058831.743252885	9058831.743252885	9058831.743252885
9058831.743252885	9058831.743252885	9058831.743252885	9058831.743252885	9058831.743252885	9058831.743252885	9058831.743252885	9058831.743252885	9058831.743252885	9058831.743252885	9058831.743252885	9058831.743252885	9058831.743252885	9058831.743252885	9058831.743252885	9058831.743252885	9058831.743252885	9058831.743252885	9058831.743252885	9058831.743252885	9058831.743252885	9058831.743252885	9058831.743252885	9058831.743252885	9058831.743252885	9058831.743252885	9058831.743252885	9058831.743252885	9058831.743252885	9058831.743252885
9058831.743252885	9058831.743252885	9058831.743252885	9058831.743252885	9058831.743252885	9058831.743252885	9058831.743252885	9058831.743252885	9058831.743252885	9058831.743252885	9058831.743252885	9058831.743252885	9058831.743252885	9058831.743252885	9058831.743252885	9058831.743252885	9058831.743252885	9058831.743252885	9058831.743252885	9058831.743252885	9058831.743252885	9058831.743252885	9058831.743252885	9058831.743252885	9058831.743252885	9058831.743252885	9058831.743252885	9058831.743252885	9058831.743252885	9058831.743252885
9058831.743252885	9058831.743252885	9058831.743252885	9058831.743252885	9058831.743252885	9058831.743252885	9058831.743252885	9058831.743252885	9058831.743252885	9058831.743252885	9058831.743252885	9058831.743252885	9058831.743252885	9058831.743252885	9058831.743252885	9058831.743252885	9058831.743252885	9058831.743252885	9058831.743252885	9058831.743252885	9058831.743252885	9058831.743252885	9058831.743252885	9058831.743252885	9058831.743252885	9058831.743252885	9058831.743252885	9058831.743252885	9058831.743252885	9058831.743252885
9058831.743252885	9058831.743252885	9058831.743252885	9058831.743252885	9058831.743252885	9058831.743252885	9058831.743252885	9058831.743252885	9058831.743252885	9058831.743252885	9058831.743252885	9058831.743252885	9058831.743252885	9058831.743252885	9058831.743252885	9058831.743252885	9058831.743252885	9058831.743252885	9058831.743252885	9058831.743252885	9058831.743252885	9058831.743252885	9058831.743252885	9058831.743252885	9058831.743252885	9058831.743252885	9058831.743252885	9058831.743252885	9058831.743252885	9058831.743252885
9058831.743252885	9058831.743252885	9058831.743252885	9058831.743252885	9058831.743252885	9058831.743252885	9058831.743252885	9058831.743252885	9058831.743252885	9058831.743252885	9058831.743252885	9058831.743252885	9058831.743252885	9058831.743252885	9058831.743252885	9058831.743252885	9058831.743252885	9058831.743252885	9058831.743252885	9058831.743252885	9058831.743252885	9058831.743252885	9058831.743252885	9058831.743252885	9058831.743252885	9058831.743252885	9058831.743252885	9058831.743252885	9058831.743252885	9058831.743252885
9058831.743252885	9058831.743252885	9058831.743252885	9058831.743252885	9058831.743252885	9058831.743252885	9058831.743252885	9058831.743252885	9058831.743252885	9058831.743252885	9058831.743252885	9058831.743252885	9058831.743252885	9058831.743252885	9058831.743252885	9058831.743252885	9058831.743252885	9058831.743252885	9058831.743252885	9058831.743252885	9058831.743252885	9058831.743252885	9058831.743252885	9058831.743252885	9058831.743252885	9058831.743252885	9058831.743252885	9058831.743252885	9058831.743252885	9058831.743252885
9058831.743252885	9058831.743252885	9058831.743252885	9058831.743252885	9058831.743252885	9058831.743252885	9058831.743252885	9058831.743252885	9058831.743252885	9058831.743252885	9058831.743252885	9058831.743252885	9058831.743252885	9058831.743252885	9058831.743252885	9058831.743252885	9058831.743252885	9058831.743252885	9058831.743252885	9058831.743252885	9058831.743252885	9058831.743252885	9058831.743252885	9058831.743252885	9058831.743252885	9058831.743252885	9058831.743252885	9058831.743252885	9058831.743252885	9058831.743252885
1000465.3115378361	1000465.3115378361	1000465.3115378361	1000465.3115378361	1000465.3115378361	1000465.3115378361	1000465.3115378361	1000465.3115378361	1000465.3115378361	1000465.3115378361	1000465.3115378361	1000465.3115378361	1000465.3115378361	1000465.3115378361	1000465.3115378361	1000465.3115378361	1000465.3115378361	1000465.3115378361	1000465.3115378361	1000465.3115378361	1000465.3115378361	1000465.3115378361	1000465.3115378361	1000465.3115378361	1000465.3115378361	1000465.3115378361	1000465.3115378361	1000465.3115378361	1000465.3115378361	1000465.3115378361
1000465.3115378361	1000465.3115378361	1000465.3115378361	1000465.3115378361	1000465.3115378361	1000465.3115378361	1000465.3115378361	1000465.3115378361	1000465.3115378361	1000465.3115378361	1000465.3115378361	1000465.3115378361	1000465.3115378361	1000465.3115378361	1000465.3115378361	1000465.3115378361	1000465.3115378361	1000465.3115378361	1000465.3115378361	1000465.3115378361	1000465.3115378361	1000465.3115378361	1000465.3115378361	1000465.3115378361	1000465.3115378361	1000465.3115378361	1000465.3115378361	1000465.3115378361	1000465.3115378361	1000465.3115378361
1000465.3115378361	1000465.3115378361	1000465.3115378361	1000465.3115378361	1000465.3115378361	1000465.3115378361	1000465.3115378361	1000465.3115378361	1000465.3115378361	1000465.3115378361	1000465.3115378361	1000465.3115378361	1000465.3115378361	1000465.3115378361	1000465.3115378361	1000465.3115378361	1000465.3115378361	1000465.3115378361	1000465.3115378361	1000465.3115378361	1000465.3115378361	1000465.3115378361	1000465.3115378361	1000465.3115378361	1000465.3115378361	1000465.3115378361	1000465.3115378361	1000465.3115378361	1000465.3115378361	1000465.3115378361
1000465.3115378361	1000465.3115378361	1000465.3115378361	1000465.3115378361	1000465.3115378361	1000465.3115378361	1000465.3115378361	1000465.3115378361	1000465.3115378361	1000465.3115378361	1000465.3115378361	1000465.3115378361	1000465.3115378361	1000465.3115378361	1000465.3115378361	1000465.3115378361	1000465.3115378361	1000465.3115378361	1000465.3115378361	1000465.3115378361	1000465.3115378361	1000465.3115378361	1000465.3115378361	1000465.3115378361	1000465.3115378361	1000465.3115378361	1000465.3115378361	1000465.3115378361	1000465.3115378361	1000465.3115378361
1000465.3115378361	1000465.3115378361	1000465.3115378361	1000465.3115378361	1000465.3115378361	1000465.3115378361	1000465.3115378361	1000465.3115378361	1000465.3115378361	1000465.3115378361	1000465.3115378361	1000465.3115378361	1000465.3115378361	1000465.3115378361	1000465.3115378361	1000465.3115378361	1000465.3115378361	1000465.3115378361	1000465.3115378361	1000465.3115378361	1000465.3115378361	1000465.3115378361	1000465.3115378361	1000465.3115378361	1000465.3115378361	1000465.3115378361	1000465.3115378361	1000465.3115378361	1000465.3115378361	1000465.3115378361
1000465.3115378361	1000465.3115378361	1000465.3115378361	1000465.3115378361	1000465.3115378361	1000465.3115378361	1000465.3115378361	1000465.3115378361	1000465.3115378361	1000465.3115378361	1000465.3115378361	1000465.3115378361	1000465.3115378361	1000465.3115378361	1000465.3115378361	1000465.3115378361	1000465.3115378361	1000465.3115378361	1000465.3115378361	1000465.3115378361	1000465.3115378361	1000465.3115378361	1000465.3115378361	1000465.3115378361	1000465.3115378361	1000465.3115378361	1000465.3115378361	1000465.3115378361	1000465.3115378361	1000465.3115378361
1000465.3115378361	1000465.3115378361	1000465.3115378361	1000465.3115378361	1000465.3115378361	1000465.3115378361	1000465.3115378361	1000465.3115378361	1000465.3115378361	1000465.3115378361	1000465.3115378361	1000465.3115378361	1000465.3115378361	1000465.3115378361	1000465.3115378361	1000465.3115378361	1000465.3115378361	1000465.3115378361	1000465.3115378361	1000465.3115378361	1000465.3115378361	1000465.3115378361	1000465.3115378361	1000465.3115378361	1000465.3115378361	1000465.3115378361	1000465.3115378361	1000465.3115378361	1000465.3115378361	1000465.3115378361
1000465.3115378361	1000465.3115378361	1000465.3115378361	1000465.3115378361	1000465.3115378361	1000465.3115378361	1000465.3115378361	1000465.3115378361	1000465.3115378361	1000465.3115378361	1000465.3115378361	1000465.3115378361	1000465.3115378361	1000465.3115378361	1000465.3115378361	1000465.3115378361	1000465.3115378361	1000465.3115378361	1000465.3115378361	1000465.3115378361	1000465.3115378361	1000465.3115378361	1000465.3115378361	1000465.3115378361	1000465.3115378361	1000465.3115378361	1000465.3115378361	1000465.3115378361	1000465.3115378361	1000465.3115378361
1000465.3115378361	1000465.3115378361	1000465.3115378361	1000465.3115378361	1000465.3115378361	1000465.3115378361	1000465.3115378361	1000465.3115378361	1000465.3115378361	1000465.3115378361	1000465.3115378361	1000465.3115378361	1000465.3115378361	1000465.3115378361	1000465.3115378361	1000465.3115378361	1000465.3115378361	1000465.3115378361	1000465.3115378361	1000465.3115378361	1000465.3115378361	1000465.3115378361	1000465.3115378361	1000465.3115378361	1000465.3115378361	1000465.3115378361	1000465.3115378361	1000465.3115378361	1000465.3115378361	1000465.3115378361
1000465.3115378361	1000465.3115378361	1000465.3115378361	1000465.3115378361	1000465.3115378361	1000465.3115378361	1000465.3115378361	1000465.3115378361	1000465.3115378361	1000465.3115378361	1000465.3115378361	1000465.3115378361	1000465.3115378361	1000465.3115378361	1000465.3115378361	1000465.3115378361	1000465.3115378361	1000465.3115378361	1000465.3115378361	1000465.3115378361	1000465.3115378361	1000465.3115378361	1000465.3115378361	1000465.3115378361	1000465.3115378361	1000465.3115378361	1000465.3115378361	1000465.3115378361	1000465.3115378361	1000465.3115378361
1000465.3115378361	1000465.3115378361	1000465.3115378361	1000465.3115378361	1000465.3115378361	1000465.3115378361	1000465.3115378361	1000465.3115378361	1000465.3115378361	1000465.3115378361	1000465.3115378361	1000465.3115378361	1000465.3115378361	1000465.3115378361	1000465.3115378361	1000465.3115378361	1000465.3115378361	1000465.3115378361	1000465.3115378361	1000465.3115378361	1000465.3115378361	1000465.3115378361	1000465.3115378361	1000465.3115378361	1000465.3115378361	1000465.3115378361	1000465.3115378361	1000465.3115378361	1000465.3115378361	1000465.3115378361
1000465.3115378361	1000465.3115378361	1000465.3115378361	1000465.3115378361	1000465.3115378361	1000465.3115378361	1000465.3115378361	1000465.3115378361	1000465.3115378361	1000465.3115378361	1000465.3115378361	1000465.3115378361	1000465.3115378361	1000465.3115378361	1000465.3115378361	1000465.3115378361	1000465.3115378361	1000465.3115378361	1000465.3115378361	1000465.3115378361	1000465.3115378361	1000465.3115378361	1000465.3115378361	1000465.3115378361	1000465.3115378361	1000465.3115378361	1000465.3115378361	1000465.3115378361	1000465.3115378361	1000465.3115378361
1000465.3115378361	1000465.3115378361	1000465.3115378361	1000465.3115378361	1000465.3115378361	1000465.3115378361	1000465.3115378361	1000465.3115378361	1000465.3115378361	1000465.3115378361	1000465.3115378361	1000465.3115378361	1000465.3115378361	1000465.3115378361	1000465.3115378361	1000465.3115378361	1000465.3115378361	1000465.3115378361	1000465.3115378361	1000465.3115378361	1000465.3115378361	1000465.3115378361	1000465.3115378361	1000465.3115378361	1000465.3115378361	1000465.3115378361	1000465.3115378361	1000465.3115378361	1000465.3115378361	1000465.3115378361
1000465.3115378361	1000465.3115378361	1000465.3115378361	1000465.3115378361	1000465.3115378361	1000465.3115378361	1000465.3115378361	1000465.3115378361	1000465.3115378361	1000465.3115378361	1000465.3115378361	1000465.3115378361	1000465.3115378361	1000465.3115378361	1000465.3115378361	1000465.3115378361	1000465.3115378361	1000465.3115378361	1000465.3115378361	1000465.3115378361	1000465.3115378361	1000465.3115378361	1000465.3115378361	1000465.3115378361	1000465.3115378361	1000465.3115378361	1000465.3115378361	1000465.3115378361	1000465.3115378361	1000465.3115378361
1000465.3115378361	1000465.3115378361	1000465.3115378361	1000465.3115378361	1000465.3115378361	1000465.3115378361	1000465.3115378361	1000465.3115378361	1000465.3115378361	1000465.3115378361	1000465.3115378361	1000465.3115378361	1000465.3115378361	1000465.3115378361	1000465.3115378361	1000465.3115378361	1000465.3115378361	1000465.3115378361	1000465.3115378361	1000465.3115378361	1000465.3115378361	1000465.3115378361	1000465.3115378361	1000465.3115378361	1000465.3115378361	1000465.3115378361	1000465.3115378361	1000465.3115378361	1000465.3115378361	1000465.3115378361
1000465.3115378361	1000465.3115378361	1000465.3115378361	1000465.3115378361	1000465.3115378361	1000465.3115378361	1000465.3115378361	1000465.3115378361	1000465.3115378361	1000465.3115378361	1000465.3115378361	1000465.3115378361	1000465.3115378361	1000465.3115378361	1000465.3115378361	1000465.3115378361	1000465.3115378361	1000465.3115378361	1000465.3115378361	1000465.3115378361	1000465.3115378361	1000465.3115378361	1000465.3115378361	1000465.3115378361	1000465.3115378361	1000465.3115378361	1000465.3115378361	1000465.3115378361	1000465.3115378361	1000465.3115378361
1000465.3115378361	1000465.3115378361	1000465.3115378361	1000465.3115378361	1000465.3115378361	1000465.3115378361	1000465.3115378361	1000465.3115378361	1000465.3115378361	1000465.3115378361	1000465.3115378361	1000465.3115378361	1000465.3115378361	1000465.3115378361	1000465.3115378361	1000465.3115378361	1000465.3115378361	1000465.3115378361	1000465.3115378361	1000465.3115378361	1000465.3115378361	1000465.3115378361	1000465.3115378361	1000465.3115378361	1000465.3115378361	1000465.3115378361	1000465.3115378361	1000465.3115378361	1000465.3115378361	1000465.3115378361
1000465.3115378361	1000465.3115378361	1000465.3115378361	1000465.3115378361	1000465.3115378361	1000465.3115378361	1000465.3115378361	1000465.3115378361	1000465.3115378361	1000465.3115378361	1000465.3115378361	1000465.3115378361	1000465.3115378361	1000465.3115378361	1000465.3115378361	1000465.3115378361	1000465.3115378361	1000465.3115378361	1000465.3115378361	1000465.3115378361	1000465.3115378361	1000465.3115378361	1000465.3115378361	1000465.3115378361	1000465.3115378361	1000465.3115378361	1000465.3115378361	1000465.3115378361	1000465.3115378361	1000465.3115378361
1000465.3115378361	1000465.3115378361	1000465.3115378361	1000465.3115378361	1000465.3115378361	1000465.3115378361	1000465.3115378361	1000465.3115378361	1000465.3115378361	1000465.3115378361	1000465.3115378361	1000465.3115378361	1000465.3115378361	1000465.3115378361	1000465.3115378361	1000465.3115378361	1000465.3115378361	1000465.3115378361	1000465.3115378361	1000465.3115378361	1000465.3115378361	1000465.3115378361	1000465.3115378361	1000465.3115378361	1000465.3115378361	1000465.3115378361	1000465.3115378361	1000465.3115378361	1000465.3115378361	1000465.3115378361
1000465.3115378361	1000465.3115378361	1000465.3115378361	1000465.3115378361	1000465.3115378361	1000465.3115378361	1000465.3115378361	1000465.3115378361	1000465.3115378361	1000465.3115378361	1000465.3115378361	1000465.3115378361	1000465.3115378361	1000465.3115378361	1000465.3115378361	1000465.3115378361	1000465.3115378361	1000465.3115378361	1000465.3115378361	1000465.3115378361	1000465.3115378361	1000465.3115378361	1000465.3115378361	1000465.3115378361	1000465.3115378361	1000465.3115378361	1000465.3115378361	1000465.3115378361	1000465.3115378361	1000465.3115378361
1000465.3115378361	1000465.3115378361	1000465.3115378361	1000465.3115378361	1000465.3115378361	1000465.3115378361	1000465.3115378361	1000465.3115378361	1000465.3115378361	1000465.3115378361	1000465.3115378361	1000465.3115378361	1000465.3115378361	1000465.3115378361	1000465.3115378361	1000465.3115378361	1000465.3115378361	1000465.3115378361	1000465.3115378361	1000465.3115378361	1000465.3115378361	1000465.3115378361	1000465.3115378361	1000465.3115378361	1000465.3115378361	1000465.3115378361	1000465.3115378361	1000465.3115378361	1000465.3115378361	1000465.3115378361
1000465.3115378361	1000465.3115378361	1000465.3115378361	1000465.3115378361	1000465.3115378361	1000465.3115378361	1000465.3115378361	1000465.3115378361	1000465.3115378361	1000465.3115378361	1000465.3115378361	1000465.3115378361	1000465.3115378361	1000465.3115378361	1000465.3115378361	1000465.3115378361	1000465.3115378361	1000465.3115378361	1000465.3115378361	1000465.3115378361	1000465.3115378361	1000465.3115378361	1000465.3115378361	1000465.3115378361	1000465.3115378361	1000465.3115378361	1000465.3115378361	1000465.3115378361	1000465.3115378361	1000465.3115378361
1000465.3115378361	1000465.3115378361	1000465.3115378361	1000465.3115378361	1000465.3115378361	1000465.3115378361	1000465.3115378361	1000465.3115378361	1000465.3115378361	1000465.3115378361	1000465.3115378361	1000465.3115378361	1000465.3115378361	1000465.3115378361	1000465.3115378361	1000465.3115378361	1000465.3115378361	1000465.3115378361	1000465.3115378361	1000465.3115378361	1000465.3115378361	1000465.3115378361	1000465.3115378361	1000465.3115378361	1000465.3115378361	1000465.3115378361	1000465.3115378361	1000465.3115378361	1000465.3115378361	1000465.3115378361
1000465.3115378361	1000465.3115378361	1000465.3115378361	1000465.3115378361	1000465.3115378361	1000465.3115378361	1000465.3115378361	1000465.3115378361	1000465.3115378361	1000465.3115378361	1000465.3115378361	1000465.3115378361	1000465.3115378361	1000465.3115378361	1000465.3115378361	1000465.3115378361	1000465.3115378361	1000465.3115378361	1000465.3115378361	1000465.3115378361	1000465.3115378361	1000465.3115378361	1000465.3115378361	1000465.3115378361	1000465.3115378361	1000465.3115378361	1000465.3115378361	1000465.3115378361	1000465.3115378361	1000465.3115378361
1000465.3115378361	1000465.3115378361	1000465.3115378361	1000465.3115378361	1000465.3115378361	1000465.3115378361	1000465.3115378361	1000465.3115378361	1000465.3115378361	1000465.3115378361	1000465.3115378361	1000465.3115378361	1000465.3115378361	1000465.3115378361	1000465.3115378361	1000465.3115378361	1000465.3115378361	1000465.3115378361	1000465.3115378361	1000465.3115378361	1000465.3115378361	1000465.3115378361	1000465.3115378361	1000465.3115378361	1000465.3115378361	1000465.3115378361	1000465.3115378361	1000465.3115378361	1000465.3115378361	1000465.3115378361
1000465.3115378361	1000465.3115378361	1000465.3115378361	1000465.3115378361	1000465.3115378361	1000465.3115378361	1000465.3115378361	1000465.3115378361	1000465.3115378361	1000465.3115378361	1000465.3115378361	1000465.3115378361	1000465.3115378361	1000465.3115378361	1000465.3115378361	1000465.3115378361	1000465.3115378361	1000465.3115378361	1000465.3115378361	1000465.3115378361	1000465.3115378361	1000465.3115378361	1000465.3115378361	1000465.3115378361	1000465.3115378361	1000465.3115378361	1000465.3115378361	1000465.3115378361	1000465.3115378361	1000465.3115378361
1000465.3115378361	1000465.3115378361	1000465.3115378361	1000465.3115378361	1000465.3115378361	1000465.3115378361	1000465.3115378361	1000465.3115378361	1000465.3115378361	1000465.3115378361	1000465.3115378361	1000465.3115378361	1000465.3115378361	1000465.3115378361	1000465.3115378361	1000465.3115378361	1000465.3115378361	1000465.3115378361	1000465.3115378361	1000465.3115378361	1000465.3115378361	1000465.3115378361	1000465.3115378361	1000465.3115378361	1000465.3115378361	1000465.3115378361	1000465.3115378361	1000465.3115378361	1000465.3115378361	1000465.3115378361
1000465.3115378361	1000465.3115378361	1000465.3115378361	1000465.3115378361	1000465.3115378361	1000465.3115378361	1000465.3115378361	1000465.3115378361	1000465.3115378361	1000465.3115378361	1000465.3115378361	1000465.3115378361	1000465.3115378361	1000465.3115378361	1000465.3115378361	1000465.3115378361	1000465.3115378361	1000465.3115378361	1000465.3115378361	1000465.3115378361	1000465.3115378361	1000465.3115378361	1000465.3115378361	1000465.3115378361	1000465.3115378361	1000465.3115378361	1000465.3115378361	1000465.3115378361	1000465.3115378361	1000465.3115378361
1000465.3115378361	1000465.3115378361	1000465.3115378361	1000465.3115378361	1000465.3115378361	1000465.3115378361	1000465.3115378361	1000465.3115378361	1000465.3115378361	1000465.3115378361	1000465.3115378361	1000465.3115378361	1000465.3115378361	1000465.3115378361	1000465.3115378361	1000465.3115378361	1000465.3115378361	1000465.3115378361	1000465.3115378361	1000465.3115378361	1000465.3115378361	1000465.3115378361	1000465.3115378361	1000465.3115378361	1000465.3115378361	1000465.3115378361	1000465.3115378361	1000465.3115378361	1000465.3115378361	1000465.3115378361
1000465.3115378361	1000465.3115378361	1000465.3115378361	1000465.3115378361	1000465.3115378361	1000465.3115378361	1000465.3115378361	1000465.3115378361	1000465.3115378361	1000465.3115378361	1000465.3115378361	1000465.3115378361	1000465.3115378361	1000465.3115378361	1000465.3115378361	1000465.3115378361	1000465.3115378361	1000465.3115378361	1000465.3115378361	1000465.3115378361	1000465.3115378361	1000465.3115378361	1000465.3115378361	1000465.3115378361	1000465.3115378361	1000465.3115378361	1000465.3115378361	1000465.3115378361	1000465.3115378361	1000465.3115378361
1000465.3115378361	1000465.3115378361	1000465.3115378361	1000465.3115378361	1000465.3115378361	1000465.3115378361	1000465.3115378361	1000465.3115378361	1000465.3115378361	1000465.3115378361	1000465.3115378361	1000465.3115378361	1000465.3115378361	1000465.3115378361	1000465.3115378361	1000465.3115378361	1000465.3115378361	1000465.3115378361	1000465.3115378361	1000465.3115378361	1000465.3115378361	1000465.3115378361	1000465.3115378361	1000465.3115378361	1000465.3115378361	1000465.3115378361	1000465.3115378361	1000465.3115378361	1000465.3115378361	1000465.3115378361
1000465.3115378361	1000465.3115378361	1000465.3115378361	1000465.3115378361	1000465.3115378361	1000465.3115378361	1000465.3115378361	1000465.3115378361	1000465.3115378361	1000465.3115378361	1000465.3115378361	1000465.3115378361	1000465.3115378361	1000465.3115378361	1000465.3115378361	1000465.3115378361	1000465.3115378361	1000465.3115378361	1000465.3115378361	1000465.3115378361	1000465.3115378361	1000465.3115378361	1000465.3115378361	1000465.3115378361	1000465.3115378361	1000465.3115378361	1000465.3115378361	1000465.3115378361	1000465.3115378361	1000465.3115378361
1000465.3115378361	1000465.3115378361	1000465.3115378361	1000465.3115378361	1000465.3115378361	1000465.3115378361	1000465.3115378361	1000465.3115378361	1000465.3115378361	1000465.3115378361	1000465.3115378361	1000465.3115378361	1000465.3115378361	1000465.3115378361	1000465.3115378361	1000465.3115378361	1000465.3115378361	1000465.3115378361	1000465.3115378361	1000465.3115378361	1000465.3115378361	1000465.3115378361	1000465.3115378361	1000465.3115378361	1000465.3115378361	1000465.3115378361	1000465.3115378361	1000465.3115378361	1000465.3115378361	1000465.3115378361
1000465.3115378361	1000465.3115378361	1000465.3115378361	1000465.3115378361	1000465.3115378361	1000465.3115378361	1000465.3115378361	1000465.3115378361	1000465.3115378361	1000465.3115378361	1000465.3115378361	1000465.3115378361	1000465.3115378361	1000465.3115378361	1000465.3115378361	1000465.3115378361	1000465.3115378361	1000465.3115378361	1000465.3115378361	1000465.3115378361	1000465.3115378361	1000465.3115378361	1000465.3115378361	1000465.3115378361	1000465.3115378361	1000465.3115378361	1000465.3115378361	1000465.3115378361	1000465.3115378361	1000465.3115378361
1000465.3115378361	1000465.3115378361	1000465.3115378361	1000465.3115378361	1000465.3115378361	1000465.3115378361	1000465.3115378361	1000465.3115378361	1000465.3115378361	1000465.3115378361	1000465.3115378361	1000465.3115378361	1000465.3115378361	1000465.3115378361	1000465.3115378361	1000465.3115378361	1000465.3115378361	1000465.3115378361	1000465.3115378361	1000465.3115378361	1000465.3115378361	1000465.3115378361	1000465.3115378361	1000465.3115378361	1000465.3115378361	1000465.3115378361	1000465.3115378361	1000465.3115378361	1000465.3115378361	1000465.3115378361
1000465.3115378361	1000465.3115378361	1000465.3115378361	1000465.3115378361	1000465.3115378361	1000465.3115378361	1000465.3115378361	1000465.3115378361	1000465.3115378361	1000465.3115378361	1000465.3115378361	1000465.3115378361	1000465.3115378361	1000465.3115378361	1000465.3115378361	1000465.3115378361	1000465.3115378361	1000465.3115378361	1000465.3115378361	1000465.3115378361	1000465.3115378361	1000465.3115378361	1000465.3115378361	1000465.3115378361	1000465.3115378361	1000465.3115378361	1000465.3115378361	1000465.3115378361	1000465.3115378361	1000465.3115378361
1000465.3115378361	1000465.3115378361	1000465.3115378361	1000465.3115378361	1000465.3115378361	1000465.3115378361	1000465.3115378361	1000465.3115378361	1000465.3115378361	1000465.3115378361	1000465.3115378361	1000465.3115378361	1000465.3115378361	1000465.3115378361	1000465.3115378361	1000465.3115378361	1000465.3115378361	1000465.3115378361	1000465.3115378361	1000465.3115378361	1000465.3115378361	1000465.3115378361	1000465.3115378361	1000465.3115378361	1000465.3115378361	1000465.3115378361	1000465.3115378361	1000465.3115378361	1000465.3115378361	1000465.3115378361
1000465.3115378361	1000465.3115378361	1000465.3115378361	1000465.3115378361	1000465.3115378361	1000465.3115378361	1000465.3115378361	1000465.3115378361	1000465.3115378361	1000465.3115378361	1000465.3115378361	1000465.3115378361	1000465.3115378361	1000465.3115378361	1000465.3115378361	1000465.3115378361	1000465.3115378361	1000465.3115378361	1000465.3115378361	1000465.3115378361	1000465.3115378361	1000465.3115378361	1000465.3115378361	1000465.3115378361	1000465.3115378361	1000465.3115378361	1000465.3115378361	1000465.3115378361	1000465.3115378361	1000465.3115378361
1000465.3115378361	1000465.3115378361	1000465.3115378361	1000465.3115378361	1000465.3115378361	1000465.3115378361	1000465.3115378361	1000465.3115378361	1000465.3115378361	1000465.3115378361	1000465.3115378361	1000465.3115378361	1000465.3115378361	1000465.3115378361	1000465.3115378361	1000465.3115378361	1000465.3115378361	1000465.3115378361	1000465.3115378361	1000465.3115378361	1000465.3115378361	1000465.3115378361	1000465.3115378361	1000465.3115378361	1000465.3115378361	1000465.3115378361	1000465.3115378361	1000465.3115378361	1000465.3115378361	1000465.3115378361
1000465.3115378361	1000465.3115378361	1000465.3115378361	1000465.3115378361	1000465.3115378361	1000465.3115378361	1000465.3115378361	1000465.3115378361	1000465.3115378361	1000465.3115378361	1000465.3115378361	1000465.3115378361	1000465.3115378361	1000465.3115378361	1000465.3115378361	1000465.3115378361	1000465.3115378361	1000465.3115378361	1000465.3115378361	1000465.3115378361	1000465.3115378361	1000465.3115378361	1000465.3115378361	1000465.3115378361	1000465.3115378361	1000465.3115378361	1000465.3115378361	1000465.3115378361	1000465.3115378361	1000465.3115378361
1000465.3115378361	1000465.3115378361	1000465.3115378361	1000465.3115378361	1000465.3115378361	1000465.3115378361	1000465.3115378361	1000465.3115378361	1000465.3115378361	1000465.3115378361	1000465.3115378361	1000465.3115378361	1000465.3115378361	1000465.3115378361	1000465.3115378361	1000465.3115378361	1000465.3115378361	1000465.3115378361	1000465.3115378361	1000465.3115378361	1000465.3115378361	1000465.3115378361	1000465.3115378361	1000465.3115378361	1000465.3115378361	1000465.3115378361	1000465.3115378361	1000465.3115378361	1000465.3115378361	1000465.3115378361
1000465.3115378361	1000465.3115378361	1000465.3115378361	1000465.3115378361	1000465.3115378361	1000465.3115378361	1000465.3115378361	1000465.3115378361	1000465.3115378361	1000465.3115378361	1000465.3115378361	1000465.3115378361	1000465.3115378361	1000465.3115378361	1000465.3115378361	1000465.3115378361	1000465.3115378361	1000465.3115378361	1000465.3115378361	1000465.3115378361	1000465.3115378361	1000465.3115378361	1000465.3115378361	1000465.3115378361	1000465.3115378361	1000465.3115378361	1000465.3115378361	1000465.3115378361	1000465.3115378361	1000465.3115378361
1000465.3115378361	1000465.3115378361	1000465.3115378361	1000465.3115378361	1000465.3115378361	1000465.3115378361	1000465.3115378361	1000465.3115378361	1000465.3115378361	1000465.3115378361	1000465.3115378361	1000465.3115378361	1000465.3115378361	1000465.3115378361	1000465.3115378361	1000465.3115378361	1000465.3115378361	1000465.3115378361	1000465.3115378361	1000465.3115378361	1000465.3115378361	1000465.3115378361	1000465.3115378361	1000465.3115378361	1000465.3115378361	1000465.3115378361	1000465.3115378361	1000465.3115378361	1000465.3115378361	1000465.3115378361
1000465.3115378361	1000465.3115378361	1000465.3115378361	1000465.3115378361	1000465.3115378361	1000465.3115378361	1000465.3115378361	1000465.3115378361	1000465.3115378361	1000465.3115378361	1000465.3115378361	1000465.3115378361	1000465.3115378361	1000465.3115378361	1000465.3115378361	1000465.3115378361	1000465.3115378361	1000465.3115378361	1000465.3115378361	1000465.3115378361	1000465.3115378361	1000465.3115378361	1000465.3115378361	1000465.3115378361	1000465.3115378361	1000465.3115378361	1000465.3115378361	1000465.3115378361	1000465.3115378361	1000465.3115378361
874661.5236272366	874661.5236272366	874661.5236272366	874661.5236272366	874661.5236272366	874661.5236272366	874661.5236272366	874661.5236272366	874661.5236272366	874661.5236272366	874661.5236272366	874661.5236272366	874661.5236272366	874661.5236272366	874661.5236272366	874661.5236272366	874661.5236272366	874661.5236272366	874661.5236272366	874661.5236272366	874661.5236272366	874661.5236272366	874661.5236272366	874661.5236272366	874661.5236272366	874661.5236272366	874661.5236272366	874661.5236272366	874661.5236272366	874661.5236272366
489104.3522056631	489104.3522056631	489104.3522056631	489104.3522056631	489104.3522056631	489104.3522056631	489104.3522056631	489104.3522056631	489104.3522056631	489104.3522056631	489104.3522056631	489104.3522056631	489104.3522056631	489104.3522056631	489104.3522056631	489104.3522056631	489104.3522056631	489104.3522056631	489104.3522056631	489104.3522056631	489104.3522056631	489104.3522056631	489104.3522056631	489104.3522056631	489104.3522056631	489104.3522056631	489104.3522056631	489104.3522056631	489104.3522056631	489104.3522056631
489104.3522056631	489104.3522056631	489104.3522056631	489104.3522056631	489104.3522056631	489104.3522056631	489104.3522056631	489104.3522056631	489104.3522056631	489104.3522056631	489104.3522056631	489104.3522056631	489104.3522056631	489104.3522056631	489104.3522056631	489104.3522056631	489104.3522056631	489104.3522056631	489104.3522056631	489104.3522056631	489104.3522056631	489104.3522056631	489104.3522056631	489104.3522056631	489104.3522056631	489104.3522056631	489104.3522056631	489104.3522056631	489104.3522056631	489104.3522056631
489104.3522056631	489104.3522056631	489104.3522056631	489104.3522056631	489104.3522056631	489104.3522056631	489104.3522056631	489104.3522056631	489104.3522056631	489104.3522056631	489104.3522056631	489104.3522056631	489104.3522056631	489104.3522056631	489104.3522056631	489104.3522056631	489104.3522056631	489104.3522056631	489104.3522056631	489104.3522056631	489104.3522056631	489104.3522056631	489104.3522056631	489104.3522056631	489104.3522056631	489104.3522056631	489104.3522056631	489104.3522056631	489104.3522056631	489104.3522056631
489104.3522056631	489104.3522056631	489104.3522056631	489104.3522056631	489104.3522056631	489104.3522056631	489104.3522056631	489104.3522056631	489104.3522056631	489104.3522056631	489104.3522056631	489104.3522056631	489104.3522056631	489104.3522056631	489104.3522056631	489104.3522056631	489104.3522056631	489104.3522056631	489104.3522056631	489104.3522056631	489104.3522056631	489104.3522056631	489104.3522056631	489104.3522056631	489104.3522056631	489104.3522056631	489104.3522056631	489104.3522056631	489104.3522056631	489104.3522056631
489104.3522056631	489104.3522056631	489104.3522056631	489104.3522056631	489104.3522056631	489104.3522056631	489104.3522056631	489104.3522056631	489104.3522056631	489104.3522056631	489104.3522056631	489104.3522056631	489104.3522056631	489104.3522056631	489104.3522056631	489104.3522056631	489104.3522056631	489104.3522056631	489104.3522056631	489104.3522056631	489104.3522056631	489104.3522056631	489104.3522056631	489104.3522056631	489104.3522056631	489104.3522056631	489104.3522056631	489104.3522056631	489104.3522056631	489104.3522056631
489104.3522056631	489104.3522056631	489104.3522056631	489104.3522056631	489104.3522056631	489104.3522056631	489104.3522056631	489104.3522056631	489104.3522056631	489104.3522056631	489104.3522056631	489104.3522056631	489104.3522056631	489104.3522056631	489104.3522056631	489104.3522056631	489104.3522056631	489104.3522056631	489104.3522056631	489104.3522056631	489104.3522056631	489104.3522056631	489104.3522056631	489104.3522056631	489104.3522056631	489104.3522056631	489104.3522056631	489104.3522056631	489104.3522056631	489104.3522056631
489104.3522056631	489104.3522056631	489104.3522056631	489104.3522056631	489104.3522056631	489104.3522056631	489104.3522056631	489104.3522056631	489104.3522056631	489104.3522056631	489104.3522056631	489104.3522056631	489104.3522056631	489104.3522056631	489104.3522056631	489104.3522056631	489104.3522056631	489104.3522056631	489104.3522056631	489104.3522056631	489104.3522056631	489104.3522056631	489104.3522056631	489104.3522056631	489104.3522056631	489104.3522056631	489104.3522056631	489104.3522056631	489104.3522056631	489104.3522056631
489104.3522056631	489104.3522056631	489104.3522056631	489104.3522056631	489104.3522056631	489104.3522056631	489104.3522056631	489104.3522056631	489104.3522056631	489104.3522056631	489104.3522056631	489104.3522056631	489104.3522056631	489104.3522056631	489104.3522056631	489104.3522056631	489104.3522056631	489104.3522056631	489104.3522056631	489104.3522056631	489104.3522056631	489104.3522056631	489104.3522056631	489104.3522056631	489104.3522056631	489104.3522056631	489104.3522056631	489104.3522056631	489104.3522056631	489104.3522056631
489104.3522056631	489104.3522056631	489104.3522056631	489104.3522056631	489104.3522056631	489104.3522056631	489104.3522056631	489104.3522056631	489104.3522056631	489104.3522056631	489104.3522056631	489104.3522056631	489104.3522056631	489104.3522056631	489104.3522056631	489104.3522056631	489104.3522056631	489104.3522056631	489104.3522056631	489104.3522056631	489104.3522056631	489104.3522056631	489104.3522056631	489104.3522056631	489104.3522056631	489104.3522056631	489104.3522056631	489104.3522056631	489104.3522056631	489104.3522056631
489104.3522056631	489104.3522056631	489104.3522056631	489104.3522056631	489104.3522056631	489104.3522056631	489104.3522056631	489104.3522056631	489104.3522056631	489104.3522056631	489104.3522056631	489104.3522056631	489104.3522056631	489104.3522056631	489104.3522056631	489104.3522056631	489104.3522056631	489104.3522056631	489104.3522056631	489104.3522056631	489104.3522056631	489104.3522056631	489104.3522056631	489104.3522056631	489104.3522056631	489104.3522056631	489104.3522056631	489104.3522056631	489104.3522056631	489104.3522056631
489104.3522056631	489104.3522056631	489104.3522056631	489104.3522056631	489104.3522056631	489104.3522056631	489104.3522056631	489104.3522056631	489104.3522056631	489104.3522056631	489104.3522056631	489104.3522056631	489104.3522056631	489104.3522056631	489104.3522056631	489104.3522056631	489104.3522056631	489104.3522056631	489104.3522056631	489104.3522056631	489104.3522056631	489104.3522056631	489104.3522056631	489104.3522056631	489104.3522056631	489104.3522056631	489104.3522056631	489104.3522056631	489104.3522056631	489104.3522056631
383506.2991099369	383506.2991099369	383506.2991099369	383506.2991099369	383506.2991099369	383506.2991099369	383506.2991099369	383506.2991099369	383506.2991099369	383506.2991099369	383506.2991099369	383506.2991099369	383506.2991099369	383506.2991099369	383506.2991099369	383506.2991099369	383506.2991099369	383506.2991099369	383506.2991099369	383506.2991099369	383506.2991099369	383506.2991099369	383506.2991099369	383506.2991099369	383506.2991099369	383506.2991099369	383506.2991099369	383506.2991099369	383506.2991099369	383506.2991099369
383506.2991099369	383506.2991099369	383506.2991099369	383506.2991099369	383506.2991099369	383506.2991099369	383506.2991099369	383506.2991099369	383506.2991099369	383506.2991099369	383506.2991099369	383506.2991099369	383506.2991099369	383506.2991099369	383506.2991099369	383506.2991099369	383506.2991099369	383506.2991099369	383506.2991099369	383506.2991099369	383506.2991099369	383506.2991099369	383506.2991099369	383506.2991099369	383506.2991099369	383506.2991099369	383506.2991099369	383506.2991099369	383506.2991099369	383506.2991099369
383506.2991099369	383506.2991099369	383506.2991099369	383506.2991099369	383506.2991099369	383506.2991099369	383506.2991099369	383506.2991099369	383506.2991099369	383506.2991099369	383506.2991099369	383506.2991099369	383506.2991099369	383506.2991099369	383506.2991099369	383506.2991099369	383506.2991099369	383506.2991099369	383506.2991099369	383506.2991099369	383506.2991099369	383506.2991099369	383506.2991099369	383506.2991099369	383506.2991099369	383506.2991099369	383506.2991099369	383506.2991099369	383506.2991099369	383506.2991099369
383506.2991099369	383506.2991099369	383506.2991099369	383506.2991099369	383506.2991099369	383506.2991099369	383506.2991099369	383506.2991099369	383506.2991099369	383506.2991099369	383506.2991099369	383506.2991099369	383506.2991099369	383506.2991099369	383506.2991099369	383506.2991099369	383506.2991099369	383506.2991099369	383506.2991099369	383506.2991099369	383506.2991099369	383506.2991099369	383506.2991099369	383506.2991099369	383506.2991099369	383506.2991099369	383506.2991099369	383506.2991099369	383506.2991099369	383506.2991099369
254578.49128420342	254578.49128420342	254578.49128420342	254578.49128420342	254578.49128420342	254578.49128420342	254578.49128420342	254578.49128420342	254578.49128420342	254578.49128420342	254578.49128420342	254578.49128420342	254578.49128420342	254578.49128420342	254578.49128420342	254578.49128420342	254578.49128420342	254578.49128420342	254578.49128420342	254578.49128420342	254578.49128420342	254578.49128420342	254578.49128420342	254578.49128420342	254578.49128420342	254578.49128420342	254578.49128420342	254578.49128420342	254578.49128420342	254578.49128420342
254578.49128420342	254578.49128420342	254578.49128420342	254578.49128420342	254578.49128420342	254578.49128420342	254578.49128420342	254578.49128420342	254578.49128420342	254578.49128420342	254578.49128420342	254578.49128420342	254578.49128420342	254578.49128420342	254578.49128420342	254578.49128420342	254578.49128420342	254578.49128420342	254578.49128420342	254578.49128420342	254578.49128420342	254578.49128420342	254578.49128420342	254578.49128420342	254578.49128420342	254578.49128420342	254578.49128420342	254578.49128420342	254578.49128420342	254578.49128420342
254578.49128420342	254578.49128420342	254578.49128420342	254578.49128420342	254578.49128420342	254578.49128420342	254578.49128420342	254578.49128420342	254578.49128420342	254578.49128420342	254578.49128420342	254578.49128420342	254578.49128420342	254578.49128420342	254578.49128420342	254578.49128420342	254578.49128420342	254578.49128420342	254578.49128420342	254578.49128420342	254578.49128420342	254578.49128420342	254578.49128420342	254578.49128420342	254578.49128420342	254578.49128420342	254578.49128420342	254578.49128420342	254578.49128420342	254578.49128420342
254578.49128420342	254578.49128420342	254578.49128420342	254578.49128420342	254578.49128420342	254578.49128420342	254578.49128420342	254578.49128420342	254578.49128420342	254578.49128420342	254578.49128420342	254578.49128420342	254578.49128420342	254578.49128420342	254578.49128420342	254578.49128420342	254578.49128420342	254578.49128420342	254578.49128420342	254578.49128420342	254578.49128420342	254578.49128420342	254578.49128420342	254578.49128420342	254578.49128420342	254578.49128420342	254578.49128420342	254578.49128420342	254578.49128420342	254578.49128420342
254578.49128420342	254578.49128420342	254578.49128420342	254578.49128420342	254578.49128420342	254578.49128420342	254578.49128420342	254578.49128420342	254578.49128420342	254578.49128420342	254578.49128420342	254578.49128420342	254578.49128420342	254578.49128420342	254578.49128420342	254578.49128420342	254578.49128420342	254578.49128420342	254578.49128420342	254578.49128420342	254578.49128420342	254578.49128420342	254578.49128420342	254578.49128420342	254578.49128420342	254578.49128420342	254578.49128420342	254578.49128420342	254578.49128420342	254578.49128420342
254578.49128420342	254578.49128420342	254578.49128420342	254578.49128420342	254578.49128420342	254578.49128420342	254578.49128420342	254578.49128420342	254578.49128420342	254578.49128420342	254578.49128420342	254578.49128420342	254578.49128420342	254578.49128420342	254578.49128420342	254578.49128420342	254578.49128420342	254578.49128420342	254578.49128420342	254578.49128420342	254578.49128420342	254578.49128420342	254578.49128420342	254578.49128420342	254578.49128420342	254578.49128420342	254578.49128420342	254578.49128420342	254578.49128420342	254578.49128420342
254578.49128420342	254578.49128420342	254578.49128420342	254578.49128420342	254578.49128420342	254578.49128420342	254578.49128420342	254578.49128420342	254578.49128420342	254578.49128420342	254578.49128420342	254578.49128420342	254578.49128420342	254578.49128420342	254578.49128420342	254578.49128420342	254578.49128420342	254578.49128420342	254578.49128420342	254578.49128420342	254578.49128420342	254578.49128420342	254578.49128420342	254578.49128420342	254578.49128420342	254578.49128420342	254578.49128420342	254578.49128420342	254578.49128420342	254578.49128420342
254097.1701399926	254097.1701399926	254097.1701399926	254097.1701399926	254097.1701399926	254097.1701399926	254097.1701399926	254097.1701399926	254097.1701399926	254097.1701399926	254097.1701399926	254097.1701399926	254097.1701399926	254097.1701399926	254097.1701399926	254097.1701399926	254097.1701399926	254097.1701399926	254097.1701399926	254097.1701399926	254097.1701399926	254097.1701399926	254097.1701399926	254097.1701399926	254097.1701399926	254097.1701399926	254097.1701399926	254097.1701399926	254097.1701399926	254097.1701399926
254097.1701399926	254097.1701399926	254097.1701399926	254097.1701399926	254097.1701399926	254097.1701399926	254097.1701399926	254097.1701399926	254097.1701399926	254097.1701399926	254097.1701399926	254097.1701399926	254097.1701399926	254097.1701399926	254097.1701399926	254097.1701399926	254097.1701399926	254097.1701399926	254097.1701399926	254097.1701399926	254097.1701399926	254097.1701399926	254097.1701399926	254097.1701399926	254097.1701399926	254097.1701399926	254097.1701399926	254097.1701399926	254097.1701399926	254097.1701399926
254097.1701399926	254097.1701399926	254097.1701399926	254097.1701399926	254097.1701399926	254097.1701399926	254097.1701399926	254097.1701399926	254097.1701399926	254097.1701399926	254097.1701399926	254097.1701399926	254097.1701399926	254097.1701399926	254097.1701399926	254097.1701399926	254097.1701399926	254097.1701399926	254097.1701399926	254097.1701399926	254097.1701399926	254097.1701399926	254097.1701399926	254097.1701399926	254097.1701399926	254097.1701399926	254097.1701399926	254097.1701399926	254097.1701399926	254097.1701399926
237963.6214047492	237963.6214047492	237963.6214047492	237963.6214047492	237963.6214047492	237963.6214047492	237963.6214047492	237963.6214047492	237963.6214047492	237963.6214047492	237963.6214047492	237963.6214047492	237963.6214047492	237963.6214047492	237963.6214047492	237963.6214047492	237963.6214047492	237963.6214047492	237963.6214047492	237963.6214047492	237963.6214047492	237963.6214047492	237963.6214047492	237963.6214047492	237963.6214047492	237963.6214047492	237963.6214047492	237963.6214047492	237963.6214047492	237963.6214047492
237963.6214047492	237963.6214047492	237963.6214047492	237963.6214047492	237963.6214047492	237963.6214047492	237963.6214047492	237963.6214047492	237963.6214047492	237963.6214047492	237963.6214047492	237963.6214047492	237963.6214047492	237963.6214047492	237963.6214047492	237963.6214047492	237963.6214047492	237963.6214047492	237963.6214047492	237963.6214047492	237963.6214047492	237963.6214047492	237963.6214047492	237963.6214047492	237963.6214047492	237963.6214047492	237963.6214047492	237963.6214047492	237963.6214047492	237963.6214047492
237963.6214047492	237963.6214047492	237963.6214047492	237963.6214047492	237963.6214047492	237963.6214047492	237963.6214047492	237963.6214047492	237963.6214047492	237963.6214047492	237963.6214047492	237963.6214047492	237963.6214047492	237963.6214047492	237963.6214047492	237963.6214047492	237963.6214047492	237963.6214047492	237963.6214047492	237963.6214047492	237963.6214047492	237963.6214047492	237963.6214047492	237963.6214047492	237963.6214047492	237963.6214047492	237963.6214047492	237963.6214047492	237963.6214047492	237963.6214047492
237963.6214047492	237963.6214047492	237963.6214047492	237963.6214047492	237963.6214047492	237963.6214047492	237963.6214047492	237963.6214047492	237963.6214047492	237963.6214047492	237963.6214047492	237963.6214047492	237963.6214047492	237963.6214047492	237963.6214047492	237963.6214047492	237963.6214047492	237963.6214047492	237963.6214047492	237963.6214047492	237963.6214047492	237963.6214047492	237963.6214047492	237963.6214047492	237963.6214047492	237963.6214047492	237963.6214047492	237963.6214047492	237963.6214047492	237963.6214047492
208562.1940992357	208562.1940992357	208562.1940992357	208562.1940992357	208562.1940992357	208562.1940992357	208562.1940992357	208562.1940992357	208562.1940992357	208562.1940992357	208562.1940992357	208562.1940992357	208562.1940992357	208562.1940992357	208562.1940992357	208562.1940992357	208562.1940992357	208562.1940992357	208562.1940992357	208562.1940992357	208562.1940992357	208562.1940992357	208562.1940992357	208562.1940992357	208562.1940992357	208562.1940992357	208562.1940992357	208562.1940992357	208562.1940992357	208562.1940992357
208562.1940992357	208562.1940992357	208562.1940992357	208562.1940992357	208562.1940992357	208562.1940992357	208562.1940992357	208562.1940992357	208562.1940992357	208562.1940992357	208562.1940992357	208562.1940992357	208562.1940992357	208562.1940992357	208562.1940992357	208562.1940992357	208562.1940992357	208562.1940992357	208562.1940992357	208562.1940992357	208562.1940992357	208562.1940992357	208562.1940992357	208562.1940992357	208562.1940992357	208562.1940992357	208562.1940992357	208562.1940992357	208562.1940992357	208562.1940992357
208562.1940992357	208562.1940992357	208562.1940992357	208562.1940992357	208562.1940992357	208562.1940992357	208562.1940992357	208562.1940992357	208562.1940992357	208562.1940992357	208562.1940992357	208562.1940992357	208562.1940992357	208562.1940992357	208562.1940992357	208562.1940992357	208562.1940992357	208562.1940992357	208562.1940992357	208562.1940992357	208562.1940992357	208562.1940992357	208562.1940992357	208562.1940992357	208562.1940992357	208562.1940992357	208562.1940992357	208562.1940992357	208562.1940992357	208562.1940992357
208562.1940992357	208562.1940992357	208562.1940992357	208562.1940992357	208562.1940992357	208562.1940992357	208562.1940992357	208562.1940992357	208562.1940992357	208562.1940992357	208562.1940992357	208562.1940992357	208562.1940992357	208562.1940992357	208562.1940992357	208562.1940992357	208562.1940992357	208562.1940992357	208562.1940992357	208562.1940992357	208562.1940992357	208562.1940992357	208562.1940992357	208562.1940992357	208562.1940992357	208562.1940992357	208562.1940992357	208562.1940992357	208562.1940992357	208562.1940992357
205940.46293157362	205940.46293157362	205940.46293157362	205940.46293157362	205940.46293157362	205940.46293157362	205940.46293157362	205940.46293157362	205940.46293157362	205940.46293157362	205940.46293157362	205940.46293157362	205940.46293157362	205940.46293157362	205940.46293157362	205940.46293157362	205940.46293157362	205940.46293157362	205940.46293157362	205940.46293157362	205940.46293157362	205940.46293157362	205940.46293157362	205940.46293157362	205940.46293157362	205940.46293157362	205940.46293157362	205940.46293157362	205940.46293157362	205940.46293157362
205940.46293157362	205940.46293157362	205940.46293157362	205940.46293157362	205940.46293157362	205940.46293157362	205940.46293157362	205940.46293157362	205940.46293157362	205940.46293157362	205940.46293157362	205940.46293157362	205940.46293157362	205940.46293157362	205940.46293157362	205940.46293157362	205940.46293157362	205940.46293157362	205940.46293157362	205940.46293157362	205940.46293157362	205940.46293157362	205940.46293157362	205940.46293157362	205940.46293157362	205940.46293157362	205940.46293157362	205940.46293157362	205940.46293157362	205940.46293157362
197244.21535493055	197244.21535493055	197244.21535493055	197244.21535493055	197244.21535493055	197244.21535493055	197244.21535493055	197244.21535493055	197244.21535493055	197244.21535493055	197244.21535493055	197244.21535493055	197244.21535493055	197244.21535493055	197244.21535493055	197244.21535493055	197244.21535493055	197244.21535493055	197244.21535493055	197244.21535493055	197244.21535493055	197244.21535493055	197244.21535493055	197244.21535493055	197244.21535493055	197244.21535493055	197244.21535493055	197244.21535493055	197244.21535493055	197244.21535493055
197244.21535493055	197244.21535493055	197244.21535493055	197244.21535493055	197244.21535493055	197244.21535493055	197244.21535493055	197244.21535493055	197244.21535493055	197244.21535493055	197244.21535493055	197244.21535493055	197244.21535493055	197244.21535493055	197244.21535493055	197244.21535493055	197244.21535493055	197244.21535493055	197244.21535493055	197244.21535493055	197244.21535493055	197244.21535493055	197244.21535493055	197244.21535493055	197244.21535493055	197244.21535493055	197244.21535493055	197244.21535493055	197244.21535493055	197244.21535493055
197244.21535493055	197244.21535493055	197244.21535493055	197244.21535493055	197244.21535493055	197244.21535493055	197244.21535493055	197244.21535493055	197244.21535493055	197244.21535493055	197244.21535493055	197244.21535493055	197244.21535493055	197244.21535493055	197244.21535493055	197244.21535493055	197244.21535493055	197244.21535493055	197244.21535493055	197244.21535493055	197244.21535493055	197244.21535493055	197244.21535493055	197244.21535493055	197244.21535493055	197244.21535493055	197244.21535493055	197244.21535493055	197244.21535493055	197244.21535493055
197244.21535493055	197244.21535493055	197244.21535493055	197244.21535493055	197244.21535493055	197244.21535493055	197244.21535493055	197244.21535493055	197244.21535493055	197244.21535493055	197244.21535493055	197244.21535493055	197244.21535493055	197244.21535493055	197244.21535493055	197244.21535493055	197244.21535493055	197244.21535493055	197244.21535493055	197244.21535493055	197244.21535493055	197244.21535493055	197244.21535493055	197244.21535493055	197244.21535493055	197244.21535493055	197244.21535493055	197244.21535493055	197244.21535493055	197244.21535493055
197244.21535493055	197244.21535493055	197244.21535493055	197244.21535493055	197244.21535493055	197244.21535493055	197244.21535493055	197244.21535493055	197244.21535493055	197244.21535493055	197244.21535493055	197244.21535493055	197244.21535493055	197244.21535493055	197244.21535493055	197244.21535493055	197244.21535493055	197244.21535493055	197244.21535493055	197244.21535493055	197244.21535493055	197244.21535493055	197244.21535493055	197244.21535493055	197244.21535493055	197244.21535493055	197244.21535493055	197244.21535493055	197244.21535493055	197244.21535493055
197244.21535493055	197244.21535493055	197244.21535493055	197244.21535493055	197244.21535493055	197244.21535493055	197244.21535493055	197244.21535493055	197244.21535493055	197244.21535493055	197244.21535493055	197244.21535493055	197244.21535493055	197244.21535493055	197244.21535493055	197244.21535493055	197244.21535493055	197244.21535493055	197244.21535493055	197244.21535493055	197244.21535493055	197244.21535493055	197244.21535493055	197244.21535493055	197244.21535493055	197244.21535493055	197244.21535493055	197244.21535493055	197244.21535493055	197244.21535493055
142884.11923500884	142884.11923500884	142884.11923500884	142884.11923500884	142884.11923500884	142884.11923500884	142884.11923500884	142884.11923500884	142884.11923500884	142884.11923500884	142884.11923500884	142884.11923500884	142884.11923500884	142884.11923500884	142884.11923500884	142884.11923500884	142884.11923500884	142884.11923500884	142884.11923500884	142884.11923500884	142884.11923500884	142884.11923500884	142884.11923500884	142884.11923500884	142884.11923500884	142884.11923500884	142884.11923500884	142884.11923500884	142884.11923500884	142884.11923500884
142884.11923500884	142884.11923500884	142884.11923500884	142884.11923500884	142884.11923500884	142884.11923500884	142884.11923500884	142884.11923500884	142884.11923500884	142884.11923500884	142884.11923500884	142884.11923500884	142884.11923500884	142884.11923500884	142884.11923500884	142884.11923500884	142884.11923500884	142884.11923500884	142884.11923500884	142884.11923500884	142884.11923500884	142884.11923500884	142884.11923500884	142884.11923500884	142884.11923500884	142884.11923500884	142884.11923500884	142884.11923500884	142884.11923500884	142884.11923500884
142884.11923500884	142884.11923500884	142884.11923500884	142884.11923500884	142884.11923500884	142884.11923500884	142884.11923500884	142884.11923500884	142884.11923500884	142884.11923500884	142884.11923500884	142884.11923500884	142884.11923500884	142884.11923500884	142884.11923500884	142884.11923500884	142884.11923500884	142884.11923500884	142884.11923500884	142884.11923500884	142884.11923500884	142884.11923500884	142884.11923500884	142884.11923500884	142884.11923500884	142884.11923500884	142884.11923500884	142884.11923500884	142884.11923500884	142884.11923500884
142884.11923500884	142884.11923500884	142884.11923500884	142884.11923500884	142884.11923500884	142884.11923500884	142884.11923500884	142884.11923500884	142884.11923500884	142884.11923500884	142884.11923500884	142884.11923500884	142884.11923500884	142884.11923500884	142884.11923500884	142884.11923500884	142884.11923500884	142884.11923500884	142884.11923500884	142884.11923500884	142884.11923500884	142884.11923500884	142884.11923500884	142884.11923500884	142884.11923500884	142884.11923500884	142884.11923500884	142884.11923500884	142884.11923500884	142884.11923500884
142884.11923500884	142884.11923500884	142884.11923500884	142884.11923500884	142884.11923500884	142884.11923500884	142884.11923500884	142884.11923500884	142884.11923500884	142884.11923500884	142884.11923500884	142884.11923500884	142884.11923500884	142884.11923500884	142884.11923500884	142884.11923500884	142884.11923500884	142884.11923500884	142884.11923500884	142884.11923500884	142884.11923500884	142884.11923500884	142884.11923500884	142884.11923500884	142884.11923500884	142884.11923500884	142884.11923500884	142884.11923500884	142884.11923500884	142884.11923500884
142884.11923500884	142884.11923500884	142884.11923500884	142884.11923500884	142884.11923500884	142884.11923500884	142884.11923500884	142884.11923500884	142884.11923500884	142884.11923500884	142884.11923500884	142884.11923500884	142884.11923500884	142884.11923500884	142884.11923500884	142884.11923500884	142884.11923500884	142884.11923500884	142884.11923500884	142884.11923500884	142884.11923500884	142884.11923500884	142884.11923500884	142884.11923500884	142884.11923500884	142884.11923500884	142884.11923500884	142884.11923500884	142884.11923500884	142884.11923500884
142884.11923500884	142884.11923500884	142884.11923500884	142884.11923500884	142884.11923500884	142884.11923500884	142884.11923500884	142884.11923500884	142884.11923500884	142884.11923500884	142884.11923500884	142884.11923500884	142884.11923500884	142884.11923500884	142884.11923500884	142884.11923500884	142884.11923500884	142884.11923500884	142884.11923500884	142884.11923500884	142884.11923500884	142884.11923500884	142884.11923500884	142884.11923500884	142884.11923500884	142884.11923500884	142884.11923500884	142884.11923500884	142884.11923500884	142884.11923500884
142884.11923500884	142884.11923500884	142884.11923500884	142884.11923500884	142884.11923500884	142884.11923500884	142884.11923500884	142884.11923500884	142884.11923500884	142884.11923500884	142884.11923500884	142884.11923500884	142884.11923500884	142884.11923500884	142884.11923500884	142884.11923500884	142884.11923500884	142884.11923500884	142884.11923500884	142884.11923500884	142884.11923500884	142884.11923500884	142884.11923500884	142884.11923500884	142884.11923500884	142884.11923500884	142884.11923500884	142884.11923500884	142884.11923500884	142884.11923500884
142884.11923500884	142884.11923500884	142884.11923500884	142884.11923500884	142884.11923500884	142884.11923500884	142884.11923500884	142884.11923500884	142884.11923500884	142884.11923500884	142884.11923500884	142884.11923500884	142884.11923500884	142884.11923500884	142884.11923500884	142884.11923500884	142884.11923500884	142884.11923500884	142884.11923500884	142884.11923500884	142884.11923500884	142884.11923500884	142884.11923500884	142884.11923500884	142884.11923500884	142884.11923500884	142884.11923500884	142884.11923500884	142884.11923500884	142884.11923500884
142884.11923500884	142884.11923500884	142884.11923500884	142884.11923500884	142884.11923500884	142884.11923500884	142884.11923500884	142884.11923500884	142884.11923500884	142884.11923500884	142884.11923500884	142884.11923500884	142884.11923500884	142884.11923500884	142884.11923500884	142884.11923500884	142884.11923500884	142884.11923500884	142884.11923500884	142884.11923500884	142884.11923500884	142884.11923500884	142884.11923500884	142884.11923500884	142884.11923500884	142884.11923500884	142884.11923500884	142884.11923500884	142884.11923500884	142884.11923500884
142884.11923500884	142884.11923500884	142884.11923500884	142884.11923500884	142884.11923500884	142884.11923500884	142884.11923500884	142884.11923500884	142884.11923500884	142884.11923500884	142884.11923500884	142884.11923500884	142884.11923500884	142884.11923500884	142884.11923500884	142884.11923500884	142884.11923500884	142884.11923500884	142884.11923500884	142884.11923500884	142884.11923500884	142884.11923500884	142884.11923500884	142884.11923500884	142884.11923500884	142884.11923500884	142884.11923500884	142884.11923500884	142884.11923500884	142884.11923500884
142884.11923500884	142884.11923500884	142884.11923500884	142884.11923500884	142884.11923500884	142884.11923500884	142884.11923500884	142884.11923500884	142884.11923500884	142884.11923500884	142884.11923500884	142884.11923500884	142884.11923500884	142884.11923500884	142884.11923500884	142884.11923500884	142884.11923500884	142884.11923500884	142884.11923500884	142884.11923500884	142884.11923500884	142884.11923500884	142884.11923500884	142884.11923500884	142884.11923500884	142884.11923500884	142884.11923500884	142884.11923500884	142884.11923500884	142884.11923500884
142884.11923500884	142884.11923500884	142884.11923500884	142884.11923500884	142884.11923500884	142884.11923500884	142884.11923500884	142884.11923500884	142884.11923500884	142884.11923500884	142884.11923500884	142884.11923500884	142884.11923500884	142884.11923500884	142884.11923500884	142884.11923500884	142884.11923500884	142884.11923500884	142884.11923500884	142884.11923500884	142884.11923500884	142884.11923500884	142884.11923500884	142884.11923500884	142884.11923500884	142884.11923500884	142884.11923500884	142884.11923500884	142884.11923500884	142884.11923500884
142884.11923500884	142884.11923500884	142884.11923500884	142884.11923500884	142884.11923500884	142884.11923500884	142884.11923500884	142884.11923500884	142884.11923500884	142884.11923500884	142884.11923500884	142884.11923500884	142884.11923500884	142884.11923500884	142884.11923500884	142884.11923500884	142884.11923500884	142884.11923500884	142884.11923500884	142884.11923500884	142884.11923500884	142884.11923500884	142884.11923500884	142884.11923500884	142884.11923500884	142884.11923500884	142884.11923500884	142884.11923500884	142884.11923500884	142884.11923500884
115165.04670148793	115165.04670148793	115165.04670148793	115165.04670148793	115165.04670148793	115165.04670148793	115165.04670148793	115165.04670148793	115165.04670148793	115165.04670148793	115165.04670148793	115165.04670148793	115165.04670148793	115165.04670148793	115165.04670148793	115165.04670148793	115165.04670148793	115165.04670148793	115165.04670148793	115165.04670148793	115165.04670148793	115165.04670148793	115165.04670148793	115165.04670148793	115165.04670148793	115165.04670148793	115165.04670148793	115165.04670148793	115165.04670148793	115165.04670148793
115165.04670148793	115165.04670148793	115165.04670148793	115165.04670148793	115165.04670148793	115165.04670148793	115165.04670148793	115165.04670148793	115165.04670148793	115165.04670148793	115165.04670148793	115165.04670148793	115165.04670148793	115165.04670148793	115165.04670148793	115165.04670148793	115165.04670148793	115165.04670148793	115165.04670148793	115165.04670148793	115165.04670148793	115165.04670148793	115165.04670148793	115165.04670148793	115165.04670148793	115165.04670148793	115165.04670148793	115165.04670148793	115165.04670148793	115165.04670148793
115165.04670148793	115165.04670148793	115165.04670148793	115165.04670148793	115165.04670148793	115165.04670148793	115165.04670148793	115165.04670148793	115165.04670148793	115165.04670148793	115165.04670148793	115165.04670148793	115165.04670148793	115165.04670148793	115165.04670148793	115165.04670148793	115165.04670148793	115165.04670148793	115165.04670148793	115165.04670148793	115165.04670148793	115165.04670148793	115165.04670148793	115165.04670148793	115165.04670148793	115165.04670148793	115165.04670148793	115165.04670148793	115165.04670148793	115165.04670148793
115165.04670148793	115165.04670148793	115165.04670148793	115165.04670148793	115165.04670148793	115165.04670148793	115165.04670148793	115165.04670148793	115165.04670148793	115165.04670148793	115165.04670148793	115165.04670148793	115165.04670148793	115165.04670148793	115165.04670148793	115165.04670148793	115165.04670148793	115165.04670148793	115165.04670148793	115165.04670148793	115165.04670148793	115165.04670148793	115165.04670148793	115165.04670148793	115165.04670148793	115165.04670148793	115165.04670148793	115165.04670148793	115165.04670148793	115165.04670148793
115165.04670148793	115165.04670148793	115165.04670148793	115165.04670148793	115165.04670148793	115165.04670148793	115165.04670148793	115165.04670148793	115165.04670148793	115165.04670148793	115165.04670148793	115165.04670148793	115165.04670148793	115165.04670148793	115165.04670148793	115165.04670148793	115165.04670148793	115165.04670148793	115165.04670148793	115165.04670148793	115165.04670148793	115165.04670148793	115165.04670148793	115165.04670148793	115165.04670148793	115165.04670148793	115165.04670148793	115165.04670148793	115165.04670148793	115165.04670148793
115165.04670148793	115165.04670148793	115165.04670148793	115165.04670148793	115165.04670148793	115165.04670148793	115165.04670148793	115165.04670148793	115165.04670148793	115165.04670148793	115165.04670148793	115165.04670148793	115165.04670148793	115165.04670148793	115165.04670148793	115165.04670148793	115165.04670148793	115165.04670148793	115165.04670148793	115165.04670148793	115165.04670148793	115165.04670148793	115165.04670148793	115165.04670148793	115165.04670148793	115165.04670148793	115165.04670148793	115165.04670148793	115165.04670148793	115165.04670148793
115165.04670148793	115165.04670148793	115165.04670148793	115165.04670148793	115165.04670148793	115165.04670148793	115165.04670148793	115165.04670148793	115165.04670148793	115165.04670148793	115165.04670148793	115165.04670148793	115165.04670148793	115165.04670148793	115165.04670148793	115165.04670148793	115165.04670148793	115165.04670148793	115165.04670148793	115165.04670148793	115165.04670148793	115165.04670148793	115165.04670148793	115165.04670148793	115165.04670148793	115165.04670148793	115165.04670148793	115165.04670148793	115165.04670148793	115165.04670148793
115165.04670148793	115165.04670148793	115165.04670148793	115165.04670148793	115165.04670148793	115165.04670148793	115165.04670148793	115165.04670148793	115165.04670148793	115165.04670148793	115165.04670148793	115165.04670148793	115165.04670148793	115165.04670148793	115165.04670148793	115165.04670148793	115165.04670148793	115165.04670148793	115165.04670148793	115165.04670148793	115165.04670148793	115165.04670148793	115165.04670148793	115165.04670148793	115165.04670148793	115165.04670148793	115165.04670148793	115165.04670148793	115165.04670148793	115165.04670148793
115165.04670148793	115165.04670148793	115165.04670148793	115165.04670148793	115165.04670148793	115165.04670148793	115165.04670148793	115165.04670148793	115165.04670148793	115165.04670148793	115165.04670148793	115165.04670148793	115165.04670148793	115165.04670148793	115165.04670148793	115165.04670148793	115165.04670148793	115165.04670148793	115165.04670148793	115165.04670148793	115165.04670148793	115165.04670148793	115165.04670148793	115165.04670148793	115165.04670148793	115165.04670148793	115165.04670148793	115165.04670148793	115165.04670148793	115165.04670148793
115165.04670148793	115165.04670148793	115165.04670148793	115165.04670148793	115165.04670148793	115165.04670148793	115165.04670148793	115165.04670148793	115165.04670148793	115165.04670148793	115165.04670148793	115165.04670148793	115165.04670148793	115165.04670148793	115165.04670148793	115165.04670148793	115165.04670148793	115165.04670148793	115165.04670148793	115165.04670148793	115165.04670148793	115165.04670148793	115165.04670148793	115165.04670148793	115165.04670148793	115165.04670148793	115165.04670148793	115165.04670148793	115165.04670148793	115165.04670148793
108378.01681138074	108378.01681138074	108378.01681138074	108378.01681138074	108378.01681138074	108378.01681138074	108378.01681138074	108378.01681138074	108378.01681138074	108378.01681138074	108378.01681138074	108378.01681138074	108378.01681138074	108378.01681138074	108378.01681138074	108378.01681138074	108378.01681138074	108378.01681138074	108378.01681138074	108378.01681138074	108378.01681138074	108378.01681138074	108378.01681138074	108378.01681138074	108378.01681138074	108378.01681138074	108378.01681138074	108378.01681138074	108378.01681138074	108378.01681138074
99110.88721923549	99110.88721923549	99110.88721923549	99110.88721923549	99110.88721923549	99110.88721923549	99110.88721923549	99110.88721923549	99110.88721923549	99110.88721923549	99110.88721923549	99110.88721923549	99110.88721923549	99110.88721923549	99110.88721923549	99110.88721923549	99110.88721923549	99110.88721923549	99110.88721923549	99110.88721923549	99110.88721923549	99110.88721923549	99110.88721923549	99110.88721923549	99110.88721923549	99110.88721923549	99110.88721923549	99110.88721923549	99110.88721923549	99110.88721923549
99110.88721923549	99110.88721923549	99110.88721923549	99110.88721923549	99110.88721923549	99110.88721923549	99110.88721923549	99110.88721923549	99110.88721923549	99110.88721923549	99110.88721923549	99110.88721923549	99110.88721923549	99110.88721923549	99110.88721923549	99110.88721923549	99110.88721923549	99110.88721923549	99110.88721923549	99110.88721923549	99110.88721923549	99110.88721923549	99110.88721923549	99110.88721923549	99110.88721923549	99110.88721923549	99110.88721923549	99110.88721923549	99110.88721923549	99110.88721923549
99110.88721923549	99110.88721923549	99110.88721923549	99110.88721923549	99110.88721923549	99110.88721923549	99110.88721923549	99110.88721923549	99110.88721923549	99110.88721923549	99110.88721923549	99110.88721923549	99110.88721923549	99110.88721923549	99110.88721923549	99110.88721923549	99110.88721923549	99110.88721923549	99110.88721923549	99110.88721923549	99110.88721923549	99110.88721923549	99110.88721923549	99110.88721923549	99110.88721923549	99110.88721923549	99110.88721923549	99110.88721923549	99110.88721923549	99110.88721923549
99110.88721923549	99110.88721923549	99110.88721923549	99110.88721923549	99110.88721923549	99110.88721923549	99110.88721923549	99110.88721923549	99110.88721923549	99110.88721923549	99110.88721923549	99110.88721923549	99110.88721923549	99110.88721923549	99110.88721923549	99110.88721923549	99110.88721923549	99110.88721923549	99110.88721923549	99110.88721923549	99110.88721923549	99110.88721923549	99110.88721923549	99110.88721923549	99110.88721923549	99110.88721923549	99110.88721923549	99110.88721923549	99110.88721923549	99110.88721923549
99110.88721923549	99110.88721923549	99110.88721923549	99110.88721923549	99110.88721923549	99110.88721923549	99110.88721923549	99110.88721923549	99110.88721923549	99110.88721923549	99110.88721923549	99110.88721923549	99110.88721923549	99110.88721923549	99110.88721923549	99110.88721923549	99110.88721923549	99110.88721923549	99110.88721923549	99110.88721923549	99110.88721923549	99110.88721923549	99110.88721923549	99110.88721923549	99110.88721923549	99110.88721923549	99110.88721923549	99110.88721923549	99110.88721923549	99110.88721923549
99110.88721923549	99110.88721923549	99110.88721923549	99110.88721923549	99110.88721923549	99110.88721923549	99110.88721923549	99110.88721923549	99110.88721923549	99110.88721923549	99110.88721923549	99110.88721923549	99110.88721923549	99110.88721923549	99110.88721923549	99110.88721923549	99110.88721923549	99110.88721923549	99110.88721923549	99110.88721923549	99110.88721923549	99110.88721923549	99110.88721923549	99110.88721923549	99110.88721923549	99110.88721923549	99110.88721923549	99110.88721923549	99110.88721923549	99110.88721923549
99110.88721923549	99110.88721923549	99110.88721923549	99110.88721923549	99110.88721923549	99110.88721923549	99110.88721923549	99110.88721923549	99110.88721923549	99110.88721923549	99110.88721923549	99110.88721923549	99110.88721923549	99110.88721923549	99110.88721923549	99110.88721923549	99110.88721923549	99110.88721923549	99110.88721923549	99110.88721923549	99110.88721923549	99110.88721923549	99110.88721923549	99110.88721923549	99110.88721923549	99110.88721923549	99110.88721923549	99110.88721923549	99110.88721923549	99110.88721923549
99110.88721923549	99110.88721923549	99110.88721923549	99110.88721923549	99110.88721923549	99110.88721923549	99110.88721923549	99110.88721923549	99110.88721923549	99110.88721923549	99110.88721923549	99110.88721923549	99110.88721923549	99110.88721923549	99110.88721923549	99110.88721923549	99110.88721923549	99110.88721923549	99110.88721923549	99110.88721923549	99110.88721923549	99110.88721923549	99110.88721923549	99110.88721923549	99110.88721923549	99110.88721923549	99110.88721923549	99110.88721923549	99110.88721923549	99110.88721923549
99110.88721923549	99110.88721923549	99110.88721923549	99110.88721923549	99110.88721923549	99110.88721923549	99110.88721923549	99110.88721923549	99110.88721923549	99110.88721923549	99110.88721923549	99110.88721923549	99110.88721923549	99110.88721923549	99110.88721923549	99110.88721923549	99110.88721923549	99110.88721923549	99110.88721923549	99110.88721923549	99110.88721923549	99110.88721923549	99110.88721923549	99110.88721923549	99110.88721923549	99110.88721923549	99110.88721923549	99110.88721923549	99110.88721923549	99110.88721923549
99110.88721923549	99110.88721923549	99110.88721923549	99110.88721923549	99110.88721923549	99110.88721923549	99110.88721923549	99110.88721923549	99110.88721923549	99110.88721923549	99110.88721923549	99110.88721923549	99110.88721923549	99110.88721923549	99110.88721923549	99110.88721923549	99110.88721923549	99110.88721923549	99110.88721923549	99110.88721923549	99110.88721923549	99110.88721923549	99110.88721923549	99110.88721923549	99110.88721923549	99110.88721923549	99110.88721923549	99110.88721923549	99110.88721923549	99110.88721923549
97968.84389953336	97968.84389953336	97968.84389953336	97968.84389953336	97968.84389953336	97968.84389953336	97968.84389953336	97968.84389953336	97968.84389953336	97968.84389953336	97968.84389953336	97968.84389953336	97968.84389953336	97968.84389953336	97968.84389953336	97968.84389953336	97968.84389953336	97968.84389953336	97968.84389953336	97968.84389953336	97968.84389953336	97968.84389953336	97968.84389953336	97968.84389953336	97968.84389953336	97968.84389953336	97968.84389953336	97968.84389953336	97968.84389953336	97968.84389953336
97968.84389953336	97968.84389953336	97968.84389953336	97968.84389953336	97968.84389953336	97968.84389953336	97968.84389953336	97968.84389953336	97968.84389953336	97968.84389953336	97968.84389953336	97968.84389953336	97968.84389953336	97968.84389953336	97968.84389953336	97968.84389953336	97968.84389953336	97968.84389953336	97968.84389953336	97968.84389953336	97968.84389953336	97968.84389953336	97968.84389953336	97968.84389953336	97968.84389953336	97968.84389953336	97968.84389953336	97968.84389953336	97968.84389953336	97968.84389953336
97968.84389953336	97968.84389953336	97968.84389953336	97968.84389953336	97968.84389953336	97968.84389953336	97968.84389953336	97968.84389953336	97968.84389953336	97968.84389953336	97968.84389953336	97968.84389953336	97968.84389953336	97968.84389953336	97968.84389953336	97968.84389953336	97968.84389953336	97968.84389953336	97968.84389953336	97968.84389953336	97968.84389953336	97968.84389953336	97968.84389953336	97968.84389953336	97968.84389953336	97968.84389953336	97968.84389953336	97968.84389953336	97968.84389953336	97968.84389953336
97968.84389953336	97968.84389953336	97968.84389953336	97968.84389953336	97968.84389953336	97968.84389953336	97968.84389953336	97968.84389953336	97968.84389953336	97968.84389953336	97968.84389953336	97968.84389953336	97968.84389953336	97968.84389953336	97968.84389953336	97968.84389953336	97968.84389953336	97968.84389953336	97968.84389953336	97968.84389953336	97968.84389953336	97968.84389953336	97968.84389953336	97968.84389953336	97968.84389953336	97968.84389953336	97968.84389953336	97968.84389953336	97968.84389953336	97968.84389953336
97968.84389953336	97968.84389953336	97968.84389953336	97968.84389953336	97968.84389953336	97968.84389953336	97968.84389953336	97968.84389953336	97968.84389953336	97968.84389953336	97968.84389953336	97968.84389953336	97968.84389953336	97968.84389953336	97968.84389953336	97968.84389953336	97968.84389953336	97968.84389953336	97968.84389953336	97968.84389953336	97968.84389953336	97968.84389953336	97968.84389953336	97968.84389953336	97968.84389953336	97968.84389953336	97968.84389953336	97968.84389953336	97968.84389953336	97968.84389953336
90971.85731223127	90971.85731223127	90971.85731223127	90971.85731223127	90971.85731223127	90971.85731223127	90971.85731223127	90971.85731223127	90971.85731223127	90971.85731223127	90971.85731223127	90971.85731223127	90971.85731223127	90971.85731223127	90971.85731223127	90971.85731223127	90971.85731223127	90971.85731223127	90971.85731223127	90971.85731223127	90971.85731223127	90971.85731223127	90971.85731223127	90971.85731223127	90971.85731223127	90971.85731223127	90971.85731223127	90971.85731223127	90971.85731223127	90971.85731223127
90971.85731223127	90971.85731223127	90971.85731223127	90971.85731223127	90971.85731223127	90971.85731223127	90971.85731223127	90971.85731223127	90971.85731223127	90971.85731223127	90971.85731223127	90971.85731223127	90971.85731223127	90971.85731223127	90971.85731223127	90971.85731223127	90971.85731223127	90971.85731223127	90971.85731223127	90971.85731223127	90971.85731223127	90971.85731223127	90971.85731223127	90971.85731223127	90971.85731223127	90971.85731223127	90971.85731223127	90971.85731223127	90971.85731223127	90971.85731223127
90971.85731223127	90971.85731223127	90971.85731223127	90971.85731223127	90971.85731223127	90971.85731223127	90971.85731223127	90971.85731223127	90971.85731223127	90971.85731223127	90971.85731223127	90971.85731223127	90971.85731223127	90971.85731223127	90971.85731223127	90971.85731223127	90971.85731223127	90971.85731223127	90971.85731223127	90971.85731223127	90971.85731223127	90971.85731223127	90971.85731223127	90971.85731223127	90971.85731223127	90971.85731223127	90971.85731223127	90971.85731223127	90971.85731223127	90971.85731223127
89015.5289332972	89015.5289332972	89015.5289332972	89015.5289332972	89015.5289332972	89015.5289332972	89015.5289332972	89015.5289332972	89015.5289332972	89015.5289332972	89015.5289332972	89015.5289332972	89015.5289332972	89015.5289332972	89015.5289332972	89015.5289332972	89015.5289332972	89015.5289332972	89015.5289332972	89015.5289332972	89015.5289332972	89015.5289332972	89015.5289332972	89015.5289332972	89015.5289332972	89015.5289332972	89015.5289332972	89015.5289332972	89015.5289332972	89015.5289332972
89015.5289332972	89015.5289332972	89015.5289332972	89015.5289332972	89015.5289332972	89015.5289332972	89015.5289332972	89015.5289332972	89015.5289332972	89015.5289332972	89015.5289332972	89015.5289332972	89015.5289332972	89015.5289332972	89015.5289332972	89015.5289332972	89015.5289332972	89015.5289332972	89015.5289332972	89015.5289332972	89015.5289332972	89015.5289332972	89015.5289332972	89015.5289332972	89015.5289332972	89015.5289332972	89015.5289332972	89015.5289332972	89015.5289332972	89015.5289332972
89015.5289332972	89015.5289332972	89015.5289332972	89015.5289332972	89015.5289332972	89015.5289332972	89015.5289332972	89015.5289332972	89015.5289332972	89015.5289332972	89015.5289332972	89015.5289332972	89015.5289332972	89015.5289332972	89015.5289332972	89015.5289332972	89015.5289332972	89015.5289332972	89015.5289332972	89015.5289332972	89015.5289332972	89015.5289332972	89015.5289332972	89015.5289332972	89015.5289332972	89015.5289332972	89015.5289332972	89015.5289332972	89015.5289332972	89015.5289332972
88477.13729736395	88477.13729736395	88477.13729736395	88477.13729736395	88477.13729736395	88477.13729736395	88477.13729736395	88477.13729736395	88477.13729736395	88477.13729736395	88477.13729736395	88477.13729736395	88477.13729736395	88477.13729736395	88477.13729736395	88477.13729736395	88477.13729736395	88477.13729736395	88477.13729736395	88477.13729736395	88477.13729736395	88477.13729736395	88477.13729736395	88477.13729736395	88477.13729736395	88477.13729736395	88477.13729736395	88477.13729736395	88477.13729736395	88477.13729736395
88477.13729736395	88477.13729736395	88477.13729736395	88477.13729736395	88477.13729736395	88477.13729736395	88477.13729736395	88477.13729736395	88477.13729736395	88477.13729736395	88477.13729736395	88477.13729736395	88477.13729736395	88477.13729736395	88477.13729736395	88477.13729736395	88477.13729736395	88477.13729736395	88477.13729736395	88477.13729736395	88477.13729736395	88477.13729736395	88477.13729736395	88477.13729736395	88477.13729736395	88477.13729736395	88477.13729736395	88477.13729736395	88477.13729736395	88477.13729736395
88477.13729736395	88477.13729736395	88477.13729736395	88477.13729736395	88477.13729736395	88477.13729736395	88477.13729736395	88477.13729736395	88477.13729736395	88477.13729736395	88477.13729736395	88477.13729736395	88477.13729736395	88477.13729736395	88477.13729736395	88477.13729736395	88477.13729736395	88477.13729736395	88477.13729736395	88477.13729736395	88477.13729736395	88477.13729736395	88477.13729736395	88477.13729736395	88477.13729736395	88477.13729736395	88477.13729736395	88477.13729736395	88477.13729736395	88477.13729736395
87389.0308103431	87389.0308103431	87389.0308103431	87389.0308103431	87389.0308103431	87389.0308103431	87389.0308103431	87389.0308103431	87389.0308103431	87389.0308103431	87389.0308103431	87389.0308103431	87389.0308103431	87389.0308103431	87389.0308103431	87389.0308103431	87389.0308103431	87389.0308103431	87389.0308103431	87389.0308103431	87389.0308103431	87389.0308103431	87389.0308103431	87389.0308103431	87389.0308103431	87389.0308103431	87389.0308103431	87389.0308103431	87389.0308103431	87389.0308103431
87389.0308103431	87389.0308103431	87389.0308103431	87389.0308103431	87389.0308103431	87389.0308103431	87389.0308103431	87389.0308103431	87389.0308103431	87389.0308103431	87389.0308103431	87389.0308103431	87389.0308103431	87389.0308103431	87389.0308103431	87389.0308103431	87389.0308103431	87389.0308103431	87389.0308103431	87389.0308103431	87389.0308103431	87389.0308103431	87389.0308103431	87389.0308103431	87389.0308103431	87389.0308103431	87389.0308103431	87389.0308103431	87389.0308103431	87389.0308103431
87389.0308103431	87389.0308103431	87389.0308103431	87389.0308103431	87389.0308103431	87389.0308103431	87389.0308103431	87389.0308103431	87389.0308103431	87389.0308103431	87389.0308103431	87389.0308103431	87389.0308103431	87389.0308103431	87389.0308103431	87389.0308103431	87389.0308103431	87389.0308103431	87389.0308103431	87389.0308103431	87389.0308103431	87389.0308103431	87389.0308103431	87389.0308103431	87389.0308103431	87389.0308103431	87389.0308103431	87389.0308103431	87389.0308103431	87389.0308103431
87094.62060335005	87094.62060335005	87094.62060335005	87094.62060335005	87094.62060335005	87094.62060335005	87094.62060335005	87094.62060335005	87094.62060335005	87094.62060335005	87094.62060335005	87094.62060335005	87094.62060335005	87094.62060335005	87094.62060335005	87094.62060335005	87094.62060335005	87094.62060335005	87094.62060335005	87094.62060335005	87094.62060335005	87094.62060335005	87094.62060335005	87094.62060335005	87094.62060335005	87094.62060335005	87094.62060335005	87094.62060335005	87094.62060335005	87094.62060335005
87094.62060335005	87094.62060335005	87094.62060335005	87094.62060335005	87094.62060335005	87094.62060335005	87094.62060335005	87094.62060335005	87094.62060335005	87094.62060335005	87094.62060335005	87094.62060335005	87094.62060335005	87094.62060335005	87094.62060335005	87094.62060335005	87094.62060335005	87094.62060335005	87094.62060335005	87094.62060335005	87094.62060335005	87094.62060335005	87094.62060335005	87094.62060335005	87094.62060335005	87094.62060335005	87094.62060335005	87094.62060335005	87094.62060335005	87094.62060335005
87094.62060335005	87094.62060335005	87094.62060335005	87094.62060335005	87094.62060335005	87094.62060335005	87094.62060335005	87094.62060335005	87094.62060335005	87094.62060335005	87094.62060335005	87094.62060335005	87094.62060335005	87094.62060335005	87094.62060335005	87094.62060335005	87094.62060335005	87094.62060335005	87094.62060335005	87094.62060335005	87094.62060335005	87094.62060335005	87094.62060335005	87094.62060335005	87094.62060335005	87094.62060335005	87094.62060335005	87094.62060335005	87094.62060335005	87094.62060335005
83977.91279124057	83977.91279124057	83977.91279124057	83977.91279124057	83977.91279124057	83977.91279124057	83977.91279124057	83977.91279124057	83977.91279124057	83977.91279124057	83977.91279124057	83977.91279124057	83977.91279124057	83977.91279124057	83977.91279124057	83977.91279124057	83977.91279124057	83977.91279124057	83977.91279124057	83977.91279124057	83977.91279124057	83977.91279124057	83977.91279124057	83977.91279124057	83977.91279124057	83977.91279124057	83977.91279124057	83977.91279124057	83977.91279124057	83977.91279124057
83977.91279124057	83977.91279124057	83977.91279124057	83977.91279124057	83977.91279124057	83977.91279124057	83977.91279124057	83977.91279124057	83977.91279124057	83977.91279124057	83977.91279124057	83977.91279124057	83977.91279124057	83977.91279124057	83977.91279124057	83977.91279124057	83977.91279124057	83977.91279124057	83977.91279124057	83977.91279124057	83977.91279124057	83977.91279124057	83977.91279124057	83977.91279124057	83977.91279124057	83977.91279124057	83977.91279124057	83977.91279124057	83977.91279124057	83977.91279124057
77339.4464032836	77339.4464032836	77339.4464032836	77339.4464032836	77339.4464032836	77339.4464032836	77339.4464032836	77339.4464032836	77339.4464032836	77339.4464032836	77339.4464032836	77339.4464032836	77339.4464032836	77339.4464032836	77339.4464032836	77339.4464032836	77339.4464032836	77339.4464032836	77339.4464032836	77339.4464032836	77339.4464032836	77339.4464032836	77339.4464032836	77339.4464032836	77339.4464032836	77339.4464032836	77339.4464032836	77339.4464032836	77339.4464032836	77339.4464032836
76357.96189352663	76357.96189352663	76357.96189352663	76357.96189352663	76357.96189352663	76357.96189352663	76357.96189352663	76357.96189352663	76357.96189352663	76357.96189352663	76357.96189352663	76357.96189352663	76357.96189352663	76357.96189352663	76357.96189352663	76357.96189352663	76357.96189352663	76357.96189352663	76357.96189352663	76357.96189352663	76357.96189352663	76357.96189352663	76357.96189352663	76357.96189352663	76357.96189352663	76357.96189352663	76357.96189352663	76357.96189352663	76357.96189352663	76357.96189352663
76357.96189352663	76357.96189352663	76357.96189352663	76357.96189352663	76357.96189352663	76357.96189352663	76357.96189352663	76357.96189352663	76357.96189352663	76357.96189352663	76357.96189352663	76357.96189352663	76357.96189352663	76357.96189352663	76357.96189352663	76357.96189352663	76357.96189352663	76357.96189352663	76357.96189352663	76357.96189352663	76357.96189352663	76357.96189352663	76357.96189352663	76357.96189352663	76357.96189352663	76357.96189352663	76357.96189352663	76357.96189352663	76357.96189352663	76357.96189352663
76357.96189352663	76357.96189352663	76357.96189352663	76357.96189352663	76357.96189352663	76357.96189352663	76357.96189352663	76357.96189352663	76357.96189352663	76357.96189352663	76357.96189352663	76357.96189352663	76357.96189352663	76357.96189352663	76357.96189352663	76357.96189352663	76357.96189352663	76357.96189352663	76357.96189352663	76357.96189352663	76357.96189352663	76357.96189352663	76357.96189352663	76357.96189352663	76357.96189352663	76357.96189352663	76357.96189352663	76357.96189352663	76357.96189352663	76357.96189352663
76357.96189352663	76357.96189352663	76357.96189352663	76357.96189352663	76357.96189352663	76357.96189352663	76357.96189352663	76357.96189352663	76357.96189352663	76357.96189352663	76357.96189352663	76357.96189352663	76357.96189352663	76357.96189352663	76357.96189352663	76357.96189352663	76357.96189352663	76357.96189352663	76357.96189352663	76357.96189352663	76357.96189352663	76357.96189352663	76357.96189352663	76357.96189352663	76357.96189352663	76357.96189352663	76357.96189352663	76357.96189352663	76357.96189352663	76357.96189352663
75821.30621082505	75821.30621082505	75821.30621082505	75821.30621082505	75821.30621082505	75821.30621082505	75821.30621082505	75821.30621082505	75821.30621082505	75821.30621082505	75821.30621082505	75821.30621082505	75821.30621082505	75821.30621082505	75821.30621082505	75821.30621082505	75821.30621082505	75821.30621082505	75821.30621082505	75821.30621082505	75821.30621082505	75821.30621082505	75821.30621082505	75821.30621082505	75821.30621082505	75821.30621082505	75821.30621082505	75821.30621082505	75821.30621082505	75821.30621082505
74576.90545730261	74576.90545730261	74576.90545730261	74576.90545730261	74576.90545730261	74576.90545730261	74576.90545730261	74576.90545730261	74576.90545730261	74576.90545730261	74576.90545730261	74576.90545730261	74576.90545730261	74576.90545730261	74576.90545730261	74576.90545730261	74576.90545730261	74576.90545730261	74576.90545730261	74576.90545730261	74576.90545730261	74576.90545730261	74576.90545730261	74576.90545730261	74576.90545730261	74576.90545730261	74576.90545730261	74576.90545730261	74576.90545730261	74576.90545730261
71074.50993832467	71074.50993832467	71074.50993832467	71074.50993832467	71074.50993832467	71074.50993832467	71074.50993832467	71074.50993832467	71074.50993832467	71074.50993832467	71074.50993832467	71074.50993832467	71074.50993832467	71074.50993832467	71074.50993832467	71074.50993832467	71074.50993832467	71074.50993832467	71074.50993832467	71074.50993832467	71074.50993832467	71074.50993832467	71074.50993832467	71074.50993832467	71074.50993832467	71074.50993832467	71074.50993832467	71074.50993832467	71074.50993832467	71074.50993832467
64462.516584674435	64462.516584674435	64462.516584674435	64462.516584674435	64462.516584674435	64462.516584674435	64462.516584674435	64462.516584674435	64462.516584674435	64462.516584674435	64462.516584674435	64462.516584674435	64462.516584674435	64462.516584674435	64462.516584674435	64462.516584674435	64462.516584674435	64462.516584674435	64462.516584674435	64462.516584674435	64462.516584674435	64462.516584674435	64462.516584674435	64462.516584674435	64462.516584674435	64462.516584674435	64462.516584674435	64462.516584674435	64462.516584674435	64462.516584674435
64462.516584674435	64462.516584674435	64462.516584674435	64462.516584674435	64462.516584674435	64462.516584674435	64462.516584674435	64462.516584674435	64462.516584674435	64462.516584674435	64462.516584674435	64462.516584674435	64462.516584674435	64462.516584674435	64462.516584674435	64462.516584674435	64462.516584674435	64462.516584674435	64462.516584674435	64462.516584674435	64462.516584674435	64462.516584674435	64462.516584674435	64462.516584674435	64462.516584674435	64462.516584674435	64462.516584674435	64462.516584674435	64462.516584674435	64462.516584674435
64462.516584674435	64462.516584674435	64462.516584674435	64462.516584674435	64462.516584674435	64462.516584674435	64462.516584674435	64462.516584674435	64462.516584674435	64462.516584674435	64462.516584674435	64462.516584674435	64462.516584674435	64462.516584674435	64462.516584674435	64462.516584674435	64462.516584674435	64462.516584674435	64462.516584674435	64462.516584674435	64462.516584674435	64462.516584674435	64462.516584674435	64462.516584674435	64462.516584674435	64462.516584674435	64462.516584674435	64462.516584674435	64462.516584674435	64462.516584674435
64462.516584674435	64462.516584674435	64462.516584674435	64462.516584674435	64462.516584674435	64462.516584674435	64462.516584674435	64462.516584674435	64462.516584674435	64462.516584674435	64462.516584674435	64462.516584674435	64462.516584674435	64462.516584674435	64462.516584674435	64462.516584674435	64462.516584674435	64462.516584674435	64462.516584674435	64462.516584674435	64462.516584674435	64462.516584674435	64462.516584674435	64462.516584674435	64462.516584674435	64462.516584674435	64462.516584674435	64462.516584674435	64462.516584674435	64462.516584674435
64462.516584674435	64462.516584674435	64462.516584674435	64462.516584674435	64462.516584674435	64462.516584674435	64462.516584674435	64462.516584674435	64462.516584674435	64462.516584674435	64462.516584674435	64462.516584674435	64462.516584674435	64462.516584674435	64462.516584674435	64462.516584674435	64462.516584674435	64462.516584674435	64462.516584674435	64462.516584674435	64462.516584674435	64462.516584674435	64462.516584674435	64462.516584674435	64462.516584674435	64462.516584674435	64462.516584674435	64462.516584674435	64462.516584674435	64462.516584674435
64462.516584674435	64462.516584674435	64462.516584674435	64462.516584674435	64462.516584674435	64462.516584674435	64462.516584674435	64462.516584674435	64462.516584674435	64462.516584674435	64462.516584674435	64462.516584674435	64462.516584674435	64462.516584674435	64462.516584674435	64462.516584674435	64462.516584674435	64462.516584674435	64462.516584674435	64462.516584674435	64462.516584674435	64462.516584674435	64462.516584674435	64462.516584674435	64462.516584674435	64462.516584674435	64462.516584674435	64462.516584674435	64462.516584674435	64462.516584674435
63987.46850525458	63987.46850525458	63987.46850525458	63987.46850525458	63987.46850525458	63987.46850525458	63987.46850525458	63987.46850525458	63987.46850525458	63987.46850525458	63987.46850525458	63987.46850525458	63987.46850525458	63987.46850525458	63987.46850525458	63987.46850525458	63987.46850525458	63987.46850525458	63987.46850525458	63987.46850525458	63987.46850525458	63987.46850525458	63987.46850525458	63987.46850525458	63987.46850525458	63987.46850525458	63987.46850525458	63987.46850525458	63987.46850525458	63987.46850525458
63987.46850525458	63987.46850525458	63987.46850525458	63987.46850525458	63987.46850525458	63987.46850525458	63987.46850525458	63987.46850525458	63987.46850525458	63987.46850525458	63987.46850525458	63987.46850525458	63987.46850525458	63987.46850525458	63987.46850525458	63987.46850525458	63987.46850525458	63987.46850525458	63987.46850525458	63987.46850525458	63987.46850525458	63987.46850525458	63987.46850525458	63987.46850525458	63987.46850525458	63987.46850525458	63987.46850525458	63987.46850525458	63987.46850525458	63987.46850525458
63987.46850525458	63987.46850525458	63987.46850525458	63987.46850525458	63987.46850525458	63987.46850525458	63987.46850525458	63987.46850525458	63987.46850525458	63987.46850525458	63987.46850525458	63987.46850525458	63987.46850525458	63987.46850525458	63987.46850525458	63987.46850525458	63987.46850525458	63987.46850525458	63987.46850525458	63987.46850525458	63987.46850525458	63987.46850525458	63987.46850525458	63987.46850525458	63987.46850525458	63987.46850525458	63987.46850525458	63987.46850525458	63987.46850525458	63987.46850525458
63987.46850525458	63987.46850525458	63987.46850525458	63987.46850525458	63987.46850525458	63987.46850525458	63987.46850525458	63987.46850525458	63987.46850525458	63987.46850525458	63987.46850525458	63987.46850525458	63987.46850525458	63987.46850525458	63987.46850525458	63987.46850525458	63987.46850525458	63987.46850525458	63987.46850525458	63987.46850525458	63987.46850525458	63987.46850525458	63987.46850525458	63987.46850525458	63987.46850525458	63987.46850525458	63987.46850525458	63987.46850525458	63987.46850525458	63987.46850525458
63987.46850525458	63987.46850525458	63987.46850525458	63987.46850525458	63987.46850525458	63987.46850525458	63987.46850525458	63987.46850525458	63987.46850525458	63987.46850525458	63987.46850525458	63987.46850525458	63987.46850525458	63987.46850525458	63987.46850525458	63987.46850525458	63987.46850525458	63987.46850525458	63987.46850525458	63987.46850525458	63987.46850525458	63987.46850525458	63987.46850525458	63987.46850525458	63987.46850525458	63987.46850525458	63987.46850525458	63987.46850525458	63987.46850525458	63987.46850525458
63987.46850525458	63987.46850525458	63987.46850525458	63987.46850525458	63987.46850525458	63987.46850525458	63987.46850525458	63987.46850525458	63987.46850525458	63987.46850525458	63987.46850525458	63987.46850525458	63987.46850525458	63987.46850525458	63987.46850525458	63987.46850525458	63987.46850525458	63987.46850525458	63987.46850525458	63987.46850525458	63987.46850525458	63987.46850525458	63987.46850525458	63987.46850525458	63987.46850525458	63987.46850525458	63987.46850525458	63987.46850525458	63987.46850525458	63987.46850525458
63987.46850525458	63987.46850525458	63987.46850525458	63987.46850525458	63987.46850525458	63987.46850525458	63987.46850525458	63987.46850525458	63987.46850525458	63987.46850525458	63987.46850525458	63987.46850525458	63987.46850525458	63987.46850525458	63987.46850525458	63987.46850525458	63987.46850525458	63987.46850525458	63987.46850525458	63987.46850525458	63987.46850525458	63987.46850525458	63987.46850525458	63987.46850525458	63987.46850525458	63987.46850525458	63987.46850525458	63987.46850525458	63987.46850525458	63987.46850525458
63987.46850525458	63987.46850525458	63987.46850525458	63987.46850525458	63987.46850525458	63987.46850525458	63987.46850525458	63987.46850525458	63987.46850525458	63987.46850525458	63987.46850525458	63987.46850525458	63987.46850525458	63987.46850525458	63987.46850525458	63987.46850525458	63987.46850525458	63987.46850525458	63987.46850525458	63987.46850525458	63987.46850525458	63987.46850525458	63987.46850525458	63987.46850525458	63987.46850525458	63987.46850525458	63987.46850525458	63987.46850525458	63987.46850525458	63987.46850525458
63987.46850525458	63987.46850525458	63987.46850525458	63987.46850525458	63987.46850525458	63987.46850525458	63987.46850525458	63987.46850525458	63987.46850525458	63987.46850525458	63987.46850525458	63987.46850525458	63987.46850525458	63987.46850525458	63987.46850525458	63987.46850525458	63987.46850525458	63987.46850525458	63987.46850525458	63987.46850525458	63987.46850525458	63987.46850525458	63987.46850525458	63987.46850525458	63987.46850525458	63987.46850525458	63987.46850525458	63987.46850525458	63987.46850525458	63987.46850525458
63987.46850525458	63987.46850525458	63987.46850525458	63987.46850525458	63987.46850525458	63987.46850525458	63987.46850525458	63987.46850525458	63987.46850525458	63987.46850525458	63987.46850525458	63987.46850525458	63987.46850525458	63987.46850525458	63987.46850525458	63987.46850525458	63987.46850525458	63987.46850525458	63987.46850525458	63987.46850525458	63987.46850525458	63987.46850525458	63987.46850525458	63987.46850525458	63987.46850525458	63987.46850525458	63987.46850525458	63987.46850525458	63987.46850525458	63987.46850525458
63987.46850525458	63987.46850525458	63987.46850525458	63987.46850525458	63987.46850525458	63987.46850525458	63987.46850525458	63987.46850525458	63987.46850525458	63987.46850525458	63987.46850525458	63987.46850525458	63987.46850525458	63987.46850525458	63987.46850525458	63987.46850525458	63987.46850525458	63987.46850525458	63987.46850525458	63987.46850525458	63987.46850525458	63987.46850525458	63987.46850525458	63987.46850525458	63987.46850525458	63987.46850525458	63987.46850525458	63987.46850525458	63987.46850525458	63987.46850525458
63987.46850525458	63987.46850525458	63987.46850525458	63987.46850525458	63987.46850525458	63987.46850525458	63987.46850525458	63987.46850525458	63987.46850525458	63987.46850525458	63987.46850525458	63987.46850525458	63987.46850525458	63987.46850525458	63987.46850525458	63987.46850525458	63987.46850525458	63987.46850525458	63987.46850525458	63987.46850525458	63987.46850525458	63987.46850525458	63987.46850525458	63987.46850525458	63987.46850525458	63987.46850525458	63987.46850525458	63987.46850525458	63987.46850525458	63987.46850525458
63987.46850525458	63987.46850525458	63987.46850525458	63987.46850525458	63987.46850525458	63987.46850525458	63987.46850525458	63987.46850525458	63987.46850525458	63987.46850525458	63987.46850525458	63987.46850525458	63987.46850525458	63987.46850525458	63987.46850525458	63987.46850525458	63987.46850525458	63987.46850525458	63987.46850525458	63987.46850525458	63987.46850525458	63987.46850525458	63987.46850525458	63987.46850525458	63987.46850525458	63987.46850525458	63987.46850525458	63987.46850525458	63987.46850525458	63987.46850525458
63987.46850525458	63987.46850525458	63987.46850525458	63987.46850525458	63987.46850525458	63987.46850525458	63987.46850525458	63987.46850525458	63987.46850525458	63987.46850525458	63987.46850525458	63987.46850525458	63987.46850525458	63987.46850525458	63987.46850525458	63987.46850525458	63987.46850525458	63987.46850525458	63987.46850525458	63987.46850525458	63987.46850525458	63987.46850525458	63987.46850525458	63987.46850525458	63987.46850525458	63987.46850525458	63987.46850525458	63987.46850525458	63987.46850525458	63987.46850525458
63987.46850525458	63987.46850525458	63987.46850525458	63987.46850525458	63987.46850525458	63987.46850525458	63987.46850525458	63987.46850525458	63987.46850525458	63987.46850525458	63987.46850525458	63987.46850525458	63987.46850525458	63987.46850525458	63987.46850525458	63987.46850525458	63987.46850525458	63987.46850525458	63987.46850525458	63987.46850525458	63987.46850525458	63987.46850525458	63987.46850525458	63987.46850525458	63987.46850525458	63987.46850525458	63987.46850525458	63987.46850525458	63987.46850525458	63987.46850525458
63689.30357097967	63689.30357097967	63689.30357097967	63689.30357097967	63689.30357097967	63689.30357097967	63689.30357097967	63689.30357097967	63689.30357097967	63689.30357097967	63689.30357097967	63689.30357097967	63689.30357097967	63689.30357097967	63689.30357097967	63689.30357097967	63689.30357097967	63689.30357097967	63689.30357097967	63689.30357097967	63689.30357097967	63689.30357097967	63689.30357097967	63689.30357097967	63689.30357097967	63689.30357097967	63689.30357097967	63689.30357097967	63689.30357097967	63689.30357097967
63689.30357097967	63689.30357097967	63689.30357097967	63689.30357097967	63689.30357097967	63689.30357097967	63689.30357097967	63689.30357097967	63689.30357097967	63689.30357097967	63689.30357097967	63689.30357097967	63689.30357097967	63689.30357097967	63689.30357097967	63689.30357097967	63689.30357097967	63689.30357097967	63689.30357097967	63689.30357097967	63689.30357097967	63689.30357097967	63689.30357097967	63689.30357097967	63689.30357097967	63689.30357097967	63689.30357097967	63689.30357097967	63689.30357097967	63689.30357097967
63689.30357097967	63689.30357097967	63689.30357097967	63689.30357097967	63689.30357097967	63689.30357097967	63689.30357097967	63689.30357097967	63689.30357097967	63689.30357097967	63689.30357097967	63689.30357097967	63689.30357097967	63689.30357097967	63689.30357097967	63689.30357097967	63689.30357097967	63689.30357097967	63689.30357097967	63689.30357097967	63689.30357097967	63689.30357097967	63689.30357097967	63689.30357097967	63689.30357097967	63689.30357097967	63689.30357097967	63689.30357097967	63689.30357097967	63689.30357097967
57906.314202213376	57906.314202213376	57906.314202213376	57906.314202213376	57906.314202213376	57906.314202213376	57906.314202213376	57906.314202213376	57906.314202213376	57906.314202213376	57906.314202213376	57906.314202213376	57906.314202213376	57906.314202213376	57906.314202213376	57906.314202213376	57906.314202213376	57906.314202213376	57906.314202213376	57906.314202213376	57906.314202213376	57906.314202213376	57906.314202213376	57906.314202213376	57906.314202213376	57906.314202213376	57906.314202213376	57906.314202213376	57906.314202213376	57906.314202213376
57906.314202213376	57906.314202213376	57906.314202213376	57906.314202213376	57906.314202213376	57906.314202213376	57906.314202213376	57906.314202213376	57906.314202213376	57906.314202213376	57906.314202213376	57906.314202213376	57906.314202213376	57906.314202213376	57906.314202213376	57906.314202213376	57906.314202213376	57906.314202213376	57906.314202213376	57906.314202213376	57906.314202213376	57906.314202213376	57906.314202213376	57906.314202213376	57906.314202213376	57906.314202213376	57906.314202213376	57906.314202213376	57906.314202213376	57906.314202213376
57906.314202213376	57906.314202213376	57906.314202213376	57906.314202213376	57906.314202213376	57906.314202213376	57906.314202213376	57906.314202213376	57906.314202213376	57906.314202213376	57906.314202213376	57906.314202213376	57906.314202213376	57906.314202213376	57906.314202213376	57906.314202213376	57906.314202213376	57906.314202213376	57906.314202213376	57906.314202213376	57906.314202213376	57906.314202213376	57906.314202213376	57906.314202213376	57906.314202213376	57906.314202213376	57906.314202213376	57906.314202213376	57906.314202213376	57906.314202213376
57906.314202213376	57906.314202213376	57906.314202213376	57906.314202213376	57906.314202213376	57906.314202213376	57906.314202213376	57906.314202213376	57906.314202213376	57906.314202213376	57906.314202213376	57906.314202213376	57906.314202213376	57906.314202213376	57906.314202213376	57906.314202213376	57906.314202213376	57906.314202213376	57906.314202213376	57906.314202213376	57906.314202213376	57906.314202213376	57906.314202213376	57906.314202213376	57906.314202213376	57906.314202213376	57906.314202213376	57906.314202213376	57906.314202213376	57906.314202213376
57906.314202213376	57906.314202213376	57906.314202213376	57906.314202213376	57906.314202213376	57906.314202213376	57906.314202213376	57906.314202213376	57906.314202213376	57906.314202213376	57906.314202213376	57906.314202213376	57906.314202213376	57906.314202213376	57906.314202213376	57906.314202213376	57906.314202213376	57906.314202213376	57906.314202213376	57906.314202213376	57906.314202213376	57906.314202213376	57906.314202213376	57906.314202213376	57906.314202213376	57906.314202213376	57906.314202213376	57906.314202213376	57906.314202213376	57906.314202213376
57906.314202213376	57906.314202213376	57906.314202213376	57906.314202213376	57906.314202213376	57906.314202213376	57906.314202213376	57906.314202213376	57906.314202213376	57906.314202213376	57906.314202213376	57906.314202213376	57906.314202213376	57906.314202213376	57906.314202213376	57906.314202213376	57906.314202213376	57906.314202213376	57906.314202213376	57906.314202213376	57906.314202213376	57906.314202213376	57906.314202213376	57906.314202213376	57906.314202213376	57906.314202213376	57906.314202213376	57906.314202213376	57906.314202213376	57906.314202213376
57906.314202213376	57906.314202213376	57906.314202213376	57906.314202213376	57906.314202213376	57906.314202213376	57906.314202213376	57906.314202213376	57906.314202213376	57906.314202213376	57906.314202213376	57906.314202213376	57906.314202213376	57906.314202213376	57906.314202213376	57906.314202213376	57906.314202213376	57906.314202213376	57906.314202213376	57906.314202213376	57906.314202213376	57906.314202213376	57906.314202213376	57906.314202213376	57906.314202213376	57906.314202213376	57906.314202213376	57906.314202213376	57906.314202213376	57906.314202213376
57906.314202213376	57906.314202213376	57906.314202213376	57906.314202213376	57906.314202213376	57906.314202213376	57906.314202213376	57906.314202213376	57906.314202213376	57906.314202213376	57906.314202213376	57906.314202213376	57906.314202213376	57906.314202213376	57906.314202213376	57906.314202213376	57906.314202213376	57906.314202213376	57906.314202213376	57906.314202213376	57906.314202213376	57906.314202213376	57906.314202213376	57906.314202213376	57906.314202213376	57906.314202213376	57906.314202213376	57906.314202213376	57906.314202213376	57906.314202213376
57906.314202213376	57906.314202213376	57906.314202213376	57906.314202213376	57906.314202213376	57906.314202213376	57906.314202213376	57906.314202213376	57906.314202213376	57906.314202213376	57906.314202213376	57906.314202213376	57906.314202213376	57906.314202213376	57906.314202213376	57906.314202213376	57906.314202213376	57906.314202213376	57906.314202213376	57906.314202213376	57906.314202213376	57906.314202213376	57906.314202213376	57906.314202213376	57906.314202213376	57906.314202213376	57906.314202213376	57906.314202213376	57906.314202213376	57906.314202213376
57906.314202213376	57906.314202213376	57906.314202213376	57906.314202213376	57906.314202213376	57906.314202213376	57906.314202213376	57906.314202213376	57906.314202213376	57906.314202213376	57906.314202213376	57906.314202213376	57906.314202213376	57906.314202213376	57906.314202213376	57906.314202213376	57906.314202213376	57906.314202213376	57906.314202213376	57906.314202213376	57906.314202213376	57906.314202213376	57906.314202213376	57906.314202213376	57906.314202213376	57906.314202213376	57906.314202213376	57906.314202213376	57906.314202213376	57906.314202213376
57906.314202213376	57906.314202213376	57906.314202213376	57906.314202213376	57906.314202213376	57906.314202213376	57906.314202213376	57906.314202213376	57906.314202213376	57906.314202213376	57906.314202213376	57906.314202213376	57906.314202213376	57906.314202213376	57906.314202213376	57906.314202213376	57906.314202213376	57906.314202213376	57906.314202213376	57906.314202213376	57906.314202213376	57906.314202213376	57906.314202213376	57906.314202213376	57906.314202213376	57906.314202213376	57906.314202213376	57906.314202213376	57906.314202213376	57906.314202213376
57906.314202213376	57906.314202213376	57906.314202213376	57906.314202213376	57906.314202213376	57906.314202213376	57906.314202213376	57906.314202213376	57906.314202213376	57906.314202213376	57906.314202213376	57906.314202213376	57906.314202213376	57906.314202213376	57906.314202213376	57906.314202213376	57906.314202213376	57906.314202213376	57906.314202213376	57906.314202213376	57906.314202213376	57906.314202213376	57906.314202213376	57906.314202213376	57906.314202213376	57906.314202213376	57906.314202213376	57906.314202213376	57906.314202213376	57906.314202213376
57906.314202213376	57906.314202213376	57906.314202213376	57906.314202213376	57906.314202213376	57906.314202213376	57906.314202213376	57906.314202213376	57906.314202213376	57906.314202213376	57906.314202213376	57906.314202213376	57906.314202213376	57906.314202213376	57906.314202213376	57906.314202213376	57906.314202213376	57906.314202213376	57906.314202213376	57906.314202213376	57906.314202213376	57906.314202213376	57906.314202213376	57906.314202213376	57906.314202213376	57906.314202213376	57906.314202213376	57906.314202213376	57906.314202213376	57906.314202213376
56695.85566783559	56695.85566783559	56695.85566783559	56695.85566783559	56695.85566783559	56695.85566783559	56695.85566783559	56695.85566783559	56695.85566783559	56695.85566783559	56695.85566783559	56695.85566783559	56695.85566783559	56695.85566783559	56695.85566783559	56695.85566783559	56695.85566783559	56695.85566783559	56695.85566783559	56695.85566783559	56695.85566783559	56695.85566783559	56695.85566783559	56695.85566783559	56695.85566783559	56695.85566783559	56695.85566783559	56695.85566783559	56695.85566783559	56695.85566783559
56695.85566783559	56695.85566783559	56695.85566783559	56695.85566783559	56695.85566783559	56695.85566783559	56695.85566783559	56695.85566783559	56695.85566783559	56695.85566783559	56695.85566783559	56695.85566783559	56695.85566783559	56695.85566783559	56695.85566783559	56695.85566783559	56695.85566783559	56695.85566783559	56695.85566783559	56695.85566783559	56695.85566783559	56695.85566783559	56695.85566783559	56695.85566783559	56695.85566783559	56695.85566783559	56695.85566783559	56695.85566783559	56695.85566783559	56695.85566783559
56695.85566783559	56695.85566783559	56695.85566783559	56695.85566783559	56695.85566783559	56695.85566783559	56695.85566783559	56695.85566783559	56695.85566783559	56695.85566783559	56695.85566783559	56695.85566783559	56695.85566783559	56695.85566783559	56695.85566783559	56695.85566783559	56695.85566783559	56695.85566783559	56695.85566783559	56695.85566783559	56695.85566783559	56695.85566783559	56695.85566783559	56695.85566783559	56695.85566783559	56695.85566783559	56695.85566783559	56695.85566783559	56695.85566783559	56695.85566783559
54747.584508918335	54747.584508918335	54747.584508918335	54747.584508918335	54747.584508918335	54747.584508918335	54747.584508918335	54747.584508918335	54747.584508918335	54747.584508918335	54747.584508918335	54747.584508918335	54747.584508918335	54747.584508918335	54747.584508918335	54747.584508918335	54747.584508918335	54747.584508918335	54747.584508918335	54747.584508918335	54747.584508918335	54747.584508918335	54747.584508918335	54747.584508918335	54747.584508918335	54747.584508918335	54747.584508918335	54747.584508918335	54747.584508918335	54747.584508918335
54747.584508918335	54747.584508918335	54747.584508918335	54747.584508918335	54747.584508918335	54747.584508918335	54747.584508918335	54747.584508918335	54747.584508918335	54747.584508918335	54747.584508918335	54747.584508918335	54747.584508918335	54747.584508918335	54747.584508918335	54747.584508918335	54747.584508918335	54747.584508918335	54747.584508918335	54747.584508918335	54747.584508918335	54747.584508918335	54747.584508918335	54747.584508918335	54747.584508918335	54747.584508918335	54747.584508918335	54747.584508918335	54747.584508918335	54747.584508918335
54747.584508918335	54747.584508918335	54747.584508918335	54747.584508918335	54747.584508918335	54747.584508918335	54747.584508918335	54747.584508918335	54747.584508918335	54747.584508918335	54747.584508918335	54747.584508918335	54747.584508918335	54747.584508918335	54747.584508918335	54747.584508918335	54747.584508918335	54747.584508918335	54747.584508918335	54747.584508918335	54747.584508918335	54747.584508918335	54747.584508918335	54747.584508918335	54747.584508918335	54747.584508918335	54747.584508918335	54747.584508918335	54747.584508918335	54747.584508918335
54747.584508918335	54747.584508918335	54747.584508918335	54747.584508918335	54747.584508918335	54747.584508918335	54747.584508918335	54747.584508918335	54747.584508918335	54747.584508918335	54747.584508918335	54747.584508918335	54747.584508918335	54747.584508918335	54747.584508918335	54747.584508918335	54747.584508918335	54747.584508918335	54747.584508918335	54747.584508918335	54747.584508918335	54747.584508918335	54747.584508918335	54747.584508918335	54747.584508918335	54747.584508918335	54747.584508918335	54747.584508918335	54747.584508918335	54747.584508918335
54747.584508918335	54747.584508918335	54747.584508918335	54747.584508918335	54747.584508918335	54747.584508918335	54747.584508918335	54747.584508918335	54747.584508918335	54747.584508918335	54747.584508918335	54747.584508918335	54747.584508918335	54747.584508918335	54747.584508918335	54747.584508918335	54747.584508918335	54747.584508918335	54747.584508918335	54747.584508918335	54747.584508918335	54747.584508918335	54747.584508918335	54747.584508918335	54747.584508918335	54747.584508918335	54747.584508918335	54747.584508918335	54747.584508918335	54747.584508918335
54747.584508918335	54747.584508918335	54747.584508918335	54747.584508918335	54747.584508918335	54747.584508918335	54747.584508918335	54747.584508918335	54747.584508918335	54747.584508918335	54747.584508918335	54747.584508918335	54747.584508918335	54747.584508918335	54747.584508918335	54747.584508918335	54747.584508918335	54747.584508918335	54747.584508918335	54747.584508918335	54747.584508918335	54747.584508918335	54747.584508918335	54747.584508918335	54747.584508918335	54747.584508918335	54747.584508918335	54747.584508918335	54747.584508918335	54747.584508918335
54747.584508918335	54747.584508918335	54747.584508918335	54747.584508918335	54747.584508918335	54747.584508918335	54747.584508918335	54747.584508918335	54747.584508918335	54747.584508918335	54747.584508918335	54747.584508918335	54747.584508918335	54747.584508918335	54747.584508918335	54747.584508918335	54747.584508918335	54747.584508918335	54747.584508918335	54747.584508918335	54747.584508918335	54747.584508918335	54747.584508918335	54747.584508918335	54747.584508918335	54747.584508918335	54747.584508918335	54747.584508918335	54747.584508918335	54747.584508918335
54747.584508918335	54747.584508918335	54747.584508918335	54747.584508918335	54747.584508918335	54747.584508918335	54747.584508918335	54747.584508918335	54747.584508918335	54747.584508918335	54747.584508918335	54747.584508918335	54747.584508918335	54747.584508918335	54747.584508918335	54747.584508918335	54747.584508918335	54747.584508918335	54747.584508918335	54747.584508918335	54747.584508918335	54747.584508918335	54747.584508918335	54747.584508918335	54747.584508918335	54747.584508918335	54747.584508918335	54747.584508918335	54747.584508918335	54747.584508918335
54747.584508918335	54747.584508918335	54747.584508918335	54747.584508918335	54747.584508918335	54747.584508918335	54747.584508918335	54747.584508918335	54747.584508918335	54747.584508918335	54747.584508918335	54747.584508918335	54747.584508918335	54747.584508918335	54747.584508918335	54747.584508918335	54747.584508918335	54747.584508918335	54747.584508918335	54747.584508918335	54747.584508918335	54747.584508918335	54747.584508918335	54747.584508918335	54747.584508918335	54747.584508918335	54747.584508918335	54747.584508918335	54747.584508918335	54747.584508918335
54747.584508918335	54747.584508918335	54747.584508918335	54747.584508918335	54747.584508918335	54747.584508918335	54747.584508918335	54747.584508918335	54747.584508918335	54747.584508918335	54747.584508918335	54747.584508918335	54747.584508918335	54747.584508918335	54747.584508918335	54747.584508918335	54747.584508918335	54747.584508918335	54747.584508918335	54747.584508918335	54747.584508918335	54747.584508918335	54747.584508918335	54747.584508918335	54747.584508918335	54747.584508918335	54747.584508918335	54747.584508918335	54747.584508918335	54747.584508918335
53034.03059877001	53034.03059877001	53034.03059877001	53034.03059877001	53034.03059877001	53034.03059877001	53034.03059877001	53034.03059877001	53034.03059877001	53034.03059877001	53034.03059877001	53034.03059877001	53034.03059877001	53034.03059877001	53034.03059877001	53034.03059877001	53034.03059877001	53034.03059877001	53034.03059877001	53034.03059877001	53034.03059877001	53034.03059877001	53034.03059877001	53034.03059877001	53034.03059877001	53034.03059877001	53034.03059877001	53034.03059877001	53034.03059877001	53034.03059877001
53034.03059877001	53034.03059877001	53034.03059877001	53034.03059877001	53034.03059877001	53034.03059877001	53034.03059877001	53034.03059877001	53034.03059877001	53034.03059877001	53034.03059877001	53034.03059877001	53034.03059877001	53034.03059877001	53034.03059877001	53034.03059877001	53034.03059877001	53034.03059877001	53034.03059877001	53034.03059877001	53034.03059877001	53034.03059877001	53034.03059877001	53034.03059877001	53034.03059877001	53034.03059877001	53034.03059877001	53034.03059877001	53034.03059877001	53034.03059877001
51319.593590150005	51319.593590150005	51319.593590150005	51319.593590150005	51319.593590150005	51319.593590150005	51319.593590150005	51319.593590150005	51319.593590150005	51319.593590150005	51319.593590150005	51319.593590150005	51319.593590150005	51319.593590150005	51319.593590150005	51319.593590150005	51319.593590150005	51319.593590150005	51319.593590150005	51319.593590150005	51319.593590150005	51319.593590150005	51319.593590150005	51319.593590150005	51319.593590150005	51319.593590150005	51319.593590150005	51319.593590150005	51319.593590150005	51319.593590150005
51319.593590150005	51319.593590150005	51319.593590150005	51319.593590150005	51319.593590150005	51319.593590150005	51319.593590150005	51319.593590150005	51319.593590150005	51319.593590150005	51319.593590150005	51319.593590150005	51319.593590150005	51319.593590150005	51319.593590150005	51319.593590150005	51319.593590150005	51319.593590150005	51319.593590150005	51319.593590150005	51319.593590150005	51319.593590150005	51319.593590150005	51319.593590150005	51319.593590150005	51319.593590150005	51319.593590150005	51319.593590150005	51319.593590150005	51319.593590150005
51075.757348181876	51075.757348181876	51075.757348181876	51075.757348181876	51075.757348181876	51075.757348181876	51075.757348181876	51075.757348181876	51075.757348181876	51075.757348181876	51075.757348181876	51075.757348181876	51075.757348181876	51075.757348181876	51075.757348181876	51075.757348181876	51075.757348181876	51075.757348181876	51075.757348181876	51075.757348181876	51075.757348181876	51075.757348181876	51075.757348181876	51075.757348181876	51075.757348181876	51075.757348181876	51075.757348181876	51075.757348181876	51075.757348181876	51075.757348181876
51075.757348181876	51075.757348181876	51075.757348181876	51075.757348181876	51075.757348181876	51075.757348181876	51075.757348181876	51075.757348181876	51075.757348181876	51075.757348181876	51075.757348181876	51075.757348181876	51075.757348181876	51075.757348181876	51075.757348181876	51075.757348181876	51075.757348181876	51075.757348181876	51075.757348181876	51075.757348181876	51075.757348181876	51075.757348181876	51075.757348181876	51075.757348181876	51075.757348181876	51075.757348181876	51075.757348181876	51075.757348181876	51075.757348181876	51075.757348181876
50047.55260221602	50047.55260221602	50047.55260221602	50047.55260221602	50047.55260221602	50047.55260221602	50047.55260221602	50047.55260221602	50047.55260221602	50047.55260221602	50047.55260221602	50047.55260221602	50047.55260221602	50047.55260221602	50047.55260221602	50047.55260221602	50047.55260221602	50047.55260221602	50047.55260221602	50047.55260221602	50047.55260221602	50047.55260221602	50047.55260221602	50047.55260221602	50047.55260221602	50047.55260221602	50047.55260221602	50047.55260221602	50047.55260221602	50047.55260221602
50047.55260221602	50047.55260221602	50047.55260221602	50047.55260221602	50047.55260221602	50047.55260221602	50047.55260221602	50047.55260221602	50047.55260221602	50047.55260221602	50047.55260221602	50047.55260221602	50047.55260221602	50047.55260221602	50047.55260221602	50047.55260221602	50047.55260221602	50047.55260221602	50047.55260221602	50047.55260221602	50047.55260221602	50047.55260221602	50047.55260221602	50047.55260221602	50047.55260221602	50047.55260221602	50047.55260221602	50047.55260221602	50047.55260221602	50047.55260221602
50047.55260221602	50047.55260221602	50047.55260221602	50047.55260221602	50047.55260221602	50047.55260221602	50047.55260221602	50047.55260221602	50047.55260221602	50047.55260221602	50047.55260221602	50047.55260221602	50047.55260221602	50047.55260221602	50047.55260221602	50047.55260221602	50047.55260221602	50047.55260221602	50047.55260221602	50047.55260221602	50047.55260221602	50047.55260221602	50047.55260221602	50047.55260221602	50047.55260221602	50047.55260221602	50047.55260221602	50047.55260221602	50047.55260221602	50047.55260221602
50047.55260221602	50047.55260221602	50047.55260221602	50047.55260221602	50047.55260221602	50047.55260221602	50047.55260221602	50047.55260221602	50047.55260221602	50047.55260221602	50047.55260221602	50047.55260221602	50047.55260221602	50047.55260221602	50047.55260221602	50047.55260221602	50047.55260221602	50047.55260221602	50047.55260221602	50047.55260221602	50047.55260221602	50047.55260221602	50047.55260221602	50047.55260221602	50047.55260221602	50047.55260221602	50047.55260221602	50047.55260221602	50047.55260221602	50047.55260221602
50047.55260221602	50047.55260221602	50047.55260221602	50047.55260221602	50047.55260221602	50047.55260221602	50047.55260221602	50047.55260221602	50047.55260221602	50047.55260221602	50047.55260221602	50047.55260221602	50047.55260221602	50047.55260221602	50047.55260221602	50047.55260221602	50047.55260221602	50047.55260221602	50047.55260221602	50047.55260221602	50047.55260221602	50047.55260221602	50047.55260221602	50047.55260221602	50047.55260221602	50047.55260221602	50047.55260221602	50047.55260221602	50047.55260221602	50047.55260221602
50047.55260221602	50047.55260221602	50047.55260221602	50047.55260221602	50047.55260221602	50047.55260221602	50047.55260221602	50047.55260221602	50047.55260221602	50047.55260221602	50047.55260221602	50047.55260221602	50047.55260221602	50047.55260221602	50047.55260221602	50047.55260221602	50047.55260221602	50047.55260221602	50047.55260221602	50047.55260221602	50047.55260221602	50047.55260221602	50047.55260221602	50047.55260221602	50047.55260221602	50047.55260221602	50047.55260221602	50047.55260221602	50047.55260221602	50047.55260221602
50047.55260221602	50047.55260221602	50047.55260221602	50047.55260221602	50047.55260221602	50047.55260221602	50047.55260221602	50047.55260221602	50047.55260221602	50047.55260221602	50047.55260221602	50047.55260221602	50047.55260221602	50047.55260221602	50047.55260221602	50047.55260221602	50047.55260221602	50047.55260221602	50047.55260221602	50047.55260221602	50047.55260221602	50047.55260221602	50047.55260221602	50047.55260221602	50047.55260221602	50047.55260221602	50047.55260221602	50047.55260221602	50047.55260221602	50047.55260221602
50047.55260221602	50047.55260221602	50047.55260221602	50047.55260221602	50047.55260221602	50047.55260221602	50047.55260221602	50047.55260221602	50047.55260221602	50047.55260221602	50047.55260221602	50047.55260221602	50047.55260221602	50047.55260221602	50047.55260221602	50047.55260221602	50047.55260221602	50047.55260221602	50047.55260221602	50047.55260221602	50047.55260221602	50047.55260221602	50047.55260221602	50047.55260221602	50047.55260221602	50047.55260221602	50047.55260221602	50047.55260221602	50047.55260221602	50047.55260221602
49381.70012372977	49381.70012372977	49381.70012372977	49381.70012372977	49381.70012372977	49381.70012372977	49381.70012372977	49381.70012372977	49381.70012372977	49381.70012372977	49381.70012372977	49381.70012372977	49381.70012372977	49381.70012372977	49381.70012372977	49381.70012372977	49381.70012372977	49381.70012372977	49381.70012372977	49381.70012372977	49381.70012372977	49381.70012372977	49381.70012372977	49381.70012372977	49381.70012372977	49381.70012372977	49381.70012372977	49381.70012372977	49381.70012372977	49381.70012372977
49381.70012372977	49381.70012372977	49381.70012372977	49381.70012372977	49381.70012372977	49381.70012372977	49381.70012372977	49381.70012372977	49381.70012372977	49381.70012372977	49381.70012372977	49381.70012372977	49381.70012372977	49381.70012372977	49381.70012372977	49381.70012372977	49381.70012372977	49381.70012372977	49381.70012372977	49381.70012372977	49381.70012372977	49381.70012372977	49381.70012372977	49381.70012372977	49381.70012372977	49381.70012372977	49381.70012372977	49381.70012372977	49381.70012372977	49381.70012372977
49381.70012372977	49381.70012372977	49381.70012372977	49381.70012372977	49381.70012372977	49381.70012372977	49381.70012372977	49381.70012372977	49381.70012372977	49381.70012372977	49381.70012372977	49381.70012372977	49381.70012372977	49381.70012372977	49381.70012372977	49381.70012372977	49381.70012372977	49381.70012372977	49381.70012372977	49381.70012372977	49381.70012372977	49381.70012372977	49381.70012372977	49381.70012372977	49381.70012372977	49381.70012372977	49381.70012372977	49381.70012372977	49381.70012372977	49381.70012372977
49381.70012372977	49381.70012372977	49381.70012372977	49381.70012372977	49381.70012372977	49381.70012372977	49381.70012372977	49381.70012372977	49381.70012372977	49381.70012372977	49381.70012372977	49381.70012372977	49381.70012372977	49381.70012372977	49381.70012372977	49381.70012372977	49381.70012372977	49381.70012372977	49381.70012372977	49381.70012372977	49381.70012372977	49381.70012372977	49381.70012372977	49381.70012372977	49381.70012372977	49381.70012372977	49381.70012372977	49381.70012372977	49381.70012372977	49381.70012372977
49381.70012372977	49381.70012372977	49381.70012372977	49381.70012372977	49381.70012372977	49381.70012372977	49381.70012372977	49381.70012372977	49381.70012372977	49381.70012372977	49381.70012372977	49381.70012372977	49381.70012372977	49381.70012372977	49381.70012372977	49381.70012372977	49381.70012372977	49381.70012372977	49381.70012372977	49381.70012372977	49381.70012372977	49381.70012372977	49381.70012372977	49381.70012372977	49381.70012372977	49381.70012372977	49381.70012372977	49381.70012372977	49381.70012372977	49381.70012372977
49381.70012372977	49381.70012372977	49381.70012372977	49381.70012372977	49381.70012372977	49381.70012372977	49381.70012372977	49381.70012372977	49381.70012372977	49381.70012372977	49381.70012372977	49381.70012372977	49381.70012372977	49381.70012372977	49381.70012372977	49381.70012372977	49381.70012372977	49381.70012372977	49381.70012372977	49381.70012372977	49381.70012372977	49381.70012372977	49381.70012372977	49381.70012372977	49381.70012372977	49381.70012372977	49381.70012372977	49381.70012372977	49381.70012372977	49381.70012372977
49381.70012372977	49381.70012372977	49381.70012372977	49381.70012372977	49381.70012372977	49381.70012372977	49381.70012372977	49381.70012372977	49381.70012372977	49381.70012372977	49381.70012372977	49381.70012372977	49381.70012372977	49381.70012372977	49381.70012372977	49381.70012372977	49381.70012372977	49381.70012372977	49381.70012372977	49381.70012372977	49381.70012372977	49381.70012372977	49381.70012372977	49381.70012372977	49381.70012372977	49381.70012372977	49381.70012372977	49381.70012372977	49381.70012372977	49381.70012372977
49381.70012372977	49381.70012372977	49381.70012372977	49381.70012372977	49381.70012372977	49381.70012372977	49381.70012372977	49381.70012372977	49381.70012372977	49381.70012372977	49381.70012372977	49381.70012372977	49381.70012372977	49381.70012372977	49381.70012372977	49381.70012372977	49381.70012372977	49381.70012372977	49381.70012372977	49381.70012372977	49381.70012372977	49381.70012372977	49381.70012372977	49381.70012372977	49381.70012372977	49381.70012372977	49381.70012372977	49381.70012372977	49381.70012372977	49381.70012372977
49381.70012372977	49381.70012372977	49381.70012372977	49381.70012372977	49381.70012372977	49381.70012372977	49381.70012372977	49381.70012372977	49381.70012372977	49381.70012372977	49381.70012372977	49381.70012372977	49381.70012372977	49381.70012372977	49381.70012372977	49381.70012372977	49381.70012372977	49381.70012372977	49381.70012372977	49381.70012372977	49381.70012372977	49381.70012372977	49381.70012372977	49381.70012372977	49381.70012372977	49381.70012372977	49381.70012372977	49381.70012372977	49381.70012372977	49381.70012372977
48373.27760610901	48373.27760610901	48373.27760610901	48373.27760610901	48373.27760610901	48373.27760610901	48373.27760610901	48373.27760610901	48373.27760610901	48373.27760610901	48373.27760610901	48373.27760610901	48373.27760610901	48373.27760610901	48373.27760610901	48373.27760610901	48373.27760610901	48373.27760610901	48373.27760610901	48373.27760610901	48373.27760610901	48373.27760610901	48373.27760610901	48373.27760610901	48373.27760610901	48373.27760610901	48373.27760610901	48373.27760610901	48373.27760610901	48373.27760610901
48373.27760610901	48373.27760610901	48373.27760610901	48373.27760610901	48373.27760610901	48373.27760610901	48373.27760610901	48373.27760610901	48373.27760610901	48373.27760610901	48373.27760610901	48373.27760610901	48373.27760610901	48373.27760610901	48373.27760610901	48373.27760610901	48373.27760610901	48373.27760610901	48373.27760610901	48373.27760610901	48373.27760610901	48373.27760610901	48373.27760610901	48373.27760610901	48373.27760610901	48373.27760610901	48373.27760610901	48373.27760610901	48373.27760610901	48373.27760610901
48373.27760610901	48373.27760610901	48373.27760610901	48373.27760610901	48373.27760610901	48373.27760610901	48373.27760610901	48373.27760610901	48373.27760610901	48373.27760610901	48373.27760610901	48373.27760610901	48373.27760610901	48373.27760610901	48373.27760610901	48373.27760610901	48373.27760610901	48373.27760610901	48373.27760610901	48373.27760610901	48373.27760610901	48373.27760610901	48373.27760610901	48373.27760610901	48373.27760610901	48373.27760610901	48373.27760610901	48373.27760610901	48373.27760610901	48373.27760610901
48049.57439376465	48049.57439376465	48049.57439376465	48049.57439376465	48049.57439376465	48049.57439376465	48049.57439376465	48049.57439376465	48049.57439376465	48049.57439376465	48049.57439376465	48049.57439376465	48049.57439376465	48049.57439376465	48049.57439376465	48049.57439376465	48049.57439376465	48049.57439376465	48049.57439376465	48049.57439376465	48049.57439376465	48049.57439376465	48049.57439376465	48049.57439376465	48049.57439376465	48049.57439376465	48049.57439376465	48049.57439376465	48049.57439376465	48049.57439376465
48049.57439376465	48049.57439376465	48049.57439376465	48049.57439376465	48049.57439376465	48049.57439376465	48049.57439376465	48049.57439376465	48049.57439376465	48049.57439376465	48049.57439376465	48049.57439376465	48049.57439376465	48049.57439376465	48049.57439376465	48049.57439376465	48049.57439376465	48049.57439376465	48049.57439376465	48049.57439376465	48049.57439376465	48049.57439376465	48049.57439376465	48049.57439376465	48049.57439376465	48049.57439376465	48049.57439376465	48049.57439376465	48049.57439376465	48049.57439376465
47944.73816003415	47944.73816003415	47944.73816003415	47944.73816003415	47944.73816003415	47944.73816003415	47944.73816003415	47944.73816003415	47944.73816003415	47944.73816003415	47944.73816003415	47944.73816003415	47944.73816003415	47944.73816003415	47944.73816003415	47944.73816003415	47944.73816003415	47944.73816003415	47944.73816003415	47944.73816003415	47944.73816003415	47944.73816003415	47944.73816003415	47944.73816003415	47944.73816003415	47944.73816003415	47944.73816003415	47944.73816003415	47944.73816003415	47944.73816003415
47944.73816003415	47944.73816003415	47944.73816003415	47944.73816003415	47944.73816003415	47944.73816003415	47944.73816003415	47944.73816003415	47944.73816003415	47944.73816003415	47944.73816003415	47944.73816003415	47944.73816003415	47944.73816003415	47944.73816003415	47944.73816003415	47944.73816003415	47944.73816003415	47944.73816003415	47944.73816003415	47944.73816003415	47944.73816003415	47944.73816003415	47944.73816003415	47944.73816003415	47944.73816003415	47944.73816003415	47944.73816003415	47944.73816003415	47944.73816003415
47661.31953155204	47661.31953155204	47661.31953155204	47661.31953155204	47661.31953155204	47661.31953155204	47661.31953155204	47661.31953155204	47661.31953155204	47661.31953155204	47661.31953155204	47661.31953155204	47661.31953155204	47661.31953155204	47661.31953155204	47661.31953155204	47661.31953155204	47661.31953155204	47661.31953155204	47661.31953155204	47661.31953155204	47661.31953155204	47661.31953155204	47661.31953155204	47661.31953155204	47661.31953155204	47661.31953155204	47661.31953155204	47661.31953155204	47661.31953155204
47043.60106505728	47043.60106505728	47043.60106505728	47043.60106505728	47043.60106505728	47043.60106505728	47043.60106505728	47043.60106505728	47043.60106505728	47043.60106505728	47043.60106505728	47043.60106505728	47043.60106505728	47043.60106505728	47043.60106505728	47043.60106505728	47043.60106505728	47043.60106505728	47043.60106505728	47043.60106505728	47043.60106505728	47043.60106505728	47043.60106505728	47043.60106505728	47043.60106505728	47043.60106505728	47043.60106505728	47043.60106505728	47043.60106505728	47043.60106505728
47043.60106505728	47043.60106505728	47043.60106505728	47043.60106505728	47043.60106505728	47043.60106505728	47043.60106505728	47043.60106505728	47043.60106505728	47043.60106505728	47043.60106505728	47043.60106505728	47043.60106505728	47043.60106505728	47043.60106505728	47043.60106505728	47043.60106505728	47043.60106505728	47043.60106505728	47043.60106505728	47043.60106505728	47043.60106505728	47043.60106505728	47043.60106505728	47043.60106505728	47043.60106505728	47043.60106505728	47043.60106505728	47043.60106505728	47043.60106505728
47043.60106505728	47043.60106505728	47043.60106505728	47043.60106505728	47043.60106505728	47043.60106505728	47043.60106505728	47043.60106505728	47043.60106505728	47043.60106505728	47043.60106505728	47043.60106505728	47043.60106505728	47043.60106505728	47043.60106505728	47043.60106505728	47043.60106505728	47043.60106505728	47043.60106505728	47043.60106505728	47043.60106505728	47043.60106505728	47043.60106505728	47043.60106505728	47043.60106505728	47043.60106505728	47043.60106505728	47043.60106505728	47043.60106505728	47043.60106505728
47043.60106505728	47043.60106505728	47043.60106505728	47043.60106505728	47043.60106505728	47043.60106505728	47043.60106505728	47043.60106505728	47043.60106505728	47043.60106505728	47043.60106505728	47043.60106505728	47043.60106505728	47043.60106505728	47043.60106505728	47043.60106505728	47043.60106505728	47043.60106505728	47043.60106505728	47043.60106505728	47043.60106505728	47043.60106505728	47043.60106505728	47043.60106505728	47043.60106505728	47043.60106505728	47043.60106505728	47043.60106505728	47043.60106505728	47043.60106505728
46775.50952092557	46775.50952092557	46775.50952092557	46775.50952092557	46775.50952092557	46775.50952092557	46775.50952092557	46775.50952092557	46775.50952092557	46775.50952092557	46775.50952092557	46775.50952092557	46775.50952092557	46775.50952092557	46775.50952092557	46775.50952092557	46775.50952092557	46775.50952092557	46775.50952092557	46775.50952092557	46775.50952092557	46775.50952092557	46775.50952092557	46775.50952092557	46775.50952092557	46775.50952092557	46775.50952092557	46775.50952092557	46775.50952092557	46775.50952092557
46775.50952092557	46775.50952092557	46775.50952092557	46775.50952092557	46775.50952092557	46775.50952092557	46775.50952092557	46775.50952092557	46775.50952092557	46775.50952092557	46775.50952092557	46775.50952092557	46775.50952092557	46775.50952092557	46775.50952092557	46775.50952092557	46775.50952092557	46775.50952092557	46775.50952092557	46775.50952092557	46775.50952092557	46775.50952092557	46775.50952092557	46775.50952092557	46775.50952092557	46775.50952092557	46775.50952092557	46775.50952092557	46775.50952092557	46775.50952092557
46669.89776908259	46669.89776908259	46669.89776908259	46669.89776908259	46669.89776908259	46669.89776908259	46669.89776908259	46669.89776908259	46669.89776908259	46669.89776908259	46669.89776908259	46669.89776908259	46669.89776908259	46669.89776908259	46669.89776908259	46669.89776908259	46669.89776908259	46669.89776908259	46669.89776908259	46669.89776908259	46669.89776908259	46669.89776908259	46669.89776908259	46669.89776908259	46669.89776908259	46669.89776908259	46669.89776908259	46669.89776908259	46669.89776908259	46669.89776908259
46669.89776908259	46669.89776908259	46669.89776908259	46669.89776908259	46669.89776908259	46669.89776908259	46669.89776908259	46669.89776908259	46669.89776908259	46669.89776908259	46669.89776908259	46669.89776908259	46669.89776908259	46669.89776908259	46669.89776908259	46669.89776908259	46669.89776908259	46669.89776908259	46669.89776908259	46669.89776908259	46669.89776908259	46669.89776908259	46669.89776908259	46669.89776908259	46669.89776908259	46669.89776908259	46669.89776908259	46669.89776908259	46669.89776908259	46669.89776908259
46669.89776908259	46669.89776908259	46669.89776908259	46669.89776908259	46669.89776908259	46669.89776908259	46669.89776908259	46669.89776908259	46669.89776908259	46669.89776908259	46669.89776908259	46669.89776908259	46669.89776908259	46669.89776908259	46669.89776908259	46669.89776908259	46669.89776908259	46669.89776908259	46669.89776908259	46669.89776908259	46669.89776908259	46669.89776908259	46669.89776908259	46669.89776908259	46669.89776908259	46669.89776908259	46669.89776908259	46669.89776908259	46669.89776908259	46669.89776908259
45859.42983701482	45859.42983701482	45859.42983701482	45859.42983701482	45859.42983701482	45859.42983701482	45859.42983701482	45859.42983701482	45859.42983701482	45859.42983701482	45859.42983701482	45859.42983701482	45859.42983701482	45859.42983701482	45859.42983701482	45859.42983701482	45859.42983701482	45859.42983701482	45859.42983701482	45859.42983701482	45859.42983701482	45859.42983701482	45859.42983701482	45859.42983701482	45859.42983701482	45859.42983701482	45859.42983701482	45859.42983701482	45859.42983701482	45859.42983701482
45859.42983701482	45859.42983701482	45859.42983701482	45859.42983701482	45859.42983701482	45859.42983701482	45859.42983701482	45859.42983701482	45859.42983701482	45859.42983701482	45859.42983701482	45859.42983701482	45859.42983701482	45859.42983701482	45859.42983701482	45859.42983701482	45859.42983701482	45859.42983701482	45859.42983701482	45859.42983701482	45859.42983701482	45859.42983701482	45859.42983701482	45859.42983701482	45859.42983701482	45859.42983701482	45859.42983701482	45859.42983701482	45859.42983701482	45859.42983701482
45859.42983701482	45859.42983701482	45859.42983701482	45859.42983701482	45859.42983701482	45859.42983701482	45859.42983701482	45859.42983701482	45859.42983701482	45859.42983701482	45859.42983701482	45859.42983701482	45859.42983701482	45859.42983701482	45859.42983701482	45859.42983701482	45859.42983701482	45859.42983701482	45859.42983701482	45859.42983701482	45859.42983701482	45859.42983701482	45859.42983701482	45859.42983701482	45859.42983701482	45859.42983701482	45859.42983701482	45859.42983701482	45859.42983701482	45859.42983701482
45859.42983701482	45859.42983701482	45859.42983701482	45859.42983701482	45859.42983701482	45859.42983701482	45859.42983701482	45859.42983701482	45859.42983701482	45859.42983701482	45859.42983701482	45859.42983701482	45859.42983701482	45859.42983701482	45859.42983701482	45859.42983701482	45859.42983701482	45859.42983701482	45859.42983701482	45859.42983701482	45859.42983701482	45859.42983701482	45859.42983701482	45859.42983701482	45859.42983701482	45859.42983701482	45859.42983701482	45859.42983701482	45859.42983701482	45859.42983701482
45499.451011921716	45499.451011921716	45499.451011921716	45499.451011921716	45499.451011921716	45499.451011921716	45499.451011921716	45499.451011921716	45499.451011921716	45499.451011921716	45499.451011921716	45499.451011921716	45499.451011921716	45499.451011921716	45499.451011921716	45499.451011921716	45499.451011921716	45499.451011921716	45499.451011921716	45499.451011921716	45499.451011921716	45499.451011921716	45499.451011921716	45499.451011921716	45499.451011921716	45499.451011921716	45499.451011921716	45499.451011921716	45499.451011921716	45499.451011921716
45499.451011921716	45499.451011921716	45499.451011921716	45499.451011921716	45499.451011921716	45499.451011921716	45499.451011921716	45499.451011921716	45499.451011921716	45499.451011921716	45499.451011921716	45499.451011921716	45499.451011921716	45499.451011921716	45499.451011921716	45499.451011921716	45499.451011921716	45499.451011921716	45499.451011921716	45499.451011921716	45499.451011921716	45499.451011921716	45499.451011921716	45499.451011921716	45499.451011921716	45499.451011921716	45499.451011921716	45499.451011921716	45499.451011921716	45499.451011921716
45309.02943640186	45309.02943640186	45309.02943640186	45309.02943640186	45309.02943640186	45309.02943640186	45309.02943640186	45309.02943640186	45309.02943640186	45309.02943640186	45309.02943640186	45309.02943640186	45309.02943640186	45309.02943640186	45309.02943640186	45309.02943640186	45309.02943640186	45309.02943640186	45309.02943640186	45309.02943640186	45309.02943640186	45309.02943640186	45309.02943640186	45309.02943640186	45309.02943640186	45309.02943640186	45309.02943640186	45309.02943640186	45309.02943640186	45309.02943640186
45309.02943640186	45309.02943640186	45309.02943640186	45309.02943640186	45309.02943640186	45309.02943640186	45309.02943640186	45309.02943640186	45309.02943640186	45309.02943640186	45309.02943640186	45309.02943640186	45309.02943640186	45309.02943640186	45309.02943640186	45309.02943640186	45309.02943640186	45309.02943640186	45309.02943640186	45309.02943640186	45309.02943640186	45309.02943640186	45309.02943640186	45309.02943640186	45309.02943640186	45309.02943640186	45309.02943640186	45309.02943640186	45309.02943640186	45309.02943640186
45309.02943640186	45309.02943640186	45309.02943640186	45309.02943640186	45309.02943640186	45309.02943640186	45309.02943640186	45309.02943640186	45309.02943640186	45309.02943640186	45309.02943640186	45309.02943640186	45309.02943640186	45309.02943640186	45309.02943640186	45309.02943640186	45309.02943640186	45309.02943640186	45309.02943640186	45309.02943640186	45309.02943640186	45309.02943640186	45309.02943640186	45309.02943640186	45309.02943640186	45309.02943640186	45309.02943640186	45309.02943640186	45309.02943640186	45309.02943640186
45309.02943640186	45309.02943640186	45309.02943640186	45309.02943640186	45309.02943640186	45309.02943640186	45309.02943640186	45309.02943640186	45309.02943640186	45309.02943640186	45309.02943640186	45309.02943640186	45309.02943640186	45309.02943640186	45309.02943640186	45309.02943640186	45309.02943640186	45309.02943640186	45309.02943640186	45309.02943640186	45309.02943640186	45309.02943640186	45309.02943640186	45309.02943640186	45309.02943640186	45309.02943640186	45309.02943640186	45309.02943640186	45309.02943640186	45309.02943640186
45309.02943640186	45309.02943640186	45309.02943640186	45309.02943640186	45309.02943640186	45309.02943640186	45309.02943640186	45309.02943640186	45309.02943640186	45309.02943640186	45309.02943640186	45309.02943640186	45309.02943640186	45309.02943640186	45309.02943640186	45309.02943640186	45309.02943640186	45309.02943640186	45309.02943640186	45309.02943640186	45309.02943640186	45309.02943640186	45309.02943640186	45309.02943640186	45309.02943640186	45309.02943640186	45309.02943640186	45309.02943640186	45309.02943640186	45309.02943640186
45031.88984374165	45031.88984374165	45031.88984374165	45031.88984374165	45031.88984374165	45031.88984374165	45031.88984374165	45031.88984374165	45031.88984374165	45031.88984374165	45031.88984374165	45031.88984374165	45031.88984374165	45031.88984374165	45031.88984374165	45031.88984374165	45031.88984374165	45031.88984374165	45031.88984374165	45031.88984374165	45031.88984374165	45031.88984374165	45031.88984374165	45031.88984374165	45031.88984374165	45031.88984374165	45031.88984374165	45031.88984374165	45031.88984374165	45031.88984374165
45031.88984374165	45031.88984374165	45031.88984374165	45031.88984374165	45031.88984374165	45031.88984374165	45031.88984374165	45031.88984374165	45031.88984374165	45031.88984374165	45031.88984374165	45031.88984374165	45031.88984374165	45031.88984374165	45031.88984374165	45031.88984374165	45031.88984374165	45031.88984374165	45031.88984374165	45031.88984374165	45031.88984374165	45031.88984374165	45031.88984374165	45031.88984374165	45031.88984374165	45031.88984374165	45031.88984374165	45031.88984374165	45031.88984374165	45031.88984374165
45031.88984374165	45031.88984374165	45031.88984374165	45031.88984374165	45031.88984374165	45031.88984374165	45031.88984374165	45031.88984374165	45031.88984374165	45031.88984374165	45031.88984374165	45031.88984374165	45031.88984374165	45031.88984374165	45031.88984374165	45031.88984374165	45031.88984374165	45031.88984374165	45031.88984374165	45031.88984374165	45031.88984374165	45031.88984374165	45031.88984374165	45031.88984374165	45031.88984374165	45031.88984374165	45031.88984374165	45031.88984374165	45031.88984374165	45031.88984374165
45031.88984374165	45031.88984374165	45031.88984374165	45031.88984374165	45031.88984374165	45031.88984374165	45031.88984374165	45031.88984374165	45031.88984374165	45031.88984374165	45031.88984374165	45031.88984374165	45031.88984374165	45031.88984374165	45031.88984374165	45031.88984374165	45031.88984374165	45031.88984374165	45031.88984374165	45031.88984374165	45031.88984374165	45031.88984374165	45031.88984374165	45031.88984374165	45031.88984374165	45031.88984374165	45031.88984374165	45031.88984374165	45031.88984374165	45031.88984374165
44736.91944473653	44736.91944473653	44736.91944473653	44736.91944473653	44736.91944473653	44736.91944473653	44736.91944473653	44736.91944473653	44736.91944473653	44736.91944473653	44736.91944473653	44736.91944473653	44736.91944473653	44736.91944473653	44736.91944473653	44736.91944473653	44736.91944473653	44736.91944473653	44736.91944473653	44736.91944473653	44736.91944473653	44736.91944473653	44736.91944473653	44736.91944473653	44736.91944473653	44736.91944473653	44736.91944473653	44736.91944473653	44736.91944473653	44736.91944473653
44736.91944473653	44736.91944473653	44736.91944473653	44736.91944473653	44736.91944473653	44736.91944473653	44736.91944473653	44736.91944473653	44736.91944473653	44736.91944473653	44736.91944473653	44736.91944473653	44736.91944473653	44736.91944473653	44736.91944473653	44736.91944473653	44736.91944473653	44736.91944473653	44736.91944473653	44736.91944473653	44736.91944473653	44736.91944473653	44736.91944473653	44736.91944473653	44736.91944473653	44736.91944473653	44736.91944473653	44736.91944473653	44736.91944473653	44736.91944473653
44704.0421564605	44704.0421564605	44704.0421564605	44704.0421564605	44704.0421564605	44704.0421564605	44704.0421564605	44704.0421564605	44704.0421564605	44704.0421564605	44704.0421564605	44704.0421564605	44704.0421564605	44704.0421564605	44704.0421564605	44704.0421564605	44704.0421564605	44704.0421564605	44704.0421564605	44704.0421564605	44704.0421564605	44704.0421564605	44704.0421564605	44704.0421564605	44704.0421564605	44704.0421564605	44704.0421564605	44704.0421564605	44704.0421564605	44704.0421564605
44704.0421564605	44704.0421564605	44704.0421564605	44704.0421564605	44704.0421564605	44704.0421564605	44704.0421564605	44704.0421564605	44704.0421564605	44704.0421564605	44704.0421564605	44704.0421564605	44704.0421564605	44704.0421564605	44704.0421564605	44704.0421564605	44704.0421564605	44704.0421564605	44704.0421564605	44704.0421564605	44704.0421564605	44704.0421564605	44704.0421564605	44704.0421564605	44704.0421564605	44704.0421564605	44704.0421564605	44704.0421564605	44704.0421564605	44704.0421564605
44704.0421564605	44704.0421564605	44704.0421564605	44704.0421564605	44704.0421564605	44704.0421564605	44704.0421564605	44704.0421564605	44704.0421564605	44704.0421564605	44704.0421564605	44704.0421564605	44704.0421564605	44704.0421564605	44704.0421564605	44704.0421564605	44704.0421564605	44704.0421564605	44704.0421564605	44704.0421564605	44704.0421564605	44704.0421564605	44704.0421564605	44704.0421564605	44704.0421564605	44704.0421564605	44704.0421564605	44704.0421564605	44704.0421564605	44704.0421564605
44704.0421564605	44704.0421564605	44704.0421564605	44704.0421564605	44704.0421564605	44704.0421564605	44704.0421564605	44704.0421564605	44704.0421564605	44704.0421564605	44704.0421564605	44704.0421564605	44704.0421564605	44704.0421564605	44704.0421564605	44704.0421564605	44704.0421564605	44704.0421564605	44704.0421564605	44704.0421564605	44704.0421564605	44704.0421564605	44704.0421564605	44704.0421564605	44704.0421564605	44704.0421564605	44704.0421564605	44704.0421564605	44704.0421564605	44704.0421564605
44616.92214045072	44616.92214045072	44616.92214045072	44616.92214045072	44616.92214045072	44616.92214045072	44616.92214045072	44616.92214045072	44616.92214045072	44616.92214045072	44616.92214045072	44616.92214045072	44616.92214045072	44616.92214045072	44616.92214045072	44616.92214045072	44616.92214045072	44616.92214045072	44616.92214045072	44616.92214045072	44616.92214045072	44616.92214045072	44616.92214045072	44616.92214045072	44616.92214045072	44616.92214045072	44616.92214045072	44616.92214045072	44616.92214045072	44616.92214045072
44503.17788695287	44503.17788695287	44503.17788695287	44503.17788695287	44503.17788695287	44503.17788695287	44503.17788695287	44503.17788695287	44503.17788695287	44503.17788695287	44503.17788695287	44503.17788695287	44503.17788695287	44503.17788695287	44503.17788695287	44503.17788695287	44503.17788695287	44503.17788695287	44503.17788695287	44503.17788695287	44503.17788695287	44503.17788695287	44503.17788695287	44503.17788695287	44503.17788695287	44503.17788695287	44503.17788695287	44503.17788695287	44503.17788695287	44503.17788695287
44503.17788695287	44503.17788695287	44503.17788695287	44503.17788695287	44503.17788695287	44503.17788695287	44503.17788695287	44503.17788695287	44503.17788695287	44503.17788695287	44503.17788695287	44503.17788695287	44503.17788695287	44503.17788695287	44503.17788695287	44503.17788695287	44503.17788695287	44503.17788695287	44503.17788695287	44503.17788695287	44503.17788695287	44503.17788695287	44503.17788695287	44503.17788695287	44503.17788695287	44503.17788695287	44503.17788695287	44503.17788695287	44503.17788695287	44503.17788695287
44503.17788695287	44503.17788695287	44503.17788695287	44503.17788695287	44503.17788695287	44503.17788695287	44503.17788695287	44503.17788695287	44503.17788695287	44503.17788695287	44503.17788695287	44503.17788695287	44503.17788695287	44503.17788695287	44503.17788695287	44503.17788695287	44503.17788695287	44503.17788695287	44503.17788695287	44503.17788695287	44503.17788695287	44503.17788695287	44503.17788695287	44503.17788695287	44503.17788695287	44503.17788695287	44503.17788695287	44503.17788695287	44503.17788695287	44503.17788695287
44503.17788695287	44503.17788695287	44503.17788695287	44503.17788695287	44503.17788695287	44503.17788695287	44503.17788695287	44503.17788695287	44503.17788695287	44503.17788695287	44503.17788695287	44503.17788695287	44503.17788695287	44503.17788695287	44503.17788695287	44503.17788695287	44503.17788695287	44503.17788695287	44503.17788695287	44503.17788695287	44503.17788695287	44503.17788695287	44503.17788695287	44503.17788695287	44503.17788695287	44503.17788695287	44503.17788695287	44503.17788695287	44503.17788695287	44503.17788695287
44398.519953303	44398.519953303	44398.519953303	44398.519953303	44398.519953303	44398.519953303	44398.519953303	44398.519953303	44398.519953303	44398.519953303	44398.519953303	44398.519953303	44398.519953303	44398.519953303	44398.519953303	44398.519953303	44398.519953303	44398.519953303	44398.519953303	44398.519953303	44398.519953303	44398.519953303	44398.519953303	44398.519953303	44398.519953303	44398.519953303	44398.519953303	44398.519953303	44398.519953303	44398.519953303
44398.519953303	44398.519953303	44398.519953303	44398.519953303	44398.519953303	44398.519953303	44398.519953303	44398.519953303	44398.519953303	44398.519953303	44398.519953303	44398.519953303	44398.519953303	44398.519953303	44398.519953303	44398.519953303	44398.519953303	44398.519953303	44398.519953303	44398.519953303	44398.519953303	44398.519953303	44398.519953303	44398.519953303	44398.519953303	44398.519953303	44398.519953303	44398.519953303	44398.519953303	44398.519953303
44029.51138870164	44029.51138870164	44029.51138870164	44029.51138870164	44029.51138870164	44029.51138870164	44029.51138870164	44029.51138870164	44029.51138870164	44029.51138870164	44029.51138870164	44029.51138870164	44029.51138870164	44029.51138870164	44029.51138870164	44029.51138870164	44029.51138870164	44029.51138870164	44029.51138870164	44029.51138870164	44029.51138870164	44029.51138870164	44029.51138870164	44029.51138870164	44029.51138870164	44029.51138870164	44029.51138870164	44029.51138870164	44029.51138870164	44029.51138870164
44029.51138870164	44029.51138870164	44029.51138870164	44029.51138870164	44029.51138870164	44029.51138870164	44029.51138870164	44029.51138870164	44029.51138870164	44029.51138870164	44029.51138870164	44029.51138870164	44029.51138870164	44029.51138870164	44029.51138870164	44029.51138870164	44029.51138870164	44029.51138870164	44029.51138870164	44029.51138870164	44029.51138870164	44029.51138870164	44029.51138870164	44029.51138870164	44029.51138870164	44029.51138870164	44029.51138870164	44029.51138870164	44029.51138870164	44029.51138870164
43791.71390713143	43791.71390713143	43791.71390713143	43791.71390713143	43791.71390713143	43791.71390713143	43791.71390713143	43791.71390713143	43791.71390713143	43791.71390713143	43791.71390713143	43791.71390713143	43791.71390713143	43791.71390713143	43791.71390713143	43791.71390713143	43791.71390713143	43791.71390713143	43791.71390713143	43791.71390713143	43791.71390713143	43791.71390713143	43791.71390713143	43791.71390713143	43791.71390713143	43791.71390713143	43791.71390713143	43791.71390713143	43791.71390713143	43791.71390713143
43554.84821271202	43554.84821271202	43554.84821271202	43554.84821271202	43554.84821271202	43554.84821271202	43554.84821271202	43554.84821271202	43554.84821271202	43554.84821271202	43554.84821271202	43554.84821271202	43554.84821271202	43554.84821271202	43554.84821271202	43554.84821271202	43554.84821271202	43554.84821271202	43554.84821271202	43554.84821271202	43554.84821271202	43554.84821271202	43554.84821271202	43554.84821271202	43554.84821271202	43554.84821271202	43554.84821271202	43554.84821271202	43554.84821271202	43554.84821271202
43554.84821271202	43554.84821271202	43554.84821271202	43554.84821271202	43554.84821271202	43554.84821271202	43554.84821271202	43554.84821271202	43554.84821271202	43554.84821271202	43554.84821271202	43554.84821271202	43554.84821271202	43554.84821271202	43554.84821271202	43554.84821271202	43554.84821271202	43554.84821271202	43554.84821271202	43554.84821271202	43554.84821271202	43554.84821271202	43554.84821271202	43554.84821271202	43554.84821271202	43554.84821271202	43554.84821271202	43554.84821271202	43554.84821271202	43554.84821271202
43554.84821271202	43554.84821271202	43554.84821271202	43554.84821271202	43554.84821271202	43554.84821271202	43554.84821271202	43554.84821271202	43554.84821271202	43554.84821271202	43554.84821271202	43554.84821271202	43554.84821271202	43554.84821271202	43554.84821271202	43554.84821271202	43554.84821271202	43554.84821271202	43554.84821271202	43554.84821271202	43554.84821271202	43554.84821271202	43554.84821271202	43554.84821271202	43554.84821271202	43554.84821271202	43554.84821271202	43554.84821271202	43554.84821271202	43554.84821271202
43554.84821271202	43554.84821271202	43554.84821271202	43554.84821271202	43554.84821271202	43554.84821271202	43554.84821271202	43554.84821271202	43554.84821271202	43554.84821271202	43554.84821271202	43554.84821271202	43554.84821271202	43554.84821271202	43554.84821271202	43554.84821271202	43554.84821271202	43554.84821271202	43554.84821271202	43554.84821271202	43554.84821271202	43554.84821271202	43554.84821271202	43554.84821271202	43554.84821271202	43554.84821271202	43554.84821271202	43554.84821271202	43554.84821271202	43554.84821271202
43352.59559270166	43352.59559270166	43352.59559270166	43352.59559270166	43352.59559270166	43352.59559270166	43352.59559270166	43352.59559270166	43352.59559270166	43352.59559270166	43352.59559270166	43352.59559270166	43352.59559270166	43352.59559270166	43352.59559270166	43352.59559270166	43352.59559270166	43352.59559270166	43352.59559270166	43352.59559270166	43352.59559270166	43352.59559270166	43352.59559270166	43352.59559270166	43352.59559270166	43352.59559270166	43352.59559270166	43352.59559270166	43352.59559270166	43352.59559270166
43352.59559270166	43352.59559270166	43352.59559270166	43352.59559270166	43352.59559270166	43352.59559270166	43352.59559270166	43352.59559270166	43352.59559270166	43352.59559270166	43352.59559270166	43352.59559270166	43352.59559270166	43352.59559270166	43352.59559270166	43352.59559270166	43352.59559270166	43352.59559270166	43352.59559270166	43352.59559270166	43352.59559270166	43352.59559270166	43352.59559270166	43352.59559270166	43352.59559270166	43352.59559270166	43352.59559270166	43352.59559270166	43352.59559270166	43352.59559270166
43352.59559270166	43352.59559270166	43352.59559270166	43352.59559270166	43352.59559270166	43352.59559270166	43352.59559270166	43352.59559270166	43352.59559270166	43352.59559270166	43352.59559270166	43352.59559270166	43352.59559270166	43352.59559270166	43352.59559270166	43352.59559270166	43352.59559270166	43352.59559270166	43352.59559270166	43352.59559270166	43352.59559270166	43352.59559270166	43352.59559270166	43352.59559270166	43352.59559270166	43352.59559270166	43352.59559270166	43352.59559270166	43352.59559270166	43352.59559270166
43250.34198964218	43250.34198964218	43250.34198964218	43250.34198964218	43250.34198964218	43250.34198964218	43250.34198964218	43250.34198964218	43250.34198964218	43250.34198964218	43250.34198964218	43250.34198964218	43250.34198964218	43250.34198964218	43250.34198964218	43250.34198964218	43250.34198964218	43250.34198964218	43250.34198964218	43250.34198964218	43250.34198964218	43250.34198964218	43250.34198964218	43250.34198964218	43250.34198964218	43250.34198964218	43250.34198964218	43250.34198964218	43250.34198964218	43250.34198964218
43250.34198964218	43250.34198964218	43250.34198964218	43250.34198964218	43250.34198964218	43250.34198964218	43250.34198964218	43250.34198964218	43250.34198964218	43250.34198964218	43250.34198964218	43250.34198964218	43250.34198964218	43250.34198964218	43250.34198964218	43250.34198964218	43250.34198964218	43250.34198964218	43250.34198964218	43250.34198964218	43250.34198964218	43250.34198964218	43250.34198964218	43250.34198964218	43250.34198964218	43250.34198964218	43250.34198964218	43250.34198964218	43250.34198964218	43250.34198964218
43250.34198964218	43250.34198964218	43250.34198964218	43250.34198964218	43250.34198964218	43250.34198964218	43250.34198964218	43250.34198964218	43250.34198964218	43250.34198964218	43250.34198964218	43250.34198964218	43250.34198964218	43250.34198964218	43250.34198964218	43250.34198964218	43250.34198964218	43250.34198964218	43250.34198964218	43250.34198964218	43250.34198964218	43250.34198964218	43250.34198964218	43250.34198964218	43250.34198964218	43250.34198964218	43250.34198964218	43250.34198964218	43250.34198964218	43250.34198964218
43250.34198964218	43250.34198964218	43250.34198964218	43250.34198964218	43250.34198964218	43250.34198964218	43250.34198964218	43250.34198964218	43250.34198964218	43250.34198964218	43250.34198964218	43250.34198964218	43250.34198964218	43250.34198964218	43250.34198964218	43250.34198964218	43250.34198964218	43250.34198964218	43250.34198964218	43250.34198964218	43250.34198964218	43250.34198964218	43250.34198964218	43250.34198964218	43250.34198964218	43250.34198964218	43250.34198964218	43250.34198964218	43250.34198964218	43250.34198964218
43250.34198964218	43250.34198964218	43250.34198964218	43250.34198964218	43250.34198964218	43250.34198964218	43250.34198964218	43250.34198964218	43250.34198964218	43250.34198964218	43250.34198964218	43250.34198964218	43250.34198964218	43250.34198964218	43250.34198964218	43250.34198964218	43250.34198964218	43250.34198964218	43250.34198964218	43250.34198964218	43250.34198964218	43250.34198964218	43250.34198964218	43250.34198964218	43250.34198964218	43250.34198964218	43250.34198964218	43250.34198964218	43250.34198964218	43250.34198964218
43166.47140876426	43166.47140876426	43166.47140876426	43166.47140876426	43166.47140876426	43166.47140876426	43166.47140876426	43166.47140876426	43166.47140876426	43166.47140876426	43166.47140876426	43166.47140876426	43166.47140876426	43166.47140876426	43166.47140876426	43166.47140876426	43166.47140876426	43166.47140876426	43166.47140876426	43166.47140876426	43166.47140876426	43166.47140876426	43166.47140876426	43166.47140876426	43166.47140876426	43166.47140876426	43166.47140876426	43166.47140876426	43166.47140876426	43166.47140876426
43166.47140876426	43166.47140876426	43166.47140876426	43166.47140876426	43166.47140876426	43166.47140876426	43166.47140876426	43166.47140876426	43166.47140876426	43166.47140876426	43166.47140876426	43166.47140876426	43166.47140876426	43166.47140876426	43166.47140876426	43166.47140876426	43166.47140876426	43166.47140876426	43166.47140876426	43166.47140876426	43166.47140876426	43166.47140876426	43166.47140876426	43166.47140876426	43166.47140876426	43166.47140876426	43166.47140876426	43166.47140876426	43166.47140876426	43166.47140876426
43166.47140876426	43166.47140876426	43166.47140876426	43166.47140876426	43166.47140876426	43166.47140876426	43166.47140876426	43166.47140876426	43166.47140876426	43166.47140876426	43166.47140876426	43166.47140876426	43166.47140876426	43166.47140876426	43166.47140876426	43166.47140876426	43166.47140876426	43166.47140876426	43166.47140876426	43166.47140876426	43166.47140876426	43166.47140876426	43166.47140876426	43166.47140876426	43166.47140876426	43166.47140876426	43166.47140876426	43166.47140876426	43166.47140876426	43166.47140876426
43150.09736988942	43150.09736988942	43150.09736988942	43150.09736988942	43150.09736988942	43150.09736988942	43150.09736988942	43150.09736988942	43150.09736988942	43150.09736988942	43150.09736988942	43150.09736988942	43150.09736988942	43150.09736988942	43150.09736988942	43150.09736988942	43150.09736988942	43150.09736988942	43150.09736988942	43150.09736988942	43150.09736988942	43150.09736988942	43150.09736988942	43150.09736988942	43150.09736988942	43150.09736988942	43150.09736988942	43150.09736988942	43150.09736988942	43150.09736988942
43150.09736988942	43150.09736988942	43150.09736988942	43150.09736988942	43150.09736988942	43150.09736988942	43150.09736988942	43150.09736988942	43150.09736988942	43150.09736988942	43150.09736988942	43150.09736988942	43150.09736988942	43150.09736988942	43150.09736988942	43150.09736988942	43150.09736988942	43150.09736988942	43150.09736988942	43150.09736988942	43150.09736988942	43150.09736988942	43150.09736988942	43150.09736988942	43150.09736988942	43150.09736988942	43150.09736988942	43150.09736988942	43150.09736988942	43150.09736988942
43150.09736988942	43150.09736988942	43150.09736988942	43150.09736988942	43150.09736988942	43150.09736988942	43150.09736988942	43150.09736988942	43150.09736988942	43150.09736988942	43150.09736988942	43150.09736988942	43150.09736988942	43150.09736988942	43150.09736988942	43150.09736988942	43150.09736988942	43150.09736988942	43150.09736988942	43150.09736988942	43150.09736988942	43150.09736988942	43150.09736988942	43150.09736988942	43150.09736988942	43150.09736988942	43150.09736988942	43150.09736988942	43150.09736988942	43150.09736988942
42988.1039633005	42988.1039633005	42988.1039633005	42988.1039633005	42988.1039633005	42988.1039633005	42988.1039633005	42988.1039633005	42988.1039633005	42988.1039633005	42988.1039633005	42988.1039633005	42988.1039633005	42988.1039633005	42988.1039633005	42988.1039633005	42988.1039633005	42988.1039633005	42988.1039633005	42988.1039633005	42988.1039633005	42988.1039633005	42988.1039633005	42988.1039633005	42988.1039633005	42988.1039633005	42988.1039633005	42988.1039633005	42988.1039633005	42988.1039633005
42988.1039633005	42988.1039633005	42988.1039633005	42988.1039633005	42988.1039633005	42988.1039633005	42988.1039633005	42988.1039633005	42988.1039633005	42988.1039633005	42988.1039633005	42988.1039633005	42988.1039633005	42988.1039633005	42988.1039633005	42988.1039633005	42988.1039633005	42988.1039633005	42988.1039633005	42988.1039633005	42988.1039633005	42988.1039633005	42988.1039633005	42988.1039633005	42988.1039633005	42988.1039633005	42988.1039633005	42988.1039633005	42988.1039633005	42988.1039633005
42988.1039633005	42988.1039633005	42988.1039633005	42988.1039633005	42988.1039633005	42988.1039633005	42988.1039633005	42988.1039633005	42988.1039633005	42988.1039633005	42988.1039633005	42988.1039633005	42988.1039633005	42988.1039633005	42988.1039633005	42988.1039633005	42988.1039633005	42988.1039633005	42988.1039633005	42988.1039633005	42988.1039633005	42988.1039633005	42988.1039633005	42988.1039633005	42988.1039633005	42988.1039633005	42988.1039633005	42988.1039633005	42988.1039633005	42988.1039633005
42988.1039633005	42988.1039633005	42988.1039633005	42988.1039633005	42988.1039633005	42988.1039633005	42988.1039633005	42988.1039633005	42988.1039633005	42988.1039633005	42988.1039633005	42988.1039633005	42988.1039633005	42988.1039633005	42988.1039633005	42988.1039633005	42988.1039633005	42988.1039633005	42988.1039633005	42988.1039633005	42988.1039633005	42988.1039633005	42988.1039633005	42988.1039633005	42988.1039633005	42988.1039633005	42988.1039633005	42988.1039633005	42988.1039633005	42988.1039633005
42988.1039633005	42988.1039633005	42988.1039633005	42988.1039633005	42988.1039633005	42988.1039633005	42988.1039633005	42988.1039633005	42988.1039633005	42988.1039633005	42988.1039633005	42988.1039633005	42988.1039633005	42988.1039633005	42988.1039633005	42988.1039633005	42988.1039633005	42988.1039633005	42988.1039633005	42988.1039633005	42988.1039633005	42988.1039633005	42988.1039633005	42988.1039633005	42988.1039633005	42988.1039633005	42988.1039633005	42988.1039633005	42988.1039633005	42988.1039633005
42973.41816336301	42973.41816336301	42973.41816336301	42973.41816336301	42973.41816336301	42973.41816336301	42973.41816336301	42973.41816336301	42973.41816336301	42973.41816336301	42973.41816336301	42973.41816336301	42973.41816336301	42973.41816336301	42973.41816336301	42973.41816336301	42973.41816336301	42973.41816336301	42973.41816336301	42973.41816336301	42973.41816336301	42973.41816336301	42973.41816336301	42973.41816336301	42973.41816336301	42973.41816336301	42973.41816336301	42973.41816336301	42973.41816336301	42973.41816336301
42846.820484418895	42846.820484418895	42846.820484418895	42846.820484418895	42846.820484418895	42846.820484418895	42846.820484418895	42846.820484418895	42846.820484418895	42846.820484418895	42846.820484418895	42846.820484418895	42846.820484418895	42846.820484418895	42846.820484418895	42846.820484418895	42846.820484418895	42846.820484418895	42846.820484418895	42846.820484418895	42846.820484418895	42846.820484418895	42846.820484418895	42846.820484418895	42846.820484418895	42846.820484418895	42846.820484418895	42846.820484418895	42846.820484418895	42846.820484418895
42846.820484418895	42846.820484418895	42846.820484418895	42846.820484418895	42846.820484418895	42846.820484418895	42846.820484418895	42846.820484418895	42846.820484418895	42846.820484418895	42846.820484418895	42846.820484418895	42846.820484418895	42846.820484418895	42846.820484418895	42846.820484418895	42846.820484418895	42846.820484418895	42846.820484418895	42846.820484418895	42846.820484418895	42846.820484418895	42846.820484418895	42846.820484418895	42846.820484418895	42846.820484418895	42846.820484418895	42846.820484418895	42846.820484418895	42846.820484418895
42768.79865890121	42768.79865890121	42768.79865890121	42768.79865890121	42768.79865890121	42768.79865890121	42768.79865890121	42768.79865890121	42768.79865890121	42768.79865890121	42768.79865890121	42768.79865890121	42768.79865890121	42768.79865890121	42768.79865890121	42768.79865890121	42768.79865890121	42768.79865890121	42768.79865890121	42768.79865890121	42768.79865890121	42768.79865890121	42768.79865890121	42768.79865890121	42768.79865890121	42768.79865890121	42768.79865890121	42768.79865890121	42768.79865890121	42768.79865890121
42768.79865890121	42768.79865890121	42768.79865890121	42768.79865890121	42768.79865890121	42768.79865890121	42768.79865890121	42768.79865890121	42768.79865890121	42768.79865890121	42768.79865890121	42768.79865890121	42768.79865890121	42768.79865890121	42768.79865890121	42768.79865890121	42768.79865890121	42768.79865890121	42768.79865890121	42768.79865890121	42768.79865890121	42768.79865890121	42768.79865890121	42768.79865890121	42768.79865890121	42768.79865890121	42768.79865890121	42768.79865890121	42768.79865890121	42768.79865890121
42768.79865890121	42768.79865890121	42768.79865890121	42768.79865890121	42768.79865890121	42768.79865890121	42768.79865890121	42768.79865890121	42768.79865890121	42768.79865890121	42768.79865890121	42768.79865890121	42768.79865890121	42768.79865890121	42768.79865890121	42768.79865890121	42768.79865890121	42768.79865890121	42768.79865890121	42768.79865890121	42768.79865890121	42768.79865890121	42768.79865890121	42768.79865890121	42768.79865890121	42768.79865890121	42768.79865890121	42768.79865890121	42768.79865890121	42768.79865890121
42768.79865890121	42768.79865890121	42768.79865890121	42768.79865890121	42768.79865890121	42768.79865890121	42768.79865890121	42768.79865890121	42768.79865890121	42768.79865890121	42768.79865890121	42768.79865890121	42768.79865890121	42768.79865890121	42768.79865890121	42768.79865890121	42768.79865890121	42768.79865890121	42768.79865890121	42768.79865890121	42768.79865890121	42768.79865890121	42768.79865890121	42768.79865890121	42768.79865890121	42768.79865890121	42768.79865890121	42768.79865890121	42768.79865890121	42768.79865890121
42768.79865890121	42768.79865890121	42768.79865890121	42768.79865890121	42768.79865890121	42768.79865890121	42768.79865890121	42768.79865890121	42768.79865890121	42768.79865890121	42768.79865890121	42768.79865890121	42768.79865890121	42768.79865890121	42768.79865890121	42768.79865890121	42768.79865890121	42768.79865890121	42768.79865890121	42768.79865890121	42768.79865890121	42768.79865890121	42768.79865890121	42768.79865890121	42768.79865890121	42768.79865890121	42768.79865890121	42768.79865890121	42768.79865890121	42768.79865890121
42768.79865890121	42768.79865890121	42768.79865890121	42768.79865890121	42768.79865890121	42768.79865890121	42768.79865890121	42768.79865890121	42768.79865890121	42768.79865890121	42768.79865890121	42768.79865890121	42768.79865890121	42768.79865890121	42768.79865890121	42768.79865890121	42768.79865890121	42768.79865890121	42768.79865890121	42768.79865890121	42768.79865890121	42768.79865890121	42768.79865890121	42768.79865890121	42768.79865890121	42768.79865890121	42768.79865890121	42768.79865890121	42768.79865890121	42768.79865890121
42768.79865890121	42768.79865890121	42768.79865890121	42768.79865890121	42768.79865890121	42768.79865890121	42768.79865890121	42768.79865890121	42768.79865890121	42768.79865890121	42768.79865890121	42768.79865890121	42768.79865890121	42768.79865890121	42768.79865890121	42768.79865890121	42768.79865890121	42768.79865890121	42768.79865890121	42768.79865890121	42768.79865890121	42768.79865890121	42768.79865890121	42768.79865890121	42768.79865890121	42768.79865890121	42768.79865890121	42768.79865890121	42768.79865890121	42768.79865890121
42552.46133438966	42552.46133438966	42552.46133438966	42552.46133438966	42552.46133438966	42552.46133438966	42552.46133438966	42552.46133438966	42552.46133438966	42552.46133438966	42552.46133438966	42552.46133438966	42552.46133438966	42552.46133438966	42552.46133438966	42552.46133438966	42552.46133438966	42552.46133438966	42552.46133438966	42552.46133438966	42552.46133438966	42552.46133438966	42552.46133438966	42552.46133438966	42552.46133438966	42552.46133438966	42552.46133438966	42552.46133438966	42552.46133438966	42552.46133438966
42552.46133438966	42552.46133438966	42552.46133438966	42552.46133438966	42552.46133438966	42552.46133438966	42552.46133438966	42552.46133438966	42552.46133438966	42552.46133438966	42552.46133438966	42552.46133438966	42552.46133438966	42552.46133438966	42552.46133438966	42552.46133438966	42552.46133438966	42552.46133438966	42552.46133438966	42552.46133438966	42552.46133438966	42552.46133438966	42552.46133438966	42552.46133438966	42552.46133438966	42552.46133438966	42552.46133438966	42552.46133438966	42552.46133438966	42552.46133438966
42552.46133438966	42552.46133438966	42552.46133438966	42552.46133438966	42552.46133438966	42552.46133438966	42552.46133438966	42552.46133438966	42552.46133438966	42552.46133438966	42552.46133438966	42552.46133438966	42552.46133438966	42552.46133438966	42552.46133438966	42552.46133438966	42552.46133438966	42552.46133438966	42552.46133438966	42552.46133438966	42552.46133438966	42552.46133438966	42552.46133438966	42552.46133438966	42552.46133438966	42552.46133438966	42552.46133438966	42552.46133438966	42552.46133438966	42552.46133438966
42552.46133438966	42552.46133438966	42552.46133438966	42552.46133438966	42552.46133438966	42552.46133438966	42552.46133438966	42552.46133438966	42552.46133438966	42552.46133438966	42552.46133438966	42552.46133438966	42552.46133438966	42552.46133438966	42552.46133438966	42552.46133438966	42552.46133438966	42552.46133438966	42552.46133438966	42552.46133438966	42552.46133438966	42552.46133438966	42552.46133438966	42552.46133438966	42552.46133438966	42552.46133438966	42552.46133438966	42552.46133438966	42552.46133438966	42552.46133438966
42552.46133438966	42552.46133438966	42552.46133438966	42552.46133438966	42552.46133438966	42552.46133438966	42552.46133438966	42552.46133438966	42552.46133438966	42552.46133438966	42552.46133438966	42552.46133438966	42552.46133438966	42552.46133438966	42552.46133438966	42552.46133438966	42552.46133438966	42552.46133438966	42552.46133438966	42552.46133438966	42552.46133438966	42552.46133438966	42552.46133438966	42552.46133438966	42552.46133438966	42552.46133438966	42552.46133438966	42552.46133438966	42552.46133438966	42552.46133438966
42552.46133438966	42552.46133438966	42552.46133438966	42552.46133438966	42552.46133438966	42552.46133438966	42552.46133438966	42552.46133438966	42552.46133438966	42552.46133438966	42552.46133438966	42552.46133438966	42552.46133438966	42552.46133438966	42552.46133438966	42552.46133438966	42552.46133438966	42552.46133438966	42552.46133438966	42552.46133438966	42552.46133438966	42552.46133438966	42552.46133438966	42552.46133438966	42552.46133438966	42552.46133438966	42552.46133438966	42552.46133438966	42552.46133438966	42552.46133438966
42552.46133438966	42552.46133438966	42552.46133438966	42552.46133438966	42552.46133438966	42552.46133438966	42552.46133438966	42552.46133438966	42552.46133438966	42552.46133438966	42552.46133438966	42552.46133438966	42552.46133438966	42552.46133438966	42552.46133438966	42552.46133438966	42552.46133438966	42552.46133438966	42552.46133438966	42552.46133438966	42552.46133438966	42552.46133438966	42552.46133438966	42552.46133438966	42552.46133438966	42552.46133438966	42552.46133438966	42552.46133438966	42552.46133438966	42552.46133438966
42552.46133438966	42552.46133438966	42552.46133438966	42552.46133438966	42552.46133438966	42552.46133438966	42552.46133438966	42552.46133438966	42552.46133438966	42552.46133438966	42552.46133438966	42552.46133438966	42552.46133438966	42552.46133438966	42552.46133438966	42552.46133438966	42552.46133438966	42552.46133438966	42552.46133438966	42552.46133438966	42552.46133438966	42552.46133438966	42552.46133438966	42552.46133438966	42552.46133438966	42552.46133438966	42552.46133438966	42552.46133438966	42552.46133438966	42552.46133438966
42552.46133438966	42552.46133438966	42552.46133438966	42552.46133438966	42552.46133438966	42552.46133438966	42552.46133438966	42552.46133438966	42552.46133438966	42552.46133438966	42552.46133438966	42552.46133438966	42552.46133438966	42552.46133438966	42552.46133438966	42552.46133438966	42552.46133438966	42552.46133438966	42552.46133438966	42552.46133438966	42552.46133438966	42552.46133438966	42552.46133438966	42552.46133438966	42552.46133438966	42552.46133438966	42552.46133438966	42552.46133438966	42552.46133438966	42552.46133438966
42552.46133438966	42552.46133438966	42552.46133438966	42552.46133438966	42552.46133438966	42552.46133438966	42552.46133438966	42552.46133438966	42552.46133438966	42552.46133438966	42552.46133438966	42552.46133438966	42552.46133438966	42552.46133438966	42552.46133438966	42552.46133438966	42552.46133438966	42552.46133438966	42552.46133438966	42552.46133438966	42552.46133438966	42552.46133438966	42552.46133438966	42552.46133438966	42552.46133438966	42552.46133438966	42552.46133438966	42552.46133438966	42552.46133438966	42552.46133438966
42552.46133438966	42552.46133438966	42552.46133438966	42552.46133438966	42552.46133438966	42552.46133438966	42552.46133438966	42552.46133438966	42552.46133438966	42552.46133438966	42552.46133438966	42552.46133438966	42552.46133438966	42552.46133438966	42552.46133438966	42552.46133438966	42552.46133438966	42552.46133438966	42552.46133438966	42552.46133438966	42552.46133438966	42552.46133438966	42552.46133438966	42552.46133438966	42552.46133438966	42552.46133438966	42552.46133438966	42552.46133438966	42552.46133438966	42552.46133438966
42552.46133438966	42552.46133438966	42552.46133438966	42552.46133438966	42552.46133438966	42552.46133438966	42552.46133438966	42552.46133438966	42552.46133438966	42552.46133438966	42552.46133438966	42552.46133438966	42552.46133438966	42552.46133438966	42552.46133438966	42552.46133438966	42552.46133438966	42552.46133438966	42552.46133438966	42552.46133438966	42552.46133438966	42552.46133438966	42552.46133438966	42552.46133438966	42552.46133438966	42552.46133438966	42552.46133438966	42552.46133438966	42552.46133438966	42552.46133438966
42552.46133438966	42552.46133438966	42552.46133438966	42552.46133438966	42552.46133438966	42552.46133438966	42552.46133438966	42552.46133438966	42552.46133438966	42552.46133438966	42552.46133438966	42552.46133438966	42552.46133438966	42552.46133438966	42552.46133438966	42552.46133438966	42552.46133438966	42552.46133438966	42552.46133438966	42552.46133438966	42552.46133438966	42552.46133438966	42552.46133438966	42552.46133438966	42552.46133438966	42552.46133438966	42552.46133438966	42552.46133438966	42552.46133438966	42552.46133438966
42552.46133438966	42552.46133438966	42552.46133438966	42552.46133438966	42552.46133438966	42552.46133438966	42552.46133438966	42552.46133438966	42552.46133438966	42552.46133438966	42552.46133438966	42552.46133438966	42552.46133438966	42552.46133438966	42552.46133438966	42552.46133438966	42552.46133438966	42552.46133438966	42552.46133438966	42552.46133438966	42552.46133438966	42552.46133438966	42552.46133438966	42552.46133438966	42552.46133438966	42552.46133438966	42552.46133438966	42552.46133438966	42552.46133438966	42552.46133438966
42552.46133438966	42552.46133438966	42552.46133438966	42552.46133438966	42552.46133438966	42552.46133438966	42552.46133438966	42552.46133438966	42552.46133438966	42552.46133438966	42552.46133438966	42552.46133438966	42552.46133438966	42552.46133438966	42552.46133438966	42552.46133438966	42552.46133438966	42552.46133438966	42552.46133438966	42552.46133438966	42552.46133438966	42552.46133438966	42552.46133438966	42552.46133438966	42552.46133438966	42552.46133438966	42552.46133438966	42552.46133438966	42552.46133438966	42552.46133438966
42552.46133438966	42552.46133438966	42552.46133438966	42552.46133438966	42552.46133438966	42552.46133438966	42552.46133438966	42552.46133438966	42552.46133438966	42552.46133438966	42552.46133438966	42552.46133438966	42552.46133438966	42552.46133438966	42552.46133438966	42552.46133438966	42552.46133438966	42552.46133438966	42552.46133438966	42552.46133438966	42552.46133438966	42552.46133438966	42552.46133438966	42552.46133438966	42552.46133438966	42552.46133438966	42552.46133438966	42552.46133438966	42552.46133438966	42552.46133438966
42552.46133438966	42552.46133438966	42552.46133438966	42552.46133438966	42552.46133438966	42552.46133438966	42552.46133438966	42552.46133438966	42552.46133438966	42552.46133438966	42552.46133438966	42552.46133438966	42552.46133438966	42552.46133438966	42552.46133438966	42552.46133438966	42552.46133438966	42552.46133438966	42552.46133438966	42552.46133438966	42552.46133438966	42552.46133438966	42552.46133438966	42552.46133438966	42552.46133438966	42552.46133438966	42552.46133438966	42552.46133438966	42552.46133438966	42552.46133438966
42552.46133438966	42552.46133438966	42552.46133438966	42552.46133438966	42552.46133438966	42552.46133438966	42552.46133438966	42552.46133438966	42552.46133438966	42552.46133438966	42552.46133438966	42552.46133438966	42552.46133438966	42552.46133438966	42552.46133438966	42552.46133438966	42552.46133438966	42552.46133438966	42552.46133438966	42552.46133438966	42552.46133438966	42552.46133438966	42552.46133438966	42552.46133438966	42552.46133438966	42552.46133438966	42552.46133438966	42552.46133438966	42552.46133438966	42552.46133438966
42464.372923256924	42464.372923256924	42464.372923256924	42464.372923256924	42464.372923256924	42464.372923256924	42464.372923256924	42464.372923256924	42464.372923256924	42464.372923256924	42464.372923256924	42464.372923256924	42464.372923256924	42464.372923256924	42464.372923256924	42464.372923256924	42464.372923256924	42464.372923256924	42464.372923256924	42464.372923256924	42464.372923256924	42464.372923256924	42464.372923256924	42464.372923256924	42464.372923256924	42464.372923256924	42464.372923256924	42464.372923256924	42464.372923256924	42464.372923256924
42464.372923256924	42464.372923256924	42464.372923256924	42464.372923256924	42464.372923256924	42464.372923256924	42464.372923256924	42464.372923256924	42464.372923256924	42464.372923256924	42464.372923256924	42464.372923256924	42464.372923256924	42464.372923256924	42464.372923256924	42464.372923256924	42464.372923256924	42464.372923256924	42464.372923256924	42464.372923256924	42464.372923256924	42464.372923256924	42464.372923256924	42464.372923256924	42464.372923256924	42464.372923256924	42464.372923256924	42464.372923256924	42464.372923256924	42464.372923256924
42464.372923256924	42464.372923256924	42464.372923256924	42464.372923256924	42464.372923256924	42464.372923256924	42464.372923256924	42464.372923256924	42464.372923256924	42464.372923256924	42464.372923256924	42464.372923256924	42464.372923256924	42464.372923256924	42464.372923256924	42464.372923256924	42464.372923256924	42464.372923256924	42464.372923256924	42464.372923256924	42464.372923256924	42464.372923256924	42464.372923256924	42464.372923256924	42464.372923256924	42464.372923256924	42464.372923256924	42464.372923256924	42464.372923256924	42464.372923256924
42464.372923256924	42464.372923256924	42464.372923256924	42464.372923256924	42464.372923256924	42464.372923256924	42464.372923256924	42464.372923256924	42464.372923256924	42464.372923256924	42464.372923256924	42464.372923256924	42464.372923256924	42464.372923256924	42464.372923256924	42464.372923256924	42464.372923256924	42464.372923256924	42464.372923256924	42464.372923256924	42464.372923256924	42464.372923256924	42464.372923256924	42464.372923256924	42464.372923256924	42464.372923256924	42464.372923256924	42464.372923256924	42464.372923256924	42464.372923256924
42464.372923256924	42464.372923256924	42464.372923256924	42464.372923256924	42464.372923256924	42464.372923256924	42464.372923256924	42464.372923256924	42464.372923256924	42464.372923256924	42464.372923256924	42464.372923256924	42464.372923256924	42464.372923256924	42464.372923256924	42464.372923256924	42464.372923256924	42464.372923256924	42464.372923256924	42464.372923256924	42464.372923256924	42464.372923256924	42464.372923256924	42464.372923256924	42464.372923256924	42464.372923256924	42464.372923256924	42464.372923256924	42464.372923256924	42464.372923256924
42464.372923256924	42464.372923256924	42464.372923256924	42464.372923256924	42464.372923256924	42464.372923256924	42464.372923256924	42464.372923256924	42464.372923256924	42464.372923256924	42464.372923256924	42464.372923256924	42464.372923256924	42464.372923256924	42464.372923256924	42464.372923256924	42464.372923256924	42464.372923256924	42464.372923256924	42464.372923256924	42464.372923256924	42464.372923256924	42464.372923256924	42464.372923256924	42464.372923256924	42464.372923256924	42464.372923256924	42464.372923256924	42464.372923256924	42464.372923256924
42464.372923256924	42464.372923256924	42464.372923256924	42464.372923256924	42464.372923256924	42464.372923256924	42464.372923256924	42464.372923256924	42464.372923256924	42464.372923256924	42464.372923256924	42464.372923256924	42464.372923256924	42464.372923256924	42464.372923256924	42464.372923256924	42464.372923256924	42464.372923256924	42464.372923256924	42464.372923256924	42464.372923256924	42464.372923256924	42464.372923256924	42464.372923256924	42464.372923256924	42464.372923256924	42464.372923256924	42464.372923256924	42464.372923256924	42464.372923256924
42464.372923256924	42464.372923256924	42464.372923256924	42464.372923256924	42464.372923256924	42464.372923256924	42464.372923256924	42464.372923256924	42464.372923256924	42464.372923256924	42464.372923256924	42464.372923256924	42464.372923256924	42464.372923256924	42464.372923256924	42464.372923256924	42464.372923256924	42464.372923256924	42464.372923256924	42464.372923256924	42464.372923256924	42464.372923256924	42464.372923256924	42464.372923256924	42464.372923256924	42464.372923256924	42464.372923256924	42464.372923256924	42464.372923256924	42464.372923256924
42464.372923256924	42464.372923256924	42464.372923256924	42464.372923256924	42464.372923256924	42464.372923256924	42464.372923256924	42464.372923256924	42464.372923256924	42464.372923256924	42464.372923256924	42464.372923256924	42464.372923256924	42464.372923256924	42464.372923256924	42464.372923256924	42464.372923256924	42464.372923256924	42464.372923256924	42464.372923256924	42464.372923256924	42464.372923256924	42464.372923256924	42464.372923256924	42464.372923256924	42464.372923256924	42464.372923256924	42464.372923256924	42464.372923256924	42464.372923256924
42464.372923256924	42464.372923256924	42464.372923256924	42464.372923256924	42464.372923256924	42464.372923256924	42464.372923256924	42464.372923256924	42464.372923256924	42464.372923256924	42464.372923256924	42464.372923256924	42464.372923256924	42464.372923256924	42464.372923256924	42464.372923256924	42464.372923256924	42464.372923256924	42464.372923256924	42464.372923256924	42464.372923256924	42464.372923256924	42464.372923256924	42464.372923256924	42464.372923256924	42464.372923256924	42464.372923256924	42464.372923256924	42464.372923256924	42464.372923256924
42464.372923256924	42464.372923256924	42464.372923256924	42464.372923256924	42464.372923256924	42464.372923256924	42464.372923256924	42464.372923256924	42464.372923256924	42464.372923256924	42464.372923256924	42464.372923256924	42464.372923256924	42464.372923256924	42464.372923256924	42464.372923256924	42464.372923256924	42464.372923256924	42464.372923256924	42464.372923256924	42464.372923256924	42464.372923256924	42464.372923256924	42464.372923256924	42464.372923256924	42464.372923256924	42464.372923256924	42464.372923256924	42464.372923256924	42464.372923256924
42338.60275715221	42338.60275715221	42338.60275715221	42338.60275715221	42338.60275715221	42338.60275715221	42338.60275715221	42338.60275715221	42338.60275715221	42338.60275715221	42338.60275715221	42338.60275715221	42338.60275715221	42338.60275715221	42338.60275715221	42338.60275715221	42338.60275715221	42338.60275715221	42338.60275715221	42338.60275715221	42338.60275715221	42338.60275715221	42338.60275715221	42338.60275715221	42338.60275715221	42338.60275715221	42338.60275715221	42338.60275715221	42338.60275715221	42338.60275715221
42338.60275715221	42338.60275715221	42338.60275715221	42338.60275715221	42338.60275715221	42338.60275715221	42338.60275715221	42338.60275715221	42338.60275715221	42338.60275715221	42338.60275715221	42338.60275715221	42338.60275715221	42338.60275715221	42338.60275715221	42338.60275715221	42338.60275715221	42338.60275715221	42338.60275715221	42338.60275715221	42338.60275715221	42338.60275715221	42338.60275715221	42338.60275715221	42338.60275715221	42338.60275715221	42338.60275715221	42338.60275715221	42338.60275715221	42338.60275715221
42338.60275715221	42338.60275715221	42338.60275715221	42338.60275715221	42338.60275715221	42338.60275715221	42338.60275715221	42338.60275715221	42338.60275715221	42338.60275715221	42338.60275715221	42338.60275715221	42338.60275715221	42338.60275715221	42338.60275715221	42338.60275715221	42338.60275715221	42338.60275715221	42338.60275715221	42338.60275715221	42338.60275715221	42338.60275715221	42338.60275715221	42338.60275715221	42338.60275715221	42338.60275715221	42338.60275715221	42338.60275715221	42338.60275715221	42338.60275715221
42338.60275715221	42338.60275715221	42338.60275715221	42338.60275715221	42338.60275715221	42338.60275715221	42338.60275715221	42338.60275715221	42338.60275715221	42338.60275715221	42338.60275715221	42338.60275715221	42338.60275715221	42338.60275715221	42338.60275715221	42338.60275715221	42338.60275715221	42338.60275715221	42338.60275715221	42338.60275715221	42338.60275715221	42338.60275715221	42338.60275715221	42338.60275715221	42338.60275715221	42338.60275715221	42338.60275715221	42338.60275715221	42338.60275715221	42338.60275715221
42338.60275715221	42338.60275715221	42338.60275715221	42338.60275715221	42338.60275715221	42338.60275715221	42338.60275715221	42338.60275715221	42338.60275715221	42338.60275715221	42338.60275715221	42338.60275715221	42338.60275715221	42338.60275715221	42338.60275715221	42338.60275715221	42338.60275715221	42338.60275715221	42338.60275715221	42338.60275715221	42338.60275715221	42338.60275715221	42338.60275715221	42338.60275715221	42338.60275715221	42338.60275715221	42338.60275715221	42338.60275715221	42338.60275715221	42338.60275715221
42338.60275715221	42338.60275715221	42338.60275715221	42338.60275715221	42338.60275715221	42338.60275715221	42338.60275715221	42338.60275715221	42338.60275715221	42338.60275715221	42338.60275715221	42338.60275715221	42338.60275715221	42338.60275715221	42338.60275715221	42338.60275715221	42338.60275715221	42338.60275715221	42338.60275715221	42338.60275715221	42338.60275715221	42338.60275715221	42338.60275715221	42338.60275715221	42338.60275715221	42338.60275715221	42338.60275715221	42338.60275715221	42338.60275715221	42338.60275715221
42338.60275715221	42338.60275715221	42338.60275715221	42338.60275715221	42338.60275715221	42338.60275715221	42338.60275715221	42338.60275715221	42338.60275715221	42338.60275715221	42338.60275715221	42338.60275715221	42338.60275715221	42338.60275715221	42338.60275715221	42338.60275715221	42338.60275715221	42338.60275715221	42338.60275715221	42338.60275715221	42338.60275715221	42338.60275715221	42338.60275715221	42338.60275715221	42338.60275715221	42338.60275715221	42338.60275715221	42338.60275715221	42338.60275715221	42338.60275715221
42338.60275715221	42338.60275715221	42338.60275715221	42338.60275715221	42338.60275715221	42338.60275715221	42338.60275715221	42338.60275715221	42338.60275715221	42338.60275715221	42338.60275715221	42338.60275715221	42338.60275715221	42338.60275715221	42338.60275715221	42338.60275715221	42338.60275715221	42338.60275715221	42338.60275715221	42338.60275715221	42338.60275715221	42338.60275715221	42338.60275715221	42338.60275715221	42338.60275715221	42338.60275715221	42338.60275715221	42338.60275715221	42338.60275715221	42338.60275715221
42338.60275715221	42338.60275715221	42338.60275715221	42338.60275715221	42338.60275715221	42338.60275715221	42338.60275715221	42338.60275715221	42338.60275715221	42338.60275715221	42338.60275715221	42338.60275715221	42338.60275715221	42338.60275715221	42338.60275715221	42338.60275715221	42338.60275715221	42338.60275715221	42338.60275715221	42338.60275715221	42338.60275715221	42338.60275715221	42338.60275715221	42338.60275715221	42338.60275715221	42338.60275715221	42338.60275715221	42338.60275715221	42338.60275715221	42338.60275715221
42338.60275715221	42338.60275715221	42338.60275715221	42338.60275715221	42338.60275715221	42338.60275715221	42338.60275715221	42338.60275715221	42338.60275715221	42338.60275715221	42338.60275715221	42338.60275715221	42338.60275715221	42338.60275715221	42338.60275715221	42338.60275715221	42338.60275715221	42338.60275715221	42338.60275715221	42338.60275715221	42338.60275715221	42338.60275715221	42338.60275715221	42338.60275715221	42338.60275715221	42338.60275715221	42338.60275715221	42338.60275715221	42338.60275715221	42338.60275715221
42338.60275715221	42338.60275715221	42338.60275715221	42338.60275715221	42338.60275715221	42338.60275715221	42338.60275715221	42338.60275715221	42338.60275715221	42338.60275715221	42338.60275715221	42338.60275715221	42338.60275715221	42338.60275715221	42338.60275715221	42338.60275715221	42338.60275715221	42338.60275715221	42338.60275715221	42338.60275715221	42338.60275715221	42338.60275715221	42338.60275715221	42338.60275715221	42338.60275715221	42338.60275715221	42338.60275715221	42338.60275715221	42338.60275715221	42338.60275715221
42307.46829696373	42307.46829696373	42307.46829696373	42307.46829696373	42307.46829696373	42307.46829696373	42307.46829696373	42307.46829696373	42307.46829696373	42307.46829696373	42307.46829696373	42307.46829696373	42307.46829696373	42307.46829696373	42307.46829696373	42307.46829696373	42307.46829696373	42307.46829696373	42307.46829696373	42307.46829696373	42307.46829696373	42307.46829696373	42307.46829696373	42307.46829696373	42307.46829696373	42307.46829696373	42307.46829696373	42307.46829696373	42307.46829696373	42307.46829696373
42307.46829696373	42307.46829696373	42307.46829696373	42307.46829696373	42307.46829696373	42307.46829696373	42307.46829696373	42307.46829696373	42307.46829696373	42307.46829696373	42307.46829696373	42307.46829696373	42307.46829696373	42307.46829696373	42307.46829696373	42307.46829696373	42307.46829696373	42307.46829696373	42307.46829696373	42307.46829696373	42307.46829696373	42307.46829696373	42307.46829696373	42307.46829696373	42307.46829696373	42307.46829696373	42307.46829696373	42307.46829696373	42307.46829696373	42307.46829696373
42307.46829696373	42307.46829696373	42307.46829696373	42307.46829696373	42307.46829696373	42307.46829696373	42307.46829696373	42307.46829696373	42307.46829696373	42307.46829696373	42307.46829696373	42307.46829696373	42307.46829696373	42307.46829696373	42307.46829696373	42307.46829696373	42307.46829696373	42307.46829696373	42307.46829696373	42307.46829696373	42307.46829696373	42307.46829696373	42307.46829696373	42307.46829696373	42307.46829696373	42307.46829696373	42307.46829696373	42307.46829696373	42307.46829696373	42307.46829696373
42307.46829696373	42307.46829696373	42307.46829696373	42307.46829696373	42307.46829696373	42307.46829696373	42307.46829696373	42307.46829696373	42307.46829696373	42307.46829696373	42307.46829696373	42307.46829696373	42307.46829696373	42307.46829696373	42307.46829696373	42307.46829696373	42307.46829696373	42307.46829696373	42307.46829696373	42307.46829696373	42307.46829696373	42307.46829696373	42307.46829696373	42307.46829696373	42307.46829696373	42307.46829696373	42307.46829696373	42307.46829696373	42307.46829696373	42307.46829696373
42307.46829696373	42307.46829696373	42307.46829696373	42307.46829696373	42307.46829696373	42307.46829696373	42307.46829696373	42307.46829696373	42307.46829696373	42307.46829696373	42307.46829696373	42307.46829696373	42307.46829696373	42307.46829696373	42307.46829696373	42307.46829696373	42307.46829696373	42307.46829696373	42307.46829696373	42307.46829696373	42307.46829696373	42307.46829696373	42307.46829696373	42307.46829696373	42307.46829696373	42307.46829696373	42307.46829696373	42307.46829696373	42307.46829696373	42307.46829696373
42307.46829696373	42307.46829696373	42307.46829696373	42307.46829696373	42307.46829696373	42307.46829696373	42307.46829696373	42307.46829696373	42307.46829696373	42307.46829696373	42307.46829696373	42307.46829696373	42307.46829696373	42307.46829696373	42307.46829696373	42307.46829696373	42307.46829696373	42307.46829696373	42307.46829696373	42307.46829696373	42307.46829696373	42307.46829696373	42307.46829696373	42307.46829696373	42307.46829696373	42307.46829696373	42307.46829696373	42307.46829696373	42307.46829696373	42307.46829696373
42307.46829696373	42307.46829696373	42307.46829696373	42307.46829696373	42307.46829696373	42307.46829696373	42307.46829696373	42307.46829696373	42307.46829696373	42307.46829696373	42307.46829696373	42307.46829696373	42307.46829696373	42307.46829696373	42307.46829696373	42307.46829696373	42307.46829696373	42307.46829696373	42307.46829696373	42307.46829696373	42307.46829696373	42307.46829696373	42307.46829696373	42307.46829696373	42307.46829696373	42307.46829696373	42307.46829696373	42307.46829696373	42307.46829696373	42307.46829696373
42307.46829696373	42307.46829696373	42307.46829696373	42307.46829696373	42307.46829696373	42307.46829696373	42307.46829696373	42307.46829696373	42307.46829696373	42307.46829696373	42307.46829696373	42307.46829696373	42307.46829696373	42307.46829696373	42307.46829696373	42307.46829696373	42307.46829696373	42307.46829696373	42307.46829696373	42307.46829696373	42307.46829696373	42307.46829696373	42307.46829696373	42307.46829696373	42307.46829696373	42307.46829696373	42307.46829696373	42307.46829696373	42307.46829696373	42307.46829696373
42307.46829696373	42307.46829696373	42307.46829696373	42307.46829696373	42307.46829696373	42307.46829696373	42307.46829696373	42307.46829696373	42307.46829696373	42307.46829696373	42307.46829696373	42307.46829696373	42307.46829696373	42307.46829696373	42307.46829696373	42307.46829696373	42307.46829696373	42307.46829696373	42307.46829696373	42307.46829696373	42307.46829696373	42307.46829696373	42307.46829696373	42307.46829696373	42307.46829696373	42307.46829696373	42307.46829696373	42307.46829696373	42307.46829696373	42307.46829696373
42274.758143496496	42274.758143496496	42274.758143496496	42274.758143496496	42274.758143496496	42274.758143496496	42274.758143496496	42274.758143496496	42274.758143496496	42274.758143496496	42274.758143496496	42274.758143496496	42274.758143496496	42274.758143496496	42274.758143496496	42274.758143496496	42274.758143496496	42274.758143496496	42274.758143496496	42274.758143496496	42274.758143496496	42274.758143496496	42274.758143496496	42274.758143496496	42274.758143496496	42274.758143496496	42274.758143496496	42274.758143496496	42274.758143496496	42274.758143496496
42233.328039688095	42233.328039688095	42233.328039688095	42233.328039688095	42233.328039688095	42233.328039688095	42233.328039688095	42233.328039688095	42233.328039688095	42233.328039688095	42233.328039688095	42233.328039688095	42233.328039688095	42233.328039688095	42233.328039688095	42233.328039688095	42233.328039688095	42233.328039688095	42233.328039688095	42233.328039688095	42233.328039688095	42233.328039688095	42233.328039688095	42233.328039688095	42233.328039688095	42233.328039688095	42233.328039688095	42233.328039688095	42233.328039688095	42233.328039688095
42233.328039688095	42233.328039688095	42233.328039688095	42233.328039688095	42233.328039688095	42233.328039688095	42233.328039688095	42233.328039688095	42233.328039688095	42233.328039688095	42233.328039688095	42233.328039688095	42233.328039688095	42233.328039688095	42233.328039688095	42233.328039688095	42233.328039688095	42233.328039688095	42233.328039688095	42233.328039688095	42233.328039688095	42233.328039688095	42233.328039688095	42233.328039688095	42233.328039688095	42233.328039688095	42233.328039688095	42233.328039688095	42233.328039688095	42233.328039688095
42233.328039688095	42233.328039688095	42233.328039688095	42233.328039688095	42233.328039688095	42233.328039688095	42233.328039688095	42233.328039688095	42233.328039688095	42233.328039688095	42233.328039688095	42233.328039688095	42233.328039688095	42233.328039688095	42233.328039688095	42233.328039688095	42233.328039688095	42233.328039688095	42233.328039688095	42233.328039688095	42233.328039688095	42233.328039688095	42233.328039688095	42233.328039688095	42233.328039688095	42233.328039688095	42233.328039688095	42233.328039688095	42233.328039688095	42233.328039688095
42233.328039688095	42233.328039688095	42233.328039688095	42233.328039688095	42233.328039688095	42233.328039688095	42233.328039688095	42233.328039688095	42233.328039688095	42233.328039688095	42233.328039688095	42233.328039688095	42233.328039688095	42233.328039688095	42233.328039688095	42233.328039688095	42233.328039688095	42233.328039688095	42233.328039688095	42233.328039688095	42233.328039688095	42233.328039688095	42233.328039688095	42233.328039688095	42233.328039688095	42233.328039688095	42233.328039688095	42233.328039688095	42233.328039688095	42233.328039688095
42233.328039688095	42233.328039688095	42233.328039688095	42233.328039688095	42233.328039688095	42233.328039688095	42233.328039688095	42233.328039688095	42233.328039688095	42233.328039688095	42233.328039688095	42233.328039688095	42233.328039688095	42233.328039688095	42233.328039688095	42233.328039688095	42233.328039688095	42233.328039688095	42233.328039688095	42233.328039688095	42233.328039688095	42233.328039688095	42233.328039688095	42233.328039688095	42233.328039688095	42233.328039688095	42233.328039688095	42233.328039688095	42233.328039688095	42233.328039688095
42233.328039688095	42233.328039688095	42233.328039688095	42233.328039688095	42233.328039688095	42233.328039688095	42233.328039688095	42233.328039688095	42233.328039688095	42233.328039688095	42233.328039688095	42233.328039688095	42233.328039688095	42233.328039688095	42233.328039688095	42233.328039688095	42233.328039688095	42233.328039688095	42233.328039688095	42233.328039688095	42233.328039688095	42233.328039688095	42233.328039688095	42233.328039688095	42233.328039688095	42233.328039688095	42233.328039688095	42233.328039688095	42233.328039688095	42233.328039688095
42233.328039688095	42233.328039688095	42233.328039688095	42233.328039688095	42233.328039688095	42233.328039688095	42233.328039688095	42233.328039688095	42233.328039688095	42233.328039688095	42233.328039688095	42233.328039688095	42233.328039688095	42233.328039688095	42233.328039688095	42233.328039688095	42233.328039688095	42233.328039688095	42233.328039688095	42233.328039688095	42233.328039688095	42233.328039688095	42233.328039688095	42233.328039688095	42233.328039688095	42233.328039688095	42233.328039688095	42233.328039688095	42233.328039688095	42233.328039688095
42233.328039688095	42233.328039688095	42233.328039688095	42233.328039688095	42233.328039688095	42233.328039688095	42233.328039688095	42233.328039688095	42233.328039688095	42233.328039688095	42233.328039688095	42233.328039688095	42233.328039688095	42233.328039688095	42233.328039688095	42233.328039688095	42233.328039688095	42233.328039688095	42233.328039688095	42233.328039688095	42233.328039688095	42233.328039688095	42233.328039688095	42233.328039688095	42233.328039688095	42233.328039688095	42233.328039688095	42233.328039688095	42233.328039688095	42233.328039688095
42233.328039688095	42233.328039688095	42233.328039688095	42233.328039688095	42233.328039688095	42233.328039688095	42233.328039688095	42233.328039688095	42233.328039688095	42233.328039688095	42233.328039688095	42233.328039688095	42233.328039688095	42233.328039688095	42233.328039688095	42233.328039688095	42233.328039688095	42233.328039688095	42233.328039688095	42233.328039688095	42233.328039688095	42233.328039688095	42233.328039688095	42233.328039688095	42233.328039688095	42233.328039688095	42233.328039688095	42233.328039688095	42233.328039688095	42233.328039688095
42233.328039688095	42233.328039688095	42233.328039688095	42233.328039688095	42233.328039688095	42233.328039688095	42233.328039688095	42233.328039688095	42233.328039688095	42233.328039688095	42233.328039688095	42233.328039688095	42233.328039688095	42233.328039688095	42233.328039688095	42233.328039688095	42233.328039688095	42233.328039688095	42233.328039688095	42233.328039688095	42233.328039688095	42233.328039688095	42233.328039688095	42233.328039688095	42233.328039688095	42233.328039688095	42233.328039688095	42233.328039688095	42233.328039688095	42233.328039688095
42182.608686661864	42182.608686661864	42182.608686661864	42182.608686661864	42182.608686661864	42182.608686661864	42182.608686661864	42182.608686661864	42182.608686661864	42182.608686661864	42182.608686661864	42182.608686661864	42182.608686661864	42182.608686661864	42182.608686661864	42182.608686661864	42182.608686661864	42182.608686661864	42182.608686661864	42182.608686661864	42182.608686661864	42182.608686661864	42182.608686661864	42182.608686661864	42182.608686661864	42182.608686661864	42182.608686661864	42182.608686661864	42182.608686661864	42182.608686661864
42182.608686661864	42182.608686661864	42182.608686661864	42182.608686661864	42182.608686661864	42182.608686661864	42182.608686661864	42182.608686661864	42182.608686661864	42182.608686661864	42182.608686661864	42182.608686661864	42182.608686661864	42182.608686661864	42182.608686661864	42182.608686661864	42182.608686661864	42182.608686661864	42182.608686661864	42182.608686661864	42182.608686661864	42182.608686661864	42182.608686661864	42182.608686661864	42182.608686661864	42182.608686661864	42182.608686661864	42182.608686661864	42182.608686661864	42182.608686661864
42182.608686661864	42182.608686661864	42182.608686661864	42182.608686661864	42182.608686661864	42182.608686661864	42182.608686661864	42182.608686661864	42182.608686661864	42182.608686661864	42182.608686661864	42182.608686661864	42182.608686661864	42182.608686661864	42182.608686661864	42182.608686661864	42182.608686661864	42182.608686661864	42182.608686661864	42182.608686661864	42182.608686661864	42182.608686661864	42182.608686661864	42182.608686661864	42182.608686661864	42182.608686661864	42182.608686661864	42182.608686661864	42182.608686661864	42182.608686661864
42175.24431684162	42175.24431684162	42175.24431684162	42175.24431684162	42175.24431684162	42175.24431684162	42175.24431684162	42175.24431684162	42175.24431684162	42175.24431684162	42175.24431684162	42175.24431684162	42175.24431684162	42175.24431684162	42175.24431684162	42175.24431684162	42175.24431684162	42175.24431684162	42175.24431684162	42175.24431684162	42175.24431684162	42175.24431684162	42175.24431684162	42175.24431684162	42175.24431684162	42175.24431684162	42175.24431684162	42175.24431684162	42175.24431684162	42175.24431684162
42175.24431684162	42175.24431684162	42175.24431684162	42175.24431684162	42175.24431684162	42175.24431684162	42175.24431684162	42175.24431684162	42175.24431684162	42175.24431684162	42175.24431684162	42175.24431684162	42175.24431684162	42175.24431684162	42175.24431684162	42175.24431684162	42175.24431684162	42175.24431684162	42175.24431684162	42175.24431684162	42175.24431684162	42175.24431684162	42175.24431684162	42175.24431684162	42175.24431684162	42175.24431684162	42175.24431684162	42175.24431684162	42175.24431684162	42175.24431684162
42175.24431684162	42175.24431684162	42175.24431684162	42175.24431684162	42175.24431684162	42175.24431684162	42175.24431684162	42175.24431684162	42175.24431684162	42175.24431684162	42175.24431684162	42175.24431684162	42175.24431684162	42175.24431684162	42175.24431684162	42175.24431684162	42175.24431684162	42175.24431684162	42175.24431684162	42175.24431684162	42175.24431684162	42175.24431684162	42175.24431684162	42175.24431684162	42175.24431684162	42175.24431684162	42175.24431684162	42175.24431684162	42175.24431684162	42175.24431684162
42175.24431684162	42175.24431684162	42175.24431684162	42175.24431684162	42175.24431684162	42175.24431684162	42175.24431684162	42175.24431684162	42175.24431684162	42175.24431684162	42175.24431684162	42175.24431684162	42175.24431684162	42175.24431684162	42175.24431684162	42175.24431684162	42175.24431684162	42175.24431684162	42175.24431684162	42175.24431684162	42175.24431684162	42175.24431684162	42175.24431684162	42175.24431684162	42175.24431684162	42175.24431684162	42175.24431684162	42175.24431684162	42175.24431684162	42175.24431684162
42175.24431684162	42175.24431684162	42175.24431684162	42175.24431684162	42175.24431684162	42175.24431684162	42175.24431684162	42175.24431684162	42175.24431684162	42175.24431684162	42175.24431684162	42175.24431684162	42175.24431684162	42175.24431684162	42175.24431684162	42175.24431684162	42175.24431684162	42175.24431684162	42175.24431684162	42175.24431684162	42175.24431684162	42175.24431684162	42175.24431684162	42175.24431684162	42175.24431684162	42175.24431684162	42175.24431684162	42175.24431684162	42175.24431684162	42175.24431684162
42175.24431684162	42175.24431684162	42175.24431684162	42175.24431684162	42175.24431684162	42175.24431684162	42175.24431684162	42175.24431684162	42175.24431684162	42175.24431684162	42175.24431684162	42175.24431684162	42175.24431684162	42175.24431684162	42175.24431684162	42175.24431684162	42175.24431684162	42175.24431684162	42175.24431684162	42175.24431684162	42175.24431684162	42175.24431684162	42175.24431684162	42175.24431684162	42175.24431684162	42175.24431684162	42175.24431684162	42175.24431684162	42175.24431684162	42175.24431684162
42175.24431684162	42175.24431684162	42175.24431684162	42175.24431684162	42175.24431684162	42175.24431684162	42175.24431684162	42175.24431684162	42175.24431684162	42175.24431684162	42175.24431684162	42175.24431684162	42175.24431684162	42175.24431684162	42175.24431684162	42175.24431684162	42175.24431684162	42175.24431684162	42175.24431684162	42175.24431684162	42175.24431684162	42175.24431684162	42175.24431684162	42175.24431684162	42175.24431684162	42175.24431684162	42175.24431684162	42175.24431684162	42175.24431684162	42175.24431684162
42175.24431684162	42175.24431684162	42175.24431684162	42175.24431684162	42175.24431684162	42175.24431684162	42175.24431684162	42175.24431684162	42175.24431684162	42175.24431684162	42175.24431684162	42175.24431684162	42175.24431684162	42175.24431684162	42175.24431684162	42175.24431684162	42175.24431684162	42175.24431684162	42175.24431684162	42175.24431684162	42175.24431684162	42175.24431684162	42175.24431684162	42175.24431684162	42175.24431684162	42175.24431684162	42175.24431684162	42175.24431684162	42175.24431684162	42175.24431684162
42175.24431684162	42175.24431684162	42175.24431684162	42175.24431684162	42175.24431684162	42175.24431684162	42175.24431684162	42175.24431684162	42175.24431684162	42175.24431684162	42175.24431684162	42175.24431684162	42175.24431684162	42175.24431684162	42175.24431684162	42175.24431684162	42175.24431684162	42175.24431684162	42175.24431684162	42175.24431684162	42175.24431684162	42175.24431684162	42175.24431684162	42175.24431684162	42175.24431684162	42175.24431684162	42175.24431684162	42175.24431684162	42175.24431684162	42175.24431684162
42151.08115128317	42151.08115128317	42151.08115128317	42151.08115128317	42151.08115128317	42151.08115128317	42151.08115128317	42151.08115128317	42151.08115128317	42151.08115128317	42151.08115128317	42151.08115128317	42151.08115128317	42151.08115128317	42151.08115128317	42151.08115128317	42151.08115128317	42151.08115128317	42151.08115128317	42151.08115128317	42151.08115128317	42151.08115128317	42151.08115128317	42151.08115128317	42151.08115128317	42151.08115128317	42151.08115128317	42151.08115128317	42151.08115128317	42151.08115128317
