# Supplementary material for: An improved FOX optimization algorithm using adaptive exploration and exploitation for global optimization
Source: PLoS One. 2025 Sep 18;20(9):e0331965. doi: 10.1371/journal.pone.0331965 (PMC12445531; doi:10.1371/journal.pone.0331965)
Supplement: S2 File — This compressed file contains all the results of the conducted experiments. Each main directory within the archive includes three subdirectories: Analysis, best_fit, and convergence. The best_fit and convergence folders contain the raw experimental data obtained from 30 independent runs. The Analysis folder includes tables and figures derived from these raw results. These files can be used to reproduce and further analyze the results presented in the manuscript. (ZIP) [file pone.0331965.s002.zip › cec2017/convergence/CMAES/C17F25.csv]

trial_1	trial_2	trial_3	trial_4	trial_5	trial_6	trial_7	trial_8	trial_9	trial_10	trial_11	trial_12	trial_13	trial_14	trial_15	trial_16	trial_17	trial_18	trial_19	trial_20	trial_21	trial_22	trial_23	trial_24	trial_25	trial_26	trial_27	trial_28	trial_29	trial_30
14039.734430245304	32570.345624384838	44586.143730068194	44922.13569219897	38904.9291078565	45346.50952424665	25590.084249523617	22042.85696364818	42724.08681512021	34704.478552823726	43663.87135235498	45346.50952424665	29250.29850172525	40107.439871668386	33029.031912523475	44505.89328488206	30339.48519326007	19029.00189038444	26512.090972204114	45346.50952424665	20528.34605384966	37027.41047696028	22435.17732579707	45346.50952424665	45346.50952424665	45346.50952424665	28227.318331367747	45346.50952424665	43590.133882239774	43304.072331724725
14039.734430245304	32570.345624384838	44586.143730068194	44922.13569219897	38904.9291078565	45310.14488353431	25590.084249523617	22042.85696364818	42724.08681512021	34704.478552823726	43663.87135235498	45310.14488353431	29250.29850172525	40107.439871668386	33029.031912523475	44505.89328488206	30339.48519326007	19029.00189038444	26512.090972204114	45310.14488353431	20528.34605384966	37027.41047696028	22435.17732579707	45310.14488353431	45310.14488353431	45310.14488353431	28227.318331367747	45310.14488353431	43590.133882239774	43304.072331724725
14039.734430245304	32570.345624384838	44586.143730068194	44922.13569219897	38904.9291078565	45254.55438198661	25590.084249523617	22042.85696364818	42724.08681512021	34704.478552823726	43663.87135235498	45254.55438198661	29250.29850172525	40107.439871668386	33029.031912523475	44505.89328488206	30339.48519326007	19029.00189038444	26512.090972204114	45254.55438198661	20528.34605384966	37027.41047696028	22435.17732579707	45254.55438198661	45254.55438198661	45254.55438198661	28227.318331367747	45254.55438198661	43590.133882239774	43304.072331724725
14039.734430245304	32570.345624384838	44586.143730068194	44922.13569219897	38904.9291078565	45219.93909986204	25590.084249523617	22042.85696364818	42724.08681512021	34704.478552823726	43663.87135235498	45219.93909986204	29250.29850172525	40107.439871668386	33029.031912523475	44505.89328488206	30339.48519326007	19029.00189038444	26512.090972204114	45219.93909986204	20528.34605384966	37027.41047696028	22435.17732579707	45219.93909986204	45219.93909986204	45219.93909986204	28227.318331367747	45219.93909986204	43590.133882239774	43304.072331724725
14039.734430245304	32570.345624384838	44586.143730068194	44922.13569219897	38904.9291078565	45217.33402955907	25590.084249523617	22042.85696364818	42724.08681512021	34704.478552823726	43663.87135235498	45217.33402955907	29250.29850172525	40107.439871668386	33029.031912523475	44505.89328488206	30339.48519326007	19029.00189038444	26512.090972204114	45217.33402955907	20528.34605384966	37027.41047696028	22435.17732579707	45217.33402955907	45217.33402955907	45217.33402955907	28227.318331367747	45217.33402955907	43590.133882239774	43304.072331724725
14039.734430245304	32570.345624384838	44586.143730068194	44922.13569219897	38904.9291078565	45158.2335551126	25590.084249523617	22042.85696364818	42724.08681512021	34704.478552823726	43663.87135235498	45158.2335551126	29250.29850172525	40107.439871668386	33029.031912523475	44505.89328488206	30339.48519326007	19029.00189038444	26512.090972204114	45158.2335551126	20528.34605384966	37027.41047696028	22435.17732579707	45158.2335551126	45158.2335551126	45158.2335551126	28227.318331367747	45158.2335551126	43590.133882239774	43304.072331724725
14039.734430245304	32570.345624384838	44586.143730068194	44922.13569219897	38904.9291078565	45047.93978077499	25590.084249523617	22042.85696364818	42724.08681512021	34704.478552823726	43663.87135235498	45047.93978077499	29250.29850172525	40107.439871668386	33029.031912523475	44505.89328488206	30339.48519326007	19029.00189038444	26512.090972204114	45047.93978077499	20528.34605384966	37027.41047696028	22435.17732579707	45047.93978077499	45047.93978077499	45047.93978077499	28227.318331367747	45047.93978077499	43590.133882239774	43304.072331724725
14039.734430245304	32570.345624384838	44586.143730068194	44922.13569219897	38904.9291078565	44926.77305939226	25590.084249523617	22042.85696364818	42724.08681512021	34704.478552823726	43663.87135235498	44926.77305939226	29250.29850172525	40107.439871668386	33029.031912523475	44505.89328488206	30339.48519326007	19029.00189038444	26512.090972204114	44926.77305939226	20528.34605384966	37027.41047696028	22435.17732579707	44926.77305939226	44926.77305939226	44926.77305939226	28227.318331367747	44926.77305939226	43590.133882239774	43304.072331724725
14039.734430245304	32570.345624384838	44586.143730068194	44858.89883002052	38904.9291078565	44858.89883002052	25590.084249523617	22042.85696364818	42724.08681512021	34704.478552823726	43663.87135235498	44858.89883002052	29250.29850172525	40107.439871668386	33029.031912523475	44505.89328488206	30339.48519326007	19029.00189038444	26512.090972204114	44858.89883002052	20528.34605384966	37027.41047696028	22435.17732579707	44858.89883002052	44858.89883002052	44858.89883002052	28227.318331367747	44858.89883002052	43590.133882239774	43304.072331724725
14039.734430245304	32570.345624384838	44586.143730068194	44731.507472232195	38904.9291078565	44731.507472232195	25590.084249523617	22042.85696364818	42724.08681512021	34704.478552823726	43663.87135235498	44731.507472232195	29250.29850172525	40107.439871668386	33029.031912523475	44505.89328488206	30339.48519326007	19029.00189038444	26512.090972204114	44731.507472232195	20528.34605384966	37027.41047696028	22435.17732579707	44731.507472232195	44731.507472232195	44731.507472232195	28227.318331367747	44731.507472232195	43590.133882239774	43304.072331724725
14039.734430245304	32570.345624384838	44542.20777002351	44542.20777002351	38904.9291078565	44542.20777002351	25590.084249523617	22042.85696364818	42724.08681512021	34704.478552823726	43663.87135235498	44542.20777002351	29250.29850172525	40107.439871668386	33029.031912523475	44505.89328488206	30339.48519326007	19029.00189038444	26512.090972204114	44542.20777002351	20528.34605384966	37027.41047696028	22435.17732579707	44542.20777002351	44542.20777002351	44542.20777002351	28227.318331367747	44542.20777002351	43590.133882239774	43304.072331724725
14039.734430245304	32570.345624384838	44333.00084277027	44333.00084277027	38904.9291078565	44333.00084277027	25590.084249523617	22042.85696364818	42724.08681512021	34704.478552823726	43663.87135235498	44333.00084277027	29250.29850172525	40107.439871668386	33029.031912523475	44333.00084277027	30339.48519326007	19029.00189038444	26512.090972204114	44333.00084277027	20528.34605384966	37027.41047696028	22435.17732579707	44333.00084277027	44333.00084277027	44333.00084277027	28227.318331367747	44333.00084277027	43590.133882239774	43304.072331724725
14039.734430245304	32570.345624384838	43883.165786953694	43883.165786953694	38904.9291078565	43883.165786953694	25590.084249523617	22042.85696364818	42724.08681512021	34704.478552823726	43663.87135235498	43883.165786953694	29250.29850172525	40107.439871668386	33029.031912523475	43883.165786953694	30339.48519326007	19029.00189038444	26512.090972204114	43883.165786953694	20528.34605384966	37027.41047696028	22435.17732579707	43883.165786953694	43883.165786953694	43883.165786953694	28227.318331367747	43883.165786953694	43590.133882239774	43304.072331724725
14039.734430245304	32570.345624384838	43428.720804454475	43428.720804454475	38904.9291078565	43428.720804454475	25590.084249523617	22042.85696364818	42724.08681512021	34704.478552823726	43428.720804454475	43428.720804454475	29250.29850172525	40107.439871668386	33029.031912523475	43428.720804454475	30339.48519326007	19029.00189038444	26512.090972204114	43428.720804454475	20528.34605384966	37027.41047696028	22435.17732579707	43428.720804454475	43428.720804454475	43428.720804454475	28227.318331367747	43428.720804454475	43428.720804454475	43304.072331724725
14039.734430245304	32570.345624384838	43195.82856784515	43195.82856784515	38904.9291078565	43195.82856784515	25590.084249523617	22042.85696364818	42724.08681512021	34704.478552823726	43195.82856784515	43195.82856784515	29250.29850172525	40107.439871668386	33029.031912523475	43195.82856784515	30339.48519326007	19029.00189038444	26512.090972204114	43195.82856784515	20528.34605384966	37027.41047696028	22435.17732579707	43195.82856784515	43195.82856784515	43195.82856784515	28227.318331367747	43195.82856784515	43195.82856784515	43195.82856784515
14039.734430245304	32570.345624384838	42338.839429930376	42338.839429930376	38904.9291078565	42338.839429930376	25590.084249523617	22042.85696364818	42338.839429930376	34704.478552823726	42338.839429930376	42338.839429930376	29250.29850172525	40107.439871668386	33029.031912523475	42338.839429930376	30339.48519326007	19029.00189038444	26512.090972204114	42338.839429930376	20528.34605384966	37027.41047696028	22435.17732579707	42338.839429930376	42338.839429930376	42338.839429930376	28227.318331367747	42338.839429930376	42338.839429930376	42338.839429930376
14039.734430245304	32570.345624384838	41076.11433427442	41076.11433427442	38904.9291078565	41076.11433427442	25590.084249523617	22042.85696364818	41076.11433427442	34704.478552823726	41076.11433427442	41076.11433427442	29250.29850172525	40107.439871668386	33029.031912523475	41076.11433427442	30339.48519326007	19029.00189038444	26512.090972204114	41076.11433427442	20528.34605384966	37027.41047696028	22435.17732579707	41076.11433427442	41076.11433427442	41076.11433427442	28227.318331367747	41076.11433427442	41076.11433427442	41076.11433427442
14039.734430245304	32570.345624384838	39745.66078025397	39745.66078025397	38904.9291078565	39745.66078025397	25590.084249523617	22042.85696364818	39745.66078025397	34704.478552823726	39745.66078025397	39745.66078025397	29250.29850172525	39745.66078025397	33029.031912523475	39745.66078025397	30339.48519326007	19029.00189038444	26512.090972204114	39745.66078025397	20528.34605384966	37027.41047696028	22435.17732579707	39745.66078025397	39745.66078025397	39745.66078025397	28227.318331367747	39745.66078025397	39745.66078025397	39745.66078025397
14039.734430245304	32570.345624384838	38350.456425626086	38350.456425626086	38350.456425626086	38350.456425626086	25590.084249523617	22042.85696364818	38350.456425626086	34704.478552823726	38350.456425626086	38350.456425626086	29250.29850172525	38350.456425626086	33029.031912523475	38350.456425626086	30339.48519326007	19029.00189038444	26512.090972204114	38350.456425626086	20528.34605384966	37027.41047696028	22435.17732579707	38350.456425626086	38350.456425626086	38350.456425626086	28227.318331367747	38350.456425626086	38350.456425626086	38350.456425626086
14039.734430245304	32570.345624384838	35604.221777049555	35604.221777049555	35604.221777049555	35604.221777049555	25590.084249523617	22042.85696364818	35604.221777049555	34704.478552823726	35604.221777049555	35604.221777049555	29250.29850172525	35604.221777049555	33029.031912523475	35604.221777049555	30339.48519326007	19029.00189038444	26512.090972204114	35604.221777049555	20528.34605384966	35604.221777049555	22435.17732579707	35604.221777049555	35604.221777049555	35604.221777049555	28227.318331367747	35604.221777049555	35604.221777049555	35604.221777049555
14039.734430245304	32318.235028914714	32318.235028914714	32318.235028914714	32318.235028914714	32318.235028914714	25590.084249523617	22042.85696364818	32318.235028914714	32318.235028914714	32318.235028914714	32318.235028914714	29250.29850172525	32318.235028914714	32318.235028914714	32318.235028914714	30339.48519326007	19029.00189038444	26512.090972204114	32318.235028914714	20528.34605384966	32318.235028914714	22435.17732579707	32318.235028914714	32318.235028914714	32318.235028914714	28227.318331367747	32318.235028914714	32318.235028914714	32318.235028914714
14039.734430245304	31388.03882603952	31388.03882603952	31388.03882603952	31388.03882603952	31388.03882603952	25590.084249523617	22042.85696364818	31388.03882603952	31388.03882603952	31388.03882603952	31388.03882603952	29250.29850172525	31388.03882603952	31388.03882603952	31388.03882603952	30339.48519326007	19029.00189038444	26512.090972204114	31388.03882603952	20528.34605384966	31388.03882603952	22435.17732579707	31388.03882603952	31388.03882603952	31388.03882603952	28227.318331367747	31388.03882603952	31388.03882603952	31388.03882603952
14039.734430245304	29237.807940568215	29237.807940568215	29237.807940568215	29237.807940568215	29237.807940568215	25590.084249523617	22042.85696364818	29237.807940568215	29237.807940568215	29237.807940568215	29237.807940568215	29237.807940568215	29237.807940568215	29237.807940568215	29237.807940568215	29237.807940568215	19029.00189038444	26512.090972204114	29237.807940568215	20528.34605384966	29237.807940568215	22435.17732579707	29237.807940568215	29237.807940568215	29237.807940568215	28227.318331367747	29237.807940568215	29237.807940568215	29237.807940568215
14039.734430245304	24994.273932542048	24994.273932542048	24994.273932542048	24994.273932542048	24994.273932542048	24994.273932542048	22042.85696364818	24994.273932542048	24994.273932542048	24994.273932542048	24994.273932542048	24994.273932542048	24994.273932542048	24994.273932542048	24994.273932542048	24994.273932542048	19029.00189038444	24994.273932542048	24994.273932542048	20528.34605384966	24994.273932542048	22435.17732579707	24994.273932542048	24994.273932542048	24994.273932542048	24994.273932542048	24994.273932542048	24994.273932542048	24994.273932542048
14039.734430245304	19859.06578813669	19859.06578813669	19859.06578813669	19859.06578813669	19859.06578813669	19859.06578813669	19859.06578813669	19859.06578813669	19859.06578813669	19859.06578813669	19859.06578813669	19859.06578813669	19859.06578813669	19859.06578813669	19859.06578813669	19859.06578813669	19029.00189038444	19859.06578813669	19859.06578813669	19859.06578813669	19859.06578813669	19859.06578813669	19859.06578813669	19859.06578813669	19859.06578813669	19859.06578813669	19859.06578813669	19859.06578813669	19859.06578813669
14039.734430245304	16948.650748450604	16948.650748450604	16948.650748450604	16948.650748450604	16948.650748450604	16948.650748450604	16948.650748450604	16948.650748450604	16948.650748450604	16948.650748450604	16948.650748450604	16948.650748450604	16948.650748450604	16948.650748450604	16948.650748450604	16948.650748450604	16948.650748450604	16948.650748450604	16948.650748450604	16948.650748450604	16948.650748450604	16948.650748450604	16948.650748450604	16948.650748450604	16948.650748450604	16948.650748450604	16948.650748450604	16948.650748450604	16948.650748450604
14039.734430245304	14592.771375575245	14592.771375575245	14592.771375575245	14592.771375575245	14592.771375575245	14592.771375575245	14592.771375575245	14592.771375575245	14592.771375575245	14592.771375575245	14592.771375575245	14592.771375575245	14592.771375575245	14592.771375575245	14592.771375575245	14592.771375575245	14592.771375575245	14592.771375575245	14592.771375575245	14592.771375575245	14592.771375575245	14592.771375575245	14592.771375575245	14592.771375575245	14592.771375575245	14592.771375575245	14592.771375575245	14592.771375575245	14592.771375575245
13096.141484850192	13096.141484850192	13096.141484850192	13096.141484850192	13096.141484850192	13096.141484850192	13096.141484850192	13096.141484850192	13096.141484850192	13096.141484850192	13096.141484850192	13096.141484850192	13096.141484850192	13096.141484850192	13096.141484850192	13096.141484850192	13096.141484850192	13096.141484850192	13096.141484850192	13096.141484850192	13096.141484850192	13096.141484850192	13096.141484850192	13096.141484850192	13096.141484850192	13096.141484850192	13096.141484850192	13096.141484850192	13096.141484850192	13096.141484850192
11684.33883983434	11684.33883983434	11684.33883983434	11684.33883983434	11684.33883983434	11684.33883983434	11684.33883983434	11684.33883983434	11684.33883983434	11684.33883983434	11684.33883983434	11684.33883983434	11684.33883983434	11684.33883983434	11684.33883983434	11684.33883983434	11684.33883983434	11684.33883983434	11684.33883983434	11684.33883983434	11684.33883983434	11684.33883983434	11684.33883983434	11684.33883983434	11684.33883983434	11684.33883983434	11684.33883983434	11684.33883983434	11684.33883983434	11684.33883983434
9585.779763817773	9585.779763817773	9585.779763817773	9585.779763817773	9585.779763817773	9585.779763817773	9585.779763817773	9585.779763817773	9585.779763817773	9585.779763817773	9585.779763817773	9585.779763817773	9585.779763817773	9585.779763817773	9585.779763817773	9585.779763817773	9585.779763817773	9585.779763817773	9585.779763817773	9585.779763817773	9585.779763817773	9585.779763817773	9585.779763817773	9585.779763817773	9585.779763817773	9585.779763817773	9585.779763817773	9585.779763817773	9585.779763817773	9585.779763817773
8384.11793241742	8384.11793241742	8384.11793241742	8384.11793241742	8384.11793241742	8384.11793241742	8384.11793241742	8384.11793241742	8384.11793241742	8384.11793241742	8384.11793241742	8384.11793241742	8384.11793241742	8384.11793241742	8384.11793241742	8384.11793241742	8384.11793241742	8384.11793241742	8384.11793241742	8384.11793241742	8384.11793241742	8384.11793241742	8384.11793241742	8384.11793241742	8384.11793241742	8384.11793241742	8384.11793241742	8384.11793241742	8384.11793241742	8384.11793241742
7437.9989798643965	7437.9989798643965	7437.9989798643965	7437.9989798643965	7437.9989798643965	7437.9989798643965	7437.9989798643965	7437.9989798643965	7437.9989798643965	7437.9989798643965	7437.9989798643965	7437.9989798643965	7437.9989798643965	7437.9989798643965	7437.9989798643965	7437.9989798643965	7437.9989798643965	7437.9989798643965	7437.9989798643965	7437.9989798643965	7437.9989798643965	7437.9989798643965	7437.9989798643965	7437.9989798643965	7437.9989798643965	7437.9989798643965	7437.9989798643965	7437.9989798643965	7437.9989798643965	7437.9989798643965
6544.274182193546	6544.274182193546	6544.274182193546	6544.274182193546	6544.274182193546	6544.274182193546	6544.274182193546	6544.274182193546	6544.274182193546	6544.274182193546	6544.274182193546	6544.274182193546	6544.274182193546	6544.274182193546	6544.274182193546	6544.274182193546	6544.274182193546	6544.274182193546	6544.274182193546	6544.274182193546	6544.274182193546	6544.274182193546	6544.274182193546	6544.274182193546	6544.274182193546	6544.274182193546	6544.274182193546	6544.274182193546	6544.274182193546	6544.274182193546
5904.208298852095	5904.208298852095	5904.208298852095	5904.208298852095	5904.208298852095	5904.208298852095	5904.208298852095	5904.208298852095	5904.208298852095	5904.208298852095	5904.208298852095	5904.208298852095	5904.208298852095	5904.208298852095	5904.208298852095	5904.208298852095	5904.208298852095	5904.208298852095	5904.208298852095	5904.208298852095	5904.208298852095	5904.208298852095	5904.208298852095	5904.208298852095	5904.208298852095	5904.208298852095	5904.208298852095	5904.208298852095	5904.208298852095	5904.208298852095
5328.846483831707	5328.846483831707	5328.846483831707	5328.846483831707	5328.846483831707	5328.846483831707	5328.846483831707	5328.846483831707	5328.846483831707	5328.846483831707	5328.846483831707	5328.846483831707	5328.846483831707	5328.846483831707	5328.846483831707	5328.846483831707	5328.846483831707	5328.846483831707	5328.846483831707	5328.846483831707	5328.846483831707	5328.846483831707	5328.846483831707	5328.846483831707	5328.846483831707	5328.846483831707	5328.846483831707	5328.846483831707	5328.846483831707	5328.846483831707
5308.0649123034655	5308.0649123034655	5308.0649123034655	5308.0649123034655	5308.0649123034655	5308.0649123034655	5308.0649123034655	5308.0649123034655	5308.0649123034655	5308.0649123034655	5308.0649123034655	5308.0649123034655	5308.0649123034655	5308.0649123034655	5308.0649123034655	5308.0649123034655	5308.0649123034655	5308.0649123034655	5308.0649123034655	5308.0649123034655	5308.0649123034655	5308.0649123034655	5308.0649123034655	5308.0649123034655	5308.0649123034655	5308.0649123034655	5308.0649123034655	5308.0649123034655	5308.0649123034655	5308.0649123034655
4819.137875318222	4819.137875318222	4819.137875318222	4819.137875318222	4819.137875318222	4819.137875318222	4819.137875318222	4819.137875318222	4819.137875318222	4819.137875318222	4819.137875318222	4819.137875318222	4819.137875318222	4819.137875318222	4819.137875318222	4819.137875318222	4819.137875318222	4819.137875318222	4819.137875318222	4819.137875318222	4819.137875318222	4819.137875318222	4819.137875318222	4819.137875318222	4819.137875318222	4819.137875318222	4819.137875318222	4819.137875318222	4819.137875318222	4819.137875318222
4819.137875318222	4819.137875318222	4819.137875318222	4819.137875318222	4819.137875318222	4819.137875318222	4819.137875318222	4819.137875318222	4819.137875318222	4819.137875318222	4819.137875318222	4819.137875318222	4819.137875318222	4819.137875318222	4819.137875318222	4819.137875318222	4819.137875318222	4819.137875318222	4819.137875318222	4819.137875318222	4819.137875318222	4819.137875318222	4819.137875318222	4819.137875318222	4819.137875318222	4819.137875318222	4819.137875318222	4819.137875318222	4819.137875318222	4819.137875318222
4742.44989691353	4742.44989691353	4742.44989691353	4742.44989691353	4742.44989691353	4742.44989691353	4742.44989691353	4742.44989691353	4742.44989691353	4742.44989691353	4742.44989691353	4742.44989691353	4742.44989691353	4742.44989691353	4742.44989691353	4742.44989691353	4742.44989691353	4742.44989691353	4742.44989691353	4742.44989691353	4742.44989691353	4742.44989691353	4742.44989691353	4742.44989691353	4742.44989691353	4742.44989691353	4742.44989691353	4742.44989691353	4742.44989691353	4742.44989691353
4738.620834801454	4738.620834801454	4738.620834801454	4738.620834801454	4738.620834801454	4738.620834801454	4738.620834801454	4738.620834801454	4738.620834801454	4738.620834801454	4738.620834801454	4738.620834801454	4738.620834801454	4738.620834801454	4738.620834801454	4738.620834801454	4738.620834801454	4738.620834801454	4738.620834801454	4738.620834801454	4738.620834801454	4738.620834801454	4738.620834801454	4738.620834801454	4738.620834801454	4738.620834801454	4738.620834801454	4738.620834801454	4738.620834801454	4738.620834801454
4738.620834801454	4738.620834801454	4738.620834801454	4738.620834801454	4738.620834801454	4738.620834801454	4738.620834801454	4738.620834801454	4738.620834801454	4738.620834801454	4738.620834801454	4738.620834801454	4738.620834801454	4738.620834801454	4738.620834801454	4738.620834801454	4738.620834801454	4738.620834801454	4738.620834801454	4738.620834801454	4738.620834801454	4738.620834801454	4738.620834801454	4738.620834801454	4738.620834801454	4738.620834801454	4738.620834801454	4738.620834801454	4738.620834801454	4738.620834801454
4391.923598097172	4391.923598097172	4391.923598097172	4391.923598097172	4391.923598097172	4391.923598097172	4391.923598097172	4391.923598097172	4391.923598097172	4391.923598097172	4391.923598097172	4391.923598097172	4391.923598097172	4391.923598097172	4391.923598097172	4391.923598097172	4391.923598097172	4391.923598097172	4391.923598097172	4391.923598097172	4391.923598097172	4391.923598097172	4391.923598097172	4391.923598097172	4391.923598097172	4391.923598097172	4391.923598097172	4391.923598097172	4391.923598097172	4391.923598097172
4391.923598097172	4391.923598097172	4391.923598097172	4391.923598097172	4391.923598097172	4391.923598097172	4391.923598097172	4391.923598097172	4391.923598097172	4391.923598097172	4391.923598097172	4391.923598097172	4391.923598097172	4391.923598097172	4391.923598097172	4391.923598097172	4391.923598097172	4391.923598097172	4391.923598097172	4391.923598097172	4391.923598097172	4391.923598097172	4391.923598097172	4391.923598097172	4391.923598097172	4391.923598097172	4391.923598097172	4391.923598097172	4391.923598097172	4391.923598097172
4391.923598097172	4391.923598097172	4391.923598097172	4391.923598097172	4391.923598097172	4391.923598097172	4391.923598097172	4391.923598097172	4391.923598097172	4391.923598097172	4391.923598097172	4391.923598097172	4391.923598097172	4391.923598097172	4391.923598097172	4391.923598097172	4391.923598097172	4391.923598097172	4391.923598097172	4391.923598097172	4391.923598097172	4391.923598097172	4391.923598097172	4391.923598097172	4391.923598097172	4391.923598097172	4391.923598097172	4391.923598097172	4391.923598097172	4391.923598097172
3843.9071982664063	3843.9071982664063	3843.9071982664063	3843.9071982664063	3843.9071982664063	3843.9071982664063	3843.9071982664063	3843.9071982664063	3843.9071982664063	3843.9071982664063	3843.9071982664063	3843.9071982664063	3843.9071982664063	3843.9071982664063	3843.9071982664063	3843.9071982664063	3843.9071982664063	3843.9071982664063	3843.9071982664063	3843.9071982664063	3843.9071982664063	3843.9071982664063	3843.9071982664063	3843.9071982664063	3843.9071982664063	3843.9071982664063	3843.9071982664063	3843.9071982664063	3843.9071982664063	3843.9071982664063
3843.9071982664063	3843.9071982664063	3843.9071982664063	3843.9071982664063	3843.9071982664063	3843.9071982664063	3843.9071982664063	3843.9071982664063	3843.9071982664063	3843.9071982664063	3843.9071982664063	3843.9071982664063	3843.9071982664063	3843.9071982664063	3843.9071982664063	3843.9071982664063	3843.9071982664063	3843.9071982664063	3843.9071982664063	3843.9071982664063	3843.9071982664063	3843.9071982664063	3843.9071982664063	3843.9071982664063	3843.9071982664063	3843.9071982664063	3843.9071982664063	3843.9071982664063	3843.9071982664063	3843.9071982664063
3843.9071982664063	3843.9071982664063	3843.9071982664063	3843.9071982664063	3843.9071982664063	3843.9071982664063	3843.9071982664063	3843.9071982664063	3843.9071982664063	3843.9071982664063	3843.9071982664063	3843.9071982664063	3843.9071982664063	3843.9071982664063	3843.9071982664063	3843.9071982664063	3843.9071982664063	3843.9071982664063	3843.9071982664063	3843.9071982664063	3843.9071982664063	3843.9071982664063	3843.9071982664063	3843.9071982664063	3843.9071982664063	3843.9071982664063	3843.9071982664063	3843.9071982664063	3843.9071982664063	3843.9071982664063
3843.9071982664063	3843.9071982664063	3843.9071982664063	3843.9071982664063	3843.9071982664063	3843.9071982664063	3843.9071982664063	3843.9071982664063	3843.9071982664063	3843.9071982664063	3843.9071982664063	3843.9071982664063	3843.9071982664063	3843.9071982664063	3843.9071982664063	3843.9071982664063	3843.9071982664063	3843.9071982664063	3843.9071982664063	3843.9071982664063	3843.9071982664063	3843.9071982664063	3843.9071982664063	3843.9071982664063	3843.9071982664063	3843.9071982664063	3843.9071982664063	3843.9071982664063	3843.9071982664063	3843.9071982664063
3843.9071982664063	3843.9071982664063	3843.9071982664063	3843.9071982664063	3843.9071982664063	3843.9071982664063	3843.9071982664063	3843.9071982664063	3843.9071982664063	3843.9071982664063	3843.9071982664063	3843.9071982664063	3843.9071982664063	3843.9071982664063	3843.9071982664063	3843.9071982664063	3843.9071982664063	3843.9071982664063	3843.9071982664063	3843.9071982664063	3843.9071982664063	3843.9071982664063	3843.9071982664063	3843.9071982664063	3843.9071982664063	3843.9071982664063	3843.9071982664063	3843.9071982664063	3843.9071982664063	3843.9071982664063
3843.9071982664063	3843.9071982664063	3843.9071982664063	3843.9071982664063	3843.9071982664063	3843.9071982664063	3843.9071982664063	3843.9071982664063	3843.9071982664063	3843.9071982664063	3843.9071982664063	3843.9071982664063	3843.9071982664063	3843.9071982664063	3843.9071982664063	3843.9071982664063	3843.9071982664063	3843.9071982664063	3843.9071982664063	3843.9071982664063	3843.9071982664063	3843.9071982664063	3843.9071982664063	3843.9071982664063	3843.9071982664063	3843.9071982664063	3843.9071982664063	3843.9071982664063	3843.9071982664063	3843.9071982664063
3843.9071982664063	3843.9071982664063	3843.9071982664063	3843.9071982664063	3843.9071982664063	3843.9071982664063	3843.9071982664063	3843.9071982664063	3843.9071982664063	3843.9071982664063	3843.9071982664063	3843.9071982664063	3843.9071982664063	3843.9071982664063	3843.9071982664063	3843.9071982664063	3843.9071982664063	3843.9071982664063	3843.9071982664063	3843.9071982664063	3843.9071982664063	3843.9071982664063	3843.9071982664063	3843.9071982664063	3843.9071982664063	3843.9071982664063	3843.9071982664063	3843.9071982664063	3843.9071982664063	3843.9071982664063
3843.9071982664063	3843.9071982664063	3843.9071982664063	3843.9071982664063	3843.9071982664063	3843.9071982664063	3843.9071982664063	3843.9071982664063	3843.9071982664063	3843.9071982664063	3843.9071982664063	3843.9071982664063	3843.9071982664063	3843.9071982664063	3843.9071982664063	3843.9071982664063	3843.9071982664063	3843.9071982664063	3843.9071982664063	3843.9071982664063	3843.9071982664063	3843.9071982664063	3843.9071982664063	3843.9071982664063	3843.9071982664063	3843.9071982664063	3843.9071982664063	3843.9071982664063	3843.9071982664063	3843.9071982664063
3843.9071982664063	3843.9071982664063	3843.9071982664063	3843.9071982664063	3843.9071982664063	3843.9071982664063	3843.9071982664063	3843.9071982664063	3843.9071982664063	3843.9071982664063	3843.9071982664063	3843.9071982664063	3843.9071982664063	3843.9071982664063	3843.9071982664063	3843.9071982664063	3843.9071982664063	3843.9071982664063	3843.9071982664063	3843.9071982664063	3843.9071982664063	3843.9071982664063	3843.9071982664063	3843.9071982664063	3843.9071982664063	3843.9071982664063	3843.9071982664063	3843.9071982664063	3843.9071982664063	3843.9071982664063
3843.9071982664063	3843.9071982664063	3843.9071982664063	3843.9071982664063	3843.9071982664063	3843.9071982664063	3843.9071982664063	3843.9071982664063	3843.9071982664063	3843.9071982664063	3843.9071982664063	3843.9071982664063	3843.9071982664063	3843.9071982664063	3843.9071982664063	3843.9071982664063	3843.9071982664063	3843.9071982664063	3843.9071982664063	3843.9071982664063	3843.9071982664063	3843.9071982664063	3843.9071982664063	3843.9071982664063	3843.9071982664063	3843.9071982664063	3843.9071982664063	3843.9071982664063	3843.9071982664063	3843.9071982664063
3843.9071982664063	3843.9071982664063	3843.9071982664063	3843.9071982664063	3843.9071982664063	3843.9071982664063	3843.9071982664063	3843.9071982664063	3843.9071982664063	3843.9071982664063	3843.9071982664063	3843.9071982664063	3843.9071982664063	3843.9071982664063	3843.9071982664063	3843.9071982664063	3843.9071982664063	3843.9071982664063	3843.9071982664063	3843.9071982664063	3843.9071982664063	3843.9071982664063	3843.9071982664063	3843.9071982664063	3843.9071982664063	3843.9071982664063	3843.9071982664063	3843.9071982664063	3843.9071982664063	3843.9071982664063
3843.9071982664063	3843.9071982664063	3843.9071982664063	3843.9071982664063	3843.9071982664063	3843.9071982664063	3843.9071982664063	3843.9071982664063	3843.9071982664063	3843.9071982664063	3843.9071982664063	3843.9071982664063	3843.9071982664063	3843.9071982664063	3843.9071982664063	3843.9071982664063	3843.9071982664063	3843.9071982664063	3843.9071982664063	3843.9071982664063	3843.9071982664063	3843.9071982664063	3843.9071982664063	3843.9071982664063	3843.9071982664063	3843.9071982664063	3843.9071982664063	3843.9071982664063	3843.9071982664063	3843.9071982664063
3843.9071982664063	3843.9071982664063	3843.9071982664063	3843.9071982664063	3843.9071982664063	3843.9071982664063	3843.9071982664063	3843.9071982664063	3843.9071982664063	3843.9071982664063	3843.9071982664063	3843.9071982664063	3843.9071982664063	3843.9071982664063	3843.9071982664063	3843.9071982664063	3843.9071982664063	3843.9071982664063	3843.9071982664063	3843.9071982664063	3843.9071982664063	3843.9071982664063	3843.9071982664063	3843.9071982664063	3843.9071982664063	3843.9071982664063	3843.9071982664063	3843.9071982664063	3843.9071982664063	3843.9071982664063
3843.9071982664063	3843.9071982664063	3843.9071982664063	3843.9071982664063	3843.9071982664063	3843.9071982664063	3843.9071982664063	3843.9071982664063	3843.9071982664063	3843.9071982664063	3843.9071982664063	3843.9071982664063	3843.9071982664063	3843.9071982664063	3843.9071982664063	3843.9071982664063	3843.9071982664063	3843.9071982664063	3843.9071982664063	3843.9071982664063	3843.9071982664063	3843.9071982664063	3843.9071982664063	3843.9071982664063	3843.9071982664063	3843.9071982664063	3843.9071982664063	3843.9071982664063	3843.9071982664063	3843.9071982664063
3843.9071982664063	3843.9071982664063	3843.9071982664063	3843.9071982664063	3843.9071982664063	3843.9071982664063	3843.9071982664063	3843.9071982664063	3843.9071982664063	3843.9071982664063	3843.9071982664063	3843.9071982664063	3843.9071982664063	3843.9071982664063	3843.9071982664063	3843.9071982664063	3843.9071982664063	3843.9071982664063	3843.9071982664063	3843.9071982664063	3843.9071982664063	3843.9071982664063	3843.9071982664063	3843.9071982664063	3843.9071982664063	3843.9071982664063	3843.9071982664063	3843.9071982664063	3843.9071982664063	3843.9071982664063
3843.9071982664063	3843.9071982664063	3843.9071982664063	3843.9071982664063	3843.9071982664063	3843.9071982664063	3843.9071982664063	3843.9071982664063	3843.9071982664063	3843.9071982664063	3843.9071982664063	3843.9071982664063	3843.9071982664063	3843.9071982664063	3843.9071982664063	3843.9071982664063	3843.9071982664063	3843.9071982664063	3843.9071982664063	3843.9071982664063	3843.9071982664063	3843.9071982664063	3843.9071982664063	3843.9071982664063	3843.9071982664063	3843.9071982664063	3843.9071982664063	3843.9071982664063	3843.9071982664063	3843.9071982664063
3843.9071982664063	3843.9071982664063	3843.9071982664063	3843.9071982664063	3843.9071982664063	3843.9071982664063	3843.9071982664063	3843.9071982664063	3843.9071982664063	3843.9071982664063	3843.9071982664063	3843.9071982664063	3843.9071982664063	3843.9071982664063	3843.9071982664063	3843.9071982664063	3843.9071982664063	3843.9071982664063	3843.9071982664063	3843.9071982664063	3843.9071982664063	3843.9071982664063	3843.9071982664063	3843.9071982664063	3843.9071982664063	3843.9071982664063	3843.9071982664063	3843.9071982664063	3843.9071982664063	3843.9071982664063
3843.9071982664063	3843.9071982664063	3843.9071982664063	3843.9071982664063	3843.9071982664063	3843.9071982664063	3843.9071982664063	3843.9071982664063	3843.9071982664063	3843.9071982664063	3843.9071982664063	3843.9071982664063	3843.9071982664063	3843.9071982664063	3843.9071982664063	3843.9071982664063	3843.9071982664063	3843.9071982664063	3843.9071982664063	3843.9071982664063	3843.9071982664063	3843.9071982664063	3843.9071982664063	3843.9071982664063	3843.9071982664063	3843.9071982664063	3843.9071982664063	3843.9071982664063	3843.9071982664063	3843.9071982664063
3843.9071982664063	3843.9071982664063	3843.9071982664063	3843.9071982664063	3843.9071982664063	3843.9071982664063	3843.9071982664063	3843.9071982664063	3843.9071982664063	3843.9071982664063	3843.9071982664063	3843.9071982664063	3843.9071982664063	3843.9071982664063	3843.9071982664063	3843.9071982664063	3843.9071982664063	3843.9071982664063	3843.9071982664063	3843.9071982664063	3843.9071982664063	3843.9071982664063	3843.9071982664063	3843.9071982664063	3843.9071982664063	3843.9071982664063	3843.9071982664063	3843.9071982664063	3843.9071982664063	3843.9071982664063
3843.9071982664063	3843.9071982664063	3843.9071982664063	3843.9071982664063	3843.9071982664063	3843.9071982664063	3843.9071982664063	3843.9071982664063	3843.9071982664063	3843.9071982664063	3843.9071982664063	3843.9071982664063	3843.9071982664063	3843.9071982664063	3843.9071982664063	3843.9071982664063	3843.9071982664063	3843.9071982664063	3843.9071982664063	3843.9071982664063	3843.9071982664063	3843.9071982664063	3843.9071982664063	3843.9071982664063	3843.9071982664063	3843.9071982664063	3843.9071982664063	3843.9071982664063	3843.9071982664063	3843.9071982664063
3843.9071982664063	3843.9071982664063	3843.9071982664063	3843.9071982664063	3843.9071982664063	3843.9071982664063	3843.9071982664063	3843.9071982664063	3843.9071982664063	3843.9071982664063	3843.9071982664063	3843.9071982664063	3843.9071982664063	3843.9071982664063	3843.9071982664063	3843.9071982664063	3843.9071982664063	3843.9071982664063	3843.9071982664063	3843.9071982664063	3843.9071982664063	3843.9071982664063	3843.9071982664063	3843.9071982664063	3843.9071982664063	3843.9071982664063	3843.9071982664063	3843.9071982664063	3843.9071982664063	3843.9071982664063
3843.9071982664063	3843.9071982664063	3843.9071982664063	3843.9071982664063	3843.9071982664063	3843.9071982664063	3843.9071982664063	3843.9071982664063	3843.9071982664063	3843.9071982664063	3843.9071982664063	3843.9071982664063	3843.9071982664063	3843.9071982664063	3843.9071982664063	3843.9071982664063	3843.9071982664063	3843.9071982664063	3843.9071982664063	3843.9071982664063	3843.9071982664063	3843.9071982664063	3843.9071982664063	3843.9071982664063	3843.9071982664063	3843.9071982664063	3843.9071982664063	3843.9071982664063	3843.9071982664063	3843.9071982664063
3843.9071982664063	3843.9071982664063	3843.9071982664063	3843.9071982664063	3843.9071982664063	3843.9071982664063	3843.9071982664063	3843.9071982664063	3843.9071982664063	3843.9071982664063	3843.9071982664063	3843.9071982664063	3843.9071982664063	3843.9071982664063	3843.9071982664063	3843.9071982664063	3843.9071982664063	3843.9071982664063	3843.9071982664063	3843.9071982664063	3843.9071982664063	3843.9071982664063	3843.9071982664063	3843.9071982664063	3843.9071982664063	3843.9071982664063	3843.9071982664063	3843.9071982664063	3843.9071982664063	3843.9071982664063
3843.9071982664063	3843.9071982664063	3843.9071982664063	3843.9071982664063	3843.9071982664063	3843.9071982664063	3843.9071982664063	3843.9071982664063	3843.9071982664063	3843.9071982664063	3843.9071982664063	3843.9071982664063	3843.9071982664063	3843.9071982664063	3843.9071982664063	3843.9071982664063	3843.9071982664063	3843.9071982664063	3843.9071982664063	3843.9071982664063	3843.9071982664063	3843.9071982664063	3843.9071982664063	3843.9071982664063	3843.9071982664063	3843.9071982664063	3843.9071982664063	3843.9071982664063	3843.9071982664063	3843.9071982664063
3843.9071982664063	3843.9071982664063	3843.9071982664063	3843.9071982664063	3843.9071982664063	3843.9071982664063	3843.9071982664063	3843.9071982664063	3843.9071982664063	3843.9071982664063	3843.9071982664063	3843.9071982664063	3843.9071982664063	3843.9071982664063	3843.9071982664063	3843.9071982664063	3843.9071982664063	3843.9071982664063	3843.9071982664063	3843.9071982664063	3843.9071982664063	3843.9071982664063	3843.9071982664063	3843.9071982664063	3843.9071982664063	3843.9071982664063	3843.9071982664063	3843.9071982664063	3843.9071982664063	3843.9071982664063
3843.9071982664063	3843.9071982664063	3843.9071982664063	3843.9071982664063	3843.9071982664063	3843.9071982664063	3843.9071982664063	3843.9071982664063	3843.9071982664063	3843.9071982664063	3843.9071982664063	3843.9071982664063	3843.9071982664063	3843.9071982664063	3843.9071982664063	3843.9071982664063	3843.9071982664063	3843.9071982664063	3843.9071982664063	3843.9071982664063	3843.9071982664063	3843.9071982664063	3843.9071982664063	3843.9071982664063	3843.9071982664063	3843.9071982664063	3843.9071982664063	3843.9071982664063	3843.9071982664063	3843.9071982664063
3843.9071982664063	3843.9071982664063	3843.9071982664063	3843.9071982664063	3843.9071982664063	3843.9071982664063	3843.9071982664063	3843.9071982664063	3843.9071982664063	3843.9071982664063	3843.9071982664063	3843.9071982664063	3843.9071982664063	3843.9071982664063	3843.9071982664063	3843.9071982664063	3843.9071982664063	3843.9071982664063	3843.9071982664063	3843.9071982664063	3843.9071982664063	3843.9071982664063	3843.9071982664063	3843.9071982664063	3843.9071982664063	3843.9071982664063	3843.9071982664063	3843.9071982664063	3843.9071982664063	3843.9071982664063
3843.9071982664063	3843.9071982664063	3843.9071982664063	3843.9071982664063	3843.9071982664063	3843.9071982664063	3843.9071982664063	3843.9071982664063	3843.9071982664063	3843.9071982664063	3843.9071982664063	3843.9071982664063	3843.9071982664063	3843.9071982664063	3843.9071982664063	3843.9071982664063	3843.9071982664063	3843.9071982664063	3843.9071982664063	3843.9071982664063	3843.9071982664063	3843.9071982664063	3843.9071982664063	3843.9071982664063	3843.9071982664063	3843.9071982664063	3843.9071982664063	3843.9071982664063	3843.9071982664063	3843.9071982664063
3843.9071982664063	3843.9071982664063	3843.9071982664063	3843.9071982664063	3843.9071982664063	3843.9071982664063	3843.9071982664063	3843.9071982664063	3843.9071982664063	3843.9071982664063	3843.9071982664063	3843.9071982664063	3843.9071982664063	3843.9071982664063	3843.9071982664063	3843.9071982664063	3843.9071982664063	3843.9071982664063	3843.9071982664063	3843.9071982664063	3843.9071982664063	3843.9071982664063	3843.9071982664063	3843.9071982664063	3843.9071982664063	3843.9071982664063	3843.9071982664063	3843.9071982664063	3843.9071982664063	3843.9071982664063
3843.9071982664063	3843.9071982664063	3843.9071982664063	3843.9071982664063	3843.9071982664063	3843.9071982664063	3843.9071982664063	3843.9071982664063	3843.9071982664063	3843.9071982664063	3843.9071982664063	3843.9071982664063	3843.9071982664063	3843.9071982664063	3843.9071982664063	3843.9071982664063	3843.9071982664063	3843.9071982664063	3843.9071982664063	3843.9071982664063	3843.9071982664063	3843.9071982664063	3843.9071982664063	3843.9071982664063	3843.9071982664063	3843.9071982664063	3843.9071982664063	3843.9071982664063	3843.9071982664063	3843.9071982664063
3843.9071982664063	3843.9071982664063	3843.9071982664063	3843.9071982664063	3843.9071982664063	3843.9071982664063	3843.9071982664063	3843.9071982664063	3843.9071982664063	3843.9071982664063	3843.9071982664063	3843.9071982664063	3843.9071982664063	3843.9071982664063	3843.9071982664063	3843.9071982664063	3843.9071982664063	3843.9071982664063	3843.9071982664063	3843.9071982664063	3843.9071982664063	3843.9071982664063	3843.9071982664063	3843.9071982664063	3843.9071982664063	3843.9071982664063	3843.9071982664063	3843.9071982664063	3843.9071982664063	3843.9071982664063
3843.9071982664063	3843.9071982664063	3843.9071982664063	3843.9071982664063	3843.9071982664063	3843.9071982664063	3843.9071982664063	3843.9071982664063	3843.9071982664063	3843.9071982664063	3843.9071982664063	3843.9071982664063	3843.9071982664063	3843.9071982664063	3843.9071982664063	3843.9071982664063	3843.9071982664063	3843.9071982664063	3843.9071982664063	3843.9071982664063	3843.9071982664063	3843.9071982664063	3843.9071982664063	3843.9071982664063	3843.9071982664063	3843.9071982664063	3843.9071982664063	3843.9071982664063	3843.9071982664063	3843.9071982664063
3843.9071982664063	3843.9071982664063	3843.9071982664063	3843.9071982664063	3843.9071982664063	3843.9071982664063	3843.9071982664063	3843.9071982664063	3843.9071982664063	3843.9071982664063	3843.9071982664063	3843.9071982664063	3843.9071982664063	3843.9071982664063	3843.9071982664063	3843.9071982664063	3843.9071982664063	3843.9071982664063	3843.9071982664063	3843.9071982664063	3843.9071982664063	3843.9071982664063	3843.9071982664063	3843.9071982664063	3843.9071982664063	3843.9071982664063	3843.9071982664063	3843.9071982664063	3843.9071982664063	3843.9071982664063
3843.9071982664063	3843.9071982664063	3843.9071982664063	3843.9071982664063	3843.9071982664063	3843.9071982664063	3843.9071982664063	3843.9071982664063	3843.9071982664063	3843.9071982664063	3843.9071982664063	3843.9071982664063	3843.9071982664063	3843.9071982664063	3843.9071982664063	3843.9071982664063	3843.9071982664063	3843.9071982664063	3843.9071982664063	3843.9071982664063	3843.9071982664063	3843.9071982664063	3843.9071982664063	3843.9071982664063	3843.9071982664063	3843.9071982664063	3843.9071982664063	3843.9071982664063	3843.9071982664063	3843.9071982664063
3843.9071982664063	3843.9071982664063	3843.9071982664063	3843.9071982664063	3843.9071982664063	3843.9071982664063	3843.9071982664063	3843.9071982664063	3843.9071982664063	3843.9071982664063	3843.9071982664063	3843.9071982664063	3843.9071982664063	3843.9071982664063	3843.9071982664063	3843.9071982664063	3843.9071982664063	3843.9071982664063	3843.9071982664063	3843.9071982664063	3843.9071982664063	3843.9071982664063	3843.9071982664063	3843.9071982664063	3843.9071982664063	3843.9071982664063	3843.9071982664063	3843.9071982664063	3843.9071982664063	3843.9071982664063
3843.9071982664063	3843.9071982664063	3843.9071982664063	3843.9071982664063	3843.9071982664063	3843.9071982664063	3843.9071982664063	3843.9071982664063	3843.9071982664063	3843.9071982664063	3843.9071982664063	3843.9071982664063	3843.9071982664063	3843.9071982664063	3843.9071982664063	3843.9071982664063	3843.9071982664063	3843.9071982664063	3843.9071982664063	3843.9071982664063	3843.9071982664063	3843.9071982664063	3843.9071982664063	3843.9071982664063	3843.9071982664063	3843.9071982664063	3843.9071982664063	3843.9071982664063	3843.9071982664063	3843.9071982664063
3843.9071982664063	3843.9071982664063	3843.9071982664063	3843.9071982664063	3843.9071982664063	3843.9071982664063	3843.9071982664063	3843.9071982664063	3843.9071982664063	3843.9071982664063	3843.9071982664063	3843.9071982664063	3843.9071982664063	3843.9071982664063	3843.9071982664063	3843.9071982664063	3843.9071982664063	3843.9071982664063	3843.9071982664063	3843.9071982664063	3843.9071982664063	3843.9071982664063	3843.9071982664063	3843.9071982664063	3843.9071982664063	3843.9071982664063	3843.9071982664063	3843.9071982664063	3843.9071982664063	3843.9071982664063
3843.9071982664063	3843.9071982664063	3843.9071982664063	3843.9071982664063	3843.9071982664063	3843.9071982664063	3843.9071982664063	3843.9071982664063	3843.9071982664063	3843.9071982664063	3843.9071982664063	3843.9071982664063	3843.9071982664063	3843.9071982664063	3843.9071982664063	3843.9071982664063	3843.9071982664063	3843.9071982664063	3843.9071982664063	3843.9071982664063	3843.9071982664063	3843.9071982664063	3843.9071982664063	3843.9071982664063	3843.9071982664063	3843.9071982664063	3843.9071982664063	3843.9071982664063	3843.9071982664063	3843.9071982664063
3843.9071982664063	3843.9071982664063	3843.9071982664063	3843.9071982664063	3843.9071982664063	3843.9071982664063	3843.9071982664063	3843.9071982664063	3843.9071982664063	3843.9071982664063	3843.9071982664063	3843.9071982664063	3843.9071982664063	3843.9071982664063	3843.9071982664063	3843.9071982664063	3843.9071982664063	3843.9071982664063	3843.9071982664063	3843.9071982664063	3843.9071982664063	3843.9071982664063	3843.9071982664063	3843.9071982664063	3843.9071982664063	3843.9071982664063	3843.9071982664063	3843.9071982664063	3843.9071982664063	3843.9071982664063
3843.9071982664063	3843.9071982664063	3843.9071982664063	3843.9071982664063	3843.9071982664063	3843.9071982664063	3843.9071982664063	3843.9071982664063	3843.9071982664063	3843.9071982664063	3843.9071982664063	3843.9071982664063	3843.9071982664063	3843.9071982664063	3843.9071982664063	3843.9071982664063	3843.9071982664063	3843.9071982664063	3843.9071982664063	3843.9071982664063	3843.9071982664063	3843.9071982664063	3843.9071982664063	3843.9071982664063	3843.9071982664063	3843.9071982664063	3843.9071982664063	3843.9071982664063	3843.9071982664063	3843.9071982664063
3843.9071982664063	3843.9071982664063	3843.9071982664063	3843.9071982664063	3843.9071982664063	3843.9071982664063	3843.9071982664063	3843.9071982664063	3843.9071982664063	3843.9071982664063	3843.9071982664063	3843.9071982664063	3843.9071982664063	3843.9071982664063	3843.9071982664063	3843.9071982664063	3843.9071982664063	3843.9071982664063	3843.9071982664063	3843.9071982664063	3843.9071982664063	3843.9071982664063	3843.9071982664063	3843.9071982664063	3843.9071982664063	3843.9071982664063	3843.9071982664063	3843.9071982664063	3843.9071982664063	3843.9071982664063
3843.9071982664063	3843.9071982664063	3843.9071982664063	3843.9071982664063	3843.9071982664063	3843.9071982664063	3843.9071982664063	3843.9071982664063	3843.9071982664063	3843.9071982664063	3843.9071982664063	3843.9071982664063	3843.9071982664063	3843.9071982664063	3843.9071982664063	3843.9071982664063	3843.9071982664063	3843.9071982664063	3843.9071982664063	3843.9071982664063	3843.9071982664063	3843.9071982664063	3843.9071982664063	3843.9071982664063	3843.9071982664063	3843.9071982664063	3843.9071982664063	3843.9071982664063	3843.9071982664063	3843.9071982664063
3843.9071982664063	3843.9071982664063	3843.9071982664063	3843.9071982664063	3843.9071982664063	3843.9071982664063	3843.9071982664063	3843.9071982664063	3843.9071982664063	3843.9071982664063	3843.9071982664063	3843.9071982664063	3843.9071982664063	3843.9071982664063	3843.9071982664063	3843.9071982664063	3843.9071982664063	3843.9071982664063	3843.9071982664063	3843.9071982664063	3843.9071982664063	3843.9071982664063	3843.9071982664063	3843.9071982664063	3843.9071982664063	3843.9071982664063	3843.9071982664063	3843.9071982664063	3843.9071982664063	3843.9071982664063
3843.9071982664063	3843.9071982664063	3843.9071982664063	3843.9071982664063	3843.9071982664063	3843.9071982664063	3843.9071982664063	3843.9071982664063	3843.9071982664063	3843.9071982664063	3843.9071982664063	3843.9071982664063	3843.9071982664063	3843.9071982664063	3843.9071982664063	3843.9071982664063	3843.9071982664063	3843.9071982664063	3843.9071982664063	3843.9071982664063	3843.9071982664063	3843.9071982664063	3843.9071982664063	3843.9071982664063	3843.9071982664063	3843.9071982664063	3843.9071982664063	3843.9071982664063	3843.9071982664063	3843.9071982664063
3843.9071982664063	3843.9071982664063	3843.9071982664063	3843.9071982664063	3843.9071982664063	3843.9071982664063	3843.9071982664063	3843.9071982664063	3843.9071982664063	3843.9071982664063	3843.9071982664063	3843.9071982664063	3843.9071982664063	3843.9071982664063	3843.9071982664063	3843.9071982664063	3843.9071982664063	3843.9071982664063	3843.9071982664063	3843.9071982664063	3843.9071982664063	3843.9071982664063	3843.9071982664063	3843.9071982664063	3843.9071982664063	3843.9071982664063	3843.9071982664063	3843.9071982664063	3843.9071982664063	3843.9071982664063
3843.9071982664063	3843.9071982664063	3843.9071982664063	3843.9071982664063	3843.9071982664063	3843.9071982664063	3843.9071982664063	3843.9071982664063	3843.9071982664063	3843.9071982664063	3843.9071982664063	3843.9071982664063	3843.9071982664063	3843.9071982664063	3843.9071982664063	3843.9071982664063	3843.9071982664063	3843.9071982664063	3843.9071982664063	3843.9071982664063	3843.9071982664063	3843.9071982664063	3843.9071982664063	3843.9071982664063	3843.9071982664063	3843.9071982664063	3843.9071982664063	3843.9071982664063	3843.9071982664063	3843.9071982664063
3843.9071982664063	3843.9071982664063	3843.9071982664063	3843.9071982664063	3843.9071982664063	3843.9071982664063	3843.9071982664063	3843.9071982664063	3843.9071982664063	3843.9071982664063	3843.9071982664063	3843.9071982664063	3843.9071982664063	3843.9071982664063	3843.9071982664063	3843.9071982664063	3843.9071982664063	3843.9071982664063	3843.9071982664063	3843.9071982664063	3843.9071982664063	3843.9071982664063	3843.9071982664063	3843.9071982664063	3843.9071982664063	3843.9071982664063	3843.9071982664063	3843.9071982664063	3843.9071982664063	3843.9071982664063
3843.9071982664063	3843.9071982664063	3843.9071982664063	3843.9071982664063	3843.9071982664063	3843.9071982664063	3843.9071982664063	3843.9071982664063	3843.9071982664063	3843.9071982664063	3843.9071982664063	3843.9071982664063	3843.9071982664063	3843.9071982664063	3843.9071982664063	3843.9071982664063	3843.9071982664063	3843.9071982664063	3843.9071982664063	3843.9071982664063	3843.9071982664063	3843.9071982664063	3843.9071982664063	3843.9071982664063	3843.9071982664063	3843.9071982664063	3843.9071982664063	3843.9071982664063	3843.9071982664063	3843.9071982664063
3843.9071982664063	3843.9071982664063	3843.9071982664063	3843.9071982664063	3843.9071982664063	3843.9071982664063	3843.9071982664063	3843.9071982664063	3843.9071982664063	3843.9071982664063	3843.9071982664063	3843.9071982664063	3843.9071982664063	3843.9071982664063	3843.9071982664063	3843.9071982664063	3843.9071982664063	3843.9071982664063	3843.9071982664063	3843.9071982664063	3843.9071982664063	3843.9071982664063	3843.9071982664063	3843.9071982664063	3843.9071982664063	3843.9071982664063	3843.9071982664063	3843.9071982664063	3843.9071982664063	3843.9071982664063
3843.9071982664063	3843.9071982664063	3843.9071982664063	3843.9071982664063	3843.9071982664063	3843.9071982664063	3843.9071982664063	3843.9071982664063	3843.9071982664063	3843.9071982664063	3843.9071982664063	3843.9071982664063	3843.9071982664063	3843.9071982664063	3843.9071982664063	3843.9071982664063	3843.9071982664063	3843.9071982664063	3843.9071982664063	3843.9071982664063	3843.9071982664063	3843.9071982664063	3843.9071982664063	3843.9071982664063	3843.9071982664063	3843.9071982664063	3843.9071982664063	3843.9071982664063	3843.9071982664063	3843.9071982664063
3843.9071982664063	3843.9071982664063	3843.9071982664063	3843.9071982664063	3843.9071982664063	3843.9071982664063	3843.9071982664063	3843.9071982664063	3843.9071982664063	3843.9071982664063	3843.9071982664063	3843.9071982664063	3843.9071982664063	3843.9071982664063	3843.9071982664063	3843.9071982664063	3843.9071982664063	3843.9071982664063	3843.9071982664063	3843.9071982664063	3843.9071982664063	3843.9071982664063	3843.9071982664063	3843.9071982664063	3843.9071982664063	3843.9071982664063	3843.9071982664063	3843.9071982664063	3843.9071982664063	3843.9071982664063
3843.9071982664063	3843.9071982664063	3843.9071982664063	3843.9071982664063	3843.9071982664063	3843.9071982664063	3843.9071982664063	3843.9071982664063	3843.9071982664063	3843.9071982664063	3843.9071982664063	3843.9071982664063	3843.9071982664063	3843.9071982664063	3843.9071982664063	3843.9071982664063	3843.9071982664063	3843.9071982664063	3843.9071982664063	3843.9071982664063	3843.9071982664063	3843.9071982664063	3843.9071982664063	3843.9071982664063	3843.9071982664063	3843.9071982664063	3843.9071982664063	3843.9071982664063	3843.9071982664063	3843.9071982664063
3843.9071982664063	3843.9071982664063	3843.9071982664063	3843.9071982664063	3843.9071982664063	3843.9071982664063	3843.9071982664063	3843.9071982664063	3843.9071982664063	3843.9071982664063	3843.9071982664063	3843.9071982664063	3843.9071982664063	3843.9071982664063	3843.9071982664063	3843.9071982664063	3843.9071982664063	3843.9071982664063	3843.9071982664063	3843.9071982664063	3843.9071982664063	3843.9071982664063	3843.9071982664063	3843.9071982664063	3843.9071982664063	3843.9071982664063	3843.9071982664063	3843.9071982664063	3843.9071982664063	3843.9071982664063
3843.9071982664063	3843.9071982664063	3843.9071982664063	3843.9071982664063	3843.9071982664063	3843.9071982664063	3843.9071982664063	3843.9071982664063	3843.9071982664063	3843.9071982664063	3843.9071982664063	3843.9071982664063	3843.9071982664063	3843.9071982664063	3843.9071982664063	3843.9071982664063	3843.9071982664063	3843.9071982664063	3843.9071982664063	3843.9071982664063	3843.9071982664063	3843.9071982664063	3843.9071982664063	3843.9071982664063	3843.9071982664063	3843.9071982664063	3843.9071982664063	3843.9071982664063	3843.9071982664063	3843.9071982664063
3843.9071982664063	3843.9071982664063	3843.9071982664063	3843.9071982664063	3843.9071982664063	3843.9071982664063	3843.9071982664063	3843.9071982664063	3843.9071982664063	3843.9071982664063	3843.9071982664063	3843.9071982664063	3843.9071982664063	3843.9071982664063	3843.9071982664063	3843.9071982664063	3843.9071982664063	3843.9071982664063	3843.9071982664063	3843.9071982664063	3843.9071982664063	3843.9071982664063	3843.9071982664063	3843.9071982664063	3843.9071982664063	3843.9071982664063	3843.9071982664063	3843.9071982664063	3843.9071982664063	3843.9071982664063
3843.9071982664063	3843.9071982664063	3843.9071982664063	3843.9071982664063	3843.9071982664063	3843.9071982664063	3843.9071982664063	3843.9071982664063	3843.9071982664063	3843.9071982664063	3843.9071982664063	3843.9071982664063	3843.9071982664063	3843.9071982664063	3843.9071982664063	3843.9071982664063	3843.9071982664063	3843.9071982664063	3843.9071982664063	3843.9071982664063	3843.9071982664063	3843.9071982664063	3843.9071982664063	3843.9071982664063	3843.9071982664063	3843.9071982664063	3843.9071982664063	3843.9071982664063	3843.9071982664063	3843.9071982664063
3843.9071982664063	3843.9071982664063	3843.9071982664063	3843.9071982664063	3843.9071982664063	3843.9071982664063	3843.9071982664063	3843.9071982664063	3843.9071982664063	3843.9071982664063	3843.9071982664063	3843.9071982664063	3843.9071982664063	3843.9071982664063	3843.9071982664063	3843.9071982664063	3843.9071982664063	3843.9071982664063	3843.9071982664063	3843.9071982664063	3843.9071982664063	3843.9071982664063	3843.9071982664063	3843.9071982664063	3843.9071982664063	3843.9071982664063	3843.9071982664063	3843.9071982664063	3843.9071982664063	3843.9071982664063
3843.9071982664063	3843.9071982664063	3843.9071982664063	3843.9071982664063	3843.9071982664063	3843.9071982664063	3843.9071982664063	3843.9071982664063	3843.9071982664063	3843.9071982664063	3843.9071982664063	3843.9071982664063	3843.9071982664063	3843.9071982664063	3843.9071982664063	3843.9071982664063	3843.9071982664063	3843.9071982664063	3843.9071982664063	3843.9071982664063	3843.9071982664063	3843.9071982664063	3843.9071982664063	3843.9071982664063	3843.9071982664063	3843.9071982664063	3843.9071982664063	3843.9071982664063	3843.9071982664063	3843.9071982664063
3843.9071982664063	3843.9071982664063	3843.9071982664063	3843.9071982664063	3843.9071982664063	3843.9071982664063	3843.9071982664063	3843.9071982664063	3843.9071982664063	3843.9071982664063	3843.9071982664063	3843.9071982664063	3843.9071982664063	3843.9071982664063	3843.9071982664063	3843.9071982664063	3843.9071982664063	3843.9071982664063	3843.9071982664063	3843.9071982664063	3843.9071982664063	3843.9071982664063	3843.9071982664063	3843.9071982664063	3843.9071982664063	3843.9071982664063	3843.9071982664063	3843.9071982664063	3843.9071982664063	3843.9071982664063
3843.9071982664063	3843.9071982664063	3843.9071982664063	3843.9071982664063	3843.9071982664063	3843.9071982664063	3843.9071982664063	3843.9071982664063	3843.9071982664063	3843.9071982664063	3843.9071982664063	3843.9071982664063	3843.9071982664063	3843.9071982664063	3843.9071982664063	3843.9071982664063	3843.9071982664063	3843.9071982664063	3843.9071982664063	3843.9071982664063	3843.9071982664063	3843.9071982664063	3843.9071982664063	3843.9071982664063	3843.9071982664063	3843.9071982664063	3843.9071982664063	3843.9071982664063	3843.9071982664063	3843.9071982664063
3843.9071982664063	3843.9071982664063	3843.9071982664063	3843.9071982664063	3843.9071982664063	3843.9071982664063	3843.9071982664063	3843.9071982664063	3843.9071982664063	3843.9071982664063	3843.9071982664063	3843.9071982664063	3843.9071982664063	3843.9071982664063	3843.9071982664063	3843.9071982664063	3843.9071982664063	3843.9071982664063	3843.9071982664063	3843.9071982664063	3843.9071982664063	3843.9071982664063	3843.9071982664063	3843.9071982664063	3843.9071982664063	3843.9071982664063	3843.9071982664063	3843.9071982664063	3843.9071982664063	3843.9071982664063
3843.9071982664063	3843.9071982664063	3843.9071982664063	3843.9071982664063	3843.9071982664063	3843.9071982664063	3843.9071982664063	3843.9071982664063	3843.9071982664063	3843.9071982664063	3843.9071982664063	3843.9071982664063	3843.9071982664063	3843.9071982664063	3843.9071982664063	3843.9071982664063	3843.9071982664063	3843.9071982664063	3843.9071982664063	3843.9071982664063	3843.9071982664063	3843.9071982664063	3843.9071982664063	3843.9071982664063	3843.9071982664063	3843.9071982664063	3843.9071982664063	3843.9071982664063	3843.9071982664063	3843.9071982664063
3843.9071982664063	3843.9071982664063	3843.9071982664063	3843.9071982664063	3843.9071982664063	3843.9071982664063	3843.9071982664063	3843.9071982664063	3843.9071982664063	3843.9071982664063	3843.9071982664063	3843.9071982664063	3843.9071982664063	3843.9071982664063	3843.9071982664063	3843.9071982664063	3843.9071982664063	3843.9071982664063	3843.9071982664063	3843.9071982664063	3843.9071982664063	3843.9071982664063	3843.9071982664063	3843.9071982664063	3843.9071982664063	3843.9071982664063	3843.9071982664063	3843.9071982664063	3843.9071982664063	3843.9071982664063
3843.9071982664063	3843.9071982664063	3843.9071982664063	3843.9071982664063	3843.9071982664063	3843.9071982664063	3843.9071982664063	3843.9071982664063	3843.9071982664063	3843.9071982664063	3843.9071982664063	3843.9071982664063	3843.9071982664063	3843.9071982664063	3843.9071982664063	3843.9071982664063	3843.9071982664063	3843.9071982664063	3843.9071982664063	3843.9071982664063	3843.9071982664063	3843.9071982664063	3843.9071982664063	3843.9071982664063	3843.9071982664063	3843.9071982664063	3843.9071982664063	3843.9071982664063	3843.9071982664063	3843.9071982664063
3843.9071982664063	3843.9071982664063	3843.9071982664063	3843.9071982664063	3843.9071982664063	3843.9071982664063	3843.9071982664063	3843.9071982664063	3843.9071982664063	3843.9071982664063	3843.9071982664063	3843.9071982664063	3843.9071982664063	3843.9071982664063	3843.9071982664063	3843.9071982664063	3843.9071982664063	3843.9071982664063	3843.9071982664063	3843.9071982664063	3843.9071982664063	3843.9071982664063	3843.9071982664063	3843.9071982664063	3843.9071982664063	3843.9071982664063	3843.9071982664063	3843.9071982664063	3843.9071982664063	3843.9071982664063
3843.9071982664063	3843.9071982664063	3843.9071982664063	3843.9071982664063	3843.9071982664063	3843.9071982664063	3843.9071982664063	3843.9071982664063	3843.9071982664063	3843.9071982664063	3843.9071982664063	3843.9071982664063	3843.9071982664063	3843.9071982664063	3843.9071982664063	3843.9071982664063	3843.9071982664063	3843.9071982664063	3843.9071982664063	3843.9071982664063	3843.9071982664063	3843.9071982664063	3843.9071982664063	3843.9071982664063	3843.9071982664063	3843.9071982664063	3843.9071982664063	3843.9071982664063	3843.9071982664063	3843.9071982664063
3843.9071982664063	3843.9071982664063	3843.9071982664063	3843.9071982664063	3843.9071982664063	3843.9071982664063	3843.9071982664063	3843.9071982664063	3843.9071982664063	3843.9071982664063	3843.9071982664063	3843.9071982664063	3843.9071982664063	3843.9071982664063	3843.9071982664063	3843.9071982664063	3843.9071982664063	3843.9071982664063	3843.9071982664063	3843.9071982664063	3843.9071982664063	3843.9071982664063	3843.9071982664063	3843.9071982664063	3843.9071982664063	3843.9071982664063	3843.9071982664063	3843.9071982664063	3843.9071982664063	3843.9071982664063
3843.9071982664063	3843.9071982664063	3843.9071982664063	3843.9071982664063	3843.9071982664063	3843.9071982664063	3843.9071982664063	3843.9071982664063	3843.9071982664063	3843.9071982664063	3843.9071982664063	3843.9071982664063	3843.9071982664063	3843.9071982664063	3843.9071982664063	3843.9071982664063	3843.9071982664063	3843.9071982664063	3843.9071982664063	3843.9071982664063	3843.9071982664063	3843.9071982664063	3843.9071982664063	3843.9071982664063	3843.9071982664063	3843.9071982664063	3843.9071982664063	3843.9071982664063	3843.9071982664063	3843.9071982664063
3843.9071982664063	3843.9071982664063	3843.9071982664063	3843.9071982664063	3843.9071982664063	3843.9071982664063	3843.9071982664063	3843.9071982664063	3843.9071982664063	3843.9071982664063	3843.9071982664063	3843.9071982664063	3843.9071982664063	3843.9071982664063	3843.9071982664063	3843.9071982664063	3843.9071982664063	3843.9071982664063	3843.9071982664063	3843.9071982664063	3843.9071982664063	3843.9071982664063	3843.9071982664063	3843.9071982664063	3843.9071982664063	3843.9071982664063	3843.9071982664063	3843.9071982664063	3843.9071982664063	3843.9071982664063
3843.9071982664063	3843.9071982664063	3843.9071982664063	3843.9071982664063	3843.9071982664063	3843.9071982664063	3843.9071982664063	3843.9071982664063	3843.9071982664063	3843.9071982664063	3843.9071982664063	3843.9071982664063	3843.9071982664063	3843.9071982664063	3843.9071982664063	3843.9071982664063	3843.9071982664063	3843.9071982664063	3843.9071982664063	3843.9071982664063	3843.9071982664063	3843.9071982664063	3843.9071982664063	3843.9071982664063	3843.9071982664063	3843.9071982664063	3843.9071982664063	3843.9071982664063	3843.9071982664063	3843.9071982664063
3843.9071982664063	3843.9071982664063	3843.9071982664063	3843.9071982664063	3843.9071982664063	3843.9071982664063	3843.9071982664063	3843.9071982664063	3843.9071982664063	3843.9071982664063	3843.9071982664063	3843.9071982664063	3843.9071982664063	3843.9071982664063	3843.9071982664063	3843.9071982664063	3843.9071982664063	3843.9071982664063	3843.9071982664063	3843.9071982664063	3843.9071982664063	3843.9071982664063	3843.9071982664063	3843.9071982664063	3843.9071982664063	3843.9071982664063	3843.9071982664063	3843.9071982664063	3843.9071982664063	3843.9071982664063
3843.9071982664063	3843.9071982664063	3843.9071982664063	3843.9071982664063	3843.9071982664063	3843.9071982664063	3843.9071982664063	3843.9071982664063	3843.9071982664063	3843.9071982664063	3843.9071982664063	3843.9071982664063	3843.9071982664063	3843.9071982664063	3843.9071982664063	3843.9071982664063	3843.9071982664063	3843.9071982664063	3843.9071982664063	3843.9071982664063	3843.9071982664063	3843.9071982664063	3843.9071982664063	3843.9071982664063	3843.9071982664063	3843.9071982664063	3843.9071982664063	3843.9071982664063	3843.9071982664063	3843.9071982664063
3843.9071982664063	3843.9071982664063	3843.9071982664063	3843.9071982664063	3843.9071982664063	3843.9071982664063	3843.9071982664063	3843.9071982664063	3843.9071982664063	3843.9071982664063	3843.9071982664063	3843.9071982664063	3843.9071982664063	3843.9071982664063	3843.9071982664063	3843.9071982664063	3843.9071982664063	3843.9071982664063	3843.9071982664063	3843.9071982664063	3843.9071982664063	3843.9071982664063	3843.9071982664063	3843.9071982664063	3843.9071982664063	3843.9071982664063	3843.9071982664063	3843.9071982664063	3843.9071982664063	3843.9071982664063
3843.9071982664063	3843.9071982664063	3843.9071982664063	3843.9071982664063	3843.9071982664063	3843.9071982664063	3843.9071982664063	3843.9071982664063	3843.9071982664063	3843.9071982664063	3843.9071982664063	3843.9071982664063	3843.9071982664063	3843.9071982664063	3843.9071982664063	3843.9071982664063	3843.9071982664063	3843.9071982664063	3843.9071982664063	3843.9071982664063	3843.9071982664063	3843.9071982664063	3843.9071982664063	3843.9071982664063	3843.9071982664063	3843.9071982664063	3843.9071982664063	3843.9071982664063	3843.9071982664063	3843.9071982664063
3843.9071982664063	3843.9071982664063	3843.9071982664063	3843.9071982664063	3843.9071982664063	3843.9071982664063	3843.9071982664063	3843.9071982664063	3843.9071982664063	3843.9071982664063	3843.9071982664063	3843.9071982664063	3843.9071982664063	3843.9071982664063	3843.9071982664063	3843.9071982664063	3843.9071982664063	3843.9071982664063	3843.9071982664063	3843.9071982664063	3843.9071982664063	3843.9071982664063	3843.9071982664063	3843.9071982664063	3843.9071982664063	3843.9071982664063	3843.9071982664063	3843.9071982664063	3843.9071982664063	3843.9071982664063
3843.9071982664063	3843.9071982664063	3843.9071982664063	3843.9071982664063	3843.9071982664063	3843.9071982664063	3843.9071982664063	3843.9071982664063	3843.9071982664063	3843.9071982664063	3843.9071982664063	3843.9071982664063	3843.9071982664063	3843.9071982664063	3843.9071982664063	3843.9071982664063	3843.9071982664063	3843.9071982664063	3843.9071982664063	3843.9071982664063	3843.9071982664063	3843.9071982664063	3843.9071982664063	3843.9071982664063	3843.9071982664063	3843.9071982664063	3843.9071982664063	3843.9071982664063	3843.9071982664063	3843.9071982664063
3843.9071982664063	3843.9071982664063	3843.9071982664063	3843.9071982664063	3843.9071982664063	3843.9071982664063	3843.9071982664063	3843.9071982664063	3843.9071982664063	3843.9071982664063	3843.9071982664063	3843.9071982664063	3843.9071982664063	3843.9071982664063	3843.9071982664063	3843.9071982664063	3843.9071982664063	3843.9071982664063	3843.9071982664063	3843.9071982664063	3843.9071982664063	3843.9071982664063	3843.9071982664063	3843.9071982664063	3843.9071982664063	3843.9071982664063	3843.9071982664063	3843.9071982664063	3843.9071982664063	3843.9071982664063
3843.9071982664063	3843.9071982664063	3843.9071982664063	3843.9071982664063	3843.9071982664063	3843.9071982664063	3843.9071982664063	3843.9071982664063	3843.9071982664063	3843.9071982664063	3843.9071982664063	3843.9071982664063	3843.9071982664063	3843.9071982664063	3843.9071982664063	3843.9071982664063	3843.9071982664063	3843.9071982664063	3843.9071982664063	3843.9071982664063	3843.9071982664063	3843.9071982664063	3843.9071982664063	3843.9071982664063	3843.9071982664063	3843.9071982664063	3843.9071982664063	3843.9071982664063	3843.9071982664063	3843.9071982664063
3843.9071982664063	3843.9071982664063	3843.9071982664063	3843.9071982664063	3843.9071982664063	3843.9071982664063	3843.9071982664063	3843.9071982664063	3843.9071982664063	3843.9071982664063	3843.9071982664063	3843.9071982664063	3843.9071982664063	3843.9071982664063	3843.9071982664063	3843.9071982664063	3843.9071982664063	3843.9071982664063	3843.9071982664063	3843.9071982664063	3843.9071982664063	3843.9071982664063	3843.9071982664063	3843.9071982664063	3843.9071982664063	3843.9071982664063	3843.9071982664063	3843.9071982664063	3843.9071982664063	3843.9071982664063
3843.9071982664063	3843.9071982664063	3843.9071982664063	3843.9071982664063	3843.9071982664063	3843.9071982664063	3843.9071982664063	3843.9071982664063	3843.9071982664063	3843.9071982664063	3843.9071982664063	3843.9071982664063	3843.9071982664063	3843.9071982664063	3843.9071982664063	3843.9071982664063	3843.9071982664063	3843.9071982664063	3843.9071982664063	3843.9071982664063	3843.9071982664063	3843.9071982664063	3843.9071982664063	3843.9071982664063	3843.9071982664063	3843.9071982664063	3843.9071982664063	3843.9071982664063	3843.9071982664063	3843.9071982664063
3843.9071982664063	3843.9071982664063	3843.9071982664063	3843.9071982664063	3843.9071982664063	3843.9071982664063	3843.9071982664063	3843.9071982664063	3843.9071982664063	3843.9071982664063	3843.9071982664063	3843.9071982664063	3843.9071982664063	3843.9071982664063	3843.9071982664063	3843.9071982664063	3843.9071982664063	3843.9071982664063	3843.9071982664063	3843.9071982664063	3843.9071982664063	3843.9071982664063	3843.9071982664063	3843.9071982664063	3843.9071982664063	3843.9071982664063	3843.9071982664063	3843.9071982664063	3843.9071982664063	3843.9071982664063
3843.9071982664063	3843.9071982664063	3843.9071982664063	3843.9071982664063	3843.9071982664063	3843.9071982664063	3843.9071982664063	3843.9071982664063	3843.9071982664063	3843.9071982664063	3843.9071982664063	3843.9071982664063	3843.9071982664063	3843.9071982664063	3843.9071982664063	3843.9071982664063	3843.9071982664063	3843.9071982664063	3843.9071982664063	3843.9071982664063	3843.9071982664063	3843.9071982664063	3843.9071982664063	3843.9071982664063	3843.9071982664063	3843.9071982664063	3843.9071982664063	3843.9071982664063	3843.9071982664063	3843.9071982664063
3843.9071982664063	3843.9071982664063	3843.9071982664063	3843.9071982664063	3843.9071982664063	3843.9071982664063	3843.9071982664063	3843.9071982664063	3843.9071982664063	3843.9071982664063	3843.9071982664063	3843.9071982664063	3843.9071982664063	3843.9071982664063	3843.9071982664063	3843.9071982664063	3843.9071982664063	3843.9071982664063	3843.9071982664063	3843.9071982664063	3843.9071982664063	3843.9071982664063	3843.9071982664063	3843.9071982664063	3843.9071982664063	3843.9071982664063	3843.9071982664063	3843.9071982664063	3843.9071982664063	3843.9071982664063
3843.9071982664063	3843.9071982664063	3843.9071982664063	3843.9071982664063	3843.9071982664063	3843.9071982664063	3843.9071982664063	3843.9071982664063	3843.9071982664063	3843.9071982664063	3843.9071982664063	3843.9071982664063	3843.9071982664063	3843.9071982664063	3843.9071982664063	3843.9071982664063	3843.9071982664063	3843.9071982664063	3843.9071982664063	3843.9071982664063	3843.9071982664063	3843.9071982664063	3843.9071982664063	3843.9071982664063	3843.9071982664063	3843.9071982664063	3843.9071982664063	3843.9071982664063	3843.9071982664063	3843.9071982664063
3843.9071982664063	3843.9071982664063	3843.9071982664063	3843.9071982664063	3843.9071982664063	3843.9071982664063	3843.9071982664063	3843.9071982664063	3843.9071982664063	3843.9071982664063	3843.9071982664063	3843.9071982664063	3843.9071982664063	3843.9071982664063	3843.9071982664063	3843.9071982664063	3843.9071982664063	3843.9071982664063	3843.9071982664063	3843.9071982664063	3843.9071982664063	3843.9071982664063	3843.9071982664063	3843.9071982664063	3843.9071982664063	3843.9071982664063	3843.9071982664063	3843.9071982664063	3843.9071982664063	3843.9071982664063
3843.9071982664063	3843.9071982664063	3843.9071982664063	3843.9071982664063	3843.9071982664063	3843.9071982664063	3843.9071982664063	3843.9071982664063	3843.9071982664063	3843.9071982664063	3843.9071982664063	3843.9071982664063	3843.9071982664063	3843.9071982664063	3843.9071982664063	3843.9071982664063	3843.9071982664063	3843.9071982664063	3843.9071982664063	3843.9071982664063	3843.9071982664063	3843.9071982664063	3843.9071982664063	3843.9071982664063	3843.9071982664063	3843.9071982664063	3843.9071982664063	3843.9071982664063	3843.9071982664063	3843.9071982664063
3843.9071982664063	3843.9071982664063	3843.9071982664063	3843.9071982664063	3843.9071982664063	3843.9071982664063	3843.9071982664063	3843.9071982664063	3843.9071982664063	3843.9071982664063	3843.9071982664063	3843.9071982664063	3843.9071982664063	3843.9071982664063	3843.9071982664063	3843.9071982664063	3843.9071982664063	3843.9071982664063	3843.9071982664063	3843.9071982664063	3843.9071982664063	3843.9071982664063	3843.9071982664063	3843.9071982664063	3843.9071982664063	3843.9071982664063	3843.9071982664063	3843.9071982664063	3843.9071982664063	3843.9071982664063
3843.9071982664063	3843.9071982664063	3843.9071982664063	3843.9071982664063	3843.9071982664063	3843.9071982664063	3843.9071982664063	3843.9071982664063	3843.9071982664063	3843.9071982664063	3843.9071982664063	3843.9071982664063	3843.9071982664063	3843.9071982664063	3843.9071982664063	3843.9071982664063	3843.9071982664063	3843.9071982664063	3843.9071982664063	3843.9071982664063	3843.9071982664063	3843.9071982664063	3843.9071982664063	3843.9071982664063	3843.9071982664063	3843.9071982664063	3843.9071982664063	3843.9071982664063	3843.9071982664063	3843.9071982664063
3843.9071982664063	3843.9071982664063	3843.9071982664063	3843.9071982664063	3843.9071982664063	3843.9071982664063	3843.9071982664063	3843.9071982664063	3843.9071982664063	3843.9071982664063	3843.9071982664063	3843.9071982664063	3843.9071982664063	3843.9071982664063	3843.9071982664063	3843.9071982664063	3843.9071982664063	3843.9071982664063	3843.9071982664063	3843.9071982664063	3843.9071982664063	3843.9071982664063	3843.9071982664063	3843.9071982664063	3843.9071982664063	3843.9071982664063	3843.9071982664063	3843.9071982664063	3843.9071982664063	3843.9071982664063
3843.9071982664063	3843.9071982664063	3843.9071982664063	3843.9071982664063	3843.9071982664063	3843.9071982664063	3843.9071982664063	3843.9071982664063	3843.9071982664063	3843.9071982664063	3843.9071982664063	3843.9071982664063	3843.9071982664063	3843.9071982664063	3843.9071982664063	3843.9071982664063	3843.9071982664063	3843.9071982664063	3843.9071982664063	3843.9071982664063	3843.9071982664063	3843.9071982664063	3843.9071982664063	3843.9071982664063	3843.9071982664063	3843.9071982664063	3843.9071982664063	3843.9071982664063	3843.9071982664063	3843.9071982664063
3843.9071982664063	3843.9071982664063	3843.9071982664063	3843.9071982664063	3843.9071982664063	3843.9071982664063	3843.9071982664063	3843.9071982664063	3843.9071982664063	3843.9071982664063	3843.9071982664063	3843.9071982664063	3843.9071982664063	3843.9071982664063	3843.9071982664063	3843.9071982664063	3843.9071982664063	3843.9071982664063	3843.9071982664063	3843.9071982664063	3843.9071982664063	3843.9071982664063	3843.9071982664063	3843.9071982664063	3843.9071982664063	3843.9071982664063	3843.9071982664063	3843.9071982664063	3843.9071982664063	3843.9071982664063
3843.9071982664063	3843.9071982664063	3843.9071982664063	3843.9071982664063	3843.9071982664063	3843.9071982664063	3843.9071982664063	3843.9071982664063	3843.9071982664063	3843.9071982664063	3843.9071982664063	3843.9071982664063	3843.9071982664063	3843.9071982664063	3843.9071982664063	3843.9071982664063	3843.9071982664063	3843.9071982664063	3843.9071982664063	3843.9071982664063	3843.9071982664063	3843.9071982664063	3843.9071982664063	3843.9071982664063	3843.9071982664063	3843.9071982664063	3843.9071982664063	3843.9071982664063	3843.9071982664063	3843.9071982664063
3843.9071982664063	3843.9071982664063	3843.9071982664063	3843.9071982664063	3843.9071982664063	3843.9071982664063	3843.9071982664063	3843.9071982664063	3843.9071982664063	3843.9071982664063	3843.9071982664063	3843.9071982664063	3843.9071982664063	3843.9071982664063	3843.9071982664063	3843.9071982664063	3843.9071982664063	3843.9071982664063	3843.9071982664063	3843.9071982664063	3843.9071982664063	3843.9071982664063	3843.9071982664063	3843.9071982664063	3843.9071982664063	3843.9071982664063	3843.9071982664063	3843.9071982664063	3843.9071982664063	3843.9071982664063
3843.9071982664063	3843.9071982664063	3843.9071982664063	3843.9071982664063	3843.9071982664063	3843.9071982664063	3843.9071982664063	3843.9071982664063	3843.9071982664063	3843.9071982664063	3843.9071982664063	3843.9071982664063	3843.9071982664063	3843.9071982664063	3843.9071982664063	3843.9071982664063	3843.9071982664063	3843.9071982664063	3843.9071982664063	3843.9071982664063	3843.9071982664063	3843.9071982664063	3843.9071982664063	3843.9071982664063	3843.9071982664063	3843.9071982664063	3843.9071982664063	3843.9071982664063	3843.9071982664063	3843.9071982664063
3843.9071982664063	3843.9071982664063	3843.9071982664063	3843.9071982664063	3843.9071982664063	3843.9071982664063	3843.9071982664063	3843.9071982664063	3843.9071982664063	3843.9071982664063	3843.9071982664063	3843.9071982664063	3843.9071982664063	3843.9071982664063	3843.9071982664063	3843.9071982664063	3843.9071982664063	3843.9071982664063	3843.9071982664063	3843.9071982664063	3843.9071982664063	3843.9071982664063	3843.9071982664063	3843.9071982664063	3843.9071982664063	3843.9071982664063	3843.9071982664063	3843.9071982664063	3843.9071982664063	3843.9071982664063
3843.9071982664063	3843.9071982664063	3843.9071982664063	3843.9071982664063	3843.9071982664063	3843.9071982664063	3843.9071982664063	3843.9071982664063	3843.9071982664063	3843.9071982664063	3843.9071982664063	3843.9071982664063	3843.9071982664063	3843.9071982664063	3843.9071982664063	3843.9071982664063	3843.9071982664063	3843.9071982664063	3843.9071982664063	3843.9071982664063	3843.9071982664063	3843.9071982664063	3843.9071982664063	3843.9071982664063	3843.9071982664063	3843.9071982664063	3843.9071982664063	3843.9071982664063	3843.9071982664063	3843.9071982664063
3843.9071982664063	3843.9071982664063	3843.9071982664063	3843.9071982664063	3843.9071982664063	3843.9071982664063	3843.9071982664063	3843.9071982664063	3843.9071982664063	3843.9071982664063	3843.9071982664063	3843.9071982664063	3843.9071982664063	3843.9071982664063	3843.9071982664063	3843.9071982664063	3843.9071982664063	3843.9071982664063	3843.9071982664063	3843.9071982664063	3843.9071982664063	3843.9071982664063	3843.9071982664063	3843.9071982664063	3843.9071982664063	3843.9071982664063	3843.9071982664063	3843.9071982664063	3843.9071982664063	3843.9071982664063
3843.9071982664063	3843.9071982664063	3843.9071982664063	3843.9071982664063	3843.9071982664063	3843.9071982664063	3843.9071982664063	3843.9071982664063	3843.9071982664063	3843.9071982664063	3843.9071982664063	3843.9071982664063	3843.9071982664063	3843.9071982664063	3843.9071982664063	3843.9071982664063	3843.9071982664063	3843.9071982664063	3843.9071982664063	3843.9071982664063	3843.9071982664063	3843.9071982664063	3843.9071982664063	3843.9071982664063	3843.9071982664063	3843.9071982664063	3843.9071982664063	3843.9071982664063	3843.9071982664063	3843.9071982664063
3843.9071982664063	3843.9071982664063	3843.9071982664063	3843.9071982664063	3843.9071982664063	3843.9071982664063	3843.9071982664063	3843.9071982664063	3843.9071982664063	3843.9071982664063	3843.9071982664063	3843.9071982664063	3843.9071982664063	3843.9071982664063	3843.9071982664063	3843.9071982664063	3843.9071982664063	3843.9071982664063	3843.9071982664063	3843.9071982664063	3843.9071982664063	3843.9071982664063	3843.9071982664063	3843.9071982664063	3843.9071982664063	3843.9071982664063	3843.9071982664063	3843.9071982664063	3843.9071982664063	3843.9071982664063
3843.9071982664063	3843.9071982664063	3843.9071982664063	3843.9071982664063	3843.9071982664063	3843.9071982664063	3843.9071982664063	3843.9071982664063	3843.9071982664063	3843.9071982664063	3843.9071982664063	3843.9071982664063	3843.9071982664063	3843.9071982664063	3843.9071982664063	3843.9071982664063	3843.9071982664063	3843.9071982664063	3843.9071982664063	3843.9071982664063	3843.9071982664063	3843.9071982664063	3843.9071982664063	3843.9071982664063	3843.9071982664063	3843.9071982664063	3843.9071982664063	3843.9071982664063	3843.9071982664063	3843.9071982664063
3843.9071982664063	3843.9071982664063	3843.9071982664063	3843.9071982664063	3843.9071982664063	3843.9071982664063	3843.9071982664063	3843.9071982664063	3843.9071982664063	3843.9071982664063	3843.9071982664063	3843.9071982664063	3843.9071982664063	3843.9071982664063	3843.9071982664063	3843.9071982664063	3843.9071982664063	3843.9071982664063	3843.9071982664063	3843.9071982664063	3843.9071982664063	3843.9071982664063	3843.9071982664063	3843.9071982664063	3843.9071982664063	3843.9071982664063	3843.9071982664063	3843.9071982664063	3843.9071982664063	3843.9071982664063
3843.9071982664063	3843.9071982664063	3843.9071982664063	3843.9071982664063	3843.9071982664063	3843.9071982664063	3843.9071982664063	3843.9071982664063	3843.9071982664063	3843.9071982664063	3843.9071982664063	3843.9071982664063	3843.9071982664063	3843.9071982664063	3843.9071982664063	3843.9071982664063	3843.9071982664063	3843.9071982664063	3843.9071982664063	3843.9071982664063	3843.9071982664063	3843.9071982664063	3843.9071982664063	3843.9071982664063	3843.9071982664063	3843.9071982664063	3843.9071982664063	3843.9071982664063	3843.9071982664063	3843.9071982664063
3843.9071982664063	3843.9071982664063	3843.9071982664063	3843.9071982664063	3843.9071982664063	3843.9071982664063	3843.9071982664063	3843.9071982664063	3843.9071982664063	3843.9071982664063	3843.9071982664063	3843.9071982664063	3843.9071982664063	3843.9071982664063	3843.9071982664063	3843.9071982664063	3843.9071982664063	3843.9071982664063	3843.9071982664063	3843.9071982664063	3843.9071982664063	3843.9071982664063	3843.9071982664063	3843.9071982664063	3843.9071982664063	3843.9071982664063	3843.9071982664063	3843.9071982664063	3843.9071982664063	3843.9071982664063
3843.9071982664063	3843.9071982664063	3843.9071982664063	3843.9071982664063	3843.9071982664063	3843.9071982664063	3843.9071982664063	3843.9071982664063	3843.9071982664063	3843.9071982664063	3843.9071982664063	3843.9071982664063	3843.9071982664063	3843.9071982664063	3843.9071982664063	3843.9071982664063	3843.9071982664063	3843.9071982664063	3843.9071982664063	3843.9071982664063	3843.9071982664063	3843.9071982664063	3843.9071982664063	3843.9071982664063	3843.9071982664063	3843.9071982664063	3843.9071982664063	3843.9071982664063	3843.9071982664063	3843.9071982664063
3843.9071982664063	3843.9071982664063	3843.9071982664063	3843.9071982664063	3843.9071982664063	3843.9071982664063	3843.9071982664063	3843.9071982664063	3843.9071982664063	3843.9071982664063	3843.9071982664063	3843.9071982664063	3843.9071982664063	3843.9071982664063	3843.9071982664063	3843.9071982664063	3843.9071982664063	3843.9071982664063	3843.9071982664063	3843.9071982664063	3843.9071982664063	3843.9071982664063	3843.9071982664063	3843.9071982664063	3843.9071982664063	3843.9071982664063	3843.9071982664063	3843.9071982664063	3843.9071982664063	3843.9071982664063
3843.9071982664063	3843.9071982664063	3843.9071982664063	3843.9071982664063	3843.9071982664063	3843.9071982664063	3843.9071982664063	3843.9071982664063	3843.9071982664063	3843.9071982664063	3843.9071982664063	3843.9071982664063	3843.9071982664063	3843.9071982664063	3843.9071982664063	3843.9071982664063	3843.9071982664063	3843.9071982664063	3843.9071982664063	3843.9071982664063	3843.9071982664063	3843.9071982664063	3843.9071982664063	3843.9071982664063	3843.9071982664063	3843.9071982664063	3843.9071982664063	3843.9071982664063	3843.9071982664063	3843.9071982664063
3843.9071982664063	3843.9071982664063	3843.9071982664063	3843.9071982664063	3843.9071982664063	3843.9071982664063	3843.9071982664063	3843.9071982664063	3843.9071982664063	3843.9071982664063	3843.9071982664063	3843.9071982664063	3843.9071982664063	3843.9071982664063	3843.9071982664063	3843.9071982664063	3843.9071982664063	3843.9071982664063	3843.9071982664063	3843.9071982664063	3843.9071982664063	3843.9071982664063	3843.9071982664063	3843.9071982664063	3843.9071982664063	3843.9071982664063	3843.9071982664063	3843.9071982664063	3843.9071982664063	3843.9071982664063
3843.9071982664063	3843.9071982664063	3843.9071982664063	3843.9071982664063	3843.9071982664063	3843.9071982664063	3843.9071982664063	3843.9071982664063	3843.9071982664063	3843.9071982664063	3843.9071982664063	3843.9071982664063	3843.9071982664063	3843.9071982664063	3843.9071982664063	3843.9071982664063	3843.9071982664063	3843.9071982664063	3843.9071982664063	3843.9071982664063	3843.9071982664063	3843.9071982664063	3843.9071982664063	3843.9071982664063	3843.9071982664063	3843.9071982664063	3843.9071982664063	3843.9071982664063	3843.9071982664063	3843.9071982664063
3843.9071982664063	3843.9071982664063	3843.9071982664063	3843.9071982664063	3843.9071982664063	3843.9071982664063	3843.9071982664063	3843.9071982664063	3843.9071982664063	3843.9071982664063	3843.9071982664063	3843.9071982664063	3843.9071982664063	3843.9071982664063	3843.9071982664063	3843.9071982664063	3843.9071982664063	3843.9071982664063	3843.9071982664063	3843.9071982664063	3843.9071982664063	3843.9071982664063	3843.9071982664063	3843.9071982664063	3843.9071982664063	3843.9071982664063	3843.9071982664063	3843.9071982664063	3843.9071982664063	3843.9071982664063
3843.9071982664063	3843.9071982664063	3843.9071982664063	3843.9071982664063	3843.9071982664063	3843.9071982664063	3843.9071982664063	3843.9071982664063	3843.9071982664063	3843.9071982664063	3843.9071982664063	3843.9071982664063	3843.9071982664063	3843.9071982664063	3843.9071982664063	3843.9071982664063	3843.9071982664063	3843.9071982664063	3843.9071982664063	3843.9071982664063	3843.9071982664063	3843.9071982664063	3843.9071982664063	3843.9071982664063	3843.9071982664063	3843.9071982664063	3843.9071982664063	3843.9071982664063	3843.9071982664063	3843.9071982664063
3843.9071982664063	3843.9071982664063	3843.9071982664063	3843.9071982664063	3843.9071982664063	3843.9071982664063	3843.9071982664063	3843.9071982664063	3843.9071982664063	3843.9071982664063	3843.9071982664063	3843.9071982664063	3843.9071982664063	3843.9071982664063	3843.9071982664063	3843.9071982664063	3843.9071982664063	3843.9071982664063	3843.9071982664063	3843.9071982664063	3843.9071982664063	3843.9071982664063	3843.9071982664063	3843.9071982664063	3843.9071982664063	3843.9071982664063	3843.9071982664063	3843.9071982664063	3843.9071982664063	3843.9071982664063
3843.9071982664063	3843.9071982664063	3843.9071982664063	3843.9071982664063	3843.9071982664063	3843.9071982664063	3843.9071982664063	3843.9071982664063	3843.9071982664063	3843.9071982664063	3843.9071982664063	3843.9071982664063	3843.9071982664063	3843.9071982664063	3843.9071982664063	3843.9071982664063	3843.9071982664063	3843.9071982664063	3843.9071982664063	3843.9071982664063	3843.9071982664063	3843.9071982664063	3843.9071982664063	3843.9071982664063	3843.9071982664063	3843.9071982664063	3843.9071982664063	3843.9071982664063	3843.9071982664063	3843.9071982664063
3843.9071982664063	3843.9071982664063	3843.9071982664063	3843.9071982664063	3843.9071982664063	3843.9071982664063	3843.9071982664063	3843.9071982664063	3843.9071982664063	3843.9071982664063	3843.9071982664063	3843.9071982664063	3843.9071982664063	3843.9071982664063	3843.9071982664063	3843.9071982664063	3843.9071982664063	3843.9071982664063	3843.9071982664063	3843.9071982664063	3843.9071982664063	3843.9071982664063	3843.9071982664063	3843.9071982664063	3843.9071982664063	3843.9071982664063	3843.9071982664063	3843.9071982664063	3843.9071982664063	3843.9071982664063
3843.9071982664063	3843.9071982664063	3843.9071982664063	3843.9071982664063	3843.9071982664063	3843.9071982664063	3843.9071982664063	3843.9071982664063	3843.9071982664063	3843.9071982664063	3843.9071982664063	3843.9071982664063	3843.9071982664063	3843.9071982664063	3843.9071982664063	3843.9071982664063	3843.9071982664063	3843.9071982664063	3843.9071982664063	3843.9071982664063	3843.9071982664063	3843.9071982664063	3843.9071982664063	3843.9071982664063	3843.9071982664063	3843.9071982664063	3843.9071982664063	3843.9071982664063	3843.9071982664063	3843.9071982664063
3843.9071982664063	3843.9071982664063	3843.9071982664063	3843.9071982664063	3843.9071982664063	3843.9071982664063	3843.9071982664063	3843.9071982664063	3843.9071982664063	3843.9071982664063	3843.9071982664063	3843.9071982664063	3843.9071982664063	3843.9071982664063	3843.9071982664063	3843.9071982664063	3843.9071982664063	3843.9071982664063	3843.9071982664063	3843.9071982664063	3843.9071982664063	3843.9071982664063	3843.9071982664063	3843.9071982664063	3843.9071982664063	3843.9071982664063	3843.9071982664063	3843.9071982664063	3843.9071982664063	3843.9071982664063
3843.9071982664063	3843.9071982664063	3843.9071982664063	3843.9071982664063	3843.9071982664063	3843.9071982664063	3843.9071982664063	3843.9071982664063	3843.9071982664063	3843.9071982664063	3843.9071982664063	3843.9071982664063	3843.9071982664063	3843.9071982664063	3843.9071982664063	3843.9071982664063	3843.9071982664063	3843.9071982664063	3843.9071982664063	3843.9071982664063	3843.9071982664063	3843.9071982664063	3843.9071982664063	3843.9071982664063	3843.9071982664063	3843.9071982664063	3843.9071982664063	3843.9071982664063	3843.9071982664063	3843.9071982664063
3843.9071982664063	3843.9071982664063	3843.9071982664063	3843.9071982664063	3843.9071982664063	3843.9071982664063	3843.9071982664063	3843.9071982664063	3843.9071982664063	3843.9071982664063	3843.9071982664063	3843.9071982664063	3843.9071982664063	3843.9071982664063	3843.9071982664063	3843.9071982664063	3843.9071982664063	3843.9071982664063	3843.9071982664063	3843.9071982664063	3843.9071982664063	3843.9071982664063	3843.9071982664063	3843.9071982664063	3843.9071982664063	3843.9071982664063	3843.9071982664063	3843.9071982664063	3843.9071982664063	3843.9071982664063
3843.9071982664063	3843.9071982664063	3843.9071982664063	3843.9071982664063	3843.9071982664063	3843.9071982664063	3843.9071982664063	3843.9071982664063	3843.9071982664063	3843.9071982664063	3843.9071982664063	3843.9071982664063	3843.9071982664063	3843.9071982664063	3843.9071982664063	3843.9071982664063	3843.9071982664063	3843.9071982664063	3843.9071982664063	3843.9071982664063	3843.9071982664063	3843.9071982664063	3843.9071982664063	3843.9071982664063	3843.9071982664063	3843.9071982664063	3843.9071982664063	3843.9071982664063	3843.9071982664063	3843.9071982664063
3843.9071982664063	3843.9071982664063	3843.9071982664063	3843.9071982664063	3843.9071982664063	3843.9071982664063	3843.9071982664063	3843.9071982664063	3843.9071982664063	3843.9071982664063	3843.9071982664063	3843.9071982664063	3843.9071982664063	3843.9071982664063	3843.9071982664063	3843.9071982664063	3843.9071982664063	3843.9071982664063	3843.9071982664063	3843.9071982664063	3843.9071982664063	3843.9071982664063	3843.9071982664063	3843.9071982664063	3843.9071982664063	3843.9071982664063	3843.9071982664063	3843.9071982664063	3843.9071982664063	3843.9071982664063
3843.9071982664063	3843.9071982664063	3843.9071982664063	3843.9071982664063	3843.9071982664063	3843.9071982664063	3843.9071982664063	3843.9071982664063	3843.9071982664063	3843.9071982664063	3843.9071982664063	3843.9071982664063	3843.9071982664063	3843.9071982664063	3843.9071982664063	3843.9071982664063	3843.9071982664063	3843.9071982664063	3843.9071982664063	3843.9071982664063	3843.9071982664063	3843.9071982664063	3843.9071982664063	3843.9071982664063	3843.9071982664063	3843.9071982664063	3843.9071982664063	3843.9071982664063	3843.9071982664063	3843.9071982664063
3843.9071982664063	3843.9071982664063	3843.9071982664063	3843.9071982664063	3843.9071982664063	3843.9071982664063	3843.9071982664063	3843.9071982664063	3843.9071982664063	3843.9071982664063	3843.9071982664063	3843.9071982664063	3843.9071982664063	3843.9071982664063	3843.9071982664063	3843.9071982664063	3843.9071982664063	3843.9071982664063	3843.9071982664063	3843.9071982664063	3843.9071982664063	3843.9071982664063	3843.9071982664063	3843.9071982664063	3843.9071982664063	3843.9071982664063	3843.9071982664063	3843.9071982664063	3843.9071982664063	3843.9071982664063
3843.9071982664063	3843.9071982664063	3843.9071982664063	3843.9071982664063	3843.9071982664063	3843.9071982664063	3843.9071982664063	3843.9071982664063	3843.9071982664063	3843.9071982664063	3843.9071982664063	3843.9071982664063	3843.9071982664063	3843.9071982664063	3843.9071982664063	3843.9071982664063	3843.9071982664063	3843.9071982664063	3843.9071982664063	3843.9071982664063	3843.9071982664063	3843.9071982664063	3843.9071982664063	3843.9071982664063	3843.9071982664063	3843.9071982664063	3843.9071982664063	3843.9071982664063	3843.9071982664063	3843.9071982664063
3843.9071982664063	3843.9071982664063	3843.9071982664063	3843.9071982664063	3843.9071982664063	3843.9071982664063	3843.9071982664063	3843.9071982664063	3843.9071982664063	3843.9071982664063	3843.9071982664063	3843.9071982664063	3843.9071982664063	3843.9071982664063	3843.9071982664063	3843.9071982664063	3843.9071982664063	3843.9071982664063	3843.9071982664063	3843.9071982664063	3843.9071982664063	3843.9071982664063	3843.9071982664063	3843.9071982664063	3843.9071982664063	3843.9071982664063	3843.9071982664063	3843.9071982664063	3843.9071982664063	3843.9071982664063
3843.9071982664063	3843.9071982664063	3843.9071982664063	3843.9071982664063	3843.9071982664063	3843.9071982664063	3843.9071982664063	3843.9071982664063	3843.9071982664063	3843.9071982664063	3843.9071982664063	3843.9071982664063	3843.9071982664063	3843.9071982664063	3843.9071982664063	3843.9071982664063	3843.9071982664063	3843.9071982664063	3843.9071982664063	3843.9071982664063	3843.9071982664063	3843.9071982664063	3843.9071982664063	3843.9071982664063	3843.9071982664063	3843.9071982664063	3843.9071982664063	3843.9071982664063	3843.9071982664063	3843.9071982664063
3843.9071982664063	3843.9071982664063	3843.9071982664063	3843.9071982664063	3843.9071982664063	3843.9071982664063	3843.9071982664063	3843.9071982664063	3843.9071982664063	3843.9071982664063	3843.9071982664063	3843.9071982664063	3843.9071982664063	3843.9071982664063	3843.9071982664063	3843.9071982664063	3843.9071982664063	3843.9071982664063	3843.9071982664063	3843.9071982664063	3843.9071982664063	3843.9071982664063	3843.9071982664063	3843.9071982664063	3843.9071982664063	3843.9071982664063	3843.9071982664063	3843.9071982664063	3843.9071982664063	3843.9071982664063
3843.9071982664063	3843.9071982664063	3843.9071982664063	3843.9071982664063	3843.9071982664063	3843.9071982664063	3843.9071982664063	3843.9071982664063	3843.9071982664063	3843.9071982664063	3843.9071982664063	3843.9071982664063	3843.9071982664063	3843.9071982664063	3843.9071982664063	3843.9071982664063	3843.9071982664063	3843.9071982664063	3843.9071982664063	3843.9071982664063	3843.9071982664063	3843.9071982664063	3843.9071982664063	3843.9071982664063	3843.9071982664063	3843.9071982664063	3843.9071982664063	3843.9071982664063	3843.9071982664063	3843.9071982664063
3843.9071982664063	3843.9071982664063	3843.9071982664063	3843.9071982664063	3843.9071982664063	3843.9071982664063	3843.9071982664063	3843.9071982664063	3843.9071982664063	3843.9071982664063	3843.9071982664063	3843.9071982664063	3843.9071982664063	3843.9071982664063	3843.9071982664063	3843.9071982664063	3843.9071982664063	3843.9071982664063	3843.9071982664063	3843.9071982664063	3843.9071982664063	3843.9071982664063	3843.9071982664063	3843.9071982664063	3843.9071982664063	3843.9071982664063	3843.9071982664063	3843.9071982664063	3843.9071982664063	3843.9071982664063
3843.9071982664063	3843.9071982664063	3843.9071982664063	3843.9071982664063	3843.9071982664063	3843.9071982664063	3843.9071982664063	3843.9071982664063	3843.9071982664063	3843.9071982664063	3843.9071982664063	3843.9071982664063	3843.9071982664063	3843.9071982664063	3843.9071982664063	3843.9071982664063	3843.9071982664063	3843.9071982664063	3843.9071982664063	3843.9071982664063	3843.9071982664063	3843.9071982664063	3843.9071982664063	3843.9071982664063	3843.9071982664063	3843.9071982664063	3843.9071982664063	3843.9071982664063	3843.9071982664063	3843.9071982664063
3843.9071982664063	3843.9071982664063	3843.9071982664063	3843.9071982664063	3843.9071982664063	3843.9071982664063	3843.9071982664063	3843.9071982664063	3843.9071982664063	3843.9071982664063	3843.9071982664063	3843.9071982664063	3843.9071982664063	3843.9071982664063	3843.9071982664063	3843.9071982664063	3843.9071982664063	3843.9071982664063	3843.9071982664063	3843.9071982664063	3843.9071982664063	3843.9071982664063	3843.9071982664063	3843.9071982664063	3843.9071982664063	3843.9071982664063	3843.9071982664063	3843.9071982664063	3843.9071982664063	3843.9071982664063
3843.9071982664063	3843.9071982664063	3843.9071982664063	3843.9071982664063	3843.9071982664063	3843.9071982664063	3843.9071982664063	3843.9071982664063	3843.9071982664063	3843.9071982664063	3843.9071982664063	3843.9071982664063	3843.9071982664063	3843.9071982664063	3843.9071982664063	3843.9071982664063	3843.9071982664063	3843.9071982664063	3843.9071982664063	3843.9071982664063	3843.9071982664063	3843.9071982664063	3843.9071982664063	3843.9071982664063	3843.9071982664063	3843.9071982664063	3843.9071982664063	3843.9071982664063	3843.9071982664063	3843.9071982664063
3843.9071982664063	3843.9071982664063	3843.9071982664063	3843.9071982664063	3843.9071982664063	3843.9071982664063	3843.9071982664063	3843.9071982664063	3843.9071982664063	3843.9071982664063	3843.9071982664063	3843.9071982664063	3843.9071982664063	3843.9071982664063	3843.9071982664063	3843.9071982664063	3843.9071982664063	3843.9071982664063	3843.9071982664063	3843.9071982664063	3843.9071982664063	3843.9071982664063	3843.9071982664063	3843.9071982664063	3843.9071982664063	3843.9071982664063	3843.9071982664063	3843.9071982664063	3843.9071982664063	3843.9071982664063
3843.9071982664063	3843.9071982664063	3843.9071982664063	3843.9071982664063	3843.9071982664063	3843.9071982664063	3843.9071982664063	3843.9071982664063	3843.9071982664063	3843.9071982664063	3843.9071982664063	3843.9071982664063	3843.9071982664063	3843.9071982664063	3843.9071982664063	3843.9071982664063	3843.9071982664063	3843.9071982664063	3843.9071982664063	3843.9071982664063	3843.9071982664063	3843.9071982664063	3843.9071982664063	3843.9071982664063	3843.9071982664063	3843.9071982664063	3843.9071982664063	3843.9071982664063	3843.9071982664063	3843.9071982664063
3843.9071982664063	3843.9071982664063	3843.9071982664063	3843.9071982664063	3843.9071982664063	3843.9071982664063	3843.9071982664063	3843.9071982664063	3843.9071982664063	3843.9071982664063	3843.9071982664063	3843.9071982664063	3843.9071982664063	3843.9071982664063	3843.9071982664063	3843.9071982664063	3843.9071982664063	3843.9071982664063	3843.9071982664063	3843.9071982664063	3843.9071982664063	3843.9071982664063	3843.9071982664063	3843.9071982664063	3843.9071982664063	3843.9071982664063	3843.9071982664063	3843.9071982664063	3843.9071982664063	3843.9071982664063
3843.9071982664063	3843.9071982664063	3843.9071982664063	3843.9071982664063	3843.9071982664063	3843.9071982664063	3843.9071982664063	3843.9071982664063	3843.9071982664063	3843.9071982664063	3843.9071982664063	3843.9071982664063	3843.9071982664063	3843.9071982664063	3843.9071982664063	3843.9071982664063	3843.9071982664063	3843.9071982664063	3843.9071982664063	3843.9071982664063	3843.9071982664063	3843.9071982664063	3843.9071982664063	3843.9071982664063	3843.9071982664063	3843.9071982664063	3843.9071982664063	3843.9071982664063	3843.9071982664063	3843.9071982664063
3843.9071982664063	3843.9071982664063	3843.9071982664063	3843.9071982664063	3843.9071982664063	3843.9071982664063	3843.9071982664063	3843.9071982664063	3843.9071982664063	3843.9071982664063	3843.9071982664063	3843.9071982664063	3843.9071982664063	3843.9071982664063	3843.9071982664063	3843.9071982664063	3843.9071982664063	3843.9071982664063	3843.9071982664063	3843.9071982664063	3843.9071982664063	3843.9071982664063	3843.9071982664063	3843.9071982664063	3843.9071982664063	3843.9071982664063	3843.9071982664063	3843.9071982664063	3843.9071982664063	3843.9071982664063
3843.9071982664063	3843.9071982664063	3843.9071982664063	3843.9071982664063	3843.9071982664063	3843.9071982664063	3843.9071982664063	3843.9071982664063	3843.9071982664063	3843.9071982664063	3843.9071982664063	3843.9071982664063	3843.9071982664063	3843.9071982664063	3843.9071982664063	3843.9071982664063	3843.9071982664063	3843.9071982664063	3843.9071982664063	3843.9071982664063	3843.9071982664063	3843.9071982664063	3843.9071982664063	3843.9071982664063	3843.9071982664063	3843.9071982664063	3843.9071982664063	3843.9071982664063	3843.9071982664063	3843.9071982664063
3843.9071982664063	3843.9071982664063	3843.9071982664063	3843.9071982664063	3843.9071982664063	3843.9071982664063	3843.9071982664063	3843.9071982664063	3843.9071982664063	3843.9071982664063	3843.9071982664063	3843.9071982664063	3843.9071982664063	3843.9071982664063	3843.9071982664063	3843.9071982664063	3843.9071982664063	3843.9071982664063	3843.9071982664063	3843.9071982664063	3843.9071982664063	3843.9071982664063	3843.9071982664063	3843.9071982664063	3843.9071982664063	3843.9071982664063	3843.9071982664063	3843.9071982664063	3843.9071982664063	3843.9071982664063
3843.9071982664063	3843.9071982664063	3843.9071982664063	3843.9071982664063	3843.9071982664063	3843.9071982664063	3843.9071982664063	3843.9071982664063	3843.9071982664063	3843.9071982664063	3843.9071982664063	3843.9071982664063	3843.9071982664063	3843.9071982664063	3843.9071982664063	3843.9071982664063	3843.9071982664063	3843.9071982664063	3843.9071982664063	3843.9071982664063	3843.9071982664063	3843.9071982664063	3843.9071982664063	3843.9071982664063	3843.9071982664063	3843.9071982664063	3843.9071982664063	3843.9071982664063	3843.9071982664063	3843.9071982664063
3843.9071982664063	3843.9071982664063	3843.9071982664063	3843.9071982664063	3843.9071982664063	3843.9071982664063	3843.9071982664063	3843.9071982664063	3843.9071982664063	3843.9071982664063	3843.9071982664063	3843.9071982664063	3843.9071982664063	3843.9071982664063	3843.9071982664063	3843.9071982664063	3843.9071982664063	3843.9071982664063	3843.9071982664063	3843.9071982664063	3843.9071982664063	3843.9071982664063	3843.9071982664063	3843.9071982664063	3843.9071982664063	3843.9071982664063	3843.9071982664063	3843.9071982664063	3843.9071982664063	3843.9071982664063
3843.9071982664063	3843.9071982664063	3843.9071982664063	3843.9071982664063	3843.9071982664063	3843.9071982664063	3843.9071982664063	3843.9071982664063	3843.9071982664063	3843.9071982664063	3843.9071982664063	3843.9071982664063	3843.9071982664063	3843.9071982664063	3843.9071982664063	3843.9071982664063	3843.9071982664063	3843.9071982664063	3843.9071982664063	3843.9071982664063	3843.9071982664063	3843.9071982664063	3843.9071982664063	3843.9071982664063	3843.9071982664063	3843.9071982664063	3843.9071982664063	3843.9071982664063	3843.9071982664063	3843.9071982664063
3843.9071982664063	3843.9071982664063	3843.9071982664063	3843.9071982664063	3843.9071982664063	3843.9071982664063	3843.9071982664063	3843.9071982664063	3843.9071982664063	3843.9071982664063	3843.9071982664063	3843.9071982664063	3843.9071982664063	3843.9071982664063	3843.9071982664063	3843.9071982664063	3843.9071982664063	3843.9071982664063	3843.9071982664063	3843.9071982664063	3843.9071982664063	3843.9071982664063	3843.9071982664063	3843.9071982664063	3843.9071982664063	3843.9071982664063	3843.9071982664063	3843.9071982664063	3843.9071982664063	3843.9071982664063
3843.9071982664063	3843.9071982664063	3843.9071982664063	3843.9071982664063	3843.9071982664063	3843.9071982664063	3843.9071982664063	3843.9071982664063	3843.9071982664063	3843.9071982664063	3843.9071982664063	3843.9071982664063	3843.9071982664063	3843.9071982664063	3843.9071982664063	3843.9071982664063	3843.9071982664063	3843.9071982664063	3843.9071982664063	3843.9071982664063	3843.9071982664063	3843.9071982664063	3843.9071982664063	3843.9071982664063	3843.9071982664063	3843.9071982664063	3843.9071982664063	3843.9071982664063	3843.9071982664063	3843.9071982664063
3843.9071982664063	3843.9071982664063	3843.9071982664063	3843.9071982664063	3843.9071982664063	3843.9071982664063	3843.9071982664063	3843.9071982664063	3843.9071982664063	3843.9071982664063	3843.9071982664063	3843.9071982664063	3843.9071982664063	3843.9071982664063	3843.9071982664063	3843.9071982664063	3843.9071982664063	3843.9071982664063	3843.9071982664063	3843.9071982664063	3843.9071982664063	3843.9071982664063	3843.9071982664063	3843.9071982664063	3843.9071982664063	3843.9071982664063	3843.9071982664063	3843.9071982664063	3843.9071982664063	3843.9071982664063
3843.9071982664063	3843.9071982664063	3843.9071982664063	3843.9071982664063	3843.9071982664063	3843.9071982664063	3843.9071982664063	3843.9071982664063	3843.9071982664063	3843.9071982664063	3843.9071982664063	3843.9071982664063	3843.9071982664063	3843.9071982664063	3843.9071982664063	3843.9071982664063	3843.9071982664063	3843.9071982664063	3843.9071982664063	3843.9071982664063	3843.9071982664063	3843.9071982664063	3843.9071982664063	3843.9071982664063	3843.9071982664063	3843.9071982664063	3843.9071982664063	3843.9071982664063	3843.9071982664063	3843.9071982664063
3843.9071982664063	3843.9071982664063	3843.9071982664063	3843.9071982664063	3843.9071982664063	3843.9071982664063	3843.9071982664063	3843.9071982664063	3843.9071982664063	3843.9071982664063	3843.9071982664063	3843.9071982664063	3843.9071982664063	3843.9071982664063	3843.9071982664063	3843.9071982664063	3843.9071982664063	3843.9071982664063	3843.9071982664063	3843.9071982664063	3843.9071982664063	3843.9071982664063	3843.9071982664063	3843.9071982664063	3843.9071982664063	3843.9071982664063	3843.9071982664063	3843.9071982664063	3843.9071982664063	3843.9071982664063
3843.9071982664063	3843.9071982664063	3843.9071982664063	3843.9071982664063	3843.9071982664063	3843.9071982664063	3843.9071982664063	3843.9071982664063	3843.9071982664063	3843.9071982664063	3843.9071982664063	3843.9071982664063	3843.9071982664063	3843.9071982664063	3843.9071982664063	3843.9071982664063	3843.9071982664063	3843.9071982664063	3843.9071982664063	3843.9071982664063	3843.9071982664063	3843.9071982664063	3843.9071982664063	3843.9071982664063	3843.9071982664063	3843.9071982664063	3843.9071982664063	3843.9071982664063	3843.9071982664063	3843.9071982664063
3843.9071982664063	3843.9071982664063	3843.9071982664063	3843.9071982664063	3843.9071982664063	3843.9071982664063	3843.9071982664063	3843.9071982664063	3843.9071982664063	3843.9071982664063	3843.9071982664063	3843.9071982664063	3843.9071982664063	3843.9071982664063	3843.9071982664063	3843.9071982664063	3843.9071982664063	3843.9071982664063	3843.9071982664063	3843.9071982664063	3843.9071982664063	3843.9071982664063	3843.9071982664063	3843.9071982664063	3843.9071982664063	3843.9071982664063	3843.9071982664063	3843.9071982664063	3843.9071982664063	3843.9071982664063
3843.9071982664063	3843.9071982664063	3843.9071982664063	3843.9071982664063	3843.9071982664063	3843.9071982664063	3843.9071982664063	3843.9071982664063	3843.9071982664063	3843.9071982664063	3843.9071982664063	3843.9071982664063	3843.9071982664063	3843.9071982664063	3843.9071982664063	3843.9071982664063	3843.9071982664063	3843.9071982664063	3843.9071982664063	3843.9071982664063	3843.9071982664063	3843.9071982664063	3843.9071982664063	3843.9071982664063	3843.9071982664063	3843.9071982664063	3843.9071982664063	3843.9071982664063	3843.9071982664063	3843.9071982664063
3843.9071982664063	3843.9071982664063	3843.9071982664063	3843.9071982664063	3843.9071982664063	3843.9071982664063	3843.9071982664063	3843.9071982664063	3843.9071982664063	3843.9071982664063	3843.9071982664063	3843.9071982664063	3843.9071982664063	3843.9071982664063	3843.9071982664063	3843.9071982664063	3843.9071982664063	3843.9071982664063	3843.9071982664063	3843.9071982664063	3843.9071982664063	3843.9071982664063	3843.9071982664063	3843.9071982664063	3843.9071982664063	3843.9071982664063	3843.9071982664063	3843.9071982664063	3843.9071982664063	3843.9071982664063
3843.9071982664063	3843.9071982664063	3843.9071982664063	3843.9071982664063	3843.9071982664063	3843.9071982664063	3843.9071982664063	3843.9071982664063	3843.9071982664063	3843.9071982664063	3843.9071982664063	3843.9071982664063	3843.9071982664063	3843.9071982664063	3843.9071982664063	3843.9071982664063	3843.9071982664063	3843.9071982664063	3843.9071982664063	3843.9071982664063	3843.9071982664063	3843.9071982664063	3843.9071982664063	3843.9071982664063	3843.9071982664063	3843.9071982664063	3843.9071982664063	3843.9071982664063	3843.9071982664063	3843.9071982664063
3843.9071982664063	3843.9071982664063	3843.9071982664063	3843.9071982664063	3843.9071982664063	3843.9071982664063	3843.9071982664063	3843.9071982664063	3843.9071982664063	3843.9071982664063	3843.9071982664063	3843.9071982664063	3843.9071982664063	3843.9071982664063	3843.9071982664063	3843.9071982664063	3843.9071982664063	3843.9071982664063	3843.9071982664063	3843.9071982664063	3843.9071982664063	3843.9071982664063	3843.9071982664063	3843.9071982664063	3843.9071982664063	3843.9071982664063	3843.9071982664063	3843.9071982664063	3843.9071982664063	3843.9071982664063
3843.9071982664063	3843.9071982664063	3843.9071982664063	3843.9071982664063	3843.9071982664063	3843.9071982664063	3843.9071982664063	3843.9071982664063	3843.9071982664063	3843.9071982664063	3843.9071982664063	3843.9071982664063	3843.9071982664063	3843.9071982664063	3843.9071982664063	3843.9071982664063	3843.9071982664063	3843.9071982664063	3843.9071982664063	3843.9071982664063	3843.9071982664063	3843.9071982664063	3843.9071982664063	3843.9071982664063	3843.9071982664063	3843.9071982664063	3843.9071982664063	3843.9071982664063	3843.9071982664063	3843.9071982664063
3843.9071982664063	3843.9071982664063	3843.9071982664063	3843.9071982664063	3843.9071982664063	3843.9071982664063	3843.9071982664063	3843.9071982664063	3843.9071982664063	3843.9071982664063	3843.9071982664063	3843.9071982664063	3843.9071982664063	3843.9071982664063	3843.9071982664063	3843.9071982664063	3843.9071982664063	3843.9071982664063	3843.9071982664063	3843.9071982664063	3843.9071982664063	3843.9071982664063	3843.9071982664063	3843.9071982664063	3843.9071982664063	3843.9071982664063	3843.9071982664063	3843.9071982664063	3843.9071982664063	3843.9071982664063
3843.9071982664063	3843.9071982664063	3843.9071982664063	3843.9071982664063	3843.9071982664063	3843.9071982664063	3843.9071982664063	3843.9071982664063	3843.9071982664063	3843.9071982664063	3843.9071982664063	3843.9071982664063	3843.9071982664063	3843.9071982664063	3843.9071982664063	3843.9071982664063	3843.9071982664063	3843.9071982664063	3843.9071982664063	3843.9071982664063	3843.9071982664063	3843.9071982664063	3843.9071982664063	3843.9071982664063	3843.9071982664063	3843.9071982664063	3843.9071982664063	3843.9071982664063	3843.9071982664063	3843.9071982664063
3843.9071982664063	3843.9071982664063	3843.9071982664063	3843.9071982664063	3843.9071982664063	3843.9071982664063	3843.9071982664063	3843.9071982664063	3843.9071982664063	3843.9071982664063	3843.9071982664063	3843.9071982664063	3843.9071982664063	3843.9071982664063	3843.9071982664063	3843.9071982664063	3843.9071982664063	3843.9071982664063	3843.9071982664063	3843.9071982664063	3843.9071982664063	3843.9071982664063	3843.9071982664063	3843.9071982664063	3843.9071982664063	3843.9071982664063	3843.9071982664063	3843.9071982664063	3843.9071982664063	3843.9071982664063
3843.9071982664063	3843.9071982664063	3843.9071982664063	3843.9071982664063	3843.9071982664063	3843.9071982664063	3843.9071982664063	3843.9071982664063	3843.9071982664063	3843.9071982664063	3843.9071982664063	3843.9071982664063	3843.9071982664063	3843.9071982664063	3843.9071982664063	3843.9071982664063	3843.9071982664063	3843.9071982664063	3843.9071982664063	3843.9071982664063	3843.9071982664063	3843.9071982664063	3843.9071982664063	3843.9071982664063	3843.9071982664063	3843.9071982664063	3843.9071982664063	3843.9071982664063	3843.9071982664063	3843.9071982664063
3843.9071982664063	3843.9071982664063	3843.9071982664063	3843.9071982664063	3843.9071982664063	3843.9071982664063	3843.9071982664063	3843.9071982664063	3843.9071982664063	3843.9071982664063	3843.9071982664063	3843.9071982664063	3843.9071982664063	3843.9071982664063	3843.9071982664063	3843.9071982664063	3843.9071982664063	3843.9071982664063	3843.9071982664063	3843.9071982664063	3843.9071982664063	3843.9071982664063	3843.9071982664063	3843.9071982664063	3843.9071982664063	3843.9071982664063	3843.9071982664063	3843.9071982664063	3843.9071982664063	3843.9071982664063
3843.9071982664063	3843.9071982664063	3843.9071982664063	3843.9071982664063	3843.9071982664063	3843.9071982664063	3843.9071982664063	3843.9071982664063	3843.9071982664063	3843.9071982664063	3843.9071982664063	3843.9071982664063	3843.9071982664063	3843.9071982664063	3843.9071982664063	3843.9071982664063	3843.9071982664063	3843.9071982664063	3843.9071982664063	3843.9071982664063	3843.9071982664063	3843.9071982664063	3843.9071982664063	3843.9071982664063	3843.9071982664063	3843.9071982664063	3843.9071982664063	3843.9071982664063	3843.9071982664063	3843.9071982664063
3843.9071982664063	3843.9071982664063	3843.9071982664063	3843.9071982664063	3843.9071982664063	3843.9071982664063	3843.9071982664063	3843.9071982664063	3843.9071982664063	3843.9071982664063	3843.9071982664063	3843.9071982664063	3843.9071982664063	3843.9071982664063	3843.9071982664063	3843.9071982664063	3843.9071982664063	3843.9071982664063	3843.9071982664063	3843.9071982664063	3843.9071982664063	3843.9071982664063	3843.9071982664063	3843.9071982664063	3843.9071982664063	3843.9071982664063	3843.9071982664063	3843.9071982664063	3843.9071982664063	3843.9071982664063
3843.9071982664063	3843.9071982664063	3843.9071982664063	3843.9071982664063	3843.9071982664063	3843.9071982664063	3843.9071982664063	3843.9071982664063	3843.9071982664063	3843.9071982664063	3843.9071982664063	3843.9071982664063	3843.9071982664063	3843.9071982664063	3843.9071982664063	3843.9071982664063	3843.9071982664063	3843.9071982664063	3843.9071982664063	3843.9071982664063	3843.9071982664063	3843.9071982664063	3843.9071982664063	3843.9071982664063	3843.9071982664063	3843.9071982664063	3843.9071982664063	3843.9071982664063	3843.9071982664063	3843.9071982664063
3843.9071982664063	3843.9071982664063	3843.9071982664063	3843.9071982664063	3843.9071982664063	3843.9071982664063	3843.9071982664063	3843.9071982664063	3843.9071982664063	3843.9071982664063	3843.9071982664063	3843.9071982664063	3843.9071982664063	3843.9071982664063	3843.9071982664063	3843.9071982664063	3843.9071982664063	3843.9071982664063	3843.9071982664063	3843.9071982664063	3843.9071982664063	3843.9071982664063	3843.9071982664063	3843.9071982664063	3843.9071982664063	3843.9071982664063	3843.9071982664063	3843.9071982664063	3843.9071982664063	3843.9071982664063
3843.9071982664063	3843.9071982664063	3843.9071982664063	3843.9071982664063	3843.9071982664063	3843.9071982664063	3843.9071982664063	3843.9071982664063	3843.9071982664063	3843.9071982664063	3843.9071982664063	3843.9071982664063	3843.9071982664063	3843.9071982664063	3843.9071982664063	3843.9071982664063	3843.9071982664063	3843.9071982664063	3843.9071982664063	3843.9071982664063	3843.9071982664063	3843.9071982664063	3843.9071982664063	3843.9071982664063	3843.9071982664063	3843.9071982664063	3843.9071982664063	3843.9071982664063	3843.9071982664063	3843.9071982664063
3843.9071982664063	3843.9071982664063	3843.9071982664063	3843.9071982664063	3843.9071982664063	3843.9071982664063	3843.9071982664063	3843.9071982664063	3843.9071982664063	3843.9071982664063	3843.9071982664063	3843.9071982664063	3843.9071982664063	3843.9071982664063	3843.9071982664063	3843.9071982664063	3843.9071982664063	3843.9071982664063	3843.9071982664063	3843.9071982664063	3843.9071982664063	3843.9071982664063	3843.9071982664063	3843.9071982664063	3843.9071982664063	3843.9071982664063	3843.9071982664063	3843.9071982664063	3843.9071982664063	3843.9071982664063
3843.9071982664063	3843.9071982664063	3843.9071982664063	3843.9071982664063	3843.9071982664063	3843.9071982664063	3843.9071982664063	3843.9071982664063	3843.9071982664063	3843.9071982664063	3843.9071982664063	3843.9071982664063	3843.9071982664063	3843.9071982664063	3843.9071982664063	3843.9071982664063	3843.9071982664063	3843.9071982664063	3843.9071982664063	3843.9071982664063	3843.9071982664063	3843.9071982664063	3843.9071982664063	3843.9071982664063	3843.9071982664063	3843.9071982664063	3843.9071982664063	3843.9071982664063	3843.9071982664063	3843.9071982664063
3843.9071982664063	3843.9071982664063	3843.9071982664063	3843.9071982664063	3843.9071982664063	3843.9071982664063	3843.9071982664063	3843.9071982664063	3843.9071982664063	3843.9071982664063	3843.9071982664063	3843.9071982664063	3843.9071982664063	3843.9071982664063	3843.9071982664063	3843.9071982664063	3843.9071982664063	3843.9071982664063	3843.9071982664063	3843.9071982664063	3843.9071982664063	3843.9071982664063	3843.9071982664063	3843.9071982664063	3843.9071982664063	3843.9071982664063	3843.9071982664063	3843.9071982664063	3843.9071982664063	3843.9071982664063
3843.9071982664063	3843.9071982664063	3843.9071982664063	3843.9071982664063	3843.9071982664063	3843.9071982664063	3843.9071982664063	3843.9071982664063	3843.9071982664063	3843.9071982664063	3843.9071982664063	3843.9071982664063	3843.9071982664063	3843.9071982664063	3843.9071982664063	3843.9071982664063	3843.9071982664063	3843.9071982664063	3843.9071982664063	3843.9071982664063	3843.9071982664063	3843.9071982664063	3843.9071982664063	3843.9071982664063	3843.9071982664063	3843.9071982664063	3843.9071982664063	3843.9071982664063	3843.9071982664063	3843.9071982664063
3843.9071982664063	3843.9071982664063	3843.9071982664063	3843.9071982664063	3843.9071982664063	3843.9071982664063	3843.9071982664063	3843.9071982664063	3843.9071982664063	3843.9071982664063	3843.9071982664063	3843.9071982664063	3843.9071982664063	3843.9071982664063	3843.9071982664063	3843.9071982664063	3843.9071982664063	3843.9071982664063	3843.9071982664063	3843.9071982664063	3843.9071982664063	3843.9071982664063	3843.9071982664063	3843.9071982664063	3843.9071982664063	3843.9071982664063	3843.9071982664063	3843.9071982664063	3843.9071982664063	3843.9071982664063
3843.9071982664063	3843.9071982664063	3843.9071982664063	3843.9071982664063	3843.9071982664063	3843.9071982664063	3843.9071982664063	3843.9071982664063	3843.9071982664063	3843.9071982664063	3843.9071982664063	3843.9071982664063	3843.9071982664063	3843.9071982664063	3843.9071982664063	3843.9071982664063	3843.9071982664063	3843.9071982664063	3843.9071982664063	3843.9071982664063	3843.9071982664063	3843.9071982664063	3843.9071982664063	3843.9071982664063	3843.9071982664063	3843.9071982664063	3843.9071982664063	3843.9071982664063	3843.9071982664063	3843.9071982664063
3843.9071982664063	3843.9071982664063	3843.9071982664063	3843.9071982664063	3843.9071982664063	3843.9071982664063	3843.9071982664063	3843.9071982664063	3843.9071982664063	3843.9071982664063	3843.9071982664063	3843.9071982664063	3843.9071982664063	3843.9071982664063	3843.9071982664063	3843.9071982664063	3843.9071982664063	3843.9071982664063	3843.9071982664063	3843.9071982664063	3843.9071982664063	3843.9071982664063	3843.9071982664063	3843.9071982664063	3843.9071982664063	3843.9071982664063	3843.9071982664063	3843.9071982664063	3843.9071982664063	3843.9071982664063
3843.9071982664063	3843.9071982664063	3843.9071982664063	3843.9071982664063	3843.9071982664063	3843.9071982664063	3843.9071982664063	3843.9071982664063	3843.9071982664063	3843.9071982664063	3843.9071982664063	3843.9071982664063	3843.9071982664063	3843.9071982664063	3843.9071982664063	3843.9071982664063	3843.9071982664063	3843.9071982664063	3843.9071982664063	3843.9071982664063	3843.9071982664063	3843.9071982664063	3843.9071982664063	3843.9071982664063	3843.9071982664063	3843.9071982664063	3843.9071982664063	3843.9071982664063	3843.9071982664063	3843.9071982664063
3843.9071982664063	3843.9071982664063	3843.9071982664063	3843.9071982664063	3843.9071982664063	3843.9071982664063	3843.9071982664063	3843.9071982664063	3843.9071982664063	3843.9071982664063	3843.9071982664063	3843.9071982664063	3843.9071982664063	3843.9071982664063	3843.9071982664063	3843.9071982664063	3843.9071982664063	3843.9071982664063	3843.9071982664063	3843.9071982664063	3843.9071982664063	3843.9071982664063	3843.9071982664063	3843.9071982664063	3843.9071982664063	3843.9071982664063	3843.9071982664063	3843.9071982664063	3843.9071982664063	3843.9071982664063
3843.9071982664063	3843.9071982664063	3843.9071982664063	3843.9071982664063	3843.9071982664063	3843.9071982664063	3843.9071982664063	3843.9071982664063	3843.9071982664063	3843.9071982664063	3843.9071982664063	3843.9071982664063	3843.9071982664063	3843.9071982664063	3843.9071982664063	3843.9071982664063	3843.9071982664063	3843.9071982664063	3843.9071982664063	3843.9071982664063	3843.9071982664063	3843.9071982664063	3843.9071982664063	3843.9071982664063	3843.9071982664063	3843.9071982664063	3843.9071982664063	3843.9071982664063	3843.9071982664063	3843.9071982664063
3843.9071982664063	3843.9071982664063	3843.9071982664063	3843.9071982664063	3843.9071982664063	3843.9071982664063	3843.9071982664063	3843.9071982664063	3843.9071982664063	3843.9071982664063	3843.9071982664063	3843.9071982664063	3843.9071982664063	3843.9071982664063	3843.9071982664063	3843.9071982664063	3843.9071982664063	3843.9071982664063	3843.9071982664063	3843.9071982664063	3843.9071982664063	3843.9071982664063	3843.9071982664063	3843.9071982664063	3843.9071982664063	3843.9071982664063	3843.9071982664063	3843.9071982664063	3843.9071982664063	3843.9071982664063
3843.9071982664063	3843.9071982664063	3843.9071982664063	3843.9071982664063	3843.9071982664063	3843.9071982664063	3843.9071982664063	3843.9071982664063	3843.9071982664063	3843.9071982664063	3843.9071982664063	3843.9071982664063	3843.9071982664063	3843.9071982664063	3843.9071982664063	3843.9071982664063	3843.9071982664063	3843.9071982664063	3843.9071982664063	3843.9071982664063	3843.9071982664063	3843.9071982664063	3843.9071982664063	3843.9071982664063	3843.9071982664063	3843.9071982664063	3843.9071982664063	3843.9071982664063	3843.9071982664063	3843.9071982664063
3843.9071982664063	3843.9071982664063	3843.9071982664063	3843.9071982664063	3843.9071982664063	3843.9071982664063	3843.9071982664063	3843.9071982664063	3843.9071982664063	3843.9071982664063	3843.9071982664063	3843.9071982664063	3843.9071982664063	3843.9071982664063	3843.9071982664063	3843.9071982664063	3843.9071982664063	3843.9071982664063	3843.9071982664063	3843.9071982664063	3843.9071982664063	3843.9071982664063	3843.9071982664063	3843.9071982664063	3843.9071982664063	3843.9071982664063	3843.9071982664063	3843.9071982664063	3843.9071982664063	3843.9071982664063
3843.9071982664063	3843.9071982664063	3843.9071982664063	3843.9071982664063	3843.9071982664063	3843.9071982664063	3843.9071982664063	3843.9071982664063	3843.9071982664063	3843.9071982664063	3843.9071982664063	3843.9071982664063	3843.9071982664063	3843.9071982664063	3843.9071982664063	3843.9071982664063	3843.9071982664063	3843.9071982664063	3843.9071982664063	3843.9071982664063	3843.9071982664063	3843.9071982664063	3843.9071982664063	3843.9071982664063	3843.9071982664063	3843.9071982664063	3843.9071982664063	3843.9071982664063	3843.9071982664063	3843.9071982664063
3843.9071982664063	3843.9071982664063	3843.9071982664063	3843.9071982664063	3843.9071982664063	3843.9071982664063	3843.9071982664063	3843.9071982664063	3843.9071982664063	3843.9071982664063	3843.9071982664063	3843.9071982664063	3843.9071982664063	3843.9071982664063	3843.9071982664063	3843.9071982664063	3843.9071982664063	3843.9071982664063	3843.9071982664063	3843.9071982664063	3843.9071982664063	3843.9071982664063	3843.9071982664063	3843.9071982664063	3843.9071982664063	3843.9071982664063	3843.9071982664063	3843.9071982664063	3843.9071982664063	3843.9071982664063
3843.9071982664063	3843.9071982664063	3843.9071982664063	3843.9071982664063	3843.9071982664063	3843.9071982664063	3843.9071982664063	3843.9071982664063	3843.9071982664063	3843.9071982664063	3843.9071982664063	3843.9071982664063	3843.9071982664063	3843.9071982664063	3843.9071982664063	3843.9071982664063	3843.9071982664063	3843.9071982664063	3843.9071982664063	3843.9071982664063	3843.9071982664063	3843.9071982664063	3843.9071982664063	3843.9071982664063	3843.9071982664063	3843.9071982664063	3843.9071982664063	3843.9071982664063	3843.9071982664063	3843.9071982664063
3843.9071982664063	3843.9071982664063	3843.9071982664063	3843.9071982664063	3843.9071982664063	3843.9071982664063	3843.9071982664063	3843.9071982664063	3843.9071982664063	3843.9071982664063	3843.9071982664063	3843.9071982664063	3843.9071982664063	3843.9071982664063	3843.9071982664063	3843.9071982664063	3843.9071982664063	3843.9071982664063	3843.9071982664063	3843.9071982664063	3843.9071982664063	3843.9071982664063	3843.9071982664063	3843.9071982664063	3843.9071982664063	3843.9071982664063	3843.9071982664063	3843.9071982664063	3843.9071982664063	3843.9071982664063
3843.9071982664063	3843.9071982664063	3843.9071982664063	3843.9071982664063	3843.9071982664063	3843.9071982664063	3843.9071982664063	3843.9071982664063	3843.9071982664063	3843.9071982664063	3843.9071982664063	3843.9071982664063	3843.9071982664063	3843.9071982664063	3843.9071982664063	3843.9071982664063	3843.9071982664063	3843.9071982664063	3843.9071982664063	3843.9071982664063	3843.9071982664063	3843.9071982664063	3843.9071982664063	3843.9071982664063	3843.9071982664063	3843.9071982664063	3843.9071982664063	3843.9071982664063	3843.9071982664063	3843.9071982664063
3843.9071982664063	3843.9071982664063	3843.9071982664063	3843.9071982664063	3843.9071982664063	3843.9071982664063	3843.9071982664063	3843.9071982664063	3843.9071982664063	3843.9071982664063	3843.9071982664063	3843.9071982664063	3843.9071982664063	3843.9071982664063	3843.9071982664063	3843.9071982664063	3843.9071982664063	3843.9071982664063	3843.9071982664063	3843.9071982664063	3843.9071982664063	3843.9071982664063	3843.9071982664063	3843.9071982664063	3843.9071982664063	3843.9071982664063	3843.9071982664063	3843.9071982664063	3843.9071982664063	3843.9071982664063
3843.9071982664063	3843.9071982664063	3843.9071982664063	3843.9071982664063	3843.9071982664063	3843.9071982664063	3843.9071982664063	3843.9071982664063	3843.9071982664063	3843.9071982664063	3843.9071982664063	3843.9071982664063	3843.9071982664063	3843.9071982664063	3843.9071982664063	3843.9071982664063	3843.9071982664063	3843.9071982664063	3843.9071982664063	3843.9071982664063	3843.9071982664063	3843.9071982664063	3843.9071982664063	3843.9071982664063	3843.9071982664063	3843.9071982664063	3843.9071982664063	3843.9071982664063	3843.9071982664063	3843.9071982664063
3843.9071982664063	3843.9071982664063	3843.9071982664063	3843.9071982664063	3843.9071982664063	3843.9071982664063	3843.9071982664063	3843.9071982664063	3843.9071982664063	3843.9071982664063	3843.9071982664063	3843.9071982664063	3843.9071982664063	3843.9071982664063	3843.9071982664063	3843.9071982664063	3843.9071982664063	3843.9071982664063	3843.9071982664063	3843.9071982664063	3843.9071982664063	3843.9071982664063	3843.9071982664063	3843.9071982664063	3843.9071982664063	3843.9071982664063	3843.9071982664063	3843.9071982664063	3843.9071982664063	3843.9071982664063
3843.9071982664063	3843.9071982664063	3843.9071982664063	3843.9071982664063	3843.9071982664063	3843.9071982664063	3843.9071982664063	3843.9071982664063	3843.9071982664063	3843.9071982664063	3843.9071982664063	3843.9071982664063	3843.9071982664063	3843.9071982664063	3843.9071982664063	3843.9071982664063	3843.9071982664063	3843.9071982664063	3843.9071982664063	3843.9071982664063	3843.9071982664063	3843.9071982664063	3843.9071982664063	3843.9071982664063	3843.9071982664063	3843.9071982664063	3843.9071982664063	3843.9071982664063	3843.9071982664063	3843.9071982664063
3843.9071982664063	3843.9071982664063	3843.9071982664063	3843.9071982664063	3843.9071982664063	3843.9071982664063	3843.9071982664063	3843.9071982664063	3843.9071982664063	3843.9071982664063	3843.9071982664063	3843.9071982664063	3843.9071982664063	3843.9071982664063	3843.9071982664063	3843.9071982664063	3843.9071982664063	3843.9071982664063	3843.9071982664063	3843.9071982664063	3843.9071982664063	3843.9071982664063	3843.9071982664063	3843.9071982664063	3843.9071982664063	3843.9071982664063	3843.9071982664063	3843.9071982664063	3843.9071982664063	3843.9071982664063
3843.9071982664063	3843.9071982664063	3843.9071982664063	3843.9071982664063	3843.9071982664063	3843.9071982664063	3843.9071982664063	3843.9071982664063	3843.9071982664063	3843.9071982664063	3843.9071982664063	3843.9071982664063	3843.9071982664063	3843.9071982664063	3843.9071982664063	3843.9071982664063	3843.9071982664063	3843.9071982664063	3843.9071982664063	3843.9071982664063	3843.9071982664063	3843.9071982664063	3843.9071982664063	3843.9071982664063	3843.9071982664063	3843.9071982664063	3843.9071982664063	3843.9071982664063	3843.9071982664063	3843.9071982664063
3843.9071982664063	3843.9071982664063	3843.9071982664063	3843.9071982664063	3843.9071982664063	3843.9071982664063	3843.9071982664063	3843.9071982664063	3843.9071982664063	3843.9071982664063	3843.9071982664063	3843.9071982664063	3843.9071982664063	3843.9071982664063	3843.9071982664063	3843.9071982664063	3843.9071982664063	3843.9071982664063	3843.9071982664063	3843.9071982664063	3843.9071982664063	3843.9071982664063	3843.9071982664063	3843.9071982664063	3843.9071982664063	3843.9071982664063	3843.9071982664063	3843.9071982664063	3843.9071982664063	3843.9071982664063
3843.9071982664063	3843.9071982664063	3843.9071982664063	3843.9071982664063	3843.9071982664063	3843.9071982664063	3843.9071982664063	3843.9071982664063	3843.9071982664063	3843.9071982664063	3843.9071982664063	3843.9071982664063	3843.9071982664063	3843.9071982664063	3843.9071982664063	3843.9071982664063	3843.9071982664063	3843.9071982664063	3843.9071982664063	3843.9071982664063	3843.9071982664063	3843.9071982664063	3843.9071982664063	3843.9071982664063	3843.9071982664063	3843.9071982664063	3843.9071982664063	3843.9071982664063	3843.9071982664063	3843.9071982664063
3843.9071982664063	3843.9071982664063	3843.9071982664063	3843.9071982664063	3843.9071982664063	3843.9071982664063	3843.9071982664063	3843.9071982664063	3843.9071982664063	3843.9071982664063	3843.9071982664063	3843.9071982664063	3843.9071982664063	3843.9071982664063	3843.9071982664063	3843.9071982664063	3843.9071982664063	3843.9071982664063	3843.9071982664063	3843.9071982664063	3843.9071982664063	3843.9071982664063	3843.9071982664063	3843.9071982664063	3843.9071982664063	3843.9071982664063	3843.9071982664063	3843.9071982664063	3843.9071982664063	3843.9071982664063
3843.9071982664063	3843.9071982664063	3843.9071982664063	3843.9071982664063	3843.9071982664063	3843.9071982664063	3843.9071982664063	3843.9071982664063	3843.9071982664063	3843.9071982664063	3843.9071982664063	3843.9071982664063	3843.9071982664063	3843.9071982664063	3843.9071982664063	3843.9071982664063	3843.9071982664063	3843.9071982664063	3843.9071982664063	3843.9071982664063	3843.9071982664063	3843.9071982664063	3843.9071982664063	3843.9071982664063	3843.9071982664063	3843.9071982664063	3843.9071982664063	3843.9071982664063	3843.9071982664063	3843.9071982664063
3843.9071982664063	3843.9071982664063	3843.9071982664063	3843.9071982664063	3843.9071982664063	3843.9071982664063	3843.9071982664063	3843.9071982664063	3843.9071982664063	3843.9071982664063	3843.9071982664063	3843.9071982664063	3843.9071982664063	3843.9071982664063	3843.9071982664063	3843.9071982664063	3843.9071982664063	3843.9071982664063	3843.9071982664063	3843.9071982664063	3843.9071982664063	3843.9071982664063	3843.9071982664063	3843.9071982664063	3843.9071982664063	3843.9071982664063	3843.9071982664063	3843.9071982664063	3843.9071982664063	3843.9071982664063
3843.9071982664063	3843.9071982664063	3843.9071982664063	3843.9071982664063	3843.9071982664063	3843.9071982664063	3843.9071982664063	3843.9071982664063	3843.9071982664063	3843.9071982664063	3843.9071982664063	3843.9071982664063	3843.9071982664063	3843.9071982664063	3843.9071982664063	3843.9071982664063	3843.9071982664063	3843.9071982664063	3843.9071982664063	3843.9071982664063	3843.9071982664063	3843.9071982664063	3843.9071982664063	3843.9071982664063	3843.9071982664063	3843.9071982664063	3843.9071982664063	3843.9071982664063	3843.9071982664063	3843.9071982664063
3843.9071982664063	3843.9071982664063	3843.9071982664063	3843.9071982664063	3843.9071982664063	3843.9071982664063	3843.9071982664063	3843.9071982664063	3843.9071982664063	3843.9071982664063	3843.9071982664063	3843.9071982664063	3843.9071982664063	3843.9071982664063	3843.9071982664063	3843.9071982664063	3843.9071982664063	3843.9071982664063	3843.9071982664063	3843.9071982664063	3843.9071982664063	3843.9071982664063	3843.9071982664063	3843.9071982664063	3843.9071982664063	3843.9071982664063	3843.9071982664063	3843.9071982664063	3843.9071982664063	3843.9071982664063
3843.9071982664063	3843.9071982664063	3843.9071982664063	3843.9071982664063	3843.9071982664063	3843.9071982664063	3843.9071982664063	3843.9071982664063	3843.9071982664063	3843.9071982664063	3843.9071982664063	3843.9071982664063	3843.9071982664063	3843.9071982664063	3843.9071982664063	3843.9071982664063	3843.9071982664063	3843.9071982664063	3843.9071982664063	3843.9071982664063	3843.9071982664063	3843.9071982664063	3843.9071982664063	3843.9071982664063	3843.9071982664063	3843.9071982664063	3843.9071982664063	3843.9071982664063	3843.9071982664063	3843.9071982664063
3843.9071982664063	3843.9071982664063	3843.9071982664063	3843.9071982664063	3843.9071982664063	3843.9071982664063	3843.9071982664063	3843.9071982664063	3843.9071982664063	3843.9071982664063	3843.9071982664063	3843.9071982664063	3843.9071982664063	3843.9071982664063	3843.9071982664063	3843.9071982664063	3843.9071982664063	3843.9071982664063	3843.9071982664063	3843.9071982664063	3843.9071982664063	3843.9071982664063	3843.9071982664063	3843.9071982664063	3843.9071982664063	3843.9071982664063	3843.9071982664063	3843.9071982664063	3843.9071982664063	3843.9071982664063
3843.9071982664063	3843.9071982664063	3843.9071982664063	3843.9071982664063	3843.9071982664063	3843.9071982664063	3843.9071982664063	3843.9071982664063	3843.9071982664063	3843.9071982664063	3843.9071982664063	3843.9071982664063	3843.9071982664063	3843.9071982664063	3843.9071982664063	3843.9071982664063	3843.9071982664063	3843.9071982664063	3843.9071982664063	3843.9071982664063	3843.9071982664063	3843.9071982664063	3843.9071982664063	3843.9071982664063	3843.9071982664063	3843.9071982664063	3843.9071982664063	3843.9071982664063	3843.9071982664063	3843.9071982664063
3843.9071982664063	3843.9071982664063	3843.9071982664063	3843.9071982664063	3843.9071982664063	3843.9071982664063	3843.9071982664063	3843.9071982664063	3843.9071982664063	3843.9071982664063	3843.9071982664063	3843.9071982664063	3843.9071982664063	3843.9071982664063	3843.9071982664063	3843.9071982664063	3843.9071982664063	3843.9071982664063	3843.9071982664063	3843.9071982664063	3843.9071982664063	3843.9071982664063	3843.9071982664063	3843.9071982664063	3843.9071982664063	3843.9071982664063	3843.9071982664063	3843.9071982664063	3843.9071982664063	3843.9071982664063
3843.9071982664063	3843.9071982664063	3843.9071982664063	3843.9071982664063	3843.9071982664063	3843.9071982664063	3843.9071982664063	3843.9071982664063	3843.9071982664063	3843.9071982664063	3843.9071982664063	3843.9071982664063	3843.9071982664063	3843.9071982664063	3843.9071982664063	3843.9071982664063	3843.9071982664063	3843.9071982664063	3843.9071982664063	3843.9071982664063	3843.9071982664063	3843.9071982664063	3843.9071982664063	3843.9071982664063	3843.9071982664063	3843.9071982664063	3843.9071982664063	3843.9071982664063	3843.9071982664063	3843.9071982664063
3843.9071982664063	3843.9071982664063	3843.9071982664063	3843.9071982664063	3843.9071982664063	3843.9071982664063	3843.9071982664063	3843.9071982664063	3843.9071982664063	3843.9071982664063	3843.9071982664063	3843.9071982664063	3843.9071982664063	3843.9071982664063	3843.9071982664063	3843.9071982664063	3843.9071982664063	3843.9071982664063	3843.9071982664063	3843.9071982664063	3843.9071982664063	3843.9071982664063	3843.9071982664063	3843.9071982664063	3843.9071982664063	3843.9071982664063	3843.9071982664063	3843.9071982664063	3843.9071982664063	3843.9071982664063
3843.9071982664063	3843.9071982664063	3843.9071982664063	3843.9071982664063	3843.9071982664063	3843.9071982664063	3843.9071982664063	3843.9071982664063	3843.9071982664063	3843.9071982664063	3843.9071982664063	3843.9071982664063	3843.9071982664063	3843.9071982664063	3843.9071982664063	3843.9071982664063	3843.9071982664063	3843.9071982664063	3843.9071982664063	3843.9071982664063	3843.9071982664063	3843.9071982664063	3843.9071982664063	3843.9071982664063	3843.9071982664063	3843.9071982664063	3843.9071982664063	3843.9071982664063	3843.9071982664063	3843.9071982664063
3843.9071982664063	3843.9071982664063	3843.9071982664063	3843.9071982664063	3843.9071982664063	3843.9071982664063	3843.9071982664063	3843.9071982664063	3843.9071982664063	3843.9071982664063	3843.9071982664063	3843.9071982664063	3843.9071982664063	3843.9071982664063	3843.9071982664063	3843.9071982664063	3843.9071982664063	3843.9071982664063	3843.9071982664063	3843.9071982664063	3843.9071982664063	3843.9071982664063	3843.9071982664063	3843.9071982664063	3843.9071982664063	3843.9071982664063	3843.9071982664063	3843.9071982664063	3843.9071982664063	3843.9071982664063
3843.9071982664063	3843.9071982664063	3843.9071982664063	3843.9071982664063	3843.9071982664063	3843.9071982664063	3843.9071982664063	3843.9071982664063	3843.9071982664063	3843.9071982664063	3843.9071982664063	3843.9071982664063	3843.9071982664063	3843.9071982664063	3843.9071982664063	3843.9071982664063	3843.9071982664063	3843.9071982664063	3843.9071982664063	3843.9071982664063	3843.9071982664063	3843.9071982664063	3843.9071982664063	3843.9071982664063	3843.9071982664063	3843.9071982664063	3843.9071982664063	3843.9071982664063	3843.9071982664063	3843.9071982664063
3843.9071982664063	3843.9071982664063	3843.9071982664063	3843.9071982664063	3843.9071982664063	3843.9071982664063	3843.9071982664063	3843.9071982664063	3843.9071982664063	3843.9071982664063	3843.9071982664063	3843.9071982664063	3843.9071982664063	3843.9071982664063	3843.9071982664063	3843.9071982664063	3843.9071982664063	3843.9071982664063	3843.9071982664063	3843.9071982664063	3843.9071982664063	3843.9071982664063	3843.9071982664063	3843.9071982664063	3843.9071982664063	3843.9071982664063	3843.9071982664063	3843.9071982664063	3843.9071982664063	3843.9071982664063
3843.9071982664063	3843.9071982664063	3843.9071982664063	3843.9071982664063	3843.9071982664063	3843.9071982664063	3843.9071982664063	3843.9071982664063	3843.9071982664063	3843.9071982664063	3843.9071982664063	3843.9071982664063	3843.9071982664063	3843.9071982664063	3843.9071982664063	3843.9071982664063	3843.9071982664063	3843.9071982664063	3843.9071982664063	3843.9071982664063	3843.9071982664063	3843.9071982664063	3843.9071982664063	3843.9071982664063	3843.9071982664063	3843.9071982664063	3843.9071982664063	3843.9071982664063	3843.9071982664063	3843.9071982664063
3843.9071982664063	3843.9071982664063	3843.9071982664063	3843.9071982664063	3843.9071982664063	3843.9071982664063	3843.9071982664063	3843.9071982664063	3843.9071982664063	3843.9071982664063	3843.9071982664063	3843.9071982664063	3843.9071982664063	3843.9071982664063	3843.9071982664063	3843.9071982664063	3843.9071982664063	3843.9071982664063	3843.9071982664063	3843.9071982664063	3843.9071982664063	3843.9071982664063	3843.9071982664063	3843.9071982664063	3843.9071982664063	3843.9071982664063	3843.9071982664063	3843.9071982664063	3843.9071982664063	3843.9071982664063
3843.9071982664063	3843.9071982664063	3843.9071982664063	3843.9071982664063	3843.9071982664063	3843.9071982664063	3843.9071982664063	3843.9071982664063	3843.9071982664063	3843.9071982664063	3843.9071982664063	3843.9071982664063	3843.9071982664063	3843.9071982664063	3843.9071982664063	3843.9071982664063	3843.9071982664063	3843.9071982664063	3843.9071982664063	3843.9071982664063	3843.9071982664063	3843.9071982664063	3843.9071982664063	3843.9071982664063	3843.9071982664063	3843.9071982664063	3843.9071982664063	3843.9071982664063	3843.9071982664063	3843.9071982664063
3843.9071982664063	3843.9071982664063	3843.9071982664063	3843.9071982664063	3843.9071982664063	3843.9071982664063	3843.9071982664063	3843.9071982664063	3843.9071982664063	3843.9071982664063	3843.9071982664063	3843.9071982664063	3843.9071982664063	3843.9071982664063	3843.9071982664063	3843.9071982664063	3843.9071982664063	3843.9071982664063	3843.9071982664063	3843.9071982664063	3843.9071982664063	3843.9071982664063	3843.9071982664063	3843.9071982664063	3843.9071982664063	3843.9071982664063	3843.9071982664063	3843.9071982664063	3843.9071982664063	3843.9071982664063
3843.9071982664063	3843.9071982664063	3843.9071982664063	3843.9071982664063	3843.9071982664063	3843.9071982664063	3843.9071982664063	3843.9071982664063	3843.9071982664063	3843.9071982664063	3843.9071982664063	3843.9071982664063	3843.9071982664063	3843.9071982664063	3843.9071982664063	3843.9071982664063	3843.9071982664063	3843.9071982664063	3843.9071982664063	3843.9071982664063	3843.9071982664063	3843.9071982664063	3843.9071982664063	3843.9071982664063	3843.9071982664063	3843.9071982664063	3843.9071982664063	3843.9071982664063	3843.9071982664063	3843.9071982664063
3843.9071982664063	3843.9071982664063	3843.9071982664063	3843.9071982664063	3843.9071982664063	3843.9071982664063	3843.9071982664063	3843.9071982664063	3843.9071982664063	3843.9071982664063	3843.9071982664063	3843.9071982664063	3843.9071982664063	3843.9071982664063	3843.9071982664063	3843.9071982664063	3843.9071982664063	3843.9071982664063	3843.9071982664063	3843.9071982664063	3843.9071982664063	3843.9071982664063	3843.9071982664063	3843.9071982664063	3843.9071982664063	3843.9071982664063	3843.9071982664063	3843.9071982664063	3843.9071982664063	3843.9071982664063
3843.9071982664063	3843.9071982664063	3843.9071982664063	3843.9071982664063	3843.9071982664063	3843.9071982664063	3843.9071982664063	3843.9071982664063	3843.9071982664063	3843.9071982664063	3843.9071982664063	3843.9071982664063	3843.9071982664063	3843.9071982664063	3843.9071982664063	3843.9071982664063	3843.9071982664063	3843.9071982664063	3843.9071982664063	3843.9071982664063	3843.9071982664063	3843.9071982664063	3843.9071982664063	3843.9071982664063	3843.9071982664063	3843.9071982664063	3843.9071982664063	3843.9071982664063	3843.9071982664063	3843.9071982664063
3843.9071982664063	3843.9071982664063	3843.9071982664063	3843.9071982664063	3843.9071982664063	3843.9071982664063	3843.9071982664063	3843.9071982664063	3843.9071982664063	3843.9071982664063	3843.9071982664063	3843.9071982664063	3843.9071982664063	3843.9071982664063	3843.9071982664063	3843.9071982664063	3843.9071982664063	3843.9071982664063	3843.9071982664063	3843.9071982664063	3843.9071982664063	3843.9071982664063	3843.9071982664063	3843.9071982664063	3843.9071982664063	3843.9071982664063	3843.9071982664063	3843.9071982664063	3843.9071982664063	3843.9071982664063
3843.9071982664063	3843.9071982664063	3843.9071982664063	3843.9071982664063	3843.9071982664063	3843.9071982664063	3843.9071982664063	3843.9071982664063	3843.9071982664063	3843.9071982664063	3843.9071982664063	3843.9071982664063	3843.9071982664063	3843.9071982664063	3843.9071982664063	3843.9071982664063	3843.9071982664063	3843.9071982664063	3843.9071982664063	3843.9071982664063	3843.9071982664063	3843.9071982664063	3843.9071982664063	3843.9071982664063	3843.9071982664063	3843.9071982664063	3843.9071982664063	3843.9071982664063	3843.9071982664063	3843.9071982664063
3843.9071982664063	3843.9071982664063	3843.9071982664063	3843.9071982664063	3843.9071982664063	3843.9071982664063	3843.9071982664063	3843.9071982664063	3843.9071982664063	3843.9071982664063	3843.9071982664063	3843.9071982664063	3843.9071982664063	3843.9071982664063	3843.9071982664063	3843.9071982664063	3843.9071982664063	3843.9071982664063	3843.9071982664063	3843.9071982664063	3843.9071982664063	3843.9071982664063	3843.9071982664063	3843.9071982664063	3843.9071982664063	3843.9071982664063	3843.9071982664063	3843.9071982664063	3843.9071982664063	3843.9071982664063
3843.9071982664063	3843.9071982664063	3843.9071982664063	3843.9071982664063	3843.9071982664063	3843.9071982664063	3843.9071982664063	3843.9071982664063	3843.9071982664063	3843.9071982664063	3843.9071982664063	3843.9071982664063	3843.9071982664063	3843.9071982664063	3843.9071982664063	3843.9071982664063	3843.9071982664063	3843.9071982664063	3843.9071982664063	3843.9071982664063	3843.9071982664063	3843.9071982664063	3843.9071982664063	3843.9071982664063	3843.9071982664063	3843.9071982664063	3843.9071982664063	3843.9071982664063	3843.9071982664063	3843.9071982664063
3843.9071982664063	3843.9071982664063	3843.9071982664063	3843.9071982664063	3843.9071982664063	3843.9071982664063	3843.9071982664063	3843.9071982664063	3843.9071982664063	3843.9071982664063	3843.9071982664063	3843.9071982664063	3843.9071982664063	3843.9071982664063	3843.9071982664063	3843.9071982664063	3843.9071982664063	3843.9071982664063	3843.9071982664063	3843.9071982664063	3843.9071982664063	3843.9071982664063	3843.9071982664063	3843.9071982664063	3843.9071982664063	3843.9071982664063	3843.9071982664063	3843.9071982664063	3843.9071982664063	3843.9071982664063
3843.9071982664063	3843.9071982664063	3843.9071982664063	3843.9071982664063	3843.9071982664063	3843.9071982664063	3843.9071982664063	3843.9071982664063	3843.9071982664063	3843.9071982664063	3843.9071982664063	3843.9071982664063	3843.9071982664063	3843.9071982664063	3843.9071982664063	3843.9071982664063	3843.9071982664063	3843.9071982664063	3843.9071982664063	3843.9071982664063	3843.9071982664063	3843.9071982664063	3843.9071982664063	3843.9071982664063	3843.9071982664063	3843.9071982664063	3843.9071982664063	3843.9071982664063	3843.9071982664063	3843.9071982664063
3843.9071982664063	3843.9071982664063	3843.9071982664063	3843.9071982664063	3843.9071982664063	3843.9071982664063	3843.9071982664063	3843.9071982664063	3843.9071982664063	3843.9071982664063	3843.9071982664063	3843.9071982664063	3843.9071982664063	3843.9071982664063	3843.9071982664063	3843.9071982664063	3843.9071982664063	3843.9071982664063	3843.9071982664063	3843.9071982664063	3843.9071982664063	3843.9071982664063	3843.9071982664063	3843.9071982664063	3843.9071982664063	3843.9071982664063	3843.9071982664063	3843.9071982664063	3843.9071982664063	3843.9071982664063
3843.9071982664063	3843.9071982664063	3843.9071982664063	3843.9071982664063	3843.9071982664063	3843.9071982664063	3843.9071982664063	3843.9071982664063	3843.9071982664063	3843.9071982664063	3843.9071982664063	3843.9071982664063	3843.9071982664063	3843.9071982664063	3843.9071982664063	3843.9071982664063	3843.9071982664063	3843.9071982664063	3843.9071982664063	3843.9071982664063	3843.9071982664063	3843.9071982664063	3843.9071982664063	3843.9071982664063	3843.9071982664063	3843.9071982664063	3843.9071982664063	3843.9071982664063	3843.9071982664063	3843.9071982664063
3843.9071982664063	3843.9071982664063	3843.9071982664063	3843.9071982664063	3843.9071982664063	3843.9071982664063	3843.9071982664063	3843.9071982664063	3843.9071982664063	3843.9071982664063	3843.9071982664063	3843.9071982664063	3843.9071982664063	3843.9071982664063	3843.9071982664063	3843.9071982664063	3843.9071982664063	3843.9071982664063	3843.9071982664063	3843.9071982664063	3843.9071982664063	3843.9071982664063	3843.9071982664063	3843.9071982664063	3843.9071982664063	3843.9071982664063	3843.9071982664063	3843.9071982664063	3843.9071982664063	3843.9071982664063
3843.9071982664063	3843.9071982664063	3843.9071982664063	3843.9071982664063	3843.9071982664063	3843.9071982664063	3843.9071982664063	3843.9071982664063	3843.9071982664063	3843.9071982664063	3843.9071982664063	3843.9071982664063	3843.9071982664063	3843.9071982664063	3843.9071982664063	3843.9071982664063	3843.9071982664063	3843.9071982664063	3843.9071982664063	3843.9071982664063	3843.9071982664063	3843.9071982664063	3843.9071982664063	3843.9071982664063	3843.9071982664063	3843.9071982664063	3843.9071982664063	3843.9071982664063	3843.9071982664063	3843.9071982664063
3843.9071982664063	3843.9071982664063	3843.9071982664063	3843.9071982664063	3843.9071982664063	3843.9071982664063	3843.9071982664063	3843.9071982664063	3843.9071982664063	3843.9071982664063	3843.9071982664063	3843.9071982664063	3843.9071982664063	3843.9071982664063	3843.9071982664063	3843.9071982664063	3843.9071982664063	3843.9071982664063	3843.9071982664063	3843.9071982664063	3843.9071982664063	3843.9071982664063	3843.9071982664063	3843.9071982664063	3843.9071982664063	3843.9071982664063	3843.9071982664063	3843.9071982664063	3843.9071982664063	3843.9071982664063
3843.9071982664063	3843.9071982664063	3843.9071982664063	3843.9071982664063	3843.9071982664063	3843.9071982664063	3843.9071982664063	3843.9071982664063	3843.9071982664063	3843.9071982664063	3843.9071982664063	3843.9071982664063	3843.9071982664063	3843.9071982664063	3843.9071982664063	3843.9071982664063	3843.9071982664063	3843.9071982664063	3843.9071982664063	3843.9071982664063	3843.9071982664063	3843.9071982664063	3843.9071982664063	3843.9071982664063	3843.9071982664063	3843.9071982664063	3843.9071982664063	3843.9071982664063	3843.9071982664063	3843.9071982664063
3843.9071982664063	3843.9071982664063	3843.9071982664063	3843.9071982664063	3843.9071982664063	3843.9071982664063	3843.9071982664063	3843.9071982664063	3843.9071982664063	3843.9071982664063	3843.9071982664063	3843.9071982664063	3843.9071982664063	3843.9071982664063	3843.9071982664063	3843.9071982664063	3843.9071982664063	3843.9071982664063	3843.9071982664063	3843.9071982664063	3843.9071982664063	3843.9071982664063	3843.9071982664063	3843.9071982664063	3843.9071982664063	3843.9071982664063	3843.9071982664063	3843.9071982664063	3843.9071982664063	3843.9071982664063
3843.9071982664063	3843.9071982664063	3843.9071982664063	3843.9071982664063	3843.9071982664063	3843.9071982664063	3843.9071982664063	3843.9071982664063	3843.9071982664063	3843.9071982664063	3843.9071982664063	3843.9071982664063	3843.9071982664063	3843.9071982664063	3843.9071982664063	3843.9071982664063	3843.9071982664063	3843.9071982664063	3843.9071982664063	3843.9071982664063	3843.9071982664063	3843.9071982664063	3843.9071982664063	3843.9071982664063	3843.9071982664063	3843.9071982664063	3843.9071982664063	3843.9071982664063	3843.9071982664063	3843.9071982664063
3843.9071982664063	3843.9071982664063	3843.9071982664063	3843.9071982664063	3843.9071982664063	3843.9071982664063	3843.9071982664063	3843.9071982664063	3843.9071982664063	3843.9071982664063	3843.9071982664063	3843.9071982664063	3843.9071982664063	3843.9071982664063	3843.9071982664063	3843.9071982664063	3843.9071982664063	3843.9071982664063	3843.9071982664063	3843.9071982664063	3843.9071982664063	3843.9071982664063	3843.9071982664063	3843.9071982664063	3843.9071982664063	3843.9071982664063	3843.9071982664063	3843.9071982664063	3843.9071982664063	3843.9071982664063
3843.9071982664063	3843.9071982664063	3843.9071982664063	3843.9071982664063	3843.9071982664063	3843.9071982664063	3843.9071982664063	3843.9071982664063	3843.9071982664063	3843.9071982664063	3843.9071982664063	3843.9071982664063	3843.9071982664063	3843.9071982664063	3843.9071982664063	3843.9071982664063	3843.9071982664063	3843.9071982664063	3843.9071982664063	3843.9071982664063	3843.9071982664063	3843.9071982664063	3843.9071982664063	3843.9071982664063	3843.9071982664063	3843.9071982664063	3843.9071982664063	3843.9071982664063	3843.9071982664063	3843.9071982664063
3843.9071982664063	3843.9071982664063	3843.9071982664063	3843.9071982664063	3843.9071982664063	3843.9071982664063	3843.9071982664063	3843.9071982664063	3843.9071982664063	3843.9071982664063	3843.9071982664063	3843.9071982664063	3843.9071982664063	3843.9071982664063	3843.9071982664063	3843.9071982664063	3843.9071982664063	3843.9071982664063	3843.9071982664063	3843.9071982664063	3843.9071982664063	3843.9071982664063	3843.9071982664063	3843.9071982664063	3843.9071982664063	3843.9071982664063	3843.9071982664063	3843.9071982664063	3843.9071982664063	3843.9071982664063
3843.9071982664063	3843.9071982664063	3843.9071982664063	3843.9071982664063	3843.9071982664063	3843.9071982664063	3843.9071982664063	3843.9071982664063	3843.9071982664063	3843.9071982664063	3843.9071982664063	3843.9071982664063	3843.9071982664063	3843.9071982664063	3843.9071982664063	3843.9071982664063	3843.9071982664063	3843.9071982664063	3843.9071982664063	3843.9071982664063	3843.9071982664063	3843.9071982664063	3843.9071982664063	3843.9071982664063	3843.9071982664063	3843.9071982664063	3843.9071982664063	3843.9071982664063	3843.9071982664063	3843.9071982664063
3843.9071982664063	3843.9071982664063	3843.9071982664063	3843.9071982664063	3843.9071982664063	3843.9071982664063	3843.9071982664063	3843.9071982664063	3843.9071982664063	3843.9071982664063	3843.9071982664063	3843.9071982664063	3843.9071982664063	3843.9071982664063	3843.9071982664063	3843.9071982664063	3843.9071982664063	3843.9071982664063	3843.9071982664063	3843.9071982664063	3843.9071982664063	3843.9071982664063	3843.9071982664063	3843.9071982664063	3843.9071982664063	3843.9071982664063	3843.9071982664063	3843.9071982664063	3843.9071982664063	3843.9071982664063
3843.9071982664063	3843.9071982664063	3843.9071982664063	3843.9071982664063	3843.9071982664063	3843.9071982664063	3843.9071982664063	3843.9071982664063	3843.9071982664063	3843.9071982664063	3843.9071982664063	3843.9071982664063	3843.9071982664063	3843.9071982664063	3843.9071982664063	3843.9071982664063	3843.9071982664063	3843.9071982664063	3843.9071982664063	3843.9071982664063	3843.9071982664063	3843.9071982664063	3843.9071982664063	3843.9071982664063	3843.9071982664063	3843.9071982664063	3843.9071982664063	3843.9071982664063	3843.9071982664063	3843.9071982664063
3843.9071982664063	3843.9071982664063	3843.9071982664063	3843.9071982664063	3843.9071982664063	3843.9071982664063	3843.9071982664063	3843.9071982664063	3843.9071982664063	3843.9071982664063	3843.9071982664063	3843.9071982664063	3843.9071982664063	3843.9071982664063	3843.9071982664063	3843.9071982664063	3843.9071982664063	3843.9071982664063	3843.9071982664063	3843.9071982664063	3843.9071982664063	3843.9071982664063	3843.9071982664063	3843.9071982664063	3843.9071982664063	3843.9071982664063	3843.9071982664063	3843.9071982664063	3843.9071982664063	3843.9071982664063
3843.9071982664063	3843.9071982664063	3843.9071982664063	3843.9071982664063	3843.9071982664063	3843.9071982664063	3843.9071982664063	3843.9071982664063	3843.9071982664063	3843.9071982664063	3843.9071982664063	3843.9071982664063	3843.9071982664063	3843.9071982664063	3843.9071982664063	3843.9071982664063	3843.9071982664063	3843.9071982664063	3843.9071982664063	3843.9071982664063	3843.9071982664063	3843.9071982664063	3843.9071982664063	3843.9071982664063	3843.9071982664063	3843.9071982664063	3843.9071982664063	3843.9071982664063	3843.9071982664063	3843.9071982664063
3843.9071982664063	3843.9071982664063	3843.9071982664063	3843.9071982664063	3843.9071982664063	3843.9071982664063	3843.9071982664063	3843.9071982664063	3843.9071982664063	3843.9071982664063	3843.9071982664063	3843.9071982664063	3843.9071982664063	3843.9071982664063	3843.9071982664063	3843.9071982664063	3843.9071982664063	3843.9071982664063	3843.9071982664063	3843.9071982664063	3843.9071982664063	3843.9071982664063	3843.9071982664063	3843.9071982664063	3843.9071982664063	3843.9071982664063	3843.9071982664063	3843.9071982664063	3843.9071982664063	3843.9071982664063
3843.9071982664063	3843.9071982664063	3843.9071982664063	3843.9071982664063	3843.9071982664063	3843.9071982664063	3843.9071982664063	3843.9071982664063	3843.9071982664063	3843.9071982664063	3843.9071982664063	3843.9071982664063	3843.9071982664063	3843.9071982664063	3843.9071982664063	3843.9071982664063	3843.9071982664063	3843.9071982664063	3843.9071982664063	3843.9071982664063	3843.9071982664063	3843.9071982664063	3843.9071982664063	3843.9071982664063	3843.9071982664063	3843.9071982664063	3843.9071982664063	3843.9071982664063	3843.9071982664063	3843.9071982664063
3843.9071982664063	3843.9071982664063	3843.9071982664063	3843.9071982664063	3843.9071982664063	3843.9071982664063	3843.9071982664063	3843.9071982664063	3843.9071982664063	3843.9071982664063	3843.9071982664063	3843.9071982664063	3843.9071982664063	3843.9071982664063	3843.9071982664063	3843.9071982664063	3843.9071982664063	3843.9071982664063	3843.9071982664063	3843.9071982664063	3843.9071982664063	3843.9071982664063	3843.9071982664063	3843.9071982664063	3843.9071982664063	3843.9071982664063	3843.9071982664063	3843.9071982664063	3843.9071982664063	3843.9071982664063
3843.9071982664063	3843.9071982664063	3843.9071982664063	3843.9071982664063	3843.9071982664063	3843.9071982664063	3843.9071982664063	3843.9071982664063	3843.9071982664063	3843.9071982664063	3843.9071982664063	3843.9071982664063	3843.9071982664063	3843.9071982664063	3843.9071982664063	3843.9071982664063	3843.9071982664063	3843.9071982664063	3843.9071982664063	3843.9071982664063	3843.9071982664063	3843.9071982664063	3843.9071982664063	3843.9071982664063	3843.9071982664063	3843.9071982664063	3843.9071982664063	3843.9071982664063	3843.9071982664063	3843.9071982664063
3843.9071982664063	3843.9071982664063	3843.9071982664063	3843.9071982664063	3843.9071982664063	3843.9071982664063	3843.9071982664063	3843.9071982664063	3843.9071982664063	3843.9071982664063	3843.9071982664063	3843.9071982664063	3843.9071982664063	3843.9071982664063	3843.9071982664063	3843.9071982664063	3843.9071982664063	3843.9071982664063	3843.9071982664063	3843.9071982664063	3843.9071982664063	3843.9071982664063	3843.9071982664063	3843.9071982664063	3843.9071982664063	3843.9071982664063	3843.9071982664063	3843.9071982664063	3843.9071982664063	3843.9071982664063
3843.9071982664063	3843.9071982664063	3843.9071982664063	3843.9071982664063	3843.9071982664063	3843.9071982664063	3843.9071982664063	3843.9071982664063	3843.9071982664063	3843.9071982664063	3843.9071982664063	3843.9071982664063	3843.9071982664063	3843.9071982664063	3843.9071982664063	3843.9071982664063	3843.9071982664063	3843.9071982664063	3843.9071982664063	3843.9071982664063	3843.9071982664063	3843.9071982664063	3843.9071982664063	3843.9071982664063	3843.9071982664063	3843.9071982664063	3843.9071982664063	3843.9071982664063	3843.9071982664063	3843.9071982664063
3843.9071982664063	3843.9071982664063	3843.9071982664063	3843.9071982664063	3843.9071982664063	3843.9071982664063	3843.9071982664063	3843.9071982664063	3843.9071982664063	3843.9071982664063	3843.9071982664063	3843.9071982664063	3843.9071982664063	3843.9071982664063	3843.9071982664063	3843.9071982664063	3843.9071982664063	3843.9071982664063	3843.9071982664063	3843.9071982664063	3843.9071982664063	3843.9071982664063	3843.9071982664063	3843.9071982664063	3843.9071982664063	3843.9071982664063	3843.9071982664063	3843.9071982664063	3843.9071982664063	3843.9071982664063
3843.9071982664063	3843.9071982664063	3843.9071982664063	3843.9071982664063	3843.9071982664063	3843.9071982664063	3843.9071982664063	3843.9071982664063	3843.9071982664063	3843.9071982664063	3843.9071982664063	3843.9071982664063	3843.9071982664063	3843.9071982664063	3843.9071982664063	3843.9071982664063	3843.9071982664063	3843.9071982664063	3843.9071982664063	3843.9071982664063	3843.9071982664063	3843.9071982664063	3843.9071982664063	3843.9071982664063	3843.9071982664063	3843.9071982664063	3843.9071982664063	3843.9071982664063	3843.9071982664063	3843.9071982664063
3843.9071982664063	3843.9071982664063	3843.9071982664063	3843.9071982664063	3843.9071982664063	3843.9071982664063	3843.9071982664063	3843.9071982664063	3843.9071982664063	3843.9071982664063	3843.9071982664063	3843.9071982664063	3843.9071982664063	3843.9071982664063	3843.9071982664063	3843.9071982664063	3843.9071982664063	3843.9071982664063	3843.9071982664063	3843.9071982664063	3843.9071982664063	3843.9071982664063	3843.9071982664063	3843.9071982664063	3843.9071982664063	3843.9071982664063	3843.9071982664063	3843.9071982664063	3843.9071982664063	3843.9071982664063
3843.9071982664063	3843.9071982664063	3843.9071982664063	3843.9071982664063	3843.9071982664063	3843.9071982664063	3843.9071982664063	3843.9071982664063	3843.9071982664063	3843.9071982664063	3843.9071982664063	3843.9071982664063	3843.9071982664063	3843.9071982664063	3843.9071982664063	3843.9071982664063	3843.9071982664063	3843.9071982664063	3843.9071982664063	3843.9071982664063	3843.9071982664063	3843.9071982664063	3843.9071982664063	3843.9071982664063	3843.9071982664063	3843.9071982664063	3843.9071982664063	3843.9071982664063	3843.9071982664063	3843.9071982664063
3843.9071982664063	3843.9071982664063	3843.9071982664063	3843.9071982664063	3843.9071982664063	3843.9071982664063	3843.9071982664063	3843.9071982664063	3843.9071982664063	3843.9071982664063	3843.9071982664063	3843.9071982664063	3843.9071982664063	3843.9071982664063	3843.9071982664063	3843.9071982664063	3843.9071982664063	3843.9071982664063	3843.9071982664063	3843.9071982664063	3843.9071982664063	3843.9071982664063	3843.9071982664063	3843.9071982664063	3843.9071982664063	3843.9071982664063	3843.9071982664063	3843.9071982664063	3843.9071982664063	3843.9071982664063
3843.9071982664063	3843.9071982664063	3843.9071982664063	3843.9071982664063	3843.9071982664063	3843.9071982664063	3843.9071982664063	3843.9071982664063	3843.9071982664063	3843.9071982664063	3843.9071982664063	3843.9071982664063	3843.9071982664063	3843.9071982664063	3843.9071982664063	3843.9071982664063	3843.9071982664063	3843.9071982664063	3843.9071982664063	3843.9071982664063	3843.9071982664063	3843.9071982664063	3843.9071982664063	3843.9071982664063	3843.9071982664063	3843.9071982664063	3843.9071982664063	3843.9071982664063	3843.9071982664063	3843.9071982664063
3843.9071982664063	3843.9071982664063	3843.9071982664063	3843.9071982664063	3843.9071982664063	3843.9071982664063	3843.9071982664063	3843.9071982664063	3843.9071982664063	3843.9071982664063	3843.9071982664063	3843.9071982664063	3843.9071982664063	3843.9071982664063	3843.9071982664063	3843.9071982664063	3843.9071982664063	3843.9071982664063	3843.9071982664063	3843.9071982664063	3843.9071982664063	3843.9071982664063	3843.9071982664063	3843.9071982664063	3843.9071982664063	3843.9071982664063	3843.9071982664063	3843.9071982664063	3843.9071982664063	3843.9071982664063
3843.9071982664063	3843.9071982664063	3843.9071982664063	3843.9071982664063	3843.9071982664063	3843.9071982664063	3843.9071982664063	3843.9071982664063	3843.9071982664063	3843.9071982664063	3843.9071982664063	3843.9071982664063	3843.9071982664063	3843.9071982664063	3843.9071982664063	3843.9071982664063	3843.9071982664063	3843.9071982664063	3843.9071982664063	3843.9071982664063	3843.9071982664063	3843.9071982664063	3843.9071982664063	3843.9071982664063	3843.9071982664063	3843.9071982664063	3843.9071982664063	3843.9071982664063	3843.9071982664063	3843.9071982664063
3843.9071982664063	3843.9071982664063	3843.9071982664063	3843.9071982664063	3843.9071982664063	3843.9071982664063	3843.9071982664063	3843.9071982664063	3843.9071982664063	3843.9071982664063	3843.9071982664063	3843.9071982664063	3843.9071982664063	3843.9071982664063	3843.9071982664063	3843.9071982664063	3843.9071982664063	3843.9071982664063	3843.9071982664063	3843.9071982664063	3843.9071982664063	3843.9071982664063	3843.9071982664063	3843.9071982664063	3843.9071982664063	3843.9071982664063	3843.9071982664063	3843.9071982664063	3843.9071982664063	3843.9071982664063
3843.9071982664063	3843.9071982664063	3843.9071982664063	3843.9071982664063	3843.9071982664063	3843.9071982664063	3843.9071982664063	3843.9071982664063	3843.9071982664063	3843.9071982664063	3843.9071982664063	3843.9071982664063	3843.9071982664063	3843.9071982664063	3843.9071982664063	3843.9071982664063	3843.9071982664063	3843.9071982664063	3843.9071982664063	3843.9071982664063	3843.9071982664063	3843.9071982664063	3843.9071982664063	3843.9071982664063	3843.9071982664063	3843.9071982664063	3843.9071982664063	3843.9071982664063	3843.9071982664063	3843.9071982664063
3843.9071982664063	3843.9071982664063	3843.9071982664063	3843.9071982664063	3843.9071982664063	3843.9071982664063	3843.9071982664063	3843.9071982664063	3843.9071982664063	3843.9071982664063	3843.9071982664063	3843.9071982664063	3843.9071982664063	3843.9071982664063	3843.9071982664063	3843.9071982664063	3843.9071982664063	3843.9071982664063	3843.9071982664063	3843.9071982664063	3843.9071982664063	3843.9071982664063	3843.9071982664063	3843.9071982664063	3843.9071982664063	3843.9071982664063	3843.9071982664063	3843.9071982664063	3843.9071982664063	3843.9071982664063
3843.9071982664063	3843.9071982664063	3843.9071982664063	3843.9071982664063	3843.9071982664063	3843.9071982664063	3843.9071982664063	3843.9071982664063	3843.9071982664063	3843.9071982664063	3843.9071982664063	3843.9071982664063	3843.9071982664063	3843.9071982664063	3843.9071982664063	3843.9071982664063	3843.9071982664063	3843.9071982664063	3843.9071982664063	3843.9071982664063	3843.9071982664063	3843.9071982664063	3843.9071982664063	3843.9071982664063	3843.9071982664063	3843.9071982664063	3843.9071982664063	3843.9071982664063	3843.9071982664063	3843.9071982664063
3843.9071982664063	3843.9071982664063	3843.9071982664063	3843.9071982664063	3843.9071982664063	3843.9071982664063	3843.9071982664063	3843.9071982664063	3843.9071982664063	3843.9071982664063	3843.9071982664063	3843.9071982664063	3843.9071982664063	3843.9071982664063	3843.9071982664063	3843.9071982664063	3843.9071982664063	3843.9071982664063	3843.9071982664063	3843.9071982664063	3843.9071982664063	3843.9071982664063	3843.9071982664063	3843.9071982664063	3843.9071982664063	3843.9071982664063	3843.9071982664063	3843.9071982664063	3843.9071982664063	3843.9071982664063
3843.9071982664063	3843.9071982664063	3843.9071982664063	3843.9071982664063	3843.9071982664063	3843.9071982664063	3843.9071982664063	3843.9071982664063	3843.9071982664063	3843.9071982664063	3843.9071982664063	3843.9071982664063	3843.9071982664063	3843.9071982664063	3843.9071982664063	3843.9071982664063	3843.9071982664063	3843.9071982664063	3843.9071982664063	3843.9071982664063	3843.9071982664063	3843.9071982664063	3843.9071982664063	3843.9071982664063	3843.9071982664063	3843.9071982664063	3843.9071982664063	3843.9071982664063	3843.9071982664063	3843.9071982664063
3843.9071982664063	3843.9071982664063	3843.9071982664063	3843.9071982664063	3843.9071982664063	3843.9071982664063	3843.9071982664063	3843.9071982664063	3843.9071982664063	3843.9071982664063	3843.9071982664063	3843.9071982664063	3843.9071982664063	3843.9071982664063	3843.9071982664063	3843.9071982664063	3843.9071982664063	3843.9071982664063	3843.9071982664063	3843.9071982664063	3843.9071982664063	3843.9071982664063	3843.9071982664063	3843.9071982664063	3843.9071982664063	3843.9071982664063	3843.9071982664063	3843.9071982664063	3843.9071982664063	3843.9071982664063
3843.9071982664063	3843.9071982664063	3843.9071982664063	3843.9071982664063	3843.9071982664063	3843.9071982664063	3843.9071982664063	3843.9071982664063	3843.9071982664063	3843.9071982664063	3843.9071982664063	3843.9071982664063	3843.9071982664063	3843.9071982664063	3843.9071982664063	3843.9071982664063	3843.9071982664063	3843.9071982664063	3843.9071982664063	3843.9071982664063	3843.9071982664063	3843.9071982664063	3843.9071982664063	3843.9071982664063	3843.9071982664063	3843.9071982664063	3843.9071982664063	3843.9071982664063	3843.9071982664063	3843.9071982664063
3843.9071982664063	3843.9071982664063	3843.9071982664063	3843.9071982664063	3843.9071982664063	3843.9071982664063	3843.9071982664063	3843.9071982664063	3843.9071982664063	3843.9071982664063	3843.9071982664063	3843.9071982664063	3843.9071982664063	3843.9071982664063	3843.9071982664063	3843.9071982664063	3843.9071982664063	3843.9071982664063	3843.9071982664063	3843.9071982664063	3843.9071982664063	3843.9071982664063	3843.9071982664063	3843.9071982664063	3843.9071982664063	3843.9071982664063	3843.9071982664063	3843.9071982664063	3843.9071982664063	3843.9071982664063
3843.9071982664063	3843.9071982664063	3843.9071982664063	3843.9071982664063	3843.9071982664063	3843.9071982664063	3843.9071982664063	3843.9071982664063	3843.9071982664063	3843.9071982664063	3843.9071982664063	3843.9071982664063	3843.9071982664063	3843.9071982664063	3843.9071982664063	3843.9071982664063	3843.9071982664063	3843.9071982664063	3843.9071982664063	3843.9071982664063	3843.9071982664063	3843.9071982664063	3843.9071982664063	3843.9071982664063	3843.9071982664063	3843.9071982664063	3843.9071982664063	3843.9071982664063	3843.9071982664063	3843.9071982664063
3843.9071982664063	3843.9071982664063	3843.9071982664063	3843.9071982664063	3843.9071982664063	3843.9071982664063	3843.9071982664063	3843.9071982664063	3843.9071982664063	3843.9071982664063	3843.9071982664063	3843.9071982664063	3843.9071982664063	3843.9071982664063	3843.9071982664063	3843.9071982664063	3843.9071982664063	3843.9071982664063	3843.9071982664063	3843.9071982664063	3843.9071982664063	3843.9071982664063	3843.9071982664063	3843.9071982664063	3843.9071982664063	3843.9071982664063	3843.9071982664063	3843.9071982664063	3843.9071982664063	3843.9071982664063
3843.9071982664063	3843.9071982664063	3843.9071982664063	3843.9071982664063	3843.9071982664063	3843.9071982664063	3843.9071982664063	3843.9071982664063	3843.9071982664063	3843.9071982664063	3843.9071982664063	3843.9071982664063	3843.9071982664063	3843.9071982664063	3843.9071982664063	3843.9071982664063	3843.9071982664063	3843.9071982664063	3843.9071982664063	3843.9071982664063	3843.9071982664063	3843.9071982664063	3843.9071982664063	3843.9071982664063	3843.9071982664063	3843.9071982664063	3843.9071982664063	3843.9071982664063	3843.9071982664063	3843.9071982664063
3843.9071982664063	3843.9071982664063	3843.9071982664063	3843.9071982664063	3843.9071982664063	3843.9071982664063	3843.9071982664063	3843.9071982664063	3843.9071982664063	3843.9071982664063	3843.9071982664063	3843.9071982664063	3843.9071982664063	3843.9071982664063	3843.9071982664063	3843.9071982664063	3843.9071982664063	3843.9071982664063	3843.9071982664063	3843.9071982664063	3843.9071982664063	3843.9071982664063	3843.9071982664063	3843.9071982664063	3843.9071982664063	3843.9071982664063	3843.9071982664063	3843.9071982664063	3843.9071982664063	3843.9071982664063
3843.9071982664063	3843.9071982664063	3843.9071982664063	3843.9071982664063	3843.9071982664063	3843.9071982664063	3843.9071982664063	3843.9071982664063	3843.9071982664063	3843.9071982664063	3843.9071982664063	3843.9071982664063	3843.9071982664063	3843.9071982664063	3843.9071982664063	3843.9071982664063	3843.9071982664063	3843.9071982664063	3843.9071982664063	3843.9071982664063	3843.9071982664063	3843.9071982664063	3843.9071982664063	3843.9071982664063	3843.9071982664063	3843.9071982664063	3843.9071982664063	3843.9071982664063	3843.9071982664063	3843.9071982664063
3843.9071982664063	3843.9071982664063	3843.9071982664063	3843.9071982664063	3843.9071982664063	3843.9071982664063	3843.9071982664063	3843.9071982664063	3843.9071982664063	3843.9071982664063	3843.9071982664063	3843.9071982664063	3843.9071982664063	3843.9071982664063	3843.9071982664063	3843.9071982664063	3843.9071982664063	3843.9071982664063	3843.9071982664063	3843.9071982664063	3843.9071982664063	3843.9071982664063	3843.9071982664063	3843.9071982664063	3843.9071982664063	3843.9071982664063	3843.9071982664063	3843.9071982664063	3843.9071982664063	3843.9071982664063
3843.9071982664063	3843.9071982664063	3843.9071982664063	3843.9071982664063	3843.9071982664063	3843.9071982664063	3843.9071982664063	3843.9071982664063	3843.9071982664063	3843.9071982664063	3843.9071982664063	3843.9071982664063	3843.9071982664063	3843.9071982664063	3843.9071982664063	3843.9071982664063	3843.9071982664063	3843.9071982664063	3843.9071982664063	3843.9071982664063	3843.9071982664063	3843.9071982664063	3843.9071982664063	3843.9071982664063	3843.9071982664063	3843.9071982664063	3843.9071982664063	3843.9071982664063	3843.9071982664063	3843.9071982664063
3843.9071982664063	3843.9071982664063	3843.9071982664063	3843.9071982664063	3843.9071982664063	3843.9071982664063	3843.9071982664063	3843.9071982664063	3843.9071982664063	3843.9071982664063	3843.9071982664063	3843.9071982664063	3843.9071982664063	3843.9071982664063	3843.9071982664063	3843.9071982664063	3843.9071982664063	3843.9071982664063	3843.9071982664063	3843.9071982664063	3843.9071982664063	3843.9071982664063	3843.9071982664063	3843.9071982664063	3843.9071982664063	3843.9071982664063	3843.9071982664063	3843.9071982664063	3843.9071982664063	3843.9071982664063
3843.9071982664063	3843.9071982664063	3843.9071982664063	3843.9071982664063	3843.9071982664063	3843.9071982664063	3843.9071982664063	3843.9071982664063	3843.9071982664063	3843.9071982664063	3843.9071982664063	3843.9071982664063	3843.9071982664063	3843.9071982664063	3843.9071982664063	3843.9071982664063	3843.9071982664063	3843.9071982664063	3843.9071982664063	3843.9071982664063	3843.9071982664063	3843.9071982664063	3843.9071982664063	3843.9071982664063	3843.9071982664063	3843.9071982664063	3843.9071982664063	3843.9071982664063	3843.9071982664063	3843.9071982664063
3843.9071982664063	3843.9071982664063	3843.9071982664063	3843.9071982664063	3843.9071982664063	3843.9071982664063	3843.9071982664063	3843.9071982664063	3843.9071982664063	3843.9071982664063	3843.9071982664063	3843.9071982664063	3843.9071982664063	3843.9071982664063	3843.9071982664063	3843.9071982664063	3843.9071982664063	3843.9071982664063	3843.9071982664063	3843.9071982664063	3843.9071982664063	3843.9071982664063	3843.9071982664063	3843.9071982664063	3843.9071982664063	3843.9071982664063	3843.9071982664063	3843.9071982664063	3843.9071982664063	3843.9071982664063
3843.9071982664063	3843.9071982664063	3843.9071982664063	3843.9071982664063	3843.9071982664063	3843.9071982664063	3843.9071982664063	3843.9071982664063	3843.9071982664063	3843.9071982664063	3843.9071982664063	3843.9071982664063	3843.9071982664063	3843.9071982664063	3843.9071982664063	3843.9071982664063	3843.9071982664063	3843.9071982664063	3843.9071982664063	3843.9071982664063	3843.9071982664063	3843.9071982664063	3843.9071982664063	3843.9071982664063	3843.9071982664063	3843.9071982664063	3843.9071982664063	3843.9071982664063	3843.9071982664063	3843.9071982664063
3843.9071982664063	3843.9071982664063	3843.9071982664063	3843.9071982664063	3843.9071982664063	3843.9071982664063	3843.9071982664063	3843.9071982664063	3843.9071982664063	3843.9071982664063	3843.9071982664063	3843.9071982664063	3843.9071982664063	3843.9071982664063	3843.9071982664063	3843.9071982664063	3843.9071982664063	3843.9071982664063	3843.9071982664063	3843.9071982664063	3843.9071982664063	3843.9071982664063	3843.9071982664063	3843.9071982664063	3843.9071982664063	3843.9071982664063	3843.9071982664063	3843.9071982664063	3843.9071982664063	3843.9071982664063
3843.9071982664063	3843.9071982664063	3843.9071982664063	3843.9071982664063	3843.9071982664063	3843.9071982664063	3843.9071982664063	3843.9071982664063	3843.9071982664063	3843.9071982664063	3843.9071982664063	3843.9071982664063	3843.9071982664063	3843.9071982664063	3843.9071982664063	3843.9071982664063	3843.9071982664063	3843.9071982664063	3843.9071982664063	3843.9071982664063	3843.9071982664063	3843.9071982664063	3843.9071982664063	3843.9071982664063	3843.9071982664063	3843.9071982664063	3843.9071982664063	3843.9071982664063	3843.9071982664063	3843.9071982664063
3843.9071982664063	3843.9071982664063	3843.9071982664063	3843.9071982664063	3843.9071982664063	3843.9071982664063	3843.9071982664063	3843.9071982664063	3843.9071982664063	3843.9071982664063	3843.9071982664063	3843.9071982664063	3843.9071982664063	3843.9071982664063	3843.9071982664063	3843.9071982664063	3843.9071982664063	3843.9071982664063	3843.9071982664063	3843.9071982664063	3843.9071982664063	3843.9071982664063	3843.9071982664063	3843.9071982664063	3843.9071982664063	3843.9071982664063	3843.9071982664063	3843.9071982664063	3843.9071982664063	3843.9071982664063
3843.9071982664063	3843.9071982664063	3843.9071982664063	3843.9071982664063	3843.9071982664063	3843.9071982664063	3843.9071982664063	3843.9071982664063	3843.9071982664063	3843.9071982664063	3843.9071982664063	3843.9071982664063	3843.9071982664063	3843.9071982664063	3843.9071982664063	3843.9071982664063	3843.9071982664063	3843.9071982664063	3843.9071982664063	3843.9071982664063	3843.9071982664063	3843.9071982664063	3843.9071982664063	3843.9071982664063	3843.9071982664063	3843.9071982664063	3843.9071982664063	3843.9071982664063	3843.9071982664063	3843.9071982664063
3843.9071982664063	3843.9071982664063	3843.9071982664063	3843.9071982664063	3843.9071982664063	3843.9071982664063	3843.9071982664063	3843.9071982664063	3843.9071982664063	3843.9071982664063	3843.9071982664063	3843.9071982664063	3843.9071982664063	3843.9071982664063	3843.9071982664063	3843.9071982664063	3843.9071982664063	3843.9071982664063	3843.9071982664063	3843.9071982664063	3843.9071982664063	3843.9071982664063	3843.9071982664063	3843.9071982664063	3843.9071982664063	3843.9071982664063	3843.9071982664063	3843.9071982664063	3843.9071982664063	3843.9071982664063
3843.9071982664063	3843.9071982664063	3843.9071982664063	3843.9071982664063	3843.9071982664063	3843.9071982664063	3843.9071982664063	3843.9071982664063	3843.9071982664063	3843.9071982664063	3843.9071982664063	3843.9071982664063	3843.9071982664063	3843.9071982664063	3843.9071982664063	3843.9071982664063	3843.9071982664063	3843.9071982664063	3843.9071982664063	3843.9071982664063	3843.9071982664063	3843.9071982664063	3843.9071982664063	3843.9071982664063	3843.9071982664063	3843.9071982664063	3843.9071982664063	3843.9071982664063	3843.9071982664063	3843.9071982664063
3843.9071982664063	3843.9071982664063	3843.9071982664063	3843.9071982664063	3843.9071982664063	3843.9071982664063	3843.9071982664063	3843.9071982664063	3843.9071982664063	3843.9071982664063	3843.9071982664063	3843.9071982664063	3843.9071982664063	3843.9071982664063	3843.9071982664063	3843.9071982664063	3843.9071982664063	3843.9071982664063	3843.9071982664063	3843.9071982664063	3843.9071982664063	3843.9071982664063	3843.9071982664063	3843.9071982664063	3843.9071982664063	3843.9071982664063	3843.9071982664063	3843.9071982664063	3843.9071982664063	3843.9071982664063
3843.9071982664063	3843.9071982664063	3843.9071982664063	3843.9071982664063	3843.9071982664063	3843.9071982664063	3843.9071982664063	3843.9071982664063	3843.9071982664063	3843.9071982664063	3843.9071982664063	3843.9071982664063	3843.9071982664063	3843.9071982664063	3843.9071982664063	3843.9071982664063	3843.9071982664063	3843.9071982664063	3843.9071982664063	3843.9071982664063	3843.9071982664063	3843.9071982664063	3843.9071982664063	3843.9071982664063	3843.9071982664063	3843.9071982664063	3843.9071982664063	3843.9071982664063	3843.9071982664063	3843.9071982664063
3843.9071982664063	3843.9071982664063	3843.9071982664063	3843.9071982664063	3843.9071982664063	3843.9071982664063	3843.9071982664063	3843.9071982664063	3843.9071982664063	3843.9071982664063	3843.9071982664063	3843.9071982664063	3843.9071982664063	3843.9071982664063	3843.9071982664063	3843.9071982664063	3843.9071982664063	3843.9071982664063	3843.9071982664063	3843.9071982664063	3843.9071982664063	3843.9071982664063	3843.9071982664063	3843.9071982664063	3843.9071982664063	3843.9071982664063	3843.9071982664063	3843.9071982664063	3843.9071982664063	3843.9071982664063
3843.9071982664063	3843.9071982664063	3843.9071982664063	3843.9071982664063	3843.9071982664063	3843.9071982664063	3843.9071982664063	3843.9071982664063	3843.9071982664063	3843.9071982664063	3843.9071982664063	3843.9071982664063	3843.9071982664063	3843.9071982664063	3843.9071982664063	3843.9071982664063	3843.9071982664063	3843.9071982664063	3843.9071982664063	3843.9071982664063	3843.9071982664063	3843.9071982664063	3843.9071982664063	3843.9071982664063	3843.9071982664063	3843.9071982664063	3843.9071982664063	3843.9071982664063	3843.9071982664063	3843.9071982664063
3843.9071982664063	3843.9071982664063	3843.9071982664063	3843.9071982664063	3843.9071982664063	3843.9071982664063	3843.9071982664063	3843.9071982664063	3843.9071982664063	3843.9071982664063	3843.9071982664063	3843.9071982664063	3843.9071982664063	3843.9071982664063	3843.9071982664063	3843.9071982664063	3843.9071982664063	3843.9071982664063	3843.9071982664063	3843.9071982664063	3843.9071982664063	3843.9071982664063	3843.9071982664063	3843.9071982664063	3843.9071982664063	3843.9071982664063	3843.9071982664063	3843.9071982664063	3843.9071982664063	3843.9071982664063
3843.9071982664063	3843.9071982664063	3843.9071982664063	3843.9071982664063	3843.9071982664063	3843.9071982664063	3843.9071982664063	3843.9071982664063	3843.9071982664063	3843.9071982664063	3843.9071982664063	3843.9071982664063	3843.9071982664063	3843.9071982664063	3843.9071982664063	3843.9071982664063	3843.9071982664063	3843.9071982664063	3843.9071982664063	3843.9071982664063	3843.9071982664063	3843.9071982664063	3843.9071982664063	3843.9071982664063	3843.9071982664063	3843.9071982664063	3843.9071982664063	3843.9071982664063	3843.9071982664063	3843.9071982664063
3843.9071982664063	3843.9071982664063	3843.9071982664063	3843.9071982664063	3843.9071982664063	3843.9071982664063	3843.9071982664063	3843.9071982664063	3843.9071982664063	3843.9071982664063	3843.9071982664063	3843.9071982664063	3843.9071982664063	3843.9071982664063	3843.9071982664063	3843.9071982664063	3843.9071982664063	3843.9071982664063	3843.9071982664063	3843.9071982664063	3843.9071982664063	3843.9071982664063	3843.9071982664063	3843.9071982664063	3843.9071982664063	3843.9071982664063	3843.9071982664063	3843.9071982664063	3843.9071982664063	3843.9071982664063
3843.9071982664063	3843.9071982664063	3843.9071982664063	3843.9071982664063	3843.9071982664063	3843.9071982664063	3843.9071982664063	3843.9071982664063	3843.9071982664063	3843.9071982664063	3843.9071982664063	3843.9071982664063	3843.9071982664063	3843.9071982664063	3843.9071982664063	3843.9071982664063	3843.9071982664063	3843.9071982664063	3843.9071982664063	3843.9071982664063	3843.9071982664063	3843.9071982664063	3843.9071982664063	3843.9071982664063	3843.9071982664063	3843.9071982664063	3843.9071982664063	3843.9071982664063	3843.9071982664063	3843.9071982664063
3843.9071982664063	3843.9071982664063	3843.9071982664063	3843.9071982664063	3843.9071982664063	3843.9071982664063	3843.9071982664063	3843.9071982664063	3843.9071982664063	3843.9071982664063	3843.9071982664063	3843.9071982664063	3843.9071982664063	3843.9071982664063	3843.9071982664063	3843.9071982664063	3843.9071982664063	3843.9071982664063	3843.9071982664063	3843.9071982664063	3843.9071982664063	3843.9071982664063	3843.9071982664063	3843.9071982664063	3843.9071982664063	3843.9071982664063	3843.9071982664063	3843.9071982664063	3843.9071982664063	3843.9071982664063
3843.9071982664063	3843.9071982664063	3843.9071982664063	3843.9071982664063	3843.9071982664063	3843.9071982664063	3843.9071982664063	3843.9071982664063	3843.9071982664063	3843.9071982664063	3843.9071982664063	3843.9071982664063	3843.9071982664063	3843.9071982664063	3843.9071982664063	3843.9071982664063	3843.9071982664063	3843.9071982664063	3843.9071982664063	3843.9071982664063	3843.9071982664063	3843.9071982664063	3843.9071982664063	3843.9071982664063	3843.9071982664063	3843.9071982664063	3843.9071982664063	3843.9071982664063	3843.9071982664063	3843.9071982664063
3843.9071982664063	3843.9071982664063	3843.9071982664063	3843.9071982664063	3843.9071982664063	3843.9071982664063	3843.9071982664063	3843.9071982664063	3843.9071982664063	3843.9071982664063	3843.9071982664063	3843.9071982664063	3843.9071982664063	3843.9071982664063	3843.9071982664063	3843.9071982664063	3843.9071982664063	3843.9071982664063	3843.9071982664063	3843.9071982664063	3843.9071982664063	3843.9071982664063	3843.9071982664063	3843.9071982664063	3843.9071982664063	3843.9071982664063	3843.9071982664063	3843.9071982664063	3843.9071982664063	3843.9071982664063
3843.9071982664063	3843.9071982664063	3843.9071982664063	3843.9071982664063	3843.9071982664063	3843.9071982664063	3843.9071982664063	3843.9071982664063	3843.9071982664063	3843.9071982664063	3843.9071982664063	3843.9071982664063	3843.9071982664063	3843.9071982664063	3843.9071982664063	3843.9071982664063	3843.9071982664063	3843.9071982664063	3843.9071982664063	3843.9071982664063	3843.9071982664063	3843.9071982664063	3843.9071982664063	3843.9071982664063	3843.9071982664063	3843.9071982664063	3843.9071982664063	3843.9071982664063	3843.9071982664063	3843.9071982664063
3843.9071982664063	3843.9071982664063	3843.9071982664063	3843.9071982664063	3843.9071982664063	3843.9071982664063	3843.9071982664063	3843.9071982664063	3843.9071982664063	3843.9071982664063	3843.9071982664063	3843.9071982664063	3843.9071982664063	3843.9071982664063	3843.9071982664063	3843.9071982664063	3843.9071982664063	3843.9071982664063	3843.9071982664063	3843.9071982664063	3843.9071982664063	3843.9071982664063	3843.9071982664063	3843.9071982664063	3843.9071982664063	3843.9071982664063	3843.9071982664063	3843.9071982664063	3843.9071982664063	3843.9071982664063
3843.9071982664063	3843.9071982664063	3843.9071982664063	3843.9071982664063	3843.9071982664063	3843.9071982664063	3843.9071982664063	3843.9071982664063	3843.9071982664063	3843.9071982664063	3843.9071982664063	3843.9071982664063	3843.9071982664063	3843.9071982664063	3843.9071982664063	3843.9071982664063	3843.9071982664063	3843.9071982664063	3843.9071982664063	3843.9071982664063	3843.9071982664063	3843.9071982664063	3843.9071982664063	3843.9071982664063	3843.9071982664063	3843.9071982664063	3843.9071982664063	3843.9071982664063	3843.9071982664063	3843.9071982664063
3843.9071982664063	3843.9071982664063	3843.9071982664063	3843.9071982664063	3843.9071982664063	3843.9071982664063	3843.9071982664063	3843.9071982664063	3843.9071982664063	3843.9071982664063	3843.9071982664063	3843.9071982664063	3843.9071982664063	3843.9071982664063	3843.9071982664063	3843.9071982664063	3843.9071982664063	3843.9071982664063	3843.9071982664063	3843.9071982664063	3843.9071982664063	3843.9071982664063	3843.9071982664063	3843.9071982664063	3843.9071982664063	3843.9071982664063	3843.9071982664063	3843.9071982664063	3843.9071982664063	3843.9071982664063
3843.9071982664063	3843.9071982664063	3843.9071982664063	3843.9071982664063	3843.9071982664063	3843.9071982664063	3843.9071982664063	3843.9071982664063	3843.9071982664063	3843.9071982664063	3843.9071982664063	3843.9071982664063	3843.9071982664063	3843.9071982664063	3843.9071982664063	3843.9071982664063	3843.9071982664063	3843.9071982664063	3843.9071982664063	3843.9071982664063	3843.9071982664063	3843.9071982664063	3843.9071982664063	3843.9071982664063	3843.9071982664063	3843.9071982664063	3843.9071982664063	3843.9071982664063	3843.9071982664063	3843.9071982664063
3843.9071982664063	3843.9071982664063	3843.9071982664063	3843.9071982664063	3843.9071982664063	3843.9071982664063	3843.9071982664063	3843.9071982664063	3843.9071982664063	3843.9071982664063	3843.9071982664063	3843.9071982664063	3843.9071982664063	3843.9071982664063	3843.9071982664063	3843.9071982664063	3843.9071982664063	3843.9071982664063	3843.9071982664063	3843.9071982664063	3843.9071982664063	3843.9071982664063	3843.9071982664063	3843.9071982664063	3843.9071982664063	3843.9071982664063	3843.9071982664063	3843.9071982664063	3843.9071982664063	3843.9071982664063
3843.9071982664063	3843.9071982664063	3843.9071982664063	3843.9071982664063	3843.9071982664063	3843.9071982664063	3843.9071982664063	3843.9071982664063	3843.9071982664063	3843.9071982664063	3843.9071982664063	3843.9071982664063	3843.9071982664063	3843.9071982664063	3843.9071982664063	3843.9071982664063	3843.9071982664063	3843.9071982664063	3843.9071982664063	3843.9071982664063	3843.9071982664063	3843.9071982664063	3843.9071982664063	3843.9071982664063	3843.9071982664063	3843.9071982664063	3843.9071982664063	3843.9071982664063	3843.9071982664063	3843.9071982664063
3843.9071982664063	3843.9071982664063	3843.9071982664063	3843.9071982664063	3843.9071982664063	3843.9071982664063	3843.9071982664063	3843.9071982664063	3843.9071982664063	3843.9071982664063	3843.9071982664063	3843.9071982664063	3843.9071982664063	3843.9071982664063	3843.9071982664063	3843.9071982664063	3843.9071982664063	3843.9071982664063	3843.9071982664063	3843.9071982664063	3843.9071982664063	3843.9071982664063	3843.9071982664063	3843.9071982664063	3843.9071982664063	3843.9071982664063	3843.9071982664063	3843.9071982664063	3843.9071982664063	3843.9071982664063
3843.9071982664063	3843.9071982664063	3843.9071982664063	3843.9071982664063	3843.9071982664063	3843.9071982664063	3843.9071982664063	3843.9071982664063	3843.9071982664063	3843.9071982664063	3843.9071982664063	3843.9071982664063	3843.9071982664063	3843.9071982664063	3843.9071982664063	3843.9071982664063	3843.9071982664063	3843.9071982664063	3843.9071982664063	3843.9071982664063	3843.9071982664063	3843.9071982664063	3843.9071982664063	3843.9071982664063	3843.9071982664063	3843.9071982664063	3843.9071982664063	3843.9071982664063	3843.9071982664063	3843.9071982664063
3843.9071982664063	3843.9071982664063	3843.9071982664063	3843.9071982664063	3843.9071982664063	3843.9071982664063	3843.9071982664063	3843.9071982664063	3843.9071982664063	3843.9071982664063	3843.9071982664063	3843.9071982664063	3843.9071982664063	3843.9071982664063	3843.9071982664063	3843.9071982664063	3843.9071982664063	3843.9071982664063	3843.9071982664063	3843.9071982664063	3843.9071982664063	3843.9071982664063	3843.9071982664063	3843.9071982664063	3843.9071982664063	3843.9071982664063	3843.9071982664063	3843.9071982664063	3843.9071982664063	3843.9071982664063
3843.9071982664063	3843.9071982664063	3843.9071982664063	3843.9071982664063	3843.9071982664063	3843.9071982664063	3843.9071982664063	3843.9071982664063	3843.9071982664063	3843.9071982664063	3843.9071982664063	3843.9071982664063	3843.9071982664063	3843.9071982664063	3843.9071982664063	3843.9071982664063	3843.9071982664063	3843.9071982664063	3843.9071982664063	3843.9071982664063	3843.9071982664063	3843.9071982664063	3843.9071982664063	3843.9071982664063	3843.9071982664063	3843.9071982664063	3843.9071982664063	3843.9071982664063	3843.9071982664063	3843.9071982664063
3843.9071982664063	3843.9071982664063	3843.9071982664063	3843.9071982664063	3843.9071982664063	3843.9071982664063	3843.9071982664063	3843.9071982664063	3843.9071982664063	3843.9071982664063	3843.9071982664063	3843.9071982664063	3843.9071982664063	3843.9071982664063	3843.9071982664063	3843.9071982664063	3843.9071982664063	3843.9071982664063	3843.9071982664063	3843.9071982664063	3843.9071982664063	3843.9071982664063	3843.9071982664063	3843.9071982664063	3843.9071982664063	3843.9071982664063	3843.9071982664063	3843.9071982664063	3843.9071982664063	3843.9071982664063
3843.9071982664063	3843.9071982664063	3843.9071982664063	3843.9071982664063	3843.9071982664063	3843.9071982664063	3843.9071982664063	3843.9071982664063	3843.9071982664063	3843.9071982664063	3843.9071982664063	3843.9071982664063	3843.9071982664063	3843.9071982664063	3843.9071982664063	3843.9071982664063	3843.9071982664063	3843.9071982664063	3843.9071982664063	3843.9071982664063	3843.9071982664063	3843.9071982664063	3843.9071982664063	3843.9071982664063	3843.9071982664063	3843.9071982664063	3843.9071982664063	3843.9071982664063	3843.9071982664063	3843.9071982664063
3843.9071982664063	3843.9071982664063	3843.9071982664063	3843.9071982664063	3843.9071982664063	3843.9071982664063	3843.9071982664063	3843.9071982664063	3843.9071982664063	3843.9071982664063	3843.9071982664063	3843.9071982664063	3843.9071982664063	3843.9071982664063	3843.9071982664063	3843.9071982664063	3843.9071982664063	3843.9071982664063	3843.9071982664063	3843.9071982664063	3843.9071982664063	3843.9071982664063	3843.9071982664063	3843.9071982664063	3843.9071982664063	3843.9071982664063	3843.9071982664063	3843.9071982664063	3843.9071982664063	3843.9071982664063
3843.9071982664063	3843.9071982664063	3843.9071982664063	3843.9071982664063	3843.9071982664063	3843.9071982664063	3843.9071982664063	3843.9071982664063	3843.9071982664063	3843.9071982664063	3843.9071982664063	3843.9071982664063	3843.9071982664063	3843.9071982664063	3843.9071982664063	3843.9071982664063	3843.9071982664063	3843.9071982664063	3843.9071982664063	3843.9071982664063	3843.9071982664063	3843.9071982664063	3843.9071982664063	3843.9071982664063	3843.9071982664063	3843.9071982664063	3843.9071982664063	3843.9071982664063	3843.9071982664063	3843.9071982664063
3843.9071982664063	3843.9071982664063	3843.9071982664063	3843.9071982664063	3843.9071982664063	3843.9071982664063	3843.9071982664063	3843.9071982664063	3843.9071982664063	3843.9071982664063	3843.9071982664063	3843.9071982664063	3843.9071982664063	3843.9071982664063	3843.9071982664063	3843.9071982664063	3843.9071982664063	3843.9071982664063	3843.9071982664063	3843.9071982664063	3843.9071982664063	3843.9071982664063	3843.9071982664063	3843.9071982664063	3843.9071982664063	3843.9071982664063	3843.9071982664063	3843.9071982664063	3843.9071982664063	3843.9071982664063
3843.9071982664063	3843.9071982664063	3843.9071982664063	3843.9071982664063	3843.9071982664063	3843.9071982664063	3843.9071982664063	3843.9071982664063	3843.9071982664063	3843.9071982664063	3843.9071982664063	3843.9071982664063	3843.9071982664063	3843.9071982664063	3843.9071982664063	3843.9071982664063	3843.9071982664063	3843.9071982664063	3843.9071982664063	3843.9071982664063	3843.9071982664063	3843.9071982664063	3843.9071982664063	3843.9071982664063	3843.9071982664063	3843.9071982664063	3843.9071982664063	3843.9071982664063	3843.9071982664063	3843.9071982664063
3843.9071982664063	3843.9071982664063	3843.9071982664063	3843.9071982664063	3843.9071982664063	3843.9071982664063	3843.9071982664063	3843.9071982664063	3843.9071982664063	3843.9071982664063	3843.9071982664063	3843.9071982664063	3843.9071982664063	3843.9071982664063	3843.9071982664063	3843.9071982664063	3843.9071982664063	3843.9071982664063	3843.9071982664063	3843.9071982664063	3843.9071982664063	3843.9071982664063	3843.9071982664063	3843.9071982664063	3843.9071982664063	3843.9071982664063	3843.9071982664063	3843.9071982664063	3843.9071982664063	3843.9071982664063
3843.9071982664063	3843.9071982664063	3843.9071982664063	3843.9071982664063	3843.9071982664063	3843.9071982664063	3843.9071982664063	3843.9071982664063	3843.9071982664063	3843.9071982664063	3843.9071982664063	3843.9071982664063	3843.9071982664063	3843.9071982664063	3843.9071982664063	3843.9071982664063	3843.9071982664063	3843.9071982664063	3843.9071982664063	3843.9071982664063	3843.9071982664063	3843.9071982664063	3843.9071982664063	3843.9071982664063	3843.9071982664063	3843.9071982664063	3843.9071982664063	3843.9071982664063	3843.9071982664063	3843.9071982664063
3843.9071982664063	3843.9071982664063	3843.9071982664063	3843.9071982664063	3843.9071982664063	3843.9071982664063	3843.9071982664063	3843.9071982664063	3843.9071982664063	3843.9071982664063	3843.9071982664063	3843.9071982664063	3843.9071982664063	3843.9071982664063	3843.9071982664063	3843.9071982664063	3843.9071982664063	3843.9071982664063	3843.9071982664063	3843.9071982664063	3843.9071982664063	3843.9071982664063	3843.9071982664063	3843.9071982664063	3843.9071982664063	3843.9071982664063	3843.9071982664063	3843.9071982664063	3843.9071982664063	3843.9071982664063
3843.9071982664063	3843.9071982664063	3843.9071982664063	3843.9071982664063	3843.9071982664063	3843.9071982664063	3843.9071982664063	3843.9071982664063	3843.9071982664063	3843.9071982664063	3843.9071982664063	3843.9071982664063	3843.9071982664063	3843.9071982664063	3843.9071982664063	3843.9071982664063	3843.9071982664063	3843.9071982664063	3843.9071982664063	3843.9071982664063	3843.9071982664063	3843.9071982664063	3843.9071982664063	3843.9071982664063	3843.9071982664063	3843.9071982664063	3843.9071982664063	3843.9071982664063	3843.9071982664063	3843.9071982664063
3843.9071982664063	3843.9071982664063	3843.9071982664063	3843.9071982664063	3843.9071982664063	3843.9071982664063	3843.9071982664063	3843.9071982664063	3843.9071982664063	3843.9071982664063	3843.9071982664063	3843.9071982664063	3843.9071982664063	3843.9071982664063	3843.9071982664063	3843.9071982664063	3843.9071982664063	3843.9071982664063	3843.9071982664063	3843.9071982664063	3843.9071982664063	3843.9071982664063	3843.9071982664063	3843.9071982664063	3843.9071982664063	3843.9071982664063	3843.9071982664063	3843.9071982664063	3843.9071982664063	3843.9071982664063
3843.9071982664063	3843.9071982664063	3843.9071982664063	3843.9071982664063	3843.9071982664063	3843.9071982664063	3843.9071982664063	3843.9071982664063	3843.9071982664063	3843.9071982664063	3843.9071982664063	3843.9071982664063	3843.9071982664063	3843.9071982664063	3843.9071982664063	3843.9071982664063	3843.9071982664063	3843.9071982664063	3843.9071982664063	3843.9071982664063	3843.9071982664063	3843.9071982664063	3843.9071982664063	3843.9071982664063	3843.9071982664063	3843.9071982664063	3843.9071982664063	3843.9071982664063	3843.9071982664063	3843.9071982664063
3843.9071982664063	3843.9071982664063	3843.9071982664063	3843.9071982664063	3843.9071982664063	3843.9071982664063	3843.9071982664063	3843.9071982664063	3843.9071982664063	3843.9071982664063	3843.9071982664063	3843.9071982664063	3843.9071982664063	3843.9071982664063	3843.9071982664063	3843.9071982664063	3843.9071982664063	3843.9071982664063	3843.9071982664063	3843.9071982664063	3843.9071982664063	3843.9071982664063	3843.9071982664063	3843.9071982664063	3843.9071982664063	3843.9071982664063	3843.9071982664063	3843.9071982664063	3843.9071982664063	3843.9071982664063
3843.9071982664063	3843.9071982664063	3843.9071982664063	3843.9071982664063	3843.9071982664063	3843.9071982664063	3843.9071982664063	3843.9071982664063	3843.9071982664063	3843.9071982664063	3843.9071982664063	3843.9071982664063	3843.9071982664063	3843.9071982664063	3843.9071982664063	3843.9071982664063	3843.9071982664063	3843.9071982664063	3843.9071982664063	3843.9071982664063	3843.9071982664063	3843.9071982664063	3843.9071982664063	3843.9071982664063	3843.9071982664063	3843.9071982664063	3843.9071982664063	3843.9071982664063	3843.9071982664063	3843.9071982664063
3843.9071982664063	3843.9071982664063	3843.9071982664063	3843.9071982664063	3843.9071982664063	3843.9071982664063	3843.9071982664063	3843.9071982664063	3843.9071982664063	3843.9071982664063	3843.9071982664063	3843.9071982664063	3843.9071982664063	3843.9071982664063	3843.9071982664063	3843.9071982664063	3843.9071982664063	3843.9071982664063	3843.9071982664063	3843.9071982664063	3843.9071982664063	3843.9071982664063	3843.9071982664063	3843.9071982664063	3843.9071982664063	3843.9071982664063	3843.9071982664063	3843.9071982664063	3843.9071982664063	3843.9071982664063
3843.9071982664063	3843.9071982664063	3843.9071982664063	3843.9071982664063	3843.9071982664063	3843.9071982664063	3843.9071982664063	3843.9071982664063	3843.9071982664063	3843.9071982664063	3843.9071982664063	3843.9071982664063	3843.9071982664063	3843.9071982664063	3843.9071982664063	3843.9071982664063	3843.9071982664063	3843.9071982664063	3843.9071982664063	3843.9071982664063	3843.9071982664063	3843.9071982664063	3843.9071982664063	3843.9071982664063	3843.9071982664063	3843.9071982664063	3843.9071982664063	3843.9071982664063	3843.9071982664063	3843.9071982664063
3843.9071982664063	3843.9071982664063	3843.9071982664063	3843.9071982664063	3843.9071982664063	3843.9071982664063	3843.9071982664063	3843.9071982664063	3843.9071982664063	3843.9071982664063	3843.9071982664063	3843.9071982664063	3843.9071982664063	3843.9071982664063	3843.9071982664063	3843.9071982664063	3843.9071982664063	3843.9071982664063	3843.9071982664063	3843.9071982664063	3843.9071982664063	3843.9071982664063	3843.9071982664063	3843.9071982664063	3843.9071982664063	3843.9071982664063	3843.9071982664063	3843.9071982664063	3843.9071982664063	3843.9071982664063
3843.9071982664063	3843.9071982664063	3843.9071982664063	3843.9071982664063	3843.9071982664063	3843.9071982664063	3843.9071982664063	3843.9071982664063	3843.9071982664063	3843.9071982664063	3843.9071982664063	3843.9071982664063	3843.9071982664063	3843.9071982664063	3843.9071982664063	3843.9071982664063	3843.9071982664063	3843.9071982664063	3843.9071982664063	3843.9071982664063	3843.9071982664063	3843.9071982664063	3843.9071982664063	3843.9071982664063	3843.9071982664063	3843.9071982664063	3843.9071982664063	3843.9071982664063	3843.9071982664063	3843.9071982664063
3843.9071982664063	3843.9071982664063	3843.9071982664063	3843.9071982664063	3843.9071982664063	3843.9071982664063	3843.9071982664063	3843.9071982664063	3843.9071982664063	3843.9071982664063	3843.9071982664063	3843.9071982664063	3843.9071982664063	3843.9071982664063	3843.9071982664063	3843.9071982664063	3843.9071982664063	3843.9071982664063	3843.9071982664063	3843.9071982664063	3843.9071982664063	3843.9071982664063	3843.9071982664063	3843.9071982664063	3843.9071982664063	3843.9071982664063	3843.9071982664063	3843.9071982664063	3843.9071982664063	3843.9071982664063
3843.9071982664063	3843.9071982664063	3843.9071982664063	3843.9071982664063	3843.9071982664063	3843.9071982664063	3843.9071982664063	3843.9071982664063	3843.9071982664063	3843.9071982664063	3843.9071982664063	3843.9071982664063	3843.9071982664063	3843.9071982664063	3843.9071982664063	3843.9071982664063	3843.9071982664063	3843.9071982664063	3843.9071982664063	3843.9071982664063	3843.9071982664063	3843.9071982664063	3843.9071982664063	3843.9071982664063	3843.9071982664063	3843.9071982664063	3843.9071982664063	3843.9071982664063	3843.9071982664063	3843.9071982664063
3843.9071982664063	3843.9071982664063	3843.9071982664063	3843.9071982664063	3843.9071982664063	3843.9071982664063	3843.9071982664063	3843.9071982664063	3843.9071982664063	3843.9071982664063	3843.9071982664063	3843.9071982664063	3843.9071982664063	3843.9071982664063	3843.9071982664063	3843.9071982664063	3843.9071982664063	3843.9071982664063	3843.9071982664063	3843.9071982664063	3843.9071982664063	3843.9071982664063	3843.9071982664063	3843.9071982664063	3843.9071982664063	3843.9071982664063	3843.9071982664063	3843.9071982664063	3843.9071982664063	3843.9071982664063
3843.9071982664063	3843.9071982664063	3843.9071982664063	3843.9071982664063	3843.9071982664063	3843.9071982664063	3843.9071982664063	3843.9071982664063	3843.9071982664063	3843.9071982664063	3843.9071982664063	3843.9071982664063	3843.9071982664063	3843.9071982664063	3843.9071982664063	3843.9071982664063	3843.9071982664063	3843.9071982664063	3843.9071982664063	3843.9071982664063	3843.9071982664063	3843.9071982664063	3843.9071982664063	3843.9071982664063	3843.9071982664063	3843.9071982664063	3843.9071982664063	3843.9071982664063	3843.9071982664063	3843.9071982664063
3843.9071982664063	3843.9071982664063	3843.9071982664063	3843.9071982664063	3843.9071982664063	3843.9071982664063	3843.9071982664063	3843.9071982664063	3843.9071982664063	3843.9071982664063	3843.9071982664063	3843.9071982664063	3843.9071982664063	3843.9071982664063	3843.9071982664063	3843.9071982664063	3843.9071982664063	3843.9071982664063	3843.9071982664063	3843.9071982664063	3843.9071982664063	3843.9071982664063	3843.9071982664063	3843.9071982664063	3843.9071982664063	3843.9071982664063	3843.9071982664063	3843.9071982664063	3843.9071982664063	3843.9071982664063
3843.9071982664063	3843.9071982664063	3843.9071982664063	3843.9071982664063	3843.9071982664063	3843.9071982664063	3843.9071982664063	3843.9071982664063	3843.9071982664063	3843.9071982664063	3843.9071982664063	3843.9071982664063	3843.9071982664063	3843.9071982664063	3843.9071982664063	3843.9071982664063	3843.9071982664063	3843.9071982664063	3843.9071982664063	3843.9071982664063	3843.9071982664063	3843.9071982664063	3843.9071982664063	3843.9071982664063	3843.9071982664063	3843.9071982664063	3843.9071982664063	3843.9071982664063	3843.9071982664063	3843.9071982664063
3843.9071982664063	3843.9071982664063	3843.9071982664063	3843.9071982664063	3843.9071982664063	3843.9071982664063	3843.9071982664063	3843.9071982664063	3843.9071982664063	3843.9071982664063	3843.9071982664063	3843.9071982664063	3843.9071982664063	3843.9071982664063	3843.9071982664063	3843.9071982664063	3843.9071982664063	3843.9071982664063	3843.9071982664063	3843.9071982664063	3843.9071982664063	3843.9071982664063	3843.9071982664063	3843.9071982664063	3843.9071982664063	3843.9071982664063	3843.9071982664063	3843.9071982664063	3843.9071982664063	3843.9071982664063
3843.9071982664063	3843.9071982664063	3843.9071982664063	3843.9071982664063	3843.9071982664063	3843.9071982664063	3843.9071982664063	3843.9071982664063	3843.9071982664063	3843.9071982664063	3843.9071982664063	3843.9071982664063	3843.9071982664063	3843.9071982664063	3843.9071982664063	3843.9071982664063	3843.9071982664063	3843.9071982664063	3843.9071982664063	3843.9071982664063	3843.9071982664063	3843.9071982664063	3843.9071982664063	3843.9071982664063	3843.9071982664063	3843.9071982664063	3843.9071982664063	3843.9071982664063	3843.9071982664063	3843.9071982664063
3843.9071982664063	3843.9071982664063	3843.9071982664063	3843.9071982664063	3843.9071982664063	3843.9071982664063	3843.9071982664063	3843.9071982664063	3843.9071982664063	3843.9071982664063	3843.9071982664063	3843.9071982664063	3843.9071982664063	3843.9071982664063	3843.9071982664063	3843.9071982664063	3843.9071982664063	3843.9071982664063	3843.9071982664063	3843.9071982664063	3843.9071982664063	3843.9071982664063	3843.9071982664063	3843.9071982664063	3843.9071982664063	3843.9071982664063	3843.9071982664063	3843.9071982664063	3843.9071982664063	3843.9071982664063
3843.9071982664063	3843.9071982664063	3843.9071982664063	3843.9071982664063	3843.9071982664063	3843.9071982664063	3843.9071982664063	3843.9071982664063	3843.9071982664063	3843.9071982664063	3843.9071982664063	3843.9071982664063	3843.9071982664063	3843.9071982664063	3843.9071982664063	3843.9071982664063	3843.9071982664063	3843.9071982664063	3843.9071982664063	3843.9071982664063	3843.9071982664063	3843.9071982664063	3843.9071982664063	3843.9071982664063	3843.9071982664063	3843.9071982664063	3843.9071982664063	3843.9071982664063	3843.9071982664063	3843.9071982664063
3843.9071982664063	3843.9071982664063	3843.9071982664063	3843.9071982664063	3843.9071982664063	3843.9071982664063	3843.9071982664063	3843.9071982664063	3843.9071982664063	3843.9071982664063	3843.9071982664063	3843.9071982664063	3843.9071982664063	3843.9071982664063	3843.9071982664063	3843.9071982664063	3843.9071982664063	3843.9071982664063	3843.9071982664063	3843.9071982664063	3843.9071982664063	3843.9071982664063	3843.9071982664063	3843.9071982664063	3843.9071982664063	3843.9071982664063	3843.9071982664063	3843.9071982664063	3843.9071982664063	3843.9071982664063
3843.9071982664063	3843.9071982664063	3843.9071982664063	3843.9071982664063	3843.9071982664063	3843.9071982664063	3843.9071982664063	3843.9071982664063	3843.9071982664063	3843.9071982664063	3843.9071982664063	3843.9071982664063	3843.9071982664063	3843.9071982664063	3843.9071982664063	3843.9071982664063	3843.9071982664063	3843.9071982664063	3843.9071982664063	3843.9071982664063	3843.9071982664063	3843.9071982664063	3843.9071982664063	3843.9071982664063	3843.9071982664063	3843.9071982664063	3843.9071982664063	3843.9071982664063	3843.9071982664063	3843.9071982664063
3843.9071982664063	3843.9071982664063	3843.9071982664063	3843.9071982664063	3843.9071982664063	3843.9071982664063	3843.9071982664063	3843.9071982664063	3843.9071982664063	3843.9071982664063	3843.9071982664063	3843.9071982664063	3843.9071982664063	3843.9071982664063	3843.9071982664063	3843.9071982664063	3843.9071982664063	3843.9071982664063	3843.9071982664063	3843.9071982664063	3843.9071982664063	3843.9071982664063	3843.9071982664063	3843.9071982664063	3843.9071982664063	3843.9071982664063	3843.9071982664063	3843.9071982664063	3843.9071982664063	3843.9071982664063
3843.9071982664063	3843.9071982664063	3843.9071982664063	3843.9071982664063	3843.9071982664063	3843.9071982664063	3843.9071982664063	3843.9071982664063	3843.9071982664063	3843.9071982664063	3843.9071982664063	3843.9071982664063	3843.9071982664063	3843.9071982664063	3843.9071982664063	3843.9071982664063	3843.9071982664063	3843.9071982664063	3843.9071982664063	3843.9071982664063	3843.9071982664063	3843.9071982664063	3843.9071982664063	3843.9071982664063	3843.9071982664063	3843.9071982664063	3843.9071982664063	3843.9071982664063	3843.9071982664063	3843.9071982664063
3843.9071982664063	3843.9071982664063	3843.9071982664063	3843.9071982664063	3843.9071982664063	3843.9071982664063	3843.9071982664063	3843.9071982664063	3843.9071982664063	3843.9071982664063	3843.9071982664063	3843.9071982664063	3843.9071982664063	3843.9071982664063	3843.9071982664063	3843.9071982664063	3843.9071982664063	3843.9071982664063	3843.9071982664063	3843.9071982664063	3843.9071982664063	3843.9071982664063	3843.9071982664063	3843.9071982664063	3843.9071982664063	3843.9071982664063	3843.9071982664063	3843.9071982664063	3843.9071982664063	3843.9071982664063
3843.9071982664063	3843.9071982664063	3843.9071982664063	3843.9071982664063	3843.9071982664063	3843.9071982664063	3843.9071982664063	3843.9071982664063	3843.9071982664063	3843.9071982664063	3843.9071982664063	3843.9071982664063	3843.9071982664063	3843.9071982664063	3843.9071982664063	3843.9071982664063	3843.9071982664063	3843.9071982664063	3843.9071982664063	3843.9071982664063	3843.9071982664063	3843.9071982664063	3843.9071982664063	3843.9071982664063	3843.9071982664063	3843.9071982664063	3843.9071982664063	3843.9071982664063	3843.9071982664063	3843.9071982664063
3843.9071982664063	3843.9071982664063	3843.9071982664063	3843.9071982664063	3843.9071982664063	3843.9071982664063	3843.9071982664063	3843.9071982664063	3843.9071982664063	3843.9071982664063	3843.9071982664063	3843.9071982664063	3843.9071982664063	3843.9071982664063	3843.9071982664063	3843.9071982664063	3843.9071982664063	3843.9071982664063	3843.9071982664063	3843.9071982664063	3843.9071982664063	3843.9071982664063	3843.9071982664063	3843.9071982664063	3843.9071982664063	3843.9071982664063	3843.9071982664063	3843.9071982664063	3843.9071982664063	3843.9071982664063
3843.9071982664063	3843.9071982664063	3843.9071982664063	3843.9071982664063	3843.9071982664063	3843.9071982664063	3843.9071982664063	3843.9071982664063	3843.9071982664063	3843.9071982664063	3843.9071982664063	3843.9071982664063	3843.9071982664063	3843.9071982664063	3843.9071982664063	3843.9071982664063	3843.9071982664063	3843.9071982664063	3843.9071982664063	3843.9071982664063	3843.9071982664063	3843.9071982664063	3843.9071982664063	3843.9071982664063	3843.9071982664063	3843.9071982664063	3843.9071982664063	3843.9071982664063	3843.9071982664063	3843.9071982664063
3843.9071982664063	3843.9071982664063	3843.9071982664063	3843.9071982664063	3843.9071982664063	3843.9071982664063	3843.9071982664063	3843.9071982664063	3843.9071982664063	3843.9071982664063	3843.9071982664063	3843.9071982664063	3843.9071982664063	3843.9071982664063	3843.9071982664063	3843.9071982664063	3843.9071982664063	3843.9071982664063	3843.9071982664063	3843.9071982664063	3843.9071982664063	3843.9071982664063	3843.9071982664063	3843.9071982664063	3843.9071982664063	3843.9071982664063	3843.9071982664063	3843.9071982664063	3843.9071982664063	3843.9071982664063
3843.9071982664063	3843.9071982664063	3843.9071982664063	3843.9071982664063	3843.9071982664063	3843.9071982664063	3843.9071982664063	3843.9071982664063	3843.9071982664063	3843.9071982664063	3843.9071982664063	3843.9071982664063	3843.9071982664063	3843.9071982664063	3843.9071982664063	3843.9071982664063	3843.9071982664063	3843.9071982664063	3843.9071982664063	3843.9071982664063	3843.9071982664063	3843.9071982664063	3843.9071982664063	3843.9071982664063	3843.9071982664063	3843.9071982664063	3843.9071982664063	3843.9071982664063	3843.9071982664063	3843.9071982664063
3843.9071982664063	3843.9071982664063	3843.9071982664063	3843.9071982664063	3843.9071982664063	3843.9071982664063	3843.9071982664063	3843.9071982664063	3843.9071982664063	3843.9071982664063	3843.9071982664063	3843.9071982664063	3843.9071982664063	3843.9071982664063	3843.9071982664063	3843.9071982664063	3843.9071982664063	3843.9071982664063	3843.9071982664063	3843.9071982664063	3843.9071982664063	3843.9071982664063	3843.9071982664063	3843.9071982664063	3843.9071982664063	3843.9071982664063	3843.9071982664063	3843.9071982664063	3843.9071982664063	3843.9071982664063
3843.9071982664063	3843.9071982664063	3843.9071982664063	3843.9071982664063	3843.9071982664063	3843.9071982664063	3843.9071982664063	3843.9071982664063	3843.9071982664063	3843.9071982664063	3843.9071982664063	3843.9071982664063	3843.9071982664063	3843.9071982664063	3843.9071982664063	3843.9071982664063	3843.9071982664063	3843.9071982664063	3843.9071982664063	3843.9071982664063	3843.9071982664063	3843.9071982664063	3843.9071982664063	3843.9071982664063	3843.9071982664063	3843.9071982664063	3843.9071982664063	3843.9071982664063	3843.9071982664063	3843.9071982664063
3843.9071982664063	3843.9071982664063	3843.9071982664063	3843.9071982664063	3843.9071982664063	3843.9071982664063	3843.9071982664063	3843.9071982664063	3843.9071982664063	3843.9071982664063	3843.9071982664063	3843.9071982664063	3843.9071982664063	3843.9071982664063	3843.9071982664063	3843.9071982664063	3843.9071982664063	3843.9071982664063	3843.9071982664063	3843.9071982664063	3843.9071982664063	3843.9071982664063	3843.9071982664063	3843.9071982664063	3843.9071982664063	3843.9071982664063	3843.9071982664063	3843.9071982664063	3843.9071982664063	3843.9071982664063
3843.9071982664063	3843.9071982664063	3843.9071982664063	3843.9071982664063	3843.9071982664063	3843.9071982664063	3843.9071982664063	3843.9071982664063	3843.9071982664063	3843.9071982664063	3843.9071982664063	3843.9071982664063	3843.9071982664063	3843.9071982664063	3843.9071982664063	3843.9071982664063	3843.9071982664063	3843.9071982664063	3843.9071982664063	3843.9071982664063	3843.9071982664063	3843.9071982664063	3843.9071982664063	3843.9071982664063	3843.9071982664063	3843.9071982664063	3843.9071982664063	3843.9071982664063	3843.9071982664063	3843.9071982664063
3843.9071982664063	3843.9071982664063	3843.9071982664063	3843.9071982664063	3843.9071982664063	3843.9071982664063	3843.9071982664063	3843.9071982664063	3843.9071982664063	3843.9071982664063	3843.9071982664063	3843.9071982664063	3843.9071982664063	3843.9071982664063	3843.9071982664063	3843.9071982664063	3843.9071982664063	3843.9071982664063	3843.9071982664063	3843.9071982664063	3843.9071982664063	3843.9071982664063	3843.9071982664063	3843.9071982664063	3843.9071982664063	3843.9071982664063	3843.9071982664063	3843.9071982664063	3843.9071982664063	3843.9071982664063
3843.9071982664063	3843.9071982664063	3843.9071982664063	3843.9071982664063	3843.9071982664063	3843.9071982664063	3843.9071982664063	3843.9071982664063	3843.9071982664063	3843.9071982664063	3843.9071982664063	3843.9071982664063	3843.9071982664063	3843.9071982664063	3843.9071982664063	3843.9071982664063	3843.9071982664063	3843.9071982664063	3843.9071982664063	3843.9071982664063	3843.9071982664063	3843.9071982664063	3843.9071982664063	3843.9071982664063	3843.9071982664063	3843.9071982664063	3843.9071982664063	3843.9071982664063	3843.9071982664063	3843.9071982664063
3843.9071982664063	3843.9071982664063	3843.9071982664063	3843.9071982664063	3843.9071982664063	3843.9071982664063	3843.9071982664063	3843.9071982664063	3843.9071982664063	3843.9071982664063	3843.9071982664063	3843.9071982664063	3843.9071982664063	3843.9071982664063	3843.9071982664063	3843.9071982664063	3843.9071982664063	3843.9071982664063	3843.9071982664063	3843.9071982664063	3843.9071982664063	3843.9071982664063	3843.9071982664063	3843.9071982664063	3843.9071982664063	3843.9071982664063	3843.9071982664063	3843.9071982664063	3843.9071982664063	3843.9071982664063
3843.9071982664063	3843.9071982664063	3843.9071982664063	3843.9071982664063	3843.9071982664063	3843.9071982664063	3843.9071982664063	3843.9071982664063	3843.9071982664063	3843.9071982664063	3843.9071982664063	3843.9071982664063	3843.9071982664063	3843.9071982664063	3843.9071982664063	3843.9071982664063	3843.9071982664063	3843.9071982664063	3843.9071982664063	3843.9071982664063	3843.9071982664063	3843.9071982664063	3843.9071982664063	3843.9071982664063	3843.9071982664063	3843.9071982664063	3843.9071982664063	3843.9071982664063	3843.9071982664063	3843.9071982664063
3843.9071982664063	3843.9071982664063	3843.9071982664063	3843.9071982664063	3843.9071982664063	3843.9071982664063	3843.9071982664063	3843.9071982664063	3843.9071982664063	3843.9071982664063	3843.9071982664063	3843.9071982664063	3843.9071982664063	3843.9071982664063	3843.9071982664063	3843.9071982664063	3843.9071982664063	3843.9071982664063	3843.9071982664063	3843.9071982664063	3843.9071982664063	3843.9071982664063	3843.9071982664063	3843.9071982664063	3843.9071982664063	3843.9071982664063	3843.9071982664063	3843.9071982664063	3843.9071982664063	3843.9071982664063
3843.9071982664063	3843.9071982664063	3843.9071982664063	3843.9071982664063	3843.9071982664063	3843.9071982664063	3843.9071982664063	3843.9071982664063	3843.9071982664063	3843.9071982664063	3843.9071982664063	3843.9071982664063	3843.9071982664063	3843.9071982664063	3843.9071982664063	3843.9071982664063	3843.9071982664063	3843.9071982664063	3843.9071982664063	3843.9071982664063	3843.9071982664063	3843.9071982664063	3843.9071982664063	3843.9071982664063	3843.9071982664063	3843.9071982664063	3843.9071982664063	3843.9071982664063	3843.9071982664063	3843.9071982664063
3843.9071982664063	3843.9071982664063	3843.9071982664063	3843.9071982664063	3843.9071982664063	3843.9071982664063	3843.9071982664063	3843.9071982664063	3843.9071982664063	3843.9071982664063	3843.9071982664063	3843.9071982664063	3843.9071982664063	3843.9071982664063	3843.9071982664063	3843.9071982664063	3843.9071982664063	3843.9071982664063	3843.9071982664063	3843.9071982664063	3843.9071982664063	3843.9071982664063	3843.9071982664063	3843.9071982664063	3843.9071982664063	3843.9071982664063	3843.9071982664063	3843.9071982664063	3843.9071982664063	3843.9071982664063
3843.9071982664063	3843.9071982664063	3843.9071982664063	3843.9071982664063	3843.9071982664063	3843.9071982664063	3843.9071982664063	3843.9071982664063	3843.9071982664063	3843.9071982664063	3843.9071982664063	3843.9071982664063	3843.9071982664063	3843.9071982664063	3843.9071982664063	3843.9071982664063	3843.9071982664063	3843.9071982664063	3843.9071982664063	3843.9071982664063	3843.9071982664063	3843.9071982664063	3843.9071982664063	3843.9071982664063	3843.9071982664063	3843.9071982664063	3843.9071982664063	3843.9071982664063	3843.9071982664063	3843.9071982664063
3843.9071982664063	3843.9071982664063	3843.9071982664063	3843.9071982664063	3843.9071982664063	3843.9071982664063	3843.9071982664063	3843.9071982664063	3843.9071982664063	3843.9071982664063	3843.9071982664063	3843.9071982664063	3843.9071982664063	3843.9071982664063	3843.9071982664063	3843.9071982664063	3843.9071982664063	3843.9071982664063	3843.9071982664063	3843.9071982664063	3843.9071982664063	3843.9071982664063	3843.9071982664063	3843.9071982664063	3843.9071982664063	3843.9071982664063	3843.9071982664063	3843.9071982664063	3843.9071982664063	3843.9071982664063
3843.9071982664063	3843.9071982664063	3843.9071982664063	3843.9071982664063	3843.9071982664063	3843.9071982664063	3843.9071982664063	3843.9071982664063	3843.9071982664063	3843.9071982664063	3843.9071982664063	3843.9071982664063	3843.9071982664063	3843.9071982664063	3843.9071982664063	3843.9071982664063	3843.9071982664063	3843.9071982664063	3843.9071982664063	3843.9071982664063	3843.9071982664063	3843.9071982664063	3843.9071982664063	3843.9071982664063	3843.9071982664063	3843.9071982664063	3843.9071982664063	3843.9071982664063	3843.9071982664063	3843.9071982664063
3843.9071982664063	3843.9071982664063	3843.9071982664063	3843.9071982664063	3843.9071982664063	3843.9071982664063	3843.9071982664063	3843.9071982664063	3843.9071982664063	3843.9071982664063	3843.9071982664063	3843.9071982664063	3843.9071982664063	3843.9071982664063	3843.9071982664063	3843.9071982664063	3843.9071982664063	3843.9071982664063	3843.9071982664063	3843.9071982664063	3843.9071982664063	3843.9071982664063	3843.9071982664063	3843.9071982664063	3843.9071982664063	3843.9071982664063	3843.9071982664063	3843.9071982664063	3843.9071982664063	3843.9071982664063
3843.9071982664063	3843.9071982664063	3843.9071982664063	3843.9071982664063	3843.9071982664063	3843.9071982664063	3843.9071982664063	3843.9071982664063	3843.9071982664063	3843.9071982664063	3843.9071982664063	3843.9071982664063	3843.9071982664063	3843.9071982664063	3843.9071982664063	3843.9071982664063	3843.9071982664063	3843.9071982664063	3843.9071982664063	3843.9071982664063	3843.9071982664063	3843.9071982664063	3843.9071982664063	3843.9071982664063	3843.9071982664063	3843.9071982664063	3843.9071982664063	3843.9071982664063	3843.9071982664063	3843.9071982664063
3843.9071982664063	3843.9071982664063	3843.9071982664063	3843.9071982664063	3843.9071982664063	3843.9071982664063	3843.9071982664063	3843.9071982664063	3843.9071982664063	3843.9071982664063	3843.9071982664063	3843.9071982664063	3843.9071982664063	3843.9071982664063	3843.9071982664063	3843.9071982664063	3843.9071982664063	3843.9071982664063	3843.9071982664063	3843.9071982664063	3843.9071982664063	3843.9071982664063	3843.9071982664063	3843.9071982664063	3843.9071982664063	3843.9071982664063	3843.9071982664063	3843.9071982664063	3843.9071982664063	3843.9071982664063
3843.9071982664063	3843.9071982664063	3843.9071982664063	3843.9071982664063	3843.9071982664063	3843.9071982664063	3843.9071982664063	3843.9071982664063	3843.9071982664063	3843.9071982664063	3843.9071982664063	3843.9071982664063	3843.9071982664063	3843.9071982664063	3843.9071982664063	3843.9071982664063	3843.9071982664063	3843.9071982664063	3843.9071982664063	3843.9071982664063	3843.9071982664063	3843.9071982664063	3843.9071982664063	3843.9071982664063	3843.9071982664063	3843.9071982664063	3843.9071982664063	3843.9071982664063	3843.9071982664063	3843.9071982664063
3843.9071982664063	3843.9071982664063	3843.9071982664063	3843.9071982664063	3843.9071982664063	3843.9071982664063	3843.9071982664063	3843.9071982664063	3843.9071982664063	3843.9071982664063	3843.9071982664063	3843.9071982664063	3843.9071982664063	3843.9071982664063	3843.9071982664063	3843.9071982664063	3843.9071982664063	3843.9071982664063	3843.9071982664063	3843.9071982664063	3843.9071982664063	3843.9071982664063	3843.9071982664063	3843.9071982664063	3843.9071982664063	3843.9071982664063	3843.9071982664063	3843.9071982664063	3843.9071982664063	3843.9071982664063
3843.9071982664063	3843.9071982664063	3843.9071982664063	3843.9071982664063	3843.9071982664063	3843.9071982664063	3843.9071982664063	3843.9071982664063	3843.9071982664063	3843.9071982664063	3843.9071982664063	3843.9071982664063	3843.9071982664063	3843.9071982664063	3843.9071982664063	3843.9071982664063	3843.9071982664063	3843.9071982664063	3843.9071982664063	3843.9071982664063	3843.9071982664063	3843.9071982664063	3843.9071982664063	3843.9071982664063	3843.9071982664063	3843.9071982664063	3843.9071982664063	3843.9071982664063	3843.9071982664063	3843.9071982664063
3843.9071982664063	3843.9071982664063	3843.9071982664063	3843.9071982664063	3843.9071982664063	3843.9071982664063	3843.9071982664063	3843.9071982664063	3843.9071982664063	3843.9071982664063	3843.9071982664063	3843.9071982664063	3843.9071982664063	3843.9071982664063	3843.9071982664063	3843.9071982664063	3843.9071982664063	3843.9071982664063	3843.9071982664063	3843.9071982664063	3843.9071982664063	3843.9071982664063	3843.9071982664063	3843.9071982664063	3843.9071982664063	3843.9071982664063	3843.9071982664063	3843.9071982664063	3843.9071982664063	3843.9071982664063
3843.9071982664063	3843.9071982664063	3843.9071982664063	3843.9071982664063	3843.9071982664063	3843.9071982664063	3843.9071982664063	3843.9071982664063	3843.9071982664063	3843.9071982664063	3843.9071982664063	3843.9071982664063	3843.9071982664063	3843.9071982664063	3843.9071982664063	3843.9071982664063	3843.9071982664063	3843.9071982664063	3843.9071982664063	3843.9071982664063	3843.9071982664063	3843.9071982664063	3843.9071982664063	3843.9071982664063	3843.9071982664063	3843.9071982664063	3843.9071982664063	3843.9071982664063	3843.9071982664063	3843.9071982664063
3843.9071982664063	3843.9071982664063	3843.9071982664063	3843.9071982664063	3843.9071982664063	3843.9071982664063	3843.9071982664063	3843.9071982664063	3843.9071982664063	3843.9071982664063	3843.9071982664063	3843.9071982664063	3843.9071982664063	3843.9071982664063	3843.9071982664063	3843.9071982664063	3843.9071982664063	3843.9071982664063	3843.9071982664063	3843.9071982664063	3843.9071982664063	3843.9071982664063	3843.9071982664063	3843.9071982664063	3843.9071982664063	3843.9071982664063	3843.9071982664063	3843.9071982664063	3843.9071982664063	3843.9071982664063
3843.9071982664063	3843.9071982664063	3843.9071982664063	3843.9071982664063	3843.9071982664063	3843.9071982664063	3843.9071982664063	3843.9071982664063	3843.9071982664063	3843.9071982664063	3843.9071982664063	3843.9071982664063	3843.9071982664063	3843.9071982664063	3843.9071982664063	3843.9071982664063	3843.9071982664063	3843.9071982664063	3843.9071982664063	3843.9071982664063	3843.9071982664063	3843.9071982664063	3843.9071982664063	3843.9071982664063	3843.9071982664063	3843.9071982664063	3843.9071982664063	3843.9071982664063	3843.9071982664063	3843.9071982664063
3843.9071982664063	3843.9071982664063	3843.9071982664063	3843.9071982664063	3843.9071982664063	3843.9071982664063	3843.9071982664063	3843.9071982664063	3843.9071982664063	3843.9071982664063	3843.9071982664063	3843.9071982664063	3843.9071982664063	3843.9071982664063	3843.9071982664063	3843.9071982664063	3843.9071982664063	3843.9071982664063	3843.9071982664063	3843.9071982664063	3843.9071982664063	3843.9071982664063	3843.9071982664063	3843.9071982664063	3843.9071982664063	3843.9071982664063	3843.9071982664063	3843.9071982664063	3843.9071982664063	3843.9071982664063
3843.9071982664063	3843.9071982664063	3843.9071982664063	3843.9071982664063	3843.9071982664063	3843.9071982664063	3843.9071982664063	3843.9071982664063	3843.9071982664063	3843.9071982664063	3843.9071982664063	3843.9071982664063	3843.9071982664063	3843.9071982664063	3843.9071982664063	3843.9071982664063	3843.9071982664063	3843.9071982664063	3843.9071982664063	3843.9071982664063	3843.9071982664063	3843.9071982664063	3843.9071982664063	3843.9071982664063	3843.9071982664063	3843.9071982664063	3843.9071982664063	3843.9071982664063	3843.9071982664063	3843.9071982664063
3843.9071982664063	3843.9071982664063	3843.9071982664063	3843.9071982664063	3843.9071982664063	3843.9071982664063	3843.9071982664063	3843.9071982664063	3843.9071982664063	3843.9071982664063	3843.9071982664063	3843.9071982664063	3843.9071982664063	3843.9071982664063	3843.9071982664063	3843.9071982664063	3843.9071982664063	3843.9071982664063	3843.9071982664063	3843.9071982664063	3843.9071982664063	3843.9071982664063	3843.9071982664063	3843.9071982664063	3843.9071982664063	3843.9071982664063	3843.9071982664063	3843.9071982664063	3843.9071982664063	3843.9071982664063
3843.9071982664063	3843.9071982664063	3843.9071982664063	3843.9071982664063	3843.9071982664063	3843.9071982664063	3843.9071982664063	3843.9071982664063	3843.9071982664063	3843.9071982664063	3843.9071982664063	3843.9071982664063	3843.9071982664063	3843.9071982664063	3843.9071982664063	3843.9071982664063	3843.9071982664063	3843.9071982664063	3843.9071982664063	3843.9071982664063	3843.9071982664063	3843.9071982664063	3843.9071982664063	3843.9071982664063	3843.9071982664063	3843.9071982664063	3843.9071982664063	3843.9071982664063	3843.9071982664063	3843.9071982664063
3843.9071982664063	3843.9071982664063	3843.9071982664063	3843.9071982664063	3843.9071982664063	3843.9071982664063	3843.9071982664063	3843.9071982664063	3843.9071982664063	3843.9071982664063	3843.9071982664063	3843.9071982664063	3843.9071982664063	3843.9071982664063	3843.9071982664063	3843.9071982664063	3843.9071982664063	3843.9071982664063	3843.9071982664063	3843.9071982664063	3843.9071982664063	3843.9071982664063	3843.9071982664063	3843.9071982664063	3843.9071982664063	3843.9071982664063	3843.9071982664063	3843.9071982664063	3843.9071982664063	3843.9071982664063
3843.9071982664063	3843.9071982664063	3843.9071982664063	3843.9071982664063	3843.9071982664063	3843.9071982664063	3843.9071982664063	3843.9071982664063	3843.9071982664063	3843.9071982664063	3843.9071982664063	3843.9071982664063	3843.9071982664063	3843.9071982664063	3843.9071982664063	3843.9071982664063	3843.9071982664063	3843.9071982664063	3843.9071982664063	3843.9071982664063	3843.9071982664063	3843.9071982664063	3843.9071982664063	3843.9071982664063	3843.9071982664063	3843.9071982664063	3843.9071982664063	3843.9071982664063	3843.9071982664063	3843.9071982664063
3843.9071982664063	3843.9071982664063	3843.9071982664063	3843.9071982664063	3843.9071982664063	3843.9071982664063	3843.9071982664063	3843.9071982664063	3843.9071982664063	3843.9071982664063	3843.9071982664063	3843.9071982664063	3843.9071982664063	3843.9071982664063	3843.9071982664063	3843.9071982664063	3843.9071982664063	3843.9071982664063	3843.9071982664063	3843.9071982664063	3843.9071982664063	3843.9071982664063	3843.9071982664063	3843.9071982664063	3843.9071982664063	3843.9071982664063	3843.9071982664063	3843.9071982664063	3843.9071982664063	3843.9071982664063
3843.9071982664063	3843.9071982664063	3843.9071982664063	3843.9071982664063	3843.9071982664063	3843.9071982664063	3843.9071982664063	3843.9071982664063	3843.9071982664063	3843.9071982664063	3843.9071982664063	3843.9071982664063	3843.9071982664063	3843.9071982664063	3843.9071982664063	3843.9071982664063	3843.9071982664063	3843.9071982664063	3843.9071982664063	3843.9071982664063	3843.9071982664063	3843.9071982664063	3843.9071982664063	3843.9071982664063	3843.9071982664063	3843.9071982664063	3843.9071982664063	3843.9071982664063	3843.9071982664063	3843.9071982664063
3843.9071982664063	3843.9071982664063	3843.9071982664063	3843.9071982664063	3843.9071982664063	3843.9071982664063	3843.9071982664063	3843.9071982664063	3843.9071982664063	3843.9071982664063	3843.9071982664063	3843.9071982664063	3843.9071982664063	3843.9071982664063	3843.9071982664063	3843.9071982664063	3843.9071982664063	3843.9071982664063	3843.9071982664063	3843.9071982664063	3843.9071982664063	3843.9071982664063	3843.9071982664063	3843.9071982664063	3843.9071982664063	3843.9071982664063	3843.9071982664063	3843.9071982664063	3843.9071982664063	3843.9071982664063
3843.9071982664063	3843.9071982664063	3843.9071982664063	3843.9071982664063	3843.9071982664063	3843.9071982664063	3843.9071982664063	3843.9071982664063	3843.9071982664063	3843.9071982664063	3843.9071982664063	3843.9071982664063	3843.9071982664063	3843.9071982664063	3843.9071982664063	3843.9071982664063	3843.9071982664063	3843.9071982664063	3843.9071982664063	3843.9071982664063	3843.9071982664063	3843.9071982664063	3843.9071982664063	3843.9071982664063	3843.9071982664063	3843.9071982664063	3843.9071982664063	3843.9071982664063	3843.9071982664063	3843.9071982664063
3843.9071982664063	3843.9071982664063	3843.9071982664063	3843.9071982664063	3843.9071982664063	3843.9071982664063	3843.9071982664063	3843.9071982664063	3843.9071982664063	3843.9071982664063	3843.9071982664063	3843.9071982664063	3843.9071982664063	3843.9071982664063	3843.9071982664063	3843.9071982664063	3843.9071982664063	3843.9071982664063	3843.9071982664063	3843.9071982664063	3843.9071982664063	3843.9071982664063	3843.9071982664063	3843.9071982664063	3843.9071982664063	3843.9071982664063	3843.9071982664063	3843.9071982664063	3843.9071982664063	3843.9071982664063
3843.9071982664063	3843.9071982664063	3843.9071982664063	3843.9071982664063	3843.9071982664063	3843.9071982664063	3843.9071982664063	3843.9071982664063	3843.9071982664063	3843.9071982664063	3843.9071982664063	3843.9071982664063	3843.9071982664063	3843.9071982664063	3843.9071982664063	3843.9071982664063	3843.9071982664063	3843.9071982664063	3843.9071982664063	3843.9071982664063	3843.9071982664063	3843.9071982664063	3843.9071982664063	3843.9071982664063	3843.9071982664063	3843.9071982664063	3843.9071982664063	3843.9071982664063	3843.9071982664063	3843.9071982664063
3843.9071982664063	3843.9071982664063	3843.9071982664063	3843.9071982664063	3843.9071982664063	3843.9071982664063	3843.9071982664063	3843.9071982664063	3843.9071982664063	3843.9071982664063	3843.9071982664063	3843.9071982664063	3843.9071982664063	3843.9071982664063	3843.9071982664063	3843.9071982664063	3843.9071982664063	3843.9071982664063	3843.9071982664063	3843.9071982664063	3843.9071982664063	3843.9071982664063	3843.9071982664063	3843.9071982664063	3843.9071982664063	3843.9071982664063	3843.9071982664063	3843.9071982664063	3843.9071982664063	3843.9071982664063
3843.9071982664063	3843.9071982664063	3843.9071982664063	3843.9071982664063	3843.9071982664063	3843.9071982664063	3843.9071982664063	3843.9071982664063	3843.9071982664063	3843.9071982664063	3843.9071982664063	3843.9071982664063	3843.9071982664063	3843.9071982664063	3843.9071982664063	3843.9071982664063	3843.9071982664063	3843.9071982664063	3843.9071982664063	3843.9071982664063	3843.9071982664063	3843.9071982664063	3843.9071982664063	3843.9071982664063	3843.9071982664063	3843.9071982664063	3843.9071982664063	3843.9071982664063	3843.9071982664063	3843.9071982664063
3843.9071982664063	3843.9071982664063	3843.9071982664063	3843.9071982664063	3843.9071982664063	3843.9071982664063	3843.9071982664063	3843.9071982664063	3843.9071982664063	3843.9071982664063	3843.9071982664063	3843.9071982664063	3843.9071982664063	3843.9071982664063	3843.9071982664063	3843.9071982664063	3843.9071982664063	3843.9071982664063	3843.9071982664063	3843.9071982664063	3843.9071982664063	3843.9071982664063	3843.9071982664063	3843.9071982664063	3843.9071982664063	3843.9071982664063	3843.9071982664063	3843.9071982664063	3843.9071982664063	3843.9071982664063
3843.9071982664063	3843.9071982664063	3843.9071982664063	3843.9071982664063	3843.9071982664063	3843.9071982664063	3843.9071982664063	3843.9071982664063	3843.9071982664063	3843.9071982664063	3843.9071982664063	3843.9071982664063	3843.9071982664063	3843.9071982664063	3843.9071982664063	3843.9071982664063	3843.9071982664063	3843.9071982664063	3843.9071982664063	3843.9071982664063	3843.9071982664063	3843.9071982664063	3843.9071982664063	3843.9071982664063	3843.9071982664063	3843.9071982664063	3843.9071982664063	3843.9071982664063	3843.9071982664063	3843.9071982664063
3843.9071982664063	3843.9071982664063	3843.9071982664063	3843.9071982664063	3843.9071982664063	3843.9071982664063	3843.9071982664063	3843.9071982664063	3843.9071982664063	3843.9071982664063	3843.9071982664063	3843.9071982664063	3843.9071982664063	3843.9071982664063	3843.9071982664063	3843.9071982664063	3843.9071982664063	3843.9071982664063	3843.9071982664063	3843.9071982664063	3843.9071982664063	3843.9071982664063	3843.9071982664063	3843.9071982664063	3843.9071982664063	3843.9071982664063	3843.9071982664063	3843.9071982664063	3843.9071982664063	3843.9071982664063
3843.9071982664063	3843.9071982664063	3843.9071982664063	3843.9071982664063	3843.9071982664063	3843.9071982664063	3843.9071982664063	3843.9071982664063	3843.9071982664063	3843.9071982664063	3843.9071982664063	3843.9071982664063	3843.9071982664063	3843.9071982664063	3843.9071982664063	3843.9071982664063	3843.9071982664063	3843.9071982664063	3843.9071982664063	3843.9071982664063	3843.9071982664063	3843.9071982664063	3843.9071982664063	3843.9071982664063	3843.9071982664063	3843.9071982664063	3843.9071982664063	3843.9071982664063	3843.9071982664063	3843.9071982664063
3843.9071982664063	3843.9071982664063	3843.9071982664063	3843.9071982664063	3843.9071982664063	3843.9071982664063	3843.9071982664063	3843.9071982664063	3843.9071982664063	3843.9071982664063	3843.9071982664063	3843.9071982664063	3843.9071982664063	3843.9071982664063	3843.9071982664063	3843.9071982664063	3843.9071982664063	3843.9071982664063	3843.9071982664063	3843.9071982664063	3843.9071982664063	3843.9071982664063	3843.9071982664063	3843.9071982664063	3843.9071982664063	3843.9071982664063	3843.9071982664063	3843.9071982664063	3843.9071982664063	3843.9071982664063
3843.9071982664063	3843.9071982664063	3843.9071982664063	3843.9071982664063	3843.9071982664063	3843.9071982664063	3843.9071982664063	3843.9071982664063	3843.9071982664063	3843.9071982664063	3843.9071982664063	3843.9071982664063	3843.9071982664063	3843.9071982664063	3843.9071982664063	3843.9071982664063	3843.9071982664063	3843.9071982664063	3843.9071982664063	3843.9071982664063	3843.9071982664063	3843.9071982664063	3843.9071982664063	3843.9071982664063	3843.9071982664063	3843.9071982664063	3843.9071982664063	3843.9071982664063	3843.9071982664063	3843.9071982664063
3843.9071982664063	3843.9071982664063	3843.9071982664063	3843.9071982664063	3843.9071982664063	3843.9071982664063	3843.9071982664063	3843.9071982664063	3843.9071982664063	3843.9071982664063	3843.9071982664063	3843.9071982664063	3843.9071982664063	3843.9071982664063	3843.9071982664063	3843.9071982664063	3843.9071982664063	3843.9071982664063	3843.9071982664063	3843.9071982664063	3843.9071982664063	3843.9071982664063	3843.9071982664063	3843.9071982664063	3843.9071982664063	3843.9071982664063	3843.9071982664063	3843.9071982664063	3843.9071982664063	3843.9071982664063
3843.9071982664063	3843.9071982664063	3843.9071982664063	3843.9071982664063	3843.9071982664063	3843.9071982664063	3843.9071982664063	3843.9071982664063	3843.9071982664063	3843.9071982664063	3843.9071982664063	3843.9071982664063	3843.9071982664063	3843.9071982664063	3843.9071982664063	3843.9071982664063	3843.9071982664063	3843.9071982664063	3843.9071982664063	3843.9071982664063	3843.9071982664063	3843.9071982664063	3843.9071982664063	3843.9071982664063	3843.9071982664063	3843.9071982664063	3843.9071982664063	3843.9071982664063	3843.9071982664063	3843.9071982664063
3843.9071982664063	3843.9071982664063	3843.9071982664063	3843.9071982664063	3843.9071982664063	3843.9071982664063	3843.9071982664063	3843.9071982664063	3843.9071982664063	3843.9071982664063	3843.9071982664063	3843.9071982664063	3843.9071982664063	3843.9071982664063	3843.9071982664063	3843.9071982664063	3843.9071982664063	3843.9071982664063	3843.9071982664063	3843.9071982664063	3843.9071982664063	3843.9071982664063	3843.9071982664063	3843.9071982664063	3843.9071982664063	3843.9071982664063	3843.9071982664063	3843.9071982664063	3843.9071982664063	3843.9071982664063
3843.9071982664063	3843.9071982664063	3843.9071982664063	3843.9071982664063	3843.9071982664063	3843.9071982664063	3843.9071982664063	3843.9071982664063	3843.9071982664063	3843.9071982664063	3843.9071982664063	3843.9071982664063	3843.9071982664063	3843.9071982664063	3843.9071982664063	3843.9071982664063	3843.9071982664063	3843.9071982664063	3843.9071982664063	3843.9071982664063	3843.9071982664063	3843.9071982664063	3843.9071982664063	3843.9071982664063	3843.9071982664063	3843.9071982664063	3843.9071982664063	3843.9071982664063	3843.9071982664063	3843.9071982664063
3843.9071982664063	3843.9071982664063	3843.9071982664063	3843.9071982664063	3843.9071982664063	3843.9071982664063	3843.9071982664063	3843.9071982664063	3843.9071982664063	3843.9071982664063	3843.9071982664063	3843.9071982664063	3843.9071982664063	3843.9071982664063	3843.9071982664063	3843.9071982664063	3843.9071982664063	3843.9071982664063	3843.9071982664063	3843.9071982664063	3843.9071982664063	3843.9071982664063	3843.9071982664063	3843.9071982664063	3843.9071982664063	3843.9071982664063	3843.9071982664063	3843.9071982664063	3843.9071982664063	3843.9071982664063
3843.9071982664063	3843.9071982664063	3843.9071982664063	3843.9071982664063	3843.9071982664063	3843.9071982664063	3843.9071982664063	3843.9071982664063	3843.9071982664063	3843.9071982664063	3843.9071982664063	3843.9071982664063	3843.9071982664063	3843.9071982664063	3843.9071982664063	3843.9071982664063	3843.9071982664063	3843.9071982664063	3843.9071982664063	3843.9071982664063	3843.9071982664063	3843.9071982664063	3843.9071982664063	3843.9071982664063	3843.9071982664063	3843.9071982664063	3843.9071982664063	3843.9071982664063	3843.9071982664063	3843.9071982664063
3843.9071982664063	3843.9071982664063	3843.9071982664063	3843.9071982664063	3843.9071982664063	3843.9071982664063	3843.9071982664063	3843.9071982664063	3843.9071982664063	3843.9071982664063	3843.9071982664063	3843.9071982664063	3843.9071982664063	3843.9071982664063	3843.9071982664063	3843.9071982664063	3843.9071982664063	3843.9071982664063	3843.9071982664063	3843.9071982664063	3843.9071982664063	3843.9071982664063	3843.9071982664063	3843.9071982664063	3843.9071982664063	3843.9071982664063	3843.9071982664063	3843.9071982664063	3843.9071982664063	3843.9071982664063
3843.9071982664063	3843.9071982664063	3843.9071982664063	3843.9071982664063	3843.9071982664063	3843.9071982664063	3843.9071982664063	3843.9071982664063	3843.9071982664063	3843.9071982664063	3843.9071982664063	3843.9071982664063	3843.9071982664063	3843.9071982664063	3843.9071982664063	3843.9071982664063	3843.9071982664063	3843.9071982664063	3843.9071982664063	3843.9071982664063	3843.9071982664063	3843.9071982664063	3843.9071982664063	3843.9071982664063	3843.9071982664063	3843.9071982664063	3843.9071982664063	3843.9071982664063	3843.9071982664063	3843.9071982664063
3843.9071982664063	3843.9071982664063	3843.9071982664063	3843.9071982664063	3843.9071982664063	3843.9071982664063	3843.9071982664063	3843.9071982664063	3843.9071982664063	3843.9071982664063	3843.9071982664063	3843.9071982664063	3843.9071982664063	3843.9071982664063	3843.9071982664063	3843.9071982664063	3843.9071982664063	3843.9071982664063	3843.9071982664063	3843.9071982664063	3843.9071982664063	3843.9071982664063	3843.9071982664063	3843.9071982664063	3843.9071982664063	3843.9071982664063	3843.9071982664063	3843.9071982664063	3843.9071982664063	3843.9071982664063
3843.9071982664063	3843.9071982664063	3843.9071982664063	3843.9071982664063	3843.9071982664063	3843.9071982664063	3843.9071982664063	3843.9071982664063	3843.9071982664063	3843.9071982664063	3843.9071982664063	3843.9071982664063	3843.9071982664063	3843.9071982664063	3843.9071982664063	3843.9071982664063	3843.9071982664063	3843.9071982664063	3843.9071982664063	3843.9071982664063	3843.9071982664063	3843.9071982664063	3843.9071982664063	3843.9071982664063	3843.9071982664063	3843.9071982664063	3843.9071982664063	3843.9071982664063	3843.9071982664063	3843.9071982664063
3843.9071982664063	3843.9071982664063	3843.9071982664063	3843.9071982664063	3843.9071982664063	3843.9071982664063	3843.9071982664063	3843.9071982664063	3843.9071982664063	3843.9071982664063	3843.9071982664063	3843.9071982664063	3843.9071982664063	3843.9071982664063	3843.9071982664063	3843.9071982664063	3843.9071982664063	3843.9071982664063	3843.9071982664063	3843.9071982664063	3843.9071982664063	3843.9071982664063	3843.9071982664063	3843.9071982664063	3843.9071982664063	3843.9071982664063	3843.9071982664063	3843.9071982664063	3843.9071982664063	3843.9071982664063
3843.9071982664063	3843.9071982664063	3843.9071982664063	3843.9071982664063	3843.9071982664063	3843.9071982664063	3843.9071982664063	3843.9071982664063	3843.9071982664063	3843.9071982664063	3843.9071982664063	3843.9071982664063	3843.9071982664063	3843.9071982664063	3843.9071982664063	3843.9071982664063	3843.9071982664063	3843.9071982664063	3843.9071982664063	3843.9071982664063	3843.9071982664063	3843.9071982664063	3843.9071982664063	3843.9071982664063	3843.9071982664063	3843.9071982664063	3843.9071982664063	3843.9071982664063	3843.9071982664063	3843.9071982664063
3843.9071982664063	3843.9071982664063	3843.9071982664063	3843.9071982664063	3843.9071982664063	3843.9071982664063	3843.9071982664063	3843.9071982664063	3843.9071982664063	3843.9071982664063	3843.9071982664063	3843.9071982664063	3843.9071982664063	3843.9071982664063	3843.9071982664063	3843.9071982664063	3843.9071982664063	3843.9071982664063	3843.9071982664063	3843.9071982664063	3843.9071982664063	3843.9071982664063	3843.9071982664063	3843.9071982664063	3843.9071982664063	3843.9071982664063	3843.9071982664063	3843.9071982664063	3843.9071982664063	3843.9071982664063
3843.9071982664063	3843.9071982664063	3843.9071982664063	3843.9071982664063	3843.9071982664063	3843.9071982664063	3843.9071982664063	3843.9071982664063	3843.9071982664063	3843.9071982664063	3843.9071982664063	3843.9071982664063	3843.9071982664063	3843.9071982664063	3843.9071982664063	3843.9071982664063	3843.9071982664063	3843.9071982664063	3843.9071982664063	3843.9071982664063	3843.9071982664063	3843.9071982664063	3843.9071982664063	3843.9071982664063	3843.9071982664063	3843.9071982664063	3843.9071982664063	3843.9071982664063	3843.9071982664063	3843.9071982664063
3843.9071982664063	3843.9071982664063	3843.9071982664063	3843.9071982664063	3843.9071982664063	3843.9071982664063	3843.9071982664063	3843.9071982664063	3843.9071982664063	3843.9071982664063	3843.9071982664063	3843.9071982664063	3843.9071982664063	3843.9071982664063	3843.9071982664063	3843.9071982664063	3843.9071982664063	3843.9071982664063	3843.9071982664063	3843.9071982664063	3843.9071982664063	3843.9071982664063	3843.9071982664063	3843.9071982664063	3843.9071982664063	3843.9071982664063	3843.9071982664063	3843.9071982664063	3843.9071982664063	3843.9071982664063
3843.9071982664063	3843.9071982664063	3843.9071982664063	3843.9071982664063	3843.9071982664063	3843.9071982664063	3843.9071982664063	3843.9071982664063	3843.9071982664063	3843.9071982664063	3843.9071982664063	3843.9071982664063	3843.9071982664063	3843.9071982664063	3843.9071982664063	3843.9071982664063	3843.9071982664063	3843.9071982664063	3843.9071982664063	3843.9071982664063	3843.9071982664063	3843.9071982664063	3843.9071982664063	3843.9071982664063	3843.9071982664063	3843.9071982664063	3843.9071982664063	3843.9071982664063	3843.9071982664063	3843.9071982664063
3843.9071982664063	3843.9071982664063	3843.9071982664063	3843.9071982664063	3843.9071982664063	3843.9071982664063	3843.9071982664063	3843.9071982664063	3843.9071982664063	3843.9071982664063	3843.9071982664063	3843.9071982664063	3843.9071982664063	3843.9071982664063	3843.9071982664063	3843.9071982664063	3843.9071982664063	3843.9071982664063	3843.9071982664063	3843.9071982664063	3843.9071982664063	3843.9071982664063	3843.9071982664063	3843.9071982664063	3843.9071982664063	3843.9071982664063	3843.9071982664063	3843.9071982664063	3843.9071982664063	3843.9071982664063
3843.9071982664063	3843.9071982664063	3843.9071982664063	3843.9071982664063	3843.9071982664063	3843.9071982664063	3843.9071982664063	3843.9071982664063	3843.9071982664063	3843.9071982664063	3843.9071982664063	3843.9071982664063	3843.9071982664063	3843.9071982664063	3843.9071982664063	3843.9071982664063	3843.9071982664063	3843.9071982664063	3843.9071982664063	3843.9071982664063	3843.9071982664063	3843.9071982664063	3843.9071982664063	3843.9071982664063	3843.9071982664063	3843.9071982664063	3843.9071982664063	3843.9071982664063	3843.9071982664063	3843.9071982664063
3843.9071982664063	3843.9071982664063	3843.9071982664063	3843.9071982664063	3843.9071982664063	3843.9071982664063	3843.9071982664063	3843.9071982664063	3843.9071982664063	3843.9071982664063	3843.9071982664063	3843.9071982664063	3843.9071982664063	3843.9071982664063	3843.9071982664063	3843.9071982664063	3843.9071982664063	3843.9071982664063	3843.9071982664063	3843.9071982664063	3843.9071982664063	3843.9071982664063	3843.9071982664063	3843.9071982664063	3843.9071982664063	3843.9071982664063	3843.9071982664063	3843.9071982664063	3843.9071982664063	3843.9071982664063
3843.9071982664063	3843.9071982664063	3843.9071982664063	3843.9071982664063	3843.9071982664063	3843.9071982664063	3843.9071982664063	3843.9071982664063	3843.9071982664063	3843.9071982664063	3843.9071982664063	3843.9071982664063	3843.9071982664063	3843.9071982664063	3843.9071982664063	3843.9071982664063	3843.9071982664063	3843.9071982664063	3843.9071982664063	3843.9071982664063	3843.9071982664063	3843.9071982664063	3843.9071982664063	3843.9071982664063	3843.9071982664063	3843.9071982664063	3843.9071982664063	3843.9071982664063	3843.9071982664063	3843.9071982664063
3843.9071982664063	3843.9071982664063	3843.9071982664063	3843.9071982664063	3843.9071982664063	3843.9071982664063	3843.9071982664063	3843.9071982664063	3843.9071982664063	3843.9071982664063	3843.9071982664063	3843.9071982664063	3843.9071982664063	3843.9071982664063	3843.9071982664063	3843.9071982664063	3843.9071982664063	3843.9071982664063	3843.9071982664063	3843.9071982664063	3843.9071982664063	3843.9071982664063	3843.9071982664063	3843.9071982664063	3843.9071982664063	3843.9071982664063	3843.9071982664063	3843.9071982664063	3843.9071982664063	3843.9071982664063
3843.9071982664063	3843.9071982664063	3843.9071982664063	3843.9071982664063	3843.9071982664063	3843.9071982664063	3843.9071982664063	3843.9071982664063	3843.9071982664063	3843.9071982664063	3843.9071982664063	3843.9071982664063	3843.9071982664063	3843.9071982664063	3843.9071982664063	3843.9071982664063	3843.9071982664063	3843.9071982664063	3843.9071982664063	3843.9071982664063	3843.9071982664063	3843.9071982664063	3843.9071982664063	3843.9071982664063	3843.9071982664063	3843.9071982664063	3843.9071982664063	3843.9071982664063	3843.9071982664063	3843.9071982664063
3843.9071982664063	3843.9071982664063	3843.9071982664063	3843.9071982664063	3843.9071982664063	3843.9071982664063	3843.9071982664063	3843.9071982664063	3843.9071982664063	3843.9071982664063	3843.9071982664063	3843.9071982664063	3843.9071982664063	3843.9071982664063	3843.9071982664063	3843.9071982664063	3843.9071982664063	3843.9071982664063	3843.9071982664063	3843.9071982664063	3843.9071982664063	3843.9071982664063	3843.9071982664063	3843.9071982664063	3843.9071982664063	3843.9071982664063	3843.9071982664063	3843.9071982664063	3843.9071982664063	3843.9071982664063
3843.9071982664063	3843.9071982664063	3843.9071982664063	3843.9071982664063	3843.9071982664063	3843.9071982664063	3843.9071982664063	3843.9071982664063	3843.9071982664063	3843.9071982664063	3843.9071982664063	3843.9071982664063	3843.9071982664063	3843.9071982664063	3843.9071982664063	3843.9071982664063	3843.9071982664063	3843.9071982664063	3843.9071982664063	3843.9071982664063	3843.9071982664063	3843.9071982664063	3843.9071982664063	3843.9071982664063	3843.9071982664063	3843.9071982664063	3843.9071982664063	3843.9071982664063	3843.9071982664063	3843.9071982664063
3843.9071982664063	3843.9071982664063	3843.9071982664063	3843.9071982664063	3843.9071982664063	3843.9071982664063	3843.9071982664063	3843.9071982664063	3843.9071982664063	3843.9071982664063	3843.9071982664063	3843.9071982664063	3843.9071982664063	3843.9071982664063	3843.9071982664063	3843.9071982664063	3843.9071982664063	3843.9071982664063	3843.9071982664063	3843.9071982664063	3843.9071982664063	3843.9071982664063	3843.9071982664063	3843.9071982664063	3843.9071982664063	3843.9071982664063	3843.9071982664063	3843.9071982664063	3843.9071982664063	3843.9071982664063
3843.9071982664063	3843.9071982664063	3843.9071982664063	3843.9071982664063	3843.9071982664063	3843.9071982664063	3843.9071982664063	3843.9071982664063	3843.9071982664063	3843.9071982664063	3843.9071982664063	3843.9071982664063	3843.9071982664063	3843.9071982664063	3843.9071982664063	3843.9071982664063	3843.9071982664063	3843.9071982664063	3843.9071982664063	3843.9071982664063	3843.9071982664063	3843.9071982664063	3843.9071982664063	3843.9071982664063	3843.9071982664063	3843.9071982664063	3843.9071982664063	3843.9071982664063	3843.9071982664063	3843.9071982664063
3843.9071982664063	3843.9071982664063	3843.9071982664063	3843.9071982664063	3843.9071982664063	3843.9071982664063	3843.9071982664063	3843.9071982664063	3843.9071982664063	3843.9071982664063	3843.9071982664063	3843.9071982664063	3843.9071982664063	3843.9071982664063	3843.9071982664063	3843.9071982664063	3843.9071982664063	3843.9071982664063	3843.9071982664063	3843.9071982664063	3843.9071982664063	3843.9071982664063	3843.9071982664063	3843.9071982664063	3843.9071982664063	3843.9071982664063	3843.9071982664063	3843.9071982664063	3843.9071982664063	3843.9071982664063
3843.9071982664063	3843.9071982664063	3843.9071982664063	3843.9071982664063	3843.9071982664063	3843.9071982664063	3843.9071982664063	3843.9071982664063	3843.9071982664063	3843.9071982664063	3843.9071982664063	3843.9071982664063	3843.9071982664063	3843.9071982664063	3843.9071982664063	3843.9071982664063	3843.9071982664063	3843.9071982664063	3843.9071982664063	3843.9071982664063	3843.9071982664063	3843.9071982664063	3843.9071982664063	3843.9071982664063	3843.9071982664063	3843.9071982664063	3843.9071982664063	3843.9071982664063	3843.9071982664063	3843.9071982664063
3843.9071982664063	3843.9071982664063	3843.9071982664063	3843.9071982664063	3843.9071982664063	3843.9071982664063	3843.9071982664063	3843.9071982664063	3843.9071982664063	3843.9071982664063	3843.9071982664063	3843.9071982664063	3843.9071982664063	3843.9071982664063	3843.9071982664063	3843.9071982664063	3843.9071982664063	3843.9071982664063	3843.9071982664063	3843.9071982664063	3843.9071982664063	3843.9071982664063	3843.9071982664063	3843.9071982664063	3843.9071982664063	3843.9071982664063	3843.9071982664063	3843.9071982664063	3843.9071982664063	3843.9071982664063
3843.9071982664063	3843.9071982664063	3843.9071982664063	3843.9071982664063	3843.9071982664063	3843.9071982664063	3843.9071982664063	3843.9071982664063	3843.9071982664063	3843.9071982664063	3843.9071982664063	3843.9071982664063	3843.9071982664063	3843.9071982664063	3843.9071982664063	3843.9071982664063	3843.9071982664063	3843.9071982664063	3843.9071982664063	3843.9071982664063	3843.9071982664063	3843.9071982664063	3843.9071982664063	3843.9071982664063	3843.9071982664063	3843.9071982664063	3843.9071982664063	3843.9071982664063	3843.9071982664063	3843.9071982664063
3843.9071982664063	3843.9071982664063	3843.9071982664063	3843.9071982664063	3843.9071982664063	3843.9071982664063	3843.9071982664063	3843.9071982664063	3843.9071982664063	3843.9071982664063	3843.9071982664063	3843.9071982664063	3843.9071982664063	3843.9071982664063	3843.9071982664063	3843.9071982664063	3843.9071982664063	3843.9071982664063	3843.9071982664063	3843.9071982664063	3843.9071982664063	3843.9071982664063	3843.9071982664063	3843.9071982664063	3843.9071982664063	3843.9071982664063	3843.9071982664063	3843.9071982664063	3843.9071982664063	3843.9071982664063
3843.9071982664063	3843.9071982664063	3843.9071982664063	3843.9071982664063	3843.9071982664063	3843.9071982664063	3843.9071982664063	3843.9071982664063	3843.9071982664063	3843.9071982664063	3843.9071982664063	3843.9071982664063	3843.9071982664063	3843.9071982664063	3843.9071982664063	3843.9071982664063	3843.9071982664063	3843.9071982664063	3843.9071982664063	3843.9071982664063	3843.9071982664063	3843.9071982664063	3843.9071982664063	3843.9071982664063	3843.9071982664063	3843.9071982664063	3843.9071982664063	3843.9071982664063	3843.9071982664063	3843.9071982664063
3843.9071982664063	3843.9071982664063	3843.9071982664063	3843.9071982664063	3843.9071982664063	3843.9071982664063	3843.9071982664063	3843.9071982664063	3843.9071982664063	3843.9071982664063	3843.9071982664063	3843.9071982664063	3843.9071982664063	3843.9071982664063	3843.9071982664063	3843.9071982664063	3843.9071982664063	3843.9071982664063	3843.9071982664063	3843.9071982664063	3843.9071982664063	3843.9071982664063	3843.9071982664063	3843.9071982664063	3843.9071982664063	3843.9071982664063	3843.9071982664063	3843.9071982664063	3843.9071982664063	3843.9071982664063
3843.9071982664063	3843.9071982664063	3843.9071982664063	3843.9071982664063	3843.9071982664063	3843.9071982664063	3843.9071982664063	3843.9071982664063	3843.9071982664063	3843.9071982664063	3843.9071982664063	3843.9071982664063	3843.9071982664063	3843.9071982664063	3843.9071982664063	3843.9071982664063	3843.9071982664063	3843.9071982664063	3843.9071982664063	3843.9071982664063	3843.9071982664063	3843.9071982664063	3843.9071982664063	3843.9071982664063	3843.9071982664063	3843.9071982664063	3843.9071982664063	3843.9071982664063	3843.9071982664063	3843.9071982664063
3843.9071982664063	3843.9071982664063	3843.9071982664063	3843.9071982664063	3843.9071982664063	3843.9071982664063	3843.9071982664063	3843.9071982664063	3843.9071982664063	3843.9071982664063	3843.9071982664063	3843.9071982664063	3843.9071982664063	3843.9071982664063	3843.9071982664063	3843.9071982664063	3843.9071982664063	3843.9071982664063	3843.9071982664063	3843.9071982664063	3843.9071982664063	3843.9071982664063	3843.9071982664063	3843.9071982664063	3843.9071982664063	3843.9071982664063	3843.9071982664063	3843.9071982664063	3843.9071982664063	3843.9071982664063
3843.9071982664063	3843.9071982664063	3843.9071982664063	3843.9071982664063	3843.9071982664063	3843.9071982664063	3843.9071982664063	3843.9071982664063	3843.9071982664063	3843.9071982664063	3843.9071982664063	3843.9071982664063	3843.9071982664063	3843.9071982664063	3843.9071982664063	3843.9071982664063	3843.9071982664063	3843.9071982664063	3843.9071982664063	3843.9071982664063	3843.9071982664063	3843.9071982664063	3843.9071982664063	3843.9071982664063	3843.9071982664063	3843.9071982664063	3843.9071982664063	3843.9071982664063	3843.9071982664063	3843.9071982664063
3843.9071982664063	3843.9071982664063	3843.9071982664063	3843.9071982664063	3843.9071982664063	3843.9071982664063	3843.9071982664063	3843.9071982664063	3843.9071982664063	3843.9071982664063	3843.9071982664063	3843.9071982664063	3843.9071982664063	3843.9071982664063	3843.9071982664063	3843.9071982664063	3843.9071982664063	3843.9071982664063	3843.9071982664063	3843.9071982664063	3843.9071982664063	3843.9071982664063	3843.9071982664063	3843.9071982664063	3843.9071982664063	3843.9071982664063	3843.9071982664063	3843.9071982664063	3843.9071982664063	3843.9071982664063
3843.9071982664063	3843.9071982664063	3843.9071982664063	3843.9071982664063	3843.9071982664063	3843.9071982664063	3843.9071982664063	3843.9071982664063	3843.9071982664063	3843.9071982664063	3843.9071982664063	3843.9071982664063	3843.9071982664063	3843.9071982664063	3843.9071982664063	3843.9071982664063	3843.9071982664063	3843.9071982664063	3843.9071982664063	3843.9071982664063	3843.9071982664063	3843.9071982664063	3843.9071982664063	3843.9071982664063	3843.9071982664063	3843.9071982664063	3843.9071982664063	3843.9071982664063	3843.9071982664063	3843.9071982664063
3843.9071982664063	3843.9071982664063	3843.9071982664063	3843.9071982664063	3843.9071982664063	3843.9071982664063	3843.9071982664063	3843.9071982664063	3843.9071982664063	3843.9071982664063	3843.9071982664063	3843.9071982664063	3843.9071982664063	3843.9071982664063	3843.9071982664063	3843.9071982664063	3843.9071982664063	3843.9071982664063	3843.9071982664063	3843.9071982664063	3843.9071982664063	3843.9071982664063	3843.9071982664063	3843.9071982664063	3843.9071982664063	3843.9071982664063	3843.9071982664063	3843.9071982664063	3843.9071982664063	3843.9071982664063
3843.9071982664063	3843.9071982664063	3843.9071982664063	3843.9071982664063	3843.9071982664063	3843.9071982664063	3843.9071982664063	3843.9071982664063	3843.9071982664063	3843.9071982664063	3843.9071982664063	3843.9071982664063	3843.9071982664063	3843.9071982664063	3843.9071982664063	3843.9071982664063	3843.9071982664063	3843.9071982664063	3843.9071982664063	3843.9071982664063	3843.9071982664063	3843.9071982664063	3843.9071982664063	3843.9071982664063	3843.9071982664063	3843.9071982664063	3843.9071982664063	3843.9071982664063	3843.9071982664063	3843.9071982664063
3843.9071982664063	3843.9071982664063	3843.9071982664063	3843.9071982664063	3843.9071982664063	3843.9071982664063	3843.9071982664063	3843.9071982664063	3843.9071982664063	3843.9071982664063	3843.9071982664063	3843.9071982664063	3843.9071982664063	3843.9071982664063	3843.9071982664063	3843.9071982664063	3843.9071982664063	3843.9071982664063	3843.9071982664063	3843.9071982664063	3843.9071982664063	3843.9071982664063	3843.9071982664063	3843.9071982664063	3843.9071982664063	3843.9071982664063	3843.9071982664063	3843.9071982664063	3843.9071982664063	3843.9071982664063
3843.9071982664063	3843.9071982664063	3843.9071982664063	3843.9071982664063	3843.9071982664063	3843.9071982664063	3843.9071982664063	3843.9071982664063	3843.9071982664063	3843.9071982664063	3843.9071982664063	3843.9071982664063	3843.9071982664063	3843.9071982664063	3843.9071982664063	3843.9071982664063	3843.9071982664063	3843.9071982664063	3843.9071982664063	3843.9071982664063	3843.9071982664063	3843.9071982664063	3843.9071982664063	3843.9071982664063	3843.9071982664063	3843.9071982664063	3843.9071982664063	3843.9071982664063	3843.9071982664063	3843.9071982664063
3843.9071982664063	3843.9071982664063	3843.9071982664063	3843.9071982664063	3843.9071982664063	3843.9071982664063	3843.9071982664063	3843.9071982664063	3843.9071982664063	3843.9071982664063	3843.9071982664063	3843.9071982664063	3843.9071982664063	3843.9071982664063	3843.9071982664063	3843.9071982664063	3843.9071982664063	3843.9071982664063	3843.9071982664063	3843.9071982664063	3843.9071982664063	3843.9071982664063	3843.9071982664063	3843.9071982664063	3843.9071982664063	3843.9071982664063	3843.9071982664063	3843.9071982664063	3843.9071982664063	3843.9071982664063
3843.9071982664063	3843.9071982664063	3843.9071982664063	3843.9071982664063	3843.9071982664063	3843.9071982664063	3843.9071982664063	3843.9071982664063	3843.9071982664063	3843.9071982664063	3843.9071982664063	3843.9071982664063	3843.9071982664063	3843.9071982664063	3843.9071982664063	3843.9071982664063	3843.9071982664063	3843.9071982664063	3843.9071982664063	3843.9071982664063	3843.9071982664063	3843.9071982664063	3843.9071982664063	3843.9071982664063	3843.9071982664063	3843.9071982664063	3843.9071982664063	3843.9071982664063	3843.9071982664063	3843.9071982664063
3843.9071982664063	3843.9071982664063	3843.9071982664063	3843.9071982664063	3843.9071982664063	3843.9071982664063	3843.9071982664063	3843.9071982664063	3843.9071982664063	3843.9071982664063	3843.9071982664063	3843.9071982664063	3843.9071982664063	3843.9071982664063	3843.9071982664063	3843.9071982664063	3843.9071982664063	3843.9071982664063	3843.9071982664063	3843.9071982664063	3843.9071982664063	3843.9071982664063	3843.9071982664063	3843.9071982664063	3843.9071982664063	3843.9071982664063	3843.9071982664063	3843.9071982664063	3843.9071982664063	3843.9071982664063
3843.9071982664063	3843.9071982664063	3843.9071982664063	3843.9071982664063	3843.9071982664063	3843.9071982664063	3843.9071982664063	3843.9071982664063	3843.9071982664063	3843.9071982664063	3843.9071982664063	3843.9071982664063	3843.9071982664063	3843.9071982664063	3843.9071982664063	3843.9071982664063	3843.9071982664063	3843.9071982664063	3843.9071982664063	3843.9071982664063	3843.9071982664063	3843.9071982664063	3843.9071982664063	3843.9071982664063	3843.9071982664063	3843.9071982664063	3843.9071982664063	3843.9071982664063	3843.9071982664063	3843.9071982664063
3843.9071982664063	3843.9071982664063	3843.9071982664063	3843.9071982664063	3843.9071982664063	3843.9071982664063	3843.9071982664063	3843.9071982664063	3843.9071982664063	3843.9071982664063	3843.9071982664063	3843.9071982664063	3843.9071982664063	3843.9071982664063	3843.9071982664063	3843.9071982664063	3843.9071982664063	3843.9071982664063	3843.9071982664063	3843.9071982664063	3843.9071982664063	3843.9071982664063	3843.9071982664063	3843.9071982664063	3843.9071982664063	3843.9071982664063	3843.9071982664063	3843.9071982664063	3843.9071982664063	3843.9071982664063
3843.9071982664063	3843.9071982664063	3843.9071982664063	3843.9071982664063	3843.9071982664063	3843.9071982664063	3843.9071982664063	3843.9071982664063	3843.9071982664063	3843.9071982664063	3843.9071982664063	3843.9071982664063	3843.9071982664063	3843.9071982664063	3843.9071982664063	3843.9071982664063	3843.9071982664063	3843.9071982664063	3843.9071982664063	3843.9071982664063	3843.9071982664063	3843.9071982664063	3843.9071982664063	3843.9071982664063	3843.9071982664063	3843.9071982664063	3843.9071982664063	3843.9071982664063	3843.9071982664063	3843.9071982664063
3843.9071982664063	3843.9071982664063	3843.9071982664063	3843.9071982664063	3843.9071982664063	3843.9071982664063	3843.9071982664063	3843.9071982664063	3843.9071982664063	3843.9071982664063	3843.9071982664063	3843.9071982664063	3843.9071982664063	3843.9071982664063	3843.9071982664063	3843.9071982664063	3843.9071982664063	3843.9071982664063	3843.9071982664063	3843.9071982664063	3843.9071982664063	3843.9071982664063	3843.9071982664063	3843.9071982664063	3843.9071982664063	3843.9071982664063	3843.9071982664063	3843.9071982664063	3843.9071982664063	3843.9071982664063
3843.9071982664063	3843.9071982664063	3843.9071982664063	3843.9071982664063	3843.9071982664063	3843.9071982664063	3843.9071982664063	3843.9071982664063	3843.9071982664063	3843.9071982664063	3843.9071982664063	3843.9071982664063	3843.9071982664063	3843.9071982664063	3843.9071982664063	3843.9071982664063	3843.9071982664063	3843.9071982664063	3843.9071982664063	3843.9071982664063	3843.9071982664063	3843.9071982664063	3843.9071982664063	3843.9071982664063	3843.9071982664063	3843.9071982664063	3843.9071982664063	3843.9071982664063	3843.9071982664063	3843.9071982664063
3843.9071982664063	3843.9071982664063	3843.9071982664063	3843.9071982664063	3843.9071982664063	3843.9071982664063	3843.9071982664063	3843.9071982664063	3843.9071982664063	3843.9071982664063	3843.9071982664063	3843.9071982664063	3843.9071982664063	3843.9071982664063	3843.9071982664063	3843.9071982664063	3843.9071982664063	3843.9071982664063	3843.9071982664063	3843.9071982664063	3843.9071982664063	3843.9071982664063	3843.9071982664063	3843.9071982664063	3843.9071982664063	3843.9071982664063	3843.9071982664063	3843.9071982664063	3843.9071982664063	3843.9071982664063
3843.9071982664063	3843.9071982664063	3843.9071982664063	3843.9071982664063	3843.9071982664063	3843.9071982664063	3843.9071982664063	3843.9071982664063	3843.9071982664063	3843.9071982664063	3843.9071982664063	3843.9071982664063	3843.9071982664063	3843.9071982664063	3843.9071982664063	3843.9071982664063	3843.9071982664063	3843.9071982664063	3843.9071982664063	3843.9071982664063	3843.9071982664063	3843.9071982664063	3843.9071982664063	3843.9071982664063	3843.9071982664063	3843.9071982664063	3843.9071982664063	3843.9071982664063	3843.9071982664063	3843.9071982664063
3843.9071982664063	3843.9071982664063	3843.9071982664063	3843.9071982664063	3843.9071982664063	3843.9071982664063	3843.9071982664063	3843.9071982664063	3843.9071982664063	3843.9071982664063	3843.9071982664063	3843.9071982664063	3843.9071982664063	3843.9071982664063	3843.9071982664063	3843.9071982664063	3843.9071982664063	3843.9071982664063	3843.9071982664063	3843.9071982664063	3843.9071982664063	3843.9071982664063	3843.9071982664063	3843.9071982664063	3843.9071982664063	3843.9071982664063	3843.9071982664063	3843.9071982664063	3843.9071982664063	3843.9071982664063
3843.9071982664063	3843.9071982664063	3843.9071982664063	3843.9071982664063	3843.9071982664063	3843.9071982664063	3843.9071982664063	3843.9071982664063	3843.9071982664063	3843.9071982664063	3843.9071982664063	3843.9071982664063	3843.9071982664063	3843.9071982664063	3843.9071982664063	3843.9071982664063	3843.9071982664063	3843.9071982664063	3843.9071982664063	3843.9071982664063	3843.9071982664063	3843.9071982664063	3843.9071982664063	3843.9071982664063	3843.9071982664063	3843.9071982664063	3843.9071982664063	3843.9071982664063	3843.9071982664063	3843.9071982664063
3843.9071982664063	3843.9071982664063	3843.9071982664063	3843.9071982664063	3843.9071982664063	3843.9071982664063	3843.9071982664063	3843.9071982664063	3843.9071982664063	3843.9071982664063	3843.9071982664063	3843.9071982664063	3843.9071982664063	3843.9071982664063	3843.9071982664063	3843.9071982664063	3843.9071982664063	3843.9071982664063	3843.9071982664063	3843.9071982664063	3843.9071982664063	3843.9071982664063	3843.9071982664063	3843.9071982664063	3843.9071982664063	3843.9071982664063	3843.9071982664063	3843.9071982664063	3843.9071982664063	3843.9071982664063
3843.9071982664063	3843.9071982664063	3843.9071982664063	3843.9071982664063	3843.9071982664063	3843.9071982664063	3843.9071982664063	3843.9071982664063	3843.9071982664063	3843.9071982664063	3843.9071982664063	3843.9071982664063	3843.9071982664063	3843.9071982664063	3843.9071982664063	3843.9071982664063	3843.9071982664063	3843.9071982664063	3843.9071982664063	3843.9071982664063	3843.9071982664063	3843.9071982664063	3843.9071982664063	3843.9071982664063	3843.9071982664063	3843.9071982664063	3843.9071982664063	3843.9071982664063	3843.9071982664063	3843.9071982664063
3843.9071982664063	3843.9071982664063	3843.9071982664063	3843.9071982664063	3843.9071982664063	3843.9071982664063	3843.9071982664063	3843.9071982664063	3843.9071982664063	3843.9071982664063	3843.9071982664063	3843.9071982664063	3843.9071982664063	3843.9071982664063	3843.9071982664063	3843.9071982664063	3843.9071982664063	3843.9071982664063	3843.9071982664063	3843.9071982664063	3843.9071982664063	3843.9071982664063	3843.9071982664063	3843.9071982664063	3843.9071982664063	3843.9071982664063	3843.9071982664063	3843.9071982664063	3843.9071982664063	3843.9071982664063
3843.9071982664063	3843.9071982664063	3843.9071982664063	3843.9071982664063	3843.9071982664063	3843.9071982664063	3843.9071982664063	3843.9071982664063	3843.9071982664063	3843.9071982664063	3843.9071982664063	3843.9071982664063	3843.9071982664063	3843.9071982664063	3843.9071982664063	3843.9071982664063	3843.9071982664063	3843.9071982664063	3843.9071982664063	3843.9071982664063	3843.9071982664063	3843.9071982664063	3843.9071982664063	3843.9071982664063	3843.9071982664063	3843.9071982664063	3843.9071982664063	3843.9071982664063	3843.9071982664063	3843.9071982664063
3843.9071982664063	3843.9071982664063	3843.9071982664063	3843.9071982664063	3843.9071982664063	3843.9071982664063	3843.9071982664063	3843.9071982664063	3843.9071982664063	3843.9071982664063	3843.9071982664063	3843.9071982664063	3843.9071982664063	3843.9071982664063	3843.9071982664063	3843.9071982664063	3843.9071982664063	3843.9071982664063	3843.9071982664063	3843.9071982664063	3843.9071982664063	3843.9071982664063	3843.9071982664063	3843.9071982664063	3843.9071982664063	3843.9071982664063	3843.9071982664063	3843.9071982664063	3843.9071982664063	3843.9071982664063
3843.9071982664063	3843.9071982664063	3843.9071982664063	3843.9071982664063	3843.9071982664063	3843.9071982664063	3843.9071982664063	3843.9071982664063	3843.9071982664063	3843.9071982664063	3843.9071982664063	3843.9071982664063	3843.9071982664063	3843.9071982664063	3843.9071982664063	3843.9071982664063	3843.9071982664063	3843.9071982664063	3843.9071982664063	3843.9071982664063	3843.9071982664063	3843.9071982664063	3843.9071982664063	3843.9071982664063	3843.9071982664063	3843.9071982664063	3843.9071982664063	3843.9071982664063	3843.9071982664063	3843.9071982664063
3843.9071982664063	3843.9071982664063	3843.9071982664063	3843.9071982664063	3843.9071982664063	3843.9071982664063	3843.9071982664063	3843.9071982664063	3843.9071982664063	3843.9071982664063	3843.9071982664063	3843.9071982664063	3843.9071982664063	3843.9071982664063	3843.9071982664063	3843.9071982664063	3843.9071982664063	3843.9071982664063	3843.9071982664063	3843.9071982664063	3843.9071982664063	3843.9071982664063	3843.9071982664063	3843.9071982664063	3843.9071982664063	3843.9071982664063	3843.9071982664063	3843.9071982664063	3843.9071982664063	3843.9071982664063
3843.9071982664063	3843.9071982664063	3843.9071982664063	3843.9071982664063	3843.9071982664063	3843.9071982664063	3843.9071982664063	3843.9071982664063	3843.9071982664063	3843.9071982664063	3843.9071982664063	3843.9071982664063	3843.9071982664063	3843.9071982664063	3843.9071982664063	3843.9071982664063	3843.9071982664063	3843.9071982664063	3843.9071982664063	3843.9071982664063	3843.9071982664063	3843.9071982664063	3843.9071982664063	3843.9071982664063	3843.9071982664063	3843.9071982664063	3843.9071982664063	3843.9071982664063	3843.9071982664063	3843.9071982664063
3843.9071982664063	3843.9071982664063	3843.9071982664063	3843.9071982664063	3843.9071982664063	3843.9071982664063	3843.9071982664063	3843.9071982664063	3843.9071982664063	3843.9071982664063	3843.9071982664063	3843.9071982664063	3843.9071982664063	3843.9071982664063	3843.9071982664063	3843.9071982664063	3843.9071982664063	3843.9071982664063	3843.9071982664063	3843.9071982664063	3843.9071982664063	3843.9071982664063	3843.9071982664063	3843.9071982664063	3843.9071982664063	3843.9071982664063	3843.9071982664063	3843.9071982664063	3843.9071982664063	3843.9071982664063
3843.9071982664063	3843.9071982664063	3843.9071982664063	3843.9071982664063	3843.9071982664063	3843.9071982664063	3843.9071982664063	3843.9071982664063	3843.9071982664063	3843.9071982664063	3843.9071982664063	3843.9071982664063	3843.9071982664063	3843.9071982664063	3843.9071982664063	3843.9071982664063	3843.9071982664063	3843.9071982664063	3843.9071982664063	3843.9071982664063	3843.9071982664063	3843.9071982664063	3843.9071982664063	3843.9071982664063	3843.9071982664063	3843.9071982664063	3843.9071982664063	3843.9071982664063	3843.9071982664063	3843.9071982664063
3843.9071982664063	3843.9071982664063	3843.9071982664063	3843.9071982664063	3843.9071982664063	3843.9071982664063	3843.9071982664063	3843.9071982664063	3843.9071982664063	3843.9071982664063	3843.9071982664063	3843.9071982664063	3843.9071982664063	3843.9071982664063	3843.9071982664063	3843.9071982664063	3843.9071982664063	3843.9071982664063	3843.9071982664063	3843.9071982664063	3843.9071982664063	3843.9071982664063	3843.9071982664063	3843.9071982664063	3843.9071982664063	3843.9071982664063	3843.9071982664063	3843.9071982664063	3843.9071982664063	3843.9071982664063
3843.9071982664063	3843.9071982664063	3843.9071982664063	3843.9071982664063	3843.9071982664063	3843.9071982664063	3843.9071982664063	3843.9071982664063	3843.9071982664063	3843.9071982664063	3843.9071982664063	3843.9071982664063	3843.9071982664063	3843.9071982664063	3843.9071982664063	3843.9071982664063	3843.9071982664063	3843.9071982664063	3843.9071982664063	3843.9071982664063	3843.9071982664063	3843.9071982664063	3843.9071982664063	3843.9071982664063	3843.9071982664063	3843.9071982664063	3843.9071982664063	3843.9071982664063	3843.9071982664063	3843.9071982664063
3843.9071982664063	3843.9071982664063	3843.9071982664063	3843.9071982664063	3843.9071982664063	3843.9071982664063	3843.9071982664063	3843.9071982664063	3843.9071982664063	3843.9071982664063	3843.9071982664063	3843.9071982664063	3843.9071982664063	3843.9071982664063	3843.9071982664063	3843.9071982664063	3843.9071982664063	3843.9071982664063	3843.9071982664063	3843.9071982664063	3843.9071982664063	3843.9071982664063	3843.9071982664063	3843.9071982664063	3843.9071982664063	3843.9071982664063	3843.9071982664063	3843.9071982664063	3843.9071982664063	3843.9071982664063
3843.9071982664063	3843.9071982664063	3843.9071982664063	3843.9071982664063	3843.9071982664063	3843.9071982664063	3843.9071982664063	3843.9071982664063	3843.9071982664063	3843.9071982664063	3843.9071982664063	3843.9071982664063	3843.9071982664063	3843.9071982664063	3843.9071982664063	3843.9071982664063	3843.9071982664063	3843.9071982664063	3843.9071982664063	3843.9071982664063	3843.9071982664063	3843.9071982664063	3843.9071982664063	3843.9071982664063	3843.9071982664063	3843.9071982664063	3843.9071982664063	3843.9071982664063	3843.9071982664063	3843.9071982664063
3843.9071982664063	3843.9071982664063	3843.9071982664063	3843.9071982664063	3843.9071982664063	3843.9071982664063	3843.9071982664063	3843.9071982664063	3843.9071982664063	3843.9071982664063	3843.9071982664063	3843.9071982664063	3843.9071982664063	3843.9071982664063	3843.9071982664063	3843.9071982664063	3843.9071982664063	3843.9071982664063	3843.9071982664063	3843.9071982664063	3843.9071982664063	3843.9071982664063	3843.9071982664063	3843.9071982664063	3843.9071982664063	3843.9071982664063	3843.9071982664063	3843.9071982664063	3843.9071982664063	3843.9071982664063
3843.9071982664063	3843.9071982664063	3843.9071982664063	3843.9071982664063	3843.9071982664063	3843.9071982664063	3843.9071982664063	3843.9071982664063	3843.9071982664063	3843.9071982664063	3843.9071982664063	3843.9071982664063	3843.9071982664063	3843.9071982664063	3843.9071982664063	3843.9071982664063	3843.9071982664063	3843.9071982664063	3843.9071982664063	3843.9071982664063	3843.9071982664063	3843.9071982664063	3843.9071982664063	3843.9071982664063	3843.9071982664063	3843.9071982664063	3843.9071982664063	3843.9071982664063	3843.9071982664063	3843.9071982664063
3843.9071982664063	3843.9071982664063	3843.9071982664063	3843.9071982664063	3843.9071982664063	3843.9071982664063	3843.9071982664063	3843.9071982664063	3843.9071982664063	3843.9071982664063	3843.9071982664063	3843.9071982664063	3843.9071982664063	3843.9071982664063	3843.9071982664063	3843.9071982664063	3843.9071982664063	3843.9071982664063	3843.9071982664063	3843.9071982664063	3843.9071982664063	3843.9071982664063	3843.9071982664063	3843.9071982664063	3843.9071982664063	3843.9071982664063	3843.9071982664063	3843.9071982664063	3843.9071982664063	3843.9071982664063
3843.9071982664063	3843.9071982664063	3843.9071982664063	3843.9071982664063	3843.9071982664063	3843.9071982664063	3843.9071982664063	3843.9071982664063	3843.9071982664063	3843.9071982664063	3843.9071982664063	3843.9071982664063	3843.9071982664063	3843.9071982664063	3843.9071982664063	3843.9071982664063	3843.9071982664063	3843.9071982664063	3843.9071982664063	3843.9071982664063	3843.9071982664063	3843.9071982664063	3843.9071982664063	3843.9071982664063	3843.9071982664063	3843.9071982664063	3843.9071982664063	3843.9071982664063	3843.9071982664063	3843.9071982664063
3843.9071982664063	3843.9071982664063	3843.9071982664063	3843.9071982664063	3843.9071982664063	3843.9071982664063	3843.9071982664063	3843.9071982664063	3843.9071982664063	3843.9071982664063	3843.9071982664063	3843.9071982664063	3843.9071982664063	3843.9071982664063	3843.9071982664063	3843.9071982664063	3843.9071982664063	3843.9071982664063	3843.9071982664063	3843.9071982664063	3843.9071982664063	3843.9071982664063	3843.9071982664063	3843.9071982664063	3843.9071982664063	3843.9071982664063	3843.9071982664063	3843.9071982664063	3843.9071982664063	3843.9071982664063
3843.9071982664063	3843.9071982664063	3843.9071982664063	3843.9071982664063	3843.9071982664063	3843.9071982664063	3843.9071982664063	3843.9071982664063	3843.9071982664063	3843.9071982664063	3843.9071982664063	3843.9071982664063	3843.9071982664063	3843.9071982664063	3843.9071982664063	3843.9071982664063	3843.9071982664063	3843.9071982664063	3843.9071982664063	3843.9071982664063	3843.9071982664063	3843.9071982664063	3843.9071982664063	3843.9071982664063	3843.9071982664063	3843.9071982664063	3843.9071982664063	3843.9071982664063	3843.9071982664063	3843.9071982664063
3843.9071982664063	3843.9071982664063	3843.9071982664063	3843.9071982664063	3843.9071982664063	3843.9071982664063	3843.9071982664063	3843.9071982664063	3843.9071982664063	3843.9071982664063	3843.9071982664063	3843.9071982664063	3843.9071982664063	3843.9071982664063	3843.9071982664063	3843.9071982664063	3843.9071982664063	3843.9071982664063	3843.9071982664063	3843.9071982664063	3843.9071982664063	3843.9071982664063	3843.9071982664063	3843.9071982664063	3843.9071982664063	3843.9071982664063	3843.9071982664063	3843.9071982664063	3843.9071982664063	3843.9071982664063
3843.9071982664063	3843.9071982664063	3843.9071982664063	3843.9071982664063	3843.9071982664063	3843.9071982664063	3843.9071982664063	3843.9071982664063	3843.9071982664063	3843.9071982664063	3843.9071982664063	3843.9071982664063	3843.9071982664063	3843.9071982664063	3843.9071982664063	3843.9071982664063	3843.9071982664063	3843.9071982664063	3843.9071982664063	3843.9071982664063	3843.9071982664063	3843.9071982664063	3843.9071982664063	3843.9071982664063	3843.9071982664063	3843.9071982664063	3843.9071982664063	3843.9071982664063	3843.9071982664063	3843.9071982664063
3843.9071982664063	3843.9071982664063	3843.9071982664063	3843.9071982664063	3843.9071982664063	3843.9071982664063	3843.9071982664063	3843.9071982664063	3843.9071982664063	3843.9071982664063	3843.9071982664063	3843.9071982664063	3843.9071982664063	3843.9071982664063	3843.9071982664063	3843.9071982664063	3843.9071982664063	3843.9071982664063	3843.9071982664063	3843.9071982664063	3843.9071982664063	3843.9071982664063	3843.9071982664063	3843.9071982664063	3843.9071982664063	3843.9071982664063	3843.9071982664063	3843.9071982664063	3843.9071982664063	3843.9071982664063
3843.9071982664063	3843.9071982664063	3843.9071982664063	3843.9071982664063	3843.9071982664063	3843.9071982664063	3843.9071982664063	3843.9071982664063	3843.9071982664063	3843.9071982664063	3843.9071982664063	3843.9071982664063	3843.9071982664063	3843.9071982664063	3843.9071982664063	3843.9071982664063	3843.9071982664063	3843.9071982664063	3843.9071982664063	3843.9071982664063	3843.9071982664063	3843.9071982664063	3843.9071982664063	3843.9071982664063	3843.9071982664063	3843.9071982664063	3843.9071982664063	3843.9071982664063	3843.9071982664063	3843.9071982664063
3843.9071982664063	3843.9071982664063	3843.9071982664063	3843.9071982664063	3843.9071982664063	3843.9071982664063	3843.9071982664063	3843.9071982664063	3843.9071982664063	3843.9071982664063	3843.9071982664063	3843.9071982664063	3843.9071982664063	3843.9071982664063	3843.9071982664063	3843.9071982664063	3843.9071982664063	3843.9071982664063	3843.9071982664063	3843.9071982664063	3843.9071982664063	3843.9071982664063	3843.9071982664063	3843.9071982664063	3843.9071982664063	3843.9071982664063	3843.9071982664063	3843.9071982664063	3843.9071982664063	3843.9071982664063
3843.9071982664063	3843.9071982664063	3843.9071982664063	3843.9071982664063	3843.9071982664063	3843.9071982664063	3843.9071982664063	3843.9071982664063	3843.9071982664063	3843.9071982664063	3843.9071982664063	3843.9071982664063	3843.9071982664063	3843.9071982664063	3843.9071982664063	3843.9071982664063	3843.9071982664063	3843.9071982664063	3843.9071982664063	3843.9071982664063	3843.9071982664063	3843.9071982664063	3843.9071982664063	3843.9071982664063	3843.9071982664063	3843.9071982664063	3843.9071982664063	3843.9071982664063	3843.9071982664063	3843.9071982664063
