# Supplementary material for: An improved FOX optimization algorithm using adaptive exploration and exploitation for global optimization
Source: PLoS One. 2025 Sep 18;20(9):e0331965. doi: 10.1371/journal.pone.0331965 (PMC12445531; doi:10.1371/journal.pone.0331965)
Supplement: S2 File — This compressed file contains all the results of the conducted experiments. Each main directory within the archive includes three subdirectories: Analysis, best_fit, and convergence. The best_fit and convergence folders contain the raw experimental data obtained from 30 independent runs. The Analysis folder includes tables and figures derived from these raw results. These files can be used to reproduce and further analyze the results presented in the manuscript. (ZIP) [file pone.0331965.s002.zip › cec2017/convergence/CMAES/C17F16.csv]

trial_1	trial_2	trial_3	trial_4	trial_5	trial_6	trial_7	trial_8	trial_9	trial_10	trial_11	trial_12	trial_13	trial_14	trial_15	trial_16	trial_17	trial_18	trial_19	trial_20	trial_21	trial_22	trial_23	trial_24	trial_25	trial_26	trial_27	trial_28	trial_29	trial_30
749168020408211.1	3.380695796630468e+16	3.064027063864679e+16	759541118341641.2	2.6476320943252756e+16	9517612514785686.0	2366883583143455.5	1.6541449704747062e+16	91751546780749.95	2357741883079757.0	5201235860609149.0	2.9376848927161395e+17	1.2748236292722206e+17	2209433005090783.2	1.5278471537312392e+16	2924096065953667.0	6554414523946618.0	4.277319613878872e+16	7.887252666620278e+16	3033698060858815.0	1.9390148398159064e+16	240872869134412.62	1.583034249375069e+16	225997367942560.84	1870353452698480.8	216950739037086.2	3125104573954600.5	6.903940567695075e+16	5.448298910565081e+16	8.424143464364533e+16
749168020408211.1	3.380695796630468e+16	3.064027063864679e+16	759541118341641.2	2.6476320943252756e+16	9517612514785686.0	2366883583143455.5	1.6541449704747062e+16	91751546780749.95	2357741883079757.0	5201235860609149.0	2.9376848927161395e+17	1.2748236292722206e+17	2209433005090783.2	1.5278471537312392e+16	2924096065953667.0	6554414523946618.0	4.277319613878872e+16	7.887252666620278e+16	3033698060858815.0	1.9390148398159064e+16	240872869134412.62	1.583034249375069e+16	225997367942560.84	1870353452698480.8	216950739037086.2	3125104573954600.5	6.903940567695075e+16	5.448298910565081e+16	8.424143464364533e+16
749168020408211.1	3.380695796630468e+16	3.064027063864679e+16	759541118341641.2	2.6476320943252756e+16	9517612514785686.0	2366883583143455.5	1.6541449704747062e+16	91751546780749.95	2357741883079757.0	5201235860609149.0	2.9376848927161395e+17	1.2748236292722206e+17	2209433005090783.2	1.5278471537312392e+16	2924096065953667.0	6554414523946618.0	4.277319613878872e+16	7.887252666620278e+16	3033698060858815.0	1.9390148398159064e+16	240872869134412.62	1.583034249375069e+16	225997367942560.84	1870353452698480.8	216950739037086.2	3125104573954600.5	6.903940567695075e+16	5.448298910565081e+16	8.424143464364533e+16
749168020408211.1	3.380695796630468e+16	3.064027063864679e+16	759541118341641.2	2.6476320943252756e+16	9517612514785686.0	2366883583143455.5	1.6541449704747062e+16	91751546780749.95	2357741883079757.0	5201235860609149.0	2.9376848927161395e+17	1.2748236292722206e+17	2209433005090783.2	1.5278471537312392e+16	2924096065953667.0	6554414523946618.0	4.277319613878872e+16	7.887252666620278e+16	3033698060858815.0	1.9390148398159064e+16	240872869134412.62	1.583034249375069e+16	225997367942560.84	1870353452698480.8	216950739037086.2	3125104573954600.5	6.903940567695075e+16	5.448298910565081e+16	8.424143464364533e+16
749168020408211.1	3.380695796630468e+16	3.064027063864679e+16	759541118341641.2	2.6476320943252756e+16	9517612514785686.0	2366883583143455.5	1.6541449704747062e+16	91751546780749.95	2357741883079757.0	5201235860609149.0	2.9376848927161395e+17	1.2748236292722206e+17	2209433005090783.2	1.5278471537312392e+16	2924096065953667.0	6554414523946618.0	4.277319613878872e+16	7.887252666620278e+16	3033698060858815.0	1.9390148398159064e+16	240872869134412.62	1.583034249375069e+16	225997367942560.84	1870353452698480.8	216950739037086.2	3125104573954600.5	6.903940567695075e+16	5.448298910565081e+16	8.424143464364533e+16
749168020408211.1	3.380695796630468e+16	3.064027063864679e+16	759541118341641.2	2.6476320943252756e+16	9517612514785686.0	2366883583143455.5	1.6541449704747062e+16	91751546780749.95	2357741883079757.0	5201235860609149.0	2.9376848927161395e+17	1.2748236292722206e+17	2209433005090783.2	1.5278471537312392e+16	2924096065953667.0	6554414523946618.0	4.277319613878872e+16	7.887252666620278e+16	3033698060858815.0	1.9390148398159064e+16	240872869134412.62	1.583034249375069e+16	225997367942560.84	1870353452698480.8	216950739037086.2	3125104573954600.5	6.903940567695075e+16	5.448298910565081e+16	8.424143464364533e+16
749168020408211.1	3.380695796630468e+16	3.064027063864679e+16	759541118341641.2	2.6476320943252756e+16	9517612514785686.0	2366883583143455.5	1.6541449704747062e+16	91751546780749.95	2357741883079757.0	5201235860609149.0	2.9376848927161395e+17	1.2748236292722206e+17	2209433005090783.2	1.5278471537312392e+16	2924096065953667.0	6554414523946618.0	4.277319613878872e+16	7.887252666620278e+16	3033698060858815.0	1.9390148398159064e+16	240872869134412.62	1.583034249375069e+16	225997367942560.84	1870353452698480.8	216950739037086.2	3125104573954600.5	6.903940567695075e+16	5.448298910565081e+16	8.424143464364533e+16
749168020408211.1	3.380695796630468e+16	3.064027063864679e+16	759541118341641.2	2.6476320943252756e+16	9517612514785686.0	2366883583143455.5	1.6541449704747062e+16	91751546780749.95	2357741883079757.0	5201235860609149.0	2.9376848927161395e+17	1.2748236292722206e+17	2209433005090783.2	1.5278471537312392e+16	2924096065953667.0	6554414523946618.0	4.277319613878872e+16	7.887252666620278e+16	3033698060858815.0	1.9390148398159064e+16	240872869134412.62	1.583034249375069e+16	225997367942560.84	1870353452698480.8	216950739037086.2	3125104573954600.5	6.903940567695075e+16	5.448298910565081e+16	8.424143464364533e+16
749168020408211.1	3.380695796630468e+16	3.064027063864679e+16	759541118341641.2	2.6476320943252756e+16	9517612514785686.0	2366883583143455.5	1.6541449704747062e+16	91751546780749.95	2357741883079757.0	5201235860609149.0	2.9342764579162643e+17	1.2748236292722206e+17	2209433005090783.2	1.5278471537312392e+16	2924096065953667.0	6554414523946618.0	4.277319613878872e+16	7.887252666620278e+16	3033698060858815.0	1.9390148398159064e+16	240872869134412.62	1.583034249375069e+16	225997367942560.84	1870353452698480.8	216950739037086.2	3125104573954600.5	6.903940567695075e+16	5.448298910565081e+16	8.424143464364533e+16
749168020408211.1	3.380695796630468e+16	3.064027063864679e+16	759541118341641.2	2.6476320943252756e+16	9517612514785686.0	2366883583143455.5	1.6541449704747062e+16	91751546780749.95	2357741883079757.0	5201235860609149.0	2.9114788772383763e+17	1.2748236292722206e+17	2209433005090783.2	1.5278471537312392e+16	2924096065953667.0	6554414523946618.0	4.277319613878872e+16	7.887252666620278e+16	3033698060858815.0	1.9390148398159064e+16	240872869134412.62	1.583034249375069e+16	225997367942560.84	1870353452698480.8	216950739037086.2	3125104573954600.5	6.903940567695075e+16	5.448298910565081e+16	8.424143464364533e+16
749168020408211.1	3.380695796630468e+16	3.064027063864679e+16	759541118341641.2	2.6476320943252756e+16	9517612514785686.0	2366883583143455.5	1.6541449704747062e+16	91751546780749.95	2357741883079757.0	5201235860609149.0	2.895122085132617e+17	1.2748236292722206e+17	2209433005090783.2	1.5278471537312392e+16	2924096065953667.0	6554414523946618.0	4.277319613878872e+16	7.887252666620278e+16	3033698060858815.0	1.9390148398159064e+16	240872869134412.62	1.583034249375069e+16	225997367942560.84	1870353452698480.8	216950739037086.2	3125104573954600.5	6.903940567695075e+16	5.448298910565081e+16	8.424143464364533e+16
749168020408211.1	3.380695796630468e+16	3.064027063864679e+16	759541118341641.2	2.6476320943252756e+16	9517612514785686.0	2366883583143455.5	1.6541449704747062e+16	91751546780749.95	2357741883079757.0	5201235860609149.0	2.86457412688132e+17	1.2748236292722206e+17	2209433005090783.2	1.5278471537312392e+16	2924096065953667.0	6554414523946618.0	4.277319613878872e+16	7.887252666620278e+16	3033698060858815.0	1.9390148398159064e+16	240872869134412.62	1.583034249375069e+16	225997367942560.84	1870353452698480.8	216950739037086.2	3125104573954600.5	6.903940567695075e+16	5.448298910565081e+16	8.424143464364533e+16
749168020408211.1	3.380695796630468e+16	3.064027063864679e+16	759541118341641.2	2.6476320943252756e+16	9517612514785686.0	2366883583143455.5	1.6541449704747062e+16	91751546780749.95	2357741883079757.0	5201235860609149.0	2.7739264559497085e+17	1.2748236292722206e+17	2209433005090783.2	1.5278471537312392e+16	2924096065953667.0	6554414523946618.0	4.277319613878872e+16	7.887252666620278e+16	3033698060858815.0	1.9390148398159064e+16	240872869134412.62	1.583034249375069e+16	225997367942560.84	1870353452698480.8	216950739037086.2	3125104573954600.5	6.903940567695075e+16	5.448298910565081e+16	8.424143464364533e+16
749168020408211.1	3.380695796630468e+16	3.064027063864679e+16	759541118341641.2	2.6476320943252756e+16	9517612514785686.0	2366883583143455.5	1.6541449704747062e+16	91751546780749.95	2357741883079757.0	5201235860609149.0	2.7363160878900083e+17	1.2748236292722206e+17	2209433005090783.2	1.5278471537312392e+16	2924096065953667.0	6554414523946618.0	4.277319613878872e+16	7.887252666620278e+16	3033698060858815.0	1.9390148398159064e+16	240872869134412.62	1.583034249375069e+16	225997367942560.84	1870353452698480.8	216950739037086.2	3125104573954600.5	6.903940567695075e+16	5.448298910565081e+16	8.424143464364533e+16
749168020408211.1	3.380695796630468e+16	3.064027063864679e+16	759541118341641.2	2.6476320943252756e+16	9517612514785686.0	2366883583143455.5	1.6541449704747062e+16	91751546780749.95	2357741883079757.0	5201235860609149.0	2.6793594424578307e+17	1.2748236292722206e+17	2209433005090783.2	1.5278471537312392e+16	2924096065953667.0	6554414523946618.0	4.277319613878872e+16	7.887252666620278e+16	3033698060858815.0	1.9390148398159064e+16	240872869134412.62	1.583034249375069e+16	225997367942560.84	1870353452698480.8	216950739037086.2	3125104573954600.5	6.903940567695075e+16	5.448298910565081e+16	8.424143464364533e+16
749168020408211.1	3.380695796630468e+16	3.064027063864679e+16	759541118341641.2	2.6476320943252756e+16	9517612514785686.0	2366883583143455.5	1.6541449704747062e+16	91751546780749.95	2357741883079757.0	5201235860609149.0	2.5657139772056464e+17	1.2748236292722206e+17	2209433005090783.2	1.5278471537312392e+16	2924096065953667.0	6554414523946618.0	4.277319613878872e+16	7.887252666620278e+16	3033698060858815.0	1.9390148398159064e+16	240872869134412.62	1.583034249375069e+16	225997367942560.84	1870353452698480.8	216950739037086.2	3125104573954600.5	6.903940567695075e+16	5.448298910565081e+16	8.424143464364533e+16
749168020408211.1	3.380695796630468e+16	3.064027063864679e+16	759541118341641.2	2.6476320943252756e+16	9517612514785686.0	2366883583143455.5	1.6541449704747062e+16	91751546780749.95	2357741883079757.0	5201235860609149.0	2.3957111553731034e+17	1.2748236292722206e+17	2209433005090783.2	1.5278471537312392e+16	2924096065953667.0	6554414523946618.0	4.277319613878872e+16	7.887252666620278e+16	3033698060858815.0	1.9390148398159064e+16	240872869134412.62	1.583034249375069e+16	225997367942560.84	1870353452698480.8	216950739037086.2	3125104573954600.5	6.903940567695075e+16	5.448298910565081e+16	8.424143464364533e+16
749168020408211.1	3.380695796630468e+16	3.064027063864679e+16	759541118341641.2	2.6476320943252756e+16	9517612514785686.0	2366883583143455.5	1.6541449704747062e+16	91751546780749.95	2357741883079757.0	5201235860609149.0	2.2065403438446032e+17	1.2748236292722206e+17	2209433005090783.2	1.5278471537312392e+16	2924096065953667.0	6554414523946618.0	4.277319613878872e+16	7.887252666620278e+16	3033698060858815.0	1.9390148398159064e+16	240872869134412.62	1.583034249375069e+16	225997367942560.84	1870353452698480.8	216950739037086.2	3125104573954600.5	6.903940567695075e+16	5.448298910565081e+16	8.424143464364533e+16
749168020408211.1	3.380695796630468e+16	3.064027063864679e+16	759541118341641.2	2.6476320943252756e+16	9517612514785686.0	2366883583143455.5	1.6541449704747062e+16	91751546780749.95	2357741883079757.0	5201235860609149.0	2.0587672002900842e+17	1.2748236292722206e+17	2209433005090783.2	1.5278471537312392e+16	2924096065953667.0	6554414523946618.0	4.277319613878872e+16	7.887252666620278e+16	3033698060858815.0	1.9390148398159064e+16	240872869134412.62	1.583034249375069e+16	225997367942560.84	1870353452698480.8	216950739037086.2	3125104573954600.5	6.903940567695075e+16	5.448298910565081e+16	8.424143464364533e+16
749168020408211.1	3.380695796630468e+16	3.064027063864679e+16	759541118341641.2	2.6476320943252756e+16	9517612514785686.0	2366883583143455.5	1.6541449704747062e+16	91751546780749.95	2357741883079757.0	5201235860609149.0	1.7377109932157654e+17	1.2748236292722206e+17	2209433005090783.2	1.5278471537312392e+16	2924096065953667.0	6554414523946618.0	4.277319613878872e+16	7.887252666620278e+16	3033698060858815.0	1.9390148398159064e+16	240872869134412.62	1.583034249375069e+16	225997367942560.84	1870353452698480.8	216950739037086.2	3125104573954600.5	6.903940567695075e+16	5.448298910565081e+16	8.424143464364533e+16
749168020408211.1	3.380695796630468e+16	3.064027063864679e+16	759541118341641.2	2.6476320943252756e+16	9517612514785686.0	2366883583143455.5	1.6541449704747062e+16	91751546780749.95	2357741883079757.0	5201235860609149.0	1.3653318802011298e+17	1.2748236292722206e+17	2209433005090783.2	1.5278471537312392e+16	2924096065953667.0	6554414523946618.0	4.277319613878872e+16	7.887252666620278e+16	3033698060858815.0	1.9390148398159064e+16	240872869134412.62	1.583034249375069e+16	225997367942560.84	1870353452698480.8	216950739037086.2	3125104573954600.5	6.903940567695075e+16	5.448298910565081e+16	8.424143464364533e+16
749168020408211.1	3.380695796630468e+16	3.064027063864679e+16	759541118341641.2	2.6476320943252756e+16	9517612514785686.0	2366883583143455.5	1.6541449704747062e+16	91751546780749.95	2357741883079757.0	5201235860609149.0	1.256382117675729e+17	1.256382117675729e+17	2209433005090783.2	1.5278471537312392e+16	2924096065953667.0	6554414523946618.0	4.277319613878872e+16	7.887252666620278e+16	3033698060858815.0	1.9390148398159064e+16	240872869134412.62	1.583034249375069e+16	225997367942560.84	1870353452698480.8	216950739037086.2	3125104573954600.5	6.903940567695075e+16	5.448298910565081e+16	8.424143464364533e+16
749168020408211.1	3.380695796630468e+16	3.064027063864679e+16	759541118341641.2	2.6476320943252756e+16	9517612514785686.0	2366883583143455.5	1.6541449704747062e+16	91751546780749.95	2357741883079757.0	5201235860609149.0	1.005184721462474e+17	1.005184721462474e+17	2209433005090783.2	1.5278471537312392e+16	2924096065953667.0	6554414523946618.0	4.277319613878872e+16	7.887252666620278e+16	3033698060858815.0	1.9390148398159064e+16	240872869134412.62	1.583034249375069e+16	225997367942560.84	1870353452698480.8	216950739037086.2	3125104573954600.5	6.903940567695075e+16	5.448298910565081e+16	8.424143464364533e+16
749168020408211.1	3.380695796630468e+16	3.064027063864679e+16	759541118341641.2	2.6476320943252756e+16	9517612514785686.0	2366883583143455.5	1.6541449704747062e+16	91751546780749.95	2357741883079757.0	5201235860609149.0	6.16382194305381e+16	6.16382194305381e+16	2209433005090783.2	1.5278471537312392e+16	2924096065953667.0	6554414523946618.0	4.277319613878872e+16	6.16382194305381e+16	3033698060858815.0	1.9390148398159064e+16	240872869134412.62	1.583034249375069e+16	225997367942560.84	1870353452698480.8	216950739037086.2	3125104573954600.5	6.16382194305381e+16	5.448298910565081e+16	6.16382194305381e+16
749168020408211.1	1.8439367191569004e+16	1.8439367191569004e+16	759541118341641.2	1.8439367191569004e+16	9517612514785686.0	2366883583143455.5	1.6541449704747062e+16	91751546780749.95	2357741883079757.0	5201235860609149.0	1.8439367191569004e+16	1.8439367191569004e+16	2209433005090783.2	1.5278471537312392e+16	2924096065953667.0	6554414523946618.0	1.8439367191569004e+16	1.8439367191569004e+16	3033698060858815.0	1.8439367191569004e+16	240872869134412.62	1.583034249375069e+16	225997367942560.84	1870353452698480.8	216950739037086.2	3125104573954600.5	1.8439367191569004e+16	1.8439367191569004e+16	1.8439367191569004e+16
749168020408211.1	8545283402105643.0	8545283402105643.0	759541118341641.2	8545283402105643.0	8545283402105643.0	2366883583143455.5	8545283402105643.0	91751546780749.95	2357741883079757.0	5201235860609149.0	8545283402105643.0	8545283402105643.0	2209433005090783.2	8545283402105643.0	2924096065953667.0	6554414523946618.0	8545283402105643.0	8545283402105643.0	3033698060858815.0	8545283402105643.0	240872869134412.62	8545283402105643.0	225997367942560.84	1870353452698480.8	216950739037086.2	3125104573954600.5	8545283402105643.0	8545283402105643.0	8545283402105643.0
749168020408211.1	2521105369439547.0	2521105369439547.0	759541118341641.2	2521105369439547.0	2521105369439547.0	2366883583143455.5	2521105369439547.0	91751546780749.95	2357741883079757.0	2521105369439547.0	2521105369439547.0	2521105369439547.0	2209433005090783.2	2521105369439547.0	2521105369439547.0	2521105369439547.0	2521105369439547.0	2521105369439547.0	2521105369439547.0	2521105369439547.0	240872869134412.62	2521105369439547.0	225997367942560.84	1870353452698480.8	216950739037086.2	2521105369439547.0	2521105369439547.0	2521105369439547.0	2521105369439547.0
749168020408211.1	937997250293382.9	937997250293382.9	759541118341641.2	937997250293382.9	937997250293382.9	937997250293382.9	937997250293382.9	91751546780749.95	937997250293382.9	937997250293382.9	937997250293382.9	937997250293382.9	937997250293382.9	937997250293382.9	937997250293382.9	937997250293382.9	937997250293382.9	937997250293382.9	937997250293382.9	937997250293382.9	240872869134412.62	937997250293382.9	225997367942560.84	937997250293382.9	216950739037086.2	937997250293382.9	937997250293382.9	937997250293382.9	937997250293382.9
515115980212495.25	515115980212495.25	515115980212495.25	515115980212495.25	515115980212495.25	515115980212495.25	515115980212495.25	515115980212495.25	91751546780749.95	515115980212495.25	515115980212495.25	515115980212495.25	515115980212495.25	515115980212495.25	515115980212495.25	515115980212495.25	515115980212495.25	515115980212495.25	515115980212495.25	515115980212495.25	515115980212495.25	240872869134412.62	515115980212495.25	225997367942560.84	515115980212495.25	216950739037086.2	515115980212495.25	515115980212495.25	515115980212495.25	515115980212495.25
80627438265672.75	80627438265672.75	80627438265672.75	80627438265672.75	80627438265672.75	80627438265672.75	80627438265672.75	80627438265672.75	80627438265672.75	80627438265672.75	80627438265672.75	80627438265672.75	80627438265672.75	80627438265672.75	80627438265672.75	80627438265672.75	80627438265672.75	80627438265672.75	80627438265672.75	80627438265672.75	80627438265672.75	80627438265672.75	80627438265672.75	80627438265672.75	80627438265672.75	80627438265672.75	80627438265672.75	80627438265672.75	80627438265672.75	80627438265672.75
32911989054952.098	32911989054952.098	32911989054952.098	32911989054952.098	32911989054952.098	32911989054952.098	32911989054952.098	32911989054952.098	32911989054952.098	32911989054952.098	32911989054952.098	32911989054952.098	32911989054952.098	32911989054952.098	32911989054952.098	32911989054952.098	32911989054952.098	32911989054952.098	32911989054952.098	32911989054952.098	32911989054952.098	32911989054952.098	32911989054952.098	32911989054952.098	32911989054952.098	32911989054952.098	32911989054952.098	32911989054952.098	32911989054952.098	32911989054952.098
2255359567075.3604	2255359567075.3604	2255359567075.3604	2255359567075.3604	2255359567075.3604	2255359567075.3604	2255359567075.3604	2255359567075.3604	2255359567075.3604	2255359567075.3604	2255359567075.3604	2255359567075.3604	2255359567075.3604	2255359567075.3604	2255359567075.3604	2255359567075.3604	2255359567075.3604	2255359567075.3604	2255359567075.3604	2255359567075.3604	2255359567075.3604	2255359567075.3604	2255359567075.3604	2255359567075.3604	2255359567075.3604	2255359567075.3604	2255359567075.3604	2255359567075.3604	2255359567075.3604	2255359567075.3604
2255359567075.3604	2255359567075.3604	2255359567075.3604	2255359567075.3604	2255359567075.3604	2255359567075.3604	2255359567075.3604	2255359567075.3604	2255359567075.3604	2255359567075.3604	2255359567075.3604	2255359567075.3604	2255359567075.3604	2255359567075.3604	2255359567075.3604	2255359567075.3604	2255359567075.3604	2255359567075.3604	2255359567075.3604	2255359567075.3604	2255359567075.3604	2255359567075.3604	2255359567075.3604	2255359567075.3604	2255359567075.3604	2255359567075.3604	2255359567075.3604	2255359567075.3604	2255359567075.3604	2255359567075.3604
850340909894.7822	850340909894.7822	850340909894.7822	850340909894.7822	850340909894.7822	850340909894.7822	850340909894.7822	850340909894.7822	850340909894.7822	850340909894.7822	850340909894.7822	850340909894.7822	850340909894.7822	850340909894.7822	850340909894.7822	850340909894.7822	850340909894.7822	850340909894.7822	850340909894.7822	850340909894.7822	850340909894.7822	850340909894.7822	850340909894.7822	850340909894.7822	850340909894.7822	850340909894.7822	850340909894.7822	850340909894.7822	850340909894.7822	850340909894.7822
850340909894.7822	850340909894.7822	850340909894.7822	850340909894.7822	850340909894.7822	850340909894.7822	850340909894.7822	850340909894.7822	850340909894.7822	850340909894.7822	850340909894.7822	850340909894.7822	850340909894.7822	850340909894.7822	850340909894.7822	850340909894.7822	850340909894.7822	850340909894.7822	850340909894.7822	850340909894.7822	850340909894.7822	850340909894.7822	850340909894.7822	850340909894.7822	850340909894.7822	850340909894.7822	850340909894.7822	850340909894.7822	850340909894.7822	850340909894.7822
850340909894.7822	850340909894.7822	850340909894.7822	850340909894.7822	850340909894.7822	850340909894.7822	850340909894.7822	850340909894.7822	850340909894.7822	850340909894.7822	850340909894.7822	850340909894.7822	850340909894.7822	850340909894.7822	850340909894.7822	850340909894.7822	850340909894.7822	850340909894.7822	850340909894.7822	850340909894.7822	850340909894.7822	850340909894.7822	850340909894.7822	850340909894.7822	850340909894.7822	850340909894.7822	850340909894.7822	850340909894.7822	850340909894.7822	850340909894.7822
850340909894.7822	850340909894.7822	850340909894.7822	850340909894.7822	850340909894.7822	850340909894.7822	850340909894.7822	850340909894.7822	850340909894.7822	850340909894.7822	850340909894.7822	850340909894.7822	850340909894.7822	850340909894.7822	850340909894.7822	850340909894.7822	850340909894.7822	850340909894.7822	850340909894.7822	850340909894.7822	850340909894.7822	850340909894.7822	850340909894.7822	850340909894.7822	850340909894.7822	850340909894.7822	850340909894.7822	850340909894.7822	850340909894.7822	850340909894.7822
850340909894.7822	850340909894.7822	850340909894.7822	850340909894.7822	850340909894.7822	850340909894.7822	850340909894.7822	850340909894.7822	850340909894.7822	850340909894.7822	850340909894.7822	850340909894.7822	850340909894.7822	850340909894.7822	850340909894.7822	850340909894.7822	850340909894.7822	850340909894.7822	850340909894.7822	850340909894.7822	850340909894.7822	850340909894.7822	850340909894.7822	850340909894.7822	850340909894.7822	850340909894.7822	850340909894.7822	850340909894.7822	850340909894.7822	850340909894.7822
36039100839.782005	36039100839.782005	36039100839.782005	36039100839.782005	36039100839.782005	36039100839.782005	36039100839.782005	36039100839.782005	36039100839.782005	36039100839.782005	36039100839.782005	36039100839.782005	36039100839.782005	36039100839.782005	36039100839.782005	36039100839.782005	36039100839.782005	36039100839.782005	36039100839.782005	36039100839.782005	36039100839.782005	36039100839.782005	36039100839.782005	36039100839.782005	36039100839.782005	36039100839.782005	36039100839.782005	36039100839.782005	36039100839.782005	36039100839.782005
36039100839.782005	36039100839.782005	36039100839.782005	36039100839.782005	36039100839.782005	36039100839.782005	36039100839.782005	36039100839.782005	36039100839.782005	36039100839.782005	36039100839.782005	36039100839.782005	36039100839.782005	36039100839.782005	36039100839.782005	36039100839.782005	36039100839.782005	36039100839.782005	36039100839.782005	36039100839.782005	36039100839.782005	36039100839.782005	36039100839.782005	36039100839.782005	36039100839.782005	36039100839.782005	36039100839.782005	36039100839.782005	36039100839.782005	36039100839.782005
36039100839.782005	36039100839.782005	36039100839.782005	36039100839.782005	36039100839.782005	36039100839.782005	36039100839.782005	36039100839.782005	36039100839.782005	36039100839.782005	36039100839.782005	36039100839.782005	36039100839.782005	36039100839.782005	36039100839.782005	36039100839.782005	36039100839.782005	36039100839.782005	36039100839.782005	36039100839.782005	36039100839.782005	36039100839.782005	36039100839.782005	36039100839.782005	36039100839.782005	36039100839.782005	36039100839.782005	36039100839.782005	36039100839.782005	36039100839.782005
36039100839.782005	36039100839.782005	36039100839.782005	36039100839.782005	36039100839.782005	36039100839.782005	36039100839.782005	36039100839.782005	36039100839.782005	36039100839.782005	36039100839.782005	36039100839.782005	36039100839.782005	36039100839.782005	36039100839.782005	36039100839.782005	36039100839.782005	36039100839.782005	36039100839.782005	36039100839.782005	36039100839.782005	36039100839.782005	36039100839.782005	36039100839.782005	36039100839.782005	36039100839.782005	36039100839.782005	36039100839.782005	36039100839.782005	36039100839.782005
499954685.4052344	499954685.4052344	499954685.4052344	499954685.4052344	499954685.4052344	499954685.4052344	499954685.4052344	499954685.4052344	499954685.4052344	499954685.4052344	499954685.4052344	499954685.4052344	499954685.4052344	499954685.4052344	499954685.4052344	499954685.4052344	499954685.4052344	499954685.4052344	499954685.4052344	499954685.4052344	499954685.4052344	499954685.4052344	499954685.4052344	499954685.4052344	499954685.4052344	499954685.4052344	499954685.4052344	499954685.4052344	499954685.4052344	499954685.4052344
499954685.4052344	499954685.4052344	499954685.4052344	499954685.4052344	499954685.4052344	499954685.4052344	499954685.4052344	499954685.4052344	499954685.4052344	499954685.4052344	499954685.4052344	499954685.4052344	499954685.4052344	499954685.4052344	499954685.4052344	499954685.4052344	499954685.4052344	499954685.4052344	499954685.4052344	499954685.4052344	499954685.4052344	499954685.4052344	499954685.4052344	499954685.4052344	499954685.4052344	499954685.4052344	499954685.4052344	499954685.4052344	499954685.4052344	499954685.4052344
499954685.4052344	499954685.4052344	499954685.4052344	499954685.4052344	499954685.4052344	499954685.4052344	499954685.4052344	499954685.4052344	499954685.4052344	499954685.4052344	499954685.4052344	499954685.4052344	499954685.4052344	499954685.4052344	499954685.4052344	499954685.4052344	499954685.4052344	499954685.4052344	499954685.4052344	499954685.4052344	499954685.4052344	499954685.4052344	499954685.4052344	499954685.4052344	499954685.4052344	499954685.4052344	499954685.4052344	499954685.4052344	499954685.4052344	499954685.4052344
499954685.4052344	499954685.4052344	499954685.4052344	499954685.4052344	499954685.4052344	499954685.4052344	499954685.4052344	499954685.4052344	499954685.4052344	499954685.4052344	499954685.4052344	499954685.4052344	499954685.4052344	499954685.4052344	499954685.4052344	499954685.4052344	499954685.4052344	499954685.4052344	499954685.4052344	499954685.4052344	499954685.4052344	499954685.4052344	499954685.4052344	499954685.4052344	499954685.4052344	499954685.4052344	499954685.4052344	499954685.4052344	499954685.4052344	499954685.4052344
499954685.4052344	499954685.4052344	499954685.4052344	499954685.4052344	499954685.4052344	499954685.4052344	499954685.4052344	499954685.4052344	499954685.4052344	499954685.4052344	499954685.4052344	499954685.4052344	499954685.4052344	499954685.4052344	499954685.4052344	499954685.4052344	499954685.4052344	499954685.4052344	499954685.4052344	499954685.4052344	499954685.4052344	499954685.4052344	499954685.4052344	499954685.4052344	499954685.4052344	499954685.4052344	499954685.4052344	499954685.4052344	499954685.4052344	499954685.4052344
34122601.20458273	34122601.20458273	34122601.20458273	34122601.20458273	34122601.20458273	34122601.20458273	34122601.20458273	34122601.20458273	34122601.20458273	34122601.20458273	34122601.20458273	34122601.20458273	34122601.20458273	34122601.20458273	34122601.20458273	34122601.20458273	34122601.20458273	34122601.20458273	34122601.20458273	34122601.20458273	34122601.20458273	34122601.20458273	34122601.20458273	34122601.20458273	34122601.20458273	34122601.20458273	34122601.20458273	34122601.20458273	34122601.20458273	34122601.20458273
34122601.20458273	34122601.20458273	34122601.20458273	34122601.20458273	34122601.20458273	34122601.20458273	34122601.20458273	34122601.20458273	34122601.20458273	34122601.20458273	34122601.20458273	34122601.20458273	34122601.20458273	34122601.20458273	34122601.20458273	34122601.20458273	34122601.20458273	34122601.20458273	34122601.20458273	34122601.20458273	34122601.20458273	34122601.20458273	34122601.20458273	34122601.20458273	34122601.20458273	34122601.20458273	34122601.20458273	34122601.20458273	34122601.20458273	34122601.20458273
34122601.20458273	34122601.20458273	34122601.20458273	34122601.20458273	34122601.20458273	34122601.20458273	34122601.20458273	34122601.20458273	34122601.20458273	34122601.20458273	34122601.20458273	34122601.20458273	34122601.20458273	34122601.20458273	34122601.20458273	34122601.20458273	34122601.20458273	34122601.20458273	34122601.20458273	34122601.20458273	34122601.20458273	34122601.20458273	34122601.20458273	34122601.20458273	34122601.20458273	34122601.20458273	34122601.20458273	34122601.20458273	34122601.20458273	34122601.20458273
34122601.20458273	34122601.20458273	34122601.20458273	34122601.20458273	34122601.20458273	34122601.20458273	34122601.20458273	34122601.20458273	34122601.20458273	34122601.20458273	34122601.20458273	34122601.20458273	34122601.20458273	34122601.20458273	34122601.20458273	34122601.20458273	34122601.20458273	34122601.20458273	34122601.20458273	34122601.20458273	34122601.20458273	34122601.20458273	34122601.20458273	34122601.20458273	34122601.20458273	34122601.20458273	34122601.20458273	34122601.20458273	34122601.20458273	34122601.20458273
34122601.20458273	34122601.20458273	34122601.20458273	34122601.20458273	34122601.20458273	34122601.20458273	34122601.20458273	34122601.20458273	34122601.20458273	34122601.20458273	34122601.20458273	34122601.20458273	34122601.20458273	34122601.20458273	34122601.20458273	34122601.20458273	34122601.20458273	34122601.20458273	34122601.20458273	34122601.20458273	34122601.20458273	34122601.20458273	34122601.20458273	34122601.20458273	34122601.20458273	34122601.20458273	34122601.20458273	34122601.20458273	34122601.20458273	34122601.20458273
34122601.20458273	34122601.20458273	34122601.20458273	34122601.20458273	34122601.20458273	34122601.20458273	34122601.20458273	34122601.20458273	34122601.20458273	34122601.20458273	34122601.20458273	34122601.20458273	34122601.20458273	34122601.20458273	34122601.20458273	34122601.20458273	34122601.20458273	34122601.20458273	34122601.20458273	34122601.20458273	34122601.20458273	34122601.20458273	34122601.20458273	34122601.20458273	34122601.20458273	34122601.20458273	34122601.20458273	34122601.20458273	34122601.20458273	34122601.20458273
34122601.20458273	34122601.20458273	34122601.20458273	34122601.20458273	34122601.20458273	34122601.20458273	34122601.20458273	34122601.20458273	34122601.20458273	34122601.20458273	34122601.20458273	34122601.20458273	34122601.20458273	34122601.20458273	34122601.20458273	34122601.20458273	34122601.20458273	34122601.20458273	34122601.20458273	34122601.20458273	34122601.20458273	34122601.20458273	34122601.20458273	34122601.20458273	34122601.20458273	34122601.20458273	34122601.20458273	34122601.20458273	34122601.20458273	34122601.20458273
34122601.20458273	34122601.20458273	34122601.20458273	34122601.20458273	34122601.20458273	34122601.20458273	34122601.20458273	34122601.20458273	34122601.20458273	34122601.20458273	34122601.20458273	34122601.20458273	34122601.20458273	34122601.20458273	34122601.20458273	34122601.20458273	34122601.20458273	34122601.20458273	34122601.20458273	34122601.20458273	34122601.20458273	34122601.20458273	34122601.20458273	34122601.20458273	34122601.20458273	34122601.20458273	34122601.20458273	34122601.20458273	34122601.20458273	34122601.20458273
34122601.20458273	34122601.20458273	34122601.20458273	34122601.20458273	34122601.20458273	34122601.20458273	34122601.20458273	34122601.20458273	34122601.20458273	34122601.20458273	34122601.20458273	34122601.20458273	34122601.20458273	34122601.20458273	34122601.20458273	34122601.20458273	34122601.20458273	34122601.20458273	34122601.20458273	34122601.20458273	34122601.20458273	34122601.20458273	34122601.20458273	34122601.20458273	34122601.20458273	34122601.20458273	34122601.20458273	34122601.20458273	34122601.20458273	34122601.20458273
34122601.20458273	34122601.20458273	34122601.20458273	34122601.20458273	34122601.20458273	34122601.20458273	34122601.20458273	34122601.20458273	34122601.20458273	34122601.20458273	34122601.20458273	34122601.20458273	34122601.20458273	34122601.20458273	34122601.20458273	34122601.20458273	34122601.20458273	34122601.20458273	34122601.20458273	34122601.20458273	34122601.20458273	34122601.20458273	34122601.20458273	34122601.20458273	34122601.20458273	34122601.20458273	34122601.20458273	34122601.20458273	34122601.20458273	34122601.20458273
34122601.20458273	34122601.20458273	34122601.20458273	34122601.20458273	34122601.20458273	34122601.20458273	34122601.20458273	34122601.20458273	34122601.20458273	34122601.20458273	34122601.20458273	34122601.20458273	34122601.20458273	34122601.20458273	34122601.20458273	34122601.20458273	34122601.20458273	34122601.20458273	34122601.20458273	34122601.20458273	34122601.20458273	34122601.20458273	34122601.20458273	34122601.20458273	34122601.20458273	34122601.20458273	34122601.20458273	34122601.20458273	34122601.20458273	34122601.20458273
34122601.20458273	34122601.20458273	34122601.20458273	34122601.20458273	34122601.20458273	34122601.20458273	34122601.20458273	34122601.20458273	34122601.20458273	34122601.20458273	34122601.20458273	34122601.20458273	34122601.20458273	34122601.20458273	34122601.20458273	34122601.20458273	34122601.20458273	34122601.20458273	34122601.20458273	34122601.20458273	34122601.20458273	34122601.20458273	34122601.20458273	34122601.20458273	34122601.20458273	34122601.20458273	34122601.20458273	34122601.20458273	34122601.20458273	34122601.20458273
34122601.20458273	34122601.20458273	34122601.20458273	34122601.20458273	34122601.20458273	34122601.20458273	34122601.20458273	34122601.20458273	34122601.20458273	34122601.20458273	34122601.20458273	34122601.20458273	34122601.20458273	34122601.20458273	34122601.20458273	34122601.20458273	34122601.20458273	34122601.20458273	34122601.20458273	34122601.20458273	34122601.20458273	34122601.20458273	34122601.20458273	34122601.20458273	34122601.20458273	34122601.20458273	34122601.20458273	34122601.20458273	34122601.20458273	34122601.20458273
34122601.20458273	34122601.20458273	34122601.20458273	34122601.20458273	34122601.20458273	34122601.20458273	34122601.20458273	34122601.20458273	34122601.20458273	34122601.20458273	34122601.20458273	34122601.20458273	34122601.20458273	34122601.20458273	34122601.20458273	34122601.20458273	34122601.20458273	34122601.20458273	34122601.20458273	34122601.20458273	34122601.20458273	34122601.20458273	34122601.20458273	34122601.20458273	34122601.20458273	34122601.20458273	34122601.20458273	34122601.20458273	34122601.20458273	34122601.20458273
34122601.20458273	34122601.20458273	34122601.20458273	34122601.20458273	34122601.20458273	34122601.20458273	34122601.20458273	34122601.20458273	34122601.20458273	34122601.20458273	34122601.20458273	34122601.20458273	34122601.20458273	34122601.20458273	34122601.20458273	34122601.20458273	34122601.20458273	34122601.20458273	34122601.20458273	34122601.20458273	34122601.20458273	34122601.20458273	34122601.20458273	34122601.20458273	34122601.20458273	34122601.20458273	34122601.20458273	34122601.20458273	34122601.20458273	34122601.20458273
34122601.20458273	34122601.20458273	34122601.20458273	34122601.20458273	34122601.20458273	34122601.20458273	34122601.20458273	34122601.20458273	34122601.20458273	34122601.20458273	34122601.20458273	34122601.20458273	34122601.20458273	34122601.20458273	34122601.20458273	34122601.20458273	34122601.20458273	34122601.20458273	34122601.20458273	34122601.20458273	34122601.20458273	34122601.20458273	34122601.20458273	34122601.20458273	34122601.20458273	34122601.20458273	34122601.20458273	34122601.20458273	34122601.20458273	34122601.20458273
34122601.20458273	34122601.20458273	34122601.20458273	34122601.20458273	34122601.20458273	34122601.20458273	34122601.20458273	34122601.20458273	34122601.20458273	34122601.20458273	34122601.20458273	34122601.20458273	34122601.20458273	34122601.20458273	34122601.20458273	34122601.20458273	34122601.20458273	34122601.20458273	34122601.20458273	34122601.20458273	34122601.20458273	34122601.20458273	34122601.20458273	34122601.20458273	34122601.20458273	34122601.20458273	34122601.20458273	34122601.20458273	34122601.20458273	34122601.20458273
34122601.20458273	34122601.20458273	34122601.20458273	34122601.20458273	34122601.20458273	34122601.20458273	34122601.20458273	34122601.20458273	34122601.20458273	34122601.20458273	34122601.20458273	34122601.20458273	34122601.20458273	34122601.20458273	34122601.20458273	34122601.20458273	34122601.20458273	34122601.20458273	34122601.20458273	34122601.20458273	34122601.20458273	34122601.20458273	34122601.20458273	34122601.20458273	34122601.20458273	34122601.20458273	34122601.20458273	34122601.20458273	34122601.20458273	34122601.20458273
34122601.20458273	34122601.20458273	34122601.20458273	34122601.20458273	34122601.20458273	34122601.20458273	34122601.20458273	34122601.20458273	34122601.20458273	34122601.20458273	34122601.20458273	34122601.20458273	34122601.20458273	34122601.20458273	34122601.20458273	34122601.20458273	34122601.20458273	34122601.20458273	34122601.20458273	34122601.20458273	34122601.20458273	34122601.20458273	34122601.20458273	34122601.20458273	34122601.20458273	34122601.20458273	34122601.20458273	34122601.20458273	34122601.20458273	34122601.20458273
34122601.20458273	34122601.20458273	34122601.20458273	34122601.20458273	34122601.20458273	34122601.20458273	34122601.20458273	34122601.20458273	34122601.20458273	34122601.20458273	34122601.20458273	34122601.20458273	34122601.20458273	34122601.20458273	34122601.20458273	34122601.20458273	34122601.20458273	34122601.20458273	34122601.20458273	34122601.20458273	34122601.20458273	34122601.20458273	34122601.20458273	34122601.20458273	34122601.20458273	34122601.20458273	34122601.20458273	34122601.20458273	34122601.20458273	34122601.20458273
34122601.20458273	34122601.20458273	34122601.20458273	34122601.20458273	34122601.20458273	34122601.20458273	34122601.20458273	34122601.20458273	34122601.20458273	34122601.20458273	34122601.20458273	34122601.20458273	34122601.20458273	34122601.20458273	34122601.20458273	34122601.20458273	34122601.20458273	34122601.20458273	34122601.20458273	34122601.20458273	34122601.20458273	34122601.20458273	34122601.20458273	34122601.20458273	34122601.20458273	34122601.20458273	34122601.20458273	34122601.20458273	34122601.20458273	34122601.20458273
34122601.20458273	34122601.20458273	34122601.20458273	34122601.20458273	34122601.20458273	34122601.20458273	34122601.20458273	34122601.20458273	34122601.20458273	34122601.20458273	34122601.20458273	34122601.20458273	34122601.20458273	34122601.20458273	34122601.20458273	34122601.20458273	34122601.20458273	34122601.20458273	34122601.20458273	34122601.20458273	34122601.20458273	34122601.20458273	34122601.20458273	34122601.20458273	34122601.20458273	34122601.20458273	34122601.20458273	34122601.20458273	34122601.20458273	34122601.20458273
34122601.20458273	34122601.20458273	34122601.20458273	34122601.20458273	34122601.20458273	34122601.20458273	34122601.20458273	34122601.20458273	34122601.20458273	34122601.20458273	34122601.20458273	34122601.20458273	34122601.20458273	34122601.20458273	34122601.20458273	34122601.20458273	34122601.20458273	34122601.20458273	34122601.20458273	34122601.20458273	34122601.20458273	34122601.20458273	34122601.20458273	34122601.20458273	34122601.20458273	34122601.20458273	34122601.20458273	34122601.20458273	34122601.20458273	34122601.20458273
34122601.20458273	34122601.20458273	34122601.20458273	34122601.20458273	34122601.20458273	34122601.20458273	34122601.20458273	34122601.20458273	34122601.20458273	34122601.20458273	34122601.20458273	34122601.20458273	34122601.20458273	34122601.20458273	34122601.20458273	34122601.20458273	34122601.20458273	34122601.20458273	34122601.20458273	34122601.20458273	34122601.20458273	34122601.20458273	34122601.20458273	34122601.20458273	34122601.20458273	34122601.20458273	34122601.20458273	34122601.20458273	34122601.20458273	34122601.20458273
34122601.20458273	34122601.20458273	34122601.20458273	34122601.20458273	34122601.20458273	34122601.20458273	34122601.20458273	34122601.20458273	34122601.20458273	34122601.20458273	34122601.20458273	34122601.20458273	34122601.20458273	34122601.20458273	34122601.20458273	34122601.20458273	34122601.20458273	34122601.20458273	34122601.20458273	34122601.20458273	34122601.20458273	34122601.20458273	34122601.20458273	34122601.20458273	34122601.20458273	34122601.20458273	34122601.20458273	34122601.20458273	34122601.20458273	34122601.20458273
34122601.20458273	34122601.20458273	34122601.20458273	34122601.20458273	34122601.20458273	34122601.20458273	34122601.20458273	34122601.20458273	34122601.20458273	34122601.20458273	34122601.20458273	34122601.20458273	34122601.20458273	34122601.20458273	34122601.20458273	34122601.20458273	34122601.20458273	34122601.20458273	34122601.20458273	34122601.20458273	34122601.20458273	34122601.20458273	34122601.20458273	34122601.20458273	34122601.20458273	34122601.20458273	34122601.20458273	34122601.20458273	34122601.20458273	34122601.20458273
34122601.20458273	34122601.20458273	34122601.20458273	34122601.20458273	34122601.20458273	34122601.20458273	34122601.20458273	34122601.20458273	34122601.20458273	34122601.20458273	34122601.20458273	34122601.20458273	34122601.20458273	34122601.20458273	34122601.20458273	34122601.20458273	34122601.20458273	34122601.20458273	34122601.20458273	34122601.20458273	34122601.20458273	34122601.20458273	34122601.20458273	34122601.20458273	34122601.20458273	34122601.20458273	34122601.20458273	34122601.20458273	34122601.20458273	34122601.20458273
34122601.20458273	34122601.20458273	34122601.20458273	34122601.20458273	34122601.20458273	34122601.20458273	34122601.20458273	34122601.20458273	34122601.20458273	34122601.20458273	34122601.20458273	34122601.20458273	34122601.20458273	34122601.20458273	34122601.20458273	34122601.20458273	34122601.20458273	34122601.20458273	34122601.20458273	34122601.20458273	34122601.20458273	34122601.20458273	34122601.20458273	34122601.20458273	34122601.20458273	34122601.20458273	34122601.20458273	34122601.20458273	34122601.20458273	34122601.20458273
34122601.20458273	34122601.20458273	34122601.20458273	34122601.20458273	34122601.20458273	34122601.20458273	34122601.20458273	34122601.20458273	34122601.20458273	34122601.20458273	34122601.20458273	34122601.20458273	34122601.20458273	34122601.20458273	34122601.20458273	34122601.20458273	34122601.20458273	34122601.20458273	34122601.20458273	34122601.20458273	34122601.20458273	34122601.20458273	34122601.20458273	34122601.20458273	34122601.20458273	34122601.20458273	34122601.20458273	34122601.20458273	34122601.20458273	34122601.20458273
34122601.20458273	34122601.20458273	34122601.20458273	34122601.20458273	34122601.20458273	34122601.20458273	34122601.20458273	34122601.20458273	34122601.20458273	34122601.20458273	34122601.20458273	34122601.20458273	34122601.20458273	34122601.20458273	34122601.20458273	34122601.20458273	34122601.20458273	34122601.20458273	34122601.20458273	34122601.20458273	34122601.20458273	34122601.20458273	34122601.20458273	34122601.20458273	34122601.20458273	34122601.20458273	34122601.20458273	34122601.20458273	34122601.20458273	34122601.20458273
34122601.20458273	34122601.20458273	34122601.20458273	34122601.20458273	34122601.20458273	34122601.20458273	34122601.20458273	34122601.20458273	34122601.20458273	34122601.20458273	34122601.20458273	34122601.20458273	34122601.20458273	34122601.20458273	34122601.20458273	34122601.20458273	34122601.20458273	34122601.20458273	34122601.20458273	34122601.20458273	34122601.20458273	34122601.20458273	34122601.20458273	34122601.20458273	34122601.20458273	34122601.20458273	34122601.20458273	34122601.20458273	34122601.20458273	34122601.20458273
34122601.20458273	34122601.20458273	34122601.20458273	34122601.20458273	34122601.20458273	34122601.20458273	34122601.20458273	34122601.20458273	34122601.20458273	34122601.20458273	34122601.20458273	34122601.20458273	34122601.20458273	34122601.20458273	34122601.20458273	34122601.20458273	34122601.20458273	34122601.20458273	34122601.20458273	34122601.20458273	34122601.20458273	34122601.20458273	34122601.20458273	34122601.20458273	34122601.20458273	34122601.20458273	34122601.20458273	34122601.20458273	34122601.20458273	34122601.20458273
34122601.20458273	34122601.20458273	34122601.20458273	34122601.20458273	34122601.20458273	34122601.20458273	34122601.20458273	34122601.20458273	34122601.20458273	34122601.20458273	34122601.20458273	34122601.20458273	34122601.20458273	34122601.20458273	34122601.20458273	34122601.20458273	34122601.20458273	34122601.20458273	34122601.20458273	34122601.20458273	34122601.20458273	34122601.20458273	34122601.20458273	34122601.20458273	34122601.20458273	34122601.20458273	34122601.20458273	34122601.20458273	34122601.20458273	34122601.20458273
34122601.20458273	34122601.20458273	34122601.20458273	34122601.20458273	34122601.20458273	34122601.20458273	34122601.20458273	34122601.20458273	34122601.20458273	34122601.20458273	34122601.20458273	34122601.20458273	34122601.20458273	34122601.20458273	34122601.20458273	34122601.20458273	34122601.20458273	34122601.20458273	34122601.20458273	34122601.20458273	34122601.20458273	34122601.20458273	34122601.20458273	34122601.20458273	34122601.20458273	34122601.20458273	34122601.20458273	34122601.20458273	34122601.20458273	34122601.20458273
34122601.20458273	34122601.20458273	34122601.20458273	34122601.20458273	34122601.20458273	34122601.20458273	34122601.20458273	34122601.20458273	34122601.20458273	34122601.20458273	34122601.20458273	34122601.20458273	34122601.20458273	34122601.20458273	34122601.20458273	34122601.20458273	34122601.20458273	34122601.20458273	34122601.20458273	34122601.20458273	34122601.20458273	34122601.20458273	34122601.20458273	34122601.20458273	34122601.20458273	34122601.20458273	34122601.20458273	34122601.20458273	34122601.20458273	34122601.20458273
34122601.20458273	34122601.20458273	34122601.20458273	34122601.20458273	34122601.20458273	34122601.20458273	34122601.20458273	34122601.20458273	34122601.20458273	34122601.20458273	34122601.20458273	34122601.20458273	34122601.20458273	34122601.20458273	34122601.20458273	34122601.20458273	34122601.20458273	34122601.20458273	34122601.20458273	34122601.20458273	34122601.20458273	34122601.20458273	34122601.20458273	34122601.20458273	34122601.20458273	34122601.20458273	34122601.20458273	34122601.20458273	34122601.20458273	34122601.20458273
34122601.20458273	34122601.20458273	34122601.20458273	34122601.20458273	34122601.20458273	34122601.20458273	34122601.20458273	34122601.20458273	34122601.20458273	34122601.20458273	34122601.20458273	34122601.20458273	34122601.20458273	34122601.20458273	34122601.20458273	34122601.20458273	34122601.20458273	34122601.20458273	34122601.20458273	34122601.20458273	34122601.20458273	34122601.20458273	34122601.20458273	34122601.20458273	34122601.20458273	34122601.20458273	34122601.20458273	34122601.20458273	34122601.20458273	34122601.20458273
34122601.20458273	34122601.20458273	34122601.20458273	34122601.20458273	34122601.20458273	34122601.20458273	34122601.20458273	34122601.20458273	34122601.20458273	34122601.20458273	34122601.20458273	34122601.20458273	34122601.20458273	34122601.20458273	34122601.20458273	34122601.20458273	34122601.20458273	34122601.20458273	34122601.20458273	34122601.20458273	34122601.20458273	34122601.20458273	34122601.20458273	34122601.20458273	34122601.20458273	34122601.20458273	34122601.20458273	34122601.20458273	34122601.20458273	34122601.20458273
34122601.20458273	34122601.20458273	34122601.20458273	34122601.20458273	34122601.20458273	34122601.20458273	34122601.20458273	34122601.20458273	34122601.20458273	34122601.20458273	34122601.20458273	34122601.20458273	34122601.20458273	34122601.20458273	34122601.20458273	34122601.20458273	34122601.20458273	34122601.20458273	34122601.20458273	34122601.20458273	34122601.20458273	34122601.20458273	34122601.20458273	34122601.20458273	34122601.20458273	34122601.20458273	34122601.20458273	34122601.20458273	34122601.20458273	34122601.20458273
34122601.20458273	34122601.20458273	34122601.20458273	34122601.20458273	34122601.20458273	34122601.20458273	34122601.20458273	34122601.20458273	34122601.20458273	34122601.20458273	34122601.20458273	34122601.20458273	34122601.20458273	34122601.20458273	34122601.20458273	34122601.20458273	34122601.20458273	34122601.20458273	34122601.20458273	34122601.20458273	34122601.20458273	34122601.20458273	34122601.20458273	34122601.20458273	34122601.20458273	34122601.20458273	34122601.20458273	34122601.20458273	34122601.20458273	34122601.20458273
34122601.20458273	34122601.20458273	34122601.20458273	34122601.20458273	34122601.20458273	34122601.20458273	34122601.20458273	34122601.20458273	34122601.20458273	34122601.20458273	34122601.20458273	34122601.20458273	34122601.20458273	34122601.20458273	34122601.20458273	34122601.20458273	34122601.20458273	34122601.20458273	34122601.20458273	34122601.20458273	34122601.20458273	34122601.20458273	34122601.20458273	34122601.20458273	34122601.20458273	34122601.20458273	34122601.20458273	34122601.20458273	34122601.20458273	34122601.20458273
34122601.20458273	34122601.20458273	34122601.20458273	34122601.20458273	34122601.20458273	34122601.20458273	34122601.20458273	34122601.20458273	34122601.20458273	34122601.20458273	34122601.20458273	34122601.20458273	34122601.20458273	34122601.20458273	34122601.20458273	34122601.20458273	34122601.20458273	34122601.20458273	34122601.20458273	34122601.20458273	34122601.20458273	34122601.20458273	34122601.20458273	34122601.20458273	34122601.20458273	34122601.20458273	34122601.20458273	34122601.20458273	34122601.20458273	34122601.20458273
34122601.20458273	34122601.20458273	34122601.20458273	34122601.20458273	34122601.20458273	34122601.20458273	34122601.20458273	34122601.20458273	34122601.20458273	34122601.20458273	34122601.20458273	34122601.20458273	34122601.20458273	34122601.20458273	34122601.20458273	34122601.20458273	34122601.20458273	34122601.20458273	34122601.20458273	34122601.20458273	34122601.20458273	34122601.20458273	34122601.20458273	34122601.20458273	34122601.20458273	34122601.20458273	34122601.20458273	34122601.20458273	34122601.20458273	34122601.20458273
34122601.20458273	34122601.20458273	34122601.20458273	34122601.20458273	34122601.20458273	34122601.20458273	34122601.20458273	34122601.20458273	34122601.20458273	34122601.20458273	34122601.20458273	34122601.20458273	34122601.20458273	34122601.20458273	34122601.20458273	34122601.20458273	34122601.20458273	34122601.20458273	34122601.20458273	34122601.20458273	34122601.20458273	34122601.20458273	34122601.20458273	34122601.20458273	34122601.20458273	34122601.20458273	34122601.20458273	34122601.20458273	34122601.20458273	34122601.20458273
34122601.20458273	34122601.20458273	34122601.20458273	34122601.20458273	34122601.20458273	34122601.20458273	34122601.20458273	34122601.20458273	34122601.20458273	34122601.20458273	34122601.20458273	34122601.20458273	34122601.20458273	34122601.20458273	34122601.20458273	34122601.20458273	34122601.20458273	34122601.20458273	34122601.20458273	34122601.20458273	34122601.20458273	34122601.20458273	34122601.20458273	34122601.20458273	34122601.20458273	34122601.20458273	34122601.20458273	34122601.20458273	34122601.20458273	34122601.20458273
34122601.20458273	34122601.20458273	34122601.20458273	34122601.20458273	34122601.20458273	34122601.20458273	34122601.20458273	34122601.20458273	34122601.20458273	34122601.20458273	34122601.20458273	34122601.20458273	34122601.20458273	34122601.20458273	34122601.20458273	34122601.20458273	34122601.20458273	34122601.20458273	34122601.20458273	34122601.20458273	34122601.20458273	34122601.20458273	34122601.20458273	34122601.20458273	34122601.20458273	34122601.20458273	34122601.20458273	34122601.20458273	34122601.20458273	34122601.20458273
34122601.20458273	34122601.20458273	34122601.20458273	34122601.20458273	34122601.20458273	34122601.20458273	34122601.20458273	34122601.20458273	34122601.20458273	34122601.20458273	34122601.20458273	34122601.20458273	34122601.20458273	34122601.20458273	34122601.20458273	34122601.20458273	34122601.20458273	34122601.20458273	34122601.20458273	34122601.20458273	34122601.20458273	34122601.20458273	34122601.20458273	34122601.20458273	34122601.20458273	34122601.20458273	34122601.20458273	34122601.20458273	34122601.20458273	34122601.20458273
34122601.20458273	34122601.20458273	34122601.20458273	34122601.20458273	34122601.20458273	34122601.20458273	34122601.20458273	34122601.20458273	34122601.20458273	34122601.20458273	34122601.20458273	34122601.20458273	34122601.20458273	34122601.20458273	34122601.20458273	34122601.20458273	34122601.20458273	34122601.20458273	34122601.20458273	34122601.20458273	34122601.20458273	34122601.20458273	34122601.20458273	34122601.20458273	34122601.20458273	34122601.20458273	34122601.20458273	34122601.20458273	34122601.20458273	34122601.20458273
1714796.2823057545	1714796.2823057545	1714796.2823057545	1714796.2823057545	1714796.2823057545	1714796.2823057545	1714796.2823057545	1714796.2823057545	1714796.2823057545	1714796.2823057545	1714796.2823057545	1714796.2823057545	1714796.2823057545	1714796.2823057545	1714796.2823057545	1714796.2823057545	1714796.2823057545	1714796.2823057545	1714796.2823057545	1714796.2823057545	1714796.2823057545	1714796.2823057545	1714796.2823057545	1714796.2823057545	1714796.2823057545	1714796.2823057545	1714796.2823057545	1714796.2823057545	1714796.2823057545	1714796.2823057545
1714796.2823057545	1714796.2823057545	1714796.2823057545	1714796.2823057545	1714796.2823057545	1714796.2823057545	1714796.2823057545	1714796.2823057545	1714796.2823057545	1714796.2823057545	1714796.2823057545	1714796.2823057545	1714796.2823057545	1714796.2823057545	1714796.2823057545	1714796.2823057545	1714796.2823057545	1714796.2823057545	1714796.2823057545	1714796.2823057545	1714796.2823057545	1714796.2823057545	1714796.2823057545	1714796.2823057545	1714796.2823057545	1714796.2823057545	1714796.2823057545	1714796.2823057545	1714796.2823057545	1714796.2823057545
1714796.2823057545	1714796.2823057545	1714796.2823057545	1714796.2823057545	1714796.2823057545	1714796.2823057545	1714796.2823057545	1714796.2823057545	1714796.2823057545	1714796.2823057545	1714796.2823057545	1714796.2823057545	1714796.2823057545	1714796.2823057545	1714796.2823057545	1714796.2823057545	1714796.2823057545	1714796.2823057545	1714796.2823057545	1714796.2823057545	1714796.2823057545	1714796.2823057545	1714796.2823057545	1714796.2823057545	1714796.2823057545	1714796.2823057545	1714796.2823057545	1714796.2823057545	1714796.2823057545	1714796.2823057545
1714796.2823057545	1714796.2823057545	1714796.2823057545	1714796.2823057545	1714796.2823057545	1714796.2823057545	1714796.2823057545	1714796.2823057545	1714796.2823057545	1714796.2823057545	1714796.2823057545	1714796.2823057545	1714796.2823057545	1714796.2823057545	1714796.2823057545	1714796.2823057545	1714796.2823057545	1714796.2823057545	1714796.2823057545	1714796.2823057545	1714796.2823057545	1714796.2823057545	1714796.2823057545	1714796.2823057545	1714796.2823057545	1714796.2823057545	1714796.2823057545	1714796.2823057545	1714796.2823057545	1714796.2823057545
1714796.2823057545	1714796.2823057545	1714796.2823057545	1714796.2823057545	1714796.2823057545	1714796.2823057545	1714796.2823057545	1714796.2823057545	1714796.2823057545	1714796.2823057545	1714796.2823057545	1714796.2823057545	1714796.2823057545	1714796.2823057545	1714796.2823057545	1714796.2823057545	1714796.2823057545	1714796.2823057545	1714796.2823057545	1714796.2823057545	1714796.2823057545	1714796.2823057545	1714796.2823057545	1714796.2823057545	1714796.2823057545	1714796.2823057545	1714796.2823057545	1714796.2823057545	1714796.2823057545	1714796.2823057545
1714796.2823057545	1714796.2823057545	1714796.2823057545	1714796.2823057545	1714796.2823057545	1714796.2823057545	1714796.2823057545	1714796.2823057545	1714796.2823057545	1714796.2823057545	1714796.2823057545	1714796.2823057545	1714796.2823057545	1714796.2823057545	1714796.2823057545	1714796.2823057545	1714796.2823057545	1714796.2823057545	1714796.2823057545	1714796.2823057545	1714796.2823057545	1714796.2823057545	1714796.2823057545	1714796.2823057545	1714796.2823057545	1714796.2823057545	1714796.2823057545	1714796.2823057545	1714796.2823057545	1714796.2823057545
1714796.2823057545	1714796.2823057545	1714796.2823057545	1714796.2823057545	1714796.2823057545	1714796.2823057545	1714796.2823057545	1714796.2823057545	1714796.2823057545	1714796.2823057545	1714796.2823057545	1714796.2823057545	1714796.2823057545	1714796.2823057545	1714796.2823057545	1714796.2823057545	1714796.2823057545	1714796.2823057545	1714796.2823057545	1714796.2823057545	1714796.2823057545	1714796.2823057545	1714796.2823057545	1714796.2823057545	1714796.2823057545	1714796.2823057545	1714796.2823057545	1714796.2823057545	1714796.2823057545	1714796.2823057545
1714796.2823057545	1714796.2823057545	1714796.2823057545	1714796.2823057545	1714796.2823057545	1714796.2823057545	1714796.2823057545	1714796.2823057545	1714796.2823057545	1714796.2823057545	1714796.2823057545	1714796.2823057545	1714796.2823057545	1714796.2823057545	1714796.2823057545	1714796.2823057545	1714796.2823057545	1714796.2823057545	1714796.2823057545	1714796.2823057545	1714796.2823057545	1714796.2823057545	1714796.2823057545	1714796.2823057545	1714796.2823057545	1714796.2823057545	1714796.2823057545	1714796.2823057545	1714796.2823057545	1714796.2823057545
1714796.2823057545	1714796.2823057545	1714796.2823057545	1714796.2823057545	1714796.2823057545	1714796.2823057545	1714796.2823057545	1714796.2823057545	1714796.2823057545	1714796.2823057545	1714796.2823057545	1714796.2823057545	1714796.2823057545	1714796.2823057545	1714796.2823057545	1714796.2823057545	1714796.2823057545	1714796.2823057545	1714796.2823057545	1714796.2823057545	1714796.2823057545	1714796.2823057545	1714796.2823057545	1714796.2823057545	1714796.2823057545	1714796.2823057545	1714796.2823057545	1714796.2823057545	1714796.2823057545	1714796.2823057545
1714796.2823057545	1714796.2823057545	1714796.2823057545	1714796.2823057545	1714796.2823057545	1714796.2823057545	1714796.2823057545	1714796.2823057545	1714796.2823057545	1714796.2823057545	1714796.2823057545	1714796.2823057545	1714796.2823057545	1714796.2823057545	1714796.2823057545	1714796.2823057545	1714796.2823057545	1714796.2823057545	1714796.2823057545	1714796.2823057545	1714796.2823057545	1714796.2823057545	1714796.2823057545	1714796.2823057545	1714796.2823057545	1714796.2823057545	1714796.2823057545	1714796.2823057545	1714796.2823057545	1714796.2823057545
1714796.2823057545	1714796.2823057545	1714796.2823057545	1714796.2823057545	1714796.2823057545	1714796.2823057545	1714796.2823057545	1714796.2823057545	1714796.2823057545	1714796.2823057545	1714796.2823057545	1714796.2823057545	1714796.2823057545	1714796.2823057545	1714796.2823057545	1714796.2823057545	1714796.2823057545	1714796.2823057545	1714796.2823057545	1714796.2823057545	1714796.2823057545	1714796.2823057545	1714796.2823057545	1714796.2823057545	1714796.2823057545	1714796.2823057545	1714796.2823057545	1714796.2823057545	1714796.2823057545	1714796.2823057545
1714796.2823057545	1714796.2823057545	1714796.2823057545	1714796.2823057545	1714796.2823057545	1714796.2823057545	1714796.2823057545	1714796.2823057545	1714796.2823057545	1714796.2823057545	1714796.2823057545	1714796.2823057545	1714796.2823057545	1714796.2823057545	1714796.2823057545	1714796.2823057545	1714796.2823057545	1714796.2823057545	1714796.2823057545	1714796.2823057545	1714796.2823057545	1714796.2823057545	1714796.2823057545	1714796.2823057545	1714796.2823057545	1714796.2823057545	1714796.2823057545	1714796.2823057545	1714796.2823057545	1714796.2823057545
1714796.2823057545	1714796.2823057545	1714796.2823057545	1714796.2823057545	1714796.2823057545	1714796.2823057545	1714796.2823057545	1714796.2823057545	1714796.2823057545	1714796.2823057545	1714796.2823057545	1714796.2823057545	1714796.2823057545	1714796.2823057545	1714796.2823057545	1714796.2823057545	1714796.2823057545	1714796.2823057545	1714796.2823057545	1714796.2823057545	1714796.2823057545	1714796.2823057545	1714796.2823057545	1714796.2823057545	1714796.2823057545	1714796.2823057545	1714796.2823057545	1714796.2823057545	1714796.2823057545	1714796.2823057545
1714796.2823057545	1714796.2823057545	1714796.2823057545	1714796.2823057545	1714796.2823057545	1714796.2823057545	1714796.2823057545	1714796.2823057545	1714796.2823057545	1714796.2823057545	1714796.2823057545	1714796.2823057545	1714796.2823057545	1714796.2823057545	1714796.2823057545	1714796.2823057545	1714796.2823057545	1714796.2823057545	1714796.2823057545	1714796.2823057545	1714796.2823057545	1714796.2823057545	1714796.2823057545	1714796.2823057545	1714796.2823057545	1714796.2823057545	1714796.2823057545	1714796.2823057545	1714796.2823057545	1714796.2823057545
1714796.2823057545	1714796.2823057545	1714796.2823057545	1714796.2823057545	1714796.2823057545	1714796.2823057545	1714796.2823057545	1714796.2823057545	1714796.2823057545	1714796.2823057545	1714796.2823057545	1714796.2823057545	1714796.2823057545	1714796.2823057545	1714796.2823057545	1714796.2823057545	1714796.2823057545	1714796.2823057545	1714796.2823057545	1714796.2823057545	1714796.2823057545	1714796.2823057545	1714796.2823057545	1714796.2823057545	1714796.2823057545	1714796.2823057545	1714796.2823057545	1714796.2823057545	1714796.2823057545	1714796.2823057545
1714796.2823057545	1714796.2823057545	1714796.2823057545	1714796.2823057545	1714796.2823057545	1714796.2823057545	1714796.2823057545	1714796.2823057545	1714796.2823057545	1714796.2823057545	1714796.2823057545	1714796.2823057545	1714796.2823057545	1714796.2823057545	1714796.2823057545	1714796.2823057545	1714796.2823057545	1714796.2823057545	1714796.2823057545	1714796.2823057545	1714796.2823057545	1714796.2823057545	1714796.2823057545	1714796.2823057545	1714796.2823057545	1714796.2823057545	1714796.2823057545	1714796.2823057545	1714796.2823057545	1714796.2823057545
1714796.2823057545	1714796.2823057545	1714796.2823057545	1714796.2823057545	1714796.2823057545	1714796.2823057545	1714796.2823057545	1714796.2823057545	1714796.2823057545	1714796.2823057545	1714796.2823057545	1714796.2823057545	1714796.2823057545	1714796.2823057545	1714796.2823057545	1714796.2823057545	1714796.2823057545	1714796.2823057545	1714796.2823057545	1714796.2823057545	1714796.2823057545	1714796.2823057545	1714796.2823057545	1714796.2823057545	1714796.2823057545	1714796.2823057545	1714796.2823057545	1714796.2823057545	1714796.2823057545	1714796.2823057545
1714796.2823057545	1714796.2823057545	1714796.2823057545	1714796.2823057545	1714796.2823057545	1714796.2823057545	1714796.2823057545	1714796.2823057545	1714796.2823057545	1714796.2823057545	1714796.2823057545	1714796.2823057545	1714796.2823057545	1714796.2823057545	1714796.2823057545	1714796.2823057545	1714796.2823057545	1714796.2823057545	1714796.2823057545	1714796.2823057545	1714796.2823057545	1714796.2823057545	1714796.2823057545	1714796.2823057545	1714796.2823057545	1714796.2823057545	1714796.2823057545	1714796.2823057545	1714796.2823057545	1714796.2823057545
1714796.2823057545	1714796.2823057545	1714796.2823057545	1714796.2823057545	1714796.2823057545	1714796.2823057545	1714796.2823057545	1714796.2823057545	1714796.2823057545	1714796.2823057545	1714796.2823057545	1714796.2823057545	1714796.2823057545	1714796.2823057545	1714796.2823057545	1714796.2823057545	1714796.2823057545	1714796.2823057545	1714796.2823057545	1714796.2823057545	1714796.2823057545	1714796.2823057545	1714796.2823057545	1714796.2823057545	1714796.2823057545	1714796.2823057545	1714796.2823057545	1714796.2823057545	1714796.2823057545	1714796.2823057545
1714796.2823057545	1714796.2823057545	1714796.2823057545	1714796.2823057545	1714796.2823057545	1714796.2823057545	1714796.2823057545	1714796.2823057545	1714796.2823057545	1714796.2823057545	1714796.2823057545	1714796.2823057545	1714796.2823057545	1714796.2823057545	1714796.2823057545	1714796.2823057545	1714796.2823057545	1714796.2823057545	1714796.2823057545	1714796.2823057545	1714796.2823057545	1714796.2823057545	1714796.2823057545	1714796.2823057545	1714796.2823057545	1714796.2823057545	1714796.2823057545	1714796.2823057545	1714796.2823057545	1714796.2823057545
1714796.2823057545	1714796.2823057545	1714796.2823057545	1714796.2823057545	1714796.2823057545	1714796.2823057545	1714796.2823057545	1714796.2823057545	1714796.2823057545	1714796.2823057545	1714796.2823057545	1714796.2823057545	1714796.2823057545	1714796.2823057545	1714796.2823057545	1714796.2823057545	1714796.2823057545	1714796.2823057545	1714796.2823057545	1714796.2823057545	1714796.2823057545	1714796.2823057545	1714796.2823057545	1714796.2823057545	1714796.2823057545	1714796.2823057545	1714796.2823057545	1714796.2823057545	1714796.2823057545	1714796.2823057545
1714796.2823057545	1714796.2823057545	1714796.2823057545	1714796.2823057545	1714796.2823057545	1714796.2823057545	1714796.2823057545	1714796.2823057545	1714796.2823057545	1714796.2823057545	1714796.2823057545	1714796.2823057545	1714796.2823057545	1714796.2823057545	1714796.2823057545	1714796.2823057545	1714796.2823057545	1714796.2823057545	1714796.2823057545	1714796.2823057545	1714796.2823057545	1714796.2823057545	1714796.2823057545	1714796.2823057545	1714796.2823057545	1714796.2823057545	1714796.2823057545	1714796.2823057545	1714796.2823057545	1714796.2823057545
1714796.2823057545	1714796.2823057545	1714796.2823057545	1714796.2823057545	1714796.2823057545	1714796.2823057545	1714796.2823057545	1714796.2823057545	1714796.2823057545	1714796.2823057545	1714796.2823057545	1714796.2823057545	1714796.2823057545	1714796.2823057545	1714796.2823057545	1714796.2823057545	1714796.2823057545	1714796.2823057545	1714796.2823057545	1714796.2823057545	1714796.2823057545	1714796.2823057545	1714796.2823057545	1714796.2823057545	1714796.2823057545	1714796.2823057545	1714796.2823057545	1714796.2823057545	1714796.2823057545	1714796.2823057545
1714796.2823057545	1714796.2823057545	1714796.2823057545	1714796.2823057545	1714796.2823057545	1714796.2823057545	1714796.2823057545	1714796.2823057545	1714796.2823057545	1714796.2823057545	1714796.2823057545	1714796.2823057545	1714796.2823057545	1714796.2823057545	1714796.2823057545	1714796.2823057545	1714796.2823057545	1714796.2823057545	1714796.2823057545	1714796.2823057545	1714796.2823057545	1714796.2823057545	1714796.2823057545	1714796.2823057545	1714796.2823057545	1714796.2823057545	1714796.2823057545	1714796.2823057545	1714796.2823057545	1714796.2823057545
1714796.2823057545	1714796.2823057545	1714796.2823057545	1714796.2823057545	1714796.2823057545	1714796.2823057545	1714796.2823057545	1714796.2823057545	1714796.2823057545	1714796.2823057545	1714796.2823057545	1714796.2823057545	1714796.2823057545	1714796.2823057545	1714796.2823057545	1714796.2823057545	1714796.2823057545	1714796.2823057545	1714796.2823057545	1714796.2823057545	1714796.2823057545	1714796.2823057545	1714796.2823057545	1714796.2823057545	1714796.2823057545	1714796.2823057545	1714796.2823057545	1714796.2823057545	1714796.2823057545	1714796.2823057545
1714796.2823057545	1714796.2823057545	1714796.2823057545	1714796.2823057545	1714796.2823057545	1714796.2823057545	1714796.2823057545	1714796.2823057545	1714796.2823057545	1714796.2823057545	1714796.2823057545	1714796.2823057545	1714796.2823057545	1714796.2823057545	1714796.2823057545	1714796.2823057545	1714796.2823057545	1714796.2823057545	1714796.2823057545	1714796.2823057545	1714796.2823057545	1714796.2823057545	1714796.2823057545	1714796.2823057545	1714796.2823057545	1714796.2823057545	1714796.2823057545	1714796.2823057545	1714796.2823057545	1714796.2823057545
587526.5759341224	587526.5759341224	587526.5759341224	587526.5759341224	587526.5759341224	587526.5759341224	587526.5759341224	587526.5759341224	587526.5759341224	587526.5759341224	587526.5759341224	587526.5759341224	587526.5759341224	587526.5759341224	587526.5759341224	587526.5759341224	587526.5759341224	587526.5759341224	587526.5759341224	587526.5759341224	587526.5759341224	587526.5759341224	587526.5759341224	587526.5759341224	587526.5759341224	587526.5759341224	587526.5759341224	587526.5759341224	587526.5759341224	587526.5759341224
587526.5759341224	587526.5759341224	587526.5759341224	587526.5759341224	587526.5759341224	587526.5759341224	587526.5759341224	587526.5759341224	587526.5759341224	587526.5759341224	587526.5759341224	587526.5759341224	587526.5759341224	587526.5759341224	587526.5759341224	587526.5759341224	587526.5759341224	587526.5759341224	587526.5759341224	587526.5759341224	587526.5759341224	587526.5759341224	587526.5759341224	587526.5759341224	587526.5759341224	587526.5759341224	587526.5759341224	587526.5759341224	587526.5759341224	587526.5759341224
287664.83096012	287664.83096012	287664.83096012	287664.83096012	287664.83096012	287664.83096012	287664.83096012	287664.83096012	287664.83096012	287664.83096012	287664.83096012	287664.83096012	287664.83096012	287664.83096012	287664.83096012	287664.83096012	287664.83096012	287664.83096012	287664.83096012	287664.83096012	287664.83096012	287664.83096012	287664.83096012	287664.83096012	287664.83096012	287664.83096012	287664.83096012	287664.83096012	287664.83096012	287664.83096012
287664.83096012	287664.83096012	287664.83096012	287664.83096012	287664.83096012	287664.83096012	287664.83096012	287664.83096012	287664.83096012	287664.83096012	287664.83096012	287664.83096012	287664.83096012	287664.83096012	287664.83096012	287664.83096012	287664.83096012	287664.83096012	287664.83096012	287664.83096012	287664.83096012	287664.83096012	287664.83096012	287664.83096012	287664.83096012	287664.83096012	287664.83096012	287664.83096012	287664.83096012	287664.83096012
287664.83096012	287664.83096012	287664.83096012	287664.83096012	287664.83096012	287664.83096012	287664.83096012	287664.83096012	287664.83096012	287664.83096012	287664.83096012	287664.83096012	287664.83096012	287664.83096012	287664.83096012	287664.83096012	287664.83096012	287664.83096012	287664.83096012	287664.83096012	287664.83096012	287664.83096012	287664.83096012	287664.83096012	287664.83096012	287664.83096012	287664.83096012	287664.83096012	287664.83096012	287664.83096012
246455.0767764285	246455.0767764285	246455.0767764285	246455.0767764285	246455.0767764285	246455.0767764285	246455.0767764285	246455.0767764285	246455.0767764285	246455.0767764285	246455.0767764285	246455.0767764285	246455.0767764285	246455.0767764285	246455.0767764285	246455.0767764285	246455.0767764285	246455.0767764285	246455.0767764285	246455.0767764285	246455.0767764285	246455.0767764285	246455.0767764285	246455.0767764285	246455.0767764285	246455.0767764285	246455.0767764285	246455.0767764285	246455.0767764285	246455.0767764285
246455.0767764285	246455.0767764285	246455.0767764285	246455.0767764285	246455.0767764285	246455.0767764285	246455.0767764285	246455.0767764285	246455.0767764285	246455.0767764285	246455.0767764285	246455.0767764285	246455.0767764285	246455.0767764285	246455.0767764285	246455.0767764285	246455.0767764285	246455.0767764285	246455.0767764285	246455.0767764285	246455.0767764285	246455.0767764285	246455.0767764285	246455.0767764285	246455.0767764285	246455.0767764285	246455.0767764285	246455.0767764285	246455.0767764285	246455.0767764285
246455.0767764285	246455.0767764285	246455.0767764285	246455.0767764285	246455.0767764285	246455.0767764285	246455.0767764285	246455.0767764285	246455.0767764285	246455.0767764285	246455.0767764285	246455.0767764285	246455.0767764285	246455.0767764285	246455.0767764285	246455.0767764285	246455.0767764285	246455.0767764285	246455.0767764285	246455.0767764285	246455.0767764285	246455.0767764285	246455.0767764285	246455.0767764285	246455.0767764285	246455.0767764285	246455.0767764285	246455.0767764285	246455.0767764285	246455.0767764285
246455.0767764285	246455.0767764285	246455.0767764285	246455.0767764285	246455.0767764285	246455.0767764285	246455.0767764285	246455.0767764285	246455.0767764285	246455.0767764285	246455.0767764285	246455.0767764285	246455.0767764285	246455.0767764285	246455.0767764285	246455.0767764285	246455.0767764285	246455.0767764285	246455.0767764285	246455.0767764285	246455.0767764285	246455.0767764285	246455.0767764285	246455.0767764285	246455.0767764285	246455.0767764285	246455.0767764285	246455.0767764285	246455.0767764285	246455.0767764285
117862.31671306284	117862.31671306284	117862.31671306284	117862.31671306284	117862.31671306284	117862.31671306284	117862.31671306284	117862.31671306284	117862.31671306284	117862.31671306284	117862.31671306284	117862.31671306284	117862.31671306284	117862.31671306284	117862.31671306284	117862.31671306284	117862.31671306284	117862.31671306284	117862.31671306284	117862.31671306284	117862.31671306284	117862.31671306284	117862.31671306284	117862.31671306284	117862.31671306284	117862.31671306284	117862.31671306284	117862.31671306284	117862.31671306284	117862.31671306284
117862.31671306284	117862.31671306284	117862.31671306284	117862.31671306284	117862.31671306284	117862.31671306284	117862.31671306284	117862.31671306284	117862.31671306284	117862.31671306284	117862.31671306284	117862.31671306284	117862.31671306284	117862.31671306284	117862.31671306284	117862.31671306284	117862.31671306284	117862.31671306284	117862.31671306284	117862.31671306284	117862.31671306284	117862.31671306284	117862.31671306284	117862.31671306284	117862.31671306284	117862.31671306284	117862.31671306284	117862.31671306284	117862.31671306284	117862.31671306284
98544.85473767782	98544.85473767782	98544.85473767782	98544.85473767782	98544.85473767782	98544.85473767782	98544.85473767782	98544.85473767782	98544.85473767782	98544.85473767782	98544.85473767782	98544.85473767782	98544.85473767782	98544.85473767782	98544.85473767782	98544.85473767782	98544.85473767782	98544.85473767782	98544.85473767782	98544.85473767782	98544.85473767782	98544.85473767782	98544.85473767782	98544.85473767782	98544.85473767782	98544.85473767782	98544.85473767782	98544.85473767782	98544.85473767782	98544.85473767782
98544.85473767782	98544.85473767782	98544.85473767782	98544.85473767782	98544.85473767782	98544.85473767782	98544.85473767782	98544.85473767782	98544.85473767782	98544.85473767782	98544.85473767782	98544.85473767782	98544.85473767782	98544.85473767782	98544.85473767782	98544.85473767782	98544.85473767782	98544.85473767782	98544.85473767782	98544.85473767782	98544.85473767782	98544.85473767782	98544.85473767782	98544.85473767782	98544.85473767782	98544.85473767782	98544.85473767782	98544.85473767782	98544.85473767782	98544.85473767782
98544.85473767782	98544.85473767782	98544.85473767782	98544.85473767782	98544.85473767782	98544.85473767782	98544.85473767782	98544.85473767782	98544.85473767782	98544.85473767782	98544.85473767782	98544.85473767782	98544.85473767782	98544.85473767782	98544.85473767782	98544.85473767782	98544.85473767782	98544.85473767782	98544.85473767782	98544.85473767782	98544.85473767782	98544.85473767782	98544.85473767782	98544.85473767782	98544.85473767782	98544.85473767782	98544.85473767782	98544.85473767782	98544.85473767782	98544.85473767782
98544.85473767782	98544.85473767782	98544.85473767782	98544.85473767782	98544.85473767782	98544.85473767782	98544.85473767782	98544.85473767782	98544.85473767782	98544.85473767782	98544.85473767782	98544.85473767782	98544.85473767782	98544.85473767782	98544.85473767782	98544.85473767782	98544.85473767782	98544.85473767782	98544.85473767782	98544.85473767782	98544.85473767782	98544.85473767782	98544.85473767782	98544.85473767782	98544.85473767782	98544.85473767782	98544.85473767782	98544.85473767782	98544.85473767782	98544.85473767782
98544.85473767782	98544.85473767782	98544.85473767782	98544.85473767782	98544.85473767782	98544.85473767782	98544.85473767782	98544.85473767782	98544.85473767782	98544.85473767782	98544.85473767782	98544.85473767782	98544.85473767782	98544.85473767782	98544.85473767782	98544.85473767782	98544.85473767782	98544.85473767782	98544.85473767782	98544.85473767782	98544.85473767782	98544.85473767782	98544.85473767782	98544.85473767782	98544.85473767782	98544.85473767782	98544.85473767782	98544.85473767782	98544.85473767782	98544.85473767782
98544.85473767782	98544.85473767782	98544.85473767782	98544.85473767782	98544.85473767782	98544.85473767782	98544.85473767782	98544.85473767782	98544.85473767782	98544.85473767782	98544.85473767782	98544.85473767782	98544.85473767782	98544.85473767782	98544.85473767782	98544.85473767782	98544.85473767782	98544.85473767782	98544.85473767782	98544.85473767782	98544.85473767782	98544.85473767782	98544.85473767782	98544.85473767782	98544.85473767782	98544.85473767782	98544.85473767782	98544.85473767782	98544.85473767782	98544.85473767782
98544.85473767782	98544.85473767782	98544.85473767782	98544.85473767782	98544.85473767782	98544.85473767782	98544.85473767782	98544.85473767782	98544.85473767782	98544.85473767782	98544.85473767782	98544.85473767782	98544.85473767782	98544.85473767782	98544.85473767782	98544.85473767782	98544.85473767782	98544.85473767782	98544.85473767782	98544.85473767782	98544.85473767782	98544.85473767782	98544.85473767782	98544.85473767782	98544.85473767782	98544.85473767782	98544.85473767782	98544.85473767782	98544.85473767782	98544.85473767782
98544.85473767782	98544.85473767782	98544.85473767782	98544.85473767782	98544.85473767782	98544.85473767782	98544.85473767782	98544.85473767782	98544.85473767782	98544.85473767782	98544.85473767782	98544.85473767782	98544.85473767782	98544.85473767782	98544.85473767782	98544.85473767782	98544.85473767782	98544.85473767782	98544.85473767782	98544.85473767782	98544.85473767782	98544.85473767782	98544.85473767782	98544.85473767782	98544.85473767782	98544.85473767782	98544.85473767782	98544.85473767782	98544.85473767782	98544.85473767782
98544.85473767782	98544.85473767782	98544.85473767782	98544.85473767782	98544.85473767782	98544.85473767782	98544.85473767782	98544.85473767782	98544.85473767782	98544.85473767782	98544.85473767782	98544.85473767782	98544.85473767782	98544.85473767782	98544.85473767782	98544.85473767782	98544.85473767782	98544.85473767782	98544.85473767782	98544.85473767782	98544.85473767782	98544.85473767782	98544.85473767782	98544.85473767782	98544.85473767782	98544.85473767782	98544.85473767782	98544.85473767782	98544.85473767782	98544.85473767782
52558.49318027754	52558.49318027754	52558.49318027754	52558.49318027754	52558.49318027754	52558.49318027754	52558.49318027754	52558.49318027754	52558.49318027754	52558.49318027754	52558.49318027754	52558.49318027754	52558.49318027754	52558.49318027754	52558.49318027754	52558.49318027754	52558.49318027754	52558.49318027754	52558.49318027754	52558.49318027754	52558.49318027754	52558.49318027754	52558.49318027754	52558.49318027754	52558.49318027754	52558.49318027754	52558.49318027754	52558.49318027754	52558.49318027754	52558.49318027754
52558.49318027754	52558.49318027754	52558.49318027754	52558.49318027754	52558.49318027754	52558.49318027754	52558.49318027754	52558.49318027754	52558.49318027754	52558.49318027754	52558.49318027754	52558.49318027754	52558.49318027754	52558.49318027754	52558.49318027754	52558.49318027754	52558.49318027754	52558.49318027754	52558.49318027754	52558.49318027754	52558.49318027754	52558.49318027754	52558.49318027754	52558.49318027754	52558.49318027754	52558.49318027754	52558.49318027754	52558.49318027754	52558.49318027754	52558.49318027754
52558.49318027754	52558.49318027754	52558.49318027754	52558.49318027754	52558.49318027754	52558.49318027754	52558.49318027754	52558.49318027754	52558.49318027754	52558.49318027754	52558.49318027754	52558.49318027754	52558.49318027754	52558.49318027754	52558.49318027754	52558.49318027754	52558.49318027754	52558.49318027754	52558.49318027754	52558.49318027754	52558.49318027754	52558.49318027754	52558.49318027754	52558.49318027754	52558.49318027754	52558.49318027754	52558.49318027754	52558.49318027754	52558.49318027754	52558.49318027754
52558.49318027754	52558.49318027754	52558.49318027754	52558.49318027754	52558.49318027754	52558.49318027754	52558.49318027754	52558.49318027754	52558.49318027754	52558.49318027754	52558.49318027754	52558.49318027754	52558.49318027754	52558.49318027754	52558.49318027754	52558.49318027754	52558.49318027754	52558.49318027754	52558.49318027754	52558.49318027754	52558.49318027754	52558.49318027754	52558.49318027754	52558.49318027754	52558.49318027754	52558.49318027754	52558.49318027754	52558.49318027754	52558.49318027754	52558.49318027754
52558.49318027754	52558.49318027754	52558.49318027754	52558.49318027754	52558.49318027754	52558.49318027754	52558.49318027754	52558.49318027754	52558.49318027754	52558.49318027754	52558.49318027754	52558.49318027754	52558.49318027754	52558.49318027754	52558.49318027754	52558.49318027754	52558.49318027754	52558.49318027754	52558.49318027754	52558.49318027754	52558.49318027754	52558.49318027754	52558.49318027754	52558.49318027754	52558.49318027754	52558.49318027754	52558.49318027754	52558.49318027754	52558.49318027754	52558.49318027754
32941.344376710884	32941.344376710884	32941.344376710884	32941.344376710884	32941.344376710884	32941.344376710884	32941.344376710884	32941.344376710884	32941.344376710884	32941.344376710884	32941.344376710884	32941.344376710884	32941.344376710884	32941.344376710884	32941.344376710884	32941.344376710884	32941.344376710884	32941.344376710884	32941.344376710884	32941.344376710884	32941.344376710884	32941.344376710884	32941.344376710884	32941.344376710884	32941.344376710884	32941.344376710884	32941.344376710884	32941.344376710884	32941.344376710884	32941.344376710884
32941.344376710884	32941.344376710884	32941.344376710884	32941.344376710884	32941.344376710884	32941.344376710884	32941.344376710884	32941.344376710884	32941.344376710884	32941.344376710884	32941.344376710884	32941.344376710884	32941.344376710884	32941.344376710884	32941.344376710884	32941.344376710884	32941.344376710884	32941.344376710884	32941.344376710884	32941.344376710884	32941.344376710884	32941.344376710884	32941.344376710884	32941.344376710884	32941.344376710884	32941.344376710884	32941.344376710884	32941.344376710884	32941.344376710884	32941.344376710884
32941.344376710884	32941.344376710884	32941.344376710884	32941.344376710884	32941.344376710884	32941.344376710884	32941.344376710884	32941.344376710884	32941.344376710884	32941.344376710884	32941.344376710884	32941.344376710884	32941.344376710884	32941.344376710884	32941.344376710884	32941.344376710884	32941.344376710884	32941.344376710884	32941.344376710884	32941.344376710884	32941.344376710884	32941.344376710884	32941.344376710884	32941.344376710884	32941.344376710884	32941.344376710884	32941.344376710884	32941.344376710884	32941.344376710884	32941.344376710884
32941.344376710884	32941.344376710884	32941.344376710884	32941.344376710884	32941.344376710884	32941.344376710884	32941.344376710884	32941.344376710884	32941.344376710884	32941.344376710884	32941.344376710884	32941.344376710884	32941.344376710884	32941.344376710884	32941.344376710884	32941.344376710884	32941.344376710884	32941.344376710884	32941.344376710884	32941.344376710884	32941.344376710884	32941.344376710884	32941.344376710884	32941.344376710884	32941.344376710884	32941.344376710884	32941.344376710884	32941.344376710884	32941.344376710884	32941.344376710884
32941.344376710884	32941.344376710884	32941.344376710884	32941.344376710884	32941.344376710884	32941.344376710884	32941.344376710884	32941.344376710884	32941.344376710884	32941.344376710884	32941.344376710884	32941.344376710884	32941.344376710884	32941.344376710884	32941.344376710884	32941.344376710884	32941.344376710884	32941.344376710884	32941.344376710884	32941.344376710884	32941.344376710884	32941.344376710884	32941.344376710884	32941.344376710884	32941.344376710884	32941.344376710884	32941.344376710884	32941.344376710884	32941.344376710884	32941.344376710884
32941.344376710884	32941.344376710884	32941.344376710884	32941.344376710884	32941.344376710884	32941.344376710884	32941.344376710884	32941.344376710884	32941.344376710884	32941.344376710884	32941.344376710884	32941.344376710884	32941.344376710884	32941.344376710884	32941.344376710884	32941.344376710884	32941.344376710884	32941.344376710884	32941.344376710884	32941.344376710884	32941.344376710884	32941.344376710884	32941.344376710884	32941.344376710884	32941.344376710884	32941.344376710884	32941.344376710884	32941.344376710884	32941.344376710884	32941.344376710884
32941.344376710884	32941.344376710884	32941.344376710884	32941.344376710884	32941.344376710884	32941.344376710884	32941.344376710884	32941.344376710884	32941.344376710884	32941.344376710884	32941.344376710884	32941.344376710884	32941.344376710884	32941.344376710884	32941.344376710884	32941.344376710884	32941.344376710884	32941.344376710884	32941.344376710884	32941.344376710884	32941.344376710884	32941.344376710884	32941.344376710884	32941.344376710884	32941.344376710884	32941.344376710884	32941.344376710884	32941.344376710884	32941.344376710884	32941.344376710884
32941.344376710884	32941.344376710884	32941.344376710884	32941.344376710884	32941.344376710884	32941.344376710884	32941.344376710884	32941.344376710884	32941.344376710884	32941.344376710884	32941.344376710884	32941.344376710884	32941.344376710884	32941.344376710884	32941.344376710884	32941.344376710884	32941.344376710884	32941.344376710884	32941.344376710884	32941.344376710884	32941.344376710884	32941.344376710884	32941.344376710884	32941.344376710884	32941.344376710884	32941.344376710884	32941.344376710884	32941.344376710884	32941.344376710884	32941.344376710884
32941.344376710884	32941.344376710884	32941.344376710884	32941.344376710884	32941.344376710884	32941.344376710884	32941.344376710884	32941.344376710884	32941.344376710884	32941.344376710884	32941.344376710884	32941.344376710884	32941.344376710884	32941.344376710884	32941.344376710884	32941.344376710884	32941.344376710884	32941.344376710884	32941.344376710884	32941.344376710884	32941.344376710884	32941.344376710884	32941.344376710884	32941.344376710884	32941.344376710884	32941.344376710884	32941.344376710884	32941.344376710884	32941.344376710884	32941.344376710884
32941.344376710884	32941.344376710884	32941.344376710884	32941.344376710884	32941.344376710884	32941.344376710884	32941.344376710884	32941.344376710884	32941.344376710884	32941.344376710884	32941.344376710884	32941.344376710884	32941.344376710884	32941.344376710884	32941.344376710884	32941.344376710884	32941.344376710884	32941.344376710884	32941.344376710884	32941.344376710884	32941.344376710884	32941.344376710884	32941.344376710884	32941.344376710884	32941.344376710884	32941.344376710884	32941.344376710884	32941.344376710884	32941.344376710884	32941.344376710884
32941.344376710884	32941.344376710884	32941.344376710884	32941.344376710884	32941.344376710884	32941.344376710884	32941.344376710884	32941.344376710884	32941.344376710884	32941.344376710884	32941.344376710884	32941.344376710884	32941.344376710884	32941.344376710884	32941.344376710884	32941.344376710884	32941.344376710884	32941.344376710884	32941.344376710884	32941.344376710884	32941.344376710884	32941.344376710884	32941.344376710884	32941.344376710884	32941.344376710884	32941.344376710884	32941.344376710884	32941.344376710884	32941.344376710884	32941.344376710884
32941.344376710884	32941.344376710884	32941.344376710884	32941.344376710884	32941.344376710884	32941.344376710884	32941.344376710884	32941.344376710884	32941.344376710884	32941.344376710884	32941.344376710884	32941.344376710884	32941.344376710884	32941.344376710884	32941.344376710884	32941.344376710884	32941.344376710884	32941.344376710884	32941.344376710884	32941.344376710884	32941.344376710884	32941.344376710884	32941.344376710884	32941.344376710884	32941.344376710884	32941.344376710884	32941.344376710884	32941.344376710884	32941.344376710884	32941.344376710884
32941.344376710884	32941.344376710884	32941.344376710884	32941.344376710884	32941.344376710884	32941.344376710884	32941.344376710884	32941.344376710884	32941.344376710884	32941.344376710884	32941.344376710884	32941.344376710884	32941.344376710884	32941.344376710884	32941.344376710884	32941.344376710884	32941.344376710884	32941.344376710884	32941.344376710884	32941.344376710884	32941.344376710884	32941.344376710884	32941.344376710884	32941.344376710884	32941.344376710884	32941.344376710884	32941.344376710884	32941.344376710884	32941.344376710884	32941.344376710884
32941.344376710884	32941.344376710884	32941.344376710884	32941.344376710884	32941.344376710884	32941.344376710884	32941.344376710884	32941.344376710884	32941.344376710884	32941.344376710884	32941.344376710884	32941.344376710884	32941.344376710884	32941.344376710884	32941.344376710884	32941.344376710884	32941.344376710884	32941.344376710884	32941.344376710884	32941.344376710884	32941.344376710884	32941.344376710884	32941.344376710884	32941.344376710884	32941.344376710884	32941.344376710884	32941.344376710884	32941.344376710884	32941.344376710884	32941.344376710884
32941.344376710884	32941.344376710884	32941.344376710884	32941.344376710884	32941.344376710884	32941.344376710884	32941.344376710884	32941.344376710884	32941.344376710884	32941.344376710884	32941.344376710884	32941.344376710884	32941.344376710884	32941.344376710884	32941.344376710884	32941.344376710884	32941.344376710884	32941.344376710884	32941.344376710884	32941.344376710884	32941.344376710884	32941.344376710884	32941.344376710884	32941.344376710884	32941.344376710884	32941.344376710884	32941.344376710884	32941.344376710884	32941.344376710884	32941.344376710884
32698.588431466393	32698.588431466393	32698.588431466393	32698.588431466393	32698.588431466393	32698.588431466393	32698.588431466393	32698.588431466393	32698.588431466393	32698.588431466393	32698.588431466393	32698.588431466393	32698.588431466393	32698.588431466393	32698.588431466393	32698.588431466393	32698.588431466393	32698.588431466393	32698.588431466393	32698.588431466393	32698.588431466393	32698.588431466393	32698.588431466393	32698.588431466393	32698.588431466393	32698.588431466393	32698.588431466393	32698.588431466393	32698.588431466393	32698.588431466393
32698.588431466393	32698.588431466393	32698.588431466393	32698.588431466393	32698.588431466393	32698.588431466393	32698.588431466393	32698.588431466393	32698.588431466393	32698.588431466393	32698.588431466393	32698.588431466393	32698.588431466393	32698.588431466393	32698.588431466393	32698.588431466393	32698.588431466393	32698.588431466393	32698.588431466393	32698.588431466393	32698.588431466393	32698.588431466393	32698.588431466393	32698.588431466393	32698.588431466393	32698.588431466393	32698.588431466393	32698.588431466393	32698.588431466393	32698.588431466393
31471.264532737812	31471.264532737812	31471.264532737812	31471.264532737812	31471.264532737812	31471.264532737812	31471.264532737812	31471.264532737812	31471.264532737812	31471.264532737812	31471.264532737812	31471.264532737812	31471.264532737812	31471.264532737812	31471.264532737812	31471.264532737812	31471.264532737812	31471.264532737812	31471.264532737812	31471.264532737812	31471.264532737812	31471.264532737812	31471.264532737812	31471.264532737812	31471.264532737812	31471.264532737812	31471.264532737812	31471.264532737812	31471.264532737812	31471.264532737812
31471.264532737812	31471.264532737812	31471.264532737812	31471.264532737812	31471.264532737812	31471.264532737812	31471.264532737812	31471.264532737812	31471.264532737812	31471.264532737812	31471.264532737812	31471.264532737812	31471.264532737812	31471.264532737812	31471.264532737812	31471.264532737812	31471.264532737812	31471.264532737812	31471.264532737812	31471.264532737812	31471.264532737812	31471.264532737812	31471.264532737812	31471.264532737812	31471.264532737812	31471.264532737812	31471.264532737812	31471.264532737812	31471.264532737812	31471.264532737812
31471.264532737812	31471.264532737812	31471.264532737812	31471.264532737812	31471.264532737812	31471.264532737812	31471.264532737812	31471.264532737812	31471.264532737812	31471.264532737812	31471.264532737812	31471.264532737812	31471.264532737812	31471.264532737812	31471.264532737812	31471.264532737812	31471.264532737812	31471.264532737812	31471.264532737812	31471.264532737812	31471.264532737812	31471.264532737812	31471.264532737812	31471.264532737812	31471.264532737812	31471.264532737812	31471.264532737812	31471.264532737812	31471.264532737812	31471.264532737812
31090.731596800415	31090.731596800415	31090.731596800415	31090.731596800415	31090.731596800415	31090.731596800415	31090.731596800415	31090.731596800415	31090.731596800415	31090.731596800415	31090.731596800415	31090.731596800415	31090.731596800415	31090.731596800415	31090.731596800415	31090.731596800415	31090.731596800415	31090.731596800415	31090.731596800415	31090.731596800415	31090.731596800415	31090.731596800415	31090.731596800415	31090.731596800415	31090.731596800415	31090.731596800415	31090.731596800415	31090.731596800415	31090.731596800415	31090.731596800415
31090.731596800415	31090.731596800415	31090.731596800415	31090.731596800415	31090.731596800415	31090.731596800415	31090.731596800415	31090.731596800415	31090.731596800415	31090.731596800415	31090.731596800415	31090.731596800415	31090.731596800415	31090.731596800415	31090.731596800415	31090.731596800415	31090.731596800415	31090.731596800415	31090.731596800415	31090.731596800415	31090.731596800415	31090.731596800415	31090.731596800415	31090.731596800415	31090.731596800415	31090.731596800415	31090.731596800415	31090.731596800415	31090.731596800415	31090.731596800415
31090.731596800415	31090.731596800415	31090.731596800415	31090.731596800415	31090.731596800415	31090.731596800415	31090.731596800415	31090.731596800415	31090.731596800415	31090.731596800415	31090.731596800415	31090.731596800415	31090.731596800415	31090.731596800415	31090.731596800415	31090.731596800415	31090.731596800415	31090.731596800415	31090.731596800415	31090.731596800415	31090.731596800415	31090.731596800415	31090.731596800415	31090.731596800415	31090.731596800415	31090.731596800415	31090.731596800415	31090.731596800415	31090.731596800415	31090.731596800415
31090.731596800415	31090.731596800415	31090.731596800415	31090.731596800415	31090.731596800415	31090.731596800415	31090.731596800415	31090.731596800415	31090.731596800415	31090.731596800415	31090.731596800415	31090.731596800415	31090.731596800415	31090.731596800415	31090.731596800415	31090.731596800415	31090.731596800415	31090.731596800415	31090.731596800415	31090.731596800415	31090.731596800415	31090.731596800415	31090.731596800415	31090.731596800415	31090.731596800415	31090.731596800415	31090.731596800415	31090.731596800415	31090.731596800415	31090.731596800415
30327.21673068219	30327.21673068219	30327.21673068219	30327.21673068219	30327.21673068219	30327.21673068219	30327.21673068219	30327.21673068219	30327.21673068219	30327.21673068219	30327.21673068219	30327.21673068219	30327.21673068219	30327.21673068219	30327.21673068219	30327.21673068219	30327.21673068219	30327.21673068219	30327.21673068219	30327.21673068219	30327.21673068219	30327.21673068219	30327.21673068219	30327.21673068219	30327.21673068219	30327.21673068219	30327.21673068219	30327.21673068219	30327.21673068219	30327.21673068219
30327.21673068219	30327.21673068219	30327.21673068219	30327.21673068219	30327.21673068219	30327.21673068219	30327.21673068219	30327.21673068219	30327.21673068219	30327.21673068219	30327.21673068219	30327.21673068219	30327.21673068219	30327.21673068219	30327.21673068219	30327.21673068219	30327.21673068219	30327.21673068219	30327.21673068219	30327.21673068219	30327.21673068219	30327.21673068219	30327.21673068219	30327.21673068219	30327.21673068219	30327.21673068219	30327.21673068219	30327.21673068219	30327.21673068219	30327.21673068219
30327.21673068219	30327.21673068219	30327.21673068219	30327.21673068219	30327.21673068219	30327.21673068219	30327.21673068219	30327.21673068219	30327.21673068219	30327.21673068219	30327.21673068219	30327.21673068219	30327.21673068219	30327.21673068219	30327.21673068219	30327.21673068219	30327.21673068219	30327.21673068219	30327.21673068219	30327.21673068219	30327.21673068219	30327.21673068219	30327.21673068219	30327.21673068219	30327.21673068219	30327.21673068219	30327.21673068219	30327.21673068219	30327.21673068219	30327.21673068219
30327.21673068219	30327.21673068219	30327.21673068219	30327.21673068219	30327.21673068219	30327.21673068219	30327.21673068219	30327.21673068219	30327.21673068219	30327.21673068219	30327.21673068219	30327.21673068219	30327.21673068219	30327.21673068219	30327.21673068219	30327.21673068219	30327.21673068219	30327.21673068219	30327.21673068219	30327.21673068219	30327.21673068219	30327.21673068219	30327.21673068219	30327.21673068219	30327.21673068219	30327.21673068219	30327.21673068219	30327.21673068219	30327.21673068219	30327.21673068219
30327.21673068219	30327.21673068219	30327.21673068219	30327.21673068219	30327.21673068219	30327.21673068219	30327.21673068219	30327.21673068219	30327.21673068219	30327.21673068219	30327.21673068219	30327.21673068219	30327.21673068219	30327.21673068219	30327.21673068219	30327.21673068219	30327.21673068219	30327.21673068219	30327.21673068219	30327.21673068219	30327.21673068219	30327.21673068219	30327.21673068219	30327.21673068219	30327.21673068219	30327.21673068219	30327.21673068219	30327.21673068219	30327.21673068219	30327.21673068219
30327.21673068219	30327.21673068219	30327.21673068219	30327.21673068219	30327.21673068219	30327.21673068219	30327.21673068219	30327.21673068219	30327.21673068219	30327.21673068219	30327.21673068219	30327.21673068219	30327.21673068219	30327.21673068219	30327.21673068219	30327.21673068219	30327.21673068219	30327.21673068219	30327.21673068219	30327.21673068219	30327.21673068219	30327.21673068219	30327.21673068219	30327.21673068219	30327.21673068219	30327.21673068219	30327.21673068219	30327.21673068219	30327.21673068219	30327.21673068219
30327.21673068219	30327.21673068219	30327.21673068219	30327.21673068219	30327.21673068219	30327.21673068219	30327.21673068219	30327.21673068219	30327.21673068219	30327.21673068219	30327.21673068219	30327.21673068219	30327.21673068219	30327.21673068219	30327.21673068219	30327.21673068219	30327.21673068219	30327.21673068219	30327.21673068219	30327.21673068219	30327.21673068219	30327.21673068219	30327.21673068219	30327.21673068219	30327.21673068219	30327.21673068219	30327.21673068219	30327.21673068219	30327.21673068219	30327.21673068219
30327.21673068219	30327.21673068219	30327.21673068219	30327.21673068219	30327.21673068219	30327.21673068219	30327.21673068219	30327.21673068219	30327.21673068219	30327.21673068219	30327.21673068219	30327.21673068219	30327.21673068219	30327.21673068219	30327.21673068219	30327.21673068219	30327.21673068219	30327.21673068219	30327.21673068219	30327.21673068219	30327.21673068219	30327.21673068219	30327.21673068219	30327.21673068219	30327.21673068219	30327.21673068219	30327.21673068219	30327.21673068219	30327.21673068219	30327.21673068219
30327.21673068219	30327.21673068219	30327.21673068219	30327.21673068219	30327.21673068219	30327.21673068219	30327.21673068219	30327.21673068219	30327.21673068219	30327.21673068219	30327.21673068219	30327.21673068219	30327.21673068219	30327.21673068219	30327.21673068219	30327.21673068219	30327.21673068219	30327.21673068219	30327.21673068219	30327.21673068219	30327.21673068219	30327.21673068219	30327.21673068219	30327.21673068219	30327.21673068219	30327.21673068219	30327.21673068219	30327.21673068219	30327.21673068219	30327.21673068219
30327.21673068219	30327.21673068219	30327.21673068219	30327.21673068219	30327.21673068219	30327.21673068219	30327.21673068219	30327.21673068219	30327.21673068219	30327.21673068219	30327.21673068219	30327.21673068219	30327.21673068219	30327.21673068219	30327.21673068219	30327.21673068219	30327.21673068219	30327.21673068219	30327.21673068219	30327.21673068219	30327.21673068219	30327.21673068219	30327.21673068219	30327.21673068219	30327.21673068219	30327.21673068219	30327.21673068219	30327.21673068219	30327.21673068219	30327.21673068219
30327.21673068219	30327.21673068219	30327.21673068219	30327.21673068219	30327.21673068219	30327.21673068219	30327.21673068219	30327.21673068219	30327.21673068219	30327.21673068219	30327.21673068219	30327.21673068219	30327.21673068219	30327.21673068219	30327.21673068219	30327.21673068219	30327.21673068219	30327.21673068219	30327.21673068219	30327.21673068219	30327.21673068219	30327.21673068219	30327.21673068219	30327.21673068219	30327.21673068219	30327.21673068219	30327.21673068219	30327.21673068219	30327.21673068219	30327.21673068219
30327.21673068219	30327.21673068219	30327.21673068219	30327.21673068219	30327.21673068219	30327.21673068219	30327.21673068219	30327.21673068219	30327.21673068219	30327.21673068219	30327.21673068219	30327.21673068219	30327.21673068219	30327.21673068219	30327.21673068219	30327.21673068219	30327.21673068219	30327.21673068219	30327.21673068219	30327.21673068219	30327.21673068219	30327.21673068219	30327.21673068219	30327.21673068219	30327.21673068219	30327.21673068219	30327.21673068219	30327.21673068219	30327.21673068219	30327.21673068219
30327.21673068219	30327.21673068219	30327.21673068219	30327.21673068219	30327.21673068219	30327.21673068219	30327.21673068219	30327.21673068219	30327.21673068219	30327.21673068219	30327.21673068219	30327.21673068219	30327.21673068219	30327.21673068219	30327.21673068219	30327.21673068219	30327.21673068219	30327.21673068219	30327.21673068219	30327.21673068219	30327.21673068219	30327.21673068219	30327.21673068219	30327.21673068219	30327.21673068219	30327.21673068219	30327.21673068219	30327.21673068219	30327.21673068219	30327.21673068219
30327.21673068219	30327.21673068219	30327.21673068219	30327.21673068219	30327.21673068219	30327.21673068219	30327.21673068219	30327.21673068219	30327.21673068219	30327.21673068219	30327.21673068219	30327.21673068219	30327.21673068219	30327.21673068219	30327.21673068219	30327.21673068219	30327.21673068219	30327.21673068219	30327.21673068219	30327.21673068219	30327.21673068219	30327.21673068219	30327.21673068219	30327.21673068219	30327.21673068219	30327.21673068219	30327.21673068219	30327.21673068219	30327.21673068219	30327.21673068219
30327.21673068219	30327.21673068219	30327.21673068219	30327.21673068219	30327.21673068219	30327.21673068219	30327.21673068219	30327.21673068219	30327.21673068219	30327.21673068219	30327.21673068219	30327.21673068219	30327.21673068219	30327.21673068219	30327.21673068219	30327.21673068219	30327.21673068219	30327.21673068219	30327.21673068219	30327.21673068219	30327.21673068219	30327.21673068219	30327.21673068219	30327.21673068219	30327.21673068219	30327.21673068219	30327.21673068219	30327.21673068219	30327.21673068219	30327.21673068219
30327.21673068219	30327.21673068219	30327.21673068219	30327.21673068219	30327.21673068219	30327.21673068219	30327.21673068219	30327.21673068219	30327.21673068219	30327.21673068219	30327.21673068219	30327.21673068219	30327.21673068219	30327.21673068219	30327.21673068219	30327.21673068219	30327.21673068219	30327.21673068219	30327.21673068219	30327.21673068219	30327.21673068219	30327.21673068219	30327.21673068219	30327.21673068219	30327.21673068219	30327.21673068219	30327.21673068219	30327.21673068219	30327.21673068219	30327.21673068219
30327.21673068219	30327.21673068219	30327.21673068219	30327.21673068219	30327.21673068219	30327.21673068219	30327.21673068219	30327.21673068219	30327.21673068219	30327.21673068219	30327.21673068219	30327.21673068219	30327.21673068219	30327.21673068219	30327.21673068219	30327.21673068219	30327.21673068219	30327.21673068219	30327.21673068219	30327.21673068219	30327.21673068219	30327.21673068219	30327.21673068219	30327.21673068219	30327.21673068219	30327.21673068219	30327.21673068219	30327.21673068219	30327.21673068219	30327.21673068219
30327.21673068219	30327.21673068219	30327.21673068219	30327.21673068219	30327.21673068219	30327.21673068219	30327.21673068219	30327.21673068219	30327.21673068219	30327.21673068219	30327.21673068219	30327.21673068219	30327.21673068219	30327.21673068219	30327.21673068219	30327.21673068219	30327.21673068219	30327.21673068219	30327.21673068219	30327.21673068219	30327.21673068219	30327.21673068219	30327.21673068219	30327.21673068219	30327.21673068219	30327.21673068219	30327.21673068219	30327.21673068219	30327.21673068219	30327.21673068219
30327.21673068219	30327.21673068219	30327.21673068219	30327.21673068219	30327.21673068219	30327.21673068219	30327.21673068219	30327.21673068219	30327.21673068219	30327.21673068219	30327.21673068219	30327.21673068219	30327.21673068219	30327.21673068219	30327.21673068219	30327.21673068219	30327.21673068219	30327.21673068219	30327.21673068219	30327.21673068219	30327.21673068219	30327.21673068219	30327.21673068219	30327.21673068219	30327.21673068219	30327.21673068219	30327.21673068219	30327.21673068219	30327.21673068219	30327.21673068219
30327.21673068219	30327.21673068219	30327.21673068219	30327.21673068219	30327.21673068219	30327.21673068219	30327.21673068219	30327.21673068219	30327.21673068219	30327.21673068219	30327.21673068219	30327.21673068219	30327.21673068219	30327.21673068219	30327.21673068219	30327.21673068219	30327.21673068219	30327.21673068219	30327.21673068219	30327.21673068219	30327.21673068219	30327.21673068219	30327.21673068219	30327.21673068219	30327.21673068219	30327.21673068219	30327.21673068219	30327.21673068219	30327.21673068219	30327.21673068219
30327.21673068219	30327.21673068219	30327.21673068219	30327.21673068219	30327.21673068219	30327.21673068219	30327.21673068219	30327.21673068219	30327.21673068219	30327.21673068219	30327.21673068219	30327.21673068219	30327.21673068219	30327.21673068219	30327.21673068219	30327.21673068219	30327.21673068219	30327.21673068219	30327.21673068219	30327.21673068219	30327.21673068219	30327.21673068219	30327.21673068219	30327.21673068219	30327.21673068219	30327.21673068219	30327.21673068219	30327.21673068219	30327.21673068219	30327.21673068219
30327.21673068219	30327.21673068219	30327.21673068219	30327.21673068219	30327.21673068219	30327.21673068219	30327.21673068219	30327.21673068219	30327.21673068219	30327.21673068219	30327.21673068219	30327.21673068219	30327.21673068219	30327.21673068219	30327.21673068219	30327.21673068219	30327.21673068219	30327.21673068219	30327.21673068219	30327.21673068219	30327.21673068219	30327.21673068219	30327.21673068219	30327.21673068219	30327.21673068219	30327.21673068219	30327.21673068219	30327.21673068219	30327.21673068219	30327.21673068219
30327.21673068219	30327.21673068219	30327.21673068219	30327.21673068219	30327.21673068219	30327.21673068219	30327.21673068219	30327.21673068219	30327.21673068219	30327.21673068219	30327.21673068219	30327.21673068219	30327.21673068219	30327.21673068219	30327.21673068219	30327.21673068219	30327.21673068219	30327.21673068219	30327.21673068219	30327.21673068219	30327.21673068219	30327.21673068219	30327.21673068219	30327.21673068219	30327.21673068219	30327.21673068219	30327.21673068219	30327.21673068219	30327.21673068219	30327.21673068219
30327.21673068219	30327.21673068219	30327.21673068219	30327.21673068219	30327.21673068219	30327.21673068219	30327.21673068219	30327.21673068219	30327.21673068219	30327.21673068219	30327.21673068219	30327.21673068219	30327.21673068219	30327.21673068219	30327.21673068219	30327.21673068219	30327.21673068219	30327.21673068219	30327.21673068219	30327.21673068219	30327.21673068219	30327.21673068219	30327.21673068219	30327.21673068219	30327.21673068219	30327.21673068219	30327.21673068219	30327.21673068219	30327.21673068219	30327.21673068219
30327.21673068219	30327.21673068219	30327.21673068219	30327.21673068219	30327.21673068219	30327.21673068219	30327.21673068219	30327.21673068219	30327.21673068219	30327.21673068219	30327.21673068219	30327.21673068219	30327.21673068219	30327.21673068219	30327.21673068219	30327.21673068219	30327.21673068219	30327.21673068219	30327.21673068219	30327.21673068219	30327.21673068219	30327.21673068219	30327.21673068219	30327.21673068219	30327.21673068219	30327.21673068219	30327.21673068219	30327.21673068219	30327.21673068219	30327.21673068219
30327.21673068219	30327.21673068219	30327.21673068219	30327.21673068219	30327.21673068219	30327.21673068219	30327.21673068219	30327.21673068219	30327.21673068219	30327.21673068219	30327.21673068219	30327.21673068219	30327.21673068219	30327.21673068219	30327.21673068219	30327.21673068219	30327.21673068219	30327.21673068219	30327.21673068219	30327.21673068219	30327.21673068219	30327.21673068219	30327.21673068219	30327.21673068219	30327.21673068219	30327.21673068219	30327.21673068219	30327.21673068219	30327.21673068219	30327.21673068219
30327.21673068219	30327.21673068219	30327.21673068219	30327.21673068219	30327.21673068219	30327.21673068219	30327.21673068219	30327.21673068219	30327.21673068219	30327.21673068219	30327.21673068219	30327.21673068219	30327.21673068219	30327.21673068219	30327.21673068219	30327.21673068219	30327.21673068219	30327.21673068219	30327.21673068219	30327.21673068219	30327.21673068219	30327.21673068219	30327.21673068219	30327.21673068219	30327.21673068219	30327.21673068219	30327.21673068219	30327.21673068219	30327.21673068219	30327.21673068219
30327.21673068219	30327.21673068219	30327.21673068219	30327.21673068219	30327.21673068219	30327.21673068219	30327.21673068219	30327.21673068219	30327.21673068219	30327.21673068219	30327.21673068219	30327.21673068219	30327.21673068219	30327.21673068219	30327.21673068219	30327.21673068219	30327.21673068219	30327.21673068219	30327.21673068219	30327.21673068219	30327.21673068219	30327.21673068219	30327.21673068219	30327.21673068219	30327.21673068219	30327.21673068219	30327.21673068219	30327.21673068219	30327.21673068219	30327.21673068219
30327.21673068219	30327.21673068219	30327.21673068219	30327.21673068219	30327.21673068219	30327.21673068219	30327.21673068219	30327.21673068219	30327.21673068219	30327.21673068219	30327.21673068219	30327.21673068219	30327.21673068219	30327.21673068219	30327.21673068219	30327.21673068219	30327.21673068219	30327.21673068219	30327.21673068219	30327.21673068219	30327.21673068219	30327.21673068219	30327.21673068219	30327.21673068219	30327.21673068219	30327.21673068219	30327.21673068219	30327.21673068219	30327.21673068219	30327.21673068219
30006.30707935482	30006.30707935482	30006.30707935482	30006.30707935482	30006.30707935482	30006.30707935482	30006.30707935482	30006.30707935482	30006.30707935482	30006.30707935482	30006.30707935482	30006.30707935482	30006.30707935482	30006.30707935482	30006.30707935482	30006.30707935482	30006.30707935482	30006.30707935482	30006.30707935482	30006.30707935482	30006.30707935482	30006.30707935482	30006.30707935482	30006.30707935482	30006.30707935482	30006.30707935482	30006.30707935482	30006.30707935482	30006.30707935482	30006.30707935482
30006.30707935482	30006.30707935482	30006.30707935482	30006.30707935482	30006.30707935482	30006.30707935482	30006.30707935482	30006.30707935482	30006.30707935482	30006.30707935482	30006.30707935482	30006.30707935482	30006.30707935482	30006.30707935482	30006.30707935482	30006.30707935482	30006.30707935482	30006.30707935482	30006.30707935482	30006.30707935482	30006.30707935482	30006.30707935482	30006.30707935482	30006.30707935482	30006.30707935482	30006.30707935482	30006.30707935482	30006.30707935482	30006.30707935482	30006.30707935482
30006.30707935482	30006.30707935482	30006.30707935482	30006.30707935482	30006.30707935482	30006.30707935482	30006.30707935482	30006.30707935482	30006.30707935482	30006.30707935482	30006.30707935482	30006.30707935482	30006.30707935482	30006.30707935482	30006.30707935482	30006.30707935482	30006.30707935482	30006.30707935482	30006.30707935482	30006.30707935482	30006.30707935482	30006.30707935482	30006.30707935482	30006.30707935482	30006.30707935482	30006.30707935482	30006.30707935482	30006.30707935482	30006.30707935482	30006.30707935482
30006.30707935482	30006.30707935482	30006.30707935482	30006.30707935482	30006.30707935482	30006.30707935482	30006.30707935482	30006.30707935482	30006.30707935482	30006.30707935482	30006.30707935482	30006.30707935482	30006.30707935482	30006.30707935482	30006.30707935482	30006.30707935482	30006.30707935482	30006.30707935482	30006.30707935482	30006.30707935482	30006.30707935482	30006.30707935482	30006.30707935482	30006.30707935482	30006.30707935482	30006.30707935482	30006.30707935482	30006.30707935482	30006.30707935482	30006.30707935482
30006.30707935482	30006.30707935482	30006.30707935482	30006.30707935482	30006.30707935482	30006.30707935482	30006.30707935482	30006.30707935482	30006.30707935482	30006.30707935482	30006.30707935482	30006.30707935482	30006.30707935482	30006.30707935482	30006.30707935482	30006.30707935482	30006.30707935482	30006.30707935482	30006.30707935482	30006.30707935482	30006.30707935482	30006.30707935482	30006.30707935482	30006.30707935482	30006.30707935482	30006.30707935482	30006.30707935482	30006.30707935482	30006.30707935482	30006.30707935482
30006.30707935482	30006.30707935482	30006.30707935482	30006.30707935482	30006.30707935482	30006.30707935482	30006.30707935482	30006.30707935482	30006.30707935482	30006.30707935482	30006.30707935482	30006.30707935482	30006.30707935482	30006.30707935482	30006.30707935482	30006.30707935482	30006.30707935482	30006.30707935482	30006.30707935482	30006.30707935482	30006.30707935482	30006.30707935482	30006.30707935482	30006.30707935482	30006.30707935482	30006.30707935482	30006.30707935482	30006.30707935482	30006.30707935482	30006.30707935482
30006.30707935482	30006.30707935482	30006.30707935482	30006.30707935482	30006.30707935482	30006.30707935482	30006.30707935482	30006.30707935482	30006.30707935482	30006.30707935482	30006.30707935482	30006.30707935482	30006.30707935482	30006.30707935482	30006.30707935482	30006.30707935482	30006.30707935482	30006.30707935482	30006.30707935482	30006.30707935482	30006.30707935482	30006.30707935482	30006.30707935482	30006.30707935482	30006.30707935482	30006.30707935482	30006.30707935482	30006.30707935482	30006.30707935482	30006.30707935482
29847.495224624538	29847.495224624538	29847.495224624538	29847.495224624538	29847.495224624538	29847.495224624538	29847.495224624538	29847.495224624538	29847.495224624538	29847.495224624538	29847.495224624538	29847.495224624538	29847.495224624538	29847.495224624538	29847.495224624538	29847.495224624538	29847.495224624538	29847.495224624538	29847.495224624538	29847.495224624538	29847.495224624538	29847.495224624538	29847.495224624538	29847.495224624538	29847.495224624538	29847.495224624538	29847.495224624538	29847.495224624538	29847.495224624538	29847.495224624538
29847.495224624538	29847.495224624538	29847.495224624538	29847.495224624538	29847.495224624538	29847.495224624538	29847.495224624538	29847.495224624538	29847.495224624538	29847.495224624538	29847.495224624538	29847.495224624538	29847.495224624538	29847.495224624538	29847.495224624538	29847.495224624538	29847.495224624538	29847.495224624538	29847.495224624538	29847.495224624538	29847.495224624538	29847.495224624538	29847.495224624538	29847.495224624538	29847.495224624538	29847.495224624538	29847.495224624538	29847.495224624538	29847.495224624538	29847.495224624538
29847.495224624538	29847.495224624538	29847.495224624538	29847.495224624538	29847.495224624538	29847.495224624538	29847.495224624538	29847.495224624538	29847.495224624538	29847.495224624538	29847.495224624538	29847.495224624538	29847.495224624538	29847.495224624538	29847.495224624538	29847.495224624538	29847.495224624538	29847.495224624538	29847.495224624538	29847.495224624538	29847.495224624538	29847.495224624538	29847.495224624538	29847.495224624538	29847.495224624538	29847.495224624538	29847.495224624538	29847.495224624538	29847.495224624538	29847.495224624538
29847.495224624538	29847.495224624538	29847.495224624538	29847.495224624538	29847.495224624538	29847.495224624538	29847.495224624538	29847.495224624538	29847.495224624538	29847.495224624538	29847.495224624538	29847.495224624538	29847.495224624538	29847.495224624538	29847.495224624538	29847.495224624538	29847.495224624538	29847.495224624538	29847.495224624538	29847.495224624538	29847.495224624538	29847.495224624538	29847.495224624538	29847.495224624538	29847.495224624538	29847.495224624538	29847.495224624538	29847.495224624538	29847.495224624538	29847.495224624538
29824.03425238405	29824.03425238405	29824.03425238405	29824.03425238405	29824.03425238405	29824.03425238405	29824.03425238405	29824.03425238405	29824.03425238405	29824.03425238405	29824.03425238405	29824.03425238405	29824.03425238405	29824.03425238405	29824.03425238405	29824.03425238405	29824.03425238405	29824.03425238405	29824.03425238405	29824.03425238405	29824.03425238405	29824.03425238405	29824.03425238405	29824.03425238405	29824.03425238405	29824.03425238405	29824.03425238405	29824.03425238405	29824.03425238405	29824.03425238405
29824.03425238405	29824.03425238405	29824.03425238405	29824.03425238405	29824.03425238405	29824.03425238405	29824.03425238405	29824.03425238405	29824.03425238405	29824.03425238405	29824.03425238405	29824.03425238405	29824.03425238405	29824.03425238405	29824.03425238405	29824.03425238405	29824.03425238405	29824.03425238405	29824.03425238405	29824.03425238405	29824.03425238405	29824.03425238405	29824.03425238405	29824.03425238405	29824.03425238405	29824.03425238405	29824.03425238405	29824.03425238405	29824.03425238405	29824.03425238405
29603.22776460376	29603.22776460376	29603.22776460376	29603.22776460376	29603.22776460376	29603.22776460376	29603.22776460376	29603.22776460376	29603.22776460376	29603.22776460376	29603.22776460376	29603.22776460376	29603.22776460376	29603.22776460376	29603.22776460376	29603.22776460376	29603.22776460376	29603.22776460376	29603.22776460376	29603.22776460376	29603.22776460376	29603.22776460376	29603.22776460376	29603.22776460376	29603.22776460376	29603.22776460376	29603.22776460376	29603.22776460376	29603.22776460376	29603.22776460376
29220.44692963353	29220.44692963353	29220.44692963353	29220.44692963353	29220.44692963353	29220.44692963353	29220.44692963353	29220.44692963353	29220.44692963353	29220.44692963353	29220.44692963353	29220.44692963353	29220.44692963353	29220.44692963353	29220.44692963353	29220.44692963353	29220.44692963353	29220.44692963353	29220.44692963353	29220.44692963353	29220.44692963353	29220.44692963353	29220.44692963353	29220.44692963353	29220.44692963353	29220.44692963353	29220.44692963353	29220.44692963353	29220.44692963353	29220.44692963353
28845.780765345055	28845.780765345055	28845.780765345055	28845.780765345055	28845.780765345055	28845.780765345055	28845.780765345055	28845.780765345055	28845.780765345055	28845.780765345055	28845.780765345055	28845.780765345055	28845.780765345055	28845.780765345055	28845.780765345055	28845.780765345055	28845.780765345055	28845.780765345055	28845.780765345055	28845.780765345055	28845.780765345055	28845.780765345055	28845.780765345055	28845.780765345055	28845.780765345055	28845.780765345055	28845.780765345055	28845.780765345055	28845.780765345055	28845.780765345055
28845.780765345055	28845.780765345055	28845.780765345055	28845.780765345055	28845.780765345055	28845.780765345055	28845.780765345055	28845.780765345055	28845.780765345055	28845.780765345055	28845.780765345055	28845.780765345055	28845.780765345055	28845.780765345055	28845.780765345055	28845.780765345055	28845.780765345055	28845.780765345055	28845.780765345055	28845.780765345055	28845.780765345055	28845.780765345055	28845.780765345055	28845.780765345055	28845.780765345055	28845.780765345055	28845.780765345055	28845.780765345055	28845.780765345055	28845.780765345055
28558.160525009007	28558.160525009007	28558.160525009007	28558.160525009007	28558.160525009007	28558.160525009007	28558.160525009007	28558.160525009007	28558.160525009007	28558.160525009007	28558.160525009007	28558.160525009007	28558.160525009007	28558.160525009007	28558.160525009007	28558.160525009007	28558.160525009007	28558.160525009007	28558.160525009007	28558.160525009007	28558.160525009007	28558.160525009007	28558.160525009007	28558.160525009007	28558.160525009007	28558.160525009007	28558.160525009007	28558.160525009007	28558.160525009007	28558.160525009007
28558.160525009007	28558.160525009007	28558.160525009007	28558.160525009007	28558.160525009007	28558.160525009007	28558.160525009007	28558.160525009007	28558.160525009007	28558.160525009007	28558.160525009007	28558.160525009007	28558.160525009007	28558.160525009007	28558.160525009007	28558.160525009007	28558.160525009007	28558.160525009007	28558.160525009007	28558.160525009007	28558.160525009007	28558.160525009007	28558.160525009007	28558.160525009007	28558.160525009007	28558.160525009007	28558.160525009007	28558.160525009007	28558.160525009007	28558.160525009007
28112.31974695151	28112.31974695151	28112.31974695151	28112.31974695151	28112.31974695151	28112.31974695151	28112.31974695151	28112.31974695151	28112.31974695151	28112.31974695151	28112.31974695151	28112.31974695151	28112.31974695151	28112.31974695151	28112.31974695151	28112.31974695151	28112.31974695151	28112.31974695151	28112.31974695151	28112.31974695151	28112.31974695151	28112.31974695151	28112.31974695151	28112.31974695151	28112.31974695151	28112.31974695151	28112.31974695151	28112.31974695151	28112.31974695151	28112.31974695151
27227.30460201202	27227.30460201202	27227.30460201202	27227.30460201202	27227.30460201202	27227.30460201202	27227.30460201202	27227.30460201202	27227.30460201202	27227.30460201202	27227.30460201202	27227.30460201202	27227.30460201202	27227.30460201202	27227.30460201202	27227.30460201202	27227.30460201202	27227.30460201202	27227.30460201202	27227.30460201202	27227.30460201202	27227.30460201202	27227.30460201202	27227.30460201202	27227.30460201202	27227.30460201202	27227.30460201202	27227.30460201202	27227.30460201202	27227.30460201202
27227.30460201202	27227.30460201202	27227.30460201202	27227.30460201202	27227.30460201202	27227.30460201202	27227.30460201202	27227.30460201202	27227.30460201202	27227.30460201202	27227.30460201202	27227.30460201202	27227.30460201202	27227.30460201202	27227.30460201202	27227.30460201202	27227.30460201202	27227.30460201202	27227.30460201202	27227.30460201202	27227.30460201202	27227.30460201202	27227.30460201202	27227.30460201202	27227.30460201202	27227.30460201202	27227.30460201202	27227.30460201202	27227.30460201202	27227.30460201202
27227.30460201202	27227.30460201202	27227.30460201202	27227.30460201202	27227.30460201202	27227.30460201202	27227.30460201202	27227.30460201202	27227.30460201202	27227.30460201202	27227.30460201202	27227.30460201202	27227.30460201202	27227.30460201202	27227.30460201202	27227.30460201202	27227.30460201202	27227.30460201202	27227.30460201202	27227.30460201202	27227.30460201202	27227.30460201202	27227.30460201202	27227.30460201202	27227.30460201202	27227.30460201202	27227.30460201202	27227.30460201202	27227.30460201202	27227.30460201202
27227.30460201202	27227.30460201202	27227.30460201202	27227.30460201202	27227.30460201202	27227.30460201202	27227.30460201202	27227.30460201202	27227.30460201202	27227.30460201202	27227.30460201202	27227.30460201202	27227.30460201202	27227.30460201202	27227.30460201202	27227.30460201202	27227.30460201202	27227.30460201202	27227.30460201202	27227.30460201202	27227.30460201202	27227.30460201202	27227.30460201202	27227.30460201202	27227.30460201202	27227.30460201202	27227.30460201202	27227.30460201202	27227.30460201202	27227.30460201202
27227.30460201202	27227.30460201202	27227.30460201202	27227.30460201202	27227.30460201202	27227.30460201202	27227.30460201202	27227.30460201202	27227.30460201202	27227.30460201202	27227.30460201202	27227.30460201202	27227.30460201202	27227.30460201202	27227.30460201202	27227.30460201202	27227.30460201202	27227.30460201202	27227.30460201202	27227.30460201202	27227.30460201202	27227.30460201202	27227.30460201202	27227.30460201202	27227.30460201202	27227.30460201202	27227.30460201202	27227.30460201202	27227.30460201202	27227.30460201202
27227.30460201202	27227.30460201202	27227.30460201202	27227.30460201202	27227.30460201202	27227.30460201202	27227.30460201202	27227.30460201202	27227.30460201202	27227.30460201202	27227.30460201202	27227.30460201202	27227.30460201202	27227.30460201202	27227.30460201202	27227.30460201202	27227.30460201202	27227.30460201202	27227.30460201202	27227.30460201202	27227.30460201202	27227.30460201202	27227.30460201202	27227.30460201202	27227.30460201202	27227.30460201202	27227.30460201202	27227.30460201202	27227.30460201202	27227.30460201202
26553.65451567245	26553.65451567245	26553.65451567245	26553.65451567245	26553.65451567245	26553.65451567245	26553.65451567245	26553.65451567245	26553.65451567245	26553.65451567245	26553.65451567245	26553.65451567245	26553.65451567245	26553.65451567245	26553.65451567245	26553.65451567245	26553.65451567245	26553.65451567245	26553.65451567245	26553.65451567245	26553.65451567245	26553.65451567245	26553.65451567245	26553.65451567245	26553.65451567245	26553.65451567245	26553.65451567245	26553.65451567245	26553.65451567245	26553.65451567245
26543.906863805558	26543.906863805558	26543.906863805558	26543.906863805558	26543.906863805558	26543.906863805558	26543.906863805558	26543.906863805558	26543.906863805558	26543.906863805558	26543.906863805558	26543.906863805558	26543.906863805558	26543.906863805558	26543.906863805558	26543.906863805558	26543.906863805558	26543.906863805558	26543.906863805558	26543.906863805558	26543.906863805558	26543.906863805558	26543.906863805558	26543.906863805558	26543.906863805558	26543.906863805558	26543.906863805558	26543.906863805558	26543.906863805558	26543.906863805558
26270.19979879488	26270.19979879488	26270.19979879488	26270.19979879488	26270.19979879488	26270.19979879488	26270.19979879488	26270.19979879488	26270.19979879488	26270.19979879488	26270.19979879488	26270.19979879488	26270.19979879488	26270.19979879488	26270.19979879488	26270.19979879488	26270.19979879488	26270.19979879488	26270.19979879488	26270.19979879488	26270.19979879488	26270.19979879488	26270.19979879488	26270.19979879488	26270.19979879488	26270.19979879488	26270.19979879488	26270.19979879488	26270.19979879488	26270.19979879488
25301.543525310903	25301.543525310903	25301.543525310903	25301.543525310903	25301.543525310903	25301.543525310903	25301.543525310903	25301.543525310903	25301.543525310903	25301.543525310903	25301.543525310903	25301.543525310903	25301.543525310903	25301.543525310903	25301.543525310903	25301.543525310903	25301.543525310903	25301.543525310903	25301.543525310903	25301.543525310903	25301.543525310903	25301.543525310903	25301.543525310903	25301.543525310903	25301.543525310903	25301.543525310903	25301.543525310903	25301.543525310903	25301.543525310903	25301.543525310903
25190.11822248072	25190.11822248072	25190.11822248072	25190.11822248072	25190.11822248072	25190.11822248072	25190.11822248072	25190.11822248072	25190.11822248072	25190.11822248072	25190.11822248072	25190.11822248072	25190.11822248072	25190.11822248072	25190.11822248072	25190.11822248072	25190.11822248072	25190.11822248072	25190.11822248072	25190.11822248072	25190.11822248072	25190.11822248072	25190.11822248072	25190.11822248072	25190.11822248072	25190.11822248072	25190.11822248072	25190.11822248072	25190.11822248072	25190.11822248072
24650.092442122907	24650.092442122907	24650.092442122907	24650.092442122907	24650.092442122907	24650.092442122907	24650.092442122907	24650.092442122907	24650.092442122907	24650.092442122907	24650.092442122907	24650.092442122907	24650.092442122907	24650.092442122907	24650.092442122907	24650.092442122907	24650.092442122907	24650.092442122907	24650.092442122907	24650.092442122907	24650.092442122907	24650.092442122907	24650.092442122907	24650.092442122907	24650.092442122907	24650.092442122907	24650.092442122907	24650.092442122907	24650.092442122907	24650.092442122907
24646.888651497226	24646.888651497226	24646.888651497226	24646.888651497226	24646.888651497226	24646.888651497226	24646.888651497226	24646.888651497226	24646.888651497226	24646.888651497226	24646.888651497226	24646.888651497226	24646.888651497226	24646.888651497226	24646.888651497226	24646.888651497226	24646.888651497226	24646.888651497226	24646.888651497226	24646.888651497226	24646.888651497226	24646.888651497226	24646.888651497226	24646.888651497226	24646.888651497226	24646.888651497226	24646.888651497226	24646.888651497226	24646.888651497226	24646.888651497226
23529.791556165488	23529.791556165488	23529.791556165488	23529.791556165488	23529.791556165488	23529.791556165488	23529.791556165488	23529.791556165488	23529.791556165488	23529.791556165488	23529.791556165488	23529.791556165488	23529.791556165488	23529.791556165488	23529.791556165488	23529.791556165488	23529.791556165488	23529.791556165488	23529.791556165488	23529.791556165488	23529.791556165488	23529.791556165488	23529.791556165488	23529.791556165488	23529.791556165488	23529.791556165488	23529.791556165488	23529.791556165488	23529.791556165488	23529.791556165488
23529.791556165488	23529.791556165488	23529.791556165488	23529.791556165488	23529.791556165488	23529.791556165488	23529.791556165488	23529.791556165488	23529.791556165488	23529.791556165488	23529.791556165488	23529.791556165488	23529.791556165488	23529.791556165488	23529.791556165488	23529.791556165488	23529.791556165488	23529.791556165488	23529.791556165488	23529.791556165488	23529.791556165488	23529.791556165488	23529.791556165488	23529.791556165488	23529.791556165488	23529.791556165488	23529.791556165488	23529.791556165488	23529.791556165488	23529.791556165488
23251.798446990895	23251.798446990895	23251.798446990895	23251.798446990895	23251.798446990895	23251.798446990895	23251.798446990895	23251.798446990895	23251.798446990895	23251.798446990895	23251.798446990895	23251.798446990895	23251.798446990895	23251.798446990895	23251.798446990895	23251.798446990895	23251.798446990895	23251.798446990895	23251.798446990895	23251.798446990895	23251.798446990895	23251.798446990895	23251.798446990895	23251.798446990895	23251.798446990895	23251.798446990895	23251.798446990895	23251.798446990895	23251.798446990895	23251.798446990895
23251.798446990895	23251.798446990895	23251.798446990895	23251.798446990895	23251.798446990895	23251.798446990895	23251.798446990895	23251.798446990895	23251.798446990895	23251.798446990895	23251.798446990895	23251.798446990895	23251.798446990895	23251.798446990895	23251.798446990895	23251.798446990895	23251.798446990895	23251.798446990895	23251.798446990895	23251.798446990895	23251.798446990895	23251.798446990895	23251.798446990895	23251.798446990895	23251.798446990895	23251.798446990895	23251.798446990895	23251.798446990895	23251.798446990895	23251.798446990895
23251.798446990895	23251.798446990895	23251.798446990895	23251.798446990895	23251.798446990895	23251.798446990895	23251.798446990895	23251.798446990895	23251.798446990895	23251.798446990895	23251.798446990895	23251.798446990895	23251.798446990895	23251.798446990895	23251.798446990895	23251.798446990895	23251.798446990895	23251.798446990895	23251.798446990895	23251.798446990895	23251.798446990895	23251.798446990895	23251.798446990895	23251.798446990895	23251.798446990895	23251.798446990895	23251.798446990895	23251.798446990895	23251.798446990895	23251.798446990895
23251.798446990895	23251.798446990895	23251.798446990895	23251.798446990895	23251.798446990895	23251.798446990895	23251.798446990895	23251.798446990895	23251.798446990895	23251.798446990895	23251.798446990895	23251.798446990895	23251.798446990895	23251.798446990895	23251.798446990895	23251.798446990895	23251.798446990895	23251.798446990895	23251.798446990895	23251.798446990895	23251.798446990895	23251.798446990895	23251.798446990895	23251.798446990895	23251.798446990895	23251.798446990895	23251.798446990895	23251.798446990895	23251.798446990895	23251.798446990895
22941.486865475697	22941.486865475697	22941.486865475697	22941.486865475697	22941.486865475697	22941.486865475697	22941.486865475697	22941.486865475697	22941.486865475697	22941.486865475697	22941.486865475697	22941.486865475697	22941.486865475697	22941.486865475697	22941.486865475697	22941.486865475697	22941.486865475697	22941.486865475697	22941.486865475697	22941.486865475697	22941.486865475697	22941.486865475697	22941.486865475697	22941.486865475697	22941.486865475697	22941.486865475697	22941.486865475697	22941.486865475697	22941.486865475697	22941.486865475697
21941.348679432227	21941.348679432227	21941.348679432227	21941.348679432227	21941.348679432227	21941.348679432227	21941.348679432227	21941.348679432227	21941.348679432227	21941.348679432227	21941.348679432227	21941.348679432227	21941.348679432227	21941.348679432227	21941.348679432227	21941.348679432227	21941.348679432227	21941.348679432227	21941.348679432227	21941.348679432227	21941.348679432227	21941.348679432227	21941.348679432227	21941.348679432227	21941.348679432227	21941.348679432227	21941.348679432227	21941.348679432227	21941.348679432227	21941.348679432227
21941.348679432227	21941.348679432227	21941.348679432227	21941.348679432227	21941.348679432227	21941.348679432227	21941.348679432227	21941.348679432227	21941.348679432227	21941.348679432227	21941.348679432227	21941.348679432227	21941.348679432227	21941.348679432227	21941.348679432227	21941.348679432227	21941.348679432227	21941.348679432227	21941.348679432227	21941.348679432227	21941.348679432227	21941.348679432227	21941.348679432227	21941.348679432227	21941.348679432227	21941.348679432227	21941.348679432227	21941.348679432227	21941.348679432227	21941.348679432227
21941.348679432227	21941.348679432227	21941.348679432227	21941.348679432227	21941.348679432227	21941.348679432227	21941.348679432227	21941.348679432227	21941.348679432227	21941.348679432227	21941.348679432227	21941.348679432227	21941.348679432227	21941.348679432227	21941.348679432227	21941.348679432227	21941.348679432227	21941.348679432227	21941.348679432227	21941.348679432227	21941.348679432227	21941.348679432227	21941.348679432227	21941.348679432227	21941.348679432227	21941.348679432227	21941.348679432227	21941.348679432227	21941.348679432227	21941.348679432227
21941.348679432227	21941.348679432227	21941.348679432227	21941.348679432227	21941.348679432227	21941.348679432227	21941.348679432227	21941.348679432227	21941.348679432227	21941.348679432227	21941.348679432227	21941.348679432227	21941.348679432227	21941.348679432227	21941.348679432227	21941.348679432227	21941.348679432227	21941.348679432227	21941.348679432227	21941.348679432227	21941.348679432227	21941.348679432227	21941.348679432227	21941.348679432227	21941.348679432227	21941.348679432227	21941.348679432227	21941.348679432227	21941.348679432227	21941.348679432227
21941.348679432227	21941.348679432227	21941.348679432227	21941.348679432227	21941.348679432227	21941.348679432227	21941.348679432227	21941.348679432227	21941.348679432227	21941.348679432227	21941.348679432227	21941.348679432227	21941.348679432227	21941.348679432227	21941.348679432227	21941.348679432227	21941.348679432227	21941.348679432227	21941.348679432227	21941.348679432227	21941.348679432227	21941.348679432227	21941.348679432227	21941.348679432227	21941.348679432227	21941.348679432227	21941.348679432227	21941.348679432227	21941.348679432227	21941.348679432227
21941.348679432227	21941.348679432227	21941.348679432227	21941.348679432227	21941.348679432227	21941.348679432227	21941.348679432227	21941.348679432227	21941.348679432227	21941.348679432227	21941.348679432227	21941.348679432227	21941.348679432227	21941.348679432227	21941.348679432227	21941.348679432227	21941.348679432227	21941.348679432227	21941.348679432227	21941.348679432227	21941.348679432227	21941.348679432227	21941.348679432227	21941.348679432227	21941.348679432227	21941.348679432227	21941.348679432227	21941.348679432227	21941.348679432227	21941.348679432227
21941.348679432227	21941.348679432227	21941.348679432227	21941.348679432227	21941.348679432227	21941.348679432227	21941.348679432227	21941.348679432227	21941.348679432227	21941.348679432227	21941.348679432227	21941.348679432227	21941.348679432227	21941.348679432227	21941.348679432227	21941.348679432227	21941.348679432227	21941.348679432227	21941.348679432227	21941.348679432227	21941.348679432227	21941.348679432227	21941.348679432227	21941.348679432227	21941.348679432227	21941.348679432227	21941.348679432227	21941.348679432227	21941.348679432227	21941.348679432227
21228.770697322783	21228.770697322783	21228.770697322783	21228.770697322783	21228.770697322783	21228.770697322783	21228.770697322783	21228.770697322783	21228.770697322783	21228.770697322783	21228.770697322783	21228.770697322783	21228.770697322783	21228.770697322783	21228.770697322783	21228.770697322783	21228.770697322783	21228.770697322783	21228.770697322783	21228.770697322783	21228.770697322783	21228.770697322783	21228.770697322783	21228.770697322783	21228.770697322783	21228.770697322783	21228.770697322783	21228.770697322783	21228.770697322783	21228.770697322783
21228.770697322783	21228.770697322783	21228.770697322783	21228.770697322783	21228.770697322783	21228.770697322783	21228.770697322783	21228.770697322783	21228.770697322783	21228.770697322783	21228.770697322783	21228.770697322783	21228.770697322783	21228.770697322783	21228.770697322783	21228.770697322783	21228.770697322783	21228.770697322783	21228.770697322783	21228.770697322783	21228.770697322783	21228.770697322783	21228.770697322783	21228.770697322783	21228.770697322783	21228.770697322783	21228.770697322783	21228.770697322783	21228.770697322783	21228.770697322783
20659.080236295835	20659.080236295835	20659.080236295835	20659.080236295835	20659.080236295835	20659.080236295835	20659.080236295835	20659.080236295835	20659.080236295835	20659.080236295835	20659.080236295835	20659.080236295835	20659.080236295835	20659.080236295835	20659.080236295835	20659.080236295835	20659.080236295835	20659.080236295835	20659.080236295835	20659.080236295835	20659.080236295835	20659.080236295835	20659.080236295835	20659.080236295835	20659.080236295835	20659.080236295835	20659.080236295835	20659.080236295835	20659.080236295835	20659.080236295835
20080.07314306011	20080.07314306011	20080.07314306011	20080.07314306011	20080.07314306011	20080.07314306011	20080.07314306011	20080.07314306011	20080.07314306011	20080.07314306011	20080.07314306011	20080.07314306011	20080.07314306011	20080.07314306011	20080.07314306011	20080.07314306011	20080.07314306011	20080.07314306011	20080.07314306011	20080.07314306011	20080.07314306011	20080.07314306011	20080.07314306011	20080.07314306011	20080.07314306011	20080.07314306011	20080.07314306011	20080.07314306011	20080.07314306011	20080.07314306011
20080.07314306011	20080.07314306011	20080.07314306011	20080.07314306011	20080.07314306011	20080.07314306011	20080.07314306011	20080.07314306011	20080.07314306011	20080.07314306011	20080.07314306011	20080.07314306011	20080.07314306011	20080.07314306011	20080.07314306011	20080.07314306011	20080.07314306011	20080.07314306011	20080.07314306011	20080.07314306011	20080.07314306011	20080.07314306011	20080.07314306011	20080.07314306011	20080.07314306011	20080.07314306011	20080.07314306011	20080.07314306011	20080.07314306011	20080.07314306011
20080.07314306011	20080.07314306011	20080.07314306011	20080.07314306011	20080.07314306011	20080.07314306011	20080.07314306011	20080.07314306011	20080.07314306011	20080.07314306011	20080.07314306011	20080.07314306011	20080.07314306011	20080.07314306011	20080.07314306011	20080.07314306011	20080.07314306011	20080.07314306011	20080.07314306011	20080.07314306011	20080.07314306011	20080.07314306011	20080.07314306011	20080.07314306011	20080.07314306011	20080.07314306011	20080.07314306011	20080.07314306011	20080.07314306011	20080.07314306011
20080.07314306011	20080.07314306011	20080.07314306011	20080.07314306011	20080.07314306011	20080.07314306011	20080.07314306011	20080.07314306011	20080.07314306011	20080.07314306011	20080.07314306011	20080.07314306011	20080.07314306011	20080.07314306011	20080.07314306011	20080.07314306011	20080.07314306011	20080.07314306011	20080.07314306011	20080.07314306011	20080.07314306011	20080.07314306011	20080.07314306011	20080.07314306011	20080.07314306011	20080.07314306011	20080.07314306011	20080.07314306011	20080.07314306011	20080.07314306011
20080.07314306011	20080.07314306011	20080.07314306011	20080.07314306011	20080.07314306011	20080.07314306011	20080.07314306011	20080.07314306011	20080.07314306011	20080.07314306011	20080.07314306011	20080.07314306011	20080.07314306011	20080.07314306011	20080.07314306011	20080.07314306011	20080.07314306011	20080.07314306011	20080.07314306011	20080.07314306011	20080.07314306011	20080.07314306011	20080.07314306011	20080.07314306011	20080.07314306011	20080.07314306011	20080.07314306011	20080.07314306011	20080.07314306011	20080.07314306011
19213.062829999308	19213.062829999308	19213.062829999308	19213.062829999308	19213.062829999308	19213.062829999308	19213.062829999308	19213.062829999308	19213.062829999308	19213.062829999308	19213.062829999308	19213.062829999308	19213.062829999308	19213.062829999308	19213.062829999308	19213.062829999308	19213.062829999308	19213.062829999308	19213.062829999308	19213.062829999308	19213.062829999308	19213.062829999308	19213.062829999308	19213.062829999308	19213.062829999308	19213.062829999308	19213.062829999308	19213.062829999308	19213.062829999308	19213.062829999308
19213.062829999308	19213.062829999308	19213.062829999308	19213.062829999308	19213.062829999308	19213.062829999308	19213.062829999308	19213.062829999308	19213.062829999308	19213.062829999308	19213.062829999308	19213.062829999308	19213.062829999308	19213.062829999308	19213.062829999308	19213.062829999308	19213.062829999308	19213.062829999308	19213.062829999308	19213.062829999308	19213.062829999308	19213.062829999308	19213.062829999308	19213.062829999308	19213.062829999308	19213.062829999308	19213.062829999308	19213.062829999308	19213.062829999308	19213.062829999308
18881.143735117294	18881.143735117294	18881.143735117294	18881.143735117294	18881.143735117294	18881.143735117294	18881.143735117294	18881.143735117294	18881.143735117294	18881.143735117294	18881.143735117294	18881.143735117294	18881.143735117294	18881.143735117294	18881.143735117294	18881.143735117294	18881.143735117294	18881.143735117294	18881.143735117294	18881.143735117294	18881.143735117294	18881.143735117294	18881.143735117294	18881.143735117294	18881.143735117294	18881.143735117294	18881.143735117294	18881.143735117294	18881.143735117294	18881.143735117294
18881.143735117294	18881.143735117294	18881.143735117294	18881.143735117294	18881.143735117294	18881.143735117294	18881.143735117294	18881.143735117294	18881.143735117294	18881.143735117294	18881.143735117294	18881.143735117294	18881.143735117294	18881.143735117294	18881.143735117294	18881.143735117294	18881.143735117294	18881.143735117294	18881.143735117294	18881.143735117294	18881.143735117294	18881.143735117294	18881.143735117294	18881.143735117294	18881.143735117294	18881.143735117294	18881.143735117294	18881.143735117294	18881.143735117294	18881.143735117294
18881.143735117294	18881.143735117294	18881.143735117294	18881.143735117294	18881.143735117294	18881.143735117294	18881.143735117294	18881.143735117294	18881.143735117294	18881.143735117294	18881.143735117294	18881.143735117294	18881.143735117294	18881.143735117294	18881.143735117294	18881.143735117294	18881.143735117294	18881.143735117294	18881.143735117294	18881.143735117294	18881.143735117294	18881.143735117294	18881.143735117294	18881.143735117294	18881.143735117294	18881.143735117294	18881.143735117294	18881.143735117294	18881.143735117294	18881.143735117294
17288.20082494517	17288.20082494517	17288.20082494517	17288.20082494517	17288.20082494517	17288.20082494517	17288.20082494517	17288.20082494517	17288.20082494517	17288.20082494517	17288.20082494517	17288.20082494517	17288.20082494517	17288.20082494517	17288.20082494517	17288.20082494517	17288.20082494517	17288.20082494517	17288.20082494517	17288.20082494517	17288.20082494517	17288.20082494517	17288.20082494517	17288.20082494517	17288.20082494517	17288.20082494517	17288.20082494517	17288.20082494517	17288.20082494517	17288.20082494517
17288.20082494517	17288.20082494517	17288.20082494517	17288.20082494517	17288.20082494517	17288.20082494517	17288.20082494517	17288.20082494517	17288.20082494517	17288.20082494517	17288.20082494517	17288.20082494517	17288.20082494517	17288.20082494517	17288.20082494517	17288.20082494517	17288.20082494517	17288.20082494517	17288.20082494517	17288.20082494517	17288.20082494517	17288.20082494517	17288.20082494517	17288.20082494517	17288.20082494517	17288.20082494517	17288.20082494517	17288.20082494517	17288.20082494517	17288.20082494517
17288.20082494517	17288.20082494517	17288.20082494517	17288.20082494517	17288.20082494517	17288.20082494517	17288.20082494517	17288.20082494517	17288.20082494517	17288.20082494517	17288.20082494517	17288.20082494517	17288.20082494517	17288.20082494517	17288.20082494517	17288.20082494517	17288.20082494517	17288.20082494517	17288.20082494517	17288.20082494517	17288.20082494517	17288.20082494517	17288.20082494517	17288.20082494517	17288.20082494517	17288.20082494517	17288.20082494517	17288.20082494517	17288.20082494517	17288.20082494517
16957.044568296173	16957.044568296173	16957.044568296173	16957.044568296173	16957.044568296173	16957.044568296173	16957.044568296173	16957.044568296173	16957.044568296173	16957.044568296173	16957.044568296173	16957.044568296173	16957.044568296173	16957.044568296173	16957.044568296173	16957.044568296173	16957.044568296173	16957.044568296173	16957.044568296173	16957.044568296173	16957.044568296173	16957.044568296173	16957.044568296173	16957.044568296173	16957.044568296173	16957.044568296173	16957.044568296173	16957.044568296173	16957.044568296173	16957.044568296173
16957.044568296173	16957.044568296173	16957.044568296173	16957.044568296173	16957.044568296173	16957.044568296173	16957.044568296173	16957.044568296173	16957.044568296173	16957.044568296173	16957.044568296173	16957.044568296173	16957.044568296173	16957.044568296173	16957.044568296173	16957.044568296173	16957.044568296173	16957.044568296173	16957.044568296173	16957.044568296173	16957.044568296173	16957.044568296173	16957.044568296173	16957.044568296173	16957.044568296173	16957.044568296173	16957.044568296173	16957.044568296173	16957.044568296173	16957.044568296173
16957.044568296173	16957.044568296173	16957.044568296173	16957.044568296173	16957.044568296173	16957.044568296173	16957.044568296173	16957.044568296173	16957.044568296173	16957.044568296173	16957.044568296173	16957.044568296173	16957.044568296173	16957.044568296173	16957.044568296173	16957.044568296173	16957.044568296173	16957.044568296173	16957.044568296173	16957.044568296173	16957.044568296173	16957.044568296173	16957.044568296173	16957.044568296173	16957.044568296173	16957.044568296173	16957.044568296173	16957.044568296173	16957.044568296173	16957.044568296173
16574.123476373126	16574.123476373126	16574.123476373126	16574.123476373126	16574.123476373126	16574.123476373126	16574.123476373126	16574.123476373126	16574.123476373126	16574.123476373126	16574.123476373126	16574.123476373126	16574.123476373126	16574.123476373126	16574.123476373126	16574.123476373126	16574.123476373126	16574.123476373126	16574.123476373126	16574.123476373126	16574.123476373126	16574.123476373126	16574.123476373126	16574.123476373126	16574.123476373126	16574.123476373126	16574.123476373126	16574.123476373126	16574.123476373126	16574.123476373126
16574.123476373126	16574.123476373126	16574.123476373126	16574.123476373126	16574.123476373126	16574.123476373126	16574.123476373126	16574.123476373126	16574.123476373126	16574.123476373126	16574.123476373126	16574.123476373126	16574.123476373126	16574.123476373126	16574.123476373126	16574.123476373126	16574.123476373126	16574.123476373126	16574.123476373126	16574.123476373126	16574.123476373126	16574.123476373126	16574.123476373126	16574.123476373126	16574.123476373126	16574.123476373126	16574.123476373126	16574.123476373126	16574.123476373126	16574.123476373126
16346.44713163299	16346.44713163299	16346.44713163299	16346.44713163299	16346.44713163299	16346.44713163299	16346.44713163299	16346.44713163299	16346.44713163299	16346.44713163299	16346.44713163299	16346.44713163299	16346.44713163299	16346.44713163299	16346.44713163299	16346.44713163299	16346.44713163299	16346.44713163299	16346.44713163299	16346.44713163299	16346.44713163299	16346.44713163299	16346.44713163299	16346.44713163299	16346.44713163299	16346.44713163299	16346.44713163299	16346.44713163299	16346.44713163299	16346.44713163299
16021.778129984174	16021.778129984174	16021.778129984174	16021.778129984174	16021.778129984174	16021.778129984174	16021.778129984174	16021.778129984174	16021.778129984174	16021.778129984174	16021.778129984174	16021.778129984174	16021.778129984174	16021.778129984174	16021.778129984174	16021.778129984174	16021.778129984174	16021.778129984174	16021.778129984174	16021.778129984174	16021.778129984174	16021.778129984174	16021.778129984174	16021.778129984174	16021.778129984174	16021.778129984174	16021.778129984174	16021.778129984174	16021.778129984174	16021.778129984174
15637.881114396818	15637.881114396818	15637.881114396818	15637.881114396818	15637.881114396818	15637.881114396818	15637.881114396818	15637.881114396818	15637.881114396818	15637.881114396818	15637.881114396818	15637.881114396818	15637.881114396818	15637.881114396818	15637.881114396818	15637.881114396818	15637.881114396818	15637.881114396818	15637.881114396818	15637.881114396818	15637.881114396818	15637.881114396818	15637.881114396818	15637.881114396818	15637.881114396818	15637.881114396818	15637.881114396818	15637.881114396818	15637.881114396818	15637.881114396818
15637.881114396818	15637.881114396818	15637.881114396818	15637.881114396818	15637.881114396818	15637.881114396818	15637.881114396818	15637.881114396818	15637.881114396818	15637.881114396818	15637.881114396818	15637.881114396818	15637.881114396818	15637.881114396818	15637.881114396818	15637.881114396818	15637.881114396818	15637.881114396818	15637.881114396818	15637.881114396818	15637.881114396818	15637.881114396818	15637.881114396818	15637.881114396818	15637.881114396818	15637.881114396818	15637.881114396818	15637.881114396818	15637.881114396818	15637.881114396818
15256.516322494252	15256.516322494252	15256.516322494252	15256.516322494252	15256.516322494252	15256.516322494252	15256.516322494252	15256.516322494252	15256.516322494252	15256.516322494252	15256.516322494252	15256.516322494252	15256.516322494252	15256.516322494252	15256.516322494252	15256.516322494252	15256.516322494252	15256.516322494252	15256.516322494252	15256.516322494252	15256.516322494252	15256.516322494252	15256.516322494252	15256.516322494252	15256.516322494252	15256.516322494252	15256.516322494252	15256.516322494252	15256.516322494252	15256.516322494252
15136.659062895082	15136.659062895082	15136.659062895082	15136.659062895082	15136.659062895082	15136.659062895082	15136.659062895082	15136.659062895082	15136.659062895082	15136.659062895082	15136.659062895082	15136.659062895082	15136.659062895082	15136.659062895082	15136.659062895082	15136.659062895082	15136.659062895082	15136.659062895082	15136.659062895082	15136.659062895082	15136.659062895082	15136.659062895082	15136.659062895082	15136.659062895082	15136.659062895082	15136.659062895082	15136.659062895082	15136.659062895082	15136.659062895082	15136.659062895082
14035.9122742343	14035.9122742343	14035.9122742343	14035.9122742343	14035.9122742343	14035.9122742343	14035.9122742343	14035.9122742343	14035.9122742343	14035.9122742343	14035.9122742343	14035.9122742343	14035.9122742343	14035.9122742343	14035.9122742343	14035.9122742343	14035.9122742343	14035.9122742343	14035.9122742343	14035.9122742343	14035.9122742343	14035.9122742343	14035.9122742343	14035.9122742343	14035.9122742343	14035.9122742343	14035.9122742343	14035.9122742343	14035.9122742343	14035.9122742343
14035.9122742343	14035.9122742343	14035.9122742343	14035.9122742343	14035.9122742343	14035.9122742343	14035.9122742343	14035.9122742343	14035.9122742343	14035.9122742343	14035.9122742343	14035.9122742343	14035.9122742343	14035.9122742343	14035.9122742343	14035.9122742343	14035.9122742343	14035.9122742343	14035.9122742343	14035.9122742343	14035.9122742343	14035.9122742343	14035.9122742343	14035.9122742343	14035.9122742343	14035.9122742343	14035.9122742343	14035.9122742343	14035.9122742343	14035.9122742343
14035.9122742343	14035.9122742343	14035.9122742343	14035.9122742343	14035.9122742343	14035.9122742343	14035.9122742343	14035.9122742343	14035.9122742343	14035.9122742343	14035.9122742343	14035.9122742343	14035.9122742343	14035.9122742343	14035.9122742343	14035.9122742343	14035.9122742343	14035.9122742343	14035.9122742343	14035.9122742343	14035.9122742343	14035.9122742343	14035.9122742343	14035.9122742343	14035.9122742343	14035.9122742343	14035.9122742343	14035.9122742343	14035.9122742343	14035.9122742343
14035.9122742343	14035.9122742343	14035.9122742343	14035.9122742343	14035.9122742343	14035.9122742343	14035.9122742343	14035.9122742343	14035.9122742343	14035.9122742343	14035.9122742343	14035.9122742343	14035.9122742343	14035.9122742343	14035.9122742343	14035.9122742343	14035.9122742343	14035.9122742343	14035.9122742343	14035.9122742343	14035.9122742343	14035.9122742343	14035.9122742343	14035.9122742343	14035.9122742343	14035.9122742343	14035.9122742343	14035.9122742343	14035.9122742343	14035.9122742343
14035.9122742343	14035.9122742343	14035.9122742343	14035.9122742343	14035.9122742343	14035.9122742343	14035.9122742343	14035.9122742343	14035.9122742343	14035.9122742343	14035.9122742343	14035.9122742343	14035.9122742343	14035.9122742343	14035.9122742343	14035.9122742343	14035.9122742343	14035.9122742343	14035.9122742343	14035.9122742343	14035.9122742343	14035.9122742343	14035.9122742343	14035.9122742343	14035.9122742343	14035.9122742343	14035.9122742343	14035.9122742343	14035.9122742343	14035.9122742343
14035.9122742343	14035.9122742343	14035.9122742343	14035.9122742343	14035.9122742343	14035.9122742343	14035.9122742343	14035.9122742343	14035.9122742343	14035.9122742343	14035.9122742343	14035.9122742343	14035.9122742343	14035.9122742343	14035.9122742343	14035.9122742343	14035.9122742343	14035.9122742343	14035.9122742343	14035.9122742343	14035.9122742343	14035.9122742343	14035.9122742343	14035.9122742343	14035.9122742343	14035.9122742343	14035.9122742343	14035.9122742343	14035.9122742343	14035.9122742343
13787.303795355765	13787.303795355765	13787.303795355765	13787.303795355765	13787.303795355765	13787.303795355765	13787.303795355765	13787.303795355765	13787.303795355765	13787.303795355765	13787.303795355765	13787.303795355765	13787.303795355765	13787.303795355765	13787.303795355765	13787.303795355765	13787.303795355765	13787.303795355765	13787.303795355765	13787.303795355765	13787.303795355765	13787.303795355765	13787.303795355765	13787.303795355765	13787.303795355765	13787.303795355765	13787.303795355765	13787.303795355765	13787.303795355765	13787.303795355765
13628.22824358991	13628.22824358991	13628.22824358991	13628.22824358991	13628.22824358991	13628.22824358991	13628.22824358991	13628.22824358991	13628.22824358991	13628.22824358991	13628.22824358991	13628.22824358991	13628.22824358991	13628.22824358991	13628.22824358991	13628.22824358991	13628.22824358991	13628.22824358991	13628.22824358991	13628.22824358991	13628.22824358991	13628.22824358991	13628.22824358991	13628.22824358991	13628.22824358991	13628.22824358991	13628.22824358991	13628.22824358991	13628.22824358991	13628.22824358991
13628.22824358991	13628.22824358991	13628.22824358991	13628.22824358991	13628.22824358991	13628.22824358991	13628.22824358991	13628.22824358991	13628.22824358991	13628.22824358991	13628.22824358991	13628.22824358991	13628.22824358991	13628.22824358991	13628.22824358991	13628.22824358991	13628.22824358991	13628.22824358991	13628.22824358991	13628.22824358991	13628.22824358991	13628.22824358991	13628.22824358991	13628.22824358991	13628.22824358991	13628.22824358991	13628.22824358991	13628.22824358991	13628.22824358991	13628.22824358991
13628.22824358991	13628.22824358991	13628.22824358991	13628.22824358991	13628.22824358991	13628.22824358991	13628.22824358991	13628.22824358991	13628.22824358991	13628.22824358991	13628.22824358991	13628.22824358991	13628.22824358991	13628.22824358991	13628.22824358991	13628.22824358991	13628.22824358991	13628.22824358991	13628.22824358991	13628.22824358991	13628.22824358991	13628.22824358991	13628.22824358991	13628.22824358991	13628.22824358991	13628.22824358991	13628.22824358991	13628.22824358991	13628.22824358991	13628.22824358991
13628.22824358991	13628.22824358991	13628.22824358991	13628.22824358991	13628.22824358991	13628.22824358991	13628.22824358991	13628.22824358991	13628.22824358991	13628.22824358991	13628.22824358991	13628.22824358991	13628.22824358991	13628.22824358991	13628.22824358991	13628.22824358991	13628.22824358991	13628.22824358991	13628.22824358991	13628.22824358991	13628.22824358991	13628.22824358991	13628.22824358991	13628.22824358991	13628.22824358991	13628.22824358991	13628.22824358991	13628.22824358991	13628.22824358991	13628.22824358991
13628.22824358991	13628.22824358991	13628.22824358991	13628.22824358991	13628.22824358991	13628.22824358991	13628.22824358991	13628.22824358991	13628.22824358991	13628.22824358991	13628.22824358991	13628.22824358991	13628.22824358991	13628.22824358991	13628.22824358991	13628.22824358991	13628.22824358991	13628.22824358991	13628.22824358991	13628.22824358991	13628.22824358991	13628.22824358991	13628.22824358991	13628.22824358991	13628.22824358991	13628.22824358991	13628.22824358991	13628.22824358991	13628.22824358991	13628.22824358991
13628.22824358991	13628.22824358991	13628.22824358991	13628.22824358991	13628.22824358991	13628.22824358991	13628.22824358991	13628.22824358991	13628.22824358991	13628.22824358991	13628.22824358991	13628.22824358991	13628.22824358991	13628.22824358991	13628.22824358991	13628.22824358991	13628.22824358991	13628.22824358991	13628.22824358991	13628.22824358991	13628.22824358991	13628.22824358991	13628.22824358991	13628.22824358991	13628.22824358991	13628.22824358991	13628.22824358991	13628.22824358991	13628.22824358991	13628.22824358991
13541.033022576892	13541.033022576892	13541.033022576892	13541.033022576892	13541.033022576892	13541.033022576892	13541.033022576892	13541.033022576892	13541.033022576892	13541.033022576892	13541.033022576892	13541.033022576892	13541.033022576892	13541.033022576892	13541.033022576892	13541.033022576892	13541.033022576892	13541.033022576892	13541.033022576892	13541.033022576892	13541.033022576892	13541.033022576892	13541.033022576892	13541.033022576892	13541.033022576892	13541.033022576892	13541.033022576892	13541.033022576892	13541.033022576892	13541.033022576892
13541.033022576892	13541.033022576892	13541.033022576892	13541.033022576892	13541.033022576892	13541.033022576892	13541.033022576892	13541.033022576892	13541.033022576892	13541.033022576892	13541.033022576892	13541.033022576892	13541.033022576892	13541.033022576892	13541.033022576892	13541.033022576892	13541.033022576892	13541.033022576892	13541.033022576892	13541.033022576892	13541.033022576892	13541.033022576892	13541.033022576892	13541.033022576892	13541.033022576892	13541.033022576892	13541.033022576892	13541.033022576892	13541.033022576892	13541.033022576892
12738.807400204892	12738.807400204892	12738.807400204892	12738.807400204892	12738.807400204892	12738.807400204892	12738.807400204892	12738.807400204892	12738.807400204892	12738.807400204892	12738.807400204892	12738.807400204892	12738.807400204892	12738.807400204892	12738.807400204892	12738.807400204892	12738.807400204892	12738.807400204892	12738.807400204892	12738.807400204892	12738.807400204892	12738.807400204892	12738.807400204892	12738.807400204892	12738.807400204892	12738.807400204892	12738.807400204892	12738.807400204892	12738.807400204892	12738.807400204892
12738.807400204892	12738.807400204892	12738.807400204892	12738.807400204892	12738.807400204892	12738.807400204892	12738.807400204892	12738.807400204892	12738.807400204892	12738.807400204892	12738.807400204892	12738.807400204892	12738.807400204892	12738.807400204892	12738.807400204892	12738.807400204892	12738.807400204892	12738.807400204892	12738.807400204892	12738.807400204892	12738.807400204892	12738.807400204892	12738.807400204892	12738.807400204892	12738.807400204892	12738.807400204892	12738.807400204892	12738.807400204892	12738.807400204892	12738.807400204892
12738.807400204892	12738.807400204892	12738.807400204892	12738.807400204892	12738.807400204892	12738.807400204892	12738.807400204892	12738.807400204892	12738.807400204892	12738.807400204892	12738.807400204892	12738.807400204892	12738.807400204892	12738.807400204892	12738.807400204892	12738.807400204892	12738.807400204892	12738.807400204892	12738.807400204892	12738.807400204892	12738.807400204892	12738.807400204892	12738.807400204892	12738.807400204892	12738.807400204892	12738.807400204892	12738.807400204892	12738.807400204892	12738.807400204892	12738.807400204892
12738.807400204892	12738.807400204892	12738.807400204892	12738.807400204892	12738.807400204892	12738.807400204892	12738.807400204892	12738.807400204892	12738.807400204892	12738.807400204892	12738.807400204892	12738.807400204892	12738.807400204892	12738.807400204892	12738.807400204892	12738.807400204892	12738.807400204892	12738.807400204892	12738.807400204892	12738.807400204892	12738.807400204892	12738.807400204892	12738.807400204892	12738.807400204892	12738.807400204892	12738.807400204892	12738.807400204892	12738.807400204892	12738.807400204892	12738.807400204892
12738.807400204892	12738.807400204892	12738.807400204892	12738.807400204892	12738.807400204892	12738.807400204892	12738.807400204892	12738.807400204892	12738.807400204892	12738.807400204892	12738.807400204892	12738.807400204892	12738.807400204892	12738.807400204892	12738.807400204892	12738.807400204892	12738.807400204892	12738.807400204892	12738.807400204892	12738.807400204892	12738.807400204892	12738.807400204892	12738.807400204892	12738.807400204892	12738.807400204892	12738.807400204892	12738.807400204892	12738.807400204892	12738.807400204892	12738.807400204892
12738.807400204892	12738.807400204892	12738.807400204892	12738.807400204892	12738.807400204892	12738.807400204892	12738.807400204892	12738.807400204892	12738.807400204892	12738.807400204892	12738.807400204892	12738.807400204892	12738.807400204892	12738.807400204892	12738.807400204892	12738.807400204892	12738.807400204892	12738.807400204892	12738.807400204892	12738.807400204892	12738.807400204892	12738.807400204892	12738.807400204892	12738.807400204892	12738.807400204892	12738.807400204892	12738.807400204892	12738.807400204892	12738.807400204892	12738.807400204892
12738.807400204892	12738.807400204892	12738.807400204892	12738.807400204892	12738.807400204892	12738.807400204892	12738.807400204892	12738.807400204892	12738.807400204892	12738.807400204892	12738.807400204892	12738.807400204892	12738.807400204892	12738.807400204892	12738.807400204892	12738.807400204892	12738.807400204892	12738.807400204892	12738.807400204892	12738.807400204892	12738.807400204892	12738.807400204892	12738.807400204892	12738.807400204892	12738.807400204892	12738.807400204892	12738.807400204892	12738.807400204892	12738.807400204892	12738.807400204892
12738.807400204892	12738.807400204892	12738.807400204892	12738.807400204892	12738.807400204892	12738.807400204892	12738.807400204892	12738.807400204892	12738.807400204892	12738.807400204892	12738.807400204892	12738.807400204892	12738.807400204892	12738.807400204892	12738.807400204892	12738.807400204892	12738.807400204892	12738.807400204892	12738.807400204892	12738.807400204892	12738.807400204892	12738.807400204892	12738.807400204892	12738.807400204892	12738.807400204892	12738.807400204892	12738.807400204892	12738.807400204892	12738.807400204892	12738.807400204892
12559.345345025762	12559.345345025762	12559.345345025762	12559.345345025762	12559.345345025762	12559.345345025762	12559.345345025762	12559.345345025762	12559.345345025762	12559.345345025762	12559.345345025762	12559.345345025762	12559.345345025762	12559.345345025762	12559.345345025762	12559.345345025762	12559.345345025762	12559.345345025762	12559.345345025762	12559.345345025762	12559.345345025762	12559.345345025762	12559.345345025762	12559.345345025762	12559.345345025762	12559.345345025762	12559.345345025762	12559.345345025762	12559.345345025762	12559.345345025762
12559.345345025762	12559.345345025762	12559.345345025762	12559.345345025762	12559.345345025762	12559.345345025762	12559.345345025762	12559.345345025762	12559.345345025762	12559.345345025762	12559.345345025762	12559.345345025762	12559.345345025762	12559.345345025762	12559.345345025762	12559.345345025762	12559.345345025762	12559.345345025762	12559.345345025762	12559.345345025762	12559.345345025762	12559.345345025762	12559.345345025762	12559.345345025762	12559.345345025762	12559.345345025762	12559.345345025762	12559.345345025762	12559.345345025762	12559.345345025762
12559.345345025762	12559.345345025762	12559.345345025762	12559.345345025762	12559.345345025762	12559.345345025762	12559.345345025762	12559.345345025762	12559.345345025762	12559.345345025762	12559.345345025762	12559.345345025762	12559.345345025762	12559.345345025762	12559.345345025762	12559.345345025762	12559.345345025762	12559.345345025762	12559.345345025762	12559.345345025762	12559.345345025762	12559.345345025762	12559.345345025762	12559.345345025762	12559.345345025762	12559.345345025762	12559.345345025762	12559.345345025762	12559.345345025762	12559.345345025762
12298.174057572478	12298.174057572478	12298.174057572478	12298.174057572478	12298.174057572478	12298.174057572478	12298.174057572478	12298.174057572478	12298.174057572478	12298.174057572478	12298.174057572478	12298.174057572478	12298.174057572478	12298.174057572478	12298.174057572478	12298.174057572478	12298.174057572478	12298.174057572478	12298.174057572478	12298.174057572478	12298.174057572478	12298.174057572478	12298.174057572478	12298.174057572478	12298.174057572478	12298.174057572478	12298.174057572478	12298.174057572478	12298.174057572478	12298.174057572478
11875.249193584015	11875.249193584015	11875.249193584015	11875.249193584015	11875.249193584015	11875.249193584015	11875.249193584015	11875.249193584015	11875.249193584015	11875.249193584015	11875.249193584015	11875.249193584015	11875.249193584015	11875.249193584015	11875.249193584015	11875.249193584015	11875.249193584015	11875.249193584015	11875.249193584015	11875.249193584015	11875.249193584015	11875.249193584015	11875.249193584015	11875.249193584015	11875.249193584015	11875.249193584015	11875.249193584015	11875.249193584015	11875.249193584015	11875.249193584015
11809.239971143303	11809.239971143303	11809.239971143303	11809.239971143303	11809.239971143303	11809.239971143303	11809.239971143303	11809.239971143303	11809.239971143303	11809.239971143303	11809.239971143303	11809.239971143303	11809.239971143303	11809.239971143303	11809.239971143303	11809.239971143303	11809.239971143303	11809.239971143303	11809.239971143303	11809.239971143303	11809.239971143303	11809.239971143303	11809.239971143303	11809.239971143303	11809.239971143303	11809.239971143303	11809.239971143303	11809.239971143303	11809.239971143303	11809.239971143303
11625.395237638613	11625.395237638613	11625.395237638613	11625.395237638613	11625.395237638613	11625.395237638613	11625.395237638613	11625.395237638613	11625.395237638613	11625.395237638613	11625.395237638613	11625.395237638613	11625.395237638613	11625.395237638613	11625.395237638613	11625.395237638613	11625.395237638613	11625.395237638613	11625.395237638613	11625.395237638613	11625.395237638613	11625.395237638613	11625.395237638613	11625.395237638613	11625.395237638613	11625.395237638613	11625.395237638613	11625.395237638613	11625.395237638613	11625.395237638613
11174.30831434347	11174.30831434347	11174.30831434347	11174.30831434347	11174.30831434347	11174.30831434347	11174.30831434347	11174.30831434347	11174.30831434347	11174.30831434347	11174.30831434347	11174.30831434347	11174.30831434347	11174.30831434347	11174.30831434347	11174.30831434347	11174.30831434347	11174.30831434347	11174.30831434347	11174.30831434347	11174.30831434347	11174.30831434347	11174.30831434347	11174.30831434347	11174.30831434347	11174.30831434347	11174.30831434347	11174.30831434347	11174.30831434347	11174.30831434347
10582.322719646832	10582.322719646832	10582.322719646832	10582.322719646832	10582.322719646832	10582.322719646832	10582.322719646832	10582.322719646832	10582.322719646832	10582.322719646832	10582.322719646832	10582.322719646832	10582.322719646832	10582.322719646832	10582.322719646832	10582.322719646832	10582.322719646832	10582.322719646832	10582.322719646832	10582.322719646832	10582.322719646832	10582.322719646832	10582.322719646832	10582.322719646832	10582.322719646832	10582.322719646832	10582.322719646832	10582.322719646832	10582.322719646832	10582.322719646832
10582.322719646832	10582.322719646832	10582.322719646832	10582.322719646832	10582.322719646832	10582.322719646832	10582.322719646832	10582.322719646832	10582.322719646832	10582.322719646832	10582.322719646832	10582.322719646832	10582.322719646832	10582.322719646832	10582.322719646832	10582.322719646832	10582.322719646832	10582.322719646832	10582.322719646832	10582.322719646832	10582.322719646832	10582.322719646832	10582.322719646832	10582.322719646832	10582.322719646832	10582.322719646832	10582.322719646832	10582.322719646832	10582.322719646832	10582.322719646832
10582.322719646832	10582.322719646832	10582.322719646832	10582.322719646832	10582.322719646832	10582.322719646832	10582.322719646832	10582.322719646832	10582.322719646832	10582.322719646832	10582.322719646832	10582.322719646832	10582.322719646832	10582.322719646832	10582.322719646832	10582.322719646832	10582.322719646832	10582.322719646832	10582.322719646832	10582.322719646832	10582.322719646832	10582.322719646832	10582.322719646832	10582.322719646832	10582.322719646832	10582.322719646832	10582.322719646832	10582.322719646832	10582.322719646832	10582.322719646832
10022.764757706202	10022.764757706202	10022.764757706202	10022.764757706202	10022.764757706202	10022.764757706202	10022.764757706202	10022.764757706202	10022.764757706202	10022.764757706202	10022.764757706202	10022.764757706202	10022.764757706202	10022.764757706202	10022.764757706202	10022.764757706202	10022.764757706202	10022.764757706202	10022.764757706202	10022.764757706202	10022.764757706202	10022.764757706202	10022.764757706202	10022.764757706202	10022.764757706202	10022.764757706202	10022.764757706202	10022.764757706202	10022.764757706202	10022.764757706202
9921.688768897533	9921.688768897533	9921.688768897533	9921.688768897533	9921.688768897533	9921.688768897533	9921.688768897533	9921.688768897533	9921.688768897533	9921.688768897533	9921.688768897533	9921.688768897533	9921.688768897533	9921.688768897533	9921.688768897533	9921.688768897533	9921.688768897533	9921.688768897533	9921.688768897533	9921.688768897533	9921.688768897533	9921.688768897533	9921.688768897533	9921.688768897533	9921.688768897533	9921.688768897533	9921.688768897533	9921.688768897533	9921.688768897533	9921.688768897533
9607.983274389971	9607.983274389971	9607.983274389971	9607.983274389971	9607.983274389971	9607.983274389971	9607.983274389971	9607.983274389971	9607.983274389971	9607.983274389971	9607.983274389971	9607.983274389971	9607.983274389971	9607.983274389971	9607.983274389971	9607.983274389971	9607.983274389971	9607.983274389971	9607.983274389971	9607.983274389971	9607.983274389971	9607.983274389971	9607.983274389971	9607.983274389971	9607.983274389971	9607.983274389971	9607.983274389971	9607.983274389971	9607.983274389971	9607.983274389971
9320.485077483645	9320.485077483645	9320.485077483645	9320.485077483645	9320.485077483645	9320.485077483645	9320.485077483645	9320.485077483645	9320.485077483645	9320.485077483645	9320.485077483645	9320.485077483645	9320.485077483645	9320.485077483645	9320.485077483645	9320.485077483645	9320.485077483645	9320.485077483645	9320.485077483645	9320.485077483645	9320.485077483645	9320.485077483645	9320.485077483645	9320.485077483645	9320.485077483645	9320.485077483645	9320.485077483645	9320.485077483645	9320.485077483645	9320.485077483645
9320.485077483645	9320.485077483645	9320.485077483645	9320.485077483645	9320.485077483645	9320.485077483645	9320.485077483645	9320.485077483645	9320.485077483645	9320.485077483645	9320.485077483645	9320.485077483645	9320.485077483645	9320.485077483645	9320.485077483645	9320.485077483645	9320.485077483645	9320.485077483645	9320.485077483645	9320.485077483645	9320.485077483645	9320.485077483645	9320.485077483645	9320.485077483645	9320.485077483645	9320.485077483645	9320.485077483645	9320.485077483645	9320.485077483645	9320.485077483645
8888.159239966926	8888.159239966926	8888.159239966926	8888.159239966926	8888.159239966926	8888.159239966926	8888.159239966926	8888.159239966926	8888.159239966926	8888.159239966926	8888.159239966926	8888.159239966926	8888.159239966926	8888.159239966926	8888.159239966926	8888.159239966926	8888.159239966926	8888.159239966926	8888.159239966926	8888.159239966926	8888.159239966926	8888.159239966926	8888.159239966926	8888.159239966926	8888.159239966926	8888.159239966926	8888.159239966926	8888.159239966926	8888.159239966926	8888.159239966926
8888.159239966926	8888.159239966926	8888.159239966926	8888.159239966926	8888.159239966926	8888.159239966926	8888.159239966926	8888.159239966926	8888.159239966926	8888.159239966926	8888.159239966926	8888.159239966926	8888.159239966926	8888.159239966926	8888.159239966926	8888.159239966926	8888.159239966926	8888.159239966926	8888.159239966926	8888.159239966926	8888.159239966926	8888.159239966926	8888.159239966926	8888.159239966926	8888.159239966926	8888.159239966926	8888.159239966926	8888.159239966926	8888.159239966926	8888.159239966926
8888.159239966926	8888.159239966926	8888.159239966926	8888.159239966926	8888.159239966926	8888.159239966926	8888.159239966926	8888.159239966926	8888.159239966926	8888.159239966926	8888.159239966926	8888.159239966926	8888.159239966926	8888.159239966926	8888.159239966926	8888.159239966926	8888.159239966926	8888.159239966926	8888.159239966926	8888.159239966926	8888.159239966926	8888.159239966926	8888.159239966926	8888.159239966926	8888.159239966926	8888.159239966926	8888.159239966926	8888.159239966926	8888.159239966926	8888.159239966926
8888.159239966926	8888.159239966926	8888.159239966926	8888.159239966926	8888.159239966926	8888.159239966926	8888.159239966926	8888.159239966926	8888.159239966926	8888.159239966926	8888.159239966926	8888.159239966926	8888.159239966926	8888.159239966926	8888.159239966926	8888.159239966926	8888.159239966926	8888.159239966926	8888.159239966926	8888.159239966926	8888.159239966926	8888.159239966926	8888.159239966926	8888.159239966926	8888.159239966926	8888.159239966926	8888.159239966926	8888.159239966926	8888.159239966926	8888.159239966926
8447.714351851477	8447.714351851477	8447.714351851477	8447.714351851477	8447.714351851477	8447.714351851477	8447.714351851477	8447.714351851477	8447.714351851477	8447.714351851477	8447.714351851477	8447.714351851477	8447.714351851477	8447.714351851477	8447.714351851477	8447.714351851477	8447.714351851477	8447.714351851477	8447.714351851477	8447.714351851477	8447.714351851477	8447.714351851477	8447.714351851477	8447.714351851477	8447.714351851477	8447.714351851477	8447.714351851477	8447.714351851477	8447.714351851477	8447.714351851477
8307.371645829007	8307.371645829007	8307.371645829007	8307.371645829007	8307.371645829007	8307.371645829007	8307.371645829007	8307.371645829007	8307.371645829007	8307.371645829007	8307.371645829007	8307.371645829007	8307.371645829007	8307.371645829007	8307.371645829007	8307.371645829007	8307.371645829007	8307.371645829007	8307.371645829007	8307.371645829007	8307.371645829007	8307.371645829007	8307.371645829007	8307.371645829007	8307.371645829007	8307.371645829007	8307.371645829007	8307.371645829007	8307.371645829007	8307.371645829007
8307.371645829007	8307.371645829007	8307.371645829007	8307.371645829007	8307.371645829007	8307.371645829007	8307.371645829007	8307.371645829007	8307.371645829007	8307.371645829007	8307.371645829007	8307.371645829007	8307.371645829007	8307.371645829007	8307.371645829007	8307.371645829007	8307.371645829007	8307.371645829007	8307.371645829007	8307.371645829007	8307.371645829007	8307.371645829007	8307.371645829007	8307.371645829007	8307.371645829007	8307.371645829007	8307.371645829007	8307.371645829007	8307.371645829007	8307.371645829007
8307.371645829007	8307.371645829007	8307.371645829007	8307.371645829007	8307.371645829007	8307.371645829007	8307.371645829007	8307.371645829007	8307.371645829007	8307.371645829007	8307.371645829007	8307.371645829007	8307.371645829007	8307.371645829007	8307.371645829007	8307.371645829007	8307.371645829007	8307.371645829007	8307.371645829007	8307.371645829007	8307.371645829007	8307.371645829007	8307.371645829007	8307.371645829007	8307.371645829007	8307.371645829007	8307.371645829007	8307.371645829007	8307.371645829007	8307.371645829007
8267.067043706871	8267.067043706871	8267.067043706871	8267.067043706871	8267.067043706871	8267.067043706871	8267.067043706871	8267.067043706871	8267.067043706871	8267.067043706871	8267.067043706871	8267.067043706871	8267.067043706871	8267.067043706871	8267.067043706871	8267.067043706871	8267.067043706871	8267.067043706871	8267.067043706871	8267.067043706871	8267.067043706871	8267.067043706871	8267.067043706871	8267.067043706871	8267.067043706871	8267.067043706871	8267.067043706871	8267.067043706871	8267.067043706871	8267.067043706871
8145.563890988478	8145.563890988478	8145.563890988478	8145.563890988478	8145.563890988478	8145.563890988478	8145.563890988478	8145.563890988478	8145.563890988478	8145.563890988478	8145.563890988478	8145.563890988478	8145.563890988478	8145.563890988478	8145.563890988478	8145.563890988478	8145.563890988478	8145.563890988478	8145.563890988478	8145.563890988478	8145.563890988478	8145.563890988478	8145.563890988478	8145.563890988478	8145.563890988478	8145.563890988478	8145.563890988478	8145.563890988478	8145.563890988478	8145.563890988478
7634.870931912613	7634.870931912613	7634.870931912613	7634.870931912613	7634.870931912613	7634.870931912613	7634.870931912613	7634.870931912613	7634.870931912613	7634.870931912613	7634.870931912613	7634.870931912613	7634.870931912613	7634.870931912613	7634.870931912613	7634.870931912613	7634.870931912613	7634.870931912613	7634.870931912613	7634.870931912613	7634.870931912613	7634.870931912613	7634.870931912613	7634.870931912613	7634.870931912613	7634.870931912613	7634.870931912613	7634.870931912613	7634.870931912613	7634.870931912613
7262.385683602518	7262.385683602518	7262.385683602518	7262.385683602518	7262.385683602518	7262.385683602518	7262.385683602518	7262.385683602518	7262.385683602518	7262.385683602518	7262.385683602518	7262.385683602518	7262.385683602518	7262.385683602518	7262.385683602518	7262.385683602518	7262.385683602518	7262.385683602518	7262.385683602518	7262.385683602518	7262.385683602518	7262.385683602518	7262.385683602518	7262.385683602518	7262.385683602518	7262.385683602518	7262.385683602518	7262.385683602518	7262.385683602518	7262.385683602518
7262.385683602518	7262.385683602518	7262.385683602518	7262.385683602518	7262.385683602518	7262.385683602518	7262.385683602518	7262.385683602518	7262.385683602518	7262.385683602518	7262.385683602518	7262.385683602518	7262.385683602518	7262.385683602518	7262.385683602518	7262.385683602518	7262.385683602518	7262.385683602518	7262.385683602518	7262.385683602518	7262.385683602518	7262.385683602518	7262.385683602518	7262.385683602518	7262.385683602518	7262.385683602518	7262.385683602518	7262.385683602518	7262.385683602518	7262.385683602518
6700.777684657455	6700.777684657455	6700.777684657455	6700.777684657455	6700.777684657455	6700.777684657455	6700.777684657455	6700.777684657455	6700.777684657455	6700.777684657455	6700.777684657455	6700.777684657455	6700.777684657455	6700.777684657455	6700.777684657455	6700.777684657455	6700.777684657455	6700.777684657455	6700.777684657455	6700.777684657455	6700.777684657455	6700.777684657455	6700.777684657455	6700.777684657455	6700.777684657455	6700.777684657455	6700.777684657455	6700.777684657455	6700.777684657455	6700.777684657455
6700.777684657455	6700.777684657455	6700.777684657455	6700.777684657455	6700.777684657455	6700.777684657455	6700.777684657455	6700.777684657455	6700.777684657455	6700.777684657455	6700.777684657455	6700.777684657455	6700.777684657455	6700.777684657455	6700.777684657455	6700.777684657455	6700.777684657455	6700.777684657455	6700.777684657455	6700.777684657455	6700.777684657455	6700.777684657455	6700.777684657455	6700.777684657455	6700.777684657455	6700.777684657455	6700.777684657455	6700.777684657455	6700.777684657455	6700.777684657455
6700.777684657455	6700.777684657455	6700.777684657455	6700.777684657455	6700.777684657455	6700.777684657455	6700.777684657455	6700.777684657455	6700.777684657455	6700.777684657455	6700.777684657455	6700.777684657455	6700.777684657455	6700.777684657455	6700.777684657455	6700.777684657455	6700.777684657455	6700.777684657455	6700.777684657455	6700.777684657455	6700.777684657455	6700.777684657455	6700.777684657455	6700.777684657455	6700.777684657455	6700.777684657455	6700.777684657455	6700.777684657455	6700.777684657455	6700.777684657455
6700.777684657455	6700.777684657455	6700.777684657455	6700.777684657455	6700.777684657455	6700.777684657455	6700.777684657455	6700.777684657455	6700.777684657455	6700.777684657455	6700.777684657455	6700.777684657455	6700.777684657455	6700.777684657455	6700.777684657455	6700.777684657455	6700.777684657455	6700.777684657455	6700.777684657455	6700.777684657455	6700.777684657455	6700.777684657455	6700.777684657455	6700.777684657455	6700.777684657455	6700.777684657455	6700.777684657455	6700.777684657455	6700.777684657455	6700.777684657455
6444.540904769807	6444.540904769807	6444.540904769807	6444.540904769807	6444.540904769807	6444.540904769807	6444.540904769807	6444.540904769807	6444.540904769807	6444.540904769807	6444.540904769807	6444.540904769807	6444.540904769807	6444.540904769807	6444.540904769807	6444.540904769807	6444.540904769807	6444.540904769807	6444.540904769807	6444.540904769807	6444.540904769807	6444.540904769807	6444.540904769807	6444.540904769807	6444.540904769807	6444.540904769807	6444.540904769807	6444.540904769807	6444.540904769807	6444.540904769807
6444.540904769807	6444.540904769807	6444.540904769807	6444.540904769807	6444.540904769807	6444.540904769807	6444.540904769807	6444.540904769807	6444.540904769807	6444.540904769807	6444.540904769807	6444.540904769807	6444.540904769807	6444.540904769807	6444.540904769807	6444.540904769807	6444.540904769807	6444.540904769807	6444.540904769807	6444.540904769807	6444.540904769807	6444.540904769807	6444.540904769807	6444.540904769807	6444.540904769807	6444.540904769807	6444.540904769807	6444.540904769807	6444.540904769807	6444.540904769807
5896.493016737658	5896.493016737658	5896.493016737658	5896.493016737658	5896.493016737658	5896.493016737658	5896.493016737658	5896.493016737658	5896.493016737658	5896.493016737658	5896.493016737658	5896.493016737658	5896.493016737658	5896.493016737658	5896.493016737658	5896.493016737658	5896.493016737658	5896.493016737658	5896.493016737658	5896.493016737658	5896.493016737658	5896.493016737658	5896.493016737658	5896.493016737658	5896.493016737658	5896.493016737658	5896.493016737658	5896.493016737658	5896.493016737658	5896.493016737658
5896.493016737658	5896.493016737658	5896.493016737658	5896.493016737658	5896.493016737658	5896.493016737658	5896.493016737658	5896.493016737658	5896.493016737658	5896.493016737658	5896.493016737658	5896.493016737658	5896.493016737658	5896.493016737658	5896.493016737658	5896.493016737658	5896.493016737658	5896.493016737658	5896.493016737658	5896.493016737658	5896.493016737658	5896.493016737658	5896.493016737658	5896.493016737658	5896.493016737658	5896.493016737658	5896.493016737658	5896.493016737658	5896.493016737658	5896.493016737658
5896.493016737658	5896.493016737658	5896.493016737658	5896.493016737658	5896.493016737658	5896.493016737658	5896.493016737658	5896.493016737658	5896.493016737658	5896.493016737658	5896.493016737658	5896.493016737658	5896.493016737658	5896.493016737658	5896.493016737658	5896.493016737658	5896.493016737658	5896.493016737658	5896.493016737658	5896.493016737658	5896.493016737658	5896.493016737658	5896.493016737658	5896.493016737658	5896.493016737658	5896.493016737658	5896.493016737658	5896.493016737658	5896.493016737658	5896.493016737658
5869.024533191139	5869.024533191139	5869.024533191139	5869.024533191139	5869.024533191139	5869.024533191139	5869.024533191139	5869.024533191139	5869.024533191139	5869.024533191139	5869.024533191139	5869.024533191139	5869.024533191139	5869.024533191139	5869.024533191139	5869.024533191139	5869.024533191139	5869.024533191139	5869.024533191139	5869.024533191139	5869.024533191139	5869.024533191139	5869.024533191139	5869.024533191139	5869.024533191139	5869.024533191139	5869.024533191139	5869.024533191139	5869.024533191139	5869.024533191139
5869.024533191139	5869.024533191139	5869.024533191139	5869.024533191139	5869.024533191139	5869.024533191139	5869.024533191139	5869.024533191139	5869.024533191139	5869.024533191139	5869.024533191139	5869.024533191139	5869.024533191139	5869.024533191139	5869.024533191139	5869.024533191139	5869.024533191139	5869.024533191139	5869.024533191139	5869.024533191139	5869.024533191139	5869.024533191139	5869.024533191139	5869.024533191139	5869.024533191139	5869.024533191139	5869.024533191139	5869.024533191139	5869.024533191139	5869.024533191139
5865.019177098114	5865.019177098114	5865.019177098114	5865.019177098114	5865.019177098114	5865.019177098114	5865.019177098114	5865.019177098114	5865.019177098114	5865.019177098114	5865.019177098114	5865.019177098114	5865.019177098114	5865.019177098114	5865.019177098114	5865.019177098114	5865.019177098114	5865.019177098114	5865.019177098114	5865.019177098114	5865.019177098114	5865.019177098114	5865.019177098114	5865.019177098114	5865.019177098114	5865.019177098114	5865.019177098114	5865.019177098114	5865.019177098114	5865.019177098114
5831.01323398574	5831.01323398574	5831.01323398574	5831.01323398574	5831.01323398574	5831.01323398574	5831.01323398574	5831.01323398574	5831.01323398574	5831.01323398574	5831.01323398574	5831.01323398574	5831.01323398574	5831.01323398574	5831.01323398574	5831.01323398574	5831.01323398574	5831.01323398574	5831.01323398574	5831.01323398574	5831.01323398574	5831.01323398574	5831.01323398574	5831.01323398574	5831.01323398574	5831.01323398574	5831.01323398574	5831.01323398574	5831.01323398574	5831.01323398574
5831.01323398574	5831.01323398574	5831.01323398574	5831.01323398574	5831.01323398574	5831.01323398574	5831.01323398574	5831.01323398574	5831.01323398574	5831.01323398574	5831.01323398574	5831.01323398574	5831.01323398574	5831.01323398574	5831.01323398574	5831.01323398574	5831.01323398574	5831.01323398574	5831.01323398574	5831.01323398574	5831.01323398574	5831.01323398574	5831.01323398574	5831.01323398574	5831.01323398574	5831.01323398574	5831.01323398574	5831.01323398574	5831.01323398574	5831.01323398574
5598.560641208446	5598.560641208446	5598.560641208446	5598.560641208446	5598.560641208446	5598.560641208446	5598.560641208446	5598.560641208446	5598.560641208446	5598.560641208446	5598.560641208446	5598.560641208446	5598.560641208446	5598.560641208446	5598.560641208446	5598.560641208446	5598.560641208446	5598.560641208446	5598.560641208446	5598.560641208446	5598.560641208446	5598.560641208446	5598.560641208446	5598.560641208446	5598.560641208446	5598.560641208446	5598.560641208446	5598.560641208446	5598.560641208446	5598.560641208446
5562.835816300078	5562.835816300078	5562.835816300078	5562.835816300078	5562.835816300078	5562.835816300078	5562.835816300078	5562.835816300078	5562.835816300078	5562.835816300078	5562.835816300078	5562.835816300078	5562.835816300078	5562.835816300078	5562.835816300078	5562.835816300078	5562.835816300078	5562.835816300078	5562.835816300078	5562.835816300078	5562.835816300078	5562.835816300078	5562.835816300078	5562.835816300078	5562.835816300078	5562.835816300078	5562.835816300078	5562.835816300078	5562.835816300078	5562.835816300078
5562.456626163746	5562.456626163746	5562.456626163746	5562.456626163746	5562.456626163746	5562.456626163746	5562.456626163746	5562.456626163746	5562.456626163746	5562.456626163746	5562.456626163746	5562.456626163746	5562.456626163746	5562.456626163746	5562.456626163746	5562.456626163746	5562.456626163746	5562.456626163746	5562.456626163746	5562.456626163746	5562.456626163746	5562.456626163746	5562.456626163746	5562.456626163746	5562.456626163746	5562.456626163746	5562.456626163746	5562.456626163746	5562.456626163746	5562.456626163746
5015.6286078760395	5015.6286078760395	5015.6286078760395	5015.6286078760395	5015.6286078760395	5015.6286078760395	5015.6286078760395	5015.6286078760395	5015.6286078760395	5015.6286078760395	5015.6286078760395	5015.6286078760395	5015.6286078760395	5015.6286078760395	5015.6286078760395	5015.6286078760395	5015.6286078760395	5015.6286078760395	5015.6286078760395	5015.6286078760395	5015.6286078760395	5015.6286078760395	5015.6286078760395	5015.6286078760395	5015.6286078760395	5015.6286078760395	5015.6286078760395	5015.6286078760395	5015.6286078760395	5015.6286078760395
5015.6286078760395	5015.6286078760395	5015.6286078760395	5015.6286078760395	5015.6286078760395	5015.6286078760395	5015.6286078760395	5015.6286078760395	5015.6286078760395	5015.6286078760395	5015.6286078760395	5015.6286078760395	5015.6286078760395	5015.6286078760395	5015.6286078760395	5015.6286078760395	5015.6286078760395	5015.6286078760395	5015.6286078760395	5015.6286078760395	5015.6286078760395	5015.6286078760395	5015.6286078760395	5015.6286078760395	5015.6286078760395	5015.6286078760395	5015.6286078760395	5015.6286078760395	5015.6286078760395	5015.6286078760395
4809.58554482088	4809.58554482088	4809.58554482088	4809.58554482088	4809.58554482088	4809.58554482088	4809.58554482088	4809.58554482088	4809.58554482088	4809.58554482088	4809.58554482088	4809.58554482088	4809.58554482088	4809.58554482088	4809.58554482088	4809.58554482088	4809.58554482088	4809.58554482088	4809.58554482088	4809.58554482088	4809.58554482088	4809.58554482088	4809.58554482088	4809.58554482088	4809.58554482088	4809.58554482088	4809.58554482088	4809.58554482088	4809.58554482088	4809.58554482088
4809.58554482088	4809.58554482088	4809.58554482088	4809.58554482088	4809.58554482088	4809.58554482088	4809.58554482088	4809.58554482088	4809.58554482088	4809.58554482088	4809.58554482088	4809.58554482088	4809.58554482088	4809.58554482088	4809.58554482088	4809.58554482088	4809.58554482088	4809.58554482088	4809.58554482088	4809.58554482088	4809.58554482088	4809.58554482088	4809.58554482088	4809.58554482088	4809.58554482088	4809.58554482088	4809.58554482088	4809.58554482088	4809.58554482088	4809.58554482088
4809.58554482088	4809.58554482088	4809.58554482088	4809.58554482088	4809.58554482088	4809.58554482088	4809.58554482088	4809.58554482088	4809.58554482088	4809.58554482088	4809.58554482088	4809.58554482088	4809.58554482088	4809.58554482088	4809.58554482088	4809.58554482088	4809.58554482088	4809.58554482088	4809.58554482088	4809.58554482088	4809.58554482088	4809.58554482088	4809.58554482088	4809.58554482088	4809.58554482088	4809.58554482088	4809.58554482088	4809.58554482088	4809.58554482088	4809.58554482088
4734.823066941014	4734.823066941014	4734.823066941014	4734.823066941014	4734.823066941014	4734.823066941014	4734.823066941014	4734.823066941014	4734.823066941014	4734.823066941014	4734.823066941014	4734.823066941014	4734.823066941014	4734.823066941014	4734.823066941014	4734.823066941014	4734.823066941014	4734.823066941014	4734.823066941014	4734.823066941014	4734.823066941014	4734.823066941014	4734.823066941014	4734.823066941014	4734.823066941014	4734.823066941014	4734.823066941014	4734.823066941014	4734.823066941014	4734.823066941014
4734.823066941014	4734.823066941014	4734.823066941014	4734.823066941014	4734.823066941014	4734.823066941014	4734.823066941014	4734.823066941014	4734.823066941014	4734.823066941014	4734.823066941014	4734.823066941014	4734.823066941014	4734.823066941014	4734.823066941014	4734.823066941014	4734.823066941014	4734.823066941014	4734.823066941014	4734.823066941014	4734.823066941014	4734.823066941014	4734.823066941014	4734.823066941014	4734.823066941014	4734.823066941014	4734.823066941014	4734.823066941014	4734.823066941014	4734.823066941014
4035.025597443745	4035.025597443745	4035.025597443745	4035.025597443745	4035.025597443745	4035.025597443745	4035.025597443745	4035.025597443745	4035.025597443745	4035.025597443745	4035.025597443745	4035.025597443745	4035.025597443745	4035.025597443745	4035.025597443745	4035.025597443745	4035.025597443745	4035.025597443745	4035.025597443745	4035.025597443745	4035.025597443745	4035.025597443745	4035.025597443745	4035.025597443745	4035.025597443745	4035.025597443745	4035.025597443745	4035.025597443745	4035.025597443745	4035.025597443745
4035.025597443745	4035.025597443745	4035.025597443745	4035.025597443745	4035.025597443745	4035.025597443745	4035.025597443745	4035.025597443745	4035.025597443745	4035.025597443745	4035.025597443745	4035.025597443745	4035.025597443745	4035.025597443745	4035.025597443745	4035.025597443745	4035.025597443745	4035.025597443745	4035.025597443745	4035.025597443745	4035.025597443745	4035.025597443745	4035.025597443745	4035.025597443745	4035.025597443745	4035.025597443745	4035.025597443745	4035.025597443745	4035.025597443745	4035.025597443745
4035.025597443745	4035.025597443745	4035.025597443745	4035.025597443745	4035.025597443745	4035.025597443745	4035.025597443745	4035.025597443745	4035.025597443745	4035.025597443745	4035.025597443745	4035.025597443745	4035.025597443745	4035.025597443745	4035.025597443745	4035.025597443745	4035.025597443745	4035.025597443745	4035.025597443745	4035.025597443745	4035.025597443745	4035.025597443745	4035.025597443745	4035.025597443745	4035.025597443745	4035.025597443745	4035.025597443745	4035.025597443745	4035.025597443745	4035.025597443745
4035.025597443745	4035.025597443745	4035.025597443745	4035.025597443745	4035.025597443745	4035.025597443745	4035.025597443745	4035.025597443745	4035.025597443745	4035.025597443745	4035.025597443745	4035.025597443745	4035.025597443745	4035.025597443745	4035.025597443745	4035.025597443745	4035.025597443745	4035.025597443745	4035.025597443745	4035.025597443745	4035.025597443745	4035.025597443745	4035.025597443745	4035.025597443745	4035.025597443745	4035.025597443745	4035.025597443745	4035.025597443745	4035.025597443745	4035.025597443745
4035.025597443745	4035.025597443745	4035.025597443745	4035.025597443745	4035.025597443745	4035.025597443745	4035.025597443745	4035.025597443745	4035.025597443745	4035.025597443745	4035.025597443745	4035.025597443745	4035.025597443745	4035.025597443745	4035.025597443745	4035.025597443745	4035.025597443745	4035.025597443745	4035.025597443745	4035.025597443745	4035.025597443745	4035.025597443745	4035.025597443745	4035.025597443745	4035.025597443745	4035.025597443745	4035.025597443745	4035.025597443745	4035.025597443745	4035.025597443745
4035.025597443745	4035.025597443745	4035.025597443745	4035.025597443745	4035.025597443745	4035.025597443745	4035.025597443745	4035.025597443745	4035.025597443745	4035.025597443745	4035.025597443745	4035.025597443745	4035.025597443745	4035.025597443745	4035.025597443745	4035.025597443745	4035.025597443745	4035.025597443745	4035.025597443745	4035.025597443745	4035.025597443745	4035.025597443745	4035.025597443745	4035.025597443745	4035.025597443745	4035.025597443745	4035.025597443745	4035.025597443745	4035.025597443745	4035.025597443745
4035.025597443745	4035.025597443745	4035.025597443745	4035.025597443745	4035.025597443745	4035.025597443745	4035.025597443745	4035.025597443745	4035.025597443745	4035.025597443745	4035.025597443745	4035.025597443745	4035.025597443745	4035.025597443745	4035.025597443745	4035.025597443745	4035.025597443745	4035.025597443745	4035.025597443745	4035.025597443745	4035.025597443745	4035.025597443745	4035.025597443745	4035.025597443745	4035.025597443745	4035.025597443745	4035.025597443745	4035.025597443745	4035.025597443745	4035.025597443745
4035.025597443745	4035.025597443745	4035.025597443745	4035.025597443745	4035.025597443745	4035.025597443745	4035.025597443745	4035.025597443745	4035.025597443745	4035.025597443745	4035.025597443745	4035.025597443745	4035.025597443745	4035.025597443745	4035.025597443745	4035.025597443745	4035.025597443745	4035.025597443745	4035.025597443745	4035.025597443745	4035.025597443745	4035.025597443745	4035.025597443745	4035.025597443745	4035.025597443745	4035.025597443745	4035.025597443745	4035.025597443745	4035.025597443745	4035.025597443745
3966.3982265404834	3966.3982265404834	3966.3982265404834	3966.3982265404834	3966.3982265404834	3966.3982265404834	3966.3982265404834	3966.3982265404834	3966.3982265404834	3966.3982265404834	3966.3982265404834	3966.3982265404834	3966.3982265404834	3966.3982265404834	3966.3982265404834	3966.3982265404834	3966.3982265404834	3966.3982265404834	3966.3982265404834	3966.3982265404834	3966.3982265404834	3966.3982265404834	3966.3982265404834	3966.3982265404834	3966.3982265404834	3966.3982265404834	3966.3982265404834	3966.3982265404834	3966.3982265404834	3966.3982265404834
3966.3982265404834	3966.3982265404834	3966.3982265404834	3966.3982265404834	3966.3982265404834	3966.3982265404834	3966.3982265404834	3966.3982265404834	3966.3982265404834	3966.3982265404834	3966.3982265404834	3966.3982265404834	3966.3982265404834	3966.3982265404834	3966.3982265404834	3966.3982265404834	3966.3982265404834	3966.3982265404834	3966.3982265404834	3966.3982265404834	3966.3982265404834	3966.3982265404834	3966.3982265404834	3966.3982265404834	3966.3982265404834	3966.3982265404834	3966.3982265404834	3966.3982265404834	3966.3982265404834	3966.3982265404834
3904.8027952635503	3904.8027952635503	3904.8027952635503	3904.8027952635503	3904.8027952635503	3904.8027952635503	3904.8027952635503	3904.8027952635503	3904.8027952635503	3904.8027952635503	3904.8027952635503	3904.8027952635503	3904.8027952635503	3904.8027952635503	3904.8027952635503	3904.8027952635503	3904.8027952635503	3904.8027952635503	3904.8027952635503	3904.8027952635503	3904.8027952635503	3904.8027952635503	3904.8027952635503	3904.8027952635503	3904.8027952635503	3904.8027952635503	3904.8027952635503	3904.8027952635503	3904.8027952635503	3904.8027952635503
3904.8027952635503	3904.8027952635503	3904.8027952635503	3904.8027952635503	3904.8027952635503	3904.8027952635503	3904.8027952635503	3904.8027952635503	3904.8027952635503	3904.8027952635503	3904.8027952635503	3904.8027952635503	3904.8027952635503	3904.8027952635503	3904.8027952635503	3904.8027952635503	3904.8027952635503	3904.8027952635503	3904.8027952635503	3904.8027952635503	3904.8027952635503	3904.8027952635503	3904.8027952635503	3904.8027952635503	3904.8027952635503	3904.8027952635503	3904.8027952635503	3904.8027952635503	3904.8027952635503	3904.8027952635503
3904.8027952635503	3904.8027952635503	3904.8027952635503	3904.8027952635503	3904.8027952635503	3904.8027952635503	3904.8027952635503	3904.8027952635503	3904.8027952635503	3904.8027952635503	3904.8027952635503	3904.8027952635503	3904.8027952635503	3904.8027952635503	3904.8027952635503	3904.8027952635503	3904.8027952635503	3904.8027952635503	3904.8027952635503	3904.8027952635503	3904.8027952635503	3904.8027952635503	3904.8027952635503	3904.8027952635503	3904.8027952635503	3904.8027952635503	3904.8027952635503	3904.8027952635503	3904.8027952635503	3904.8027952635503
3904.8027952635503	3904.8027952635503	3904.8027952635503	3904.8027952635503	3904.8027952635503	3904.8027952635503	3904.8027952635503	3904.8027952635503	3904.8027952635503	3904.8027952635503	3904.8027952635503	3904.8027952635503	3904.8027952635503	3904.8027952635503	3904.8027952635503	3904.8027952635503	3904.8027952635503	3904.8027952635503	3904.8027952635503	3904.8027952635503	3904.8027952635503	3904.8027952635503	3904.8027952635503	3904.8027952635503	3904.8027952635503	3904.8027952635503	3904.8027952635503	3904.8027952635503	3904.8027952635503	3904.8027952635503
3904.8027952635503	3904.8027952635503	3904.8027952635503	3904.8027952635503	3904.8027952635503	3904.8027952635503	3904.8027952635503	3904.8027952635503	3904.8027952635503	3904.8027952635503	3904.8027952635503	3904.8027952635503	3904.8027952635503	3904.8027952635503	3904.8027952635503	3904.8027952635503	3904.8027952635503	3904.8027952635503	3904.8027952635503	3904.8027952635503	3904.8027952635503	3904.8027952635503	3904.8027952635503	3904.8027952635503	3904.8027952635503	3904.8027952635503	3904.8027952635503	3904.8027952635503	3904.8027952635503	3904.8027952635503
3904.8027952635503	3904.8027952635503	3904.8027952635503	3904.8027952635503	3904.8027952635503	3904.8027952635503	3904.8027952635503	3904.8027952635503	3904.8027952635503	3904.8027952635503	3904.8027952635503	3904.8027952635503	3904.8027952635503	3904.8027952635503	3904.8027952635503	3904.8027952635503	3904.8027952635503	3904.8027952635503	3904.8027952635503	3904.8027952635503	3904.8027952635503	3904.8027952635503	3904.8027952635503	3904.8027952635503	3904.8027952635503	3904.8027952635503	3904.8027952635503	3904.8027952635503	3904.8027952635503	3904.8027952635503
3904.8027952635503	3904.8027952635503	3904.8027952635503	3904.8027952635503	3904.8027952635503	3904.8027952635503	3904.8027952635503	3904.8027952635503	3904.8027952635503	3904.8027952635503	3904.8027952635503	3904.8027952635503	3904.8027952635503	3904.8027952635503	3904.8027952635503	3904.8027952635503	3904.8027952635503	3904.8027952635503	3904.8027952635503	3904.8027952635503	3904.8027952635503	3904.8027952635503	3904.8027952635503	3904.8027952635503	3904.8027952635503	3904.8027952635503	3904.8027952635503	3904.8027952635503	3904.8027952635503	3904.8027952635503
3772.899189090158	3772.899189090158	3772.899189090158	3772.899189090158	3772.899189090158	3772.899189090158	3772.899189090158	3772.899189090158	3772.899189090158	3772.899189090158	3772.899189090158	3772.899189090158	3772.899189090158	3772.899189090158	3772.899189090158	3772.899189090158	3772.899189090158	3772.899189090158	3772.899189090158	3772.899189090158	3772.899189090158	3772.899189090158	3772.899189090158	3772.899189090158	3772.899189090158	3772.899189090158	3772.899189090158	3772.899189090158	3772.899189090158	3772.899189090158
3772.899189090158	3772.899189090158	3772.899189090158	3772.899189090158	3772.899189090158	3772.899189090158	3772.899189090158	3772.899189090158	3772.899189090158	3772.899189090158	3772.899189090158	3772.899189090158	3772.899189090158	3772.899189090158	3772.899189090158	3772.899189090158	3772.899189090158	3772.899189090158	3772.899189090158	3772.899189090158	3772.899189090158	3772.899189090158	3772.899189090158	3772.899189090158	3772.899189090158	3772.899189090158	3772.899189090158	3772.899189090158	3772.899189090158	3772.899189090158
3483.160783049507	3483.160783049507	3483.160783049507	3483.160783049507	3483.160783049507	3483.160783049507	3483.160783049507	3483.160783049507	3483.160783049507	3483.160783049507	3483.160783049507	3483.160783049507	3483.160783049507	3483.160783049507	3483.160783049507	3483.160783049507	3483.160783049507	3483.160783049507	3483.160783049507	3483.160783049507	3483.160783049507	3483.160783049507	3483.160783049507	3483.160783049507	3483.160783049507	3483.160783049507	3483.160783049507	3483.160783049507	3483.160783049507	3483.160783049507
3483.160783049507	3483.160783049507	3483.160783049507	3483.160783049507	3483.160783049507	3483.160783049507	3483.160783049507	3483.160783049507	3483.160783049507	3483.160783049507	3483.160783049507	3483.160783049507	3483.160783049507	3483.160783049507	3483.160783049507	3483.160783049507	3483.160783049507	3483.160783049507	3483.160783049507	3483.160783049507	3483.160783049507	3483.160783049507	3483.160783049507	3483.160783049507	3483.160783049507	3483.160783049507	3483.160783049507	3483.160783049507	3483.160783049507	3483.160783049507
3483.160783049507	3483.160783049507	3483.160783049507	3483.160783049507	3483.160783049507	3483.160783049507	3483.160783049507	3483.160783049507	3483.160783049507	3483.160783049507	3483.160783049507	3483.160783049507	3483.160783049507	3483.160783049507	3483.160783049507	3483.160783049507	3483.160783049507	3483.160783049507	3483.160783049507	3483.160783049507	3483.160783049507	3483.160783049507	3483.160783049507	3483.160783049507	3483.160783049507	3483.160783049507	3483.160783049507	3483.160783049507	3483.160783049507	3483.160783049507
3447.911317840092	3447.911317840092	3447.911317840092	3447.911317840092	3447.911317840092	3447.911317840092	3447.911317840092	3447.911317840092	3447.911317840092	3447.911317840092	3447.911317840092	3447.911317840092	3447.911317840092	3447.911317840092	3447.911317840092	3447.911317840092	3447.911317840092	3447.911317840092	3447.911317840092	3447.911317840092	3447.911317840092	3447.911317840092	3447.911317840092	3447.911317840092	3447.911317840092	3447.911317840092	3447.911317840092	3447.911317840092	3447.911317840092	3447.911317840092
3447.911317840092	3447.911317840092	3447.911317840092	3447.911317840092	3447.911317840092	3447.911317840092	3447.911317840092	3447.911317840092	3447.911317840092	3447.911317840092	3447.911317840092	3447.911317840092	3447.911317840092	3447.911317840092	3447.911317840092	3447.911317840092	3447.911317840092	3447.911317840092	3447.911317840092	3447.911317840092	3447.911317840092	3447.911317840092	3447.911317840092	3447.911317840092	3447.911317840092	3447.911317840092	3447.911317840092	3447.911317840092	3447.911317840092	3447.911317840092
3447.911317840092	3447.911317840092	3447.911317840092	3447.911317840092	3447.911317840092	3447.911317840092	3447.911317840092	3447.911317840092	3447.911317840092	3447.911317840092	3447.911317840092	3447.911317840092	3447.911317840092	3447.911317840092	3447.911317840092	3447.911317840092	3447.911317840092	3447.911317840092	3447.911317840092	3447.911317840092	3447.911317840092	3447.911317840092	3447.911317840092	3447.911317840092	3447.911317840092	3447.911317840092	3447.911317840092	3447.911317840092	3447.911317840092	3447.911317840092
3447.911317840092	3447.911317840092	3447.911317840092	3447.911317840092	3447.911317840092	3447.911317840092	3447.911317840092	3447.911317840092	3447.911317840092	3447.911317840092	3447.911317840092	3447.911317840092	3447.911317840092	3447.911317840092	3447.911317840092	3447.911317840092	3447.911317840092	3447.911317840092	3447.911317840092	3447.911317840092	3447.911317840092	3447.911317840092	3447.911317840092	3447.911317840092	3447.911317840092	3447.911317840092	3447.911317840092	3447.911317840092	3447.911317840092	3447.911317840092
3447.911317840092	3447.911317840092	3447.911317840092	3447.911317840092	3447.911317840092	3447.911317840092	3447.911317840092	3447.911317840092	3447.911317840092	3447.911317840092	3447.911317840092	3447.911317840092	3447.911317840092	3447.911317840092	3447.911317840092	3447.911317840092	3447.911317840092	3447.911317840092	3447.911317840092	3447.911317840092	3447.911317840092	3447.911317840092	3447.911317840092	3447.911317840092	3447.911317840092	3447.911317840092	3447.911317840092	3447.911317840092	3447.911317840092	3447.911317840092
3311.4701417075853	3311.4701417075853	3311.4701417075853	3311.4701417075853	3311.4701417075853	3311.4701417075853	3311.4701417075853	3311.4701417075853	3311.4701417075853	3311.4701417075853	3311.4701417075853	3311.4701417075853	3311.4701417075853	3311.4701417075853	3311.4701417075853	3311.4701417075853	3311.4701417075853	3311.4701417075853	3311.4701417075853	3311.4701417075853	3311.4701417075853	3311.4701417075853	3311.4701417075853	3311.4701417075853	3311.4701417075853	3311.4701417075853	3311.4701417075853	3311.4701417075853	3311.4701417075853	3311.4701417075853
3311.4701417075853	3311.4701417075853	3311.4701417075853	3311.4701417075853	3311.4701417075853	3311.4701417075853	3311.4701417075853	3311.4701417075853	3311.4701417075853	3311.4701417075853	3311.4701417075853	3311.4701417075853	3311.4701417075853	3311.4701417075853	3311.4701417075853	3311.4701417075853	3311.4701417075853	3311.4701417075853	3311.4701417075853	3311.4701417075853	3311.4701417075853	3311.4701417075853	3311.4701417075853	3311.4701417075853	3311.4701417075853	3311.4701417075853	3311.4701417075853	3311.4701417075853	3311.4701417075853	3311.4701417075853
3311.4701417075853	3311.4701417075853	3311.4701417075853	3311.4701417075853	3311.4701417075853	3311.4701417075853	3311.4701417075853	3311.4701417075853	3311.4701417075853	3311.4701417075853	3311.4701417075853	3311.4701417075853	3311.4701417075853	3311.4701417075853	3311.4701417075853	3311.4701417075853	3311.4701417075853	3311.4701417075853	3311.4701417075853	3311.4701417075853	3311.4701417075853	3311.4701417075853	3311.4701417075853	3311.4701417075853	3311.4701417075853	3311.4701417075853	3311.4701417075853	3311.4701417075853	3311.4701417075853	3311.4701417075853
3311.4701417075853	3311.4701417075853	3311.4701417075853	3311.4701417075853	3311.4701417075853	3311.4701417075853	3311.4701417075853	3311.4701417075853	3311.4701417075853	3311.4701417075853	3311.4701417075853	3311.4701417075853	3311.4701417075853	3311.4701417075853	3311.4701417075853	3311.4701417075853	3311.4701417075853	3311.4701417075853	3311.4701417075853	3311.4701417075853	3311.4701417075853	3311.4701417075853	3311.4701417075853	3311.4701417075853	3311.4701417075853	3311.4701417075853	3311.4701417075853	3311.4701417075853	3311.4701417075853	3311.4701417075853
3311.4701417075853	3311.4701417075853	3311.4701417075853	3311.4701417075853	3311.4701417075853	3311.4701417075853	3311.4701417075853	3311.4701417075853	3311.4701417075853	3311.4701417075853	3311.4701417075853	3311.4701417075853	3311.4701417075853	3311.4701417075853	3311.4701417075853	3311.4701417075853	3311.4701417075853	3311.4701417075853	3311.4701417075853	3311.4701417075853	3311.4701417075853	3311.4701417075853	3311.4701417075853	3311.4701417075853	3311.4701417075853	3311.4701417075853	3311.4701417075853	3311.4701417075853	3311.4701417075853	3311.4701417075853
3311.4701417075853	3311.4701417075853	3311.4701417075853	3311.4701417075853	3311.4701417075853	3311.4701417075853	3311.4701417075853	3311.4701417075853	3311.4701417075853	3311.4701417075853	3311.4701417075853	3311.4701417075853	3311.4701417075853	3311.4701417075853	3311.4701417075853	3311.4701417075853	3311.4701417075853	3311.4701417075853	3311.4701417075853	3311.4701417075853	3311.4701417075853	3311.4701417075853	3311.4701417075853	3311.4701417075853	3311.4701417075853	3311.4701417075853	3311.4701417075853	3311.4701417075853	3311.4701417075853	3311.4701417075853
3311.4701417075853	3311.4701417075853	3311.4701417075853	3311.4701417075853	3311.4701417075853	3311.4701417075853	3311.4701417075853	3311.4701417075853	3311.4701417075853	3311.4701417075853	3311.4701417075853	3311.4701417075853	3311.4701417075853	3311.4701417075853	3311.4701417075853	3311.4701417075853	3311.4701417075853	3311.4701417075853	3311.4701417075853	3311.4701417075853	3311.4701417075853	3311.4701417075853	3311.4701417075853	3311.4701417075853	3311.4701417075853	3311.4701417075853	3311.4701417075853	3311.4701417075853	3311.4701417075853	3311.4701417075853
3311.4701417075853	3311.4701417075853	3311.4701417075853	3311.4701417075853	3311.4701417075853	3311.4701417075853	3311.4701417075853	3311.4701417075853	3311.4701417075853	3311.4701417075853	3311.4701417075853	3311.4701417075853	3311.4701417075853	3311.4701417075853	3311.4701417075853	3311.4701417075853	3311.4701417075853	3311.4701417075853	3311.4701417075853	3311.4701417075853	3311.4701417075853	3311.4701417075853	3311.4701417075853	3311.4701417075853	3311.4701417075853	3311.4701417075853	3311.4701417075853	3311.4701417075853	3311.4701417075853	3311.4701417075853
3311.4701417075853	3311.4701417075853	3311.4701417075853	3311.4701417075853	3311.4701417075853	3311.4701417075853	3311.4701417075853	3311.4701417075853	3311.4701417075853	3311.4701417075853	3311.4701417075853	3311.4701417075853	3311.4701417075853	3311.4701417075853	3311.4701417075853	3311.4701417075853	3311.4701417075853	3311.4701417075853	3311.4701417075853	3311.4701417075853	3311.4701417075853	3311.4701417075853	3311.4701417075853	3311.4701417075853	3311.4701417075853	3311.4701417075853	3311.4701417075853	3311.4701417075853	3311.4701417075853	3311.4701417075853
3311.4701417075853	3311.4701417075853	3311.4701417075853	3311.4701417075853	3311.4701417075853	3311.4701417075853	3311.4701417075853	3311.4701417075853	3311.4701417075853	3311.4701417075853	3311.4701417075853	3311.4701417075853	3311.4701417075853	3311.4701417075853	3311.4701417075853	3311.4701417075853	3311.4701417075853	3311.4701417075853	3311.4701417075853	3311.4701417075853	3311.4701417075853	3311.4701417075853	3311.4701417075853	3311.4701417075853	3311.4701417075853	3311.4701417075853	3311.4701417075853	3311.4701417075853	3311.4701417075853	3311.4701417075853
3311.4701417075853	3311.4701417075853	3311.4701417075853	3311.4701417075853	3311.4701417075853	3311.4701417075853	3311.4701417075853	3311.4701417075853	3311.4701417075853	3311.4701417075853	3311.4701417075853	3311.4701417075853	3311.4701417075853	3311.4701417075853	3311.4701417075853	3311.4701417075853	3311.4701417075853	3311.4701417075853	3311.4701417075853	3311.4701417075853	3311.4701417075853	3311.4701417075853	3311.4701417075853	3311.4701417075853	3311.4701417075853	3311.4701417075853	3311.4701417075853	3311.4701417075853	3311.4701417075853	3311.4701417075853
3311.4701417075853	3311.4701417075853	3311.4701417075853	3311.4701417075853	3311.4701417075853	3311.4701417075853	3311.4701417075853	3311.4701417075853	3311.4701417075853	3311.4701417075853	3311.4701417075853	3311.4701417075853	3311.4701417075853	3311.4701417075853	3311.4701417075853	3311.4701417075853	3311.4701417075853	3311.4701417075853	3311.4701417075853	3311.4701417075853	3311.4701417075853	3311.4701417075853	3311.4701417075853	3311.4701417075853	3311.4701417075853	3311.4701417075853	3311.4701417075853	3311.4701417075853	3311.4701417075853	3311.4701417075853
3311.4701417075853	3311.4701417075853	3311.4701417075853	3311.4701417075853	3311.4701417075853	3311.4701417075853	3311.4701417075853	3311.4701417075853	3311.4701417075853	3311.4701417075853	3311.4701417075853	3311.4701417075853	3311.4701417075853	3311.4701417075853	3311.4701417075853	3311.4701417075853	3311.4701417075853	3311.4701417075853	3311.4701417075853	3311.4701417075853	3311.4701417075853	3311.4701417075853	3311.4701417075853	3311.4701417075853	3311.4701417075853	3311.4701417075853	3311.4701417075853	3311.4701417075853	3311.4701417075853	3311.4701417075853
3311.4701417075853	3311.4701417075853	3311.4701417075853	3311.4701417075853	3311.4701417075853	3311.4701417075853	3311.4701417075853	3311.4701417075853	3311.4701417075853	3311.4701417075853	3311.4701417075853	3311.4701417075853	3311.4701417075853	3311.4701417075853	3311.4701417075853	3311.4701417075853	3311.4701417075853	3311.4701417075853	3311.4701417075853	3311.4701417075853	3311.4701417075853	3311.4701417075853	3311.4701417075853	3311.4701417075853	3311.4701417075853	3311.4701417075853	3311.4701417075853	3311.4701417075853	3311.4701417075853	3311.4701417075853
3311.4701417075853	3311.4701417075853	3311.4701417075853	3311.4701417075853	3311.4701417075853	3311.4701417075853	3311.4701417075853	3311.4701417075853	3311.4701417075853	3311.4701417075853	3311.4701417075853	3311.4701417075853	3311.4701417075853	3311.4701417075853	3311.4701417075853	3311.4701417075853	3311.4701417075853	3311.4701417075853	3311.4701417075853	3311.4701417075853	3311.4701417075853	3311.4701417075853	3311.4701417075853	3311.4701417075853	3311.4701417075853	3311.4701417075853	3311.4701417075853	3311.4701417075853	3311.4701417075853	3311.4701417075853
3311.4701417075853	3311.4701417075853	3311.4701417075853	3311.4701417075853	3311.4701417075853	3311.4701417075853	3311.4701417075853	3311.4701417075853	3311.4701417075853	3311.4701417075853	3311.4701417075853	3311.4701417075853	3311.4701417075853	3311.4701417075853	3311.4701417075853	3311.4701417075853	3311.4701417075853	3311.4701417075853	3311.4701417075853	3311.4701417075853	3311.4701417075853	3311.4701417075853	3311.4701417075853	3311.4701417075853	3311.4701417075853	3311.4701417075853	3311.4701417075853	3311.4701417075853	3311.4701417075853	3311.4701417075853
3311.4701417075853	3311.4701417075853	3311.4701417075853	3311.4701417075853	3311.4701417075853	3311.4701417075853	3311.4701417075853	3311.4701417075853	3311.4701417075853	3311.4701417075853	3311.4701417075853	3311.4701417075853	3311.4701417075853	3311.4701417075853	3311.4701417075853	3311.4701417075853	3311.4701417075853	3311.4701417075853	3311.4701417075853	3311.4701417075853	3311.4701417075853	3311.4701417075853	3311.4701417075853	3311.4701417075853	3311.4701417075853	3311.4701417075853	3311.4701417075853	3311.4701417075853	3311.4701417075853	3311.4701417075853
3311.4701417075853	3311.4701417075853	3311.4701417075853	3311.4701417075853	3311.4701417075853	3311.4701417075853	3311.4701417075853	3311.4701417075853	3311.4701417075853	3311.4701417075853	3311.4701417075853	3311.4701417075853	3311.4701417075853	3311.4701417075853	3311.4701417075853	3311.4701417075853	3311.4701417075853	3311.4701417075853	3311.4701417075853	3311.4701417075853	3311.4701417075853	3311.4701417075853	3311.4701417075853	3311.4701417075853	3311.4701417075853	3311.4701417075853	3311.4701417075853	3311.4701417075853	3311.4701417075853	3311.4701417075853
3311.4701417075853	3311.4701417075853	3311.4701417075853	3311.4701417075853	3311.4701417075853	3311.4701417075853	3311.4701417075853	3311.4701417075853	3311.4701417075853	3311.4701417075853	3311.4701417075853	3311.4701417075853	3311.4701417075853	3311.4701417075853	3311.4701417075853	3311.4701417075853	3311.4701417075853	3311.4701417075853	3311.4701417075853	3311.4701417075853	3311.4701417075853	3311.4701417075853	3311.4701417075853	3311.4701417075853	3311.4701417075853	3311.4701417075853	3311.4701417075853	3311.4701417075853	3311.4701417075853	3311.4701417075853
3311.4701417075853	3311.4701417075853	3311.4701417075853	3311.4701417075853	3311.4701417075853	3311.4701417075853	3311.4701417075853	3311.4701417075853	3311.4701417075853	3311.4701417075853	3311.4701417075853	3311.4701417075853	3311.4701417075853	3311.4701417075853	3311.4701417075853	3311.4701417075853	3311.4701417075853	3311.4701417075853	3311.4701417075853	3311.4701417075853	3311.4701417075853	3311.4701417075853	3311.4701417075853	3311.4701417075853	3311.4701417075853	3311.4701417075853	3311.4701417075853	3311.4701417075853	3311.4701417075853	3311.4701417075853
3311.4701417075853	3311.4701417075853	3311.4701417075853	3311.4701417075853	3311.4701417075853	3311.4701417075853	3311.4701417075853	3311.4701417075853	3311.4701417075853	3311.4701417075853	3311.4701417075853	3311.4701417075853	3311.4701417075853	3311.4701417075853	3311.4701417075853	3311.4701417075853	3311.4701417075853	3311.4701417075853	3311.4701417075853	3311.4701417075853	3311.4701417075853	3311.4701417075853	3311.4701417075853	3311.4701417075853	3311.4701417075853	3311.4701417075853	3311.4701417075853	3311.4701417075853	3311.4701417075853	3311.4701417075853
3311.4701417075853	3311.4701417075853	3311.4701417075853	3311.4701417075853	3311.4701417075853	3311.4701417075853	3311.4701417075853	3311.4701417075853	3311.4701417075853	3311.4701417075853	3311.4701417075853	3311.4701417075853	3311.4701417075853	3311.4701417075853	3311.4701417075853	3311.4701417075853	3311.4701417075853	3311.4701417075853	3311.4701417075853	3311.4701417075853	3311.4701417075853	3311.4701417075853	3311.4701417075853	3311.4701417075853	3311.4701417075853	3311.4701417075853	3311.4701417075853	3311.4701417075853	3311.4701417075853	3311.4701417075853
3311.4701417075853	3311.4701417075853	3311.4701417075853	3311.4701417075853	3311.4701417075853	3311.4701417075853	3311.4701417075853	3311.4701417075853	3311.4701417075853	3311.4701417075853	3311.4701417075853	3311.4701417075853	3311.4701417075853	3311.4701417075853	3311.4701417075853	3311.4701417075853	3311.4701417075853	3311.4701417075853	3311.4701417075853	3311.4701417075853	3311.4701417075853	3311.4701417075853	3311.4701417075853	3311.4701417075853	3311.4701417075853	3311.4701417075853	3311.4701417075853	3311.4701417075853	3311.4701417075853	3311.4701417075853
3311.4701417075853	3311.4701417075853	3311.4701417075853	3311.4701417075853	3311.4701417075853	3311.4701417075853	3311.4701417075853	3311.4701417075853	3311.4701417075853	3311.4701417075853	3311.4701417075853	3311.4701417075853	3311.4701417075853	3311.4701417075853	3311.4701417075853	3311.4701417075853	3311.4701417075853	3311.4701417075853	3311.4701417075853	3311.4701417075853	3311.4701417075853	3311.4701417075853	3311.4701417075853	3311.4701417075853	3311.4701417075853	3311.4701417075853	3311.4701417075853	3311.4701417075853	3311.4701417075853	3311.4701417075853
3311.4701417075853	3311.4701417075853	3311.4701417075853	3311.4701417075853	3311.4701417075853	3311.4701417075853	3311.4701417075853	3311.4701417075853	3311.4701417075853	3311.4701417075853	3311.4701417075853	3311.4701417075853	3311.4701417075853	3311.4701417075853	3311.4701417075853	3311.4701417075853	3311.4701417075853	3311.4701417075853	3311.4701417075853	3311.4701417075853	3311.4701417075853	3311.4701417075853	3311.4701417075853	3311.4701417075853	3311.4701417075853	3311.4701417075853	3311.4701417075853	3311.4701417075853	3311.4701417075853	3311.4701417075853
3311.4701417075853	3311.4701417075853	3311.4701417075853	3311.4701417075853	3311.4701417075853	3311.4701417075853	3311.4701417075853	3311.4701417075853	3311.4701417075853	3311.4701417075853	3311.4701417075853	3311.4701417075853	3311.4701417075853	3311.4701417075853	3311.4701417075853	3311.4701417075853	3311.4701417075853	3311.4701417075853	3311.4701417075853	3311.4701417075853	3311.4701417075853	3311.4701417075853	3311.4701417075853	3311.4701417075853	3311.4701417075853	3311.4701417075853	3311.4701417075853	3311.4701417075853	3311.4701417075853	3311.4701417075853
3311.4701417075853	3311.4701417075853	3311.4701417075853	3311.4701417075853	3311.4701417075853	3311.4701417075853	3311.4701417075853	3311.4701417075853	3311.4701417075853	3311.4701417075853	3311.4701417075853	3311.4701417075853	3311.4701417075853	3311.4701417075853	3311.4701417075853	3311.4701417075853	3311.4701417075853	3311.4701417075853	3311.4701417075853	3311.4701417075853	3311.4701417075853	3311.4701417075853	3311.4701417075853	3311.4701417075853	3311.4701417075853	3311.4701417075853	3311.4701417075853	3311.4701417075853	3311.4701417075853	3311.4701417075853
3311.4701417075853	3311.4701417075853	3311.4701417075853	3311.4701417075853	3311.4701417075853	3311.4701417075853	3311.4701417075853	3311.4701417075853	3311.4701417075853	3311.4701417075853	3311.4701417075853	3311.4701417075853	3311.4701417075853	3311.4701417075853	3311.4701417075853	3311.4701417075853	3311.4701417075853	3311.4701417075853	3311.4701417075853	3311.4701417075853	3311.4701417075853	3311.4701417075853	3311.4701417075853	3311.4701417075853	3311.4701417075853	3311.4701417075853	3311.4701417075853	3311.4701417075853	3311.4701417075853	3311.4701417075853
3311.4701417075853	3311.4701417075853	3311.4701417075853	3311.4701417075853	3311.4701417075853	3311.4701417075853	3311.4701417075853	3311.4701417075853	3311.4701417075853	3311.4701417075853	3311.4701417075853	3311.4701417075853	3311.4701417075853	3311.4701417075853	3311.4701417075853	3311.4701417075853	3311.4701417075853	3311.4701417075853	3311.4701417075853	3311.4701417075853	3311.4701417075853	3311.4701417075853	3311.4701417075853	3311.4701417075853	3311.4701417075853	3311.4701417075853	3311.4701417075853	3311.4701417075853	3311.4701417075853	3311.4701417075853
3311.4701417075853	3311.4701417075853	3311.4701417075853	3311.4701417075853	3311.4701417075853	3311.4701417075853	3311.4701417075853	3311.4701417075853	3311.4701417075853	3311.4701417075853	3311.4701417075853	3311.4701417075853	3311.4701417075853	3311.4701417075853	3311.4701417075853	3311.4701417075853	3311.4701417075853	3311.4701417075853	3311.4701417075853	3311.4701417075853	3311.4701417075853	3311.4701417075853	3311.4701417075853	3311.4701417075853	3311.4701417075853	3311.4701417075853	3311.4701417075853	3311.4701417075853	3311.4701417075853	3311.4701417075853
3311.4701417075853	3311.4701417075853	3311.4701417075853	3311.4701417075853	3311.4701417075853	3311.4701417075853	3311.4701417075853	3311.4701417075853	3311.4701417075853	3311.4701417075853	3311.4701417075853	3311.4701417075853	3311.4701417075853	3311.4701417075853	3311.4701417075853	3311.4701417075853	3311.4701417075853	3311.4701417075853	3311.4701417075853	3311.4701417075853	3311.4701417075853	3311.4701417075853	3311.4701417075853	3311.4701417075853	3311.4701417075853	3311.4701417075853	3311.4701417075853	3311.4701417075853	3311.4701417075853	3311.4701417075853
3311.4701417075853	3311.4701417075853	3311.4701417075853	3311.4701417075853	3311.4701417075853	3311.4701417075853	3311.4701417075853	3311.4701417075853	3311.4701417075853	3311.4701417075853	3311.4701417075853	3311.4701417075853	3311.4701417075853	3311.4701417075853	3311.4701417075853	3311.4701417075853	3311.4701417075853	3311.4701417075853	3311.4701417075853	3311.4701417075853	3311.4701417075853	3311.4701417075853	3311.4701417075853	3311.4701417075853	3311.4701417075853	3311.4701417075853	3311.4701417075853	3311.4701417075853	3311.4701417075853	3311.4701417075853
3311.4701417075853	3311.4701417075853	3311.4701417075853	3311.4701417075853	3311.4701417075853	3311.4701417075853	3311.4701417075853	3311.4701417075853	3311.4701417075853	3311.4701417075853	3311.4701417075853	3311.4701417075853	3311.4701417075853	3311.4701417075853	3311.4701417075853	3311.4701417075853	3311.4701417075853	3311.4701417075853	3311.4701417075853	3311.4701417075853	3311.4701417075853	3311.4701417075853	3311.4701417075853	3311.4701417075853	3311.4701417075853	3311.4701417075853	3311.4701417075853	3311.4701417075853	3311.4701417075853	3311.4701417075853
3311.4701417075853	3311.4701417075853	3311.4701417075853	3311.4701417075853	3311.4701417075853	3311.4701417075853	3311.4701417075853	3311.4701417075853	3311.4701417075853	3311.4701417075853	3311.4701417075853	3311.4701417075853	3311.4701417075853	3311.4701417075853	3311.4701417075853	3311.4701417075853	3311.4701417075853	3311.4701417075853	3311.4701417075853	3311.4701417075853	3311.4701417075853	3311.4701417075853	3311.4701417075853	3311.4701417075853	3311.4701417075853	3311.4701417075853	3311.4701417075853	3311.4701417075853	3311.4701417075853	3311.4701417075853
3311.4701417075853	3311.4701417075853	3311.4701417075853	3311.4701417075853	3311.4701417075853	3311.4701417075853	3311.4701417075853	3311.4701417075853	3311.4701417075853	3311.4701417075853	3311.4701417075853	3311.4701417075853	3311.4701417075853	3311.4701417075853	3311.4701417075853	3311.4701417075853	3311.4701417075853	3311.4701417075853	3311.4701417075853	3311.4701417075853	3311.4701417075853	3311.4701417075853	3311.4701417075853	3311.4701417075853	3311.4701417075853	3311.4701417075853	3311.4701417075853	3311.4701417075853	3311.4701417075853	3311.4701417075853
3311.4701417075853	3311.4701417075853	3311.4701417075853	3311.4701417075853	3311.4701417075853	3311.4701417075853	3311.4701417075853	3311.4701417075853	3311.4701417075853	3311.4701417075853	3311.4701417075853	3311.4701417075853	3311.4701417075853	3311.4701417075853	3311.4701417075853	3311.4701417075853	3311.4701417075853	3311.4701417075853	3311.4701417075853	3311.4701417075853	3311.4701417075853	3311.4701417075853	3311.4701417075853	3311.4701417075853	3311.4701417075853	3311.4701417075853	3311.4701417075853	3311.4701417075853	3311.4701417075853	3311.4701417075853
3311.4701417075853	3311.4701417075853	3311.4701417075853	3311.4701417075853	3311.4701417075853	3311.4701417075853	3311.4701417075853	3311.4701417075853	3311.4701417075853	3311.4701417075853	3311.4701417075853	3311.4701417075853	3311.4701417075853	3311.4701417075853	3311.4701417075853	3311.4701417075853	3311.4701417075853	3311.4701417075853	3311.4701417075853	3311.4701417075853	3311.4701417075853	3311.4701417075853	3311.4701417075853	3311.4701417075853	3311.4701417075853	3311.4701417075853	3311.4701417075853	3311.4701417075853	3311.4701417075853	3311.4701417075853
3311.4701417075853	3311.4701417075853	3311.4701417075853	3311.4701417075853	3311.4701417075853	3311.4701417075853	3311.4701417075853	3311.4701417075853	3311.4701417075853	3311.4701417075853	3311.4701417075853	3311.4701417075853	3311.4701417075853	3311.4701417075853	3311.4701417075853	3311.4701417075853	3311.4701417075853	3311.4701417075853	3311.4701417075853	3311.4701417075853	3311.4701417075853	3311.4701417075853	3311.4701417075853	3311.4701417075853	3311.4701417075853	3311.4701417075853	3311.4701417075853	3311.4701417075853	3311.4701417075853	3311.4701417075853
3311.4701417075853	3311.4701417075853	3311.4701417075853	3311.4701417075853	3311.4701417075853	3311.4701417075853	3311.4701417075853	3311.4701417075853	3311.4701417075853	3311.4701417075853	3311.4701417075853	3311.4701417075853	3311.4701417075853	3311.4701417075853	3311.4701417075853	3311.4701417075853	3311.4701417075853	3311.4701417075853	3311.4701417075853	3311.4701417075853	3311.4701417075853	3311.4701417075853	3311.4701417075853	3311.4701417075853	3311.4701417075853	3311.4701417075853	3311.4701417075853	3311.4701417075853	3311.4701417075853	3311.4701417075853
3311.4701417075853	3311.4701417075853	3311.4701417075853	3311.4701417075853	3311.4701417075853	3311.4701417075853	3311.4701417075853	3311.4701417075853	3311.4701417075853	3311.4701417075853	3311.4701417075853	3311.4701417075853	3311.4701417075853	3311.4701417075853	3311.4701417075853	3311.4701417075853	3311.4701417075853	3311.4701417075853	3311.4701417075853	3311.4701417075853	3311.4701417075853	3311.4701417075853	3311.4701417075853	3311.4701417075853	3311.4701417075853	3311.4701417075853	3311.4701417075853	3311.4701417075853	3311.4701417075853	3311.4701417075853
3311.4701417075853	3311.4701417075853	3311.4701417075853	3311.4701417075853	3311.4701417075853	3311.4701417075853	3311.4701417075853	3311.4701417075853	3311.4701417075853	3311.4701417075853	3311.4701417075853	3311.4701417075853	3311.4701417075853	3311.4701417075853	3311.4701417075853	3311.4701417075853	3311.4701417075853	3311.4701417075853	3311.4701417075853	3311.4701417075853	3311.4701417075853	3311.4701417075853	3311.4701417075853	3311.4701417075853	3311.4701417075853	3311.4701417075853	3311.4701417075853	3311.4701417075853	3311.4701417075853	3311.4701417075853
3311.4701417075853	3311.4701417075853	3311.4701417075853	3311.4701417075853	3311.4701417075853	3311.4701417075853	3311.4701417075853	3311.4701417075853	3311.4701417075853	3311.4701417075853	3311.4701417075853	3311.4701417075853	3311.4701417075853	3311.4701417075853	3311.4701417075853	3311.4701417075853	3311.4701417075853	3311.4701417075853	3311.4701417075853	3311.4701417075853	3311.4701417075853	3311.4701417075853	3311.4701417075853	3311.4701417075853	3311.4701417075853	3311.4701417075853	3311.4701417075853	3311.4701417075853	3311.4701417075853	3311.4701417075853
3311.4701417075853	3311.4701417075853	3311.4701417075853	3311.4701417075853	3311.4701417075853	3311.4701417075853	3311.4701417075853	3311.4701417075853	3311.4701417075853	3311.4701417075853	3311.4701417075853	3311.4701417075853	3311.4701417075853	3311.4701417075853	3311.4701417075853	3311.4701417075853	3311.4701417075853	3311.4701417075853	3311.4701417075853	3311.4701417075853	3311.4701417075853	3311.4701417075853	3311.4701417075853	3311.4701417075853	3311.4701417075853	3311.4701417075853	3311.4701417075853	3311.4701417075853	3311.4701417075853	3311.4701417075853
3311.4701417075853	3311.4701417075853	3311.4701417075853	3311.4701417075853	3311.4701417075853	3311.4701417075853	3311.4701417075853	3311.4701417075853	3311.4701417075853	3311.4701417075853	3311.4701417075853	3311.4701417075853	3311.4701417075853	3311.4701417075853	3311.4701417075853	3311.4701417075853	3311.4701417075853	3311.4701417075853	3311.4701417075853	3311.4701417075853	3311.4701417075853	3311.4701417075853	3311.4701417075853	3311.4701417075853	3311.4701417075853	3311.4701417075853	3311.4701417075853	3311.4701417075853	3311.4701417075853	3311.4701417075853
3311.4701417075853	3311.4701417075853	3311.4701417075853	3311.4701417075853	3311.4701417075853	3311.4701417075853	3311.4701417075853	3311.4701417075853	3311.4701417075853	3311.4701417075853	3311.4701417075853	3311.4701417075853	3311.4701417075853	3311.4701417075853	3311.4701417075853	3311.4701417075853	3311.4701417075853	3311.4701417075853	3311.4701417075853	3311.4701417075853	3311.4701417075853	3311.4701417075853	3311.4701417075853	3311.4701417075853	3311.4701417075853	3311.4701417075853	3311.4701417075853	3311.4701417075853	3311.4701417075853	3311.4701417075853
3311.4701417075853	3311.4701417075853	3311.4701417075853	3311.4701417075853	3311.4701417075853	3311.4701417075853	3311.4701417075853	3311.4701417075853	3311.4701417075853	3311.4701417075853	3311.4701417075853	3311.4701417075853	3311.4701417075853	3311.4701417075853	3311.4701417075853	3311.4701417075853	3311.4701417075853	3311.4701417075853	3311.4701417075853	3311.4701417075853	3311.4701417075853	3311.4701417075853	3311.4701417075853	3311.4701417075853	3311.4701417075853	3311.4701417075853	3311.4701417075853	3311.4701417075853	3311.4701417075853	3311.4701417075853
3311.4701417075853	3311.4701417075853	3311.4701417075853	3311.4701417075853	3311.4701417075853	3311.4701417075853	3311.4701417075853	3311.4701417075853	3311.4701417075853	3311.4701417075853	3311.4701417075853	3311.4701417075853	3311.4701417075853	3311.4701417075853	3311.4701417075853	3311.4701417075853	3311.4701417075853	3311.4701417075853	3311.4701417075853	3311.4701417075853	3311.4701417075853	3311.4701417075853	3311.4701417075853	3311.4701417075853	3311.4701417075853	3311.4701417075853	3311.4701417075853	3311.4701417075853	3311.4701417075853	3311.4701417075853
3311.4701417075853	3311.4701417075853	3311.4701417075853	3311.4701417075853	3311.4701417075853	3311.4701417075853	3311.4701417075853	3311.4701417075853	3311.4701417075853	3311.4701417075853	3311.4701417075853	3311.4701417075853	3311.4701417075853	3311.4701417075853	3311.4701417075853	3311.4701417075853	3311.4701417075853	3311.4701417075853	3311.4701417075853	3311.4701417075853	3311.4701417075853	3311.4701417075853	3311.4701417075853	3311.4701417075853	3311.4701417075853	3311.4701417075853	3311.4701417075853	3311.4701417075853	3311.4701417075853	3311.4701417075853
3311.4701417075853	3311.4701417075853	3311.4701417075853	3311.4701417075853	3311.4701417075853	3311.4701417075853	3311.4701417075853	3311.4701417075853	3311.4701417075853	3311.4701417075853	3311.4701417075853	3311.4701417075853	3311.4701417075853	3311.4701417075853	3311.4701417075853	3311.4701417075853	3311.4701417075853	3311.4701417075853	3311.4701417075853	3311.4701417075853	3311.4701417075853	3311.4701417075853	3311.4701417075853	3311.4701417075853	3311.4701417075853	3311.4701417075853	3311.4701417075853	3311.4701417075853	3311.4701417075853	3311.4701417075853
3311.4701417075853	3311.4701417075853	3311.4701417075853	3311.4701417075853	3311.4701417075853	3311.4701417075853	3311.4701417075853	3311.4701417075853	3311.4701417075853	3311.4701417075853	3311.4701417075853	3311.4701417075853	3311.4701417075853	3311.4701417075853	3311.4701417075853	3311.4701417075853	3311.4701417075853	3311.4701417075853	3311.4701417075853	3311.4701417075853	3311.4701417075853	3311.4701417075853	3311.4701417075853	3311.4701417075853	3311.4701417075853	3311.4701417075853	3311.4701417075853	3311.4701417075853	3311.4701417075853	3311.4701417075853
3311.4701417075853	3311.4701417075853	3311.4701417075853	3311.4701417075853	3311.4701417075853	3311.4701417075853	3311.4701417075853	3311.4701417075853	3311.4701417075853	3311.4701417075853	3311.4701417075853	3311.4701417075853	3311.4701417075853	3311.4701417075853	3311.4701417075853	3311.4701417075853	3311.4701417075853	3311.4701417075853	3311.4701417075853	3311.4701417075853	3311.4701417075853	3311.4701417075853	3311.4701417075853	3311.4701417075853	3311.4701417075853	3311.4701417075853	3311.4701417075853	3311.4701417075853	3311.4701417075853	3311.4701417075853
3311.4701417075853	3311.4701417075853	3311.4701417075853	3311.4701417075853	3311.4701417075853	3311.4701417075853	3311.4701417075853	3311.4701417075853	3311.4701417075853	3311.4701417075853	3311.4701417075853	3311.4701417075853	3311.4701417075853	3311.4701417075853	3311.4701417075853	3311.4701417075853	3311.4701417075853	3311.4701417075853	3311.4701417075853	3311.4701417075853	3311.4701417075853	3311.4701417075853	3311.4701417075853	3311.4701417075853	3311.4701417075853	3311.4701417075853	3311.4701417075853	3311.4701417075853	3311.4701417075853	3311.4701417075853
3311.4701417075853	3311.4701417075853	3311.4701417075853	3311.4701417075853	3311.4701417075853	3311.4701417075853	3311.4701417075853	3311.4701417075853	3311.4701417075853	3311.4701417075853	3311.4701417075853	3311.4701417075853	3311.4701417075853	3311.4701417075853	3311.4701417075853	3311.4701417075853	3311.4701417075853	3311.4701417075853	3311.4701417075853	3311.4701417075853	3311.4701417075853	3311.4701417075853	3311.4701417075853	3311.4701417075853	3311.4701417075853	3311.4701417075853	3311.4701417075853	3311.4701417075853	3311.4701417075853	3311.4701417075853
3311.4701417075853	3311.4701417075853	3311.4701417075853	3311.4701417075853	3311.4701417075853	3311.4701417075853	3311.4701417075853	3311.4701417075853	3311.4701417075853	3311.4701417075853	3311.4701417075853	3311.4701417075853	3311.4701417075853	3311.4701417075853	3311.4701417075853	3311.4701417075853	3311.4701417075853	3311.4701417075853	3311.4701417075853	3311.4701417075853	3311.4701417075853	3311.4701417075853	3311.4701417075853	3311.4701417075853	3311.4701417075853	3311.4701417075853	3311.4701417075853	3311.4701417075853	3311.4701417075853	3311.4701417075853
3311.4701417075853	3311.4701417075853	3311.4701417075853	3311.4701417075853	3311.4701417075853	3311.4701417075853	3311.4701417075853	3311.4701417075853	3311.4701417075853	3311.4701417075853	3311.4701417075853	3311.4701417075853	3311.4701417075853	3311.4701417075853	3311.4701417075853	3311.4701417075853	3311.4701417075853	3311.4701417075853	3311.4701417075853	3311.4701417075853	3311.4701417075853	3311.4701417075853	3311.4701417075853	3311.4701417075853	3311.4701417075853	3311.4701417075853	3311.4701417075853	3311.4701417075853	3311.4701417075853	3311.4701417075853
3311.4701417075853	3311.4701417075853	3311.4701417075853	3311.4701417075853	3311.4701417075853	3311.4701417075853	3311.4701417075853	3311.4701417075853	3311.4701417075853	3311.4701417075853	3311.4701417075853	3311.4701417075853	3311.4701417075853	3311.4701417075853	3311.4701417075853	3311.4701417075853	3311.4701417075853	3311.4701417075853	3311.4701417075853	3311.4701417075853	3311.4701417075853	3311.4701417075853	3311.4701417075853	3311.4701417075853	3311.4701417075853	3311.4701417075853	3311.4701417075853	3311.4701417075853	3311.4701417075853	3311.4701417075853
3311.4701417075853	3311.4701417075853	3311.4701417075853	3311.4701417075853	3311.4701417075853	3311.4701417075853	3311.4701417075853	3311.4701417075853	3311.4701417075853	3311.4701417075853	3311.4701417075853	3311.4701417075853	3311.4701417075853	3311.4701417075853	3311.4701417075853	3311.4701417075853	3311.4701417075853	3311.4701417075853	3311.4701417075853	3311.4701417075853	3311.4701417075853	3311.4701417075853	3311.4701417075853	3311.4701417075853	3311.4701417075853	3311.4701417075853	3311.4701417075853	3311.4701417075853	3311.4701417075853	3311.4701417075853
3311.4701417075853	3311.4701417075853	3311.4701417075853	3311.4701417075853	3311.4701417075853	3311.4701417075853	3311.4701417075853	3311.4701417075853	3311.4701417075853	3311.4701417075853	3311.4701417075853	3311.4701417075853	3311.4701417075853	3311.4701417075853	3311.4701417075853	3311.4701417075853	3311.4701417075853	3311.4701417075853	3311.4701417075853	3311.4701417075853	3311.4701417075853	3311.4701417075853	3311.4701417075853	3311.4701417075853	3311.4701417075853	3311.4701417075853	3311.4701417075853	3311.4701417075853	3311.4701417075853	3311.4701417075853
3311.4701417075853	3311.4701417075853	3311.4701417075853	3311.4701417075853	3311.4701417075853	3311.4701417075853	3311.4701417075853	3311.4701417075853	3311.4701417075853	3311.4701417075853	3311.4701417075853	3311.4701417075853	3311.4701417075853	3311.4701417075853	3311.4701417075853	3311.4701417075853	3311.4701417075853	3311.4701417075853	3311.4701417075853	3311.4701417075853	3311.4701417075853	3311.4701417075853	3311.4701417075853	3311.4701417075853	3311.4701417075853	3311.4701417075853	3311.4701417075853	3311.4701417075853	3311.4701417075853	3311.4701417075853
3311.4701417075853	3311.4701417075853	3311.4701417075853	3311.4701417075853	3311.4701417075853	3311.4701417075853	3311.4701417075853	3311.4701417075853	3311.4701417075853	3311.4701417075853	3311.4701417075853	3311.4701417075853	3311.4701417075853	3311.4701417075853	3311.4701417075853	3311.4701417075853	3311.4701417075853	3311.4701417075853	3311.4701417075853	3311.4701417075853	3311.4701417075853	3311.4701417075853	3311.4701417075853	3311.4701417075853	3311.4701417075853	3311.4701417075853	3311.4701417075853	3311.4701417075853	3311.4701417075853	3311.4701417075853
3311.4701417075853	3311.4701417075853	3311.4701417075853	3311.4701417075853	3311.4701417075853	3311.4701417075853	3311.4701417075853	3311.4701417075853	3311.4701417075853	3311.4701417075853	3311.4701417075853	3311.4701417075853	3311.4701417075853	3311.4701417075853	3311.4701417075853	3311.4701417075853	3311.4701417075853	3311.4701417075853	3311.4701417075853	3311.4701417075853	3311.4701417075853	3311.4701417075853	3311.4701417075853	3311.4701417075853	3311.4701417075853	3311.4701417075853	3311.4701417075853	3311.4701417075853	3311.4701417075853	3311.4701417075853
3311.4701417075853	3311.4701417075853	3311.4701417075853	3311.4701417075853	3311.4701417075853	3311.4701417075853	3311.4701417075853	3311.4701417075853	3311.4701417075853	3311.4701417075853	3311.4701417075853	3311.4701417075853	3311.4701417075853	3311.4701417075853	3311.4701417075853	3311.4701417075853	3311.4701417075853	3311.4701417075853	3311.4701417075853	3311.4701417075853	3311.4701417075853	3311.4701417075853	3311.4701417075853	3311.4701417075853	3311.4701417075853	3311.4701417075853	3311.4701417075853	3311.4701417075853	3311.4701417075853	3311.4701417075853
3311.4701417075853	3311.4701417075853	3311.4701417075853	3311.4701417075853	3311.4701417075853	3311.4701417075853	3311.4701417075853	3311.4701417075853	3311.4701417075853	3311.4701417075853	3311.4701417075853	3311.4701417075853	3311.4701417075853	3311.4701417075853	3311.4701417075853	3311.4701417075853	3311.4701417075853	3311.4701417075853	3311.4701417075853	3311.4701417075853	3311.4701417075853	3311.4701417075853	3311.4701417075853	3311.4701417075853	3311.4701417075853	3311.4701417075853	3311.4701417075853	3311.4701417075853	3311.4701417075853	3311.4701417075853
3311.4701417075853	3311.4701417075853	3311.4701417075853	3311.4701417075853	3311.4701417075853	3311.4701417075853	3311.4701417075853	3311.4701417075853	3311.4701417075853	3311.4701417075853	3311.4701417075853	3311.4701417075853	3311.4701417075853	3311.4701417075853	3311.4701417075853	3311.4701417075853	3311.4701417075853	3311.4701417075853	3311.4701417075853	3311.4701417075853	3311.4701417075853	3311.4701417075853	3311.4701417075853	3311.4701417075853	3311.4701417075853	3311.4701417075853	3311.4701417075853	3311.4701417075853	3311.4701417075853	3311.4701417075853
3311.4701417075853	3311.4701417075853	3311.4701417075853	3311.4701417075853	3311.4701417075853	3311.4701417075853	3311.4701417075853	3311.4701417075853	3311.4701417075853	3311.4701417075853	3311.4701417075853	3311.4701417075853	3311.4701417075853	3311.4701417075853	3311.4701417075853	3311.4701417075853	3311.4701417075853	3311.4701417075853	3311.4701417075853	3311.4701417075853	3311.4701417075853	3311.4701417075853	3311.4701417075853	3311.4701417075853	3311.4701417075853	3311.4701417075853	3311.4701417075853	3311.4701417075853	3311.4701417075853	3311.4701417075853
3311.4701417075853	3311.4701417075853	3311.4701417075853	3311.4701417075853	3311.4701417075853	3311.4701417075853	3311.4701417075853	3311.4701417075853	3311.4701417075853	3311.4701417075853	3311.4701417075853	3311.4701417075853	3311.4701417075853	3311.4701417075853	3311.4701417075853	3311.4701417075853	3311.4701417075853	3311.4701417075853	3311.4701417075853	3311.4701417075853	3311.4701417075853	3311.4701417075853	3311.4701417075853	3311.4701417075853	3311.4701417075853	3311.4701417075853	3311.4701417075853	3311.4701417075853	3311.4701417075853	3311.4701417075853
3311.4701417075853	3311.4701417075853	3311.4701417075853	3311.4701417075853	3311.4701417075853	3311.4701417075853	3311.4701417075853	3311.4701417075853	3311.4701417075853	3311.4701417075853	3311.4701417075853	3311.4701417075853	3311.4701417075853	3311.4701417075853	3311.4701417075853	3311.4701417075853	3311.4701417075853	3311.4701417075853	3311.4701417075853	3311.4701417075853	3311.4701417075853	3311.4701417075853	3311.4701417075853	3311.4701417075853	3311.4701417075853	3311.4701417075853	3311.4701417075853	3311.4701417075853	3311.4701417075853	3311.4701417075853
3311.4701417075853	3311.4701417075853	3311.4701417075853	3311.4701417075853	3311.4701417075853	3311.4701417075853	3311.4701417075853	3311.4701417075853	3311.4701417075853	3311.4701417075853	3311.4701417075853	3311.4701417075853	3311.4701417075853	3311.4701417075853	3311.4701417075853	3311.4701417075853	3311.4701417075853	3311.4701417075853	3311.4701417075853	3311.4701417075853	3311.4701417075853	3311.4701417075853	3311.4701417075853	3311.4701417075853	3311.4701417075853	3311.4701417075853	3311.4701417075853	3311.4701417075853	3311.4701417075853	3311.4701417075853
3311.4701417075853	3311.4701417075853	3311.4701417075853	3311.4701417075853	3311.4701417075853	3311.4701417075853	3311.4701417075853	3311.4701417075853	3311.4701417075853	3311.4701417075853	3311.4701417075853	3311.4701417075853	3311.4701417075853	3311.4701417075853	3311.4701417075853	3311.4701417075853	3311.4701417075853	3311.4701417075853	3311.4701417075853	3311.4701417075853	3311.4701417075853	3311.4701417075853	3311.4701417075853	3311.4701417075853	3311.4701417075853	3311.4701417075853	3311.4701417075853	3311.4701417075853	3311.4701417075853	3311.4701417075853
3311.4701417075853	3311.4701417075853	3311.4701417075853	3311.4701417075853	3311.4701417075853	3311.4701417075853	3311.4701417075853	3311.4701417075853	3311.4701417075853	3311.4701417075853	3311.4701417075853	3311.4701417075853	3311.4701417075853	3311.4701417075853	3311.4701417075853	3311.4701417075853	3311.4701417075853	3311.4701417075853	3311.4701417075853	3311.4701417075853	3311.4701417075853	3311.4701417075853	3311.4701417075853	3311.4701417075853	3311.4701417075853	3311.4701417075853	3311.4701417075853	3311.4701417075853	3311.4701417075853	3311.4701417075853
3311.4701417075853	3311.4701417075853	3311.4701417075853	3311.4701417075853	3311.4701417075853	3311.4701417075853	3311.4701417075853	3311.4701417075853	3311.4701417075853	3311.4701417075853	3311.4701417075853	3311.4701417075853	3311.4701417075853	3311.4701417075853	3311.4701417075853	3311.4701417075853	3311.4701417075853	3311.4701417075853	3311.4701417075853	3311.4701417075853	3311.4701417075853	3311.4701417075853	3311.4701417075853	3311.4701417075853	3311.4701417075853	3311.4701417075853	3311.4701417075853	3311.4701417075853	3311.4701417075853	3311.4701417075853
3311.4701417075853	3311.4701417075853	3311.4701417075853	3311.4701417075853	3311.4701417075853	3311.4701417075853	3311.4701417075853	3311.4701417075853	3311.4701417075853	3311.4701417075853	3311.4701417075853	3311.4701417075853	3311.4701417075853	3311.4701417075853	3311.4701417075853	3311.4701417075853	3311.4701417075853	3311.4701417075853	3311.4701417075853	3311.4701417075853	3311.4701417075853	3311.4701417075853	3311.4701417075853	3311.4701417075853	3311.4701417075853	3311.4701417075853	3311.4701417075853	3311.4701417075853	3311.4701417075853	3311.4701417075853
3311.4701417075853	3311.4701417075853	3311.4701417075853	3311.4701417075853	3311.4701417075853	3311.4701417075853	3311.4701417075853	3311.4701417075853	3311.4701417075853	3311.4701417075853	3311.4701417075853	3311.4701417075853	3311.4701417075853	3311.4701417075853	3311.4701417075853	3311.4701417075853	3311.4701417075853	3311.4701417075853	3311.4701417075853	3311.4701417075853	3311.4701417075853	3311.4701417075853	3311.4701417075853	3311.4701417075853	3311.4701417075853	3311.4701417075853	3311.4701417075853	3311.4701417075853	3311.4701417075853	3311.4701417075853
3311.4701417075853	3311.4701417075853	3311.4701417075853	3311.4701417075853	3311.4701417075853	3311.4701417075853	3311.4701417075853	3311.4701417075853	3311.4701417075853	3311.4701417075853	3311.4701417075853	3311.4701417075853	3311.4701417075853	3311.4701417075853	3311.4701417075853	3311.4701417075853	3311.4701417075853	3311.4701417075853	3311.4701417075853	3311.4701417075853	3311.4701417075853	3311.4701417075853	3311.4701417075853	3311.4701417075853	3311.4701417075853	3311.4701417075853	3311.4701417075853	3311.4701417075853	3311.4701417075853	3311.4701417075853
3311.4701417075853	3311.4701417075853	3311.4701417075853	3311.4701417075853	3311.4701417075853	3311.4701417075853	3311.4701417075853	3311.4701417075853	3311.4701417075853	3311.4701417075853	3311.4701417075853	3311.4701417075853	3311.4701417075853	3311.4701417075853	3311.4701417075853	3311.4701417075853	3311.4701417075853	3311.4701417075853	3311.4701417075853	3311.4701417075853	3311.4701417075853	3311.4701417075853	3311.4701417075853	3311.4701417075853	3311.4701417075853	3311.4701417075853	3311.4701417075853	3311.4701417075853	3311.4701417075853	3311.4701417075853
3311.4701417075853	3311.4701417075853	3311.4701417075853	3311.4701417075853	3311.4701417075853	3311.4701417075853	3311.4701417075853	3311.4701417075853	3311.4701417075853	3311.4701417075853	3311.4701417075853	3311.4701417075853	3311.4701417075853	3311.4701417075853	3311.4701417075853	3311.4701417075853	3311.4701417075853	3311.4701417075853	3311.4701417075853	3311.4701417075853	3311.4701417075853	3311.4701417075853	3311.4701417075853	3311.4701417075853	3311.4701417075853	3311.4701417075853	3311.4701417075853	3311.4701417075853	3311.4701417075853	3311.4701417075853
3311.4701417075853	3311.4701417075853	3311.4701417075853	3311.4701417075853	3311.4701417075853	3311.4701417075853	3311.4701417075853	3311.4701417075853	3311.4701417075853	3311.4701417075853	3311.4701417075853	3311.4701417075853	3311.4701417075853	3311.4701417075853	3311.4701417075853	3311.4701417075853	3311.4701417075853	3311.4701417075853	3311.4701417075853	3311.4701417075853	3311.4701417075853	3311.4701417075853	3311.4701417075853	3311.4701417075853	3311.4701417075853	3311.4701417075853	3311.4701417075853	3311.4701417075853	3311.4701417075853	3311.4701417075853
3311.4701417075853	3311.4701417075853	3311.4701417075853	3311.4701417075853	3311.4701417075853	3311.4701417075853	3311.4701417075853	3311.4701417075853	3311.4701417075853	3311.4701417075853	3311.4701417075853	3311.4701417075853	3311.4701417075853	3311.4701417075853	3311.4701417075853	3311.4701417075853	3311.4701417075853	3311.4701417075853	3311.4701417075853	3311.4701417075853	3311.4701417075853	3311.4701417075853	3311.4701417075853	3311.4701417075853	3311.4701417075853	3311.4701417075853	3311.4701417075853	3311.4701417075853	3311.4701417075853	3311.4701417075853
3311.4701417075853	3311.4701417075853	3311.4701417075853	3311.4701417075853	3311.4701417075853	3311.4701417075853	3311.4701417075853	3311.4701417075853	3311.4701417075853	3311.4701417075853	3311.4701417075853	3311.4701417075853	3311.4701417075853	3311.4701417075853	3311.4701417075853	3311.4701417075853	3311.4701417075853	3311.4701417075853	3311.4701417075853	3311.4701417075853	3311.4701417075853	3311.4701417075853	3311.4701417075853	3311.4701417075853	3311.4701417075853	3311.4701417075853	3311.4701417075853	3311.4701417075853	3311.4701417075853	3311.4701417075853
3311.4701417075853	3311.4701417075853	3311.4701417075853	3311.4701417075853	3311.4701417075853	3311.4701417075853	3311.4701417075853	3311.4701417075853	3311.4701417075853	3311.4701417075853	3311.4701417075853	3311.4701417075853	3311.4701417075853	3311.4701417075853	3311.4701417075853	3311.4701417075853	3311.4701417075853	3311.4701417075853	3311.4701417075853	3311.4701417075853	3311.4701417075853	3311.4701417075853	3311.4701417075853	3311.4701417075853	3311.4701417075853	3311.4701417075853	3311.4701417075853	3311.4701417075853	3311.4701417075853	3311.4701417075853
3311.4701417075853	3311.4701417075853	3311.4701417075853	3311.4701417075853	3311.4701417075853	3311.4701417075853	3311.4701417075853	3311.4701417075853	3311.4701417075853	3311.4701417075853	3311.4701417075853	3311.4701417075853	3311.4701417075853	3311.4701417075853	3311.4701417075853	3311.4701417075853	3311.4701417075853	3311.4701417075853	3311.4701417075853	3311.4701417075853	3311.4701417075853	3311.4701417075853	3311.4701417075853	3311.4701417075853	3311.4701417075853	3311.4701417075853	3311.4701417075853	3311.4701417075853	3311.4701417075853	3311.4701417075853
3311.4701417075853	3311.4701417075853	3311.4701417075853	3311.4701417075853	3311.4701417075853	3311.4701417075853	3311.4701417075853	3311.4701417075853	3311.4701417075853	3311.4701417075853	3311.4701417075853	3311.4701417075853	3311.4701417075853	3311.4701417075853	3311.4701417075853	3311.4701417075853	3311.4701417075853	3311.4701417075853	3311.4701417075853	3311.4701417075853	3311.4701417075853	3311.4701417075853	3311.4701417075853	3311.4701417075853	3311.4701417075853	3311.4701417075853	3311.4701417075853	3311.4701417075853	3311.4701417075853	3311.4701417075853
3311.4701417075853	3311.4701417075853	3311.4701417075853	3311.4701417075853	3311.4701417075853	3311.4701417075853	3311.4701417075853	3311.4701417075853	3311.4701417075853	3311.4701417075853	3311.4701417075853	3311.4701417075853	3311.4701417075853	3311.4701417075853	3311.4701417075853	3311.4701417075853	3311.4701417075853	3311.4701417075853	3311.4701417075853	3311.4701417075853	3311.4701417075853	3311.4701417075853	3311.4701417075853	3311.4701417075853	3311.4701417075853	3311.4701417075853	3311.4701417075853	3311.4701417075853	3311.4701417075853	3311.4701417075853
3311.4701417075853	3311.4701417075853	3311.4701417075853	3311.4701417075853	3311.4701417075853	3311.4701417075853	3311.4701417075853	3311.4701417075853	3311.4701417075853	3311.4701417075853	3311.4701417075853	3311.4701417075853	3311.4701417075853	3311.4701417075853	3311.4701417075853	3311.4701417075853	3311.4701417075853	3311.4701417075853	3311.4701417075853	3311.4701417075853	3311.4701417075853	3311.4701417075853	3311.4701417075853	3311.4701417075853	3311.4701417075853	3311.4701417075853	3311.4701417075853	3311.4701417075853	3311.4701417075853	3311.4701417075853
3311.4701417075853	3311.4701417075853	3311.4701417075853	3311.4701417075853	3311.4701417075853	3311.4701417075853	3311.4701417075853	3311.4701417075853	3311.4701417075853	3311.4701417075853	3311.4701417075853	3311.4701417075853	3311.4701417075853	3311.4701417075853	3311.4701417075853	3311.4701417075853	3311.4701417075853	3311.4701417075853	3311.4701417075853	3311.4701417075853	3311.4701417075853	3311.4701417075853	3311.4701417075853	3311.4701417075853	3311.4701417075853	3311.4701417075853	3311.4701417075853	3311.4701417075853	3311.4701417075853	3311.4701417075853
3311.4701417075853	3311.4701417075853	3311.4701417075853	3311.4701417075853	3311.4701417075853	3311.4701417075853	3311.4701417075853	3311.4701417075853	3311.4701417075853	3311.4701417075853	3311.4701417075853	3311.4701417075853	3311.4701417075853	3311.4701417075853	3311.4701417075853	3311.4701417075853	3311.4701417075853	3311.4701417075853	3311.4701417075853	3311.4701417075853	3311.4701417075853	3311.4701417075853	3311.4701417075853	3311.4701417075853	3311.4701417075853	3311.4701417075853	3311.4701417075853	3311.4701417075853	3311.4701417075853	3311.4701417075853
3311.4701417075853	3311.4701417075853	3311.4701417075853	3311.4701417075853	3311.4701417075853	3311.4701417075853	3311.4701417075853	3311.4701417075853	3311.4701417075853	3311.4701417075853	3311.4701417075853	3311.4701417075853	3311.4701417075853	3311.4701417075853	3311.4701417075853	3311.4701417075853	3311.4701417075853	3311.4701417075853	3311.4701417075853	3311.4701417075853	3311.4701417075853	3311.4701417075853	3311.4701417075853	3311.4701417075853	3311.4701417075853	3311.4701417075853	3311.4701417075853	3311.4701417075853	3311.4701417075853	3311.4701417075853
3311.4701417075853	3311.4701417075853	3311.4701417075853	3311.4701417075853	3311.4701417075853	3311.4701417075853	3311.4701417075853	3311.4701417075853	3311.4701417075853	3311.4701417075853	3311.4701417075853	3311.4701417075853	3311.4701417075853	3311.4701417075853	3311.4701417075853	3311.4701417075853	3311.4701417075853	3311.4701417075853	3311.4701417075853	3311.4701417075853	3311.4701417075853	3311.4701417075853	3311.4701417075853	3311.4701417075853	3311.4701417075853	3311.4701417075853	3311.4701417075853	3311.4701417075853	3311.4701417075853	3311.4701417075853
3311.4701417075853	3311.4701417075853	3311.4701417075853	3311.4701417075853	3311.4701417075853	3311.4701417075853	3311.4701417075853	3311.4701417075853	3311.4701417075853	3311.4701417075853	3311.4701417075853	3311.4701417075853	3311.4701417075853	3311.4701417075853	3311.4701417075853	3311.4701417075853	3311.4701417075853	3311.4701417075853	3311.4701417075853	3311.4701417075853	3311.4701417075853	3311.4701417075853	3311.4701417075853	3311.4701417075853	3311.4701417075853	3311.4701417075853	3311.4701417075853	3311.4701417075853	3311.4701417075853	3311.4701417075853
3311.4701417075853	3311.4701417075853	3311.4701417075853	3311.4701417075853	3311.4701417075853	3311.4701417075853	3311.4701417075853	3311.4701417075853	3311.4701417075853	3311.4701417075853	3311.4701417075853	3311.4701417075853	3311.4701417075853	3311.4701417075853	3311.4701417075853	3311.4701417075853	3311.4701417075853	3311.4701417075853	3311.4701417075853	3311.4701417075853	3311.4701417075853	3311.4701417075853	3311.4701417075853	3311.4701417075853	3311.4701417075853	3311.4701417075853	3311.4701417075853	3311.4701417075853	3311.4701417075853	3311.4701417075853
3311.4701417075853	3311.4701417075853	3311.4701417075853	3311.4701417075853	3311.4701417075853	3311.4701417075853	3311.4701417075853	3311.4701417075853	3311.4701417075853	3311.4701417075853	3311.4701417075853	3311.4701417075853	3311.4701417075853	3311.4701417075853	3311.4701417075853	3311.4701417075853	3311.4701417075853	3311.4701417075853	3311.4701417075853	3311.4701417075853	3311.4701417075853	3311.4701417075853	3311.4701417075853	3311.4701417075853	3311.4701417075853	3311.4701417075853	3311.4701417075853	3311.4701417075853	3311.4701417075853	3311.4701417075853
3311.4701417075853	3311.4701417075853	3311.4701417075853	3311.4701417075853	3311.4701417075853	3311.4701417075853	3311.4701417075853	3311.4701417075853	3311.4701417075853	3311.4701417075853	3311.4701417075853	3311.4701417075853	3311.4701417075853	3311.4701417075853	3311.4701417075853	3311.4701417075853	3311.4701417075853	3311.4701417075853	3311.4701417075853	3311.4701417075853	3311.4701417075853	3311.4701417075853	3311.4701417075853	3311.4701417075853	3311.4701417075853	3311.4701417075853	3311.4701417075853	3311.4701417075853	3311.4701417075853	3311.4701417075853
3311.4701417075853	3311.4701417075853	3311.4701417075853	3311.4701417075853	3311.4701417075853	3311.4701417075853	3311.4701417075853	3311.4701417075853	3311.4701417075853	3311.4701417075853	3311.4701417075853	3311.4701417075853	3311.4701417075853	3311.4701417075853	3311.4701417075853	3311.4701417075853	3311.4701417075853	3311.4701417075853	3311.4701417075853	3311.4701417075853	3311.4701417075853	3311.4701417075853	3311.4701417075853	3311.4701417075853	3311.4701417075853	3311.4701417075853	3311.4701417075853	3311.4701417075853	3311.4701417075853	3311.4701417075853
3311.4701417075853	3311.4701417075853	3311.4701417075853	3311.4701417075853	3311.4701417075853	3311.4701417075853	3311.4701417075853	3311.4701417075853	3311.4701417075853	3311.4701417075853	3311.4701417075853	3311.4701417075853	3311.4701417075853	3311.4701417075853	3311.4701417075853	3311.4701417075853	3311.4701417075853	3311.4701417075853	3311.4701417075853	3311.4701417075853	3311.4701417075853	3311.4701417075853	3311.4701417075853	3311.4701417075853	3311.4701417075853	3311.4701417075853	3311.4701417075853	3311.4701417075853	3311.4701417075853	3311.4701417075853
3311.4701417075853	3311.4701417075853	3311.4701417075853	3311.4701417075853	3311.4701417075853	3311.4701417075853	3311.4701417075853	3311.4701417075853	3311.4701417075853	3311.4701417075853	3311.4701417075853	3311.4701417075853	3311.4701417075853	3311.4701417075853	3311.4701417075853	3311.4701417075853	3311.4701417075853	3311.4701417075853	3311.4701417075853	3311.4701417075853	3311.4701417075853	3311.4701417075853	3311.4701417075853	3311.4701417075853	3311.4701417075853	3311.4701417075853	3311.4701417075853	3311.4701417075853	3311.4701417075853	3311.4701417075853
3311.4701417075853	3311.4701417075853	3311.4701417075853	3311.4701417075853	3311.4701417075853	3311.4701417075853	3311.4701417075853	3311.4701417075853	3311.4701417075853	3311.4701417075853	3311.4701417075853	3311.4701417075853	3311.4701417075853	3311.4701417075853	3311.4701417075853	3311.4701417075853	3311.4701417075853	3311.4701417075853	3311.4701417075853	3311.4701417075853	3311.4701417075853	3311.4701417075853	3311.4701417075853	3311.4701417075853	3311.4701417075853	3311.4701417075853	3311.4701417075853	3311.4701417075853	3311.4701417075853	3311.4701417075853
3311.4701417075853	3311.4701417075853	3311.4701417075853	3311.4701417075853	3311.4701417075853	3311.4701417075853	3311.4701417075853	3311.4701417075853	3311.4701417075853	3311.4701417075853	3311.4701417075853	3311.4701417075853	3311.4701417075853	3311.4701417075853	3311.4701417075853	3311.4701417075853	3311.4701417075853	3311.4701417075853	3311.4701417075853	3311.4701417075853	3311.4701417075853	3311.4701417075853	3311.4701417075853	3311.4701417075853	3311.4701417075853	3311.4701417075853	3311.4701417075853	3311.4701417075853	3311.4701417075853	3311.4701417075853
3311.4701417075853	3311.4701417075853	3311.4701417075853	3311.4701417075853	3311.4701417075853	3311.4701417075853	3311.4701417075853	3311.4701417075853	3311.4701417075853	3311.4701417075853	3311.4701417075853	3311.4701417075853	3311.4701417075853	3311.4701417075853	3311.4701417075853	3311.4701417075853	3311.4701417075853	3311.4701417075853	3311.4701417075853	3311.4701417075853	3311.4701417075853	3311.4701417075853	3311.4701417075853	3311.4701417075853	3311.4701417075853	3311.4701417075853	3311.4701417075853	3311.4701417075853	3311.4701417075853	3311.4701417075853
3311.4701417075853	3311.4701417075853	3311.4701417075853	3311.4701417075853	3311.4701417075853	3311.4701417075853	3311.4701417075853	3311.4701417075853	3311.4701417075853	3311.4701417075853	3311.4701417075853	3311.4701417075853	3311.4701417075853	3311.4701417075853	3311.4701417075853	3311.4701417075853	3311.4701417075853	3311.4701417075853	3311.4701417075853	3311.4701417075853	3311.4701417075853	3311.4701417075853	3311.4701417075853	3311.4701417075853	3311.4701417075853	3311.4701417075853	3311.4701417075853	3311.4701417075853	3311.4701417075853	3311.4701417075853
3311.4701417075853	3311.4701417075853	3311.4701417075853	3311.4701417075853	3311.4701417075853	3311.4701417075853	3311.4701417075853	3311.4701417075853	3311.4701417075853	3311.4701417075853	3311.4701417075853	3311.4701417075853	3311.4701417075853	3311.4701417075853	3311.4701417075853	3311.4701417075853	3311.4701417075853	3311.4701417075853	3311.4701417075853	3311.4701417075853	3311.4701417075853	3311.4701417075853	3311.4701417075853	3311.4701417075853	3311.4701417075853	3311.4701417075853	3311.4701417075853	3311.4701417075853	3311.4701417075853	3311.4701417075853
3311.4701417075853	3311.4701417075853	3311.4701417075853	3311.4701417075853	3311.4701417075853	3311.4701417075853	3311.4701417075853	3311.4701417075853	3311.4701417075853	3311.4701417075853	3311.4701417075853	3311.4701417075853	3311.4701417075853	3311.4701417075853	3311.4701417075853	3311.4701417075853	3311.4701417075853	3311.4701417075853	3311.4701417075853	3311.4701417075853	3311.4701417075853	3311.4701417075853	3311.4701417075853	3311.4701417075853	3311.4701417075853	3311.4701417075853	3311.4701417075853	3311.4701417075853	3311.4701417075853	3311.4701417075853
3311.4701417075853	3311.4701417075853	3311.4701417075853	3311.4701417075853	3311.4701417075853	3311.4701417075853	3311.4701417075853	3311.4701417075853	3311.4701417075853	3311.4701417075853	3311.4701417075853	3311.4701417075853	3311.4701417075853	3311.4701417075853	3311.4701417075853	3311.4701417075853	3311.4701417075853	3311.4701417075853	3311.4701417075853	3311.4701417075853	3311.4701417075853	3311.4701417075853	3311.4701417075853	3311.4701417075853	3311.4701417075853	3311.4701417075853	3311.4701417075853	3311.4701417075853	3311.4701417075853	3311.4701417075853
3311.4701417075853	3311.4701417075853	3311.4701417075853	3311.4701417075853	3311.4701417075853	3311.4701417075853	3311.4701417075853	3311.4701417075853	3311.4701417075853	3311.4701417075853	3311.4701417075853	3311.4701417075853	3311.4701417075853	3311.4701417075853	3311.4701417075853	3311.4701417075853	3311.4701417075853	3311.4701417075853	3311.4701417075853	3311.4701417075853	3311.4701417075853	3311.4701417075853	3311.4701417075853	3311.4701417075853	3311.4701417075853	3311.4701417075853	3311.4701417075853	3311.4701417075853	3311.4701417075853	3311.4701417075853
3311.4701417075853	3311.4701417075853	3311.4701417075853	3311.4701417075853	3311.4701417075853	3311.4701417075853	3311.4701417075853	3311.4701417075853	3311.4701417075853	3311.4701417075853	3311.4701417075853	3311.4701417075853	3311.4701417075853	3311.4701417075853	3311.4701417075853	3311.4701417075853	3311.4701417075853	3311.4701417075853	3311.4701417075853	3311.4701417075853	3311.4701417075853	3311.4701417075853	3311.4701417075853	3311.4701417075853	3311.4701417075853	3311.4701417075853	3311.4701417075853	3311.4701417075853	3311.4701417075853	3311.4701417075853
3311.4701417075853	3311.4701417075853	3311.4701417075853	3311.4701417075853	3311.4701417075853	3311.4701417075853	3311.4701417075853	3311.4701417075853	3311.4701417075853	3311.4701417075853	3311.4701417075853	3311.4701417075853	3311.4701417075853	3311.4701417075853	3311.4701417075853	3311.4701417075853	3311.4701417075853	3311.4701417075853	3311.4701417075853	3311.4701417075853	3311.4701417075853	3311.4701417075853	3311.4701417075853	3311.4701417075853	3311.4701417075853	3311.4701417075853	3311.4701417075853	3311.4701417075853	3311.4701417075853	3311.4701417075853
3311.4701417075853	3311.4701417075853	3311.4701417075853	3311.4701417075853	3311.4701417075853	3311.4701417075853	3311.4701417075853	3311.4701417075853	3311.4701417075853	3311.4701417075853	3311.4701417075853	3311.4701417075853	3311.4701417075853	3311.4701417075853	3311.4701417075853	3311.4701417075853	3311.4701417075853	3311.4701417075853	3311.4701417075853	3311.4701417075853	3311.4701417075853	3311.4701417075853	3311.4701417075853	3311.4701417075853	3311.4701417075853	3311.4701417075853	3311.4701417075853	3311.4701417075853	3311.4701417075853	3311.4701417075853
3311.4701417075853	3311.4701417075853	3311.4701417075853	3311.4701417075853	3311.4701417075853	3311.4701417075853	3311.4701417075853	3311.4701417075853	3311.4701417075853	3311.4701417075853	3311.4701417075853	3311.4701417075853	3311.4701417075853	3311.4701417075853	3311.4701417075853	3311.4701417075853	3311.4701417075853	3311.4701417075853	3311.4701417075853	3311.4701417075853	3311.4701417075853	3311.4701417075853	3311.4701417075853	3311.4701417075853	3311.4701417075853	3311.4701417075853	3311.4701417075853	3311.4701417075853	3311.4701417075853	3311.4701417075853
3311.4701417075853	3311.4701417075853	3311.4701417075853	3311.4701417075853	3311.4701417075853	3311.4701417075853	3311.4701417075853	3311.4701417075853	3311.4701417075853	3311.4701417075853	3311.4701417075853	3311.4701417075853	3311.4701417075853	3311.4701417075853	3311.4701417075853	3311.4701417075853	3311.4701417075853	3311.4701417075853	3311.4701417075853	3311.4701417075853	3311.4701417075853	3311.4701417075853	3311.4701417075853	3311.4701417075853	3311.4701417075853	3311.4701417075853	3311.4701417075853	3311.4701417075853	3311.4701417075853	3311.4701417075853
3311.4701417075853	3311.4701417075853	3311.4701417075853	3311.4701417075853	3311.4701417075853	3311.4701417075853	3311.4701417075853	3311.4701417075853	3311.4701417075853	3311.4701417075853	3311.4701417075853	3311.4701417075853	3311.4701417075853	3311.4701417075853	3311.4701417075853	3311.4701417075853	3311.4701417075853	3311.4701417075853	3311.4701417075853	3311.4701417075853	3311.4701417075853	3311.4701417075853	3311.4701417075853	3311.4701417075853	3311.4701417075853	3311.4701417075853	3311.4701417075853	3311.4701417075853	3311.4701417075853	3311.4701417075853
3311.4701417075853	3311.4701417075853	3311.4701417075853	3311.4701417075853	3311.4701417075853	3311.4701417075853	3311.4701417075853	3311.4701417075853	3311.4701417075853	3311.4701417075853	3311.4701417075853	3311.4701417075853	3311.4701417075853	3311.4701417075853	3311.4701417075853	3311.4701417075853	3311.4701417075853	3311.4701417075853	3311.4701417075853	3311.4701417075853	3311.4701417075853	3311.4701417075853	3311.4701417075853	3311.4701417075853	3311.4701417075853	3311.4701417075853	3311.4701417075853	3311.4701417075853	3311.4701417075853	3311.4701417075853
3311.4701417075853	3311.4701417075853	3311.4701417075853	3311.4701417075853	3311.4701417075853	3311.4701417075853	3311.4701417075853	3311.4701417075853	3311.4701417075853	3311.4701417075853	3311.4701417075853	3311.4701417075853	3311.4701417075853	3311.4701417075853	3311.4701417075853	3311.4701417075853	3311.4701417075853	3311.4701417075853	3311.4701417075853	3311.4701417075853	3311.4701417075853	3311.4701417075853	3311.4701417075853	3311.4701417075853	3311.4701417075853	3311.4701417075853	3311.4701417075853	3311.4701417075853	3311.4701417075853	3311.4701417075853
3311.4701417075853	3311.4701417075853	3311.4701417075853	3311.4701417075853	3311.4701417075853	3311.4701417075853	3311.4701417075853	3311.4701417075853	3311.4701417075853	3311.4701417075853	3311.4701417075853	3311.4701417075853	3311.4701417075853	3311.4701417075853	3311.4701417075853	3311.4701417075853	3311.4701417075853	3311.4701417075853	3311.4701417075853	3311.4701417075853	3311.4701417075853	3311.4701417075853	3311.4701417075853	3311.4701417075853	3311.4701417075853	3311.4701417075853	3311.4701417075853	3311.4701417075853	3311.4701417075853	3311.4701417075853
3311.4701417075853	3311.4701417075853	3311.4701417075853	3311.4701417075853	3311.4701417075853	3311.4701417075853	3311.4701417075853	3311.4701417075853	3311.4701417075853	3311.4701417075853	3311.4701417075853	3311.4701417075853	3311.4701417075853	3311.4701417075853	3311.4701417075853	3311.4701417075853	3311.4701417075853	3311.4701417075853	3311.4701417075853	3311.4701417075853	3311.4701417075853	3311.4701417075853	3311.4701417075853	3311.4701417075853	3311.4701417075853	3311.4701417075853	3311.4701417075853	3311.4701417075853	3311.4701417075853	3311.4701417075853
3311.4701417075853	3311.4701417075853	3311.4701417075853	3311.4701417075853	3311.4701417075853	3311.4701417075853	3311.4701417075853	3311.4701417075853	3311.4701417075853	3311.4701417075853	3311.4701417075853	3311.4701417075853	3311.4701417075853	3311.4701417075853	3311.4701417075853	3311.4701417075853	3311.4701417075853	3311.4701417075853	3311.4701417075853	3311.4701417075853	3311.4701417075853	3311.4701417075853	3311.4701417075853	3311.4701417075853	3311.4701417075853	3311.4701417075853	3311.4701417075853	3311.4701417075853	3311.4701417075853	3311.4701417075853
3311.4701417075853	3311.4701417075853	3311.4701417075853	3311.4701417075853	3311.4701417075853	3311.4701417075853	3311.4701417075853	3311.4701417075853	3311.4701417075853	3311.4701417075853	3311.4701417075853	3311.4701417075853	3311.4701417075853	3311.4701417075853	3311.4701417075853	3311.4701417075853	3311.4701417075853	3311.4701417075853	3311.4701417075853	3311.4701417075853	3311.4701417075853	3311.4701417075853	3311.4701417075853	3311.4701417075853	3311.4701417075853	3311.4701417075853	3311.4701417075853	3311.4701417075853	3311.4701417075853	3311.4701417075853
3311.4701417075853	3311.4701417075853	3311.4701417075853	3311.4701417075853	3311.4701417075853	3311.4701417075853	3311.4701417075853	3311.4701417075853	3311.4701417075853	3311.4701417075853	3311.4701417075853	3311.4701417075853	3311.4701417075853	3311.4701417075853	3311.4701417075853	3311.4701417075853	3311.4701417075853	3311.4701417075853	3311.4701417075853	3311.4701417075853	3311.4701417075853	3311.4701417075853	3311.4701417075853	3311.4701417075853	3311.4701417075853	3311.4701417075853	3311.4701417075853	3311.4701417075853	3311.4701417075853	3311.4701417075853
3311.4701417075853	3311.4701417075853	3311.4701417075853	3311.4701417075853	3311.4701417075853	3311.4701417075853	3311.4701417075853	3311.4701417075853	3311.4701417075853	3311.4701417075853	3311.4701417075853	3311.4701417075853	3311.4701417075853	3311.4701417075853	3311.4701417075853	3311.4701417075853	3311.4701417075853	3311.4701417075853	3311.4701417075853	3311.4701417075853	3311.4701417075853	3311.4701417075853	3311.4701417075853	3311.4701417075853	3311.4701417075853	3311.4701417075853	3311.4701417075853	3311.4701417075853	3311.4701417075853	3311.4701417075853
3311.4701417075853	3311.4701417075853	3311.4701417075853	3311.4701417075853	3311.4701417075853	3311.4701417075853	3311.4701417075853	3311.4701417075853	3311.4701417075853	3311.4701417075853	3311.4701417075853	3311.4701417075853	3311.4701417075853	3311.4701417075853	3311.4701417075853	3311.4701417075853	3311.4701417075853	3311.4701417075853	3311.4701417075853	3311.4701417075853	3311.4701417075853	3311.4701417075853	3311.4701417075853	3311.4701417075853	3311.4701417075853	3311.4701417075853	3311.4701417075853	3311.4701417075853	3311.4701417075853	3311.4701417075853
3311.4701417075853	3311.4701417075853	3311.4701417075853	3311.4701417075853	3311.4701417075853	3311.4701417075853	3311.4701417075853	3311.4701417075853	3311.4701417075853	3311.4701417075853	3311.4701417075853	3311.4701417075853	3311.4701417075853	3311.4701417075853	3311.4701417075853	3311.4701417075853	3311.4701417075853	3311.4701417075853	3311.4701417075853	3311.4701417075853	3311.4701417075853	3311.4701417075853	3311.4701417075853	3311.4701417075853	3311.4701417075853	3311.4701417075853	3311.4701417075853	3311.4701417075853	3311.4701417075853	3311.4701417075853
3311.4701417075853	3311.4701417075853	3311.4701417075853	3311.4701417075853	3311.4701417075853	3311.4701417075853	3311.4701417075853	3311.4701417075853	3311.4701417075853	3311.4701417075853	3311.4701417075853	3311.4701417075853	3311.4701417075853	3311.4701417075853	3311.4701417075853	3311.4701417075853	3311.4701417075853	3311.4701417075853	3311.4701417075853	3311.4701417075853	3311.4701417075853	3311.4701417075853	3311.4701417075853	3311.4701417075853	3311.4701417075853	3311.4701417075853	3311.4701417075853	3311.4701417075853	3311.4701417075853	3311.4701417075853
3311.4701417075853	3311.4701417075853	3311.4701417075853	3311.4701417075853	3311.4701417075853	3311.4701417075853	3311.4701417075853	3311.4701417075853	3311.4701417075853	3311.4701417075853	3311.4701417075853	3311.4701417075853	3311.4701417075853	3311.4701417075853	3311.4701417075853	3311.4701417075853	3311.4701417075853	3311.4701417075853	3311.4701417075853	3311.4701417075853	3311.4701417075853	3311.4701417075853	3311.4701417075853	3311.4701417075853	3311.4701417075853	3311.4701417075853	3311.4701417075853	3311.4701417075853	3311.4701417075853	3311.4701417075853
3311.4701417075853	3311.4701417075853	3311.4701417075853	3311.4701417075853	3311.4701417075853	3311.4701417075853	3311.4701417075853	3311.4701417075853	3311.4701417075853	3311.4701417075853	3311.4701417075853	3311.4701417075853	3311.4701417075853	3311.4701417075853	3311.4701417075853	3311.4701417075853	3311.4701417075853	3311.4701417075853	3311.4701417075853	3311.4701417075853	3311.4701417075853	3311.4701417075853	3311.4701417075853	3311.4701417075853	3311.4701417075853	3311.4701417075853	3311.4701417075853	3311.4701417075853	3311.4701417075853	3311.4701417075853
3311.4701417075853	3311.4701417075853	3311.4701417075853	3311.4701417075853	3311.4701417075853	3311.4701417075853	3311.4701417075853	3311.4701417075853	3311.4701417075853	3311.4701417075853	3311.4701417075853	3311.4701417075853	3311.4701417075853	3311.4701417075853	3311.4701417075853	3311.4701417075853	3311.4701417075853	3311.4701417075853	3311.4701417075853	3311.4701417075853	3311.4701417075853	3311.4701417075853	3311.4701417075853	3311.4701417075853	3311.4701417075853	3311.4701417075853	3311.4701417075853	3311.4701417075853	3311.4701417075853	3311.4701417075853
3311.4701417075853	3311.4701417075853	3311.4701417075853	3311.4701417075853	3311.4701417075853	3311.4701417075853	3311.4701417075853	3311.4701417075853	3311.4701417075853	3311.4701417075853	3311.4701417075853	3311.4701417075853	3311.4701417075853	3311.4701417075853	3311.4701417075853	3311.4701417075853	3311.4701417075853	3311.4701417075853	3311.4701417075853	3311.4701417075853	3311.4701417075853	3311.4701417075853	3311.4701417075853	3311.4701417075853	3311.4701417075853	3311.4701417075853	3311.4701417075853	3311.4701417075853	3311.4701417075853	3311.4701417075853
