# Supplementary material for: An improved FOX optimization algorithm using adaptive exploration and exploitation for global optimization
Source: PLoS One. 2025 Sep 18;20(9):e0331965. doi: 10.1371/journal.pone.0331965 (PMC12445531; doi:10.1371/journal.pone.0331965)
Supplement: S2 File — This compressed file contains all the results of the conducted experiments. Each main directory within the archive includes three subdirectories: Analysis, best_fit, and convergence. The best_fit and convergence folders contain the raw experimental data obtained from 30 independent runs. The Analysis folder includes tables and figures derived from these raw results. These files can be used to reproduce and further analyze the results presented in the manuscript. (ZIP) [file pone.0331965.s002.zip › cec2017/convergence/CMAES/C17F6.csv]

trial_1	trial_2	trial_3	trial_4	trial_5	trial_6	trial_7	trial_8	trial_9	trial_10	trial_11	trial_12	trial_13	trial_14	trial_15	trial_16	trial_17	trial_18	trial_19	trial_20	trial_21	trial_22	trial_23	trial_24	trial_25	trial_26	trial_27	trial_28	trial_29	trial_30
4107455.2384385304	4107455.2384385304	4107455.2384385304	4107455.2384385304	4107455.2384385304	3671250.412844274	4107455.2384385304	4107455.2384385304	4107455.2384385304	4107455.2384385304	4107455.2384385304	4107455.2384385304	4107455.2384385304	4032211.229958043	4098735.8299397407	4107455.2384385304	3720316.4366245396	4107455.2384385304	4107455.2384385304	4107455.2384385304	4107455.2384385304	4107455.2384385304	4107455.2384385304	4107455.2384385304	4107455.2384385304	4107455.2384385304	4107455.2384385304	4107455.2384385304	4107455.2384385304	4107455.2384385304
4106502.775684373	4106502.775684373	4106502.775684373	4106502.775684373	4106502.775684373	3671250.412844274	4106502.775684373	4106502.775684373	4106502.775684373	4106502.775684373	4106502.775684373	4106502.775684373	4106502.775684373	4032211.229958043	4098735.8299397407	4106502.775684373	3720316.4366245396	4106502.775684373	4106502.775684373	4106502.775684373	4106502.775684373	4106502.775684373	4106502.775684373	4106502.775684373	4106502.775684373	4106502.775684373	4106502.775684373	4106502.775684373	4106502.775684373	4106502.775684373
4105192.9892532476	4105192.9892532476	4105192.9892532476	4105192.9892532476	4105192.9892532476	3671250.412844274	4105192.9892532476	4105192.9892532476	4105192.9892532476	4105192.9892532476	4105192.9892532476	4105192.9892532476	4105192.9892532476	4032211.229958043	4098735.8299397407	4105192.9892532476	3720316.4366245396	4105192.9892532476	4105192.9892532476	4105192.9892532476	4105192.9892532476	4105192.9892532476	4105192.9892532476	4105192.9892532476	4105192.9892532476	4105192.9892532476	4105192.9892532476	4105192.9892532476	4105192.9892532476	4105192.9892532476
4103412.289883657	4103412.289883657	4103412.289883657	4103412.289883657	4103412.289883657	3671250.412844274	4103412.289883657	4103412.289883657	4103412.289883657	4103412.289883657	4103412.289883657	4103412.289883657	4103412.289883657	4032211.229958043	4098735.8299397407	4103412.289883657	3720316.4366245396	4103412.289883657	4103412.289883657	4103412.289883657	4103412.289883657	4103412.289883657	4103412.289883657	4103412.289883657	4103412.289883657	4103412.289883657	4103412.289883657	4103412.289883657	4103412.289883657	4103412.289883657
4103235.5728119127	4103235.5728119127	4103235.5728119127	4103235.5728119127	4103235.5728119127	3671250.412844274	4103235.5728119127	4103235.5728119127	4103235.5728119127	4103235.5728119127	4103235.5728119127	4103235.5728119127	4103235.5728119127	4032211.229958043	4098735.8299397407	4103235.5728119127	3720316.4366245396	4103235.5728119127	4103235.5728119127	4103235.5728119127	4103235.5728119127	4103235.5728119127	4103235.5728119127	4103235.5728119127	4103235.5728119127	4103235.5728119127	4103235.5728119127	4103235.5728119127	4103235.5728119127	4103235.5728119127
4100761.8458233713	4100761.8458233713	4100761.8458233713	4100761.8458233713	4100761.8458233713	3671250.412844274	4100761.8458233713	4100761.8458233713	4100761.8458233713	4100761.8458233713	4100761.8458233713	4100761.8458233713	4100761.8458233713	4032211.229958043	4098735.8299397407	4100761.8458233713	3720316.4366245396	4100761.8458233713	4100761.8458233713	4100761.8458233713	4100761.8458233713	4100761.8458233713	4100761.8458233713	4100761.8458233713	4100761.8458233713	4100761.8458233713	4100761.8458233713	4100761.8458233713	4100761.8458233713	4100761.8458233713
4097212.974771714	4097212.974771714	4097212.974771714	4097212.974771714	4097212.974771714	3671250.412844274	4097212.974771714	4097212.974771714	4097212.974771714	4097212.974771714	4097212.974771714	4097212.974771714	4097212.974771714	4032211.229958043	4097212.974771714	4097212.974771714	3720316.4366245396	4097212.974771714	4097212.974771714	4097212.974771714	4097212.974771714	4097212.974771714	4097212.974771714	4097212.974771714	4097212.974771714	4097212.974771714	4097212.974771714	4097212.974771714	4097212.974771714	4097212.974771714
4093278.970018384	4093278.970018384	4093278.970018384	4093278.970018384	4093278.970018384	3671250.412844274	4093278.970018384	4093278.970018384	4093278.970018384	4093278.970018384	4093278.970018384	4093278.970018384	4093278.970018384	4032211.229958043	4093278.970018384	4093278.970018384	3720316.4366245396	4093278.970018384	4093278.970018384	4093278.970018384	4093278.970018384	4093278.970018384	4093278.970018384	4093278.970018384	4093278.970018384	4093278.970018384	4093278.970018384	4093278.970018384	4093278.970018384	4093278.970018384
4089141.4174074032	4089141.4174074032	4089141.4174074032	4089141.4174074032	4089141.4174074032	3671250.412844274	4089141.4174074032	4089141.4174074032	4089141.4174074032	4089141.4174074032	4089141.4174074032	4089141.4174074032	4089141.4174074032	4032211.229958043	4089141.4174074032	4089141.4174074032	3720316.4366245396	4089141.4174074032	4089141.4174074032	4089141.4174074032	4089141.4174074032	4089141.4174074032	4089141.4174074032	4089141.4174074032	4089141.4174074032	4089141.4174074032	4089141.4174074032	4089141.4174074032	4089141.4174074032	4089141.4174074032
4082884.4611926433	4082884.4611926433	4082884.4611926433	4082884.4611926433	4082884.4611926433	3671250.412844274	4082884.4611926433	4082884.4611926433	4082884.4611926433	4082884.4611926433	4082884.4611926433	4082884.4611926433	4082884.4611926433	4032211.229958043	4082884.4611926433	4082884.4611926433	3720316.4366245396	4082884.4611926433	4082884.4611926433	4082884.4611926433	4082884.4611926433	4082884.4611926433	4082884.4611926433	4082884.4611926433	4082884.4611926433	4082884.4611926433	4082884.4611926433	4082884.4611926433	4082884.4611926433	4082884.4611926433
4077324.8492887197	4077324.8492887197	4077324.8492887197	4077324.8492887197	4077324.8492887197	3671250.412844274	4077324.8492887197	4077324.8492887197	4077324.8492887197	4077324.8492887197	4077324.8492887197	4077324.8492887197	4077324.8492887197	4032211.229958043	4077324.8492887197	4077324.8492887197	3720316.4366245396	4077324.8492887197	4077324.8492887197	4077324.8492887197	4077324.8492887197	4077324.8492887197	4077324.8492887197	4077324.8492887197	4077324.8492887197	4077324.8492887197	4077324.8492887197	4077324.8492887197	4077324.8492887197	4077324.8492887197
4071036.2236252613	4071036.2236252613	4071036.2236252613	4071036.2236252613	4071036.2236252613	3671250.412844274	4071036.2236252613	4071036.2236252613	4071036.2236252613	4071036.2236252613	4071036.2236252613	4071036.2236252613	4071036.2236252613	4032211.229958043	4071036.2236252613	4071036.2236252613	3720316.4366245396	4071036.2236252613	4071036.2236252613	4071036.2236252613	4071036.2236252613	4071036.2236252613	4071036.2236252613	4071036.2236252613	4071036.2236252613	4071036.2236252613	4071036.2236252613	4071036.2236252613	4071036.2236252613	4071036.2236252613
4049317.5905277436	4049317.5905277436	4049317.5905277436	4049317.5905277436	4049317.5905277436	3671250.412844274	4049317.5905277436	4049317.5905277436	4049317.5905277436	4049317.5905277436	4049317.5905277436	4049317.5905277436	4049317.5905277436	4032211.229958043	4049317.5905277436	4049317.5905277436	3720316.4366245396	4049317.5905277436	4049317.5905277436	4049317.5905277436	4049317.5905277436	4049317.5905277436	4049317.5905277436	4049317.5905277436	4049317.5905277436	4049317.5905277436	4049317.5905277436	4049317.5905277436	4049317.5905277436	4049317.5905277436
4042305.4057051847	4042305.4057051847	4042305.4057051847	4042305.4057051847	4042305.4057051847	3671250.412844274	4042305.4057051847	4042305.4057051847	4042305.4057051847	4042305.4057051847	4042305.4057051847	4042305.4057051847	4042305.4057051847	4032211.229958043	4042305.4057051847	4042305.4057051847	3720316.4366245396	4042305.4057051847	4042305.4057051847	4042305.4057051847	4042305.4057051847	4042305.4057051847	4042305.4057051847	4042305.4057051847	4042305.4057051847	4042305.4057051847	4042305.4057051847	4042305.4057051847	4042305.4057051847	4042305.4057051847
4026501.031239153	4026501.031239153	4026501.031239153	4026501.031239153	4026501.031239153	3671250.412844274	4026501.031239153	4026501.031239153	4026501.031239153	4026501.031239153	4026501.031239153	4026501.031239153	4026501.031239153	4026501.031239153	4026501.031239153	4026501.031239153	3720316.4366245396	4026501.031239153	4026501.031239153	4026501.031239153	4026501.031239153	4026501.031239153	4026501.031239153	4026501.031239153	4026501.031239153	4026501.031239153	4026501.031239153	4026501.031239153	4026501.031239153	4026501.031239153
3989740.501983341	3989740.501983341	3989740.501983341	3989740.501983341	3989740.501983341	3671250.412844274	3989740.501983341	3989740.501983341	3989740.501983341	3989740.501983341	3989740.501983341	3989740.501983341	3989740.501983341	3989740.501983341	3989740.501983341	3989740.501983341	3720316.4366245396	3989740.501983341	3989740.501983341	3989740.501983341	3989740.501983341	3989740.501983341	3989740.501983341	3989740.501983341	3989740.501983341	3989740.501983341	3989740.501983341	3989740.501983341	3989740.501983341	3989740.501983341
3948713.607429151	3948713.607429151	3948713.607429151	3948713.607429151	3948713.607429151	3671250.412844274	3948713.607429151	3948713.607429151	3948713.607429151	3948713.607429151	3948713.607429151	3948713.607429151	3948713.607429151	3948713.607429151	3948713.607429151	3948713.607429151	3720316.4366245396	3948713.607429151	3948713.607429151	3948713.607429151	3948713.607429151	3948713.607429151	3948713.607429151	3948713.607429151	3948713.607429151	3948713.607429151	3948713.607429151	3948713.607429151	3948713.607429151	3948713.607429151
3892042.3579345406	3892042.3579345406	3892042.3579345406	3892042.3579345406	3892042.3579345406	3671250.412844274	3892042.3579345406	3892042.3579345406	3892042.3579345406	3892042.3579345406	3892042.3579345406	3892042.3579345406	3892042.3579345406	3892042.3579345406	3892042.3579345406	3892042.3579345406	3720316.4366245396	3892042.3579345406	3892042.3579345406	3892042.3579345406	3892042.3579345406	3892042.3579345406	3892042.3579345406	3892042.3579345406	3892042.3579345406	3892042.3579345406	3892042.3579345406	3892042.3579345406	3892042.3579345406	3892042.3579345406
3840084.4616720416	3840084.4616720416	3840084.4616720416	3840084.4616720416	3840084.4616720416	3671250.412844274	3840084.4616720416	3840084.4616720416	3840084.4616720416	3840084.4616720416	3840084.4616720416	3840084.4616720416	3840084.4616720416	3840084.4616720416	3840084.4616720416	3840084.4616720416	3720316.4366245396	3840084.4616720416	3840084.4616720416	3840084.4616720416	3840084.4616720416	3840084.4616720416	3840084.4616720416	3840084.4616720416	3840084.4616720416	3840084.4616720416	3840084.4616720416	3840084.4616720416	3840084.4616720416	3840084.4616720416
3743055.8783995965	3743055.8783995965	3743055.8783995965	3743055.8783995965	3743055.8783995965	3671250.412844274	3743055.8783995965	3743055.8783995965	3743055.8783995965	3743055.8783995965	3743055.8783995965	3743055.8783995965	3743055.8783995965	3743055.8783995965	3743055.8783995965	3743055.8783995965	3720316.4366245396	3743055.8783995965	3743055.8783995965	3743055.8783995965	3743055.8783995965	3743055.8783995965	3743055.8783995965	3743055.8783995965	3743055.8783995965	3743055.8783995965	3743055.8783995965	3743055.8783995965	3743055.8783995965	3743055.8783995965
3576605.493450715	3576605.493450715	3576605.493450715	3576605.493450715	3576605.493450715	3576605.493450715	3576605.493450715	3576605.493450715	3576605.493450715	3576605.493450715	3576605.493450715	3576605.493450715	3576605.493450715	3576605.493450715	3576605.493450715	3576605.493450715	3576605.493450715	3576605.493450715	3576605.493450715	3576605.493450715	3576605.493450715	3576605.493450715	3576605.493450715	3576605.493450715	3576605.493450715	3576605.493450715	3576605.493450715	3576605.493450715	3576605.493450715	3576605.493450715
3545464.1041605095	3545464.1041605095	3545464.1041605095	3545464.1041605095	3545464.1041605095	3545464.1041605095	3545464.1041605095	3545464.1041605095	3545464.1041605095	3545464.1041605095	3545464.1041605095	3545464.1041605095	3545464.1041605095	3545464.1041605095	3545464.1041605095	3545464.1041605095	3545464.1041605095	3545464.1041605095	3545464.1041605095	3545464.1041605095	3545464.1041605095	3545464.1041605095	3545464.1041605095	3545464.1041605095	3545464.1041605095	3545464.1041605095	3545464.1041605095	3545464.1041605095	3545464.1041605095	3545464.1041605095
3430660.871771709	3430660.871771709	3430660.871771709	3430660.871771709	3430660.871771709	3430660.871771709	3430660.871771709	3430660.871771709	3430660.871771709	3430660.871771709	3430660.871771709	3430660.871771709	3430660.871771709	3430660.871771709	3430660.871771709	3430660.871771709	3430660.871771709	3430660.871771709	3430660.871771709	3430660.871771709	3430660.871771709	3430660.871771709	3430660.871771709	3430660.871771709	3430660.871771709	3430660.871771709	3430660.871771709	3430660.871771709	3430660.871771709	3430660.871771709
3113786.2706541205	3113786.2706541205	3113786.2706541205	3113786.2706541205	3113786.2706541205	3113786.2706541205	3113786.2706541205	3113786.2706541205	3113786.2706541205	3113786.2706541205	3113786.2706541205	3113786.2706541205	3113786.2706541205	3113786.2706541205	3113786.2706541205	3113786.2706541205	3113786.2706541205	3113786.2706541205	3113786.2706541205	3113786.2706541205	3113786.2706541205	3113786.2706541205	3113786.2706541205	3113786.2706541205	3113786.2706541205	3113786.2706541205	3113786.2706541205	3113786.2706541205	3113786.2706541205	3113786.2706541205
2566872.313919316	2566872.313919316	2566872.313919316	2566872.313919316	2566872.313919316	2566872.313919316	2566872.313919316	2566872.313919316	2566872.313919316	2566872.313919316	2566872.313919316	2566872.313919316	2566872.313919316	2566872.313919316	2566872.313919316	2566872.313919316	2566872.313919316	2566872.313919316	2566872.313919316	2566872.313919316	2566872.313919316	2566872.313919316	2566872.313919316	2566872.313919316	2566872.313919316	2566872.313919316	2566872.313919316	2566872.313919316	2566872.313919316	2566872.313919316
2251096.2115241583	2251096.2115241583	2251096.2115241583	2251096.2115241583	2251096.2115241583	2251096.2115241583	2251096.2115241583	2251096.2115241583	2251096.2115241583	2251096.2115241583	2251096.2115241583	2251096.2115241583	2251096.2115241583	2251096.2115241583	2251096.2115241583	2251096.2115241583	2251096.2115241583	2251096.2115241583	2251096.2115241583	2251096.2115241583	2251096.2115241583	2251096.2115241583	2251096.2115241583	2251096.2115241583	2251096.2115241583	2251096.2115241583	2251096.2115241583	2251096.2115241583	2251096.2115241583	2251096.2115241583
1855875.497367739	1855875.497367739	1855875.497367739	1855875.497367739	1855875.497367739	1855875.497367739	1855875.497367739	1855875.497367739	1855875.497367739	1855875.497367739	1855875.497367739	1855875.497367739	1855875.497367739	1855875.497367739	1855875.497367739	1855875.497367739	1855875.497367739	1855875.497367739	1855875.497367739	1855875.497367739	1855875.497367739	1855875.497367739	1855875.497367739	1855875.497367739	1855875.497367739	1855875.497367739	1855875.497367739	1855875.497367739	1855875.497367739	1855875.497367739
1309142.9174266895	1309142.9174266895	1309142.9174266895	1309142.9174266895	1309142.9174266895	1309142.9174266895	1309142.9174266895	1309142.9174266895	1309142.9174266895	1309142.9174266895	1309142.9174266895	1309142.9174266895	1309142.9174266895	1309142.9174266895	1309142.9174266895	1309142.9174266895	1309142.9174266895	1309142.9174266895	1309142.9174266895	1309142.9174266895	1309142.9174266895	1309142.9174266895	1309142.9174266895	1309142.9174266895	1309142.9174266895	1309142.9174266895	1309142.9174266895	1309142.9174266895	1309142.9174266895	1309142.9174266895
1144422.087598081	1144422.087598081	1144422.087598081	1144422.087598081	1144422.087598081	1144422.087598081	1144422.087598081	1144422.087598081	1144422.087598081	1144422.087598081	1144422.087598081	1144422.087598081	1144422.087598081	1144422.087598081	1144422.087598081	1144422.087598081	1144422.087598081	1144422.087598081	1144422.087598081	1144422.087598081	1144422.087598081	1144422.087598081	1144422.087598081	1144422.087598081	1144422.087598081	1144422.087598081	1144422.087598081	1144422.087598081	1144422.087598081	1144422.087598081
1098697.413731656	1098697.413731656	1098697.413731656	1098697.413731656	1098697.413731656	1098697.413731656	1098697.413731656	1098697.413731656	1098697.413731656	1098697.413731656	1098697.413731656	1098697.413731656	1098697.413731656	1098697.413731656	1098697.413731656	1098697.413731656	1098697.413731656	1098697.413731656	1098697.413731656	1098697.413731656	1098697.413731656	1098697.413731656	1098697.413731656	1098697.413731656	1098697.413731656	1098697.413731656	1098697.413731656	1098697.413731656	1098697.413731656	1098697.413731656
958974.763439168	958974.763439168	958974.763439168	958974.763439168	958974.763439168	958974.763439168	958974.763439168	958974.763439168	958974.763439168	958974.763439168	958974.763439168	958974.763439168	958974.763439168	958974.763439168	958974.763439168	958974.763439168	958974.763439168	958974.763439168	958974.763439168	958974.763439168	958974.763439168	958974.763439168	958974.763439168	958974.763439168	958974.763439168	958974.763439168	958974.763439168	958974.763439168	958974.763439168	958974.763439168
843097.715396619	843097.715396619	843097.715396619	843097.715396619	843097.715396619	843097.715396619	843097.715396619	843097.715396619	843097.715396619	843097.715396619	843097.715396619	843097.715396619	843097.715396619	843097.715396619	843097.715396619	843097.715396619	843097.715396619	843097.715396619	843097.715396619	843097.715396619	843097.715396619	843097.715396619	843097.715396619	843097.715396619	843097.715396619	843097.715396619	843097.715396619	843097.715396619	843097.715396619	843097.715396619
843097.715396619	843097.715396619	843097.715396619	843097.715396619	843097.715396619	843097.715396619	843097.715396619	843097.715396619	843097.715396619	843097.715396619	843097.715396619	843097.715396619	843097.715396619	843097.715396619	843097.715396619	843097.715396619	843097.715396619	843097.715396619	843097.715396619	843097.715396619	843097.715396619	843097.715396619	843097.715396619	843097.715396619	843097.715396619	843097.715396619	843097.715396619	843097.715396619	843097.715396619	843097.715396619
753608.4906672271	753608.4906672271	753608.4906672271	753608.4906672271	753608.4906672271	753608.4906672271	753608.4906672271	753608.4906672271	753608.4906672271	753608.4906672271	753608.4906672271	753608.4906672271	753608.4906672271	753608.4906672271	753608.4906672271	753608.4906672271	753608.4906672271	753608.4906672271	753608.4906672271	753608.4906672271	753608.4906672271	753608.4906672271	753608.4906672271	753608.4906672271	753608.4906672271	753608.4906672271	753608.4906672271	753608.4906672271	753608.4906672271	753608.4906672271
717863.0197398395	717863.0197398395	717863.0197398395	717863.0197398395	717863.0197398395	717863.0197398395	717863.0197398395	717863.0197398395	717863.0197398395	717863.0197398395	717863.0197398395	717863.0197398395	717863.0197398395	717863.0197398395	717863.0197398395	717863.0197398395	717863.0197398395	717863.0197398395	717863.0197398395	717863.0197398395	717863.0197398395	717863.0197398395	717863.0197398395	717863.0197398395	717863.0197398395	717863.0197398395	717863.0197398395	717863.0197398395	717863.0197398395	717863.0197398395
717863.0197398395	717863.0197398395	717863.0197398395	717863.0197398395	717863.0197398395	717863.0197398395	717863.0197398395	717863.0197398395	717863.0197398395	717863.0197398395	717863.0197398395	717863.0197398395	717863.0197398395	717863.0197398395	717863.0197398395	717863.0197398395	717863.0197398395	717863.0197398395	717863.0197398395	717863.0197398395	717863.0197398395	717863.0197398395	717863.0197398395	717863.0197398395	717863.0197398395	717863.0197398395	717863.0197398395	717863.0197398395	717863.0197398395	717863.0197398395
717863.0197398395	717863.0197398395	717863.0197398395	717863.0197398395	717863.0197398395	717863.0197398395	717863.0197398395	717863.0197398395	717863.0197398395	717863.0197398395	717863.0197398395	717863.0197398395	717863.0197398395	717863.0197398395	717863.0197398395	717863.0197398395	717863.0197398395	717863.0197398395	717863.0197398395	717863.0197398395	717863.0197398395	717863.0197398395	717863.0197398395	717863.0197398395	717863.0197398395	717863.0197398395	717863.0197398395	717863.0197398395	717863.0197398395	717863.0197398395
706062.1982892877	706062.1982892877	706062.1982892877	706062.1982892877	706062.1982892877	706062.1982892877	706062.1982892877	706062.1982892877	706062.1982892877	706062.1982892877	706062.1982892877	706062.1982892877	706062.1982892877	706062.1982892877	706062.1982892877	706062.1982892877	706062.1982892877	706062.1982892877	706062.1982892877	706062.1982892877	706062.1982892877	706062.1982892877	706062.1982892877	706062.1982892877	706062.1982892877	706062.1982892877	706062.1982892877	706062.1982892877	706062.1982892877	706062.1982892877
689029.0175905315	689029.0175905315	689029.0175905315	689029.0175905315	689029.0175905315	689029.0175905315	689029.0175905315	689029.0175905315	689029.0175905315	689029.0175905315	689029.0175905315	689029.0175905315	689029.0175905315	689029.0175905315	689029.0175905315	689029.0175905315	689029.0175905315	689029.0175905315	689029.0175905315	689029.0175905315	689029.0175905315	689029.0175905315	689029.0175905315	689029.0175905315	689029.0175905315	689029.0175905315	689029.0175905315	689029.0175905315	689029.0175905315	689029.0175905315
514105.42109599465	514105.42109599465	514105.42109599465	514105.42109599465	514105.42109599465	514105.42109599465	514105.42109599465	514105.42109599465	514105.42109599465	514105.42109599465	514105.42109599465	514105.42109599465	514105.42109599465	514105.42109599465	514105.42109599465	514105.42109599465	514105.42109599465	514105.42109599465	514105.42109599465	514105.42109599465	514105.42109599465	514105.42109599465	514105.42109599465	514105.42109599465	514105.42109599465	514105.42109599465	514105.42109599465	514105.42109599465	514105.42109599465	514105.42109599465
514105.42109599465	514105.42109599465	514105.42109599465	514105.42109599465	514105.42109599465	514105.42109599465	514105.42109599465	514105.42109599465	514105.42109599465	514105.42109599465	514105.42109599465	514105.42109599465	514105.42109599465	514105.42109599465	514105.42109599465	514105.42109599465	514105.42109599465	514105.42109599465	514105.42109599465	514105.42109599465	514105.42109599465	514105.42109599465	514105.42109599465	514105.42109599465	514105.42109599465	514105.42109599465	514105.42109599465	514105.42109599465	514105.42109599465	514105.42109599465
514105.42109599465	514105.42109599465	514105.42109599465	514105.42109599465	514105.42109599465	514105.42109599465	514105.42109599465	514105.42109599465	514105.42109599465	514105.42109599465	514105.42109599465	514105.42109599465	514105.42109599465	514105.42109599465	514105.42109599465	514105.42109599465	514105.42109599465	514105.42109599465	514105.42109599465	514105.42109599465	514105.42109599465	514105.42109599465	514105.42109599465	514105.42109599465	514105.42109599465	514105.42109599465	514105.42109599465	514105.42109599465	514105.42109599465	514105.42109599465
514105.42109599465	514105.42109599465	514105.42109599465	514105.42109599465	514105.42109599465	514105.42109599465	514105.42109599465	514105.42109599465	514105.42109599465	514105.42109599465	514105.42109599465	514105.42109599465	514105.42109599465	514105.42109599465	514105.42109599465	514105.42109599465	514105.42109599465	514105.42109599465	514105.42109599465	514105.42109599465	514105.42109599465	514105.42109599465	514105.42109599465	514105.42109599465	514105.42109599465	514105.42109599465	514105.42109599465	514105.42109599465	514105.42109599465	514105.42109599465
460979.90517324145	460979.90517324145	460979.90517324145	460979.90517324145	460979.90517324145	460979.90517324145	460979.90517324145	460979.90517324145	460979.90517324145	460979.90517324145	460979.90517324145	460979.90517324145	460979.90517324145	460979.90517324145	460979.90517324145	460979.90517324145	460979.90517324145	460979.90517324145	460979.90517324145	460979.90517324145	460979.90517324145	460979.90517324145	460979.90517324145	460979.90517324145	460979.90517324145	460979.90517324145	460979.90517324145	460979.90517324145	460979.90517324145	460979.90517324145
460979.90517324145	460979.90517324145	460979.90517324145	460979.90517324145	460979.90517324145	460979.90517324145	460979.90517324145	460979.90517324145	460979.90517324145	460979.90517324145	460979.90517324145	460979.90517324145	460979.90517324145	460979.90517324145	460979.90517324145	460979.90517324145	460979.90517324145	460979.90517324145	460979.90517324145	460979.90517324145	460979.90517324145	460979.90517324145	460979.90517324145	460979.90517324145	460979.90517324145	460979.90517324145	460979.90517324145	460979.90517324145	460979.90517324145	460979.90517324145
415228.4283941832	415228.4283941832	415228.4283941832	415228.4283941832	415228.4283941832	415228.4283941832	415228.4283941832	415228.4283941832	415228.4283941832	415228.4283941832	415228.4283941832	415228.4283941832	415228.4283941832	415228.4283941832	415228.4283941832	415228.4283941832	415228.4283941832	415228.4283941832	415228.4283941832	415228.4283941832	415228.4283941832	415228.4283941832	415228.4283941832	415228.4283941832	415228.4283941832	415228.4283941832	415228.4283941832	415228.4283941832	415228.4283941832	415228.4283941832
405190.8046119144	405190.8046119144	405190.8046119144	405190.8046119144	405190.8046119144	405190.8046119144	405190.8046119144	405190.8046119144	405190.8046119144	405190.8046119144	405190.8046119144	405190.8046119144	405190.8046119144	405190.8046119144	405190.8046119144	405190.8046119144	405190.8046119144	405190.8046119144	405190.8046119144	405190.8046119144	405190.8046119144	405190.8046119144	405190.8046119144	405190.8046119144	405190.8046119144	405190.8046119144	405190.8046119144	405190.8046119144	405190.8046119144	405190.8046119144
391492.6696430503	391492.6696430503	391492.6696430503	391492.6696430503	391492.6696430503	391492.6696430503	391492.6696430503	391492.6696430503	391492.6696430503	391492.6696430503	391492.6696430503	391492.6696430503	391492.6696430503	391492.6696430503	391492.6696430503	391492.6696430503	391492.6696430503	391492.6696430503	391492.6696430503	391492.6696430503	391492.6696430503	391492.6696430503	391492.6696430503	391492.6696430503	391492.6696430503	391492.6696430503	391492.6696430503	391492.6696430503	391492.6696430503	391492.6696430503
262957.3414498248	262957.3414498248	262957.3414498248	262957.3414498248	262957.3414498248	262957.3414498248	262957.3414498248	262957.3414498248	262957.3414498248	262957.3414498248	262957.3414498248	262957.3414498248	262957.3414498248	262957.3414498248	262957.3414498248	262957.3414498248	262957.3414498248	262957.3414498248	262957.3414498248	262957.3414498248	262957.3414498248	262957.3414498248	262957.3414498248	262957.3414498248	262957.3414498248	262957.3414498248	262957.3414498248	262957.3414498248	262957.3414498248	262957.3414498248
262957.3414498248	262957.3414498248	262957.3414498248	262957.3414498248	262957.3414498248	262957.3414498248	262957.3414498248	262957.3414498248	262957.3414498248	262957.3414498248	262957.3414498248	262957.3414498248	262957.3414498248	262957.3414498248	262957.3414498248	262957.3414498248	262957.3414498248	262957.3414498248	262957.3414498248	262957.3414498248	262957.3414498248	262957.3414498248	262957.3414498248	262957.3414498248	262957.3414498248	262957.3414498248	262957.3414498248	262957.3414498248	262957.3414498248	262957.3414498248
262957.3414498248	262957.3414498248	262957.3414498248	262957.3414498248	262957.3414498248	262957.3414498248	262957.3414498248	262957.3414498248	262957.3414498248	262957.3414498248	262957.3414498248	262957.3414498248	262957.3414498248	262957.3414498248	262957.3414498248	262957.3414498248	262957.3414498248	262957.3414498248	262957.3414498248	262957.3414498248	262957.3414498248	262957.3414498248	262957.3414498248	262957.3414498248	262957.3414498248	262957.3414498248	262957.3414498248	262957.3414498248	262957.3414498248	262957.3414498248
262957.3414498248	262957.3414498248	262957.3414498248	262957.3414498248	262957.3414498248	262957.3414498248	262957.3414498248	262957.3414498248	262957.3414498248	262957.3414498248	262957.3414498248	262957.3414498248	262957.3414498248	262957.3414498248	262957.3414498248	262957.3414498248	262957.3414498248	262957.3414498248	262957.3414498248	262957.3414498248	262957.3414498248	262957.3414498248	262957.3414498248	262957.3414498248	262957.3414498248	262957.3414498248	262957.3414498248	262957.3414498248	262957.3414498248	262957.3414498248
262957.3414498248	262957.3414498248	262957.3414498248	262957.3414498248	262957.3414498248	262957.3414498248	262957.3414498248	262957.3414498248	262957.3414498248	262957.3414498248	262957.3414498248	262957.3414498248	262957.3414498248	262957.3414498248	262957.3414498248	262957.3414498248	262957.3414498248	262957.3414498248	262957.3414498248	262957.3414498248	262957.3414498248	262957.3414498248	262957.3414498248	262957.3414498248	262957.3414498248	262957.3414498248	262957.3414498248	262957.3414498248	262957.3414498248	262957.3414498248
262957.3414498248	262957.3414498248	262957.3414498248	262957.3414498248	262957.3414498248	262957.3414498248	262957.3414498248	262957.3414498248	262957.3414498248	262957.3414498248	262957.3414498248	262957.3414498248	262957.3414498248	262957.3414498248	262957.3414498248	262957.3414498248	262957.3414498248	262957.3414498248	262957.3414498248	262957.3414498248	262957.3414498248	262957.3414498248	262957.3414498248	262957.3414498248	262957.3414498248	262957.3414498248	262957.3414498248	262957.3414498248	262957.3414498248	262957.3414498248
262957.3414498248	262957.3414498248	262957.3414498248	262957.3414498248	262957.3414498248	262957.3414498248	262957.3414498248	262957.3414498248	262957.3414498248	262957.3414498248	262957.3414498248	262957.3414498248	262957.3414498248	262957.3414498248	262957.3414498248	262957.3414498248	262957.3414498248	262957.3414498248	262957.3414498248	262957.3414498248	262957.3414498248	262957.3414498248	262957.3414498248	262957.3414498248	262957.3414498248	262957.3414498248	262957.3414498248	262957.3414498248	262957.3414498248	262957.3414498248
262957.3414498248	262957.3414498248	262957.3414498248	262957.3414498248	262957.3414498248	262957.3414498248	262957.3414498248	262957.3414498248	262957.3414498248	262957.3414498248	262957.3414498248	262957.3414498248	262957.3414498248	262957.3414498248	262957.3414498248	262957.3414498248	262957.3414498248	262957.3414498248	262957.3414498248	262957.3414498248	262957.3414498248	262957.3414498248	262957.3414498248	262957.3414498248	262957.3414498248	262957.3414498248	262957.3414498248	262957.3414498248	262957.3414498248	262957.3414498248
262957.3414498248	262957.3414498248	262957.3414498248	262957.3414498248	262957.3414498248	262957.3414498248	262957.3414498248	262957.3414498248	262957.3414498248	262957.3414498248	262957.3414498248	262957.3414498248	262957.3414498248	262957.3414498248	262957.3414498248	262957.3414498248	262957.3414498248	262957.3414498248	262957.3414498248	262957.3414498248	262957.3414498248	262957.3414498248	262957.3414498248	262957.3414498248	262957.3414498248	262957.3414498248	262957.3414498248	262957.3414498248	262957.3414498248	262957.3414498248
262957.3414498248	262957.3414498248	262957.3414498248	262957.3414498248	262957.3414498248	262957.3414498248	262957.3414498248	262957.3414498248	262957.3414498248	262957.3414498248	262957.3414498248	262957.3414498248	262957.3414498248	262957.3414498248	262957.3414498248	262957.3414498248	262957.3414498248	262957.3414498248	262957.3414498248	262957.3414498248	262957.3414498248	262957.3414498248	262957.3414498248	262957.3414498248	262957.3414498248	262957.3414498248	262957.3414498248	262957.3414498248	262957.3414498248	262957.3414498248
262957.3414498248	262957.3414498248	262957.3414498248	262957.3414498248	262957.3414498248	262957.3414498248	262957.3414498248	262957.3414498248	262957.3414498248	262957.3414498248	262957.3414498248	262957.3414498248	262957.3414498248	262957.3414498248	262957.3414498248	262957.3414498248	262957.3414498248	262957.3414498248	262957.3414498248	262957.3414498248	262957.3414498248	262957.3414498248	262957.3414498248	262957.3414498248	262957.3414498248	262957.3414498248	262957.3414498248	262957.3414498248	262957.3414498248	262957.3414498248
262957.3414498248	262957.3414498248	262957.3414498248	262957.3414498248	262957.3414498248	262957.3414498248	262957.3414498248	262957.3414498248	262957.3414498248	262957.3414498248	262957.3414498248	262957.3414498248	262957.3414498248	262957.3414498248	262957.3414498248	262957.3414498248	262957.3414498248	262957.3414498248	262957.3414498248	262957.3414498248	262957.3414498248	262957.3414498248	262957.3414498248	262957.3414498248	262957.3414498248	262957.3414498248	262957.3414498248	262957.3414498248	262957.3414498248	262957.3414498248
229371.4099678809	229371.4099678809	229371.4099678809	229371.4099678809	229371.4099678809	229371.4099678809	229371.4099678809	229371.4099678809	229371.4099678809	229371.4099678809	229371.4099678809	229371.4099678809	229371.4099678809	229371.4099678809	229371.4099678809	229371.4099678809	229371.4099678809	229371.4099678809	229371.4099678809	229371.4099678809	229371.4099678809	229371.4099678809	229371.4099678809	229371.4099678809	229371.4099678809	229371.4099678809	229371.4099678809	229371.4099678809	229371.4099678809	229371.4099678809
229371.4099678809	229371.4099678809	229371.4099678809	229371.4099678809	229371.4099678809	229371.4099678809	229371.4099678809	229371.4099678809	229371.4099678809	229371.4099678809	229371.4099678809	229371.4099678809	229371.4099678809	229371.4099678809	229371.4099678809	229371.4099678809	229371.4099678809	229371.4099678809	229371.4099678809	229371.4099678809	229371.4099678809	229371.4099678809	229371.4099678809	229371.4099678809	229371.4099678809	229371.4099678809	229371.4099678809	229371.4099678809	229371.4099678809	229371.4099678809
186700.0882816933	186700.0882816933	186700.0882816933	186700.0882816933	186700.0882816933	186700.0882816933	186700.0882816933	186700.0882816933	186700.0882816933	186700.0882816933	186700.0882816933	186700.0882816933	186700.0882816933	186700.0882816933	186700.0882816933	186700.0882816933	186700.0882816933	186700.0882816933	186700.0882816933	186700.0882816933	186700.0882816933	186700.0882816933	186700.0882816933	186700.0882816933	186700.0882816933	186700.0882816933	186700.0882816933	186700.0882816933	186700.0882816933	186700.0882816933
177419.53696725678	177419.53696725678	177419.53696725678	177419.53696725678	177419.53696725678	177419.53696725678	177419.53696725678	177419.53696725678	177419.53696725678	177419.53696725678	177419.53696725678	177419.53696725678	177419.53696725678	177419.53696725678	177419.53696725678	177419.53696725678	177419.53696725678	177419.53696725678	177419.53696725678	177419.53696725678	177419.53696725678	177419.53696725678	177419.53696725678	177419.53696725678	177419.53696725678	177419.53696725678	177419.53696725678	177419.53696725678	177419.53696725678	177419.53696725678
173729.76184999765	173729.76184999765	173729.76184999765	173729.76184999765	173729.76184999765	173729.76184999765	173729.76184999765	173729.76184999765	173729.76184999765	173729.76184999765	173729.76184999765	173729.76184999765	173729.76184999765	173729.76184999765	173729.76184999765	173729.76184999765	173729.76184999765	173729.76184999765	173729.76184999765	173729.76184999765	173729.76184999765	173729.76184999765	173729.76184999765	173729.76184999765	173729.76184999765	173729.76184999765	173729.76184999765	173729.76184999765	173729.76184999765	173729.76184999765
167128.83005980533	167128.83005980533	167128.83005980533	167128.83005980533	167128.83005980533	167128.83005980533	167128.83005980533	167128.83005980533	167128.83005980533	167128.83005980533	167128.83005980533	167128.83005980533	167128.83005980533	167128.83005980533	167128.83005980533	167128.83005980533	167128.83005980533	167128.83005980533	167128.83005980533	167128.83005980533	167128.83005980533	167128.83005980533	167128.83005980533	167128.83005980533	167128.83005980533	167128.83005980533	167128.83005980533	167128.83005980533	167128.83005980533	167128.83005980533
105859.34241714535	105859.34241714535	105859.34241714535	105859.34241714535	105859.34241714535	105859.34241714535	105859.34241714535	105859.34241714535	105859.34241714535	105859.34241714535	105859.34241714535	105859.34241714535	105859.34241714535	105859.34241714535	105859.34241714535	105859.34241714535	105859.34241714535	105859.34241714535	105859.34241714535	105859.34241714535	105859.34241714535	105859.34241714535	105859.34241714535	105859.34241714535	105859.34241714535	105859.34241714535	105859.34241714535	105859.34241714535	105859.34241714535	105859.34241714535
105859.34241714535	105859.34241714535	105859.34241714535	105859.34241714535	105859.34241714535	105859.34241714535	105859.34241714535	105859.34241714535	105859.34241714535	105859.34241714535	105859.34241714535	105859.34241714535	105859.34241714535	105859.34241714535	105859.34241714535	105859.34241714535	105859.34241714535	105859.34241714535	105859.34241714535	105859.34241714535	105859.34241714535	105859.34241714535	105859.34241714535	105859.34241714535	105859.34241714535	105859.34241714535	105859.34241714535	105859.34241714535	105859.34241714535	105859.34241714535
105859.34241714535	105859.34241714535	105859.34241714535	105859.34241714535	105859.34241714535	105859.34241714535	105859.34241714535	105859.34241714535	105859.34241714535	105859.34241714535	105859.34241714535	105859.34241714535	105859.34241714535	105859.34241714535	105859.34241714535	105859.34241714535	105859.34241714535	105859.34241714535	105859.34241714535	105859.34241714535	105859.34241714535	105859.34241714535	105859.34241714535	105859.34241714535	105859.34241714535	105859.34241714535	105859.34241714535	105859.34241714535	105859.34241714535	105859.34241714535
105859.34241714535	105859.34241714535	105859.34241714535	105859.34241714535	105859.34241714535	105859.34241714535	105859.34241714535	105859.34241714535	105859.34241714535	105859.34241714535	105859.34241714535	105859.34241714535	105859.34241714535	105859.34241714535	105859.34241714535	105859.34241714535	105859.34241714535	105859.34241714535	105859.34241714535	105859.34241714535	105859.34241714535	105859.34241714535	105859.34241714535	105859.34241714535	105859.34241714535	105859.34241714535	105859.34241714535	105859.34241714535	105859.34241714535	105859.34241714535
99489.94537375521	99489.94537375521	99489.94537375521	99489.94537375521	99489.94537375521	99489.94537375521	99489.94537375521	99489.94537375521	99489.94537375521	99489.94537375521	99489.94537375521	99489.94537375521	99489.94537375521	99489.94537375521	99489.94537375521	99489.94537375521	99489.94537375521	99489.94537375521	99489.94537375521	99489.94537375521	99489.94537375521	99489.94537375521	99489.94537375521	99489.94537375521	99489.94537375521	99489.94537375521	99489.94537375521	99489.94537375521	99489.94537375521	99489.94537375521
99489.94537375521	99489.94537375521	99489.94537375521	99489.94537375521	99489.94537375521	99489.94537375521	99489.94537375521	99489.94537375521	99489.94537375521	99489.94537375521	99489.94537375521	99489.94537375521	99489.94537375521	99489.94537375521	99489.94537375521	99489.94537375521	99489.94537375521	99489.94537375521	99489.94537375521	99489.94537375521	99489.94537375521	99489.94537375521	99489.94537375521	99489.94537375521	99489.94537375521	99489.94537375521	99489.94537375521	99489.94537375521	99489.94537375521	99489.94537375521
99489.94537375521	99489.94537375521	99489.94537375521	99489.94537375521	99489.94537375521	99489.94537375521	99489.94537375521	99489.94537375521	99489.94537375521	99489.94537375521	99489.94537375521	99489.94537375521	99489.94537375521	99489.94537375521	99489.94537375521	99489.94537375521	99489.94537375521	99489.94537375521	99489.94537375521	99489.94537375521	99489.94537375521	99489.94537375521	99489.94537375521	99489.94537375521	99489.94537375521	99489.94537375521	99489.94537375521	99489.94537375521	99489.94537375521	99489.94537375521
99489.94537375521	99489.94537375521	99489.94537375521	99489.94537375521	99489.94537375521	99489.94537375521	99489.94537375521	99489.94537375521	99489.94537375521	99489.94537375521	99489.94537375521	99489.94537375521	99489.94537375521	99489.94537375521	99489.94537375521	99489.94537375521	99489.94537375521	99489.94537375521	99489.94537375521	99489.94537375521	99489.94537375521	99489.94537375521	99489.94537375521	99489.94537375521	99489.94537375521	99489.94537375521	99489.94537375521	99489.94537375521	99489.94537375521	99489.94537375521
99414.55537355495	99414.55537355495	99414.55537355495	99414.55537355495	99414.55537355495	99414.55537355495	99414.55537355495	99414.55537355495	99414.55537355495	99414.55537355495	99414.55537355495	99414.55537355495	99414.55537355495	99414.55537355495	99414.55537355495	99414.55537355495	99414.55537355495	99414.55537355495	99414.55537355495	99414.55537355495	99414.55537355495	99414.55537355495	99414.55537355495	99414.55537355495	99414.55537355495	99414.55537355495	99414.55537355495	99414.55537355495	99414.55537355495	99414.55537355495
99414.55537355495	99414.55537355495	99414.55537355495	99414.55537355495	99414.55537355495	99414.55537355495	99414.55537355495	99414.55537355495	99414.55537355495	99414.55537355495	99414.55537355495	99414.55537355495	99414.55537355495	99414.55537355495	99414.55537355495	99414.55537355495	99414.55537355495	99414.55537355495	99414.55537355495	99414.55537355495	99414.55537355495	99414.55537355495	99414.55537355495	99414.55537355495	99414.55537355495	99414.55537355495	99414.55537355495	99414.55537355495	99414.55537355495	99414.55537355495
82818.84967658482	82818.84967658482	82818.84967658482	82818.84967658482	82818.84967658482	82818.84967658482	82818.84967658482	82818.84967658482	82818.84967658482	82818.84967658482	82818.84967658482	82818.84967658482	82818.84967658482	82818.84967658482	82818.84967658482	82818.84967658482	82818.84967658482	82818.84967658482	82818.84967658482	82818.84967658482	82818.84967658482	82818.84967658482	82818.84967658482	82818.84967658482	82818.84967658482	82818.84967658482	82818.84967658482	82818.84967658482	82818.84967658482	82818.84967658482
82818.84967658482	82818.84967658482	82818.84967658482	82818.84967658482	82818.84967658482	82818.84967658482	82818.84967658482	82818.84967658482	82818.84967658482	82818.84967658482	82818.84967658482	82818.84967658482	82818.84967658482	82818.84967658482	82818.84967658482	82818.84967658482	82818.84967658482	82818.84967658482	82818.84967658482	82818.84967658482	82818.84967658482	82818.84967658482	82818.84967658482	82818.84967658482	82818.84967658482	82818.84967658482	82818.84967658482	82818.84967658482	82818.84967658482	82818.84967658482
77364.33422799576	77364.33422799576	77364.33422799576	77364.33422799576	77364.33422799576	77364.33422799576	77364.33422799576	77364.33422799576	77364.33422799576	77364.33422799576	77364.33422799576	77364.33422799576	77364.33422799576	77364.33422799576	77364.33422799576	77364.33422799576	77364.33422799576	77364.33422799576	77364.33422799576	77364.33422799576	77364.33422799576	77364.33422799576	77364.33422799576	77364.33422799576	77364.33422799576	77364.33422799576	77364.33422799576	77364.33422799576	77364.33422799576	77364.33422799576
73629.46706663394	73629.46706663394	73629.46706663394	73629.46706663394	73629.46706663394	73629.46706663394	73629.46706663394	73629.46706663394	73629.46706663394	73629.46706663394	73629.46706663394	73629.46706663394	73629.46706663394	73629.46706663394	73629.46706663394	73629.46706663394	73629.46706663394	73629.46706663394	73629.46706663394	73629.46706663394	73629.46706663394	73629.46706663394	73629.46706663394	73629.46706663394	73629.46706663394	73629.46706663394	73629.46706663394	73629.46706663394	73629.46706663394	73629.46706663394
70508.60368196343	70508.60368196343	70508.60368196343	70508.60368196343	70508.60368196343	70508.60368196343	70508.60368196343	70508.60368196343	70508.60368196343	70508.60368196343	70508.60368196343	70508.60368196343	70508.60368196343	70508.60368196343	70508.60368196343	70508.60368196343	70508.60368196343	70508.60368196343	70508.60368196343	70508.60368196343	70508.60368196343	70508.60368196343	70508.60368196343	70508.60368196343	70508.60368196343	70508.60368196343	70508.60368196343	70508.60368196343	70508.60368196343	70508.60368196343
70508.60368196343	70508.60368196343	70508.60368196343	70508.60368196343	70508.60368196343	70508.60368196343	70508.60368196343	70508.60368196343	70508.60368196343	70508.60368196343	70508.60368196343	70508.60368196343	70508.60368196343	70508.60368196343	70508.60368196343	70508.60368196343	70508.60368196343	70508.60368196343	70508.60368196343	70508.60368196343	70508.60368196343	70508.60368196343	70508.60368196343	70508.60368196343	70508.60368196343	70508.60368196343	70508.60368196343	70508.60368196343	70508.60368196343	70508.60368196343
61457.5030971459	61457.5030971459	61457.5030971459	61457.5030971459	61457.5030971459	61457.5030971459	61457.5030971459	61457.5030971459	61457.5030971459	61457.5030971459	61457.5030971459	61457.5030971459	61457.5030971459	61457.5030971459	61457.5030971459	61457.5030971459	61457.5030971459	61457.5030971459	61457.5030971459	61457.5030971459	61457.5030971459	61457.5030971459	61457.5030971459	61457.5030971459	61457.5030971459	61457.5030971459	61457.5030971459	61457.5030971459	61457.5030971459	61457.5030971459
39089.46139389134	39089.46139389134	39089.46139389134	39089.46139389134	39089.46139389134	39089.46139389134	39089.46139389134	39089.46139389134	39089.46139389134	39089.46139389134	39089.46139389134	39089.46139389134	39089.46139389134	39089.46139389134	39089.46139389134	39089.46139389134	39089.46139389134	39089.46139389134	39089.46139389134	39089.46139389134	39089.46139389134	39089.46139389134	39089.46139389134	39089.46139389134	39089.46139389134	39089.46139389134	39089.46139389134	39089.46139389134	39089.46139389134	39089.46139389134
39089.46139389134	39089.46139389134	39089.46139389134	39089.46139389134	39089.46139389134	39089.46139389134	39089.46139389134	39089.46139389134	39089.46139389134	39089.46139389134	39089.46139389134	39089.46139389134	39089.46139389134	39089.46139389134	39089.46139389134	39089.46139389134	39089.46139389134	39089.46139389134	39089.46139389134	39089.46139389134	39089.46139389134	39089.46139389134	39089.46139389134	39089.46139389134	39089.46139389134	39089.46139389134	39089.46139389134	39089.46139389134	39089.46139389134	39089.46139389134
39089.46139389134	39089.46139389134	39089.46139389134	39089.46139389134	39089.46139389134	39089.46139389134	39089.46139389134	39089.46139389134	39089.46139389134	39089.46139389134	39089.46139389134	39089.46139389134	39089.46139389134	39089.46139389134	39089.46139389134	39089.46139389134	39089.46139389134	39089.46139389134	39089.46139389134	39089.46139389134	39089.46139389134	39089.46139389134	39089.46139389134	39089.46139389134	39089.46139389134	39089.46139389134	39089.46139389134	39089.46139389134	39089.46139389134	39089.46139389134
38327.23386726611	38327.23386726611	38327.23386726611	38327.23386726611	38327.23386726611	38327.23386726611	38327.23386726611	38327.23386726611	38327.23386726611	38327.23386726611	38327.23386726611	38327.23386726611	38327.23386726611	38327.23386726611	38327.23386726611	38327.23386726611	38327.23386726611	38327.23386726611	38327.23386726611	38327.23386726611	38327.23386726611	38327.23386726611	38327.23386726611	38327.23386726611	38327.23386726611	38327.23386726611	38327.23386726611	38327.23386726611	38327.23386726611	38327.23386726611
33200.80480163712	33200.80480163712	33200.80480163712	33200.80480163712	33200.80480163712	33200.80480163712	33200.80480163712	33200.80480163712	33200.80480163712	33200.80480163712	33200.80480163712	33200.80480163712	33200.80480163712	33200.80480163712	33200.80480163712	33200.80480163712	33200.80480163712	33200.80480163712	33200.80480163712	33200.80480163712	33200.80480163712	33200.80480163712	33200.80480163712	33200.80480163712	33200.80480163712	33200.80480163712	33200.80480163712	33200.80480163712	33200.80480163712	33200.80480163712
29909.53822128949	29909.53822128949	29909.53822128949	29909.53822128949	29909.53822128949	29909.53822128949	29909.53822128949	29909.53822128949	29909.53822128949	29909.53822128949	29909.53822128949	29909.53822128949	29909.53822128949	29909.53822128949	29909.53822128949	29909.53822128949	29909.53822128949	29909.53822128949	29909.53822128949	29909.53822128949	29909.53822128949	29909.53822128949	29909.53822128949	29909.53822128949	29909.53822128949	29909.53822128949	29909.53822128949	29909.53822128949	29909.53822128949	29909.53822128949
24101.29719661954	24101.29719661954	24101.29719661954	24101.29719661954	24101.29719661954	24101.29719661954	24101.29719661954	24101.29719661954	24101.29719661954	24101.29719661954	24101.29719661954	24101.29719661954	24101.29719661954	24101.29719661954	24101.29719661954	24101.29719661954	24101.29719661954	24101.29719661954	24101.29719661954	24101.29719661954	24101.29719661954	24101.29719661954	24101.29719661954	24101.29719661954	24101.29719661954	24101.29719661954	24101.29719661954	24101.29719661954	24101.29719661954	24101.29719661954
24101.29719661954	24101.29719661954	24101.29719661954	24101.29719661954	24101.29719661954	24101.29719661954	24101.29719661954	24101.29719661954	24101.29719661954	24101.29719661954	24101.29719661954	24101.29719661954	24101.29719661954	24101.29719661954	24101.29719661954	24101.29719661954	24101.29719661954	24101.29719661954	24101.29719661954	24101.29719661954	24101.29719661954	24101.29719661954	24101.29719661954	24101.29719661954	24101.29719661954	24101.29719661954	24101.29719661954	24101.29719661954	24101.29719661954	24101.29719661954
24101.29719661954	24101.29719661954	24101.29719661954	24101.29719661954	24101.29719661954	24101.29719661954	24101.29719661954	24101.29719661954	24101.29719661954	24101.29719661954	24101.29719661954	24101.29719661954	24101.29719661954	24101.29719661954	24101.29719661954	24101.29719661954	24101.29719661954	24101.29719661954	24101.29719661954	24101.29719661954	24101.29719661954	24101.29719661954	24101.29719661954	24101.29719661954	24101.29719661954	24101.29719661954	24101.29719661954	24101.29719661954	24101.29719661954	24101.29719661954
24101.29719661954	24101.29719661954	24101.29719661954	24101.29719661954	24101.29719661954	24101.29719661954	24101.29719661954	24101.29719661954	24101.29719661954	24101.29719661954	24101.29719661954	24101.29719661954	24101.29719661954	24101.29719661954	24101.29719661954	24101.29719661954	24101.29719661954	24101.29719661954	24101.29719661954	24101.29719661954	24101.29719661954	24101.29719661954	24101.29719661954	24101.29719661954	24101.29719661954	24101.29719661954	24101.29719661954	24101.29719661954	24101.29719661954	24101.29719661954
24101.29719661954	24101.29719661954	24101.29719661954	24101.29719661954	24101.29719661954	24101.29719661954	24101.29719661954	24101.29719661954	24101.29719661954	24101.29719661954	24101.29719661954	24101.29719661954	24101.29719661954	24101.29719661954	24101.29719661954	24101.29719661954	24101.29719661954	24101.29719661954	24101.29719661954	24101.29719661954	24101.29719661954	24101.29719661954	24101.29719661954	24101.29719661954	24101.29719661954	24101.29719661954	24101.29719661954	24101.29719661954	24101.29719661954	24101.29719661954
24101.29719661954	24101.29719661954	24101.29719661954	24101.29719661954	24101.29719661954	24101.29719661954	24101.29719661954	24101.29719661954	24101.29719661954	24101.29719661954	24101.29719661954	24101.29719661954	24101.29719661954	24101.29719661954	24101.29719661954	24101.29719661954	24101.29719661954	24101.29719661954	24101.29719661954	24101.29719661954	24101.29719661954	24101.29719661954	24101.29719661954	24101.29719661954	24101.29719661954	24101.29719661954	24101.29719661954	24101.29719661954	24101.29719661954	24101.29719661954
24101.29719661954	24101.29719661954	24101.29719661954	24101.29719661954	24101.29719661954	24101.29719661954	24101.29719661954	24101.29719661954	24101.29719661954	24101.29719661954	24101.29719661954	24101.29719661954	24101.29719661954	24101.29719661954	24101.29719661954	24101.29719661954	24101.29719661954	24101.29719661954	24101.29719661954	24101.29719661954	24101.29719661954	24101.29719661954	24101.29719661954	24101.29719661954	24101.29719661954	24101.29719661954	24101.29719661954	24101.29719661954	24101.29719661954	24101.29719661954
24101.29719661954	24101.29719661954	24101.29719661954	24101.29719661954	24101.29719661954	24101.29719661954	24101.29719661954	24101.29719661954	24101.29719661954	24101.29719661954	24101.29719661954	24101.29719661954	24101.29719661954	24101.29719661954	24101.29719661954	24101.29719661954	24101.29719661954	24101.29719661954	24101.29719661954	24101.29719661954	24101.29719661954	24101.29719661954	24101.29719661954	24101.29719661954	24101.29719661954	24101.29719661954	24101.29719661954	24101.29719661954	24101.29719661954	24101.29719661954
24101.29719661954	24101.29719661954	24101.29719661954	24101.29719661954	24101.29719661954	24101.29719661954	24101.29719661954	24101.29719661954	24101.29719661954	24101.29719661954	24101.29719661954	24101.29719661954	24101.29719661954	24101.29719661954	24101.29719661954	24101.29719661954	24101.29719661954	24101.29719661954	24101.29719661954	24101.29719661954	24101.29719661954	24101.29719661954	24101.29719661954	24101.29719661954	24101.29719661954	24101.29719661954	24101.29719661954	24101.29719661954	24101.29719661954	24101.29719661954
24101.29719661954	24101.29719661954	24101.29719661954	24101.29719661954	24101.29719661954	24101.29719661954	24101.29719661954	24101.29719661954	24101.29719661954	24101.29719661954	24101.29719661954	24101.29719661954	24101.29719661954	24101.29719661954	24101.29719661954	24101.29719661954	24101.29719661954	24101.29719661954	24101.29719661954	24101.29719661954	24101.29719661954	24101.29719661954	24101.29719661954	24101.29719661954	24101.29719661954	24101.29719661954	24101.29719661954	24101.29719661954	24101.29719661954	24101.29719661954
21083.35171852642	21083.35171852642	21083.35171852642	21083.35171852642	21083.35171852642	21083.35171852642	21083.35171852642	21083.35171852642	21083.35171852642	21083.35171852642	21083.35171852642	21083.35171852642	21083.35171852642	21083.35171852642	21083.35171852642	21083.35171852642	21083.35171852642	21083.35171852642	21083.35171852642	21083.35171852642	21083.35171852642	21083.35171852642	21083.35171852642	21083.35171852642	21083.35171852642	21083.35171852642	21083.35171852642	21083.35171852642	21083.35171852642	21083.35171852642
21083.35171852642	21083.35171852642	21083.35171852642	21083.35171852642	21083.35171852642	21083.35171852642	21083.35171852642	21083.35171852642	21083.35171852642	21083.35171852642	21083.35171852642	21083.35171852642	21083.35171852642	21083.35171852642	21083.35171852642	21083.35171852642	21083.35171852642	21083.35171852642	21083.35171852642	21083.35171852642	21083.35171852642	21083.35171852642	21083.35171852642	21083.35171852642	21083.35171852642	21083.35171852642	21083.35171852642	21083.35171852642	21083.35171852642	21083.35171852642
15389.953045666809	15389.953045666809	15389.953045666809	15389.953045666809	15389.953045666809	15389.953045666809	15389.953045666809	15389.953045666809	15389.953045666809	15389.953045666809	15389.953045666809	15389.953045666809	15389.953045666809	15389.953045666809	15389.953045666809	15389.953045666809	15389.953045666809	15389.953045666809	15389.953045666809	15389.953045666809	15389.953045666809	15389.953045666809	15389.953045666809	15389.953045666809	15389.953045666809	15389.953045666809	15389.953045666809	15389.953045666809	15389.953045666809	15389.953045666809
15389.953045666809	15389.953045666809	15389.953045666809	15389.953045666809	15389.953045666809	15389.953045666809	15389.953045666809	15389.953045666809	15389.953045666809	15389.953045666809	15389.953045666809	15389.953045666809	15389.953045666809	15389.953045666809	15389.953045666809	15389.953045666809	15389.953045666809	15389.953045666809	15389.953045666809	15389.953045666809	15389.953045666809	15389.953045666809	15389.953045666809	15389.953045666809	15389.953045666809	15389.953045666809	15389.953045666809	15389.953045666809	15389.953045666809	15389.953045666809
15389.953045666809	15389.953045666809	15389.953045666809	15389.953045666809	15389.953045666809	15389.953045666809	15389.953045666809	15389.953045666809	15389.953045666809	15389.953045666809	15389.953045666809	15389.953045666809	15389.953045666809	15389.953045666809	15389.953045666809	15389.953045666809	15389.953045666809	15389.953045666809	15389.953045666809	15389.953045666809	15389.953045666809	15389.953045666809	15389.953045666809	15389.953045666809	15389.953045666809	15389.953045666809	15389.953045666809	15389.953045666809	15389.953045666809	15389.953045666809
13580.594361952688	13580.594361952688	13580.594361952688	13580.594361952688	13580.594361952688	13580.594361952688	13580.594361952688	13580.594361952688	13580.594361952688	13580.594361952688	13580.594361952688	13580.594361952688	13580.594361952688	13580.594361952688	13580.594361952688	13580.594361952688	13580.594361952688	13580.594361952688	13580.594361952688	13580.594361952688	13580.594361952688	13580.594361952688	13580.594361952688	13580.594361952688	13580.594361952688	13580.594361952688	13580.594361952688	13580.594361952688	13580.594361952688	13580.594361952688
13580.594361952688	13580.594361952688	13580.594361952688	13580.594361952688	13580.594361952688	13580.594361952688	13580.594361952688	13580.594361952688	13580.594361952688	13580.594361952688	13580.594361952688	13580.594361952688	13580.594361952688	13580.594361952688	13580.594361952688	13580.594361952688	13580.594361952688	13580.594361952688	13580.594361952688	13580.594361952688	13580.594361952688	13580.594361952688	13580.594361952688	13580.594361952688	13580.594361952688	13580.594361952688	13580.594361952688	13580.594361952688	13580.594361952688	13580.594361952688
13580.594361952688	13580.594361952688	13580.594361952688	13580.594361952688	13580.594361952688	13580.594361952688	13580.594361952688	13580.594361952688	13580.594361952688	13580.594361952688	13580.594361952688	13580.594361952688	13580.594361952688	13580.594361952688	13580.594361952688	13580.594361952688	13580.594361952688	13580.594361952688	13580.594361952688	13580.594361952688	13580.594361952688	13580.594361952688	13580.594361952688	13580.594361952688	13580.594361952688	13580.594361952688	13580.594361952688	13580.594361952688	13580.594361952688	13580.594361952688
13580.594361952688	13580.594361952688	13580.594361952688	13580.594361952688	13580.594361952688	13580.594361952688	13580.594361952688	13580.594361952688	13580.594361952688	13580.594361952688	13580.594361952688	13580.594361952688	13580.594361952688	13580.594361952688	13580.594361952688	13580.594361952688	13580.594361952688	13580.594361952688	13580.594361952688	13580.594361952688	13580.594361952688	13580.594361952688	13580.594361952688	13580.594361952688	13580.594361952688	13580.594361952688	13580.594361952688	13580.594361952688	13580.594361952688	13580.594361952688
13580.594361952688	13580.594361952688	13580.594361952688	13580.594361952688	13580.594361952688	13580.594361952688	13580.594361952688	13580.594361952688	13580.594361952688	13580.594361952688	13580.594361952688	13580.594361952688	13580.594361952688	13580.594361952688	13580.594361952688	13580.594361952688	13580.594361952688	13580.594361952688	13580.594361952688	13580.594361952688	13580.594361952688	13580.594361952688	13580.594361952688	13580.594361952688	13580.594361952688	13580.594361952688	13580.594361952688	13580.594361952688	13580.594361952688	13580.594361952688
11343.172508823875	11343.172508823875	11343.172508823875	11343.172508823875	11343.172508823875	11343.172508823875	11343.172508823875	11343.172508823875	11343.172508823875	11343.172508823875	11343.172508823875	11343.172508823875	11343.172508823875	11343.172508823875	11343.172508823875	11343.172508823875	11343.172508823875	11343.172508823875	11343.172508823875	11343.172508823875	11343.172508823875	11343.172508823875	11343.172508823875	11343.172508823875	11343.172508823875	11343.172508823875	11343.172508823875	11343.172508823875	11343.172508823875	11343.172508823875
11343.172508823875	11343.172508823875	11343.172508823875	11343.172508823875	11343.172508823875	11343.172508823875	11343.172508823875	11343.172508823875	11343.172508823875	11343.172508823875	11343.172508823875	11343.172508823875	11343.172508823875	11343.172508823875	11343.172508823875	11343.172508823875	11343.172508823875	11343.172508823875	11343.172508823875	11343.172508823875	11343.172508823875	11343.172508823875	11343.172508823875	11343.172508823875	11343.172508823875	11343.172508823875	11343.172508823875	11343.172508823875	11343.172508823875	11343.172508823875
11194.620666967388	11194.620666967388	11194.620666967388	11194.620666967388	11194.620666967388	11194.620666967388	11194.620666967388	11194.620666967388	11194.620666967388	11194.620666967388	11194.620666967388	11194.620666967388	11194.620666967388	11194.620666967388	11194.620666967388	11194.620666967388	11194.620666967388	11194.620666967388	11194.620666967388	11194.620666967388	11194.620666967388	11194.620666967388	11194.620666967388	11194.620666967388	11194.620666967388	11194.620666967388	11194.620666967388	11194.620666967388	11194.620666967388	11194.620666967388
7786.687031071659	7786.687031071659	7786.687031071659	7786.687031071659	7786.687031071659	7786.687031071659	7786.687031071659	7786.687031071659	7786.687031071659	7786.687031071659	7786.687031071659	7786.687031071659	7786.687031071659	7786.687031071659	7786.687031071659	7786.687031071659	7786.687031071659	7786.687031071659	7786.687031071659	7786.687031071659	7786.687031071659	7786.687031071659	7786.687031071659	7786.687031071659	7786.687031071659	7786.687031071659	7786.687031071659	7786.687031071659	7786.687031071659	7786.687031071659
7786.687031071659	7786.687031071659	7786.687031071659	7786.687031071659	7786.687031071659	7786.687031071659	7786.687031071659	7786.687031071659	7786.687031071659	7786.687031071659	7786.687031071659	7786.687031071659	7786.687031071659	7786.687031071659	7786.687031071659	7786.687031071659	7786.687031071659	7786.687031071659	7786.687031071659	7786.687031071659	7786.687031071659	7786.687031071659	7786.687031071659	7786.687031071659	7786.687031071659	7786.687031071659	7786.687031071659	7786.687031071659	7786.687031071659	7786.687031071659
7786.687031071659	7786.687031071659	7786.687031071659	7786.687031071659	7786.687031071659	7786.687031071659	7786.687031071659	7786.687031071659	7786.687031071659	7786.687031071659	7786.687031071659	7786.687031071659	7786.687031071659	7786.687031071659	7786.687031071659	7786.687031071659	7786.687031071659	7786.687031071659	7786.687031071659	7786.687031071659	7786.687031071659	7786.687031071659	7786.687031071659	7786.687031071659	7786.687031071659	7786.687031071659	7786.687031071659	7786.687031071659	7786.687031071659	7786.687031071659
6342.440949375159	6342.440949375159	6342.440949375159	6342.440949375159	6342.440949375159	6342.440949375159	6342.440949375159	6342.440949375159	6342.440949375159	6342.440949375159	6342.440949375159	6342.440949375159	6342.440949375159	6342.440949375159	6342.440949375159	6342.440949375159	6342.440949375159	6342.440949375159	6342.440949375159	6342.440949375159	6342.440949375159	6342.440949375159	6342.440949375159	6342.440949375159	6342.440949375159	6342.440949375159	6342.440949375159	6342.440949375159	6342.440949375159	6342.440949375159
6342.440949375159	6342.440949375159	6342.440949375159	6342.440949375159	6342.440949375159	6342.440949375159	6342.440949375159	6342.440949375159	6342.440949375159	6342.440949375159	6342.440949375159	6342.440949375159	6342.440949375159	6342.440949375159	6342.440949375159	6342.440949375159	6342.440949375159	6342.440949375159	6342.440949375159	6342.440949375159	6342.440949375159	6342.440949375159	6342.440949375159	6342.440949375159	6342.440949375159	6342.440949375159	6342.440949375159	6342.440949375159	6342.440949375159	6342.440949375159
6342.440949375159	6342.440949375159	6342.440949375159	6342.440949375159	6342.440949375159	6342.440949375159	6342.440949375159	6342.440949375159	6342.440949375159	6342.440949375159	6342.440949375159	6342.440949375159	6342.440949375159	6342.440949375159	6342.440949375159	6342.440949375159	6342.440949375159	6342.440949375159	6342.440949375159	6342.440949375159	6342.440949375159	6342.440949375159	6342.440949375159	6342.440949375159	6342.440949375159	6342.440949375159	6342.440949375159	6342.440949375159	6342.440949375159	6342.440949375159
5949.958753287064	5949.958753287064	5949.958753287064	5949.958753287064	5949.958753287064	5949.958753287064	5949.958753287064	5949.958753287064	5949.958753287064	5949.958753287064	5949.958753287064	5949.958753287064	5949.958753287064	5949.958753287064	5949.958753287064	5949.958753287064	5949.958753287064	5949.958753287064	5949.958753287064	5949.958753287064	5949.958753287064	5949.958753287064	5949.958753287064	5949.958753287064	5949.958753287064	5949.958753287064	5949.958753287064	5949.958753287064	5949.958753287064	5949.958753287064
5378.110804990044	5378.110804990044	5378.110804990044	5378.110804990044	5378.110804990044	5378.110804990044	5378.110804990044	5378.110804990044	5378.110804990044	5378.110804990044	5378.110804990044	5378.110804990044	5378.110804990044	5378.110804990044	5378.110804990044	5378.110804990044	5378.110804990044	5378.110804990044	5378.110804990044	5378.110804990044	5378.110804990044	5378.110804990044	5378.110804990044	5378.110804990044	5378.110804990044	5378.110804990044	5378.110804990044	5378.110804990044	5378.110804990044	5378.110804990044
4265.92101757371	4265.92101757371	4265.92101757371	4265.92101757371	4265.92101757371	4265.92101757371	4265.92101757371	4265.92101757371	4265.92101757371	4265.92101757371	4265.92101757371	4265.92101757371	4265.92101757371	4265.92101757371	4265.92101757371	4265.92101757371	4265.92101757371	4265.92101757371	4265.92101757371	4265.92101757371	4265.92101757371	4265.92101757371	4265.92101757371	4265.92101757371	4265.92101757371	4265.92101757371	4265.92101757371	4265.92101757371	4265.92101757371	4265.92101757371
4265.92101757371	4265.92101757371	4265.92101757371	4265.92101757371	4265.92101757371	4265.92101757371	4265.92101757371	4265.92101757371	4265.92101757371	4265.92101757371	4265.92101757371	4265.92101757371	4265.92101757371	4265.92101757371	4265.92101757371	4265.92101757371	4265.92101757371	4265.92101757371	4265.92101757371	4265.92101757371	4265.92101757371	4265.92101757371	4265.92101757371	4265.92101757371	4265.92101757371	4265.92101757371	4265.92101757371	4265.92101757371	4265.92101757371	4265.92101757371
4265.92101757371	4265.92101757371	4265.92101757371	4265.92101757371	4265.92101757371	4265.92101757371	4265.92101757371	4265.92101757371	4265.92101757371	4265.92101757371	4265.92101757371	4265.92101757371	4265.92101757371	4265.92101757371	4265.92101757371	4265.92101757371	4265.92101757371	4265.92101757371	4265.92101757371	4265.92101757371	4265.92101757371	4265.92101757371	4265.92101757371	4265.92101757371	4265.92101757371	4265.92101757371	4265.92101757371	4265.92101757371	4265.92101757371	4265.92101757371
3658.8067314363707	3658.8067314363707	3658.8067314363707	3658.8067314363707	3658.8067314363707	3658.8067314363707	3658.8067314363707	3658.8067314363707	3658.8067314363707	3658.8067314363707	3658.8067314363707	3658.8067314363707	3658.8067314363707	3658.8067314363707	3658.8067314363707	3658.8067314363707	3658.8067314363707	3658.8067314363707	3658.8067314363707	3658.8067314363707	3658.8067314363707	3658.8067314363707	3658.8067314363707	3658.8067314363707	3658.8067314363707	3658.8067314363707	3658.8067314363707	3658.8067314363707	3658.8067314363707	3658.8067314363707
3658.8067314363707	3658.8067314363707	3658.8067314363707	3658.8067314363707	3658.8067314363707	3658.8067314363707	3658.8067314363707	3658.8067314363707	3658.8067314363707	3658.8067314363707	3658.8067314363707	3658.8067314363707	3658.8067314363707	3658.8067314363707	3658.8067314363707	3658.8067314363707	3658.8067314363707	3658.8067314363707	3658.8067314363707	3658.8067314363707	3658.8067314363707	3658.8067314363707	3658.8067314363707	3658.8067314363707	3658.8067314363707	3658.8067314363707	3658.8067314363707	3658.8067314363707	3658.8067314363707	3658.8067314363707
3658.8067314363707	3658.8067314363707	3658.8067314363707	3658.8067314363707	3658.8067314363707	3658.8067314363707	3658.8067314363707	3658.8067314363707	3658.8067314363707	3658.8067314363707	3658.8067314363707	3658.8067314363707	3658.8067314363707	3658.8067314363707	3658.8067314363707	3658.8067314363707	3658.8067314363707	3658.8067314363707	3658.8067314363707	3658.8067314363707	3658.8067314363707	3658.8067314363707	3658.8067314363707	3658.8067314363707	3658.8067314363707	3658.8067314363707	3658.8067314363707	3658.8067314363707	3658.8067314363707	3658.8067314363707
3658.8067314363707	3658.8067314363707	3658.8067314363707	3658.8067314363707	3658.8067314363707	3658.8067314363707	3658.8067314363707	3658.8067314363707	3658.8067314363707	3658.8067314363707	3658.8067314363707	3658.8067314363707	3658.8067314363707	3658.8067314363707	3658.8067314363707	3658.8067314363707	3658.8067314363707	3658.8067314363707	3658.8067314363707	3658.8067314363707	3658.8067314363707	3658.8067314363707	3658.8067314363707	3658.8067314363707	3658.8067314363707	3658.8067314363707	3658.8067314363707	3658.8067314363707	3658.8067314363707	3658.8067314363707
3658.8067314363707	3658.8067314363707	3658.8067314363707	3658.8067314363707	3658.8067314363707	3658.8067314363707	3658.8067314363707	3658.8067314363707	3658.8067314363707	3658.8067314363707	3658.8067314363707	3658.8067314363707	3658.8067314363707	3658.8067314363707	3658.8067314363707	3658.8067314363707	3658.8067314363707	3658.8067314363707	3658.8067314363707	3658.8067314363707	3658.8067314363707	3658.8067314363707	3658.8067314363707	3658.8067314363707	3658.8067314363707	3658.8067314363707	3658.8067314363707	3658.8067314363707	3658.8067314363707	3658.8067314363707
3449.8206684994975	3449.8206684994975	3449.8206684994975	3449.8206684994975	3449.8206684994975	3449.8206684994975	3449.8206684994975	3449.8206684994975	3449.8206684994975	3449.8206684994975	3449.8206684994975	3449.8206684994975	3449.8206684994975	3449.8206684994975	3449.8206684994975	3449.8206684994975	3449.8206684994975	3449.8206684994975	3449.8206684994975	3449.8206684994975	3449.8206684994975	3449.8206684994975	3449.8206684994975	3449.8206684994975	3449.8206684994975	3449.8206684994975	3449.8206684994975	3449.8206684994975	3449.8206684994975	3449.8206684994975
3377.528923331937	3377.528923331937	3377.528923331937	3377.528923331937	3377.528923331937	3377.528923331937	3377.528923331937	3377.528923331937	3377.528923331937	3377.528923331937	3377.528923331937	3377.528923331937	3377.528923331937	3377.528923331937	3377.528923331937	3377.528923331937	3377.528923331937	3377.528923331937	3377.528923331937	3377.528923331937	3377.528923331937	3377.528923331937	3377.528923331937	3377.528923331937	3377.528923331937	3377.528923331937	3377.528923331937	3377.528923331937	3377.528923331937	3377.528923331937
3377.528923331937	3377.528923331937	3377.528923331937	3377.528923331937	3377.528923331937	3377.528923331937	3377.528923331937	3377.528923331937	3377.528923331937	3377.528923331937	3377.528923331937	3377.528923331937	3377.528923331937	3377.528923331937	3377.528923331937	3377.528923331937	3377.528923331937	3377.528923331937	3377.528923331937	3377.528923331937	3377.528923331937	3377.528923331937	3377.528923331937	3377.528923331937	3377.528923331937	3377.528923331937	3377.528923331937	3377.528923331937	3377.528923331937	3377.528923331937
2926.592282747901	2926.592282747901	2926.592282747901	2926.592282747901	2926.592282747901	2926.592282747901	2926.592282747901	2926.592282747901	2926.592282747901	2926.592282747901	2926.592282747901	2926.592282747901	2926.592282747901	2926.592282747901	2926.592282747901	2926.592282747901	2926.592282747901	2926.592282747901	2926.592282747901	2926.592282747901	2926.592282747901	2926.592282747901	2926.592282747901	2926.592282747901	2926.592282747901	2926.592282747901	2926.592282747901	2926.592282747901	2926.592282747901	2926.592282747901
2926.592282747901	2926.592282747901	2926.592282747901	2926.592282747901	2926.592282747901	2926.592282747901	2926.592282747901	2926.592282747901	2926.592282747901	2926.592282747901	2926.592282747901	2926.592282747901	2926.592282747901	2926.592282747901	2926.592282747901	2926.592282747901	2926.592282747901	2926.592282747901	2926.592282747901	2926.592282747901	2926.592282747901	2926.592282747901	2926.592282747901	2926.592282747901	2926.592282747901	2926.592282747901	2926.592282747901	2926.592282747901	2926.592282747901	2926.592282747901
2173.3198330545547	2173.3198330545547	2173.3198330545547	2173.3198330545547	2173.3198330545547	2173.3198330545547	2173.3198330545547	2173.3198330545547	2173.3198330545547	2173.3198330545547	2173.3198330545547	2173.3198330545547	2173.3198330545547	2173.3198330545547	2173.3198330545547	2173.3198330545547	2173.3198330545547	2173.3198330545547	2173.3198330545547	2173.3198330545547	2173.3198330545547	2173.3198330545547	2173.3198330545547	2173.3198330545547	2173.3198330545547	2173.3198330545547	2173.3198330545547	2173.3198330545547	2173.3198330545547	2173.3198330545547
2173.3198330545547	2173.3198330545547	2173.3198330545547	2173.3198330545547	2173.3198330545547	2173.3198330545547	2173.3198330545547	2173.3198330545547	2173.3198330545547	2173.3198330545547	2173.3198330545547	2173.3198330545547	2173.3198330545547	2173.3198330545547	2173.3198330545547	2173.3198330545547	2173.3198330545547	2173.3198330545547	2173.3198330545547	2173.3198330545547	2173.3198330545547	2173.3198330545547	2173.3198330545547	2173.3198330545547	2173.3198330545547	2173.3198330545547	2173.3198330545547	2173.3198330545547	2173.3198330545547	2173.3198330545547
2023.1868323120987	2023.1868323120987	2023.1868323120987	2023.1868323120987	2023.1868323120987	2023.1868323120987	2023.1868323120987	2023.1868323120987	2023.1868323120987	2023.1868323120987	2023.1868323120987	2023.1868323120987	2023.1868323120987	2023.1868323120987	2023.1868323120987	2023.1868323120987	2023.1868323120987	2023.1868323120987	2023.1868323120987	2023.1868323120987	2023.1868323120987	2023.1868323120987	2023.1868323120987	2023.1868323120987	2023.1868323120987	2023.1868323120987	2023.1868323120987	2023.1868323120987	2023.1868323120987	2023.1868323120987
2023.1868323120987	2023.1868323120987	2023.1868323120987	2023.1868323120987	2023.1868323120987	2023.1868323120987	2023.1868323120987	2023.1868323120987	2023.1868323120987	2023.1868323120987	2023.1868323120987	2023.1868323120987	2023.1868323120987	2023.1868323120987	2023.1868323120987	2023.1868323120987	2023.1868323120987	2023.1868323120987	2023.1868323120987	2023.1868323120987	2023.1868323120987	2023.1868323120987	2023.1868323120987	2023.1868323120987	2023.1868323120987	2023.1868323120987	2023.1868323120987	2023.1868323120987	2023.1868323120987	2023.1868323120987
2023.1868323120987	2023.1868323120987	2023.1868323120987	2023.1868323120987	2023.1868323120987	2023.1868323120987	2023.1868323120987	2023.1868323120987	2023.1868323120987	2023.1868323120987	2023.1868323120987	2023.1868323120987	2023.1868323120987	2023.1868323120987	2023.1868323120987	2023.1868323120987	2023.1868323120987	2023.1868323120987	2023.1868323120987	2023.1868323120987	2023.1868323120987	2023.1868323120987	2023.1868323120987	2023.1868323120987	2023.1868323120987	2023.1868323120987	2023.1868323120987	2023.1868323120987	2023.1868323120987	2023.1868323120987
2023.1868323120987	2023.1868323120987	2023.1868323120987	2023.1868323120987	2023.1868323120987	2023.1868323120987	2023.1868323120987	2023.1868323120987	2023.1868323120987	2023.1868323120987	2023.1868323120987	2023.1868323120987	2023.1868323120987	2023.1868323120987	2023.1868323120987	2023.1868323120987	2023.1868323120987	2023.1868323120987	2023.1868323120987	2023.1868323120987	2023.1868323120987	2023.1868323120987	2023.1868323120987	2023.1868323120987	2023.1868323120987	2023.1868323120987	2023.1868323120987	2023.1868323120987	2023.1868323120987	2023.1868323120987
1903.1201938789002	1903.1201938789002	1903.1201938789002	1903.1201938789002	1903.1201938789002	1903.1201938789002	1903.1201938789002	1903.1201938789002	1903.1201938789002	1903.1201938789002	1903.1201938789002	1903.1201938789002	1903.1201938789002	1903.1201938789002	1903.1201938789002	1903.1201938789002	1903.1201938789002	1903.1201938789002	1903.1201938789002	1903.1201938789002	1903.1201938789002	1903.1201938789002	1903.1201938789002	1903.1201938789002	1903.1201938789002	1903.1201938789002	1903.1201938789002	1903.1201938789002	1903.1201938789002	1903.1201938789002
1903.1201938789002	1903.1201938789002	1903.1201938789002	1903.1201938789002	1903.1201938789002	1903.1201938789002	1903.1201938789002	1903.1201938789002	1903.1201938789002	1903.1201938789002	1903.1201938789002	1903.1201938789002	1903.1201938789002	1903.1201938789002	1903.1201938789002	1903.1201938789002	1903.1201938789002	1903.1201938789002	1903.1201938789002	1903.1201938789002	1903.1201938789002	1903.1201938789002	1903.1201938789002	1903.1201938789002	1903.1201938789002	1903.1201938789002	1903.1201938789002	1903.1201938789002	1903.1201938789002	1903.1201938789002
1903.1201938789002	1903.1201938789002	1903.1201938789002	1903.1201938789002	1903.1201938789002	1903.1201938789002	1903.1201938789002	1903.1201938789002	1903.1201938789002	1903.1201938789002	1903.1201938789002	1903.1201938789002	1903.1201938789002	1903.1201938789002	1903.1201938789002	1903.1201938789002	1903.1201938789002	1903.1201938789002	1903.1201938789002	1903.1201938789002	1903.1201938789002	1903.1201938789002	1903.1201938789002	1903.1201938789002	1903.1201938789002	1903.1201938789002	1903.1201938789002	1903.1201938789002	1903.1201938789002	1903.1201938789002
1765.4651639658969	1765.4651639658969	1765.4651639658969	1765.4651639658969	1765.4651639658969	1765.4651639658969	1765.4651639658969	1765.4651639658969	1765.4651639658969	1765.4651639658969	1765.4651639658969	1765.4651639658969	1765.4651639658969	1765.4651639658969	1765.4651639658969	1765.4651639658969	1765.4651639658969	1765.4651639658969	1765.4651639658969	1765.4651639658969	1765.4651639658969	1765.4651639658969	1765.4651639658969	1765.4651639658969	1765.4651639658969	1765.4651639658969	1765.4651639658969	1765.4651639658969	1765.4651639658969	1765.4651639658969
1765.4651639658969	1765.4651639658969	1765.4651639658969	1765.4651639658969	1765.4651639658969	1765.4651639658969	1765.4651639658969	1765.4651639658969	1765.4651639658969	1765.4651639658969	1765.4651639658969	1765.4651639658969	1765.4651639658969	1765.4651639658969	1765.4651639658969	1765.4651639658969	1765.4651639658969	1765.4651639658969	1765.4651639658969	1765.4651639658969	1765.4651639658969	1765.4651639658969	1765.4651639658969	1765.4651639658969	1765.4651639658969	1765.4651639658969	1765.4651639658969	1765.4651639658969	1765.4651639658969	1765.4651639658969
1765.4651639658969	1765.4651639658969	1765.4651639658969	1765.4651639658969	1765.4651639658969	1765.4651639658969	1765.4651639658969	1765.4651639658969	1765.4651639658969	1765.4651639658969	1765.4651639658969	1765.4651639658969	1765.4651639658969	1765.4651639658969	1765.4651639658969	1765.4651639658969	1765.4651639658969	1765.4651639658969	1765.4651639658969	1765.4651639658969	1765.4651639658969	1765.4651639658969	1765.4651639658969	1765.4651639658969	1765.4651639658969	1765.4651639658969	1765.4651639658969	1765.4651639658969	1765.4651639658969	1765.4651639658969
1755.6567793503368	1755.6567793503368	1755.6567793503368	1755.6567793503368	1755.6567793503368	1755.6567793503368	1755.6567793503368	1755.6567793503368	1755.6567793503368	1755.6567793503368	1755.6567793503368	1755.6567793503368	1755.6567793503368	1755.6567793503368	1755.6567793503368	1755.6567793503368	1755.6567793503368	1755.6567793503368	1755.6567793503368	1755.6567793503368	1755.6567793503368	1755.6567793503368	1755.6567793503368	1755.6567793503368	1755.6567793503368	1755.6567793503368	1755.6567793503368	1755.6567793503368	1755.6567793503368	1755.6567793503368
1666.8330426188593	1666.8330426188593	1666.8330426188593	1666.8330426188593	1666.8330426188593	1666.8330426188593	1666.8330426188593	1666.8330426188593	1666.8330426188593	1666.8330426188593	1666.8330426188593	1666.8330426188593	1666.8330426188593	1666.8330426188593	1666.8330426188593	1666.8330426188593	1666.8330426188593	1666.8330426188593	1666.8330426188593	1666.8330426188593	1666.8330426188593	1666.8330426188593	1666.8330426188593	1666.8330426188593	1666.8330426188593	1666.8330426188593	1666.8330426188593	1666.8330426188593	1666.8330426188593	1666.8330426188593
1666.8330426188593	1666.8330426188593	1666.8330426188593	1666.8330426188593	1666.8330426188593	1666.8330426188593	1666.8330426188593	1666.8330426188593	1666.8330426188593	1666.8330426188593	1666.8330426188593	1666.8330426188593	1666.8330426188593	1666.8330426188593	1666.8330426188593	1666.8330426188593	1666.8330426188593	1666.8330426188593	1666.8330426188593	1666.8330426188593	1666.8330426188593	1666.8330426188593	1666.8330426188593	1666.8330426188593	1666.8330426188593	1666.8330426188593	1666.8330426188593	1666.8330426188593	1666.8330426188593	1666.8330426188593
1666.8330426188593	1666.8330426188593	1666.8330426188593	1666.8330426188593	1666.8330426188593	1666.8330426188593	1666.8330426188593	1666.8330426188593	1666.8330426188593	1666.8330426188593	1666.8330426188593	1666.8330426188593	1666.8330426188593	1666.8330426188593	1666.8330426188593	1666.8330426188593	1666.8330426188593	1666.8330426188593	1666.8330426188593	1666.8330426188593	1666.8330426188593	1666.8330426188593	1666.8330426188593	1666.8330426188593	1666.8330426188593	1666.8330426188593	1666.8330426188593	1666.8330426188593	1666.8330426188593	1666.8330426188593
1666.8330426188593	1666.8330426188593	1666.8330426188593	1666.8330426188593	1666.8330426188593	1666.8330426188593	1666.8330426188593	1666.8330426188593	1666.8330426188593	1666.8330426188593	1666.8330426188593	1666.8330426188593	1666.8330426188593	1666.8330426188593	1666.8330426188593	1666.8330426188593	1666.8330426188593	1666.8330426188593	1666.8330426188593	1666.8330426188593	1666.8330426188593	1666.8330426188593	1666.8330426188593	1666.8330426188593	1666.8330426188593	1666.8330426188593	1666.8330426188593	1666.8330426188593	1666.8330426188593	1666.8330426188593
1515.477416738463	1515.477416738463	1515.477416738463	1515.477416738463	1515.477416738463	1515.477416738463	1515.477416738463	1515.477416738463	1515.477416738463	1515.477416738463	1515.477416738463	1515.477416738463	1515.477416738463	1515.477416738463	1515.477416738463	1515.477416738463	1515.477416738463	1515.477416738463	1515.477416738463	1515.477416738463	1515.477416738463	1515.477416738463	1515.477416738463	1515.477416738463	1515.477416738463	1515.477416738463	1515.477416738463	1515.477416738463	1515.477416738463	1515.477416738463
1389.3418922266653	1389.3418922266653	1389.3418922266653	1389.3418922266653	1389.3418922266653	1389.3418922266653	1389.3418922266653	1389.3418922266653	1389.3418922266653	1389.3418922266653	1389.3418922266653	1389.3418922266653	1389.3418922266653	1389.3418922266653	1389.3418922266653	1389.3418922266653	1389.3418922266653	1389.3418922266653	1389.3418922266653	1389.3418922266653	1389.3418922266653	1389.3418922266653	1389.3418922266653	1389.3418922266653	1389.3418922266653	1389.3418922266653	1389.3418922266653	1389.3418922266653	1389.3418922266653	1389.3418922266653
1389.3418922266653	1389.3418922266653	1389.3418922266653	1389.3418922266653	1389.3418922266653	1389.3418922266653	1389.3418922266653	1389.3418922266653	1389.3418922266653	1389.3418922266653	1389.3418922266653	1389.3418922266653	1389.3418922266653	1389.3418922266653	1389.3418922266653	1389.3418922266653	1389.3418922266653	1389.3418922266653	1389.3418922266653	1389.3418922266653	1389.3418922266653	1389.3418922266653	1389.3418922266653	1389.3418922266653	1389.3418922266653	1389.3418922266653	1389.3418922266653	1389.3418922266653	1389.3418922266653	1389.3418922266653
1389.3418922266653	1389.3418922266653	1389.3418922266653	1389.3418922266653	1389.3418922266653	1389.3418922266653	1389.3418922266653	1389.3418922266653	1389.3418922266653	1389.3418922266653	1389.3418922266653	1389.3418922266653	1389.3418922266653	1389.3418922266653	1389.3418922266653	1389.3418922266653	1389.3418922266653	1389.3418922266653	1389.3418922266653	1389.3418922266653	1389.3418922266653	1389.3418922266653	1389.3418922266653	1389.3418922266653	1389.3418922266653	1389.3418922266653	1389.3418922266653	1389.3418922266653	1389.3418922266653	1389.3418922266653
1270.796987520977	1270.796987520977	1270.796987520977	1270.796987520977	1270.796987520977	1270.796987520977	1270.796987520977	1270.796987520977	1270.796987520977	1270.796987520977	1270.796987520977	1270.796987520977	1270.796987520977	1270.796987520977	1270.796987520977	1270.796987520977	1270.796987520977	1270.796987520977	1270.796987520977	1270.796987520977	1270.796987520977	1270.796987520977	1270.796987520977	1270.796987520977	1270.796987520977	1270.796987520977	1270.796987520977	1270.796987520977	1270.796987520977	1270.796987520977
1180.666054850871	1180.666054850871	1180.666054850871	1180.666054850871	1180.666054850871	1180.666054850871	1180.666054850871	1180.666054850871	1180.666054850871	1180.666054850871	1180.666054850871	1180.666054850871	1180.666054850871	1180.666054850871	1180.666054850871	1180.666054850871	1180.666054850871	1180.666054850871	1180.666054850871	1180.666054850871	1180.666054850871	1180.666054850871	1180.666054850871	1180.666054850871	1180.666054850871	1180.666054850871	1180.666054850871	1180.666054850871	1180.666054850871	1180.666054850871
1180.666054850871	1180.666054850871	1180.666054850871	1180.666054850871	1180.666054850871	1180.666054850871	1180.666054850871	1180.666054850871	1180.666054850871	1180.666054850871	1180.666054850871	1180.666054850871	1180.666054850871	1180.666054850871	1180.666054850871	1180.666054850871	1180.666054850871	1180.666054850871	1180.666054850871	1180.666054850871	1180.666054850871	1180.666054850871	1180.666054850871	1180.666054850871	1180.666054850871	1180.666054850871	1180.666054850871	1180.666054850871	1180.666054850871	1180.666054850871
1180.666054850871	1180.666054850871	1180.666054850871	1180.666054850871	1180.666054850871	1180.666054850871	1180.666054850871	1180.666054850871	1180.666054850871	1180.666054850871	1180.666054850871	1180.666054850871	1180.666054850871	1180.666054850871	1180.666054850871	1180.666054850871	1180.666054850871	1180.666054850871	1180.666054850871	1180.666054850871	1180.666054850871	1180.666054850871	1180.666054850871	1180.666054850871	1180.666054850871	1180.666054850871	1180.666054850871	1180.666054850871	1180.666054850871	1180.666054850871
1180.666054850871	1180.666054850871	1180.666054850871	1180.666054850871	1180.666054850871	1180.666054850871	1180.666054850871	1180.666054850871	1180.666054850871	1180.666054850871	1180.666054850871	1180.666054850871	1180.666054850871	1180.666054850871	1180.666054850871	1180.666054850871	1180.666054850871	1180.666054850871	1180.666054850871	1180.666054850871	1180.666054850871	1180.666054850871	1180.666054850871	1180.666054850871	1180.666054850871	1180.666054850871	1180.666054850871	1180.666054850871	1180.666054850871	1180.666054850871
1141.3403736470175	1141.3403736470175	1141.3403736470175	1141.3403736470175	1141.3403736470175	1141.3403736470175	1141.3403736470175	1141.3403736470175	1141.3403736470175	1141.3403736470175	1141.3403736470175	1141.3403736470175	1141.3403736470175	1141.3403736470175	1141.3403736470175	1141.3403736470175	1141.3403736470175	1141.3403736470175	1141.3403736470175	1141.3403736470175	1141.3403736470175	1141.3403736470175	1141.3403736470175	1141.3403736470175	1141.3403736470175	1141.3403736470175	1141.3403736470175	1141.3403736470175	1141.3403736470175	1141.3403736470175
1100.808681463121	1100.808681463121	1100.808681463121	1100.808681463121	1100.808681463121	1100.808681463121	1100.808681463121	1100.808681463121	1100.808681463121	1100.808681463121	1100.808681463121	1100.808681463121	1100.808681463121	1100.808681463121	1100.808681463121	1100.808681463121	1100.808681463121	1100.808681463121	1100.808681463121	1100.808681463121	1100.808681463121	1100.808681463121	1100.808681463121	1100.808681463121	1100.808681463121	1100.808681463121	1100.808681463121	1100.808681463121	1100.808681463121	1100.808681463121
1100.808681463121	1100.808681463121	1100.808681463121	1100.808681463121	1100.808681463121	1100.808681463121	1100.808681463121	1100.808681463121	1100.808681463121	1100.808681463121	1100.808681463121	1100.808681463121	1100.808681463121	1100.808681463121	1100.808681463121	1100.808681463121	1100.808681463121	1100.808681463121	1100.808681463121	1100.808681463121	1100.808681463121	1100.808681463121	1100.808681463121	1100.808681463121	1100.808681463121	1100.808681463121	1100.808681463121	1100.808681463121	1100.808681463121	1100.808681463121
1100.808681463121	1100.808681463121	1100.808681463121	1100.808681463121	1100.808681463121	1100.808681463121	1100.808681463121	1100.808681463121	1100.808681463121	1100.808681463121	1100.808681463121	1100.808681463121	1100.808681463121	1100.808681463121	1100.808681463121	1100.808681463121	1100.808681463121	1100.808681463121	1100.808681463121	1100.808681463121	1100.808681463121	1100.808681463121	1100.808681463121	1100.808681463121	1100.808681463121	1100.808681463121	1100.808681463121	1100.808681463121	1100.808681463121	1100.808681463121
1098.346144430944	1098.346144430944	1098.346144430944	1098.346144430944	1098.346144430944	1098.346144430944	1098.346144430944	1098.346144430944	1098.346144430944	1098.346144430944	1098.346144430944	1098.346144430944	1098.346144430944	1098.346144430944	1098.346144430944	1098.346144430944	1098.346144430944	1098.346144430944	1098.346144430944	1098.346144430944	1098.346144430944	1098.346144430944	1098.346144430944	1098.346144430944	1098.346144430944	1098.346144430944	1098.346144430944	1098.346144430944	1098.346144430944	1098.346144430944
1098.346144430944	1098.346144430944	1098.346144430944	1098.346144430944	1098.346144430944	1098.346144430944	1098.346144430944	1098.346144430944	1098.346144430944	1098.346144430944	1098.346144430944	1098.346144430944	1098.346144430944	1098.346144430944	1098.346144430944	1098.346144430944	1098.346144430944	1098.346144430944	1098.346144430944	1098.346144430944	1098.346144430944	1098.346144430944	1098.346144430944	1098.346144430944	1098.346144430944	1098.346144430944	1098.346144430944	1098.346144430944	1098.346144430944	1098.346144430944
1070.0775015648092	1070.0775015648092	1070.0775015648092	1070.0775015648092	1070.0775015648092	1070.0775015648092	1070.0775015648092	1070.0775015648092	1070.0775015648092	1070.0775015648092	1070.0775015648092	1070.0775015648092	1070.0775015648092	1070.0775015648092	1070.0775015648092	1070.0775015648092	1070.0775015648092	1070.0775015648092	1070.0775015648092	1070.0775015648092	1070.0775015648092	1070.0775015648092	1070.0775015648092	1070.0775015648092	1070.0775015648092	1070.0775015648092	1070.0775015648092	1070.0775015648092	1070.0775015648092	1070.0775015648092
1050.7976820453855	1050.7976820453855	1050.7976820453855	1050.7976820453855	1050.7976820453855	1050.7976820453855	1050.7976820453855	1050.7976820453855	1050.7976820453855	1050.7976820453855	1050.7976820453855	1050.7976820453855	1050.7976820453855	1050.7976820453855	1050.7976820453855	1050.7976820453855	1050.7976820453855	1050.7976820453855	1050.7976820453855	1050.7976820453855	1050.7976820453855	1050.7976820453855	1050.7976820453855	1050.7976820453855	1050.7976820453855	1050.7976820453855	1050.7976820453855	1050.7976820453855	1050.7976820453855	1050.7976820453855
1050.7976820453855	1050.7976820453855	1050.7976820453855	1050.7976820453855	1050.7976820453855	1050.7976820453855	1050.7976820453855	1050.7976820453855	1050.7976820453855	1050.7976820453855	1050.7976820453855	1050.7976820453855	1050.7976820453855	1050.7976820453855	1050.7976820453855	1050.7976820453855	1050.7976820453855	1050.7976820453855	1050.7976820453855	1050.7976820453855	1050.7976820453855	1050.7976820453855	1050.7976820453855	1050.7976820453855	1050.7976820453855	1050.7976820453855	1050.7976820453855	1050.7976820453855	1050.7976820453855	1050.7976820453855
1050.7976820453855	1050.7976820453855	1050.7976820453855	1050.7976820453855	1050.7976820453855	1050.7976820453855	1050.7976820453855	1050.7976820453855	1050.7976820453855	1050.7976820453855	1050.7976820453855	1050.7976820453855	1050.7976820453855	1050.7976820453855	1050.7976820453855	1050.7976820453855	1050.7976820453855	1050.7976820453855	1050.7976820453855	1050.7976820453855	1050.7976820453855	1050.7976820453855	1050.7976820453855	1050.7976820453855	1050.7976820453855	1050.7976820453855	1050.7976820453855	1050.7976820453855	1050.7976820453855	1050.7976820453855
978.3570965378581	978.3570965378581	978.3570965378581	978.3570965378581	978.3570965378581	978.3570965378581	978.3570965378581	978.3570965378581	978.3570965378581	978.3570965378581	978.3570965378581	978.3570965378581	978.3570965378581	978.3570965378581	978.3570965378581	978.3570965378581	978.3570965378581	978.3570965378581	978.3570965378581	978.3570965378581	978.3570965378581	978.3570965378581	978.3570965378581	978.3570965378581	978.3570965378581	978.3570965378581	978.3570965378581	978.3570965378581	978.3570965378581	978.3570965378581
978.3570965378581	978.3570965378581	978.3570965378581	978.3570965378581	978.3570965378581	978.3570965378581	978.3570965378581	978.3570965378581	978.3570965378581	978.3570965378581	978.3570965378581	978.3570965378581	978.3570965378581	978.3570965378581	978.3570965378581	978.3570965378581	978.3570965378581	978.3570965378581	978.3570965378581	978.3570965378581	978.3570965378581	978.3570965378581	978.3570965378581	978.3570965378581	978.3570965378581	978.3570965378581	978.3570965378581	978.3570965378581	978.3570965378581	978.3570965378581
978.3570965378581	978.3570965378581	978.3570965378581	978.3570965378581	978.3570965378581	978.3570965378581	978.3570965378581	978.3570965378581	978.3570965378581	978.3570965378581	978.3570965378581	978.3570965378581	978.3570965378581	978.3570965378581	978.3570965378581	978.3570965378581	978.3570965378581	978.3570965378581	978.3570965378581	978.3570965378581	978.3570965378581	978.3570965378581	978.3570965378581	978.3570965378581	978.3570965378581	978.3570965378581	978.3570965378581	978.3570965378581	978.3570965378581	978.3570965378581
978.3570965378581	978.3570965378581	978.3570965378581	978.3570965378581	978.3570965378581	978.3570965378581	978.3570965378581	978.3570965378581	978.3570965378581	978.3570965378581	978.3570965378581	978.3570965378581	978.3570965378581	978.3570965378581	978.3570965378581	978.3570965378581	978.3570965378581	978.3570965378581	978.3570965378581	978.3570965378581	978.3570965378581	978.3570965378581	978.3570965378581	978.3570965378581	978.3570965378581	978.3570965378581	978.3570965378581	978.3570965378581	978.3570965378581	978.3570965378581
978.3570965378581	978.3570965378581	978.3570965378581	978.3570965378581	978.3570965378581	978.3570965378581	978.3570965378581	978.3570965378581	978.3570965378581	978.3570965378581	978.3570965378581	978.3570965378581	978.3570965378581	978.3570965378581	978.3570965378581	978.3570965378581	978.3570965378581	978.3570965378581	978.3570965378581	978.3570965378581	978.3570965378581	978.3570965378581	978.3570965378581	978.3570965378581	978.3570965378581	978.3570965378581	978.3570965378581	978.3570965378581	978.3570965378581	978.3570965378581
978.3570965378581	978.3570965378581	978.3570965378581	978.3570965378581	978.3570965378581	978.3570965378581	978.3570965378581	978.3570965378581	978.3570965378581	978.3570965378581	978.3570965378581	978.3570965378581	978.3570965378581	978.3570965378581	978.3570965378581	978.3570965378581	978.3570965378581	978.3570965378581	978.3570965378581	978.3570965378581	978.3570965378581	978.3570965378581	978.3570965378581	978.3570965378581	978.3570965378581	978.3570965378581	978.3570965378581	978.3570965378581	978.3570965378581	978.3570965378581
975.8866488135171	975.8866488135171	975.8866488135171	975.8866488135171	975.8866488135171	975.8866488135171	975.8866488135171	975.8866488135171	975.8866488135171	975.8866488135171	975.8866488135171	975.8866488135171	975.8866488135171	975.8866488135171	975.8866488135171	975.8866488135171	975.8866488135171	975.8866488135171	975.8866488135171	975.8866488135171	975.8866488135171	975.8866488135171	975.8866488135171	975.8866488135171	975.8866488135171	975.8866488135171	975.8866488135171	975.8866488135171	975.8866488135171	975.8866488135171
975.8866488135171	975.8866488135171	975.8866488135171	975.8866488135171	975.8866488135171	975.8866488135171	975.8866488135171	975.8866488135171	975.8866488135171	975.8866488135171	975.8866488135171	975.8866488135171	975.8866488135171	975.8866488135171	975.8866488135171	975.8866488135171	975.8866488135171	975.8866488135171	975.8866488135171	975.8866488135171	975.8866488135171	975.8866488135171	975.8866488135171	975.8866488135171	975.8866488135171	975.8866488135171	975.8866488135171	975.8866488135171	975.8866488135171	975.8866488135171
975.8866488135171	975.8866488135171	975.8866488135171	975.8866488135171	975.8866488135171	975.8866488135171	975.8866488135171	975.8866488135171	975.8866488135171	975.8866488135171	975.8866488135171	975.8866488135171	975.8866488135171	975.8866488135171	975.8866488135171	975.8866488135171	975.8866488135171	975.8866488135171	975.8866488135171	975.8866488135171	975.8866488135171	975.8866488135171	975.8866488135171	975.8866488135171	975.8866488135171	975.8866488135171	975.8866488135171	975.8866488135171	975.8866488135171	975.8866488135171
975.8866488135171	975.8866488135171	975.8866488135171	975.8866488135171	975.8866488135171	975.8866488135171	975.8866488135171	975.8866488135171	975.8866488135171	975.8866488135171	975.8866488135171	975.8866488135171	975.8866488135171	975.8866488135171	975.8866488135171	975.8866488135171	975.8866488135171	975.8866488135171	975.8866488135171	975.8866488135171	975.8866488135171	975.8866488135171	975.8866488135171	975.8866488135171	975.8866488135171	975.8866488135171	975.8866488135171	975.8866488135171	975.8866488135171	975.8866488135171
954.3335549276401	954.3335549276401	954.3335549276401	954.3335549276401	954.3335549276401	954.3335549276401	954.3335549276401	954.3335549276401	954.3335549276401	954.3335549276401	954.3335549276401	954.3335549276401	954.3335549276401	954.3335549276401	954.3335549276401	954.3335549276401	954.3335549276401	954.3335549276401	954.3335549276401	954.3335549276401	954.3335549276401	954.3335549276401	954.3335549276401	954.3335549276401	954.3335549276401	954.3335549276401	954.3335549276401	954.3335549276401	954.3335549276401	954.3335549276401
934.0097375378341	934.0097375378341	934.0097375378341	934.0097375378341	934.0097375378341	934.0097375378341	934.0097375378341	934.0097375378341	934.0097375378341	934.0097375378341	934.0097375378341	934.0097375378341	934.0097375378341	934.0097375378341	934.0097375378341	934.0097375378341	934.0097375378341	934.0097375378341	934.0097375378341	934.0097375378341	934.0097375378341	934.0097375378341	934.0097375378341	934.0097375378341	934.0097375378341	934.0097375378341	934.0097375378341	934.0097375378341	934.0097375378341	934.0097375378341
919.8664815646704	919.8664815646704	919.8664815646704	919.8664815646704	919.8664815646704	919.8664815646704	919.8664815646704	919.8664815646704	919.8664815646704	919.8664815646704	919.8664815646704	919.8664815646704	919.8664815646704	919.8664815646704	919.8664815646704	919.8664815646704	919.8664815646704	919.8664815646704	919.8664815646704	919.8664815646704	919.8664815646704	919.8664815646704	919.8664815646704	919.8664815646704	919.8664815646704	919.8664815646704	919.8664815646704	919.8664815646704	919.8664815646704	919.8664815646704
919.0325291409833	919.0325291409833	919.0325291409833	919.0325291409833	919.0325291409833	919.0325291409833	919.0325291409833	919.0325291409833	919.0325291409833	919.0325291409833	919.0325291409833	919.0325291409833	919.0325291409833	919.0325291409833	919.0325291409833	919.0325291409833	919.0325291409833	919.0325291409833	919.0325291409833	919.0325291409833	919.0325291409833	919.0325291409833	919.0325291409833	919.0325291409833	919.0325291409833	919.0325291409833	919.0325291409833	919.0325291409833	919.0325291409833	919.0325291409833
919.0325291409833	919.0325291409833	919.0325291409833	919.0325291409833	919.0325291409833	919.0325291409833	919.0325291409833	919.0325291409833	919.0325291409833	919.0325291409833	919.0325291409833	919.0325291409833	919.0325291409833	919.0325291409833	919.0325291409833	919.0325291409833	919.0325291409833	919.0325291409833	919.0325291409833	919.0325291409833	919.0325291409833	919.0325291409833	919.0325291409833	919.0325291409833	919.0325291409833	919.0325291409833	919.0325291409833	919.0325291409833	919.0325291409833	919.0325291409833
914.0827844218022	914.0827844218022	914.0827844218022	914.0827844218022	914.0827844218022	914.0827844218022	914.0827844218022	914.0827844218022	914.0827844218022	914.0827844218022	914.0827844218022	914.0827844218022	914.0827844218022	914.0827844218022	914.0827844218022	914.0827844218022	914.0827844218022	914.0827844218022	914.0827844218022	914.0827844218022	914.0827844218022	914.0827844218022	914.0827844218022	914.0827844218022	914.0827844218022	914.0827844218022	914.0827844218022	914.0827844218022	914.0827844218022	914.0827844218022
914.0827844218022	914.0827844218022	914.0827844218022	914.0827844218022	914.0827844218022	914.0827844218022	914.0827844218022	914.0827844218022	914.0827844218022	914.0827844218022	914.0827844218022	914.0827844218022	914.0827844218022	914.0827844218022	914.0827844218022	914.0827844218022	914.0827844218022	914.0827844218022	914.0827844218022	914.0827844218022	914.0827844218022	914.0827844218022	914.0827844218022	914.0827844218022	914.0827844218022	914.0827844218022	914.0827844218022	914.0827844218022	914.0827844218022	914.0827844218022
914.0827844218022	914.0827844218022	914.0827844218022	914.0827844218022	914.0827844218022	914.0827844218022	914.0827844218022	914.0827844218022	914.0827844218022	914.0827844218022	914.0827844218022	914.0827844218022	914.0827844218022	914.0827844218022	914.0827844218022	914.0827844218022	914.0827844218022	914.0827844218022	914.0827844218022	914.0827844218022	914.0827844218022	914.0827844218022	914.0827844218022	914.0827844218022	914.0827844218022	914.0827844218022	914.0827844218022	914.0827844218022	914.0827844218022	914.0827844218022
914.0827844218022	914.0827844218022	914.0827844218022	914.0827844218022	914.0827844218022	914.0827844218022	914.0827844218022	914.0827844218022	914.0827844218022	914.0827844218022	914.0827844218022	914.0827844218022	914.0827844218022	914.0827844218022	914.0827844218022	914.0827844218022	914.0827844218022	914.0827844218022	914.0827844218022	914.0827844218022	914.0827844218022	914.0827844218022	914.0827844218022	914.0827844218022	914.0827844218022	914.0827844218022	914.0827844218022	914.0827844218022	914.0827844218022	914.0827844218022
914.0827844218022	914.0827844218022	914.0827844218022	914.0827844218022	914.0827844218022	914.0827844218022	914.0827844218022	914.0827844218022	914.0827844218022	914.0827844218022	914.0827844218022	914.0827844218022	914.0827844218022	914.0827844218022	914.0827844218022	914.0827844218022	914.0827844218022	914.0827844218022	914.0827844218022	914.0827844218022	914.0827844218022	914.0827844218022	914.0827844218022	914.0827844218022	914.0827844218022	914.0827844218022	914.0827844218022	914.0827844218022	914.0827844218022	914.0827844218022
914.0827844218022	914.0827844218022	914.0827844218022	914.0827844218022	914.0827844218022	914.0827844218022	914.0827844218022	914.0827844218022	914.0827844218022	914.0827844218022	914.0827844218022	914.0827844218022	914.0827844218022	914.0827844218022	914.0827844218022	914.0827844218022	914.0827844218022	914.0827844218022	914.0827844218022	914.0827844218022	914.0827844218022	914.0827844218022	914.0827844218022	914.0827844218022	914.0827844218022	914.0827844218022	914.0827844218022	914.0827844218022	914.0827844218022	914.0827844218022
914.0827844218022	914.0827844218022	914.0827844218022	914.0827844218022	914.0827844218022	914.0827844218022	914.0827844218022	914.0827844218022	914.0827844218022	914.0827844218022	914.0827844218022	914.0827844218022	914.0827844218022	914.0827844218022	914.0827844218022	914.0827844218022	914.0827844218022	914.0827844218022	914.0827844218022	914.0827844218022	914.0827844218022	914.0827844218022	914.0827844218022	914.0827844218022	914.0827844218022	914.0827844218022	914.0827844218022	914.0827844218022	914.0827844218022	914.0827844218022
914.0827844218022	914.0827844218022	914.0827844218022	914.0827844218022	914.0827844218022	914.0827844218022	914.0827844218022	914.0827844218022	914.0827844218022	914.0827844218022	914.0827844218022	914.0827844218022	914.0827844218022	914.0827844218022	914.0827844218022	914.0827844218022	914.0827844218022	914.0827844218022	914.0827844218022	914.0827844218022	914.0827844218022	914.0827844218022	914.0827844218022	914.0827844218022	914.0827844218022	914.0827844218022	914.0827844218022	914.0827844218022	914.0827844218022	914.0827844218022
914.0827844218022	914.0827844218022	914.0827844218022	914.0827844218022	914.0827844218022	914.0827844218022	914.0827844218022	914.0827844218022	914.0827844218022	914.0827844218022	914.0827844218022	914.0827844218022	914.0827844218022	914.0827844218022	914.0827844218022	914.0827844218022	914.0827844218022	914.0827844218022	914.0827844218022	914.0827844218022	914.0827844218022	914.0827844218022	914.0827844218022	914.0827844218022	914.0827844218022	914.0827844218022	914.0827844218022	914.0827844218022	914.0827844218022	914.0827844218022
914.0827844218022	914.0827844218022	914.0827844218022	914.0827844218022	914.0827844218022	914.0827844218022	914.0827844218022	914.0827844218022	914.0827844218022	914.0827844218022	914.0827844218022	914.0827844218022	914.0827844218022	914.0827844218022	914.0827844218022	914.0827844218022	914.0827844218022	914.0827844218022	914.0827844218022	914.0827844218022	914.0827844218022	914.0827844218022	914.0827844218022	914.0827844218022	914.0827844218022	914.0827844218022	914.0827844218022	914.0827844218022	914.0827844218022	914.0827844218022
914.0827844218022	914.0827844218022	914.0827844218022	914.0827844218022	914.0827844218022	914.0827844218022	914.0827844218022	914.0827844218022	914.0827844218022	914.0827844218022	914.0827844218022	914.0827844218022	914.0827844218022	914.0827844218022	914.0827844218022	914.0827844218022	914.0827844218022	914.0827844218022	914.0827844218022	914.0827844218022	914.0827844218022	914.0827844218022	914.0827844218022	914.0827844218022	914.0827844218022	914.0827844218022	914.0827844218022	914.0827844218022	914.0827844218022	914.0827844218022
907.8189271944261	907.8189271944261	907.8189271944261	907.8189271944261	907.8189271944261	907.8189271944261	907.8189271944261	907.8189271944261	907.8189271944261	907.8189271944261	907.8189271944261	907.8189271944261	907.8189271944261	907.8189271944261	907.8189271944261	907.8189271944261	907.8189271944261	907.8189271944261	907.8189271944261	907.8189271944261	907.8189271944261	907.8189271944261	907.8189271944261	907.8189271944261	907.8189271944261	907.8189271944261	907.8189271944261	907.8189271944261	907.8189271944261	907.8189271944261
907.8189271944261	907.8189271944261	907.8189271944261	907.8189271944261	907.8189271944261	907.8189271944261	907.8189271944261	907.8189271944261	907.8189271944261	907.8189271944261	907.8189271944261	907.8189271944261	907.8189271944261	907.8189271944261	907.8189271944261	907.8189271944261	907.8189271944261	907.8189271944261	907.8189271944261	907.8189271944261	907.8189271944261	907.8189271944261	907.8189271944261	907.8189271944261	907.8189271944261	907.8189271944261	907.8189271944261	907.8189271944261	907.8189271944261	907.8189271944261
907.8189271944261	907.8189271944261	907.8189271944261	907.8189271944261	907.8189271944261	907.8189271944261	907.8189271944261	907.8189271944261	907.8189271944261	907.8189271944261	907.8189271944261	907.8189271944261	907.8189271944261	907.8189271944261	907.8189271944261	907.8189271944261	907.8189271944261	907.8189271944261	907.8189271944261	907.8189271944261	907.8189271944261	907.8189271944261	907.8189271944261	907.8189271944261	907.8189271944261	907.8189271944261	907.8189271944261	907.8189271944261	907.8189271944261	907.8189271944261
907.8189271944261	907.8189271944261	907.8189271944261	907.8189271944261	907.8189271944261	907.8189271944261	907.8189271944261	907.8189271944261	907.8189271944261	907.8189271944261	907.8189271944261	907.8189271944261	907.8189271944261	907.8189271944261	907.8189271944261	907.8189271944261	907.8189271944261	907.8189271944261	907.8189271944261	907.8189271944261	907.8189271944261	907.8189271944261	907.8189271944261	907.8189271944261	907.8189271944261	907.8189271944261	907.8189271944261	907.8189271944261	907.8189271944261	907.8189271944261
881.2322547615497	881.2322547615497	881.2322547615497	881.2322547615497	881.2322547615497	881.2322547615497	881.2322547615497	881.2322547615497	881.2322547615497	881.2322547615497	881.2322547615497	881.2322547615497	881.2322547615497	881.2322547615497	881.2322547615497	881.2322547615497	881.2322547615497	881.2322547615497	881.2322547615497	881.2322547615497	881.2322547615497	881.2322547615497	881.2322547615497	881.2322547615497	881.2322547615497	881.2322547615497	881.2322547615497	881.2322547615497	881.2322547615497	881.2322547615497
881.2322547615497	881.2322547615497	881.2322547615497	881.2322547615497	881.2322547615497	881.2322547615497	881.2322547615497	881.2322547615497	881.2322547615497	881.2322547615497	881.2322547615497	881.2322547615497	881.2322547615497	881.2322547615497	881.2322547615497	881.2322547615497	881.2322547615497	881.2322547615497	881.2322547615497	881.2322547615497	881.2322547615497	881.2322547615497	881.2322547615497	881.2322547615497	881.2322547615497	881.2322547615497	881.2322547615497	881.2322547615497	881.2322547615497	881.2322547615497
881.2322547615497	881.2322547615497	881.2322547615497	881.2322547615497	881.2322547615497	881.2322547615497	881.2322547615497	881.2322547615497	881.2322547615497	881.2322547615497	881.2322547615497	881.2322547615497	881.2322547615497	881.2322547615497	881.2322547615497	881.2322547615497	881.2322547615497	881.2322547615497	881.2322547615497	881.2322547615497	881.2322547615497	881.2322547615497	881.2322547615497	881.2322547615497	881.2322547615497	881.2322547615497	881.2322547615497	881.2322547615497	881.2322547615497	881.2322547615497
881.2322547615497	881.2322547615497	881.2322547615497	881.2322547615497	881.2322547615497	881.2322547615497	881.2322547615497	881.2322547615497	881.2322547615497	881.2322547615497	881.2322547615497	881.2322547615497	881.2322547615497	881.2322547615497	881.2322547615497	881.2322547615497	881.2322547615497	881.2322547615497	881.2322547615497	881.2322547615497	881.2322547615497	881.2322547615497	881.2322547615497	881.2322547615497	881.2322547615497	881.2322547615497	881.2322547615497	881.2322547615497	881.2322547615497	881.2322547615497
881.2322547615497	881.2322547615497	881.2322547615497	881.2322547615497	881.2322547615497	881.2322547615497	881.2322547615497	881.2322547615497	881.2322547615497	881.2322547615497	881.2322547615497	881.2322547615497	881.2322547615497	881.2322547615497	881.2322547615497	881.2322547615497	881.2322547615497	881.2322547615497	881.2322547615497	881.2322547615497	881.2322547615497	881.2322547615497	881.2322547615497	881.2322547615497	881.2322547615497	881.2322547615497	881.2322547615497	881.2322547615497	881.2322547615497	881.2322547615497
881.2322547615497	881.2322547615497	881.2322547615497	881.2322547615497	881.2322547615497	881.2322547615497	881.2322547615497	881.2322547615497	881.2322547615497	881.2322547615497	881.2322547615497	881.2322547615497	881.2322547615497	881.2322547615497	881.2322547615497	881.2322547615497	881.2322547615497	881.2322547615497	881.2322547615497	881.2322547615497	881.2322547615497	881.2322547615497	881.2322547615497	881.2322547615497	881.2322547615497	881.2322547615497	881.2322547615497	881.2322547615497	881.2322547615497	881.2322547615497
881.2322547615497	881.2322547615497	881.2322547615497	881.2322547615497	881.2322547615497	881.2322547615497	881.2322547615497	881.2322547615497	881.2322547615497	881.2322547615497	881.2322547615497	881.2322547615497	881.2322547615497	881.2322547615497	881.2322547615497	881.2322547615497	881.2322547615497	881.2322547615497	881.2322547615497	881.2322547615497	881.2322547615497	881.2322547615497	881.2322547615497	881.2322547615497	881.2322547615497	881.2322547615497	881.2322547615497	881.2322547615497	881.2322547615497	881.2322547615497
881.2322547615497	881.2322547615497	881.2322547615497	881.2322547615497	881.2322547615497	881.2322547615497	881.2322547615497	881.2322547615497	881.2322547615497	881.2322547615497	881.2322547615497	881.2322547615497	881.2322547615497	881.2322547615497	881.2322547615497	881.2322547615497	881.2322547615497	881.2322547615497	881.2322547615497	881.2322547615497	881.2322547615497	881.2322547615497	881.2322547615497	881.2322547615497	881.2322547615497	881.2322547615497	881.2322547615497	881.2322547615497	881.2322547615497	881.2322547615497
881.2322547615497	881.2322547615497	881.2322547615497	881.2322547615497	881.2322547615497	881.2322547615497	881.2322547615497	881.2322547615497	881.2322547615497	881.2322547615497	881.2322547615497	881.2322547615497	881.2322547615497	881.2322547615497	881.2322547615497	881.2322547615497	881.2322547615497	881.2322547615497	881.2322547615497	881.2322547615497	881.2322547615497	881.2322547615497	881.2322547615497	881.2322547615497	881.2322547615497	881.2322547615497	881.2322547615497	881.2322547615497	881.2322547615497	881.2322547615497
881.2322547615497	881.2322547615497	881.2322547615497	881.2322547615497	881.2322547615497	881.2322547615497	881.2322547615497	881.2322547615497	881.2322547615497	881.2322547615497	881.2322547615497	881.2322547615497	881.2322547615497	881.2322547615497	881.2322547615497	881.2322547615497	881.2322547615497	881.2322547615497	881.2322547615497	881.2322547615497	881.2322547615497	881.2322547615497	881.2322547615497	881.2322547615497	881.2322547615497	881.2322547615497	881.2322547615497	881.2322547615497	881.2322547615497	881.2322547615497
881.2322547615497	881.2322547615497	881.2322547615497	881.2322547615497	881.2322547615497	881.2322547615497	881.2322547615497	881.2322547615497	881.2322547615497	881.2322547615497	881.2322547615497	881.2322547615497	881.2322547615497	881.2322547615497	881.2322547615497	881.2322547615497	881.2322547615497	881.2322547615497	881.2322547615497	881.2322547615497	881.2322547615497	881.2322547615497	881.2322547615497	881.2322547615497	881.2322547615497	881.2322547615497	881.2322547615497	881.2322547615497	881.2322547615497	881.2322547615497
881.2322547615497	881.2322547615497	881.2322547615497	881.2322547615497	881.2322547615497	881.2322547615497	881.2322547615497	881.2322547615497	881.2322547615497	881.2322547615497	881.2322547615497	881.2322547615497	881.2322547615497	881.2322547615497	881.2322547615497	881.2322547615497	881.2322547615497	881.2322547615497	881.2322547615497	881.2322547615497	881.2322547615497	881.2322547615497	881.2322547615497	881.2322547615497	881.2322547615497	881.2322547615497	881.2322547615497	881.2322547615497	881.2322547615497	881.2322547615497
881.2322547615497	881.2322547615497	881.2322547615497	881.2322547615497	881.2322547615497	881.2322547615497	881.2322547615497	881.2322547615497	881.2322547615497	881.2322547615497	881.2322547615497	881.2322547615497	881.2322547615497	881.2322547615497	881.2322547615497	881.2322547615497	881.2322547615497	881.2322547615497	881.2322547615497	881.2322547615497	881.2322547615497	881.2322547615497	881.2322547615497	881.2322547615497	881.2322547615497	881.2322547615497	881.2322547615497	881.2322547615497	881.2322547615497	881.2322547615497
842.4675026916691	842.4675026916691	842.4675026916691	842.4675026916691	842.4675026916691	842.4675026916691	842.4675026916691	842.4675026916691	842.4675026916691	842.4675026916691	842.4675026916691	842.4675026916691	842.4675026916691	842.4675026916691	842.4675026916691	842.4675026916691	842.4675026916691	842.4675026916691	842.4675026916691	842.4675026916691	842.4675026916691	842.4675026916691	842.4675026916691	842.4675026916691	842.4675026916691	842.4675026916691	842.4675026916691	842.4675026916691	842.4675026916691	842.4675026916691
842.4675026916691	842.4675026916691	842.4675026916691	842.4675026916691	842.4675026916691	842.4675026916691	842.4675026916691	842.4675026916691	842.4675026916691	842.4675026916691	842.4675026916691	842.4675026916691	842.4675026916691	842.4675026916691	842.4675026916691	842.4675026916691	842.4675026916691	842.4675026916691	842.4675026916691	842.4675026916691	842.4675026916691	842.4675026916691	842.4675026916691	842.4675026916691	842.4675026916691	842.4675026916691	842.4675026916691	842.4675026916691	842.4675026916691	842.4675026916691
842.4675026916691	842.4675026916691	842.4675026916691	842.4675026916691	842.4675026916691	842.4675026916691	842.4675026916691	842.4675026916691	842.4675026916691	842.4675026916691	842.4675026916691	842.4675026916691	842.4675026916691	842.4675026916691	842.4675026916691	842.4675026916691	842.4675026916691	842.4675026916691	842.4675026916691	842.4675026916691	842.4675026916691	842.4675026916691	842.4675026916691	842.4675026916691	842.4675026916691	842.4675026916691	842.4675026916691	842.4675026916691	842.4675026916691	842.4675026916691
842.4675026916691	842.4675026916691	842.4675026916691	842.4675026916691	842.4675026916691	842.4675026916691	842.4675026916691	842.4675026916691	842.4675026916691	842.4675026916691	842.4675026916691	842.4675026916691	842.4675026916691	842.4675026916691	842.4675026916691	842.4675026916691	842.4675026916691	842.4675026916691	842.4675026916691	842.4675026916691	842.4675026916691	842.4675026916691	842.4675026916691	842.4675026916691	842.4675026916691	842.4675026916691	842.4675026916691	842.4675026916691	842.4675026916691	842.4675026916691
842.4675026916691	842.4675026916691	842.4675026916691	842.4675026916691	842.4675026916691	842.4675026916691	842.4675026916691	842.4675026916691	842.4675026916691	842.4675026916691	842.4675026916691	842.4675026916691	842.4675026916691	842.4675026916691	842.4675026916691	842.4675026916691	842.4675026916691	842.4675026916691	842.4675026916691	842.4675026916691	842.4675026916691	842.4675026916691	842.4675026916691	842.4675026916691	842.4675026916691	842.4675026916691	842.4675026916691	842.4675026916691	842.4675026916691	842.4675026916691
842.4675026916691	842.4675026916691	842.4675026916691	842.4675026916691	842.4675026916691	842.4675026916691	842.4675026916691	842.4675026916691	842.4675026916691	842.4675026916691	842.4675026916691	842.4675026916691	842.4675026916691	842.4675026916691	842.4675026916691	842.4675026916691	842.4675026916691	842.4675026916691	842.4675026916691	842.4675026916691	842.4675026916691	842.4675026916691	842.4675026916691	842.4675026916691	842.4675026916691	842.4675026916691	842.4675026916691	842.4675026916691	842.4675026916691	842.4675026916691
842.4675026916691	842.4675026916691	842.4675026916691	842.4675026916691	842.4675026916691	842.4675026916691	842.4675026916691	842.4675026916691	842.4675026916691	842.4675026916691	842.4675026916691	842.4675026916691	842.4675026916691	842.4675026916691	842.4675026916691	842.4675026916691	842.4675026916691	842.4675026916691	842.4675026916691	842.4675026916691	842.4675026916691	842.4675026916691	842.4675026916691	842.4675026916691	842.4675026916691	842.4675026916691	842.4675026916691	842.4675026916691	842.4675026916691	842.4675026916691
842.4675026916691	842.4675026916691	842.4675026916691	842.4675026916691	842.4675026916691	842.4675026916691	842.4675026916691	842.4675026916691	842.4675026916691	842.4675026916691	842.4675026916691	842.4675026916691	842.4675026916691	842.4675026916691	842.4675026916691	842.4675026916691	842.4675026916691	842.4675026916691	842.4675026916691	842.4675026916691	842.4675026916691	842.4675026916691	842.4675026916691	842.4675026916691	842.4675026916691	842.4675026916691	842.4675026916691	842.4675026916691	842.4675026916691	842.4675026916691
842.4675026916691	842.4675026916691	842.4675026916691	842.4675026916691	842.4675026916691	842.4675026916691	842.4675026916691	842.4675026916691	842.4675026916691	842.4675026916691	842.4675026916691	842.4675026916691	842.4675026916691	842.4675026916691	842.4675026916691	842.4675026916691	842.4675026916691	842.4675026916691	842.4675026916691	842.4675026916691	842.4675026916691	842.4675026916691	842.4675026916691	842.4675026916691	842.4675026916691	842.4675026916691	842.4675026916691	842.4675026916691	842.4675026916691	842.4675026916691
842.4675026916691	842.4675026916691	842.4675026916691	842.4675026916691	842.4675026916691	842.4675026916691	842.4675026916691	842.4675026916691	842.4675026916691	842.4675026916691	842.4675026916691	842.4675026916691	842.4675026916691	842.4675026916691	842.4675026916691	842.4675026916691	842.4675026916691	842.4675026916691	842.4675026916691	842.4675026916691	842.4675026916691	842.4675026916691	842.4675026916691	842.4675026916691	842.4675026916691	842.4675026916691	842.4675026916691	842.4675026916691	842.4675026916691	842.4675026916691
842.4675026916691	842.4675026916691	842.4675026916691	842.4675026916691	842.4675026916691	842.4675026916691	842.4675026916691	842.4675026916691	842.4675026916691	842.4675026916691	842.4675026916691	842.4675026916691	842.4675026916691	842.4675026916691	842.4675026916691	842.4675026916691	842.4675026916691	842.4675026916691	842.4675026916691	842.4675026916691	842.4675026916691	842.4675026916691	842.4675026916691	842.4675026916691	842.4675026916691	842.4675026916691	842.4675026916691	842.4675026916691	842.4675026916691	842.4675026916691
842.4675026916691	842.4675026916691	842.4675026916691	842.4675026916691	842.4675026916691	842.4675026916691	842.4675026916691	842.4675026916691	842.4675026916691	842.4675026916691	842.4675026916691	842.4675026916691	842.4675026916691	842.4675026916691	842.4675026916691	842.4675026916691	842.4675026916691	842.4675026916691	842.4675026916691	842.4675026916691	842.4675026916691	842.4675026916691	842.4675026916691	842.4675026916691	842.4675026916691	842.4675026916691	842.4675026916691	842.4675026916691	842.4675026916691	842.4675026916691
842.4675026916691	842.4675026916691	842.4675026916691	842.4675026916691	842.4675026916691	842.4675026916691	842.4675026916691	842.4675026916691	842.4675026916691	842.4675026916691	842.4675026916691	842.4675026916691	842.4675026916691	842.4675026916691	842.4675026916691	842.4675026916691	842.4675026916691	842.4675026916691	842.4675026916691	842.4675026916691	842.4675026916691	842.4675026916691	842.4675026916691	842.4675026916691	842.4675026916691	842.4675026916691	842.4675026916691	842.4675026916691	842.4675026916691	842.4675026916691
842.4675026916691	842.4675026916691	842.4675026916691	842.4675026916691	842.4675026916691	842.4675026916691	842.4675026916691	842.4675026916691	842.4675026916691	842.4675026916691	842.4675026916691	842.4675026916691	842.4675026916691	842.4675026916691	842.4675026916691	842.4675026916691	842.4675026916691	842.4675026916691	842.4675026916691	842.4675026916691	842.4675026916691	842.4675026916691	842.4675026916691	842.4675026916691	842.4675026916691	842.4675026916691	842.4675026916691	842.4675026916691	842.4675026916691	842.4675026916691
842.4675026916691	842.4675026916691	842.4675026916691	842.4675026916691	842.4675026916691	842.4675026916691	842.4675026916691	842.4675026916691	842.4675026916691	842.4675026916691	842.4675026916691	842.4675026916691	842.4675026916691	842.4675026916691	842.4675026916691	842.4675026916691	842.4675026916691	842.4675026916691	842.4675026916691	842.4675026916691	842.4675026916691	842.4675026916691	842.4675026916691	842.4675026916691	842.4675026916691	842.4675026916691	842.4675026916691	842.4675026916691	842.4675026916691	842.4675026916691
842.4675026916691	842.4675026916691	842.4675026916691	842.4675026916691	842.4675026916691	842.4675026916691	842.4675026916691	842.4675026916691	842.4675026916691	842.4675026916691	842.4675026916691	842.4675026916691	842.4675026916691	842.4675026916691	842.4675026916691	842.4675026916691	842.4675026916691	842.4675026916691	842.4675026916691	842.4675026916691	842.4675026916691	842.4675026916691	842.4675026916691	842.4675026916691	842.4675026916691	842.4675026916691	842.4675026916691	842.4675026916691	842.4675026916691	842.4675026916691
842.4675026916691	842.4675026916691	842.4675026916691	842.4675026916691	842.4675026916691	842.4675026916691	842.4675026916691	842.4675026916691	842.4675026916691	842.4675026916691	842.4675026916691	842.4675026916691	842.4675026916691	842.4675026916691	842.4675026916691	842.4675026916691	842.4675026916691	842.4675026916691	842.4675026916691	842.4675026916691	842.4675026916691	842.4675026916691	842.4675026916691	842.4675026916691	842.4675026916691	842.4675026916691	842.4675026916691	842.4675026916691	842.4675026916691	842.4675026916691
842.4675026916691	842.4675026916691	842.4675026916691	842.4675026916691	842.4675026916691	842.4675026916691	842.4675026916691	842.4675026916691	842.4675026916691	842.4675026916691	842.4675026916691	842.4675026916691	842.4675026916691	842.4675026916691	842.4675026916691	842.4675026916691	842.4675026916691	842.4675026916691	842.4675026916691	842.4675026916691	842.4675026916691	842.4675026916691	842.4675026916691	842.4675026916691	842.4675026916691	842.4675026916691	842.4675026916691	842.4675026916691	842.4675026916691	842.4675026916691
842.4675026916691	842.4675026916691	842.4675026916691	842.4675026916691	842.4675026916691	842.4675026916691	842.4675026916691	842.4675026916691	842.4675026916691	842.4675026916691	842.4675026916691	842.4675026916691	842.4675026916691	842.4675026916691	842.4675026916691	842.4675026916691	842.4675026916691	842.4675026916691	842.4675026916691	842.4675026916691	842.4675026916691	842.4675026916691	842.4675026916691	842.4675026916691	842.4675026916691	842.4675026916691	842.4675026916691	842.4675026916691	842.4675026916691	842.4675026916691
840.9289205751124	840.9289205751124	840.9289205751124	840.9289205751124	840.9289205751124	840.9289205751124	840.9289205751124	840.9289205751124	840.9289205751124	840.9289205751124	840.9289205751124	840.9289205751124	840.9289205751124	840.9289205751124	840.9289205751124	840.9289205751124	840.9289205751124	840.9289205751124	840.9289205751124	840.9289205751124	840.9289205751124	840.9289205751124	840.9289205751124	840.9289205751124	840.9289205751124	840.9289205751124	840.9289205751124	840.9289205751124	840.9289205751124	840.9289205751124
840.9289205751124	840.9289205751124	840.9289205751124	840.9289205751124	840.9289205751124	840.9289205751124	840.9289205751124	840.9289205751124	840.9289205751124	840.9289205751124	840.9289205751124	840.9289205751124	840.9289205751124	840.9289205751124	840.9289205751124	840.9289205751124	840.9289205751124	840.9289205751124	840.9289205751124	840.9289205751124	840.9289205751124	840.9289205751124	840.9289205751124	840.9289205751124	840.9289205751124	840.9289205751124	840.9289205751124	840.9289205751124	840.9289205751124	840.9289205751124
840.9289205751124	840.9289205751124	840.9289205751124	840.9289205751124	840.9289205751124	840.9289205751124	840.9289205751124	840.9289205751124	840.9289205751124	840.9289205751124	840.9289205751124	840.9289205751124	840.9289205751124	840.9289205751124	840.9289205751124	840.9289205751124	840.9289205751124	840.9289205751124	840.9289205751124	840.9289205751124	840.9289205751124	840.9289205751124	840.9289205751124	840.9289205751124	840.9289205751124	840.9289205751124	840.9289205751124	840.9289205751124	840.9289205751124	840.9289205751124
840.9289205751124	840.9289205751124	840.9289205751124	840.9289205751124	840.9289205751124	840.9289205751124	840.9289205751124	840.9289205751124	840.9289205751124	840.9289205751124	840.9289205751124	840.9289205751124	840.9289205751124	840.9289205751124	840.9289205751124	840.9289205751124	840.9289205751124	840.9289205751124	840.9289205751124	840.9289205751124	840.9289205751124	840.9289205751124	840.9289205751124	840.9289205751124	840.9289205751124	840.9289205751124	840.9289205751124	840.9289205751124	840.9289205751124	840.9289205751124
840.9289205751124	840.9289205751124	840.9289205751124	840.9289205751124	840.9289205751124	840.9289205751124	840.9289205751124	840.9289205751124	840.9289205751124	840.9289205751124	840.9289205751124	840.9289205751124	840.9289205751124	840.9289205751124	840.9289205751124	840.9289205751124	840.9289205751124	840.9289205751124	840.9289205751124	840.9289205751124	840.9289205751124	840.9289205751124	840.9289205751124	840.9289205751124	840.9289205751124	840.9289205751124	840.9289205751124	840.9289205751124	840.9289205751124	840.9289205751124
840.9289205751124	840.9289205751124	840.9289205751124	840.9289205751124	840.9289205751124	840.9289205751124	840.9289205751124	840.9289205751124	840.9289205751124	840.9289205751124	840.9289205751124	840.9289205751124	840.9289205751124	840.9289205751124	840.9289205751124	840.9289205751124	840.9289205751124	840.9289205751124	840.9289205751124	840.9289205751124	840.9289205751124	840.9289205751124	840.9289205751124	840.9289205751124	840.9289205751124	840.9289205751124	840.9289205751124	840.9289205751124	840.9289205751124	840.9289205751124
840.9289205751124	840.9289205751124	840.9289205751124	840.9289205751124	840.9289205751124	840.9289205751124	840.9289205751124	840.9289205751124	840.9289205751124	840.9289205751124	840.9289205751124	840.9289205751124	840.9289205751124	840.9289205751124	840.9289205751124	840.9289205751124	840.9289205751124	840.9289205751124	840.9289205751124	840.9289205751124	840.9289205751124	840.9289205751124	840.9289205751124	840.9289205751124	840.9289205751124	840.9289205751124	840.9289205751124	840.9289205751124	840.9289205751124	840.9289205751124
840.9289205751124	840.9289205751124	840.9289205751124	840.9289205751124	840.9289205751124	840.9289205751124	840.9289205751124	840.9289205751124	840.9289205751124	840.9289205751124	840.9289205751124	840.9289205751124	840.9289205751124	840.9289205751124	840.9289205751124	840.9289205751124	840.9289205751124	840.9289205751124	840.9289205751124	840.9289205751124	840.9289205751124	840.9289205751124	840.9289205751124	840.9289205751124	840.9289205751124	840.9289205751124	840.9289205751124	840.9289205751124	840.9289205751124	840.9289205751124
840.9289205751124	840.9289205751124	840.9289205751124	840.9289205751124	840.9289205751124	840.9289205751124	840.9289205751124	840.9289205751124	840.9289205751124	840.9289205751124	840.9289205751124	840.9289205751124	840.9289205751124	840.9289205751124	840.9289205751124	840.9289205751124	840.9289205751124	840.9289205751124	840.9289205751124	840.9289205751124	840.9289205751124	840.9289205751124	840.9289205751124	840.9289205751124	840.9289205751124	840.9289205751124	840.9289205751124	840.9289205751124	840.9289205751124	840.9289205751124
840.9289205751124	840.9289205751124	840.9289205751124	840.9289205751124	840.9289205751124	840.9289205751124	840.9289205751124	840.9289205751124	840.9289205751124	840.9289205751124	840.9289205751124	840.9289205751124	840.9289205751124	840.9289205751124	840.9289205751124	840.9289205751124	840.9289205751124	840.9289205751124	840.9289205751124	840.9289205751124	840.9289205751124	840.9289205751124	840.9289205751124	840.9289205751124	840.9289205751124	840.9289205751124	840.9289205751124	840.9289205751124	840.9289205751124	840.9289205751124
840.9289205751124	840.9289205751124	840.9289205751124	840.9289205751124	840.9289205751124	840.9289205751124	840.9289205751124	840.9289205751124	840.9289205751124	840.9289205751124	840.9289205751124	840.9289205751124	840.9289205751124	840.9289205751124	840.9289205751124	840.9289205751124	840.9289205751124	840.9289205751124	840.9289205751124	840.9289205751124	840.9289205751124	840.9289205751124	840.9289205751124	840.9289205751124	840.9289205751124	840.9289205751124	840.9289205751124	840.9289205751124	840.9289205751124	840.9289205751124
840.9289205751124	840.9289205751124	840.9289205751124	840.9289205751124	840.9289205751124	840.9289205751124	840.9289205751124	840.9289205751124	840.9289205751124	840.9289205751124	840.9289205751124	840.9289205751124	840.9289205751124	840.9289205751124	840.9289205751124	840.9289205751124	840.9289205751124	840.9289205751124	840.9289205751124	840.9289205751124	840.9289205751124	840.9289205751124	840.9289205751124	840.9289205751124	840.9289205751124	840.9289205751124	840.9289205751124	840.9289205751124	840.9289205751124	840.9289205751124
840.9289205751124	840.9289205751124	840.9289205751124	840.9289205751124	840.9289205751124	840.9289205751124	840.9289205751124	840.9289205751124	840.9289205751124	840.9289205751124	840.9289205751124	840.9289205751124	840.9289205751124	840.9289205751124	840.9289205751124	840.9289205751124	840.9289205751124	840.9289205751124	840.9289205751124	840.9289205751124	840.9289205751124	840.9289205751124	840.9289205751124	840.9289205751124	840.9289205751124	840.9289205751124	840.9289205751124	840.9289205751124	840.9289205751124	840.9289205751124
840.9289205751124	840.9289205751124	840.9289205751124	840.9289205751124	840.9289205751124	840.9289205751124	840.9289205751124	840.9289205751124	840.9289205751124	840.9289205751124	840.9289205751124	840.9289205751124	840.9289205751124	840.9289205751124	840.9289205751124	840.9289205751124	840.9289205751124	840.9289205751124	840.9289205751124	840.9289205751124	840.9289205751124	840.9289205751124	840.9289205751124	840.9289205751124	840.9289205751124	840.9289205751124	840.9289205751124	840.9289205751124	840.9289205751124	840.9289205751124
840.9289205751124	840.9289205751124	840.9289205751124	840.9289205751124	840.9289205751124	840.9289205751124	840.9289205751124	840.9289205751124	840.9289205751124	840.9289205751124	840.9289205751124	840.9289205751124	840.9289205751124	840.9289205751124	840.9289205751124	840.9289205751124	840.9289205751124	840.9289205751124	840.9289205751124	840.9289205751124	840.9289205751124	840.9289205751124	840.9289205751124	840.9289205751124	840.9289205751124	840.9289205751124	840.9289205751124	840.9289205751124	840.9289205751124	840.9289205751124
840.9289205751124	840.9289205751124	840.9289205751124	840.9289205751124	840.9289205751124	840.9289205751124	840.9289205751124	840.9289205751124	840.9289205751124	840.9289205751124	840.9289205751124	840.9289205751124	840.9289205751124	840.9289205751124	840.9289205751124	840.9289205751124	840.9289205751124	840.9289205751124	840.9289205751124	840.9289205751124	840.9289205751124	840.9289205751124	840.9289205751124	840.9289205751124	840.9289205751124	840.9289205751124	840.9289205751124	840.9289205751124	840.9289205751124	840.9289205751124
840.9289205751124	840.9289205751124	840.9289205751124	840.9289205751124	840.9289205751124	840.9289205751124	840.9289205751124	840.9289205751124	840.9289205751124	840.9289205751124	840.9289205751124	840.9289205751124	840.9289205751124	840.9289205751124	840.9289205751124	840.9289205751124	840.9289205751124	840.9289205751124	840.9289205751124	840.9289205751124	840.9289205751124	840.9289205751124	840.9289205751124	840.9289205751124	840.9289205751124	840.9289205751124	840.9289205751124	840.9289205751124	840.9289205751124	840.9289205751124
840.9289205751124	840.9289205751124	840.9289205751124	840.9289205751124	840.9289205751124	840.9289205751124	840.9289205751124	840.9289205751124	840.9289205751124	840.9289205751124	840.9289205751124	840.9289205751124	840.9289205751124	840.9289205751124	840.9289205751124	840.9289205751124	840.9289205751124	840.9289205751124	840.9289205751124	840.9289205751124	840.9289205751124	840.9289205751124	840.9289205751124	840.9289205751124	840.9289205751124	840.9289205751124	840.9289205751124	840.9289205751124	840.9289205751124	840.9289205751124
840.9289205751124	840.9289205751124	840.9289205751124	840.9289205751124	840.9289205751124	840.9289205751124	840.9289205751124	840.9289205751124	840.9289205751124	840.9289205751124	840.9289205751124	840.9289205751124	840.9289205751124	840.9289205751124	840.9289205751124	840.9289205751124	840.9289205751124	840.9289205751124	840.9289205751124	840.9289205751124	840.9289205751124	840.9289205751124	840.9289205751124	840.9289205751124	840.9289205751124	840.9289205751124	840.9289205751124	840.9289205751124	840.9289205751124	840.9289205751124
840.9289205751124	840.9289205751124	840.9289205751124	840.9289205751124	840.9289205751124	840.9289205751124	840.9289205751124	840.9289205751124	840.9289205751124	840.9289205751124	840.9289205751124	840.9289205751124	840.9289205751124	840.9289205751124	840.9289205751124	840.9289205751124	840.9289205751124	840.9289205751124	840.9289205751124	840.9289205751124	840.9289205751124	840.9289205751124	840.9289205751124	840.9289205751124	840.9289205751124	840.9289205751124	840.9289205751124	840.9289205751124	840.9289205751124	840.9289205751124
840.9289205751124	840.9289205751124	840.9289205751124	840.9289205751124	840.9289205751124	840.9289205751124	840.9289205751124	840.9289205751124	840.9289205751124	840.9289205751124	840.9289205751124	840.9289205751124	840.9289205751124	840.9289205751124	840.9289205751124	840.9289205751124	840.9289205751124	840.9289205751124	840.9289205751124	840.9289205751124	840.9289205751124	840.9289205751124	840.9289205751124	840.9289205751124	840.9289205751124	840.9289205751124	840.9289205751124	840.9289205751124	840.9289205751124	840.9289205751124
840.9289205751124	840.9289205751124	840.9289205751124	840.9289205751124	840.9289205751124	840.9289205751124	840.9289205751124	840.9289205751124	840.9289205751124	840.9289205751124	840.9289205751124	840.9289205751124	840.9289205751124	840.9289205751124	840.9289205751124	840.9289205751124	840.9289205751124	840.9289205751124	840.9289205751124	840.9289205751124	840.9289205751124	840.9289205751124	840.9289205751124	840.9289205751124	840.9289205751124	840.9289205751124	840.9289205751124	840.9289205751124	840.9289205751124	840.9289205751124
840.9289205751124	840.9289205751124	840.9289205751124	840.9289205751124	840.9289205751124	840.9289205751124	840.9289205751124	840.9289205751124	840.9289205751124	840.9289205751124	840.9289205751124	840.9289205751124	840.9289205751124	840.9289205751124	840.9289205751124	840.9289205751124	840.9289205751124	840.9289205751124	840.9289205751124	840.9289205751124	840.9289205751124	840.9289205751124	840.9289205751124	840.9289205751124	840.9289205751124	840.9289205751124	840.9289205751124	840.9289205751124	840.9289205751124	840.9289205751124
840.6497940656749	840.6497940656749	840.6497940656749	840.6497940656749	840.6497940656749	840.6497940656749	840.6497940656749	840.6497940656749	840.6497940656749	840.6497940656749	840.6497940656749	840.6497940656749	840.6497940656749	840.6497940656749	840.6497940656749	840.6497940656749	840.6497940656749	840.6497940656749	840.6497940656749	840.6497940656749	840.6497940656749	840.6497940656749	840.6497940656749	840.6497940656749	840.6497940656749	840.6497940656749	840.6497940656749	840.6497940656749	840.6497940656749	840.6497940656749
840.6497940656749	840.6497940656749	840.6497940656749	840.6497940656749	840.6497940656749	840.6497940656749	840.6497940656749	840.6497940656749	840.6497940656749	840.6497940656749	840.6497940656749	840.6497940656749	840.6497940656749	840.6497940656749	840.6497940656749	840.6497940656749	840.6497940656749	840.6497940656749	840.6497940656749	840.6497940656749	840.6497940656749	840.6497940656749	840.6497940656749	840.6497940656749	840.6497940656749	840.6497940656749	840.6497940656749	840.6497940656749	840.6497940656749	840.6497940656749
840.6497940656749	840.6497940656749	840.6497940656749	840.6497940656749	840.6497940656749	840.6497940656749	840.6497940656749	840.6497940656749	840.6497940656749	840.6497940656749	840.6497940656749	840.6497940656749	840.6497940656749	840.6497940656749	840.6497940656749	840.6497940656749	840.6497940656749	840.6497940656749	840.6497940656749	840.6497940656749	840.6497940656749	840.6497940656749	840.6497940656749	840.6497940656749	840.6497940656749	840.6497940656749	840.6497940656749	840.6497940656749	840.6497940656749	840.6497940656749
840.6497940656749	840.6497940656749	840.6497940656749	840.6497940656749	840.6497940656749	840.6497940656749	840.6497940656749	840.6497940656749	840.6497940656749	840.6497940656749	840.6497940656749	840.6497940656749	840.6497940656749	840.6497940656749	840.6497940656749	840.6497940656749	840.6497940656749	840.6497940656749	840.6497940656749	840.6497940656749	840.6497940656749	840.6497940656749	840.6497940656749	840.6497940656749	840.6497940656749	840.6497940656749	840.6497940656749	840.6497940656749	840.6497940656749	840.6497940656749
840.6497940656749	840.6497940656749	840.6497940656749	840.6497940656749	840.6497940656749	840.6497940656749	840.6497940656749	840.6497940656749	840.6497940656749	840.6497940656749	840.6497940656749	840.6497940656749	840.6497940656749	840.6497940656749	840.6497940656749	840.6497940656749	840.6497940656749	840.6497940656749	840.6497940656749	840.6497940656749	840.6497940656749	840.6497940656749	840.6497940656749	840.6497940656749	840.6497940656749	840.6497940656749	840.6497940656749	840.6497940656749	840.6497940656749	840.6497940656749
840.6497940656749	840.6497940656749	840.6497940656749	840.6497940656749	840.6497940656749	840.6497940656749	840.6497940656749	840.6497940656749	840.6497940656749	840.6497940656749	840.6497940656749	840.6497940656749	840.6497940656749	840.6497940656749	840.6497940656749	840.6497940656749	840.6497940656749	840.6497940656749	840.6497940656749	840.6497940656749	840.6497940656749	840.6497940656749	840.6497940656749	840.6497940656749	840.6497940656749	840.6497940656749	840.6497940656749	840.6497940656749	840.6497940656749	840.6497940656749
840.6497940656749	840.6497940656749	840.6497940656749	840.6497940656749	840.6497940656749	840.6497940656749	840.6497940656749	840.6497940656749	840.6497940656749	840.6497940656749	840.6497940656749	840.6497940656749	840.6497940656749	840.6497940656749	840.6497940656749	840.6497940656749	840.6497940656749	840.6497940656749	840.6497940656749	840.6497940656749	840.6497940656749	840.6497940656749	840.6497940656749	840.6497940656749	840.6497940656749	840.6497940656749	840.6497940656749	840.6497940656749	840.6497940656749	840.6497940656749
840.6497940656749	840.6497940656749	840.6497940656749	840.6497940656749	840.6497940656749	840.6497940656749	840.6497940656749	840.6497940656749	840.6497940656749	840.6497940656749	840.6497940656749	840.6497940656749	840.6497940656749	840.6497940656749	840.6497940656749	840.6497940656749	840.6497940656749	840.6497940656749	840.6497940656749	840.6497940656749	840.6497940656749	840.6497940656749	840.6497940656749	840.6497940656749	840.6497940656749	840.6497940656749	840.6497940656749	840.6497940656749	840.6497940656749	840.6497940656749
840.6497940656749	840.6497940656749	840.6497940656749	840.6497940656749	840.6497940656749	840.6497940656749	840.6497940656749	840.6497940656749	840.6497940656749	840.6497940656749	840.6497940656749	840.6497940656749	840.6497940656749	840.6497940656749	840.6497940656749	840.6497940656749	840.6497940656749	840.6497940656749	840.6497940656749	840.6497940656749	840.6497940656749	840.6497940656749	840.6497940656749	840.6497940656749	840.6497940656749	840.6497940656749	840.6497940656749	840.6497940656749	840.6497940656749	840.6497940656749
840.6497940656749	840.6497940656749	840.6497940656749	840.6497940656749	840.6497940656749	840.6497940656749	840.6497940656749	840.6497940656749	840.6497940656749	840.6497940656749	840.6497940656749	840.6497940656749	840.6497940656749	840.6497940656749	840.6497940656749	840.6497940656749	840.6497940656749	840.6497940656749	840.6497940656749	840.6497940656749	840.6497940656749	840.6497940656749	840.6497940656749	840.6497940656749	840.6497940656749	840.6497940656749	840.6497940656749	840.6497940656749	840.6497940656749	840.6497940656749
834.0149004490233	834.0149004490233	834.0149004490233	834.0149004490233	834.0149004490233	834.0149004490233	834.0149004490233	834.0149004490233	834.0149004490233	834.0149004490233	834.0149004490233	834.0149004490233	834.0149004490233	834.0149004490233	834.0149004490233	834.0149004490233	834.0149004490233	834.0149004490233	834.0149004490233	834.0149004490233	834.0149004490233	834.0149004490233	834.0149004490233	834.0149004490233	834.0149004490233	834.0149004490233	834.0149004490233	834.0149004490233	834.0149004490233	834.0149004490233
834.0149004490233	834.0149004490233	834.0149004490233	834.0149004490233	834.0149004490233	834.0149004490233	834.0149004490233	834.0149004490233	834.0149004490233	834.0149004490233	834.0149004490233	834.0149004490233	834.0149004490233	834.0149004490233	834.0149004490233	834.0149004490233	834.0149004490233	834.0149004490233	834.0149004490233	834.0149004490233	834.0149004490233	834.0149004490233	834.0149004490233	834.0149004490233	834.0149004490233	834.0149004490233	834.0149004490233	834.0149004490233	834.0149004490233	834.0149004490233
834.0149004490233	834.0149004490233	834.0149004490233	834.0149004490233	834.0149004490233	834.0149004490233	834.0149004490233	834.0149004490233	834.0149004490233	834.0149004490233	834.0149004490233	834.0149004490233	834.0149004490233	834.0149004490233	834.0149004490233	834.0149004490233	834.0149004490233	834.0149004490233	834.0149004490233	834.0149004490233	834.0149004490233	834.0149004490233	834.0149004490233	834.0149004490233	834.0149004490233	834.0149004490233	834.0149004490233	834.0149004490233	834.0149004490233	834.0149004490233
834.0149004490233	834.0149004490233	834.0149004490233	834.0149004490233	834.0149004490233	834.0149004490233	834.0149004490233	834.0149004490233	834.0149004490233	834.0149004490233	834.0149004490233	834.0149004490233	834.0149004490233	834.0149004490233	834.0149004490233	834.0149004490233	834.0149004490233	834.0149004490233	834.0149004490233	834.0149004490233	834.0149004490233	834.0149004490233	834.0149004490233	834.0149004490233	834.0149004490233	834.0149004490233	834.0149004490233	834.0149004490233	834.0149004490233	834.0149004490233
834.0149004490233	834.0149004490233	834.0149004490233	834.0149004490233	834.0149004490233	834.0149004490233	834.0149004490233	834.0149004490233	834.0149004490233	834.0149004490233	834.0149004490233	834.0149004490233	834.0149004490233	834.0149004490233	834.0149004490233	834.0149004490233	834.0149004490233	834.0149004490233	834.0149004490233	834.0149004490233	834.0149004490233	834.0149004490233	834.0149004490233	834.0149004490233	834.0149004490233	834.0149004490233	834.0149004490233	834.0149004490233	834.0149004490233	834.0149004490233
834.0149004490233	834.0149004490233	834.0149004490233	834.0149004490233	834.0149004490233	834.0149004490233	834.0149004490233	834.0149004490233	834.0149004490233	834.0149004490233	834.0149004490233	834.0149004490233	834.0149004490233	834.0149004490233	834.0149004490233	834.0149004490233	834.0149004490233	834.0149004490233	834.0149004490233	834.0149004490233	834.0149004490233	834.0149004490233	834.0149004490233	834.0149004490233	834.0149004490233	834.0149004490233	834.0149004490233	834.0149004490233	834.0149004490233	834.0149004490233
834.0149004490233	834.0149004490233	834.0149004490233	834.0149004490233	834.0149004490233	834.0149004490233	834.0149004490233	834.0149004490233	834.0149004490233	834.0149004490233	834.0149004490233	834.0149004490233	834.0149004490233	834.0149004490233	834.0149004490233	834.0149004490233	834.0149004490233	834.0149004490233	834.0149004490233	834.0149004490233	834.0149004490233	834.0149004490233	834.0149004490233	834.0149004490233	834.0149004490233	834.0149004490233	834.0149004490233	834.0149004490233	834.0149004490233	834.0149004490233
834.0149004490233	834.0149004490233	834.0149004490233	834.0149004490233	834.0149004490233	834.0149004490233	834.0149004490233	834.0149004490233	834.0149004490233	834.0149004490233	834.0149004490233	834.0149004490233	834.0149004490233	834.0149004490233	834.0149004490233	834.0149004490233	834.0149004490233	834.0149004490233	834.0149004490233	834.0149004490233	834.0149004490233	834.0149004490233	834.0149004490233	834.0149004490233	834.0149004490233	834.0149004490233	834.0149004490233	834.0149004490233	834.0149004490233	834.0149004490233
834.0149004490233	834.0149004490233	834.0149004490233	834.0149004490233	834.0149004490233	834.0149004490233	834.0149004490233	834.0149004490233	834.0149004490233	834.0149004490233	834.0149004490233	834.0149004490233	834.0149004490233	834.0149004490233	834.0149004490233	834.0149004490233	834.0149004490233	834.0149004490233	834.0149004490233	834.0149004490233	834.0149004490233	834.0149004490233	834.0149004490233	834.0149004490233	834.0149004490233	834.0149004490233	834.0149004490233	834.0149004490233	834.0149004490233	834.0149004490233
834.0149004490233	834.0149004490233	834.0149004490233	834.0149004490233	834.0149004490233	834.0149004490233	834.0149004490233	834.0149004490233	834.0149004490233	834.0149004490233	834.0149004490233	834.0149004490233	834.0149004490233	834.0149004490233	834.0149004490233	834.0149004490233	834.0149004490233	834.0149004490233	834.0149004490233	834.0149004490233	834.0149004490233	834.0149004490233	834.0149004490233	834.0149004490233	834.0149004490233	834.0149004490233	834.0149004490233	834.0149004490233	834.0149004490233	834.0149004490233
834.0149004490233	834.0149004490233	834.0149004490233	834.0149004490233	834.0149004490233	834.0149004490233	834.0149004490233	834.0149004490233	834.0149004490233	834.0149004490233	834.0149004490233	834.0149004490233	834.0149004490233	834.0149004490233	834.0149004490233	834.0149004490233	834.0149004490233	834.0149004490233	834.0149004490233	834.0149004490233	834.0149004490233	834.0149004490233	834.0149004490233	834.0149004490233	834.0149004490233	834.0149004490233	834.0149004490233	834.0149004490233	834.0149004490233	834.0149004490233
834.0149004490233	834.0149004490233	834.0149004490233	834.0149004490233	834.0149004490233	834.0149004490233	834.0149004490233	834.0149004490233	834.0149004490233	834.0149004490233	834.0149004490233	834.0149004490233	834.0149004490233	834.0149004490233	834.0149004490233	834.0149004490233	834.0149004490233	834.0149004490233	834.0149004490233	834.0149004490233	834.0149004490233	834.0149004490233	834.0149004490233	834.0149004490233	834.0149004490233	834.0149004490233	834.0149004490233	834.0149004490233	834.0149004490233	834.0149004490233
834.0149004490233	834.0149004490233	834.0149004490233	834.0149004490233	834.0149004490233	834.0149004490233	834.0149004490233	834.0149004490233	834.0149004490233	834.0149004490233	834.0149004490233	834.0149004490233	834.0149004490233	834.0149004490233	834.0149004490233	834.0149004490233	834.0149004490233	834.0149004490233	834.0149004490233	834.0149004490233	834.0149004490233	834.0149004490233	834.0149004490233	834.0149004490233	834.0149004490233	834.0149004490233	834.0149004490233	834.0149004490233	834.0149004490233	834.0149004490233
834.0149004490233	834.0149004490233	834.0149004490233	834.0149004490233	834.0149004490233	834.0149004490233	834.0149004490233	834.0149004490233	834.0149004490233	834.0149004490233	834.0149004490233	834.0149004490233	834.0149004490233	834.0149004490233	834.0149004490233	834.0149004490233	834.0149004490233	834.0149004490233	834.0149004490233	834.0149004490233	834.0149004490233	834.0149004490233	834.0149004490233	834.0149004490233	834.0149004490233	834.0149004490233	834.0149004490233	834.0149004490233	834.0149004490233	834.0149004490233
834.0149004490233	834.0149004490233	834.0149004490233	834.0149004490233	834.0149004490233	834.0149004490233	834.0149004490233	834.0149004490233	834.0149004490233	834.0149004490233	834.0149004490233	834.0149004490233	834.0149004490233	834.0149004490233	834.0149004490233	834.0149004490233	834.0149004490233	834.0149004490233	834.0149004490233	834.0149004490233	834.0149004490233	834.0149004490233	834.0149004490233	834.0149004490233	834.0149004490233	834.0149004490233	834.0149004490233	834.0149004490233	834.0149004490233	834.0149004490233
834.0149004490233	834.0149004490233	834.0149004490233	834.0149004490233	834.0149004490233	834.0149004490233	834.0149004490233	834.0149004490233	834.0149004490233	834.0149004490233	834.0149004490233	834.0149004490233	834.0149004490233	834.0149004490233	834.0149004490233	834.0149004490233	834.0149004490233	834.0149004490233	834.0149004490233	834.0149004490233	834.0149004490233	834.0149004490233	834.0149004490233	834.0149004490233	834.0149004490233	834.0149004490233	834.0149004490233	834.0149004490233	834.0149004490233	834.0149004490233
834.0149004490233	834.0149004490233	834.0149004490233	834.0149004490233	834.0149004490233	834.0149004490233	834.0149004490233	834.0149004490233	834.0149004490233	834.0149004490233	834.0149004490233	834.0149004490233	834.0149004490233	834.0149004490233	834.0149004490233	834.0149004490233	834.0149004490233	834.0149004490233	834.0149004490233	834.0149004490233	834.0149004490233	834.0149004490233	834.0149004490233	834.0149004490233	834.0149004490233	834.0149004490233	834.0149004490233	834.0149004490233	834.0149004490233	834.0149004490233
834.0149004490233	834.0149004490233	834.0149004490233	834.0149004490233	834.0149004490233	834.0149004490233	834.0149004490233	834.0149004490233	834.0149004490233	834.0149004490233	834.0149004490233	834.0149004490233	834.0149004490233	834.0149004490233	834.0149004490233	834.0149004490233	834.0149004490233	834.0149004490233	834.0149004490233	834.0149004490233	834.0149004490233	834.0149004490233	834.0149004490233	834.0149004490233	834.0149004490233	834.0149004490233	834.0149004490233	834.0149004490233	834.0149004490233	834.0149004490233
834.0149004490233	834.0149004490233	834.0149004490233	834.0149004490233	834.0149004490233	834.0149004490233	834.0149004490233	834.0149004490233	834.0149004490233	834.0149004490233	834.0149004490233	834.0149004490233	834.0149004490233	834.0149004490233	834.0149004490233	834.0149004490233	834.0149004490233	834.0149004490233	834.0149004490233	834.0149004490233	834.0149004490233	834.0149004490233	834.0149004490233	834.0149004490233	834.0149004490233	834.0149004490233	834.0149004490233	834.0149004490233	834.0149004490233	834.0149004490233
834.0149004490233	834.0149004490233	834.0149004490233	834.0149004490233	834.0149004490233	834.0149004490233	834.0149004490233	834.0149004490233	834.0149004490233	834.0149004490233	834.0149004490233	834.0149004490233	834.0149004490233	834.0149004490233	834.0149004490233	834.0149004490233	834.0149004490233	834.0149004490233	834.0149004490233	834.0149004490233	834.0149004490233	834.0149004490233	834.0149004490233	834.0149004490233	834.0149004490233	834.0149004490233	834.0149004490233	834.0149004490233	834.0149004490233	834.0149004490233
834.0149004490233	834.0149004490233	834.0149004490233	834.0149004490233	834.0149004490233	834.0149004490233	834.0149004490233	834.0149004490233	834.0149004490233	834.0149004490233	834.0149004490233	834.0149004490233	834.0149004490233	834.0149004490233	834.0149004490233	834.0149004490233	834.0149004490233	834.0149004490233	834.0149004490233	834.0149004490233	834.0149004490233	834.0149004490233	834.0149004490233	834.0149004490233	834.0149004490233	834.0149004490233	834.0149004490233	834.0149004490233	834.0149004490233	834.0149004490233
834.0149004490233	834.0149004490233	834.0149004490233	834.0149004490233	834.0149004490233	834.0149004490233	834.0149004490233	834.0149004490233	834.0149004490233	834.0149004490233	834.0149004490233	834.0149004490233	834.0149004490233	834.0149004490233	834.0149004490233	834.0149004490233	834.0149004490233	834.0149004490233	834.0149004490233	834.0149004490233	834.0149004490233	834.0149004490233	834.0149004490233	834.0149004490233	834.0149004490233	834.0149004490233	834.0149004490233	834.0149004490233	834.0149004490233	834.0149004490233
834.0149004490233	834.0149004490233	834.0149004490233	834.0149004490233	834.0149004490233	834.0149004490233	834.0149004490233	834.0149004490233	834.0149004490233	834.0149004490233	834.0149004490233	834.0149004490233	834.0149004490233	834.0149004490233	834.0149004490233	834.0149004490233	834.0149004490233	834.0149004490233	834.0149004490233	834.0149004490233	834.0149004490233	834.0149004490233	834.0149004490233	834.0149004490233	834.0149004490233	834.0149004490233	834.0149004490233	834.0149004490233	834.0149004490233	834.0149004490233
834.0149004490233	834.0149004490233	834.0149004490233	834.0149004490233	834.0149004490233	834.0149004490233	834.0149004490233	834.0149004490233	834.0149004490233	834.0149004490233	834.0149004490233	834.0149004490233	834.0149004490233	834.0149004490233	834.0149004490233	834.0149004490233	834.0149004490233	834.0149004490233	834.0149004490233	834.0149004490233	834.0149004490233	834.0149004490233	834.0149004490233	834.0149004490233	834.0149004490233	834.0149004490233	834.0149004490233	834.0149004490233	834.0149004490233	834.0149004490233
834.0149004490233	834.0149004490233	834.0149004490233	834.0149004490233	834.0149004490233	834.0149004490233	834.0149004490233	834.0149004490233	834.0149004490233	834.0149004490233	834.0149004490233	834.0149004490233	834.0149004490233	834.0149004490233	834.0149004490233	834.0149004490233	834.0149004490233	834.0149004490233	834.0149004490233	834.0149004490233	834.0149004490233	834.0149004490233	834.0149004490233	834.0149004490233	834.0149004490233	834.0149004490233	834.0149004490233	834.0149004490233	834.0149004490233	834.0149004490233
834.0149004490233	834.0149004490233	834.0149004490233	834.0149004490233	834.0149004490233	834.0149004490233	834.0149004490233	834.0149004490233	834.0149004490233	834.0149004490233	834.0149004490233	834.0149004490233	834.0149004490233	834.0149004490233	834.0149004490233	834.0149004490233	834.0149004490233	834.0149004490233	834.0149004490233	834.0149004490233	834.0149004490233	834.0149004490233	834.0149004490233	834.0149004490233	834.0149004490233	834.0149004490233	834.0149004490233	834.0149004490233	834.0149004490233	834.0149004490233
834.0149004490233	834.0149004490233	834.0149004490233	834.0149004490233	834.0149004490233	834.0149004490233	834.0149004490233	834.0149004490233	834.0149004490233	834.0149004490233	834.0149004490233	834.0149004490233	834.0149004490233	834.0149004490233	834.0149004490233	834.0149004490233	834.0149004490233	834.0149004490233	834.0149004490233	834.0149004490233	834.0149004490233	834.0149004490233	834.0149004490233	834.0149004490233	834.0149004490233	834.0149004490233	834.0149004490233	834.0149004490233	834.0149004490233	834.0149004490233
834.0149004490233	834.0149004490233	834.0149004490233	834.0149004490233	834.0149004490233	834.0149004490233	834.0149004490233	834.0149004490233	834.0149004490233	834.0149004490233	834.0149004490233	834.0149004490233	834.0149004490233	834.0149004490233	834.0149004490233	834.0149004490233	834.0149004490233	834.0149004490233	834.0149004490233	834.0149004490233	834.0149004490233	834.0149004490233	834.0149004490233	834.0149004490233	834.0149004490233	834.0149004490233	834.0149004490233	834.0149004490233	834.0149004490233	834.0149004490233
834.0149004490233	834.0149004490233	834.0149004490233	834.0149004490233	834.0149004490233	834.0149004490233	834.0149004490233	834.0149004490233	834.0149004490233	834.0149004490233	834.0149004490233	834.0149004490233	834.0149004490233	834.0149004490233	834.0149004490233	834.0149004490233	834.0149004490233	834.0149004490233	834.0149004490233	834.0149004490233	834.0149004490233	834.0149004490233	834.0149004490233	834.0149004490233	834.0149004490233	834.0149004490233	834.0149004490233	834.0149004490233	834.0149004490233	834.0149004490233
834.0149004490233	834.0149004490233	834.0149004490233	834.0149004490233	834.0149004490233	834.0149004490233	834.0149004490233	834.0149004490233	834.0149004490233	834.0149004490233	834.0149004490233	834.0149004490233	834.0149004490233	834.0149004490233	834.0149004490233	834.0149004490233	834.0149004490233	834.0149004490233	834.0149004490233	834.0149004490233	834.0149004490233	834.0149004490233	834.0149004490233	834.0149004490233	834.0149004490233	834.0149004490233	834.0149004490233	834.0149004490233	834.0149004490233	834.0149004490233
834.0149004490233	834.0149004490233	834.0149004490233	834.0149004490233	834.0149004490233	834.0149004490233	834.0149004490233	834.0149004490233	834.0149004490233	834.0149004490233	834.0149004490233	834.0149004490233	834.0149004490233	834.0149004490233	834.0149004490233	834.0149004490233	834.0149004490233	834.0149004490233	834.0149004490233	834.0149004490233	834.0149004490233	834.0149004490233	834.0149004490233	834.0149004490233	834.0149004490233	834.0149004490233	834.0149004490233	834.0149004490233	834.0149004490233	834.0149004490233
834.0149004490233	834.0149004490233	834.0149004490233	834.0149004490233	834.0149004490233	834.0149004490233	834.0149004490233	834.0149004490233	834.0149004490233	834.0149004490233	834.0149004490233	834.0149004490233	834.0149004490233	834.0149004490233	834.0149004490233	834.0149004490233	834.0149004490233	834.0149004490233	834.0149004490233	834.0149004490233	834.0149004490233	834.0149004490233	834.0149004490233	834.0149004490233	834.0149004490233	834.0149004490233	834.0149004490233	834.0149004490233	834.0149004490233	834.0149004490233
834.0149004490233	834.0149004490233	834.0149004490233	834.0149004490233	834.0149004490233	834.0149004490233	834.0149004490233	834.0149004490233	834.0149004490233	834.0149004490233	834.0149004490233	834.0149004490233	834.0149004490233	834.0149004490233	834.0149004490233	834.0149004490233	834.0149004490233	834.0149004490233	834.0149004490233	834.0149004490233	834.0149004490233	834.0149004490233	834.0149004490233	834.0149004490233	834.0149004490233	834.0149004490233	834.0149004490233	834.0149004490233	834.0149004490233	834.0149004490233
834.0149004490233	834.0149004490233	834.0149004490233	834.0149004490233	834.0149004490233	834.0149004490233	834.0149004490233	834.0149004490233	834.0149004490233	834.0149004490233	834.0149004490233	834.0149004490233	834.0149004490233	834.0149004490233	834.0149004490233	834.0149004490233	834.0149004490233	834.0149004490233	834.0149004490233	834.0149004490233	834.0149004490233	834.0149004490233	834.0149004490233	834.0149004490233	834.0149004490233	834.0149004490233	834.0149004490233	834.0149004490233	834.0149004490233	834.0149004490233
834.0149004490233	834.0149004490233	834.0149004490233	834.0149004490233	834.0149004490233	834.0149004490233	834.0149004490233	834.0149004490233	834.0149004490233	834.0149004490233	834.0149004490233	834.0149004490233	834.0149004490233	834.0149004490233	834.0149004490233	834.0149004490233	834.0149004490233	834.0149004490233	834.0149004490233	834.0149004490233	834.0149004490233	834.0149004490233	834.0149004490233	834.0149004490233	834.0149004490233	834.0149004490233	834.0149004490233	834.0149004490233	834.0149004490233	834.0149004490233
834.0149004490233	834.0149004490233	834.0149004490233	834.0149004490233	834.0149004490233	834.0149004490233	834.0149004490233	834.0149004490233	834.0149004490233	834.0149004490233	834.0149004490233	834.0149004490233	834.0149004490233	834.0149004490233	834.0149004490233	834.0149004490233	834.0149004490233	834.0149004490233	834.0149004490233	834.0149004490233	834.0149004490233	834.0149004490233	834.0149004490233	834.0149004490233	834.0149004490233	834.0149004490233	834.0149004490233	834.0149004490233	834.0149004490233	834.0149004490233
834.0149004490233	834.0149004490233	834.0149004490233	834.0149004490233	834.0149004490233	834.0149004490233	834.0149004490233	834.0149004490233	834.0149004490233	834.0149004490233	834.0149004490233	834.0149004490233	834.0149004490233	834.0149004490233	834.0149004490233	834.0149004490233	834.0149004490233	834.0149004490233	834.0149004490233	834.0149004490233	834.0149004490233	834.0149004490233	834.0149004490233	834.0149004490233	834.0149004490233	834.0149004490233	834.0149004490233	834.0149004490233	834.0149004490233	834.0149004490233
834.0149004490233	834.0149004490233	834.0149004490233	834.0149004490233	834.0149004490233	834.0149004490233	834.0149004490233	834.0149004490233	834.0149004490233	834.0149004490233	834.0149004490233	834.0149004490233	834.0149004490233	834.0149004490233	834.0149004490233	834.0149004490233	834.0149004490233	834.0149004490233	834.0149004490233	834.0149004490233	834.0149004490233	834.0149004490233	834.0149004490233	834.0149004490233	834.0149004490233	834.0149004490233	834.0149004490233	834.0149004490233	834.0149004490233	834.0149004490233
834.0149004490233	834.0149004490233	834.0149004490233	834.0149004490233	834.0149004490233	834.0149004490233	834.0149004490233	834.0149004490233	834.0149004490233	834.0149004490233	834.0149004490233	834.0149004490233	834.0149004490233	834.0149004490233	834.0149004490233	834.0149004490233	834.0149004490233	834.0149004490233	834.0149004490233	834.0149004490233	834.0149004490233	834.0149004490233	834.0149004490233	834.0149004490233	834.0149004490233	834.0149004490233	834.0149004490233	834.0149004490233	834.0149004490233	834.0149004490233
834.0149004490233	834.0149004490233	834.0149004490233	834.0149004490233	834.0149004490233	834.0149004490233	834.0149004490233	834.0149004490233	834.0149004490233	834.0149004490233	834.0149004490233	834.0149004490233	834.0149004490233	834.0149004490233	834.0149004490233	834.0149004490233	834.0149004490233	834.0149004490233	834.0149004490233	834.0149004490233	834.0149004490233	834.0149004490233	834.0149004490233	834.0149004490233	834.0149004490233	834.0149004490233	834.0149004490233	834.0149004490233	834.0149004490233	834.0149004490233
834.0149004490233	834.0149004490233	834.0149004490233	834.0149004490233	834.0149004490233	834.0149004490233	834.0149004490233	834.0149004490233	834.0149004490233	834.0149004490233	834.0149004490233	834.0149004490233	834.0149004490233	834.0149004490233	834.0149004490233	834.0149004490233	834.0149004490233	834.0149004490233	834.0149004490233	834.0149004490233	834.0149004490233	834.0149004490233	834.0149004490233	834.0149004490233	834.0149004490233	834.0149004490233	834.0149004490233	834.0149004490233	834.0149004490233	834.0149004490233
834.0149004490233	834.0149004490233	834.0149004490233	834.0149004490233	834.0149004490233	834.0149004490233	834.0149004490233	834.0149004490233	834.0149004490233	834.0149004490233	834.0149004490233	834.0149004490233	834.0149004490233	834.0149004490233	834.0149004490233	834.0149004490233	834.0149004490233	834.0149004490233	834.0149004490233	834.0149004490233	834.0149004490233	834.0149004490233	834.0149004490233	834.0149004490233	834.0149004490233	834.0149004490233	834.0149004490233	834.0149004490233	834.0149004490233	834.0149004490233
834.0149004490233	834.0149004490233	834.0149004490233	834.0149004490233	834.0149004490233	834.0149004490233	834.0149004490233	834.0149004490233	834.0149004490233	834.0149004490233	834.0149004490233	834.0149004490233	834.0149004490233	834.0149004490233	834.0149004490233	834.0149004490233	834.0149004490233	834.0149004490233	834.0149004490233	834.0149004490233	834.0149004490233	834.0149004490233	834.0149004490233	834.0149004490233	834.0149004490233	834.0149004490233	834.0149004490233	834.0149004490233	834.0149004490233	834.0149004490233
834.0149004490233	834.0149004490233	834.0149004490233	834.0149004490233	834.0149004490233	834.0149004490233	834.0149004490233	834.0149004490233	834.0149004490233	834.0149004490233	834.0149004490233	834.0149004490233	834.0149004490233	834.0149004490233	834.0149004490233	834.0149004490233	834.0149004490233	834.0149004490233	834.0149004490233	834.0149004490233	834.0149004490233	834.0149004490233	834.0149004490233	834.0149004490233	834.0149004490233	834.0149004490233	834.0149004490233	834.0149004490233	834.0149004490233	834.0149004490233
834.0149004490233	834.0149004490233	834.0149004490233	834.0149004490233	834.0149004490233	834.0149004490233	834.0149004490233	834.0149004490233	834.0149004490233	834.0149004490233	834.0149004490233	834.0149004490233	834.0149004490233	834.0149004490233	834.0149004490233	834.0149004490233	834.0149004490233	834.0149004490233	834.0149004490233	834.0149004490233	834.0149004490233	834.0149004490233	834.0149004490233	834.0149004490233	834.0149004490233	834.0149004490233	834.0149004490233	834.0149004490233	834.0149004490233	834.0149004490233
834.0149004490233	834.0149004490233	834.0149004490233	834.0149004490233	834.0149004490233	834.0149004490233	834.0149004490233	834.0149004490233	834.0149004490233	834.0149004490233	834.0149004490233	834.0149004490233	834.0149004490233	834.0149004490233	834.0149004490233	834.0149004490233	834.0149004490233	834.0149004490233	834.0149004490233	834.0149004490233	834.0149004490233	834.0149004490233	834.0149004490233	834.0149004490233	834.0149004490233	834.0149004490233	834.0149004490233	834.0149004490233	834.0149004490233	834.0149004490233
834.0149004490233	834.0149004490233	834.0149004490233	834.0149004490233	834.0149004490233	834.0149004490233	834.0149004490233	834.0149004490233	834.0149004490233	834.0149004490233	834.0149004490233	834.0149004490233	834.0149004490233	834.0149004490233	834.0149004490233	834.0149004490233	834.0149004490233	834.0149004490233	834.0149004490233	834.0149004490233	834.0149004490233	834.0149004490233	834.0149004490233	834.0149004490233	834.0149004490233	834.0149004490233	834.0149004490233	834.0149004490233	834.0149004490233	834.0149004490233
834.0149004490233	834.0149004490233	834.0149004490233	834.0149004490233	834.0149004490233	834.0149004490233	834.0149004490233	834.0149004490233	834.0149004490233	834.0149004490233	834.0149004490233	834.0149004490233	834.0149004490233	834.0149004490233	834.0149004490233	834.0149004490233	834.0149004490233	834.0149004490233	834.0149004490233	834.0149004490233	834.0149004490233	834.0149004490233	834.0149004490233	834.0149004490233	834.0149004490233	834.0149004490233	834.0149004490233	834.0149004490233	834.0149004490233	834.0149004490233
834.0149004490233	834.0149004490233	834.0149004490233	834.0149004490233	834.0149004490233	834.0149004490233	834.0149004490233	834.0149004490233	834.0149004490233	834.0149004490233	834.0149004490233	834.0149004490233	834.0149004490233	834.0149004490233	834.0149004490233	834.0149004490233	834.0149004490233	834.0149004490233	834.0149004490233	834.0149004490233	834.0149004490233	834.0149004490233	834.0149004490233	834.0149004490233	834.0149004490233	834.0149004490233	834.0149004490233	834.0149004490233	834.0149004490233	834.0149004490233
834.0149004490233	834.0149004490233	834.0149004490233	834.0149004490233	834.0149004490233	834.0149004490233	834.0149004490233	834.0149004490233	834.0149004490233	834.0149004490233	834.0149004490233	834.0149004490233	834.0149004490233	834.0149004490233	834.0149004490233	834.0149004490233	834.0149004490233	834.0149004490233	834.0149004490233	834.0149004490233	834.0149004490233	834.0149004490233	834.0149004490233	834.0149004490233	834.0149004490233	834.0149004490233	834.0149004490233	834.0149004490233	834.0149004490233	834.0149004490233
834.0149004490233	834.0149004490233	834.0149004490233	834.0149004490233	834.0149004490233	834.0149004490233	834.0149004490233	834.0149004490233	834.0149004490233	834.0149004490233	834.0149004490233	834.0149004490233	834.0149004490233	834.0149004490233	834.0149004490233	834.0149004490233	834.0149004490233	834.0149004490233	834.0149004490233	834.0149004490233	834.0149004490233	834.0149004490233	834.0149004490233	834.0149004490233	834.0149004490233	834.0149004490233	834.0149004490233	834.0149004490233	834.0149004490233	834.0149004490233
834.0149004490233	834.0149004490233	834.0149004490233	834.0149004490233	834.0149004490233	834.0149004490233	834.0149004490233	834.0149004490233	834.0149004490233	834.0149004490233	834.0149004490233	834.0149004490233	834.0149004490233	834.0149004490233	834.0149004490233	834.0149004490233	834.0149004490233	834.0149004490233	834.0149004490233	834.0149004490233	834.0149004490233	834.0149004490233	834.0149004490233	834.0149004490233	834.0149004490233	834.0149004490233	834.0149004490233	834.0149004490233	834.0149004490233	834.0149004490233
834.0149004490233	834.0149004490233	834.0149004490233	834.0149004490233	834.0149004490233	834.0149004490233	834.0149004490233	834.0149004490233	834.0149004490233	834.0149004490233	834.0149004490233	834.0149004490233	834.0149004490233	834.0149004490233	834.0149004490233	834.0149004490233	834.0149004490233	834.0149004490233	834.0149004490233	834.0149004490233	834.0149004490233	834.0149004490233	834.0149004490233	834.0149004490233	834.0149004490233	834.0149004490233	834.0149004490233	834.0149004490233	834.0149004490233	834.0149004490233
834.0149004490233	834.0149004490233	834.0149004490233	834.0149004490233	834.0149004490233	834.0149004490233	834.0149004490233	834.0149004490233	834.0149004490233	834.0149004490233	834.0149004490233	834.0149004490233	834.0149004490233	834.0149004490233	834.0149004490233	834.0149004490233	834.0149004490233	834.0149004490233	834.0149004490233	834.0149004490233	834.0149004490233	834.0149004490233	834.0149004490233	834.0149004490233	834.0149004490233	834.0149004490233	834.0149004490233	834.0149004490233	834.0149004490233	834.0149004490233
834.0149004490233	834.0149004490233	834.0149004490233	834.0149004490233	834.0149004490233	834.0149004490233	834.0149004490233	834.0149004490233	834.0149004490233	834.0149004490233	834.0149004490233	834.0149004490233	834.0149004490233	834.0149004490233	834.0149004490233	834.0149004490233	834.0149004490233	834.0149004490233	834.0149004490233	834.0149004490233	834.0149004490233	834.0149004490233	834.0149004490233	834.0149004490233	834.0149004490233	834.0149004490233	834.0149004490233	834.0149004490233	834.0149004490233	834.0149004490233
834.0149004490233	834.0149004490233	834.0149004490233	834.0149004490233	834.0149004490233	834.0149004490233	834.0149004490233	834.0149004490233	834.0149004490233	834.0149004490233	834.0149004490233	834.0149004490233	834.0149004490233	834.0149004490233	834.0149004490233	834.0149004490233	834.0149004490233	834.0149004490233	834.0149004490233	834.0149004490233	834.0149004490233	834.0149004490233	834.0149004490233	834.0149004490233	834.0149004490233	834.0149004490233	834.0149004490233	834.0149004490233	834.0149004490233	834.0149004490233
834.0149004490233	834.0149004490233	834.0149004490233	834.0149004490233	834.0149004490233	834.0149004490233	834.0149004490233	834.0149004490233	834.0149004490233	834.0149004490233	834.0149004490233	834.0149004490233	834.0149004490233	834.0149004490233	834.0149004490233	834.0149004490233	834.0149004490233	834.0149004490233	834.0149004490233	834.0149004490233	834.0149004490233	834.0149004490233	834.0149004490233	834.0149004490233	834.0149004490233	834.0149004490233	834.0149004490233	834.0149004490233	834.0149004490233	834.0149004490233
834.0149004490233	834.0149004490233	834.0149004490233	834.0149004490233	834.0149004490233	834.0149004490233	834.0149004490233	834.0149004490233	834.0149004490233	834.0149004490233	834.0149004490233	834.0149004490233	834.0149004490233	834.0149004490233	834.0149004490233	834.0149004490233	834.0149004490233	834.0149004490233	834.0149004490233	834.0149004490233	834.0149004490233	834.0149004490233	834.0149004490233	834.0149004490233	834.0149004490233	834.0149004490233	834.0149004490233	834.0149004490233	834.0149004490233	834.0149004490233
834.0149004490233	834.0149004490233	834.0149004490233	834.0149004490233	834.0149004490233	834.0149004490233	834.0149004490233	834.0149004490233	834.0149004490233	834.0149004490233	834.0149004490233	834.0149004490233	834.0149004490233	834.0149004490233	834.0149004490233	834.0149004490233	834.0149004490233	834.0149004490233	834.0149004490233	834.0149004490233	834.0149004490233	834.0149004490233	834.0149004490233	834.0149004490233	834.0149004490233	834.0149004490233	834.0149004490233	834.0149004490233	834.0149004490233	834.0149004490233
834.0149004490233	834.0149004490233	834.0149004490233	834.0149004490233	834.0149004490233	834.0149004490233	834.0149004490233	834.0149004490233	834.0149004490233	834.0149004490233	834.0149004490233	834.0149004490233	834.0149004490233	834.0149004490233	834.0149004490233	834.0149004490233	834.0149004490233	834.0149004490233	834.0149004490233	834.0149004490233	834.0149004490233	834.0149004490233	834.0149004490233	834.0149004490233	834.0149004490233	834.0149004490233	834.0149004490233	834.0149004490233	834.0149004490233	834.0149004490233
828.1159409294858	828.1159409294858	828.1159409294858	828.1159409294858	828.1159409294858	828.1159409294858	828.1159409294858	828.1159409294858	828.1159409294858	828.1159409294858	828.1159409294858	828.1159409294858	828.1159409294858	828.1159409294858	828.1159409294858	828.1159409294858	828.1159409294858	828.1159409294858	828.1159409294858	828.1159409294858	828.1159409294858	828.1159409294858	828.1159409294858	828.1159409294858	828.1159409294858	828.1159409294858	828.1159409294858	828.1159409294858	828.1159409294858	828.1159409294858
828.1159409294858	828.1159409294858	828.1159409294858	828.1159409294858	828.1159409294858	828.1159409294858	828.1159409294858	828.1159409294858	828.1159409294858	828.1159409294858	828.1159409294858	828.1159409294858	828.1159409294858	828.1159409294858	828.1159409294858	828.1159409294858	828.1159409294858	828.1159409294858	828.1159409294858	828.1159409294858	828.1159409294858	828.1159409294858	828.1159409294858	828.1159409294858	828.1159409294858	828.1159409294858	828.1159409294858	828.1159409294858	828.1159409294858	828.1159409294858
828.1159409294858	828.1159409294858	828.1159409294858	828.1159409294858	828.1159409294858	828.1159409294858	828.1159409294858	828.1159409294858	828.1159409294858	828.1159409294858	828.1159409294858	828.1159409294858	828.1159409294858	828.1159409294858	828.1159409294858	828.1159409294858	828.1159409294858	828.1159409294858	828.1159409294858	828.1159409294858	828.1159409294858	828.1159409294858	828.1159409294858	828.1159409294858	828.1159409294858	828.1159409294858	828.1159409294858	828.1159409294858	828.1159409294858	828.1159409294858
828.1159409294858	828.1159409294858	828.1159409294858	828.1159409294858	828.1159409294858	828.1159409294858	828.1159409294858	828.1159409294858	828.1159409294858	828.1159409294858	828.1159409294858	828.1159409294858	828.1159409294858	828.1159409294858	828.1159409294858	828.1159409294858	828.1159409294858	828.1159409294858	828.1159409294858	828.1159409294858	828.1159409294858	828.1159409294858	828.1159409294858	828.1159409294858	828.1159409294858	828.1159409294858	828.1159409294858	828.1159409294858	828.1159409294858	828.1159409294858
828.1159409294858	828.1159409294858	828.1159409294858	828.1159409294858	828.1159409294858	828.1159409294858	828.1159409294858	828.1159409294858	828.1159409294858	828.1159409294858	828.1159409294858	828.1159409294858	828.1159409294858	828.1159409294858	828.1159409294858	828.1159409294858	828.1159409294858	828.1159409294858	828.1159409294858	828.1159409294858	828.1159409294858	828.1159409294858	828.1159409294858	828.1159409294858	828.1159409294858	828.1159409294858	828.1159409294858	828.1159409294858	828.1159409294858	828.1159409294858
828.1159409294858	828.1159409294858	828.1159409294858	828.1159409294858	828.1159409294858	828.1159409294858	828.1159409294858	828.1159409294858	828.1159409294858	828.1159409294858	828.1159409294858	828.1159409294858	828.1159409294858	828.1159409294858	828.1159409294858	828.1159409294858	828.1159409294858	828.1159409294858	828.1159409294858	828.1159409294858	828.1159409294858	828.1159409294858	828.1159409294858	828.1159409294858	828.1159409294858	828.1159409294858	828.1159409294858	828.1159409294858	828.1159409294858	828.1159409294858
828.1159409294858	828.1159409294858	828.1159409294858	828.1159409294858	828.1159409294858	828.1159409294858	828.1159409294858	828.1159409294858	828.1159409294858	828.1159409294858	828.1159409294858	828.1159409294858	828.1159409294858	828.1159409294858	828.1159409294858	828.1159409294858	828.1159409294858	828.1159409294858	828.1159409294858	828.1159409294858	828.1159409294858	828.1159409294858	828.1159409294858	828.1159409294858	828.1159409294858	828.1159409294858	828.1159409294858	828.1159409294858	828.1159409294858	828.1159409294858
828.1159409294858	828.1159409294858	828.1159409294858	828.1159409294858	828.1159409294858	828.1159409294858	828.1159409294858	828.1159409294858	828.1159409294858	828.1159409294858	828.1159409294858	828.1159409294858	828.1159409294858	828.1159409294858	828.1159409294858	828.1159409294858	828.1159409294858	828.1159409294858	828.1159409294858	828.1159409294858	828.1159409294858	828.1159409294858	828.1159409294858	828.1159409294858	828.1159409294858	828.1159409294858	828.1159409294858	828.1159409294858	828.1159409294858	828.1159409294858
828.1159409294858	828.1159409294858	828.1159409294858	828.1159409294858	828.1159409294858	828.1159409294858	828.1159409294858	828.1159409294858	828.1159409294858	828.1159409294858	828.1159409294858	828.1159409294858	828.1159409294858	828.1159409294858	828.1159409294858	828.1159409294858	828.1159409294858	828.1159409294858	828.1159409294858	828.1159409294858	828.1159409294858	828.1159409294858	828.1159409294858	828.1159409294858	828.1159409294858	828.1159409294858	828.1159409294858	828.1159409294858	828.1159409294858	828.1159409294858
828.1159409294858	828.1159409294858	828.1159409294858	828.1159409294858	828.1159409294858	828.1159409294858	828.1159409294858	828.1159409294858	828.1159409294858	828.1159409294858	828.1159409294858	828.1159409294858	828.1159409294858	828.1159409294858	828.1159409294858	828.1159409294858	828.1159409294858	828.1159409294858	828.1159409294858	828.1159409294858	828.1159409294858	828.1159409294858	828.1159409294858	828.1159409294858	828.1159409294858	828.1159409294858	828.1159409294858	828.1159409294858	828.1159409294858	828.1159409294858
828.1159409294858	828.1159409294858	828.1159409294858	828.1159409294858	828.1159409294858	828.1159409294858	828.1159409294858	828.1159409294858	828.1159409294858	828.1159409294858	828.1159409294858	828.1159409294858	828.1159409294858	828.1159409294858	828.1159409294858	828.1159409294858	828.1159409294858	828.1159409294858	828.1159409294858	828.1159409294858	828.1159409294858	828.1159409294858	828.1159409294858	828.1159409294858	828.1159409294858	828.1159409294858	828.1159409294858	828.1159409294858	828.1159409294858	828.1159409294858
828.1159409294858	828.1159409294858	828.1159409294858	828.1159409294858	828.1159409294858	828.1159409294858	828.1159409294858	828.1159409294858	828.1159409294858	828.1159409294858	828.1159409294858	828.1159409294858	828.1159409294858	828.1159409294858	828.1159409294858	828.1159409294858	828.1159409294858	828.1159409294858	828.1159409294858	828.1159409294858	828.1159409294858	828.1159409294858	828.1159409294858	828.1159409294858	828.1159409294858	828.1159409294858	828.1159409294858	828.1159409294858	828.1159409294858	828.1159409294858
828.1159409294858	828.1159409294858	828.1159409294858	828.1159409294858	828.1159409294858	828.1159409294858	828.1159409294858	828.1159409294858	828.1159409294858	828.1159409294858	828.1159409294858	828.1159409294858	828.1159409294858	828.1159409294858	828.1159409294858	828.1159409294858	828.1159409294858	828.1159409294858	828.1159409294858	828.1159409294858	828.1159409294858	828.1159409294858	828.1159409294858	828.1159409294858	828.1159409294858	828.1159409294858	828.1159409294858	828.1159409294858	828.1159409294858	828.1159409294858
828.1159409294858	828.1159409294858	828.1159409294858	828.1159409294858	828.1159409294858	828.1159409294858	828.1159409294858	828.1159409294858	828.1159409294858	828.1159409294858	828.1159409294858	828.1159409294858	828.1159409294858	828.1159409294858	828.1159409294858	828.1159409294858	828.1159409294858	828.1159409294858	828.1159409294858	828.1159409294858	828.1159409294858	828.1159409294858	828.1159409294858	828.1159409294858	828.1159409294858	828.1159409294858	828.1159409294858	828.1159409294858	828.1159409294858	828.1159409294858
828.1159409294858	828.1159409294858	828.1159409294858	828.1159409294858	828.1159409294858	828.1159409294858	828.1159409294858	828.1159409294858	828.1159409294858	828.1159409294858	828.1159409294858	828.1159409294858	828.1159409294858	828.1159409294858	828.1159409294858	828.1159409294858	828.1159409294858	828.1159409294858	828.1159409294858	828.1159409294858	828.1159409294858	828.1159409294858	828.1159409294858	828.1159409294858	828.1159409294858	828.1159409294858	828.1159409294858	828.1159409294858	828.1159409294858	828.1159409294858
828.1159409294858	828.1159409294858	828.1159409294858	828.1159409294858	828.1159409294858	828.1159409294858	828.1159409294858	828.1159409294858	828.1159409294858	828.1159409294858	828.1159409294858	828.1159409294858	828.1159409294858	828.1159409294858	828.1159409294858	828.1159409294858	828.1159409294858	828.1159409294858	828.1159409294858	828.1159409294858	828.1159409294858	828.1159409294858	828.1159409294858	828.1159409294858	828.1159409294858	828.1159409294858	828.1159409294858	828.1159409294858	828.1159409294858	828.1159409294858
828.1159409294858	828.1159409294858	828.1159409294858	828.1159409294858	828.1159409294858	828.1159409294858	828.1159409294858	828.1159409294858	828.1159409294858	828.1159409294858	828.1159409294858	828.1159409294858	828.1159409294858	828.1159409294858	828.1159409294858	828.1159409294858	828.1159409294858	828.1159409294858	828.1159409294858	828.1159409294858	828.1159409294858	828.1159409294858	828.1159409294858	828.1159409294858	828.1159409294858	828.1159409294858	828.1159409294858	828.1159409294858	828.1159409294858	828.1159409294858
828.1159409294858	828.1159409294858	828.1159409294858	828.1159409294858	828.1159409294858	828.1159409294858	828.1159409294858	828.1159409294858	828.1159409294858	828.1159409294858	828.1159409294858	828.1159409294858	828.1159409294858	828.1159409294858	828.1159409294858	828.1159409294858	828.1159409294858	828.1159409294858	828.1159409294858	828.1159409294858	828.1159409294858	828.1159409294858	828.1159409294858	828.1159409294858	828.1159409294858	828.1159409294858	828.1159409294858	828.1159409294858	828.1159409294858	828.1159409294858
828.1159409294858	828.1159409294858	828.1159409294858	828.1159409294858	828.1159409294858	828.1159409294858	828.1159409294858	828.1159409294858	828.1159409294858	828.1159409294858	828.1159409294858	828.1159409294858	828.1159409294858	828.1159409294858	828.1159409294858	828.1159409294858	828.1159409294858	828.1159409294858	828.1159409294858	828.1159409294858	828.1159409294858	828.1159409294858	828.1159409294858	828.1159409294858	828.1159409294858	828.1159409294858	828.1159409294858	828.1159409294858	828.1159409294858	828.1159409294858
828.1159409294858	828.1159409294858	828.1159409294858	828.1159409294858	828.1159409294858	828.1159409294858	828.1159409294858	828.1159409294858	828.1159409294858	828.1159409294858	828.1159409294858	828.1159409294858	828.1159409294858	828.1159409294858	828.1159409294858	828.1159409294858	828.1159409294858	828.1159409294858	828.1159409294858	828.1159409294858	828.1159409294858	828.1159409294858	828.1159409294858	828.1159409294858	828.1159409294858	828.1159409294858	828.1159409294858	828.1159409294858	828.1159409294858	828.1159409294858
828.1159409294858	828.1159409294858	828.1159409294858	828.1159409294858	828.1159409294858	828.1159409294858	828.1159409294858	828.1159409294858	828.1159409294858	828.1159409294858	828.1159409294858	828.1159409294858	828.1159409294858	828.1159409294858	828.1159409294858	828.1159409294858	828.1159409294858	828.1159409294858	828.1159409294858	828.1159409294858	828.1159409294858	828.1159409294858	828.1159409294858	828.1159409294858	828.1159409294858	828.1159409294858	828.1159409294858	828.1159409294858	828.1159409294858	828.1159409294858
828.1159409294858	828.1159409294858	828.1159409294858	828.1159409294858	828.1159409294858	828.1159409294858	828.1159409294858	828.1159409294858	828.1159409294858	828.1159409294858	828.1159409294858	828.1159409294858	828.1159409294858	828.1159409294858	828.1159409294858	828.1159409294858	828.1159409294858	828.1159409294858	828.1159409294858	828.1159409294858	828.1159409294858	828.1159409294858	828.1159409294858	828.1159409294858	828.1159409294858	828.1159409294858	828.1159409294858	828.1159409294858	828.1159409294858	828.1159409294858
828.1159409294858	828.1159409294858	828.1159409294858	828.1159409294858	828.1159409294858	828.1159409294858	828.1159409294858	828.1159409294858	828.1159409294858	828.1159409294858	828.1159409294858	828.1159409294858	828.1159409294858	828.1159409294858	828.1159409294858	828.1159409294858	828.1159409294858	828.1159409294858	828.1159409294858	828.1159409294858	828.1159409294858	828.1159409294858	828.1159409294858	828.1159409294858	828.1159409294858	828.1159409294858	828.1159409294858	828.1159409294858	828.1159409294858	828.1159409294858
828.1159409294858	828.1159409294858	828.1159409294858	828.1159409294858	828.1159409294858	828.1159409294858	828.1159409294858	828.1159409294858	828.1159409294858	828.1159409294858	828.1159409294858	828.1159409294858	828.1159409294858	828.1159409294858	828.1159409294858	828.1159409294858	828.1159409294858	828.1159409294858	828.1159409294858	828.1159409294858	828.1159409294858	828.1159409294858	828.1159409294858	828.1159409294858	828.1159409294858	828.1159409294858	828.1159409294858	828.1159409294858	828.1159409294858	828.1159409294858
828.1159409294858	828.1159409294858	828.1159409294858	828.1159409294858	828.1159409294858	828.1159409294858	828.1159409294858	828.1159409294858	828.1159409294858	828.1159409294858	828.1159409294858	828.1159409294858	828.1159409294858	828.1159409294858	828.1159409294858	828.1159409294858	828.1159409294858	828.1159409294858	828.1159409294858	828.1159409294858	828.1159409294858	828.1159409294858	828.1159409294858	828.1159409294858	828.1159409294858	828.1159409294858	828.1159409294858	828.1159409294858	828.1159409294858	828.1159409294858
828.1159409294858	828.1159409294858	828.1159409294858	828.1159409294858	828.1159409294858	828.1159409294858	828.1159409294858	828.1159409294858	828.1159409294858	828.1159409294858	828.1159409294858	828.1159409294858	828.1159409294858	828.1159409294858	828.1159409294858	828.1159409294858	828.1159409294858	828.1159409294858	828.1159409294858	828.1159409294858	828.1159409294858	828.1159409294858	828.1159409294858	828.1159409294858	828.1159409294858	828.1159409294858	828.1159409294858	828.1159409294858	828.1159409294858	828.1159409294858
828.1159409294858	828.1159409294858	828.1159409294858	828.1159409294858	828.1159409294858	828.1159409294858	828.1159409294858	828.1159409294858	828.1159409294858	828.1159409294858	828.1159409294858	828.1159409294858	828.1159409294858	828.1159409294858	828.1159409294858	828.1159409294858	828.1159409294858	828.1159409294858	828.1159409294858	828.1159409294858	828.1159409294858	828.1159409294858	828.1159409294858	828.1159409294858	828.1159409294858	828.1159409294858	828.1159409294858	828.1159409294858	828.1159409294858	828.1159409294858
828.1159409294858	828.1159409294858	828.1159409294858	828.1159409294858	828.1159409294858	828.1159409294858	828.1159409294858	828.1159409294858	828.1159409294858	828.1159409294858	828.1159409294858	828.1159409294858	828.1159409294858	828.1159409294858	828.1159409294858	828.1159409294858	828.1159409294858	828.1159409294858	828.1159409294858	828.1159409294858	828.1159409294858	828.1159409294858	828.1159409294858	828.1159409294858	828.1159409294858	828.1159409294858	828.1159409294858	828.1159409294858	828.1159409294858	828.1159409294858
828.1159409294858	828.1159409294858	828.1159409294858	828.1159409294858	828.1159409294858	828.1159409294858	828.1159409294858	828.1159409294858	828.1159409294858	828.1159409294858	828.1159409294858	828.1159409294858	828.1159409294858	828.1159409294858	828.1159409294858	828.1159409294858	828.1159409294858	828.1159409294858	828.1159409294858	828.1159409294858	828.1159409294858	828.1159409294858	828.1159409294858	828.1159409294858	828.1159409294858	828.1159409294858	828.1159409294858	828.1159409294858	828.1159409294858	828.1159409294858
828.1159409294858	828.1159409294858	828.1159409294858	828.1159409294858	828.1159409294858	828.1159409294858	828.1159409294858	828.1159409294858	828.1159409294858	828.1159409294858	828.1159409294858	828.1159409294858	828.1159409294858	828.1159409294858	828.1159409294858	828.1159409294858	828.1159409294858	828.1159409294858	828.1159409294858	828.1159409294858	828.1159409294858	828.1159409294858	828.1159409294858	828.1159409294858	828.1159409294858	828.1159409294858	828.1159409294858	828.1159409294858	828.1159409294858	828.1159409294858
801.9485869143259	801.9485869143259	801.9485869143259	801.9485869143259	801.9485869143259	801.9485869143259	801.9485869143259	801.9485869143259	801.9485869143259	801.9485869143259	801.9485869143259	801.9485869143259	801.9485869143259	801.9485869143259	801.9485869143259	801.9485869143259	801.9485869143259	801.9485869143259	801.9485869143259	801.9485869143259	801.9485869143259	801.9485869143259	801.9485869143259	801.9485869143259	801.9485869143259	801.9485869143259	801.9485869143259	801.9485869143259	801.9485869143259	801.9485869143259
801.9485869143259	801.9485869143259	801.9485869143259	801.9485869143259	801.9485869143259	801.9485869143259	801.9485869143259	801.9485869143259	801.9485869143259	801.9485869143259	801.9485869143259	801.9485869143259	801.9485869143259	801.9485869143259	801.9485869143259	801.9485869143259	801.9485869143259	801.9485869143259	801.9485869143259	801.9485869143259	801.9485869143259	801.9485869143259	801.9485869143259	801.9485869143259	801.9485869143259	801.9485869143259	801.9485869143259	801.9485869143259	801.9485869143259	801.9485869143259
801.9485869143259	801.9485869143259	801.9485869143259	801.9485869143259	801.9485869143259	801.9485869143259	801.9485869143259	801.9485869143259	801.9485869143259	801.9485869143259	801.9485869143259	801.9485869143259	801.9485869143259	801.9485869143259	801.9485869143259	801.9485869143259	801.9485869143259	801.9485869143259	801.9485869143259	801.9485869143259	801.9485869143259	801.9485869143259	801.9485869143259	801.9485869143259	801.9485869143259	801.9485869143259	801.9485869143259	801.9485869143259	801.9485869143259	801.9485869143259
801.9485869143259	801.9485869143259	801.9485869143259	801.9485869143259	801.9485869143259	801.9485869143259	801.9485869143259	801.9485869143259	801.9485869143259	801.9485869143259	801.9485869143259	801.9485869143259	801.9485869143259	801.9485869143259	801.9485869143259	801.9485869143259	801.9485869143259	801.9485869143259	801.9485869143259	801.9485869143259	801.9485869143259	801.9485869143259	801.9485869143259	801.9485869143259	801.9485869143259	801.9485869143259	801.9485869143259	801.9485869143259	801.9485869143259	801.9485869143259
801.9485869143259	801.9485869143259	801.9485869143259	801.9485869143259	801.9485869143259	801.9485869143259	801.9485869143259	801.9485869143259	801.9485869143259	801.9485869143259	801.9485869143259	801.9485869143259	801.9485869143259	801.9485869143259	801.9485869143259	801.9485869143259	801.9485869143259	801.9485869143259	801.9485869143259	801.9485869143259	801.9485869143259	801.9485869143259	801.9485869143259	801.9485869143259	801.9485869143259	801.9485869143259	801.9485869143259	801.9485869143259	801.9485869143259	801.9485869143259
801.9485869143259	801.9485869143259	801.9485869143259	801.9485869143259	801.9485869143259	801.9485869143259	801.9485869143259	801.9485869143259	801.9485869143259	801.9485869143259	801.9485869143259	801.9485869143259	801.9485869143259	801.9485869143259	801.9485869143259	801.9485869143259	801.9485869143259	801.9485869143259	801.9485869143259	801.9485869143259	801.9485869143259	801.9485869143259	801.9485869143259	801.9485869143259	801.9485869143259	801.9485869143259	801.9485869143259	801.9485869143259	801.9485869143259	801.9485869143259
801.9485869143259	801.9485869143259	801.9485869143259	801.9485869143259	801.9485869143259	801.9485869143259	801.9485869143259	801.9485869143259	801.9485869143259	801.9485869143259	801.9485869143259	801.9485869143259	801.9485869143259	801.9485869143259	801.9485869143259	801.9485869143259	801.9485869143259	801.9485869143259	801.9485869143259	801.9485869143259	801.9485869143259	801.9485869143259	801.9485869143259	801.9485869143259	801.9485869143259	801.9485869143259	801.9485869143259	801.9485869143259	801.9485869143259	801.9485869143259
801.9485869143259	801.9485869143259	801.9485869143259	801.9485869143259	801.9485869143259	801.9485869143259	801.9485869143259	801.9485869143259	801.9485869143259	801.9485869143259	801.9485869143259	801.9485869143259	801.9485869143259	801.9485869143259	801.9485869143259	801.9485869143259	801.9485869143259	801.9485869143259	801.9485869143259	801.9485869143259	801.9485869143259	801.9485869143259	801.9485869143259	801.9485869143259	801.9485869143259	801.9485869143259	801.9485869143259	801.9485869143259	801.9485869143259	801.9485869143259
801.9485869143259	801.9485869143259	801.9485869143259	801.9485869143259	801.9485869143259	801.9485869143259	801.9485869143259	801.9485869143259	801.9485869143259	801.9485869143259	801.9485869143259	801.9485869143259	801.9485869143259	801.9485869143259	801.9485869143259	801.9485869143259	801.9485869143259	801.9485869143259	801.9485869143259	801.9485869143259	801.9485869143259	801.9485869143259	801.9485869143259	801.9485869143259	801.9485869143259	801.9485869143259	801.9485869143259	801.9485869143259	801.9485869143259	801.9485869143259
801.9485869143259	801.9485869143259	801.9485869143259	801.9485869143259	801.9485869143259	801.9485869143259	801.9485869143259	801.9485869143259	801.9485869143259	801.9485869143259	801.9485869143259	801.9485869143259	801.9485869143259	801.9485869143259	801.9485869143259	801.9485869143259	801.9485869143259	801.9485869143259	801.9485869143259	801.9485869143259	801.9485869143259	801.9485869143259	801.9485869143259	801.9485869143259	801.9485869143259	801.9485869143259	801.9485869143259	801.9485869143259	801.9485869143259	801.9485869143259
801.9485869143259	801.9485869143259	801.9485869143259	801.9485869143259	801.9485869143259	801.9485869143259	801.9485869143259	801.9485869143259	801.9485869143259	801.9485869143259	801.9485869143259	801.9485869143259	801.9485869143259	801.9485869143259	801.9485869143259	801.9485869143259	801.9485869143259	801.9485869143259	801.9485869143259	801.9485869143259	801.9485869143259	801.9485869143259	801.9485869143259	801.9485869143259	801.9485869143259	801.9485869143259	801.9485869143259	801.9485869143259	801.9485869143259	801.9485869143259
801.9485869143259	801.9485869143259	801.9485869143259	801.9485869143259	801.9485869143259	801.9485869143259	801.9485869143259	801.9485869143259	801.9485869143259	801.9485869143259	801.9485869143259	801.9485869143259	801.9485869143259	801.9485869143259	801.9485869143259	801.9485869143259	801.9485869143259	801.9485869143259	801.9485869143259	801.9485869143259	801.9485869143259	801.9485869143259	801.9485869143259	801.9485869143259	801.9485869143259	801.9485869143259	801.9485869143259	801.9485869143259	801.9485869143259	801.9485869143259
801.9485869143259	801.9485869143259	801.9485869143259	801.9485869143259	801.9485869143259	801.9485869143259	801.9485869143259	801.9485869143259	801.9485869143259	801.9485869143259	801.9485869143259	801.9485869143259	801.9485869143259	801.9485869143259	801.9485869143259	801.9485869143259	801.9485869143259	801.9485869143259	801.9485869143259	801.9485869143259	801.9485869143259	801.9485869143259	801.9485869143259	801.9485869143259	801.9485869143259	801.9485869143259	801.9485869143259	801.9485869143259	801.9485869143259	801.9485869143259
801.9485869143259	801.9485869143259	801.9485869143259	801.9485869143259	801.9485869143259	801.9485869143259	801.9485869143259	801.9485869143259	801.9485869143259	801.9485869143259	801.9485869143259	801.9485869143259	801.9485869143259	801.9485869143259	801.9485869143259	801.9485869143259	801.9485869143259	801.9485869143259	801.9485869143259	801.9485869143259	801.9485869143259	801.9485869143259	801.9485869143259	801.9485869143259	801.9485869143259	801.9485869143259	801.9485869143259	801.9485869143259	801.9485869143259	801.9485869143259
801.9485869143259	801.9485869143259	801.9485869143259	801.9485869143259	801.9485869143259	801.9485869143259	801.9485869143259	801.9485869143259	801.9485869143259	801.9485869143259	801.9485869143259	801.9485869143259	801.9485869143259	801.9485869143259	801.9485869143259	801.9485869143259	801.9485869143259	801.9485869143259	801.9485869143259	801.9485869143259	801.9485869143259	801.9485869143259	801.9485869143259	801.9485869143259	801.9485869143259	801.9485869143259	801.9485869143259	801.9485869143259	801.9485869143259	801.9485869143259
801.9485869143259	801.9485869143259	801.9485869143259	801.9485869143259	801.9485869143259	801.9485869143259	801.9485869143259	801.9485869143259	801.9485869143259	801.9485869143259	801.9485869143259	801.9485869143259	801.9485869143259	801.9485869143259	801.9485869143259	801.9485869143259	801.9485869143259	801.9485869143259	801.9485869143259	801.9485869143259	801.9485869143259	801.9485869143259	801.9485869143259	801.9485869143259	801.9485869143259	801.9485869143259	801.9485869143259	801.9485869143259	801.9485869143259	801.9485869143259
801.9485869143259	801.9485869143259	801.9485869143259	801.9485869143259	801.9485869143259	801.9485869143259	801.9485869143259	801.9485869143259	801.9485869143259	801.9485869143259	801.9485869143259	801.9485869143259	801.9485869143259	801.9485869143259	801.9485869143259	801.9485869143259	801.9485869143259	801.9485869143259	801.9485869143259	801.9485869143259	801.9485869143259	801.9485869143259	801.9485869143259	801.9485869143259	801.9485869143259	801.9485869143259	801.9485869143259	801.9485869143259	801.9485869143259	801.9485869143259
801.9485869143259	801.9485869143259	801.9485869143259	801.9485869143259	801.9485869143259	801.9485869143259	801.9485869143259	801.9485869143259	801.9485869143259	801.9485869143259	801.9485869143259	801.9485869143259	801.9485869143259	801.9485869143259	801.9485869143259	801.9485869143259	801.9485869143259	801.9485869143259	801.9485869143259	801.9485869143259	801.9485869143259	801.9485869143259	801.9485869143259	801.9485869143259	801.9485869143259	801.9485869143259	801.9485869143259	801.9485869143259	801.9485869143259	801.9485869143259
801.9485869143259	801.9485869143259	801.9485869143259	801.9485869143259	801.9485869143259	801.9485869143259	801.9485869143259	801.9485869143259	801.9485869143259	801.9485869143259	801.9485869143259	801.9485869143259	801.9485869143259	801.9485869143259	801.9485869143259	801.9485869143259	801.9485869143259	801.9485869143259	801.9485869143259	801.9485869143259	801.9485869143259	801.9485869143259	801.9485869143259	801.9485869143259	801.9485869143259	801.9485869143259	801.9485869143259	801.9485869143259	801.9485869143259	801.9485869143259
801.9485869143259	801.9485869143259	801.9485869143259	801.9485869143259	801.9485869143259	801.9485869143259	801.9485869143259	801.9485869143259	801.9485869143259	801.9485869143259	801.9485869143259	801.9485869143259	801.9485869143259	801.9485869143259	801.9485869143259	801.9485869143259	801.9485869143259	801.9485869143259	801.9485869143259	801.9485869143259	801.9485869143259	801.9485869143259	801.9485869143259	801.9485869143259	801.9485869143259	801.9485869143259	801.9485869143259	801.9485869143259	801.9485869143259	801.9485869143259
801.9485869143259	801.9485869143259	801.9485869143259	801.9485869143259	801.9485869143259	801.9485869143259	801.9485869143259	801.9485869143259	801.9485869143259	801.9485869143259	801.9485869143259	801.9485869143259	801.9485869143259	801.9485869143259	801.9485869143259	801.9485869143259	801.9485869143259	801.9485869143259	801.9485869143259	801.9485869143259	801.9485869143259	801.9485869143259	801.9485869143259	801.9485869143259	801.9485869143259	801.9485869143259	801.9485869143259	801.9485869143259	801.9485869143259	801.9485869143259
801.9485869143259	801.9485869143259	801.9485869143259	801.9485869143259	801.9485869143259	801.9485869143259	801.9485869143259	801.9485869143259	801.9485869143259	801.9485869143259	801.9485869143259	801.9485869143259	801.9485869143259	801.9485869143259	801.9485869143259	801.9485869143259	801.9485869143259	801.9485869143259	801.9485869143259	801.9485869143259	801.9485869143259	801.9485869143259	801.9485869143259	801.9485869143259	801.9485869143259	801.9485869143259	801.9485869143259	801.9485869143259	801.9485869143259	801.9485869143259
801.9485869143259	801.9485869143259	801.9485869143259	801.9485869143259	801.9485869143259	801.9485869143259	801.9485869143259	801.9485869143259	801.9485869143259	801.9485869143259	801.9485869143259	801.9485869143259	801.9485869143259	801.9485869143259	801.9485869143259	801.9485869143259	801.9485869143259	801.9485869143259	801.9485869143259	801.9485869143259	801.9485869143259	801.9485869143259	801.9485869143259	801.9485869143259	801.9485869143259	801.9485869143259	801.9485869143259	801.9485869143259	801.9485869143259	801.9485869143259
801.9485869143259	801.9485869143259	801.9485869143259	801.9485869143259	801.9485869143259	801.9485869143259	801.9485869143259	801.9485869143259	801.9485869143259	801.9485869143259	801.9485869143259	801.9485869143259	801.9485869143259	801.9485869143259	801.9485869143259	801.9485869143259	801.9485869143259	801.9485869143259	801.9485869143259	801.9485869143259	801.9485869143259	801.9485869143259	801.9485869143259	801.9485869143259	801.9485869143259	801.9485869143259	801.9485869143259	801.9485869143259	801.9485869143259	801.9485869143259
801.9485869143259	801.9485869143259	801.9485869143259	801.9485869143259	801.9485869143259	801.9485869143259	801.9485869143259	801.9485869143259	801.9485869143259	801.9485869143259	801.9485869143259	801.9485869143259	801.9485869143259	801.9485869143259	801.9485869143259	801.9485869143259	801.9485869143259	801.9485869143259	801.9485869143259	801.9485869143259	801.9485869143259	801.9485869143259	801.9485869143259	801.9485869143259	801.9485869143259	801.9485869143259	801.9485869143259	801.9485869143259	801.9485869143259	801.9485869143259
801.9485869143259	801.9485869143259	801.9485869143259	801.9485869143259	801.9485869143259	801.9485869143259	801.9485869143259	801.9485869143259	801.9485869143259	801.9485869143259	801.9485869143259	801.9485869143259	801.9485869143259	801.9485869143259	801.9485869143259	801.9485869143259	801.9485869143259	801.9485869143259	801.9485869143259	801.9485869143259	801.9485869143259	801.9485869143259	801.9485869143259	801.9485869143259	801.9485869143259	801.9485869143259	801.9485869143259	801.9485869143259	801.9485869143259	801.9485869143259
801.9485869143259	801.9485869143259	801.9485869143259	801.9485869143259	801.9485869143259	801.9485869143259	801.9485869143259	801.9485869143259	801.9485869143259	801.9485869143259	801.9485869143259	801.9485869143259	801.9485869143259	801.9485869143259	801.9485869143259	801.9485869143259	801.9485869143259	801.9485869143259	801.9485869143259	801.9485869143259	801.9485869143259	801.9485869143259	801.9485869143259	801.9485869143259	801.9485869143259	801.9485869143259	801.9485869143259	801.9485869143259	801.9485869143259	801.9485869143259
801.9485869143259	801.9485869143259	801.9485869143259	801.9485869143259	801.9485869143259	801.9485869143259	801.9485869143259	801.9485869143259	801.9485869143259	801.9485869143259	801.9485869143259	801.9485869143259	801.9485869143259	801.9485869143259	801.9485869143259	801.9485869143259	801.9485869143259	801.9485869143259	801.9485869143259	801.9485869143259	801.9485869143259	801.9485869143259	801.9485869143259	801.9485869143259	801.9485869143259	801.9485869143259	801.9485869143259	801.9485869143259	801.9485869143259	801.9485869143259
801.9485869143259	801.9485869143259	801.9485869143259	801.9485869143259	801.9485869143259	801.9485869143259	801.9485869143259	801.9485869143259	801.9485869143259	801.9485869143259	801.9485869143259	801.9485869143259	801.9485869143259	801.9485869143259	801.9485869143259	801.9485869143259	801.9485869143259	801.9485869143259	801.9485869143259	801.9485869143259	801.9485869143259	801.9485869143259	801.9485869143259	801.9485869143259	801.9485869143259	801.9485869143259	801.9485869143259	801.9485869143259	801.9485869143259	801.9485869143259
801.9485869143259	801.9485869143259	801.9485869143259	801.9485869143259	801.9485869143259	801.9485869143259	801.9485869143259	801.9485869143259	801.9485869143259	801.9485869143259	801.9485869143259	801.9485869143259	801.9485869143259	801.9485869143259	801.9485869143259	801.9485869143259	801.9485869143259	801.9485869143259	801.9485869143259	801.9485869143259	801.9485869143259	801.9485869143259	801.9485869143259	801.9485869143259	801.9485869143259	801.9485869143259	801.9485869143259	801.9485869143259	801.9485869143259	801.9485869143259
801.9485869143259	801.9485869143259	801.9485869143259	801.9485869143259	801.9485869143259	801.9485869143259	801.9485869143259	801.9485869143259	801.9485869143259	801.9485869143259	801.9485869143259	801.9485869143259	801.9485869143259	801.9485869143259	801.9485869143259	801.9485869143259	801.9485869143259	801.9485869143259	801.9485869143259	801.9485869143259	801.9485869143259	801.9485869143259	801.9485869143259	801.9485869143259	801.9485869143259	801.9485869143259	801.9485869143259	801.9485869143259	801.9485869143259	801.9485869143259
801.9485869143259	801.9485869143259	801.9485869143259	801.9485869143259	801.9485869143259	801.9485869143259	801.9485869143259	801.9485869143259	801.9485869143259	801.9485869143259	801.9485869143259	801.9485869143259	801.9485869143259	801.9485869143259	801.9485869143259	801.9485869143259	801.9485869143259	801.9485869143259	801.9485869143259	801.9485869143259	801.9485869143259	801.9485869143259	801.9485869143259	801.9485869143259	801.9485869143259	801.9485869143259	801.9485869143259	801.9485869143259	801.9485869143259	801.9485869143259
801.9485869143259	801.9485869143259	801.9485869143259	801.9485869143259	801.9485869143259	801.9485869143259	801.9485869143259	801.9485869143259	801.9485869143259	801.9485869143259	801.9485869143259	801.9485869143259	801.9485869143259	801.9485869143259	801.9485869143259	801.9485869143259	801.9485869143259	801.9485869143259	801.9485869143259	801.9485869143259	801.9485869143259	801.9485869143259	801.9485869143259	801.9485869143259	801.9485869143259	801.9485869143259	801.9485869143259	801.9485869143259	801.9485869143259	801.9485869143259
801.9485869143259	801.9485869143259	801.9485869143259	801.9485869143259	801.9485869143259	801.9485869143259	801.9485869143259	801.9485869143259	801.9485869143259	801.9485869143259	801.9485869143259	801.9485869143259	801.9485869143259	801.9485869143259	801.9485869143259	801.9485869143259	801.9485869143259	801.9485869143259	801.9485869143259	801.9485869143259	801.9485869143259	801.9485869143259	801.9485869143259	801.9485869143259	801.9485869143259	801.9485869143259	801.9485869143259	801.9485869143259	801.9485869143259	801.9485869143259
801.9485869143259	801.9485869143259	801.9485869143259	801.9485869143259	801.9485869143259	801.9485869143259	801.9485869143259	801.9485869143259	801.9485869143259	801.9485869143259	801.9485869143259	801.9485869143259	801.9485869143259	801.9485869143259	801.9485869143259	801.9485869143259	801.9485869143259	801.9485869143259	801.9485869143259	801.9485869143259	801.9485869143259	801.9485869143259	801.9485869143259	801.9485869143259	801.9485869143259	801.9485869143259	801.9485869143259	801.9485869143259	801.9485869143259	801.9485869143259
801.9485869143259	801.9485869143259	801.9485869143259	801.9485869143259	801.9485869143259	801.9485869143259	801.9485869143259	801.9485869143259	801.9485869143259	801.9485869143259	801.9485869143259	801.9485869143259	801.9485869143259	801.9485869143259	801.9485869143259	801.9485869143259	801.9485869143259	801.9485869143259	801.9485869143259	801.9485869143259	801.9485869143259	801.9485869143259	801.9485869143259	801.9485869143259	801.9485869143259	801.9485869143259	801.9485869143259	801.9485869143259	801.9485869143259	801.9485869143259
801.9485869143259	801.9485869143259	801.9485869143259	801.9485869143259	801.9485869143259	801.9485869143259	801.9485869143259	801.9485869143259	801.9485869143259	801.9485869143259	801.9485869143259	801.9485869143259	801.9485869143259	801.9485869143259	801.9485869143259	801.9485869143259	801.9485869143259	801.9485869143259	801.9485869143259	801.9485869143259	801.9485869143259	801.9485869143259	801.9485869143259	801.9485869143259	801.9485869143259	801.9485869143259	801.9485869143259	801.9485869143259	801.9485869143259	801.9485869143259
801.9485869143259	801.9485869143259	801.9485869143259	801.9485869143259	801.9485869143259	801.9485869143259	801.9485869143259	801.9485869143259	801.9485869143259	801.9485869143259	801.9485869143259	801.9485869143259	801.9485869143259	801.9485869143259	801.9485869143259	801.9485869143259	801.9485869143259	801.9485869143259	801.9485869143259	801.9485869143259	801.9485869143259	801.9485869143259	801.9485869143259	801.9485869143259	801.9485869143259	801.9485869143259	801.9485869143259	801.9485869143259	801.9485869143259	801.9485869143259
801.9485869143259	801.9485869143259	801.9485869143259	801.9485869143259	801.9485869143259	801.9485869143259	801.9485869143259	801.9485869143259	801.9485869143259	801.9485869143259	801.9485869143259	801.9485869143259	801.9485869143259	801.9485869143259	801.9485869143259	801.9485869143259	801.9485869143259	801.9485869143259	801.9485869143259	801.9485869143259	801.9485869143259	801.9485869143259	801.9485869143259	801.9485869143259	801.9485869143259	801.9485869143259	801.9485869143259	801.9485869143259	801.9485869143259	801.9485869143259
801.9485869143259	801.9485869143259	801.9485869143259	801.9485869143259	801.9485869143259	801.9485869143259	801.9485869143259	801.9485869143259	801.9485869143259	801.9485869143259	801.9485869143259	801.9485869143259	801.9485869143259	801.9485869143259	801.9485869143259	801.9485869143259	801.9485869143259	801.9485869143259	801.9485869143259	801.9485869143259	801.9485869143259	801.9485869143259	801.9485869143259	801.9485869143259	801.9485869143259	801.9485869143259	801.9485869143259	801.9485869143259	801.9485869143259	801.9485869143259
801.9485869143259	801.9485869143259	801.9485869143259	801.9485869143259	801.9485869143259	801.9485869143259	801.9485869143259	801.9485869143259	801.9485869143259	801.9485869143259	801.9485869143259	801.9485869143259	801.9485869143259	801.9485869143259	801.9485869143259	801.9485869143259	801.9485869143259	801.9485869143259	801.9485869143259	801.9485869143259	801.9485869143259	801.9485869143259	801.9485869143259	801.9485869143259	801.9485869143259	801.9485869143259	801.9485869143259	801.9485869143259	801.9485869143259	801.9485869143259
801.9485869143259	801.9485869143259	801.9485869143259	801.9485869143259	801.9485869143259	801.9485869143259	801.9485869143259	801.9485869143259	801.9485869143259	801.9485869143259	801.9485869143259	801.9485869143259	801.9485869143259	801.9485869143259	801.9485869143259	801.9485869143259	801.9485869143259	801.9485869143259	801.9485869143259	801.9485869143259	801.9485869143259	801.9485869143259	801.9485869143259	801.9485869143259	801.9485869143259	801.9485869143259	801.9485869143259	801.9485869143259	801.9485869143259	801.9485869143259
796.666483241168	796.666483241168	796.666483241168	796.666483241168	796.666483241168	796.666483241168	796.666483241168	796.666483241168	796.666483241168	796.666483241168	796.666483241168	796.666483241168	796.666483241168	796.666483241168	796.666483241168	796.666483241168	796.666483241168	796.666483241168	796.666483241168	796.666483241168	796.666483241168	796.666483241168	796.666483241168	796.666483241168	796.666483241168	796.666483241168	796.666483241168	796.666483241168	796.666483241168	796.666483241168
796.666483241168	796.666483241168	796.666483241168	796.666483241168	796.666483241168	796.666483241168	796.666483241168	796.666483241168	796.666483241168	796.666483241168	796.666483241168	796.666483241168	796.666483241168	796.666483241168	796.666483241168	796.666483241168	796.666483241168	796.666483241168	796.666483241168	796.666483241168	796.666483241168	796.666483241168	796.666483241168	796.666483241168	796.666483241168	796.666483241168	796.666483241168	796.666483241168	796.666483241168	796.666483241168
792.5027404755879	792.5027404755879	792.5027404755879	792.5027404755879	792.5027404755879	792.5027404755879	792.5027404755879	792.5027404755879	792.5027404755879	792.5027404755879	792.5027404755879	792.5027404755879	792.5027404755879	792.5027404755879	792.5027404755879	792.5027404755879	792.5027404755879	792.5027404755879	792.5027404755879	792.5027404755879	792.5027404755879	792.5027404755879	792.5027404755879	792.5027404755879	792.5027404755879	792.5027404755879	792.5027404755879	792.5027404755879	792.5027404755879	792.5027404755879
792.5027404755879	792.5027404755879	792.5027404755879	792.5027404755879	792.5027404755879	792.5027404755879	792.5027404755879	792.5027404755879	792.5027404755879	792.5027404755879	792.5027404755879	792.5027404755879	792.5027404755879	792.5027404755879	792.5027404755879	792.5027404755879	792.5027404755879	792.5027404755879	792.5027404755879	792.5027404755879	792.5027404755879	792.5027404755879	792.5027404755879	792.5027404755879	792.5027404755879	792.5027404755879	792.5027404755879	792.5027404755879	792.5027404755879	792.5027404755879
792.5027404755879	792.5027404755879	792.5027404755879	792.5027404755879	792.5027404755879	792.5027404755879	792.5027404755879	792.5027404755879	792.5027404755879	792.5027404755879	792.5027404755879	792.5027404755879	792.5027404755879	792.5027404755879	792.5027404755879	792.5027404755879	792.5027404755879	792.5027404755879	792.5027404755879	792.5027404755879	792.5027404755879	792.5027404755879	792.5027404755879	792.5027404755879	792.5027404755879	792.5027404755879	792.5027404755879	792.5027404755879	792.5027404755879	792.5027404755879
777.49124481745	777.49124481745	777.49124481745	777.49124481745	777.49124481745	777.49124481745	777.49124481745	777.49124481745	777.49124481745	777.49124481745	777.49124481745	777.49124481745	777.49124481745	777.49124481745	777.49124481745	777.49124481745	777.49124481745	777.49124481745	777.49124481745	777.49124481745	777.49124481745	777.49124481745	777.49124481745	777.49124481745	777.49124481745	777.49124481745	777.49124481745	777.49124481745	777.49124481745	777.49124481745
777.49124481745	777.49124481745	777.49124481745	777.49124481745	777.49124481745	777.49124481745	777.49124481745	777.49124481745	777.49124481745	777.49124481745	777.49124481745	777.49124481745	777.49124481745	777.49124481745	777.49124481745	777.49124481745	777.49124481745	777.49124481745	777.49124481745	777.49124481745	777.49124481745	777.49124481745	777.49124481745	777.49124481745	777.49124481745	777.49124481745	777.49124481745	777.49124481745	777.49124481745	777.49124481745
765.9894051810354	765.9894051810354	765.9894051810354	765.9894051810354	765.9894051810354	765.9894051810354	765.9894051810354	765.9894051810354	765.9894051810354	765.9894051810354	765.9894051810354	765.9894051810354	765.9894051810354	765.9894051810354	765.9894051810354	765.9894051810354	765.9894051810354	765.9894051810354	765.9894051810354	765.9894051810354	765.9894051810354	765.9894051810354	765.9894051810354	765.9894051810354	765.9894051810354	765.9894051810354	765.9894051810354	765.9894051810354	765.9894051810354	765.9894051810354
765.9894051810354	765.9894051810354	765.9894051810354	765.9894051810354	765.9894051810354	765.9894051810354	765.9894051810354	765.9894051810354	765.9894051810354	765.9894051810354	765.9894051810354	765.9894051810354	765.9894051810354	765.9894051810354	765.9894051810354	765.9894051810354	765.9894051810354	765.9894051810354	765.9894051810354	765.9894051810354	765.9894051810354	765.9894051810354	765.9894051810354	765.9894051810354	765.9894051810354	765.9894051810354	765.9894051810354	765.9894051810354	765.9894051810354	765.9894051810354
738.2838115036051	738.2838115036051	738.2838115036051	738.2838115036051	738.2838115036051	738.2838115036051	738.2838115036051	738.2838115036051	738.2838115036051	738.2838115036051	738.2838115036051	738.2838115036051	738.2838115036051	738.2838115036051	738.2838115036051	738.2838115036051	738.2838115036051	738.2838115036051	738.2838115036051	738.2838115036051	738.2838115036051	738.2838115036051	738.2838115036051	738.2838115036051	738.2838115036051	738.2838115036051	738.2838115036051	738.2838115036051	738.2838115036051	738.2838115036051
738.2838115036051	738.2838115036051	738.2838115036051	738.2838115036051	738.2838115036051	738.2838115036051	738.2838115036051	738.2838115036051	738.2838115036051	738.2838115036051	738.2838115036051	738.2838115036051	738.2838115036051	738.2838115036051	738.2838115036051	738.2838115036051	738.2838115036051	738.2838115036051	738.2838115036051	738.2838115036051	738.2838115036051	738.2838115036051	738.2838115036051	738.2838115036051	738.2838115036051	738.2838115036051	738.2838115036051	738.2838115036051	738.2838115036051	738.2838115036051
738.2838115036051	738.2838115036051	738.2838115036051	738.2838115036051	738.2838115036051	738.2838115036051	738.2838115036051	738.2838115036051	738.2838115036051	738.2838115036051	738.2838115036051	738.2838115036051	738.2838115036051	738.2838115036051	738.2838115036051	738.2838115036051	738.2838115036051	738.2838115036051	738.2838115036051	738.2838115036051	738.2838115036051	738.2838115036051	738.2838115036051	738.2838115036051	738.2838115036051	738.2838115036051	738.2838115036051	738.2838115036051	738.2838115036051	738.2838115036051
738.2838115036051	738.2838115036051	738.2838115036051	738.2838115036051	738.2838115036051	738.2838115036051	738.2838115036051	738.2838115036051	738.2838115036051	738.2838115036051	738.2838115036051	738.2838115036051	738.2838115036051	738.2838115036051	738.2838115036051	738.2838115036051	738.2838115036051	738.2838115036051	738.2838115036051	738.2838115036051	738.2838115036051	738.2838115036051	738.2838115036051	738.2838115036051	738.2838115036051	738.2838115036051	738.2838115036051	738.2838115036051	738.2838115036051	738.2838115036051
738.2838115036051	738.2838115036051	738.2838115036051	738.2838115036051	738.2838115036051	738.2838115036051	738.2838115036051	738.2838115036051	738.2838115036051	738.2838115036051	738.2838115036051	738.2838115036051	738.2838115036051	738.2838115036051	738.2838115036051	738.2838115036051	738.2838115036051	738.2838115036051	738.2838115036051	738.2838115036051	738.2838115036051	738.2838115036051	738.2838115036051	738.2838115036051	738.2838115036051	738.2838115036051	738.2838115036051	738.2838115036051	738.2838115036051	738.2838115036051
738.2838115036051	738.2838115036051	738.2838115036051	738.2838115036051	738.2838115036051	738.2838115036051	738.2838115036051	738.2838115036051	738.2838115036051	738.2838115036051	738.2838115036051	738.2838115036051	738.2838115036051	738.2838115036051	738.2838115036051	738.2838115036051	738.2838115036051	738.2838115036051	738.2838115036051	738.2838115036051	738.2838115036051	738.2838115036051	738.2838115036051	738.2838115036051	738.2838115036051	738.2838115036051	738.2838115036051	738.2838115036051	738.2838115036051	738.2838115036051
723.622382152412	723.622382152412	723.622382152412	723.622382152412	723.622382152412	723.622382152412	723.622382152412	723.622382152412	723.622382152412	723.622382152412	723.622382152412	723.622382152412	723.622382152412	723.622382152412	723.622382152412	723.622382152412	723.622382152412	723.622382152412	723.622382152412	723.622382152412	723.622382152412	723.622382152412	723.622382152412	723.622382152412	723.622382152412	723.622382152412	723.622382152412	723.622382152412	723.622382152412	723.622382152412
712.7227272097189	712.7227272097189	712.7227272097189	712.7227272097189	712.7227272097189	712.7227272097189	712.7227272097189	712.7227272097189	712.7227272097189	712.7227272097189	712.7227272097189	712.7227272097189	712.7227272097189	712.7227272097189	712.7227272097189	712.7227272097189	712.7227272097189	712.7227272097189	712.7227272097189	712.7227272097189	712.7227272097189	712.7227272097189	712.7227272097189	712.7227272097189	712.7227272097189	712.7227272097189	712.7227272097189	712.7227272097189	712.7227272097189	712.7227272097189
710.7183379974595	710.7183379974595	710.7183379974595	710.7183379974595	710.7183379974595	710.7183379974595	710.7183379974595	710.7183379974595	710.7183379974595	710.7183379974595	710.7183379974595	710.7183379974595	710.7183379974595	710.7183379974595	710.7183379974595	710.7183379974595	710.7183379974595	710.7183379974595	710.7183379974595	710.7183379974595	710.7183379974595	710.7183379974595	710.7183379974595	710.7183379974595	710.7183379974595	710.7183379974595	710.7183379974595	710.7183379974595	710.7183379974595	710.7183379974595
710.7183379974595	710.7183379974595	710.7183379974595	710.7183379974595	710.7183379974595	710.7183379974595	710.7183379974595	710.7183379974595	710.7183379974595	710.7183379974595	710.7183379974595	710.7183379974595	710.7183379974595	710.7183379974595	710.7183379974595	710.7183379974595	710.7183379974595	710.7183379974595	710.7183379974595	710.7183379974595	710.7183379974595	710.7183379974595	710.7183379974595	710.7183379974595	710.7183379974595	710.7183379974595	710.7183379974595	710.7183379974595	710.7183379974595	710.7183379974595
683.8650492715626	683.8650492715626	683.8650492715626	683.8650492715626	683.8650492715626	683.8650492715626	683.8650492715626	683.8650492715626	683.8650492715626	683.8650492715626	683.8650492715626	683.8650492715626	683.8650492715626	683.8650492715626	683.8650492715626	683.8650492715626	683.8650492715626	683.8650492715626	683.8650492715626	683.8650492715626	683.8650492715626	683.8650492715626	683.8650492715626	683.8650492715626	683.8650492715626	683.8650492715626	683.8650492715626	683.8650492715626	683.8650492715626	683.8650492715626
683.8650492715626	683.8650492715626	683.8650492715626	683.8650492715626	683.8650492715626	683.8650492715626	683.8650492715626	683.8650492715626	683.8650492715626	683.8650492715626	683.8650492715626	683.8650492715626	683.8650492715626	683.8650492715626	683.8650492715626	683.8650492715626	683.8650492715626	683.8650492715626	683.8650492715626	683.8650492715626	683.8650492715626	683.8650492715626	683.8650492715626	683.8650492715626	683.8650492715626	683.8650492715626	683.8650492715626	683.8650492715626	683.8650492715626	683.8650492715626
683.8650492715626	683.8650492715626	683.8650492715626	683.8650492715626	683.8650492715626	683.8650492715626	683.8650492715626	683.8650492715626	683.8650492715626	683.8650492715626	683.8650492715626	683.8650492715626	683.8650492715626	683.8650492715626	683.8650492715626	683.8650492715626	683.8650492715626	683.8650492715626	683.8650492715626	683.8650492715626	683.8650492715626	683.8650492715626	683.8650492715626	683.8650492715626	683.8650492715626	683.8650492715626	683.8650492715626	683.8650492715626	683.8650492715626	683.8650492715626
683.8650492715626	683.8650492715626	683.8650492715626	683.8650492715626	683.8650492715626	683.8650492715626	683.8650492715626	683.8650492715626	683.8650492715626	683.8650492715626	683.8650492715626	683.8650492715626	683.8650492715626	683.8650492715626	683.8650492715626	683.8650492715626	683.8650492715626	683.8650492715626	683.8650492715626	683.8650492715626	683.8650492715626	683.8650492715626	683.8650492715626	683.8650492715626	683.8650492715626	683.8650492715626	683.8650492715626	683.8650492715626	683.8650492715626	683.8650492715626
683.8650492715626	683.8650492715626	683.8650492715626	683.8650492715626	683.8650492715626	683.8650492715626	683.8650492715626	683.8650492715626	683.8650492715626	683.8650492715626	683.8650492715626	683.8650492715626	683.8650492715626	683.8650492715626	683.8650492715626	683.8650492715626	683.8650492715626	683.8650492715626	683.8650492715626	683.8650492715626	683.8650492715626	683.8650492715626	683.8650492715626	683.8650492715626	683.8650492715626	683.8650492715626	683.8650492715626	683.8650492715626	683.8650492715626	683.8650492715626
682.7499601474098	682.7499601474098	682.7499601474098	682.7499601474098	682.7499601474098	682.7499601474098	682.7499601474098	682.7499601474098	682.7499601474098	682.7499601474098	682.7499601474098	682.7499601474098	682.7499601474098	682.7499601474098	682.7499601474098	682.7499601474098	682.7499601474098	682.7499601474098	682.7499601474098	682.7499601474098	682.7499601474098	682.7499601474098	682.7499601474098	682.7499601474098	682.7499601474098	682.7499601474098	682.7499601474098	682.7499601474098	682.7499601474098	682.7499601474098
678.7974478042241	678.7974478042241	678.7974478042241	678.7974478042241	678.7974478042241	678.7974478042241	678.7974478042241	678.7974478042241	678.7974478042241	678.7974478042241	678.7974478042241	678.7974478042241	678.7974478042241	678.7974478042241	678.7974478042241	678.7974478042241	678.7974478042241	678.7974478042241	678.7974478042241	678.7974478042241	678.7974478042241	678.7974478042241	678.7974478042241	678.7974478042241	678.7974478042241	678.7974478042241	678.7974478042241	678.7974478042241	678.7974478042241	678.7974478042241
678.7974478042241	678.7974478042241	678.7974478042241	678.7974478042241	678.7974478042241	678.7974478042241	678.7974478042241	678.7974478042241	678.7974478042241	678.7974478042241	678.7974478042241	678.7974478042241	678.7974478042241	678.7974478042241	678.7974478042241	678.7974478042241	678.7974478042241	678.7974478042241	678.7974478042241	678.7974478042241	678.7974478042241	678.7974478042241	678.7974478042241	678.7974478042241	678.7974478042241	678.7974478042241	678.7974478042241	678.7974478042241	678.7974478042241	678.7974478042241
678.7974478042241	678.7974478042241	678.7974478042241	678.7974478042241	678.7974478042241	678.7974478042241	678.7974478042241	678.7974478042241	678.7974478042241	678.7974478042241	678.7974478042241	678.7974478042241	678.7974478042241	678.7974478042241	678.7974478042241	678.7974478042241	678.7974478042241	678.7974478042241	678.7974478042241	678.7974478042241	678.7974478042241	678.7974478042241	678.7974478042241	678.7974478042241	678.7974478042241	678.7974478042241	678.7974478042241	678.7974478042241	678.7974478042241	678.7974478042241
678.7974478042241	678.7974478042241	678.7974478042241	678.7974478042241	678.7974478042241	678.7974478042241	678.7974478042241	678.7974478042241	678.7974478042241	678.7974478042241	678.7974478042241	678.7974478042241	678.7974478042241	678.7974478042241	678.7974478042241	678.7974478042241	678.7974478042241	678.7974478042241	678.7974478042241	678.7974478042241	678.7974478042241	678.7974478042241	678.7974478042241	678.7974478042241	678.7974478042241	678.7974478042241	678.7974478042241	678.7974478042241	678.7974478042241	678.7974478042241
677.7014018743793	677.7014018743793	677.7014018743793	677.7014018743793	677.7014018743793	677.7014018743793	677.7014018743793	677.7014018743793	677.7014018743793	677.7014018743793	677.7014018743793	677.7014018743793	677.7014018743793	677.7014018743793	677.7014018743793	677.7014018743793	677.7014018743793	677.7014018743793	677.7014018743793	677.7014018743793	677.7014018743793	677.7014018743793	677.7014018743793	677.7014018743793	677.7014018743793	677.7014018743793	677.7014018743793	677.7014018743793	677.7014018743793	677.7014018743793
675.5257831326784	675.5257831326784	675.5257831326784	675.5257831326784	675.5257831326784	675.5257831326784	675.5257831326784	675.5257831326784	675.5257831326784	675.5257831326784	675.5257831326784	675.5257831326784	675.5257831326784	675.5257831326784	675.5257831326784	675.5257831326784	675.5257831326784	675.5257831326784	675.5257831326784	675.5257831326784	675.5257831326784	675.5257831326784	675.5257831326784	675.5257831326784	675.5257831326784	675.5257831326784	675.5257831326784	675.5257831326784	675.5257831326784	675.5257831326784
668.2193556272879	668.2193556272879	668.2193556272879	668.2193556272879	668.2193556272879	668.2193556272879	668.2193556272879	668.2193556272879	668.2193556272879	668.2193556272879	668.2193556272879	668.2193556272879	668.2193556272879	668.2193556272879	668.2193556272879	668.2193556272879	668.2193556272879	668.2193556272879	668.2193556272879	668.2193556272879	668.2193556272879	668.2193556272879	668.2193556272879	668.2193556272879	668.2193556272879	668.2193556272879	668.2193556272879	668.2193556272879	668.2193556272879	668.2193556272879
668.2193556272879	668.2193556272879	668.2193556272879	668.2193556272879	668.2193556272879	668.2193556272879	668.2193556272879	668.2193556272879	668.2193556272879	668.2193556272879	668.2193556272879	668.2193556272879	668.2193556272879	668.2193556272879	668.2193556272879	668.2193556272879	668.2193556272879	668.2193556272879	668.2193556272879	668.2193556272879	668.2193556272879	668.2193556272879	668.2193556272879	668.2193556272879	668.2193556272879	668.2193556272879	668.2193556272879	668.2193556272879	668.2193556272879	668.2193556272879
666.0964321855054	666.0964321855054	666.0964321855054	666.0964321855054	666.0964321855054	666.0964321855054	666.0964321855054	666.0964321855054	666.0964321855054	666.0964321855054	666.0964321855054	666.0964321855054	666.0964321855054	666.0964321855054	666.0964321855054	666.0964321855054	666.0964321855054	666.0964321855054	666.0964321855054	666.0964321855054	666.0964321855054	666.0964321855054	666.0964321855054	666.0964321855054	666.0964321855054	666.0964321855054	666.0964321855054	666.0964321855054	666.0964321855054	666.0964321855054
666.0964321855054	666.0964321855054	666.0964321855054	666.0964321855054	666.0964321855054	666.0964321855054	666.0964321855054	666.0964321855054	666.0964321855054	666.0964321855054	666.0964321855054	666.0964321855054	666.0964321855054	666.0964321855054	666.0964321855054	666.0964321855054	666.0964321855054	666.0964321855054	666.0964321855054	666.0964321855054	666.0964321855054	666.0964321855054	666.0964321855054	666.0964321855054	666.0964321855054	666.0964321855054	666.0964321855054	666.0964321855054	666.0964321855054	666.0964321855054
664.5291788890222	664.5291788890222	664.5291788890222	664.5291788890222	664.5291788890222	664.5291788890222	664.5291788890222	664.5291788890222	664.5291788890222	664.5291788890222	664.5291788890222	664.5291788890222	664.5291788890222	664.5291788890222	664.5291788890222	664.5291788890222	664.5291788890222	664.5291788890222	664.5291788890222	664.5291788890222	664.5291788890222	664.5291788890222	664.5291788890222	664.5291788890222	664.5291788890222	664.5291788890222	664.5291788890222	664.5291788890222	664.5291788890222	664.5291788890222
661.9839108083904	661.9839108083904	661.9839108083904	661.9839108083904	661.9839108083904	661.9839108083904	661.9839108083904	661.9839108083904	661.9839108083904	661.9839108083904	661.9839108083904	661.9839108083904	661.9839108083904	661.9839108083904	661.9839108083904	661.9839108083904	661.9839108083904	661.9839108083904	661.9839108083904	661.9839108083904	661.9839108083904	661.9839108083904	661.9839108083904	661.9839108083904	661.9839108083904	661.9839108083904	661.9839108083904	661.9839108083904	661.9839108083904	661.9839108083904
660.312163967018	660.312163967018	660.312163967018	660.312163967018	660.312163967018	660.312163967018	660.312163967018	660.312163967018	660.312163967018	660.312163967018	660.312163967018	660.312163967018	660.312163967018	660.312163967018	660.312163967018	660.312163967018	660.312163967018	660.312163967018	660.312163967018	660.312163967018	660.312163967018	660.312163967018	660.312163967018	660.312163967018	660.312163967018	660.312163967018	660.312163967018	660.312163967018	660.312163967018	660.312163967018
660.312163967018	660.312163967018	660.312163967018	660.312163967018	660.312163967018	660.312163967018	660.312163967018	660.312163967018	660.312163967018	660.312163967018	660.312163967018	660.312163967018	660.312163967018	660.312163967018	660.312163967018	660.312163967018	660.312163967018	660.312163967018	660.312163967018	660.312163967018	660.312163967018	660.312163967018	660.312163967018	660.312163967018	660.312163967018	660.312163967018	660.312163967018	660.312163967018	660.312163967018	660.312163967018
660.312163967018	660.312163967018	660.312163967018	660.312163967018	660.312163967018	660.312163967018	660.312163967018	660.312163967018	660.312163967018	660.312163967018	660.312163967018	660.312163967018	660.312163967018	660.312163967018	660.312163967018	660.312163967018	660.312163967018	660.312163967018	660.312163967018	660.312163967018	660.312163967018	660.312163967018	660.312163967018	660.312163967018	660.312163967018	660.312163967018	660.312163967018	660.312163967018	660.312163967018	660.312163967018
660.312163967018	660.312163967018	660.312163967018	660.312163967018	660.312163967018	660.312163967018	660.312163967018	660.312163967018	660.312163967018	660.312163967018	660.312163967018	660.312163967018	660.312163967018	660.312163967018	660.312163967018	660.312163967018	660.312163967018	660.312163967018	660.312163967018	660.312163967018	660.312163967018	660.312163967018	660.312163967018	660.312163967018	660.312163967018	660.312163967018	660.312163967018	660.312163967018	660.312163967018	660.312163967018
660.312163967018	660.312163967018	660.312163967018	660.312163967018	660.312163967018	660.312163967018	660.312163967018	660.312163967018	660.312163967018	660.312163967018	660.312163967018	660.312163967018	660.312163967018	660.312163967018	660.312163967018	660.312163967018	660.312163967018	660.312163967018	660.312163967018	660.312163967018	660.312163967018	660.312163967018	660.312163967018	660.312163967018	660.312163967018	660.312163967018	660.312163967018	660.312163967018	660.312163967018	660.312163967018
657.2747010195172	657.2747010195172	657.2747010195172	657.2747010195172	657.2747010195172	657.2747010195172	657.2747010195172	657.2747010195172	657.2747010195172	657.2747010195172	657.2747010195172	657.2747010195172	657.2747010195172	657.2747010195172	657.2747010195172	657.2747010195172	657.2747010195172	657.2747010195172	657.2747010195172	657.2747010195172	657.2747010195172	657.2747010195172	657.2747010195172	657.2747010195172	657.2747010195172	657.2747010195172	657.2747010195172	657.2747010195172	657.2747010195172	657.2747010195172
657.2747010195172	657.2747010195172	657.2747010195172	657.2747010195172	657.2747010195172	657.2747010195172	657.2747010195172	657.2747010195172	657.2747010195172	657.2747010195172	657.2747010195172	657.2747010195172	657.2747010195172	657.2747010195172	657.2747010195172	657.2747010195172	657.2747010195172	657.2747010195172	657.2747010195172	657.2747010195172	657.2747010195172	657.2747010195172	657.2747010195172	657.2747010195172	657.2747010195172	657.2747010195172	657.2747010195172	657.2747010195172	657.2747010195172	657.2747010195172
656.2185196036213	656.2185196036213	656.2185196036213	656.2185196036213	656.2185196036213	656.2185196036213	656.2185196036213	656.2185196036213	656.2185196036213	656.2185196036213	656.2185196036213	656.2185196036213	656.2185196036213	656.2185196036213	656.2185196036213	656.2185196036213	656.2185196036213	656.2185196036213	656.2185196036213	656.2185196036213	656.2185196036213	656.2185196036213	656.2185196036213	656.2185196036213	656.2185196036213	656.2185196036213	656.2185196036213	656.2185196036213	656.2185196036213	656.2185196036213
656.2185196036213	656.2185196036213	656.2185196036213	656.2185196036213	656.2185196036213	656.2185196036213	656.2185196036213	656.2185196036213	656.2185196036213	656.2185196036213	656.2185196036213	656.2185196036213	656.2185196036213	656.2185196036213	656.2185196036213	656.2185196036213	656.2185196036213	656.2185196036213	656.2185196036213	656.2185196036213	656.2185196036213	656.2185196036213	656.2185196036213	656.2185196036213	656.2185196036213	656.2185196036213	656.2185196036213	656.2185196036213	656.2185196036213	656.2185196036213
656.2185196036213	656.2185196036213	656.2185196036213	656.2185196036213	656.2185196036213	656.2185196036213	656.2185196036213	656.2185196036213	656.2185196036213	656.2185196036213	656.2185196036213	656.2185196036213	656.2185196036213	656.2185196036213	656.2185196036213	656.2185196036213	656.2185196036213	656.2185196036213	656.2185196036213	656.2185196036213	656.2185196036213	656.2185196036213	656.2185196036213	656.2185196036213	656.2185196036213	656.2185196036213	656.2185196036213	656.2185196036213	656.2185196036213	656.2185196036213
656.2185196036213	656.2185196036213	656.2185196036213	656.2185196036213	656.2185196036213	656.2185196036213	656.2185196036213	656.2185196036213	656.2185196036213	656.2185196036213	656.2185196036213	656.2185196036213	656.2185196036213	656.2185196036213	656.2185196036213	656.2185196036213	656.2185196036213	656.2185196036213	656.2185196036213	656.2185196036213	656.2185196036213	656.2185196036213	656.2185196036213	656.2185196036213	656.2185196036213	656.2185196036213	656.2185196036213	656.2185196036213	656.2185196036213	656.2185196036213
656.2185196036213	656.2185196036213	656.2185196036213	656.2185196036213	656.2185196036213	656.2185196036213	656.2185196036213	656.2185196036213	656.2185196036213	656.2185196036213	656.2185196036213	656.2185196036213	656.2185196036213	656.2185196036213	656.2185196036213	656.2185196036213	656.2185196036213	656.2185196036213	656.2185196036213	656.2185196036213	656.2185196036213	656.2185196036213	656.2185196036213	656.2185196036213	656.2185196036213	656.2185196036213	656.2185196036213	656.2185196036213	656.2185196036213	656.2185196036213
656.2185196036213	656.2185196036213	656.2185196036213	656.2185196036213	656.2185196036213	656.2185196036213	656.2185196036213	656.2185196036213	656.2185196036213	656.2185196036213	656.2185196036213	656.2185196036213	656.2185196036213	656.2185196036213	656.2185196036213	656.2185196036213	656.2185196036213	656.2185196036213	656.2185196036213	656.2185196036213	656.2185196036213	656.2185196036213	656.2185196036213	656.2185196036213	656.2185196036213	656.2185196036213	656.2185196036213	656.2185196036213	656.2185196036213	656.2185196036213
655.4031112824084	655.4031112824084	655.4031112824084	655.4031112824084	655.4031112824084	655.4031112824084	655.4031112824084	655.4031112824084	655.4031112824084	655.4031112824084	655.4031112824084	655.4031112824084	655.4031112824084	655.4031112824084	655.4031112824084	655.4031112824084	655.4031112824084	655.4031112824084	655.4031112824084	655.4031112824084	655.4031112824084	655.4031112824084	655.4031112824084	655.4031112824084	655.4031112824084	655.4031112824084	655.4031112824084	655.4031112824084	655.4031112824084	655.4031112824084
655.4031112824084	655.4031112824084	655.4031112824084	655.4031112824084	655.4031112824084	655.4031112824084	655.4031112824084	655.4031112824084	655.4031112824084	655.4031112824084	655.4031112824084	655.4031112824084	655.4031112824084	655.4031112824084	655.4031112824084	655.4031112824084	655.4031112824084	655.4031112824084	655.4031112824084	655.4031112824084	655.4031112824084	655.4031112824084	655.4031112824084	655.4031112824084	655.4031112824084	655.4031112824084	655.4031112824084	655.4031112824084	655.4031112824084	655.4031112824084
654.9810059655222	654.9810059655222	654.9810059655222	654.9810059655222	654.9810059655222	654.9810059655222	654.9810059655222	654.9810059655222	654.9810059655222	654.9810059655222	654.9810059655222	654.9810059655222	654.9810059655222	654.9810059655222	654.9810059655222	654.9810059655222	654.9810059655222	654.9810059655222	654.9810059655222	654.9810059655222	654.9810059655222	654.9810059655222	654.9810059655222	654.9810059655222	654.9810059655222	654.9810059655222	654.9810059655222	654.9810059655222	654.9810059655222	654.9810059655222
654.5674911828715	654.5674911828715	654.5674911828715	654.5674911828715	654.5674911828715	654.5674911828715	654.5674911828715	654.5674911828715	654.5674911828715	654.5674911828715	654.5674911828715	654.5674911828715	654.5674911828715	654.5674911828715	654.5674911828715	654.5674911828715	654.5674911828715	654.5674911828715	654.5674911828715	654.5674911828715	654.5674911828715	654.5674911828715	654.5674911828715	654.5674911828715	654.5674911828715	654.5674911828715	654.5674911828715	654.5674911828715	654.5674911828715	654.5674911828715
654.5674911828715	654.5674911828715	654.5674911828715	654.5674911828715	654.5674911828715	654.5674911828715	654.5674911828715	654.5674911828715	654.5674911828715	654.5674911828715	654.5674911828715	654.5674911828715	654.5674911828715	654.5674911828715	654.5674911828715	654.5674911828715	654.5674911828715	654.5674911828715	654.5674911828715	654.5674911828715	654.5674911828715	654.5674911828715	654.5674911828715	654.5674911828715	654.5674911828715	654.5674911828715	654.5674911828715	654.5674911828715	654.5674911828715	654.5674911828715
654.0655895615811	654.0655895615811	654.0655895615811	654.0655895615811	654.0655895615811	654.0655895615811	654.0655895615811	654.0655895615811	654.0655895615811	654.0655895615811	654.0655895615811	654.0655895615811	654.0655895615811	654.0655895615811	654.0655895615811	654.0655895615811	654.0655895615811	654.0655895615811	654.0655895615811	654.0655895615811	654.0655895615811	654.0655895615811	654.0655895615811	654.0655895615811	654.0655895615811	654.0655895615811	654.0655895615811	654.0655895615811	654.0655895615811	654.0655895615811
654.0655895615811	654.0655895615811	654.0655895615811	654.0655895615811	654.0655895615811	654.0655895615811	654.0655895615811	654.0655895615811	654.0655895615811	654.0655895615811	654.0655895615811	654.0655895615811	654.0655895615811	654.0655895615811	654.0655895615811	654.0655895615811	654.0655895615811	654.0655895615811	654.0655895615811	654.0655895615811	654.0655895615811	654.0655895615811	654.0655895615811	654.0655895615811	654.0655895615811	654.0655895615811	654.0655895615811	654.0655895615811	654.0655895615811	654.0655895615811
653.6145973778453	653.6145973778453	653.6145973778453	653.6145973778453	653.6145973778453	653.6145973778453	653.6145973778453	653.6145973778453	653.6145973778453	653.6145973778453	653.6145973778453	653.6145973778453	653.6145973778453	653.6145973778453	653.6145973778453	653.6145973778453	653.6145973778453	653.6145973778453	653.6145973778453	653.6145973778453	653.6145973778453	653.6145973778453	653.6145973778453	653.6145973778453	653.6145973778453	653.6145973778453	653.6145973778453	653.6145973778453	653.6145973778453	653.6145973778453
653.4377566763358	653.4377566763358	653.4377566763358	653.4377566763358	653.4377566763358	653.4377566763358	653.4377566763358	653.4377566763358	653.4377566763358	653.4377566763358	653.4377566763358	653.4377566763358	653.4377566763358	653.4377566763358	653.4377566763358	653.4377566763358	653.4377566763358	653.4377566763358	653.4377566763358	653.4377566763358	653.4377566763358	653.4377566763358	653.4377566763358	653.4377566763358	653.4377566763358	653.4377566763358	653.4377566763358	653.4377566763358	653.4377566763358	653.4377566763358
653.024080646145	653.024080646145	653.024080646145	653.024080646145	653.024080646145	653.024080646145	653.024080646145	653.024080646145	653.024080646145	653.024080646145	653.024080646145	653.024080646145	653.024080646145	653.024080646145	653.024080646145	653.024080646145	653.024080646145	653.024080646145	653.024080646145	653.024080646145	653.024080646145	653.024080646145	653.024080646145	653.024080646145	653.024080646145	653.024080646145	653.024080646145	653.024080646145	653.024080646145	653.024080646145
653.024080646145	653.024080646145	653.024080646145	653.024080646145	653.024080646145	653.024080646145	653.024080646145	653.024080646145	653.024080646145	653.024080646145	653.024080646145	653.024080646145	653.024080646145	653.024080646145	653.024080646145	653.024080646145	653.024080646145	653.024080646145	653.024080646145	653.024080646145	653.024080646145	653.024080646145	653.024080646145	653.024080646145	653.024080646145	653.024080646145	653.024080646145	653.024080646145	653.024080646145	653.024080646145
653.024080646145	653.024080646145	653.024080646145	653.024080646145	653.024080646145	653.024080646145	653.024080646145	653.024080646145	653.024080646145	653.024080646145	653.024080646145	653.024080646145	653.024080646145	653.024080646145	653.024080646145	653.024080646145	653.024080646145	653.024080646145	653.024080646145	653.024080646145	653.024080646145	653.024080646145	653.024080646145	653.024080646145	653.024080646145	653.024080646145	653.024080646145	653.024080646145	653.024080646145	653.024080646145
652.6247639057515	652.6247639057515	652.6247639057515	652.6247639057515	652.6247639057515	652.6247639057515	652.6247639057515	652.6247639057515	652.6247639057515	652.6247639057515	652.6247639057515	652.6247639057515	652.6247639057515	652.6247639057515	652.6247639057515	652.6247639057515	652.6247639057515	652.6247639057515	652.6247639057515	652.6247639057515	652.6247639057515	652.6247639057515	652.6247639057515	652.6247639057515	652.6247639057515	652.6247639057515	652.6247639057515	652.6247639057515	652.6247639057515	652.6247639057515
652.6247639057515	652.6247639057515	652.6247639057515	652.6247639057515	652.6247639057515	652.6247639057515	652.6247639057515	652.6247639057515	652.6247639057515	652.6247639057515	652.6247639057515	652.6247639057515	652.6247639057515	652.6247639057515	652.6247639057515	652.6247639057515	652.6247639057515	652.6247639057515	652.6247639057515	652.6247639057515	652.6247639057515	652.6247639057515	652.6247639057515	652.6247639057515	652.6247639057515	652.6247639057515	652.6247639057515	652.6247639057515	652.6247639057515	652.6247639057515
652.6247639057515	652.6247639057515	652.6247639057515	652.6247639057515	652.6247639057515	652.6247639057515	652.6247639057515	652.6247639057515	652.6247639057515	652.6247639057515	652.6247639057515	652.6247639057515	652.6247639057515	652.6247639057515	652.6247639057515	652.6247639057515	652.6247639057515	652.6247639057515	652.6247639057515	652.6247639057515	652.6247639057515	652.6247639057515	652.6247639057515	652.6247639057515	652.6247639057515	652.6247639057515	652.6247639057515	652.6247639057515	652.6247639057515	652.6247639057515
652.6247639057515	652.6247639057515	652.6247639057515	652.6247639057515	652.6247639057515	652.6247639057515	652.6247639057515	652.6247639057515	652.6247639057515	652.6247639057515	652.6247639057515	652.6247639057515	652.6247639057515	652.6247639057515	652.6247639057515	652.6247639057515	652.6247639057515	652.6247639057515	652.6247639057515	652.6247639057515	652.6247639057515	652.6247639057515	652.6247639057515	652.6247639057515	652.6247639057515	652.6247639057515	652.6247639057515	652.6247639057515	652.6247639057515	652.6247639057515
652.6247639057515	652.6247639057515	652.6247639057515	652.6247639057515	652.6247639057515	652.6247639057515	652.6247639057515	652.6247639057515	652.6247639057515	652.6247639057515	652.6247639057515	652.6247639057515	652.6247639057515	652.6247639057515	652.6247639057515	652.6247639057515	652.6247639057515	652.6247639057515	652.6247639057515	652.6247639057515	652.6247639057515	652.6247639057515	652.6247639057515	652.6247639057515	652.6247639057515	652.6247639057515	652.6247639057515	652.6247639057515	652.6247639057515	652.6247639057515
652.6247639057515	652.6247639057515	652.6247639057515	652.6247639057515	652.6247639057515	652.6247639057515	652.6247639057515	652.6247639057515	652.6247639057515	652.6247639057515	652.6247639057515	652.6247639057515	652.6247639057515	652.6247639057515	652.6247639057515	652.6247639057515	652.6247639057515	652.6247639057515	652.6247639057515	652.6247639057515	652.6247639057515	652.6247639057515	652.6247639057515	652.6247639057515	652.6247639057515	652.6247639057515	652.6247639057515	652.6247639057515	652.6247639057515	652.6247639057515
652.5972987559755	652.5972987559755	652.5972987559755	652.5972987559755	652.5972987559755	652.5972987559755	652.5972987559755	652.5972987559755	652.5972987559755	652.5972987559755	652.5972987559755	652.5972987559755	652.5972987559755	652.5972987559755	652.5972987559755	652.5972987559755	652.5972987559755	652.5972987559755	652.5972987559755	652.5972987559755	652.5972987559755	652.5972987559755	652.5972987559755	652.5972987559755	652.5972987559755	652.5972987559755	652.5972987559755	652.5972987559755	652.5972987559755	652.5972987559755
652.4568647252607	652.4568647252607	652.4568647252607	652.4568647252607	652.4568647252607	652.4568647252607	652.4568647252607	652.4568647252607	652.4568647252607	652.4568647252607	652.4568647252607	652.4568647252607	652.4568647252607	652.4568647252607	652.4568647252607	652.4568647252607	652.4568647252607	652.4568647252607	652.4568647252607	652.4568647252607	652.4568647252607	652.4568647252607	652.4568647252607	652.4568647252607	652.4568647252607	652.4568647252607	652.4568647252607	652.4568647252607	652.4568647252607	652.4568647252607
652.4024794764758	652.4024794764758	652.4024794764758	652.4024794764758	652.4024794764758	652.4024794764758	652.4024794764758	652.4024794764758	652.4024794764758	652.4024794764758	652.4024794764758	652.4024794764758	652.4024794764758	652.4024794764758	652.4024794764758	652.4024794764758	652.4024794764758	652.4024794764758	652.4024794764758	652.4024794764758	652.4024794764758	652.4024794764758	652.4024794764758	652.4024794764758	652.4024794764758	652.4024794764758	652.4024794764758	652.4024794764758	652.4024794764758	652.4024794764758
652.4024794764758	652.4024794764758	652.4024794764758	652.4024794764758	652.4024794764758	652.4024794764758	652.4024794764758	652.4024794764758	652.4024794764758	652.4024794764758	652.4024794764758	652.4024794764758	652.4024794764758	652.4024794764758	652.4024794764758	652.4024794764758	652.4024794764758	652.4024794764758	652.4024794764758	652.4024794764758	652.4024794764758	652.4024794764758	652.4024794764758	652.4024794764758	652.4024794764758	652.4024794764758	652.4024794764758	652.4024794764758	652.4024794764758	652.4024794764758
652.4024794764758	652.4024794764758	652.4024794764758	652.4024794764758	652.4024794764758	652.4024794764758	652.4024794764758	652.4024794764758	652.4024794764758	652.4024794764758	652.4024794764758	652.4024794764758	652.4024794764758	652.4024794764758	652.4024794764758	652.4024794764758	652.4024794764758	652.4024794764758	652.4024794764758	652.4024794764758	652.4024794764758	652.4024794764758	652.4024794764758	652.4024794764758	652.4024794764758	652.4024794764758	652.4024794764758	652.4024794764758	652.4024794764758	652.4024794764758
652.3864007114048	652.3864007114048	652.3864007114048	652.3864007114048	652.3864007114048	652.3864007114048	652.3864007114048	652.3864007114048	652.3864007114048	652.3864007114048	652.3864007114048	652.3864007114048	652.3864007114048	652.3864007114048	652.3864007114048	652.3864007114048	652.3864007114048	652.3864007114048	652.3864007114048	652.3864007114048	652.3864007114048	652.3864007114048	652.3864007114048	652.3864007114048	652.3864007114048	652.3864007114048	652.3864007114048	652.3864007114048	652.3864007114048	652.3864007114048
652.386012167218	652.386012167218	652.386012167218	652.386012167218	652.386012167218	652.386012167218	652.386012167218	652.386012167218	652.386012167218	652.386012167218	652.386012167218	652.386012167218	652.386012167218	652.386012167218	652.386012167218	652.386012167218	652.386012167218	652.386012167218	652.386012167218	652.386012167218	652.386012167218	652.386012167218	652.386012167218	652.386012167218	652.386012167218	652.386012167218	652.386012167218	652.386012167218	652.386012167218	652.386012167218
652.1134601872305	652.1134601872305	652.1134601872305	652.1134601872305	652.1134601872305	652.1134601872305	652.1134601872305	652.1134601872305	652.1134601872305	652.1134601872305	652.1134601872305	652.1134601872305	652.1134601872305	652.1134601872305	652.1134601872305	652.1134601872305	652.1134601872305	652.1134601872305	652.1134601872305	652.1134601872305	652.1134601872305	652.1134601872305	652.1134601872305	652.1134601872305	652.1134601872305	652.1134601872305	652.1134601872305	652.1134601872305	652.1134601872305	652.1134601872305
652.1134601872305	652.1134601872305	652.1134601872305	652.1134601872305	652.1134601872305	652.1134601872305	652.1134601872305	652.1134601872305	652.1134601872305	652.1134601872305	652.1134601872305	652.1134601872305	652.1134601872305	652.1134601872305	652.1134601872305	652.1134601872305	652.1134601872305	652.1134601872305	652.1134601872305	652.1134601872305	652.1134601872305	652.1134601872305	652.1134601872305	652.1134601872305	652.1134601872305	652.1134601872305	652.1134601872305	652.1134601872305	652.1134601872305	652.1134601872305
652.1134601872305	652.1134601872305	652.1134601872305	652.1134601872305	652.1134601872305	652.1134601872305	652.1134601872305	652.1134601872305	652.1134601872305	652.1134601872305	652.1134601872305	652.1134601872305	652.1134601872305	652.1134601872305	652.1134601872305	652.1134601872305	652.1134601872305	652.1134601872305	652.1134601872305	652.1134601872305	652.1134601872305	652.1134601872305	652.1134601872305	652.1134601872305	652.1134601872305	652.1134601872305	652.1134601872305	652.1134601872305	652.1134601872305	652.1134601872305
652.0938895153691	652.0938895153691	652.0938895153691	652.0938895153691	652.0938895153691	652.0938895153691	652.0938895153691	652.0938895153691	652.0938895153691	652.0938895153691	652.0938895153691	652.0938895153691	652.0938895153691	652.0938895153691	652.0938895153691	652.0938895153691	652.0938895153691	652.0938895153691	652.0938895153691	652.0938895153691	652.0938895153691	652.0938895153691	652.0938895153691	652.0938895153691	652.0938895153691	652.0938895153691	652.0938895153691	652.0938895153691	652.0938895153691	652.0938895153691
651.8815083289466	651.8815083289466	651.8815083289466	651.8815083289466	651.8815083289466	651.8815083289466	651.8815083289466	651.8815083289466	651.8815083289466	651.8815083289466	651.8815083289466	651.8815083289466	651.8815083289466	651.8815083289466	651.8815083289466	651.8815083289466	651.8815083289466	651.8815083289466	651.8815083289466	651.8815083289466	651.8815083289466	651.8815083289466	651.8815083289466	651.8815083289466	651.8815083289466	651.8815083289466	651.8815083289466	651.8815083289466	651.8815083289466	651.8815083289466
651.8461082632627	651.8461082632627	651.8461082632627	651.8461082632627	651.8461082632627	651.8461082632627	651.8461082632627	651.8461082632627	651.8461082632627	651.8461082632627	651.8461082632627	651.8461082632627	651.8461082632627	651.8461082632627	651.8461082632627	651.8461082632627	651.8461082632627	651.8461082632627	651.8461082632627	651.8461082632627	651.8461082632627	651.8461082632627	651.8461082632627	651.8461082632627	651.8461082632627	651.8461082632627	651.8461082632627	651.8461082632627	651.8461082632627	651.8461082632627
651.8461082632627	651.8461082632627	651.8461082632627	651.8461082632627	651.8461082632627	651.8461082632627	651.8461082632627	651.8461082632627	651.8461082632627	651.8461082632627	651.8461082632627	651.8461082632627	651.8461082632627	651.8461082632627	651.8461082632627	651.8461082632627	651.8461082632627	651.8461082632627	651.8461082632627	651.8461082632627	651.8461082632627	651.8461082632627	651.8461082632627	651.8461082632627	651.8461082632627	651.8461082632627	651.8461082632627	651.8461082632627	651.8461082632627	651.8461082632627
651.823597889407	651.823597889407	651.823597889407	651.823597889407	651.823597889407	651.823597889407	651.823597889407	651.823597889407	651.823597889407	651.823597889407	651.823597889407	651.823597889407	651.823597889407	651.823597889407	651.823597889407	651.823597889407	651.823597889407	651.823597889407	651.823597889407	651.823597889407	651.823597889407	651.823597889407	651.823597889407	651.823597889407	651.823597889407	651.823597889407	651.823597889407	651.823597889407	651.823597889407	651.823597889407
651.823597889407	651.823597889407	651.823597889407	651.823597889407	651.823597889407	651.823597889407	651.823597889407	651.823597889407	651.823597889407	651.823597889407	651.823597889407	651.823597889407	651.823597889407	651.823597889407	651.823597889407	651.823597889407	651.823597889407	651.823597889407	651.823597889407	651.823597889407	651.823597889407	651.823597889407	651.823597889407	651.823597889407	651.823597889407	651.823597889407	651.823597889407	651.823597889407	651.823597889407	651.823597889407
651.823597889407	651.823597889407	651.823597889407	651.823597889407	651.823597889407	651.823597889407	651.823597889407	651.823597889407	651.823597889407	651.823597889407	651.823597889407	651.823597889407	651.823597889407	651.823597889407	651.823597889407	651.823597889407	651.823597889407	651.823597889407	651.823597889407	651.823597889407	651.823597889407	651.823597889407	651.823597889407	651.823597889407	651.823597889407	651.823597889407	651.823597889407	651.823597889407	651.823597889407	651.823597889407
651.823597889407	651.823597889407	651.823597889407	651.823597889407	651.823597889407	651.823597889407	651.823597889407	651.823597889407	651.823597889407	651.823597889407	651.823597889407	651.823597889407	651.823597889407	651.823597889407	651.823597889407	651.823597889407	651.823597889407	651.823597889407	651.823597889407	651.823597889407	651.823597889407	651.823597889407	651.823597889407	651.823597889407	651.823597889407	651.823597889407	651.823597889407	651.823597889407	651.823597889407	651.823597889407
651.823597889407	651.823597889407	651.823597889407	651.823597889407	651.823597889407	651.823597889407	651.823597889407	651.823597889407	651.823597889407	651.823597889407	651.823597889407	651.823597889407	651.823597889407	651.823597889407	651.823597889407	651.823597889407	651.823597889407	651.823597889407	651.823597889407	651.823597889407	651.823597889407	651.823597889407	651.823597889407	651.823597889407	651.823597889407	651.823597889407	651.823597889407	651.823597889407	651.823597889407	651.823597889407
651.823597889407	651.823597889407	651.823597889407	651.823597889407	651.823597889407	651.823597889407	651.823597889407	651.823597889407	651.823597889407	651.823597889407	651.823597889407	651.823597889407	651.823597889407	651.823597889407	651.823597889407	651.823597889407	651.823597889407	651.823597889407	651.823597889407	651.823597889407	651.823597889407	651.823597889407	651.823597889407	651.823597889407	651.823597889407	651.823597889407	651.823597889407	651.823597889407	651.823597889407	651.823597889407
651.785743267598	651.785743267598	651.785743267598	651.785743267598	651.785743267598	651.785743267598	651.785743267598	651.785743267598	651.785743267598	651.785743267598	651.785743267598	651.785743267598	651.785743267598	651.785743267598	651.785743267598	651.785743267598	651.785743267598	651.785743267598	651.785743267598	651.785743267598	651.785743267598	651.785743267598	651.785743267598	651.785743267598	651.785743267598	651.785743267598	651.785743267598	651.785743267598	651.785743267598	651.785743267598
651.7735116517996	651.7735116517996	651.7735116517996	651.7735116517996	651.7735116517996	651.7735116517996	651.7735116517996	651.7735116517996	651.7735116517996	651.7735116517996	651.7735116517996	651.7735116517996	651.7735116517996	651.7735116517996	651.7735116517996	651.7735116517996	651.7735116517996	651.7735116517996	651.7735116517996	651.7735116517996	651.7735116517996	651.7735116517996	651.7735116517996	651.7735116517996	651.7735116517996	651.7735116517996	651.7735116517996	651.7735116517996	651.7735116517996	651.7735116517996
651.7411252444697	651.7411252444697	651.7411252444697	651.7411252444697	651.7411252444697	651.7411252444697	651.7411252444697	651.7411252444697	651.7411252444697	651.7411252444697	651.7411252444697	651.7411252444697	651.7411252444697	651.7411252444697	651.7411252444697	651.7411252444697	651.7411252444697	651.7411252444697	651.7411252444697	651.7411252444697	651.7411252444697	651.7411252444697	651.7411252444697	651.7411252444697	651.7411252444697	651.7411252444697	651.7411252444697	651.7411252444697	651.7411252444697	651.7411252444697
651.7411252444697	651.7411252444697	651.7411252444697	651.7411252444697	651.7411252444697	651.7411252444697	651.7411252444697	651.7411252444697	651.7411252444697	651.7411252444697	651.7411252444697	651.7411252444697	651.7411252444697	651.7411252444697	651.7411252444697	651.7411252444697	651.7411252444697	651.7411252444697	651.7411252444697	651.7411252444697	651.7411252444697	651.7411252444697	651.7411252444697	651.7411252444697	651.7411252444697	651.7411252444697	651.7411252444697	651.7411252444697	651.7411252444697	651.7411252444697
651.7411252444697	651.7411252444697	651.7411252444697	651.7411252444697	651.7411252444697	651.7411252444697	651.7411252444697	651.7411252444697	651.7411252444697	651.7411252444697	651.7411252444697	651.7411252444697	651.7411252444697	651.7411252444697	651.7411252444697	651.7411252444697	651.7411252444697	651.7411252444697	651.7411252444697	651.7411252444697	651.7411252444697	651.7411252444697	651.7411252444697	651.7411252444697	651.7411252444697	651.7411252444697	651.7411252444697	651.7411252444697	651.7411252444697	651.7411252444697
651.7411252444697	651.7411252444697	651.7411252444697	651.7411252444697	651.7411252444697	651.7411252444697	651.7411252444697	651.7411252444697	651.7411252444697	651.7411252444697	651.7411252444697	651.7411252444697	651.7411252444697	651.7411252444697	651.7411252444697	651.7411252444697	651.7411252444697	651.7411252444697	651.7411252444697	651.7411252444697	651.7411252444697	651.7411252444697	651.7411252444697	651.7411252444697	651.7411252444697	651.7411252444697	651.7411252444697	651.7411252444697	651.7411252444697	651.7411252444697
651.7192038076345	651.7192038076345	651.7192038076345	651.7192038076345	651.7192038076345	651.7192038076345	651.7192038076345	651.7192038076345	651.7192038076345	651.7192038076345	651.7192038076345	651.7192038076345	651.7192038076345	651.7192038076345	651.7192038076345	651.7192038076345	651.7192038076345	651.7192038076345	651.7192038076345	651.7192038076345	651.7192038076345	651.7192038076345	651.7192038076345	651.7192038076345	651.7192038076345	651.7192038076345	651.7192038076345	651.7192038076345	651.7192038076345	651.7192038076345
651.6978917645358	651.6978917645358	651.6978917645358	651.6978917645358	651.6978917645358	651.6978917645358	651.6978917645358	651.6978917645358	651.6978917645358	651.6978917645358	651.6978917645358	651.6978917645358	651.6978917645358	651.6978917645358	651.6978917645358	651.6978917645358	651.6978917645358	651.6978917645358	651.6978917645358	651.6978917645358	651.6978917645358	651.6978917645358	651.6978917645358	651.6978917645358	651.6978917645358	651.6978917645358	651.6978917645358	651.6978917645358	651.6978917645358	651.6978917645358
651.6928689754372	651.6928689754372	651.6928689754372	651.6928689754372	651.6928689754372	651.6928689754372	651.6928689754372	651.6928689754372	651.6928689754372	651.6928689754372	651.6928689754372	651.6928689754372	651.6928689754372	651.6928689754372	651.6928689754372	651.6928689754372	651.6928689754372	651.6928689754372	651.6928689754372	651.6928689754372	651.6928689754372	651.6928689754372	651.6928689754372	651.6928689754372	651.6928689754372	651.6928689754372	651.6928689754372	651.6928689754372	651.6928689754372	651.6928689754372
651.6749729080699	651.6749729080699	651.6749729080699	651.6749729080699	651.6749729080699	651.6749729080699	651.6749729080699	651.6749729080699	651.6749729080699	651.6749729080699	651.6749729080699	651.6749729080699	651.6749729080699	651.6749729080699	651.6749729080699	651.6749729080699	651.6749729080699	651.6749729080699	651.6749729080699	651.6749729080699	651.6749729080699	651.6749729080699	651.6749729080699	651.6749729080699	651.6749729080699	651.6749729080699	651.6749729080699	651.6749729080699	651.6749729080699	651.6749729080699
651.6664724021293	651.6664724021293	651.6664724021293	651.6664724021293	651.6664724021293	651.6664724021293	651.6664724021293	651.6664724021293	651.6664724021293	651.6664724021293	651.6664724021293	651.6664724021293	651.6664724021293	651.6664724021293	651.6664724021293	651.6664724021293	651.6664724021293	651.6664724021293	651.6664724021293	651.6664724021293	651.6664724021293	651.6664724021293	651.6664724021293	651.6664724021293	651.6664724021293	651.6664724021293	651.6664724021293	651.6664724021293	651.6664724021293	651.6664724021293
651.6558299273728	651.6558299273728	651.6558299273728	651.6558299273728	651.6558299273728	651.6558299273728	651.6558299273728	651.6558299273728	651.6558299273728	651.6558299273728	651.6558299273728	651.6558299273728	651.6558299273728	651.6558299273728	651.6558299273728	651.6558299273728	651.6558299273728	651.6558299273728	651.6558299273728	651.6558299273728	651.6558299273728	651.6558299273728	651.6558299273728	651.6558299273728	651.6558299273728	651.6558299273728	651.6558299273728	651.6558299273728	651.6558299273728	651.6558299273728
651.6558299273728	651.6558299273728	651.6558299273728	651.6558299273728	651.6558299273728	651.6558299273728	651.6558299273728	651.6558299273728	651.6558299273728	651.6558299273728	651.6558299273728	651.6558299273728	651.6558299273728	651.6558299273728	651.6558299273728	651.6558299273728	651.6558299273728	651.6558299273728	651.6558299273728	651.6558299273728	651.6558299273728	651.6558299273728	651.6558299273728	651.6558299273728	651.6558299273728	651.6558299273728	651.6558299273728	651.6558299273728	651.6558299273728	651.6558299273728
651.6558299273728	651.6558299273728	651.6558299273728	651.6558299273728	651.6558299273728	651.6558299273728	651.6558299273728	651.6558299273728	651.6558299273728	651.6558299273728	651.6558299273728	651.6558299273728	651.6558299273728	651.6558299273728	651.6558299273728	651.6558299273728	651.6558299273728	651.6558299273728	651.6558299273728	651.6558299273728	651.6558299273728	651.6558299273728	651.6558299273728	651.6558299273728	651.6558299273728	651.6558299273728	651.6558299273728	651.6558299273728	651.6558299273728	651.6558299273728
651.6558299273728	651.6558299273728	651.6558299273728	651.6558299273728	651.6558299273728	651.6558299273728	651.6558299273728	651.6558299273728	651.6558299273728	651.6558299273728	651.6558299273728	651.6558299273728	651.6558299273728	651.6558299273728	651.6558299273728	651.6558299273728	651.6558299273728	651.6558299273728	651.6558299273728	651.6558299273728	651.6558299273728	651.6558299273728	651.6558299273728	651.6558299273728	651.6558299273728	651.6558299273728	651.6558299273728	651.6558299273728	651.6558299273728	651.6558299273728
651.6558299273728	651.6558299273728	651.6558299273728	651.6558299273728	651.6558299273728	651.6558299273728	651.6558299273728	651.6558299273728	651.6558299273728	651.6558299273728	651.6558299273728	651.6558299273728	651.6558299273728	651.6558299273728	651.6558299273728	651.6558299273728	651.6558299273728	651.6558299273728	651.6558299273728	651.6558299273728	651.6558299273728	651.6558299273728	651.6558299273728	651.6558299273728	651.6558299273728	651.6558299273728	651.6558299273728	651.6558299273728	651.6558299273728	651.6558299273728
