# Supplementary material for: An improved FOX optimization algorithm using adaptive exploration and exploitation for global optimization
Source: PLoS One. 2025 Sep 18;20(9):e0331965. doi: 10.1371/journal.pone.0331965 (PMC12445531; doi:10.1371/journal.pone.0331965)
Supplement: S2 File — This compressed file contains all the results of the conducted experiments. Each main directory within the archive includes three subdirectories: Analysis, best_fit, and convergence. The best_fit and convergence folders contain the raw experimental data obtained from 30 independent runs. The Analysis folder includes tables and figures derived from these raw results. These files can be used to reproduce and further analyze the results presented in the manuscript. (ZIP) [file pone.0331965.s002.zip › cec2017/convergence/CMAES/C17F4.csv]

trial_1	trial_2	trial_3	trial_4	trial_5	trial_6	trial_7	trial_8	trial_9	trial_10	trial_11	trial_12	trial_13	trial_14	trial_15	trial_16	trial_17	trial_18	trial_19	trial_20	trial_21	trial_22	trial_23	trial_24	trial_25	trial_26	trial_27	trial_28	trial_29	trial_30
124402.94936080536	124402.94936080536	124402.94936080536	124402.94936080536	124402.94936080536	124402.94936080536	102215.1175702881	118209.4848625157	124402.94936080536	124402.94936080536	124402.94936080536	124402.94936080536	124402.94936080536	124402.94936080536	124402.94936080536	124402.94936080536	124402.94936080536	124402.94936080536	124402.94936080536	124402.94936080536	124402.94936080536	124402.94936080536	124402.94936080536	124402.94936080536	124402.94936080536	124402.94936080536	124402.94936080536	124402.94936080536	124402.94936080536	124402.94936080536
124372.92728243071	124372.92728243071	124372.92728243071	124372.92728243071	124372.92728243071	124372.92728243071	102215.1175702881	118209.4848625157	124372.92728243071	124372.92728243071	124372.92728243071	124372.92728243071	124372.92728243071	124372.92728243071	124372.92728243071	124372.92728243071	124372.92728243071	124372.92728243071	124372.92728243071	124372.92728243071	124372.92728243071	124372.92728243071	124372.92728243071	124372.92728243071	124372.92728243071	124372.92728243071	124372.92728243071	124372.92728243071	124372.92728243071	124372.92728243071
124310.9676575558	124310.9676575558	124310.9676575558	124310.9676575558	124310.9676575558	124310.9676575558	102215.1175702881	118209.4848625157	124310.9676575558	124310.9676575558	124310.9676575558	124310.9676575558	124310.9676575558	124310.9676575558	124310.9676575558	124310.9676575558	124310.9676575558	124310.9676575558	124310.9676575558	124310.9676575558	124310.9676575558	124310.9676575558	124310.9676575558	124310.9676575558	124310.9676575558	124310.9676575558	124310.9676575558	124310.9676575558	124310.9676575558	124310.9676575558
124310.9676575558	124310.9676575558	124310.9676575558	124310.9676575558	124310.9676575558	124310.9676575558	102215.1175702881	118209.4848625157	124310.9676575558	124310.9676575558	124310.9676575558	124310.9676575558	124310.9676575558	124310.9676575558	124310.9676575558	124310.9676575558	124310.9676575558	124310.9676575558	124310.9676575558	124310.9676575558	124310.9676575558	124310.9676575558	124310.9676575558	124310.9676575558	124310.9676575558	124310.9676575558	124310.9676575558	124310.9676575558	124310.9676575558	124310.9676575558
124272.48962938417	124272.48962938417	124272.48962938417	124272.48962938417	124272.48962938417	124272.48962938417	102215.1175702881	118209.4848625157	124272.48962938417	124272.48962938417	124272.48962938417	124272.48962938417	124272.48962938417	124272.48962938417	124272.48962938417	124272.48962938417	124272.48962938417	124272.48962938417	124272.48962938417	124272.48962938417	124272.48962938417	124272.48962938417	124272.48962938417	124272.48962938417	124272.48962938417	124272.48962938417	124272.48962938417	124272.48962938417	124272.48962938417	124272.48962938417
124196.9988953396	124196.9988953396	124196.9988953396	124196.9988953396	124196.9988953396	124196.9988953396	102215.1175702881	118209.4848625157	124196.9988953396	124196.9988953396	124196.9988953396	124196.9988953396	124196.9988953396	124196.9988953396	124196.9988953396	124196.9988953396	124196.9988953396	124196.9988953396	124196.9988953396	124196.9988953396	124196.9988953396	124196.9988953396	124196.9988953396	124196.9988953396	124196.9988953396	124196.9988953396	124196.9988953396	124196.9988953396	124196.9988953396	124196.9988953396
124039.01050850544	124039.01050850544	124039.01050850544	124039.01050850544	124039.01050850544	124039.01050850544	102215.1175702881	118209.4848625157	124039.01050850544	124039.01050850544	124039.01050850544	124039.01050850544	124039.01050850544	124039.01050850544	124039.01050850544	124039.01050850544	124039.01050850544	124039.01050850544	124039.01050850544	124039.01050850544	124039.01050850544	124039.01050850544	124039.01050850544	124039.01050850544	124039.01050850544	124039.01050850544	124039.01050850544	124039.01050850544	124039.01050850544	124039.01050850544
123877.55488654155	123877.55488654155	123877.55488654155	123877.55488654155	123877.55488654155	123877.55488654155	102215.1175702881	118209.4848625157	123877.55488654155	123877.55488654155	123877.55488654155	123877.55488654155	123877.55488654155	123877.55488654155	123877.55488654155	123877.55488654155	123877.55488654155	123877.55488654155	123877.55488654155	123877.55488654155	123877.55488654155	123877.55488654155	123877.55488654155	123877.55488654155	123877.55488654155	123877.55488654155	123877.55488654155	123877.55488654155	123877.55488654155	123877.55488654155
123755.52374719553	123755.52374719553	123755.52374719553	123755.52374719553	123755.52374719553	123755.52374719553	102215.1175702881	118209.4848625157	123755.52374719553	123755.52374719553	123755.52374719553	123755.52374719553	123755.52374719553	123755.52374719553	123755.52374719553	123755.52374719553	123755.52374719553	123755.52374719553	123755.52374719553	123755.52374719553	123755.52374719553	123755.52374719553	123755.52374719553	123755.52374719553	123755.52374719553	123755.52374719553	123755.52374719553	123755.52374719553	123755.52374719553	123755.52374719553
123658.76841032183	123658.76841032183	123658.76841032183	123658.76841032183	123658.76841032183	123658.76841032183	102215.1175702881	118209.4848625157	123658.76841032183	123658.76841032183	123658.76841032183	123658.76841032183	123658.76841032183	123658.76841032183	123658.76841032183	123658.76841032183	123658.76841032183	123658.76841032183	123658.76841032183	123658.76841032183	123658.76841032183	123658.76841032183	123658.76841032183	123658.76841032183	123658.76841032183	123658.76841032183	123658.76841032183	123658.76841032183	123658.76841032183	123658.76841032183
123384.60743419397	123384.60743419397	123384.60743419397	123384.60743419397	123384.60743419397	123384.60743419397	102215.1175702881	118209.4848625157	123384.60743419397	123384.60743419397	123384.60743419397	123384.60743419397	123384.60743419397	123384.60743419397	123384.60743419397	123384.60743419397	123384.60743419397	123384.60743419397	123384.60743419397	123384.60743419397	123384.60743419397	123384.60743419397	123384.60743419397	123384.60743419397	123384.60743419397	123384.60743419397	123384.60743419397	123384.60743419397	123384.60743419397	123384.60743419397
123196.48562384928	123196.48562384928	123196.48562384928	123196.48562384928	123196.48562384928	123196.48562384928	102215.1175702881	118209.4848625157	123196.48562384928	123196.48562384928	123196.48562384928	123196.48562384928	123196.48562384928	123196.48562384928	123196.48562384928	123196.48562384928	123196.48562384928	123196.48562384928	123196.48562384928	123196.48562384928	123196.48562384928	123196.48562384928	123196.48562384928	123196.48562384928	123196.48562384928	123196.48562384928	123196.48562384928	123196.48562384928	123196.48562384928	123196.48562384928
122638.49447648229	122638.49447648229	122638.49447648229	122638.49447648229	122638.49447648229	122638.49447648229	102215.1175702881	118209.4848625157	122638.49447648229	122638.49447648229	122638.49447648229	122638.49447648229	122638.49447648229	122638.49447648229	122638.49447648229	122638.49447648229	122638.49447648229	122638.49447648229	122638.49447648229	122638.49447648229	122638.49447648229	122638.49447648229	122638.49447648229	122638.49447648229	122638.49447648229	122638.49447648229	122638.49447648229	122638.49447648229	122638.49447648229	122638.49447648229
122447.8405805857	122447.8405805857	122447.8405805857	122447.8405805857	122447.8405805857	122447.8405805857	102215.1175702881	118209.4848625157	122447.8405805857	122447.8405805857	122447.8405805857	122447.8405805857	122447.8405805857	122447.8405805857	122447.8405805857	122447.8405805857	122447.8405805857	122447.8405805857	122447.8405805857	122447.8405805857	122447.8405805857	122447.8405805857	122447.8405805857	122447.8405805857	122447.8405805857	122447.8405805857	122447.8405805857	122447.8405805857	122447.8405805857	122447.8405805857
121865.25143900706	121865.25143900706	121865.25143900706	121865.25143900706	121865.25143900706	121865.25143900706	102215.1175702881	118209.4848625157	121865.25143900706	121865.25143900706	121865.25143900706	121865.25143900706	121865.25143900706	121865.25143900706	121865.25143900706	121865.25143900706	121865.25143900706	121865.25143900706	121865.25143900706	121865.25143900706	121865.25143900706	121865.25143900706	121865.25143900706	121865.25143900706	121865.25143900706	121865.25143900706	121865.25143900706	121865.25143900706	121865.25143900706	121865.25143900706
120783.8835220332	120783.8835220332	120783.8835220332	120783.8835220332	120783.8835220332	120783.8835220332	102215.1175702881	118209.4848625157	120783.8835220332	120783.8835220332	120783.8835220332	120783.8835220332	120783.8835220332	120783.8835220332	120783.8835220332	120783.8835220332	120783.8835220332	120783.8835220332	120783.8835220332	120783.8835220332	120783.8835220332	120783.8835220332	120783.8835220332	120783.8835220332	120783.8835220332	120783.8835220332	120783.8835220332	120783.8835220332	120783.8835220332	120783.8835220332
119602.6817146259	119602.6817146259	119602.6817146259	119602.6817146259	119602.6817146259	119602.6817146259	102215.1175702881	118209.4848625157	119602.6817146259	119602.6817146259	119602.6817146259	119602.6817146259	119602.6817146259	119602.6817146259	119602.6817146259	119602.6817146259	119602.6817146259	119602.6817146259	119602.6817146259	119602.6817146259	119602.6817146259	119602.6817146259	119602.6817146259	119602.6817146259	119602.6817146259	119602.6817146259	119602.6817146259	119602.6817146259	119602.6817146259	119602.6817146259
117921.41129126374	117921.41129126374	117921.41129126374	117921.41129126374	117921.41129126374	117921.41129126374	102215.1175702881	117921.41129126374	117921.41129126374	117921.41129126374	117921.41129126374	117921.41129126374	117921.41129126374	117921.41129126374	117921.41129126374	117921.41129126374	117921.41129126374	117921.41129126374	117921.41129126374	117921.41129126374	117921.41129126374	117921.41129126374	117921.41129126374	117921.41129126374	117921.41129126374	117921.41129126374	117921.41129126374	117921.41129126374	117921.41129126374	117921.41129126374
116324.15320696909	116324.15320696909	116324.15320696909	116324.15320696909	116324.15320696909	116324.15320696909	102215.1175702881	116324.15320696909	116324.15320696909	116324.15320696909	116324.15320696909	116324.15320696909	116324.15320696909	116324.15320696909	116324.15320696909	116324.15320696909	116324.15320696909	116324.15320696909	116324.15320696909	116324.15320696909	116324.15320696909	116324.15320696909	116324.15320696909	116324.15320696909	116324.15320696909	116324.15320696909	116324.15320696909	116324.15320696909	116324.15320696909	116324.15320696909
113459.19455166651	113459.19455166651	113459.19455166651	113459.19455166651	113459.19455166651	113459.19455166651	102215.1175702881	113459.19455166651	113459.19455166651	113459.19455166651	113459.19455166651	113459.19455166651	113459.19455166651	113459.19455166651	113459.19455166651	113459.19455166651	113459.19455166651	113459.19455166651	113459.19455166651	113459.19455166651	113459.19455166651	113459.19455166651	113459.19455166651	113459.19455166651	113459.19455166651	113459.19455166651	113459.19455166651	113459.19455166651	113459.19455166651	113459.19455166651
108784.11029385412	108784.11029385412	108784.11029385412	108784.11029385412	108784.11029385412	108784.11029385412	102215.1175702881	108784.11029385412	108784.11029385412	108784.11029385412	108784.11029385412	108784.11029385412	108784.11029385412	108784.11029385412	108784.11029385412	108784.11029385412	108784.11029385412	108784.11029385412	108784.11029385412	108784.11029385412	108784.11029385412	108784.11029385412	108784.11029385412	108784.11029385412	108784.11029385412	108784.11029385412	108784.11029385412	108784.11029385412	108784.11029385412	108784.11029385412
107109.72905104035	107109.72905104035	107109.72905104035	107109.72905104035	107109.72905104035	107109.72905104035	102215.1175702881	107109.72905104035	107109.72905104035	107109.72905104035	107109.72905104035	107109.72905104035	107109.72905104035	107109.72905104035	107109.72905104035	107109.72905104035	107109.72905104035	107109.72905104035	107109.72905104035	107109.72905104035	107109.72905104035	107109.72905104035	107109.72905104035	107109.72905104035	107109.72905104035	107109.72905104035	107109.72905104035	107109.72905104035	107109.72905104035	107109.72905104035
104397.91884622302	104397.91884622302	104397.91884622302	104397.91884622302	104397.91884622302	104397.91884622302	102215.1175702881	104397.91884622302	104397.91884622302	104397.91884622302	104397.91884622302	104397.91884622302	104397.91884622302	104397.91884622302	104397.91884622302	104397.91884622302	104397.91884622302	104397.91884622302	104397.91884622302	104397.91884622302	104397.91884622302	104397.91884622302	104397.91884622302	104397.91884622302	104397.91884622302	104397.91884622302	104397.91884622302	104397.91884622302	104397.91884622302	104397.91884622302
95659.57377652015	95659.57377652015	95659.57377652015	95659.57377652015	95659.57377652015	95659.57377652015	95659.57377652015	95659.57377652015	95659.57377652015	95659.57377652015	95659.57377652015	95659.57377652015	95659.57377652015	95659.57377652015	95659.57377652015	95659.57377652015	95659.57377652015	95659.57377652015	95659.57377652015	95659.57377652015	95659.57377652015	95659.57377652015	95659.57377652015	95659.57377652015	95659.57377652015	95659.57377652015	95659.57377652015	95659.57377652015	95659.57377652015	95659.57377652015
79853.88796805928	79853.88796805928	79853.88796805928	79853.88796805928	79853.88796805928	79853.88796805928	79853.88796805928	79853.88796805928	79853.88796805928	79853.88796805928	79853.88796805928	79853.88796805928	79853.88796805928	79853.88796805928	79853.88796805928	79853.88796805928	79853.88796805928	79853.88796805928	79853.88796805928	79853.88796805928	79853.88796805928	79853.88796805928	79853.88796805928	79853.88796805928	79853.88796805928	79853.88796805928	79853.88796805928	79853.88796805928	79853.88796805928	79853.88796805928
70846.7157778561	70846.7157778561	70846.7157778561	70846.7157778561	70846.7157778561	70846.7157778561	70846.7157778561	70846.7157778561	70846.7157778561	70846.7157778561	70846.7157778561	70846.7157778561	70846.7157778561	70846.7157778561	70846.7157778561	70846.7157778561	70846.7157778561	70846.7157778561	70846.7157778561	70846.7157778561	70846.7157778561	70846.7157778561	70846.7157778561	70846.7157778561	70846.7157778561	70846.7157778561	70846.7157778561	70846.7157778561	70846.7157778561	70846.7157778561
59787.847749772234	59787.847749772234	59787.847749772234	59787.847749772234	59787.847749772234	59787.847749772234	59787.847749772234	59787.847749772234	59787.847749772234	59787.847749772234	59787.847749772234	59787.847749772234	59787.847749772234	59787.847749772234	59787.847749772234	59787.847749772234	59787.847749772234	59787.847749772234	59787.847749772234	59787.847749772234	59787.847749772234	59787.847749772234	59787.847749772234	59787.847749772234	59787.847749772234	59787.847749772234	59787.847749772234	59787.847749772234	59787.847749772234	59787.847749772234
41677.07061970132	41677.07061970132	41677.07061970132	41677.07061970132	41677.07061970132	41677.07061970132	41677.07061970132	41677.07061970132	41677.07061970132	41677.07061970132	41677.07061970132	41677.07061970132	41677.07061970132	41677.07061970132	41677.07061970132	41677.07061970132	41677.07061970132	41677.07061970132	41677.07061970132	41677.07061970132	41677.07061970132	41677.07061970132	41677.07061970132	41677.07061970132	41677.07061970132	41677.07061970132	41677.07061970132	41677.07061970132	41677.07061970132	41677.07061970132
34245.48873920292	34245.48873920292	34245.48873920292	34245.48873920292	34245.48873920292	34245.48873920292	34245.48873920292	34245.48873920292	34245.48873920292	34245.48873920292	34245.48873920292	34245.48873920292	34245.48873920292	34245.48873920292	34245.48873920292	34245.48873920292	34245.48873920292	34245.48873920292	34245.48873920292	34245.48873920292	34245.48873920292	34245.48873920292	34245.48873920292	34245.48873920292	34245.48873920292	34245.48873920292	34245.48873920292	34245.48873920292	34245.48873920292	34245.48873920292
30216.662140188346	30216.662140188346	30216.662140188346	30216.662140188346	30216.662140188346	30216.662140188346	30216.662140188346	30216.662140188346	30216.662140188346	30216.662140188346	30216.662140188346	30216.662140188346	30216.662140188346	30216.662140188346	30216.662140188346	30216.662140188346	30216.662140188346	30216.662140188346	30216.662140188346	30216.662140188346	30216.662140188346	30216.662140188346	30216.662140188346	30216.662140188346	30216.662140188346	30216.662140188346	30216.662140188346	30216.662140188346	30216.662140188346	30216.662140188346
29326.336894710363	29326.336894710363	29326.336894710363	29326.336894710363	29326.336894710363	29326.336894710363	29326.336894710363	29326.336894710363	29326.336894710363	29326.336894710363	29326.336894710363	29326.336894710363	29326.336894710363	29326.336894710363	29326.336894710363	29326.336894710363	29326.336894710363	29326.336894710363	29326.336894710363	29326.336894710363	29326.336894710363	29326.336894710363	29326.336894710363	29326.336894710363	29326.336894710363	29326.336894710363	29326.336894710363	29326.336894710363	29326.336894710363	29326.336894710363
23848.31785144402	23848.31785144402	23848.31785144402	23848.31785144402	23848.31785144402	23848.31785144402	23848.31785144402	23848.31785144402	23848.31785144402	23848.31785144402	23848.31785144402	23848.31785144402	23848.31785144402	23848.31785144402	23848.31785144402	23848.31785144402	23848.31785144402	23848.31785144402	23848.31785144402	23848.31785144402	23848.31785144402	23848.31785144402	23848.31785144402	23848.31785144402	23848.31785144402	23848.31785144402	23848.31785144402	23848.31785144402	23848.31785144402	23848.31785144402
22995.33737127014	22995.33737127014	22995.33737127014	22995.33737127014	22995.33737127014	22995.33737127014	22995.33737127014	22995.33737127014	22995.33737127014	22995.33737127014	22995.33737127014	22995.33737127014	22995.33737127014	22995.33737127014	22995.33737127014	22995.33737127014	22995.33737127014	22995.33737127014	22995.33737127014	22995.33737127014	22995.33737127014	22995.33737127014	22995.33737127014	22995.33737127014	22995.33737127014	22995.33737127014	22995.33737127014	22995.33737127014	22995.33737127014	22995.33737127014
22995.33737127014	22995.33737127014	22995.33737127014	22995.33737127014	22995.33737127014	22995.33737127014	22995.33737127014	22995.33737127014	22995.33737127014	22995.33737127014	22995.33737127014	22995.33737127014	22995.33737127014	22995.33737127014	22995.33737127014	22995.33737127014	22995.33737127014	22995.33737127014	22995.33737127014	22995.33737127014	22995.33737127014	22995.33737127014	22995.33737127014	22995.33737127014	22995.33737127014	22995.33737127014	22995.33737127014	22995.33737127014	22995.33737127014	22995.33737127014
20901.61179324915	20901.61179324915	20901.61179324915	20901.61179324915	20901.61179324915	20901.61179324915	20901.61179324915	20901.61179324915	20901.61179324915	20901.61179324915	20901.61179324915	20901.61179324915	20901.61179324915	20901.61179324915	20901.61179324915	20901.61179324915	20901.61179324915	20901.61179324915	20901.61179324915	20901.61179324915	20901.61179324915	20901.61179324915	20901.61179324915	20901.61179324915	20901.61179324915	20901.61179324915	20901.61179324915	20901.61179324915	20901.61179324915	20901.61179324915
20901.61179324915	20901.61179324915	20901.61179324915	20901.61179324915	20901.61179324915	20901.61179324915	20901.61179324915	20901.61179324915	20901.61179324915	20901.61179324915	20901.61179324915	20901.61179324915	20901.61179324915	20901.61179324915	20901.61179324915	20901.61179324915	20901.61179324915	20901.61179324915	20901.61179324915	20901.61179324915	20901.61179324915	20901.61179324915	20901.61179324915	20901.61179324915	20901.61179324915	20901.61179324915	20901.61179324915	20901.61179324915	20901.61179324915	20901.61179324915
20385.7149552299	20385.7149552299	20385.7149552299	20385.7149552299	20385.7149552299	20385.7149552299	20385.7149552299	20385.7149552299	20385.7149552299	20385.7149552299	20385.7149552299	20385.7149552299	20385.7149552299	20385.7149552299	20385.7149552299	20385.7149552299	20385.7149552299	20385.7149552299	20385.7149552299	20385.7149552299	20385.7149552299	20385.7149552299	20385.7149552299	20385.7149552299	20385.7149552299	20385.7149552299	20385.7149552299	20385.7149552299	20385.7149552299	20385.7149552299
17188.659348483332	17188.659348483332	17188.659348483332	17188.659348483332	17188.659348483332	17188.659348483332	17188.659348483332	17188.659348483332	17188.659348483332	17188.659348483332	17188.659348483332	17188.659348483332	17188.659348483332	17188.659348483332	17188.659348483332	17188.659348483332	17188.659348483332	17188.659348483332	17188.659348483332	17188.659348483332	17188.659348483332	17188.659348483332	17188.659348483332	17188.659348483332	17188.659348483332	17188.659348483332	17188.659348483332	17188.659348483332	17188.659348483332	17188.659348483332
14202.719300007006	14202.719300007006	14202.719300007006	14202.719300007006	14202.719300007006	14202.719300007006	14202.719300007006	14202.719300007006	14202.719300007006	14202.719300007006	14202.719300007006	14202.719300007006	14202.719300007006	14202.719300007006	14202.719300007006	14202.719300007006	14202.719300007006	14202.719300007006	14202.719300007006	14202.719300007006	14202.719300007006	14202.719300007006	14202.719300007006	14202.719300007006	14202.719300007006	14202.719300007006	14202.719300007006	14202.719300007006	14202.719300007006	14202.719300007006
14202.719300007006	14202.719300007006	14202.719300007006	14202.719300007006	14202.719300007006	14202.719300007006	14202.719300007006	14202.719300007006	14202.719300007006	14202.719300007006	14202.719300007006	14202.719300007006	14202.719300007006	14202.719300007006	14202.719300007006	14202.719300007006	14202.719300007006	14202.719300007006	14202.719300007006	14202.719300007006	14202.719300007006	14202.719300007006	14202.719300007006	14202.719300007006	14202.719300007006	14202.719300007006	14202.719300007006	14202.719300007006	14202.719300007006	14202.719300007006
12751.150472468926	12751.150472468926	12751.150472468926	12751.150472468926	12751.150472468926	12751.150472468926	12751.150472468926	12751.150472468926	12751.150472468926	12751.150472468926	12751.150472468926	12751.150472468926	12751.150472468926	12751.150472468926	12751.150472468926	12751.150472468926	12751.150472468926	12751.150472468926	12751.150472468926	12751.150472468926	12751.150472468926	12751.150472468926	12751.150472468926	12751.150472468926	12751.150472468926	12751.150472468926	12751.150472468926	12751.150472468926	12751.150472468926	12751.150472468926
12209.541400874605	12209.541400874605	12209.541400874605	12209.541400874605	12209.541400874605	12209.541400874605	12209.541400874605	12209.541400874605	12209.541400874605	12209.541400874605	12209.541400874605	12209.541400874605	12209.541400874605	12209.541400874605	12209.541400874605	12209.541400874605	12209.541400874605	12209.541400874605	12209.541400874605	12209.541400874605	12209.541400874605	12209.541400874605	12209.541400874605	12209.541400874605	12209.541400874605	12209.541400874605	12209.541400874605	12209.541400874605	12209.541400874605	12209.541400874605
12209.541400874605	12209.541400874605	12209.541400874605	12209.541400874605	12209.541400874605	12209.541400874605	12209.541400874605	12209.541400874605	12209.541400874605	12209.541400874605	12209.541400874605	12209.541400874605	12209.541400874605	12209.541400874605	12209.541400874605	12209.541400874605	12209.541400874605	12209.541400874605	12209.541400874605	12209.541400874605	12209.541400874605	12209.541400874605	12209.541400874605	12209.541400874605	12209.541400874605	12209.541400874605	12209.541400874605	12209.541400874605	12209.541400874605	12209.541400874605
12209.541400874605	12209.541400874605	12209.541400874605	12209.541400874605	12209.541400874605	12209.541400874605	12209.541400874605	12209.541400874605	12209.541400874605	12209.541400874605	12209.541400874605	12209.541400874605	12209.541400874605	12209.541400874605	12209.541400874605	12209.541400874605	12209.541400874605	12209.541400874605	12209.541400874605	12209.541400874605	12209.541400874605	12209.541400874605	12209.541400874605	12209.541400874605	12209.541400874605	12209.541400874605	12209.541400874605	12209.541400874605	12209.541400874605	12209.541400874605
12209.541400874605	12209.541400874605	12209.541400874605	12209.541400874605	12209.541400874605	12209.541400874605	12209.541400874605	12209.541400874605	12209.541400874605	12209.541400874605	12209.541400874605	12209.541400874605	12209.541400874605	12209.541400874605	12209.541400874605	12209.541400874605	12209.541400874605	12209.541400874605	12209.541400874605	12209.541400874605	12209.541400874605	12209.541400874605	12209.541400874605	12209.541400874605	12209.541400874605	12209.541400874605	12209.541400874605	12209.541400874605	12209.541400874605	12209.541400874605
12209.541400874605	12209.541400874605	12209.541400874605	12209.541400874605	12209.541400874605	12209.541400874605	12209.541400874605	12209.541400874605	12209.541400874605	12209.541400874605	12209.541400874605	12209.541400874605	12209.541400874605	12209.541400874605	12209.541400874605	12209.541400874605	12209.541400874605	12209.541400874605	12209.541400874605	12209.541400874605	12209.541400874605	12209.541400874605	12209.541400874605	12209.541400874605	12209.541400874605	12209.541400874605	12209.541400874605	12209.541400874605	12209.541400874605	12209.541400874605
12209.541400874605	12209.541400874605	12209.541400874605	12209.541400874605	12209.541400874605	12209.541400874605	12209.541400874605	12209.541400874605	12209.541400874605	12209.541400874605	12209.541400874605	12209.541400874605	12209.541400874605	12209.541400874605	12209.541400874605	12209.541400874605	12209.541400874605	12209.541400874605	12209.541400874605	12209.541400874605	12209.541400874605	12209.541400874605	12209.541400874605	12209.541400874605	12209.541400874605	12209.541400874605	12209.541400874605	12209.541400874605	12209.541400874605	12209.541400874605
12209.541400874605	12209.541400874605	12209.541400874605	12209.541400874605	12209.541400874605	12209.541400874605	12209.541400874605	12209.541400874605	12209.541400874605	12209.541400874605	12209.541400874605	12209.541400874605	12209.541400874605	12209.541400874605	12209.541400874605	12209.541400874605	12209.541400874605	12209.541400874605	12209.541400874605	12209.541400874605	12209.541400874605	12209.541400874605	12209.541400874605	12209.541400874605	12209.541400874605	12209.541400874605	12209.541400874605	12209.541400874605	12209.541400874605	12209.541400874605
8592.912840451805	8592.912840451805	8592.912840451805	8592.912840451805	8592.912840451805	8592.912840451805	8592.912840451805	8592.912840451805	8592.912840451805	8592.912840451805	8592.912840451805	8592.912840451805	8592.912840451805	8592.912840451805	8592.912840451805	8592.912840451805	8592.912840451805	8592.912840451805	8592.912840451805	8592.912840451805	8592.912840451805	8592.912840451805	8592.912840451805	8592.912840451805	8592.912840451805	8592.912840451805	8592.912840451805	8592.912840451805	8592.912840451805	8592.912840451805
8592.912840451805	8592.912840451805	8592.912840451805	8592.912840451805	8592.912840451805	8592.912840451805	8592.912840451805	8592.912840451805	8592.912840451805	8592.912840451805	8592.912840451805	8592.912840451805	8592.912840451805	8592.912840451805	8592.912840451805	8592.912840451805	8592.912840451805	8592.912840451805	8592.912840451805	8592.912840451805	8592.912840451805	8592.912840451805	8592.912840451805	8592.912840451805	8592.912840451805	8592.912840451805	8592.912840451805	8592.912840451805	8592.912840451805	8592.912840451805
8592.912840451805	8592.912840451805	8592.912840451805	8592.912840451805	8592.912840451805	8592.912840451805	8592.912840451805	8592.912840451805	8592.912840451805	8592.912840451805	8592.912840451805	8592.912840451805	8592.912840451805	8592.912840451805	8592.912840451805	8592.912840451805	8592.912840451805	8592.912840451805	8592.912840451805	8592.912840451805	8592.912840451805	8592.912840451805	8592.912840451805	8592.912840451805	8592.912840451805	8592.912840451805	8592.912840451805	8592.912840451805	8592.912840451805	8592.912840451805
8592.912840451805	8592.912840451805	8592.912840451805	8592.912840451805	8592.912840451805	8592.912840451805	8592.912840451805	8592.912840451805	8592.912840451805	8592.912840451805	8592.912840451805	8592.912840451805	8592.912840451805	8592.912840451805	8592.912840451805	8592.912840451805	8592.912840451805	8592.912840451805	8592.912840451805	8592.912840451805	8592.912840451805	8592.912840451805	8592.912840451805	8592.912840451805	8592.912840451805	8592.912840451805	8592.912840451805	8592.912840451805	8592.912840451805	8592.912840451805
8592.912840451805	8592.912840451805	8592.912840451805	8592.912840451805	8592.912840451805	8592.912840451805	8592.912840451805	8592.912840451805	8592.912840451805	8592.912840451805	8592.912840451805	8592.912840451805	8592.912840451805	8592.912840451805	8592.912840451805	8592.912840451805	8592.912840451805	8592.912840451805	8592.912840451805	8592.912840451805	8592.912840451805	8592.912840451805	8592.912840451805	8592.912840451805	8592.912840451805	8592.912840451805	8592.912840451805	8592.912840451805	8592.912840451805	8592.912840451805
8592.912840451805	8592.912840451805	8592.912840451805	8592.912840451805	8592.912840451805	8592.912840451805	8592.912840451805	8592.912840451805	8592.912840451805	8592.912840451805	8592.912840451805	8592.912840451805	8592.912840451805	8592.912840451805	8592.912840451805	8592.912840451805	8592.912840451805	8592.912840451805	8592.912840451805	8592.912840451805	8592.912840451805	8592.912840451805	8592.912840451805	8592.912840451805	8592.912840451805	8592.912840451805	8592.912840451805	8592.912840451805	8592.912840451805	8592.912840451805
8592.912840451805	8592.912840451805	8592.912840451805	8592.912840451805	8592.912840451805	8592.912840451805	8592.912840451805	8592.912840451805	8592.912840451805	8592.912840451805	8592.912840451805	8592.912840451805	8592.912840451805	8592.912840451805	8592.912840451805	8592.912840451805	8592.912840451805	8592.912840451805	8592.912840451805	8592.912840451805	8592.912840451805	8592.912840451805	8592.912840451805	8592.912840451805	8592.912840451805	8592.912840451805	8592.912840451805	8592.912840451805	8592.912840451805	8592.912840451805
8592.912840451805	8592.912840451805	8592.912840451805	8592.912840451805	8592.912840451805	8592.912840451805	8592.912840451805	8592.912840451805	8592.912840451805	8592.912840451805	8592.912840451805	8592.912840451805	8592.912840451805	8592.912840451805	8592.912840451805	8592.912840451805	8592.912840451805	8592.912840451805	8592.912840451805	8592.912840451805	8592.912840451805	8592.912840451805	8592.912840451805	8592.912840451805	8592.912840451805	8592.912840451805	8592.912840451805	8592.912840451805	8592.912840451805	8592.912840451805
8592.912840451805	8592.912840451805	8592.912840451805	8592.912840451805	8592.912840451805	8592.912840451805	8592.912840451805	8592.912840451805	8592.912840451805	8592.912840451805	8592.912840451805	8592.912840451805	8592.912840451805	8592.912840451805	8592.912840451805	8592.912840451805	8592.912840451805	8592.912840451805	8592.912840451805	8592.912840451805	8592.912840451805	8592.912840451805	8592.912840451805	8592.912840451805	8592.912840451805	8592.912840451805	8592.912840451805	8592.912840451805	8592.912840451805	8592.912840451805
8592.912840451805	8592.912840451805	8592.912840451805	8592.912840451805	8592.912840451805	8592.912840451805	8592.912840451805	8592.912840451805	8592.912840451805	8592.912840451805	8592.912840451805	8592.912840451805	8592.912840451805	8592.912840451805	8592.912840451805	8592.912840451805	8592.912840451805	8592.912840451805	8592.912840451805	8592.912840451805	8592.912840451805	8592.912840451805	8592.912840451805	8592.912840451805	8592.912840451805	8592.912840451805	8592.912840451805	8592.912840451805	8592.912840451805	8592.912840451805
8319.849572785748	8319.849572785748	8319.849572785748	8319.849572785748	8319.849572785748	8319.849572785748	8319.849572785748	8319.849572785748	8319.849572785748	8319.849572785748	8319.849572785748	8319.849572785748	8319.849572785748	8319.849572785748	8319.849572785748	8319.849572785748	8319.849572785748	8319.849572785748	8319.849572785748	8319.849572785748	8319.849572785748	8319.849572785748	8319.849572785748	8319.849572785748	8319.849572785748	8319.849572785748	8319.849572785748	8319.849572785748	8319.849572785748	8319.849572785748
8319.849572785748	8319.849572785748	8319.849572785748	8319.849572785748	8319.849572785748	8319.849572785748	8319.849572785748	8319.849572785748	8319.849572785748	8319.849572785748	8319.849572785748	8319.849572785748	8319.849572785748	8319.849572785748	8319.849572785748	8319.849572785748	8319.849572785748	8319.849572785748	8319.849572785748	8319.849572785748	8319.849572785748	8319.849572785748	8319.849572785748	8319.849572785748	8319.849572785748	8319.849572785748	8319.849572785748	8319.849572785748	8319.849572785748	8319.849572785748
8319.849572785748	8319.849572785748	8319.849572785748	8319.849572785748	8319.849572785748	8319.849572785748	8319.849572785748	8319.849572785748	8319.849572785748	8319.849572785748	8319.849572785748	8319.849572785748	8319.849572785748	8319.849572785748	8319.849572785748	8319.849572785748	8319.849572785748	8319.849572785748	8319.849572785748	8319.849572785748	8319.849572785748	8319.849572785748	8319.849572785748	8319.849572785748	8319.849572785748	8319.849572785748	8319.849572785748	8319.849572785748	8319.849572785748	8319.849572785748
8319.849572785748	8319.849572785748	8319.849572785748	8319.849572785748	8319.849572785748	8319.849572785748	8319.849572785748	8319.849572785748	8319.849572785748	8319.849572785748	8319.849572785748	8319.849572785748	8319.849572785748	8319.849572785748	8319.849572785748	8319.849572785748	8319.849572785748	8319.849572785748	8319.849572785748	8319.849572785748	8319.849572785748	8319.849572785748	8319.849572785748	8319.849572785748	8319.849572785748	8319.849572785748	8319.849572785748	8319.849572785748	8319.849572785748	8319.849572785748
8319.849572785748	8319.849572785748	8319.849572785748	8319.849572785748	8319.849572785748	8319.849572785748	8319.849572785748	8319.849572785748	8319.849572785748	8319.849572785748	8319.849572785748	8319.849572785748	8319.849572785748	8319.849572785748	8319.849572785748	8319.849572785748	8319.849572785748	8319.849572785748	8319.849572785748	8319.849572785748	8319.849572785748	8319.849572785748	8319.849572785748	8319.849572785748	8319.849572785748	8319.849572785748	8319.849572785748	8319.849572785748	8319.849572785748	8319.849572785748
8319.849572785748	8319.849572785748	8319.849572785748	8319.849572785748	8319.849572785748	8319.849572785748	8319.849572785748	8319.849572785748	8319.849572785748	8319.849572785748	8319.849572785748	8319.849572785748	8319.849572785748	8319.849572785748	8319.849572785748	8319.849572785748	8319.849572785748	8319.849572785748	8319.849572785748	8319.849572785748	8319.849572785748	8319.849572785748	8319.849572785748	8319.849572785748	8319.849572785748	8319.849572785748	8319.849572785748	8319.849572785748	8319.849572785748	8319.849572785748
8319.849572785748	8319.849572785748	8319.849572785748	8319.849572785748	8319.849572785748	8319.849572785748	8319.849572785748	8319.849572785748	8319.849572785748	8319.849572785748	8319.849572785748	8319.849572785748	8319.849572785748	8319.849572785748	8319.849572785748	8319.849572785748	8319.849572785748	8319.849572785748	8319.849572785748	8319.849572785748	8319.849572785748	8319.849572785748	8319.849572785748	8319.849572785748	8319.849572785748	8319.849572785748	8319.849572785748	8319.849572785748	8319.849572785748	8319.849572785748
6201.240912580184	6201.240912580184	6201.240912580184	6201.240912580184	6201.240912580184	6201.240912580184	6201.240912580184	6201.240912580184	6201.240912580184	6201.240912580184	6201.240912580184	6201.240912580184	6201.240912580184	6201.240912580184	6201.240912580184	6201.240912580184	6201.240912580184	6201.240912580184	6201.240912580184	6201.240912580184	6201.240912580184	6201.240912580184	6201.240912580184	6201.240912580184	6201.240912580184	6201.240912580184	6201.240912580184	6201.240912580184	6201.240912580184	6201.240912580184
6201.240912580184	6201.240912580184	6201.240912580184	6201.240912580184	6201.240912580184	6201.240912580184	6201.240912580184	6201.240912580184	6201.240912580184	6201.240912580184	6201.240912580184	6201.240912580184	6201.240912580184	6201.240912580184	6201.240912580184	6201.240912580184	6201.240912580184	6201.240912580184	6201.240912580184	6201.240912580184	6201.240912580184	6201.240912580184	6201.240912580184	6201.240912580184	6201.240912580184	6201.240912580184	6201.240912580184	6201.240912580184	6201.240912580184	6201.240912580184
6201.240912580184	6201.240912580184	6201.240912580184	6201.240912580184	6201.240912580184	6201.240912580184	6201.240912580184	6201.240912580184	6201.240912580184	6201.240912580184	6201.240912580184	6201.240912580184	6201.240912580184	6201.240912580184	6201.240912580184	6201.240912580184	6201.240912580184	6201.240912580184	6201.240912580184	6201.240912580184	6201.240912580184	6201.240912580184	6201.240912580184	6201.240912580184	6201.240912580184	6201.240912580184	6201.240912580184	6201.240912580184	6201.240912580184	6201.240912580184
6201.240912580184	6201.240912580184	6201.240912580184	6201.240912580184	6201.240912580184	6201.240912580184	6201.240912580184	6201.240912580184	6201.240912580184	6201.240912580184	6201.240912580184	6201.240912580184	6201.240912580184	6201.240912580184	6201.240912580184	6201.240912580184	6201.240912580184	6201.240912580184	6201.240912580184	6201.240912580184	6201.240912580184	6201.240912580184	6201.240912580184	6201.240912580184	6201.240912580184	6201.240912580184	6201.240912580184	6201.240912580184	6201.240912580184	6201.240912580184
6201.240912580184	6201.240912580184	6201.240912580184	6201.240912580184	6201.240912580184	6201.240912580184	6201.240912580184	6201.240912580184	6201.240912580184	6201.240912580184	6201.240912580184	6201.240912580184	6201.240912580184	6201.240912580184	6201.240912580184	6201.240912580184	6201.240912580184	6201.240912580184	6201.240912580184	6201.240912580184	6201.240912580184	6201.240912580184	6201.240912580184	6201.240912580184	6201.240912580184	6201.240912580184	6201.240912580184	6201.240912580184	6201.240912580184	6201.240912580184
6201.240912580184	6201.240912580184	6201.240912580184	6201.240912580184	6201.240912580184	6201.240912580184	6201.240912580184	6201.240912580184	6201.240912580184	6201.240912580184	6201.240912580184	6201.240912580184	6201.240912580184	6201.240912580184	6201.240912580184	6201.240912580184	6201.240912580184	6201.240912580184	6201.240912580184	6201.240912580184	6201.240912580184	6201.240912580184	6201.240912580184	6201.240912580184	6201.240912580184	6201.240912580184	6201.240912580184	6201.240912580184	6201.240912580184	6201.240912580184
6108.030799849116	6108.030799849116	6108.030799849116	6108.030799849116	6108.030799849116	6108.030799849116	6108.030799849116	6108.030799849116	6108.030799849116	6108.030799849116	6108.030799849116	6108.030799849116	6108.030799849116	6108.030799849116	6108.030799849116	6108.030799849116	6108.030799849116	6108.030799849116	6108.030799849116	6108.030799849116	6108.030799849116	6108.030799849116	6108.030799849116	6108.030799849116	6108.030799849116	6108.030799849116	6108.030799849116	6108.030799849116	6108.030799849116	6108.030799849116
6108.030799849116	6108.030799849116	6108.030799849116	6108.030799849116	6108.030799849116	6108.030799849116	6108.030799849116	6108.030799849116	6108.030799849116	6108.030799849116	6108.030799849116	6108.030799849116	6108.030799849116	6108.030799849116	6108.030799849116	6108.030799849116	6108.030799849116	6108.030799849116	6108.030799849116	6108.030799849116	6108.030799849116	6108.030799849116	6108.030799849116	6108.030799849116	6108.030799849116	6108.030799849116	6108.030799849116	6108.030799849116	6108.030799849116	6108.030799849116
5322.841544056253	5322.841544056253	5322.841544056253	5322.841544056253	5322.841544056253	5322.841544056253	5322.841544056253	5322.841544056253	5322.841544056253	5322.841544056253	5322.841544056253	5322.841544056253	5322.841544056253	5322.841544056253	5322.841544056253	5322.841544056253	5322.841544056253	5322.841544056253	5322.841544056253	5322.841544056253	5322.841544056253	5322.841544056253	5322.841544056253	5322.841544056253	5322.841544056253	5322.841544056253	5322.841544056253	5322.841544056253	5322.841544056253	5322.841544056253
5322.841544056253	5322.841544056253	5322.841544056253	5322.841544056253	5322.841544056253	5322.841544056253	5322.841544056253	5322.841544056253	5322.841544056253	5322.841544056253	5322.841544056253	5322.841544056253	5322.841544056253	5322.841544056253	5322.841544056253	5322.841544056253	5322.841544056253	5322.841544056253	5322.841544056253	5322.841544056253	5322.841544056253	5322.841544056253	5322.841544056253	5322.841544056253	5322.841544056253	5322.841544056253	5322.841544056253	5322.841544056253	5322.841544056253	5322.841544056253
5322.841544056253	5322.841544056253	5322.841544056253	5322.841544056253	5322.841544056253	5322.841544056253	5322.841544056253	5322.841544056253	5322.841544056253	5322.841544056253	5322.841544056253	5322.841544056253	5322.841544056253	5322.841544056253	5322.841544056253	5322.841544056253	5322.841544056253	5322.841544056253	5322.841544056253	5322.841544056253	5322.841544056253	5322.841544056253	5322.841544056253	5322.841544056253	5322.841544056253	5322.841544056253	5322.841544056253	5322.841544056253	5322.841544056253	5322.841544056253
5322.841544056253	5322.841544056253	5322.841544056253	5322.841544056253	5322.841544056253	5322.841544056253	5322.841544056253	5322.841544056253	5322.841544056253	5322.841544056253	5322.841544056253	5322.841544056253	5322.841544056253	5322.841544056253	5322.841544056253	5322.841544056253	5322.841544056253	5322.841544056253	5322.841544056253	5322.841544056253	5322.841544056253	5322.841544056253	5322.841544056253	5322.841544056253	5322.841544056253	5322.841544056253	5322.841544056253	5322.841544056253	5322.841544056253	5322.841544056253
5117.257606775146	5117.257606775146	5117.257606775146	5117.257606775146	5117.257606775146	5117.257606775146	5117.257606775146	5117.257606775146	5117.257606775146	5117.257606775146	5117.257606775146	5117.257606775146	5117.257606775146	5117.257606775146	5117.257606775146	5117.257606775146	5117.257606775146	5117.257606775146	5117.257606775146	5117.257606775146	5117.257606775146	5117.257606775146	5117.257606775146	5117.257606775146	5117.257606775146	5117.257606775146	5117.257606775146	5117.257606775146	5117.257606775146	5117.257606775146
3739.8094094560843	3739.8094094560843	3739.8094094560843	3739.8094094560843	3739.8094094560843	3739.8094094560843	3739.8094094560843	3739.8094094560843	3739.8094094560843	3739.8094094560843	3739.8094094560843	3739.8094094560843	3739.8094094560843	3739.8094094560843	3739.8094094560843	3739.8094094560843	3739.8094094560843	3739.8094094560843	3739.8094094560843	3739.8094094560843	3739.8094094560843	3739.8094094560843	3739.8094094560843	3739.8094094560843	3739.8094094560843	3739.8094094560843	3739.8094094560843	3739.8094094560843	3739.8094094560843	3739.8094094560843
3739.8094094560843	3739.8094094560843	3739.8094094560843	3739.8094094560843	3739.8094094560843	3739.8094094560843	3739.8094094560843	3739.8094094560843	3739.8094094560843	3739.8094094560843	3739.8094094560843	3739.8094094560843	3739.8094094560843	3739.8094094560843	3739.8094094560843	3739.8094094560843	3739.8094094560843	3739.8094094560843	3739.8094094560843	3739.8094094560843	3739.8094094560843	3739.8094094560843	3739.8094094560843	3739.8094094560843	3739.8094094560843	3739.8094094560843	3739.8094094560843	3739.8094094560843	3739.8094094560843	3739.8094094560843
3718.025763922396	3718.025763922396	3718.025763922396	3718.025763922396	3718.025763922396	3718.025763922396	3718.025763922396	3718.025763922396	3718.025763922396	3718.025763922396	3718.025763922396	3718.025763922396	3718.025763922396	3718.025763922396	3718.025763922396	3718.025763922396	3718.025763922396	3718.025763922396	3718.025763922396	3718.025763922396	3718.025763922396	3718.025763922396	3718.025763922396	3718.025763922396	3718.025763922396	3718.025763922396	3718.025763922396	3718.025763922396	3718.025763922396	3718.025763922396
3718.025763922396	3718.025763922396	3718.025763922396	3718.025763922396	3718.025763922396	3718.025763922396	3718.025763922396	3718.025763922396	3718.025763922396	3718.025763922396	3718.025763922396	3718.025763922396	3718.025763922396	3718.025763922396	3718.025763922396	3718.025763922396	3718.025763922396	3718.025763922396	3718.025763922396	3718.025763922396	3718.025763922396	3718.025763922396	3718.025763922396	3718.025763922396	3718.025763922396	3718.025763922396	3718.025763922396	3718.025763922396	3718.025763922396	3718.025763922396
3718.025763922396	3718.025763922396	3718.025763922396	3718.025763922396	3718.025763922396	3718.025763922396	3718.025763922396	3718.025763922396	3718.025763922396	3718.025763922396	3718.025763922396	3718.025763922396	3718.025763922396	3718.025763922396	3718.025763922396	3718.025763922396	3718.025763922396	3718.025763922396	3718.025763922396	3718.025763922396	3718.025763922396	3718.025763922396	3718.025763922396	3718.025763922396	3718.025763922396	3718.025763922396	3718.025763922396	3718.025763922396	3718.025763922396	3718.025763922396
3585.627285278366	3585.627285278366	3585.627285278366	3585.627285278366	3585.627285278366	3585.627285278366	3585.627285278366	3585.627285278366	3585.627285278366	3585.627285278366	3585.627285278366	3585.627285278366	3585.627285278366	3585.627285278366	3585.627285278366	3585.627285278366	3585.627285278366	3585.627285278366	3585.627285278366	3585.627285278366	3585.627285278366	3585.627285278366	3585.627285278366	3585.627285278366	3585.627285278366	3585.627285278366	3585.627285278366	3585.627285278366	3585.627285278366	3585.627285278366
3086.6095497470433	3086.6095497470433	3086.6095497470433	3086.6095497470433	3086.6095497470433	3086.6095497470433	3086.6095497470433	3086.6095497470433	3086.6095497470433	3086.6095497470433	3086.6095497470433	3086.6095497470433	3086.6095497470433	3086.6095497470433	3086.6095497470433	3086.6095497470433	3086.6095497470433	3086.6095497470433	3086.6095497470433	3086.6095497470433	3086.6095497470433	3086.6095497470433	3086.6095497470433	3086.6095497470433	3086.6095497470433	3086.6095497470433	3086.6095497470433	3086.6095497470433	3086.6095497470433	3086.6095497470433
3086.6095497470433	3086.6095497470433	3086.6095497470433	3086.6095497470433	3086.6095497470433	3086.6095497470433	3086.6095497470433	3086.6095497470433	3086.6095497470433	3086.6095497470433	3086.6095497470433	3086.6095497470433	3086.6095497470433	3086.6095497470433	3086.6095497470433	3086.6095497470433	3086.6095497470433	3086.6095497470433	3086.6095497470433	3086.6095497470433	3086.6095497470433	3086.6095497470433	3086.6095497470433	3086.6095497470433	3086.6095497470433	3086.6095497470433	3086.6095497470433	3086.6095497470433	3086.6095497470433	3086.6095497470433
3086.6095497470433	3086.6095497470433	3086.6095497470433	3086.6095497470433	3086.6095497470433	3086.6095497470433	3086.6095497470433	3086.6095497470433	3086.6095497470433	3086.6095497470433	3086.6095497470433	3086.6095497470433	3086.6095497470433	3086.6095497470433	3086.6095497470433	3086.6095497470433	3086.6095497470433	3086.6095497470433	3086.6095497470433	3086.6095497470433	3086.6095497470433	3086.6095497470433	3086.6095497470433	3086.6095497470433	3086.6095497470433	3086.6095497470433	3086.6095497470433	3086.6095497470433	3086.6095497470433	3086.6095497470433
3086.6095497470433	3086.6095497470433	3086.6095497470433	3086.6095497470433	3086.6095497470433	3086.6095497470433	3086.6095497470433	3086.6095497470433	3086.6095497470433	3086.6095497470433	3086.6095497470433	3086.6095497470433	3086.6095497470433	3086.6095497470433	3086.6095497470433	3086.6095497470433	3086.6095497470433	3086.6095497470433	3086.6095497470433	3086.6095497470433	3086.6095497470433	3086.6095497470433	3086.6095497470433	3086.6095497470433	3086.6095497470433	3086.6095497470433	3086.6095497470433	3086.6095497470433	3086.6095497470433	3086.6095497470433
2888.5321124616057	2888.5321124616057	2888.5321124616057	2888.5321124616057	2888.5321124616057	2888.5321124616057	2888.5321124616057	2888.5321124616057	2888.5321124616057	2888.5321124616057	2888.5321124616057	2888.5321124616057	2888.5321124616057	2888.5321124616057	2888.5321124616057	2888.5321124616057	2888.5321124616057	2888.5321124616057	2888.5321124616057	2888.5321124616057	2888.5321124616057	2888.5321124616057	2888.5321124616057	2888.5321124616057	2888.5321124616057	2888.5321124616057	2888.5321124616057	2888.5321124616057	2888.5321124616057	2888.5321124616057
2888.5321124616057	2888.5321124616057	2888.5321124616057	2888.5321124616057	2888.5321124616057	2888.5321124616057	2888.5321124616057	2888.5321124616057	2888.5321124616057	2888.5321124616057	2888.5321124616057	2888.5321124616057	2888.5321124616057	2888.5321124616057	2888.5321124616057	2888.5321124616057	2888.5321124616057	2888.5321124616057	2888.5321124616057	2888.5321124616057	2888.5321124616057	2888.5321124616057	2888.5321124616057	2888.5321124616057	2888.5321124616057	2888.5321124616057	2888.5321124616057	2888.5321124616057	2888.5321124616057	2888.5321124616057
2888.5321124616057	2888.5321124616057	2888.5321124616057	2888.5321124616057	2888.5321124616057	2888.5321124616057	2888.5321124616057	2888.5321124616057	2888.5321124616057	2888.5321124616057	2888.5321124616057	2888.5321124616057	2888.5321124616057	2888.5321124616057	2888.5321124616057	2888.5321124616057	2888.5321124616057	2888.5321124616057	2888.5321124616057	2888.5321124616057	2888.5321124616057	2888.5321124616057	2888.5321124616057	2888.5321124616057	2888.5321124616057	2888.5321124616057	2888.5321124616057	2888.5321124616057	2888.5321124616057	2888.5321124616057
2888.5321124616057	2888.5321124616057	2888.5321124616057	2888.5321124616057	2888.5321124616057	2888.5321124616057	2888.5321124616057	2888.5321124616057	2888.5321124616057	2888.5321124616057	2888.5321124616057	2888.5321124616057	2888.5321124616057	2888.5321124616057	2888.5321124616057	2888.5321124616057	2888.5321124616057	2888.5321124616057	2888.5321124616057	2888.5321124616057	2888.5321124616057	2888.5321124616057	2888.5321124616057	2888.5321124616057	2888.5321124616057	2888.5321124616057	2888.5321124616057	2888.5321124616057	2888.5321124616057	2888.5321124616057
2888.5321124616057	2888.5321124616057	2888.5321124616057	2888.5321124616057	2888.5321124616057	2888.5321124616057	2888.5321124616057	2888.5321124616057	2888.5321124616057	2888.5321124616057	2888.5321124616057	2888.5321124616057	2888.5321124616057	2888.5321124616057	2888.5321124616057	2888.5321124616057	2888.5321124616057	2888.5321124616057	2888.5321124616057	2888.5321124616057	2888.5321124616057	2888.5321124616057	2888.5321124616057	2888.5321124616057	2888.5321124616057	2888.5321124616057	2888.5321124616057	2888.5321124616057	2888.5321124616057	2888.5321124616057
2752.274540422639	2752.274540422639	2752.274540422639	2752.274540422639	2752.274540422639	2752.274540422639	2752.274540422639	2752.274540422639	2752.274540422639	2752.274540422639	2752.274540422639	2752.274540422639	2752.274540422639	2752.274540422639	2752.274540422639	2752.274540422639	2752.274540422639	2752.274540422639	2752.274540422639	2752.274540422639	2752.274540422639	2752.274540422639	2752.274540422639	2752.274540422639	2752.274540422639	2752.274540422639	2752.274540422639	2752.274540422639	2752.274540422639	2752.274540422639
2752.274540422639	2752.274540422639	2752.274540422639	2752.274540422639	2752.274540422639	2752.274540422639	2752.274540422639	2752.274540422639	2752.274540422639	2752.274540422639	2752.274540422639	2752.274540422639	2752.274540422639	2752.274540422639	2752.274540422639	2752.274540422639	2752.274540422639	2752.274540422639	2752.274540422639	2752.274540422639	2752.274540422639	2752.274540422639	2752.274540422639	2752.274540422639	2752.274540422639	2752.274540422639	2752.274540422639	2752.274540422639	2752.274540422639	2752.274540422639
2224.2257794520815	2224.2257794520815	2224.2257794520815	2224.2257794520815	2224.2257794520815	2224.2257794520815	2224.2257794520815	2224.2257794520815	2224.2257794520815	2224.2257794520815	2224.2257794520815	2224.2257794520815	2224.2257794520815	2224.2257794520815	2224.2257794520815	2224.2257794520815	2224.2257794520815	2224.2257794520815	2224.2257794520815	2224.2257794520815	2224.2257794520815	2224.2257794520815	2224.2257794520815	2224.2257794520815	2224.2257794520815	2224.2257794520815	2224.2257794520815	2224.2257794520815	2224.2257794520815	2224.2257794520815
2224.2257794520815	2224.2257794520815	2224.2257794520815	2224.2257794520815	2224.2257794520815	2224.2257794520815	2224.2257794520815	2224.2257794520815	2224.2257794520815	2224.2257794520815	2224.2257794520815	2224.2257794520815	2224.2257794520815	2224.2257794520815	2224.2257794520815	2224.2257794520815	2224.2257794520815	2224.2257794520815	2224.2257794520815	2224.2257794520815	2224.2257794520815	2224.2257794520815	2224.2257794520815	2224.2257794520815	2224.2257794520815	2224.2257794520815	2224.2257794520815	2224.2257794520815	2224.2257794520815	2224.2257794520815
2224.2257794520815	2224.2257794520815	2224.2257794520815	2224.2257794520815	2224.2257794520815	2224.2257794520815	2224.2257794520815	2224.2257794520815	2224.2257794520815	2224.2257794520815	2224.2257794520815	2224.2257794520815	2224.2257794520815	2224.2257794520815	2224.2257794520815	2224.2257794520815	2224.2257794520815	2224.2257794520815	2224.2257794520815	2224.2257794520815	2224.2257794520815	2224.2257794520815	2224.2257794520815	2224.2257794520815	2224.2257794520815	2224.2257794520815	2224.2257794520815	2224.2257794520815	2224.2257794520815	2224.2257794520815
2224.2257794520815	2224.2257794520815	2224.2257794520815	2224.2257794520815	2224.2257794520815	2224.2257794520815	2224.2257794520815	2224.2257794520815	2224.2257794520815	2224.2257794520815	2224.2257794520815	2224.2257794520815	2224.2257794520815	2224.2257794520815	2224.2257794520815	2224.2257794520815	2224.2257794520815	2224.2257794520815	2224.2257794520815	2224.2257794520815	2224.2257794520815	2224.2257794520815	2224.2257794520815	2224.2257794520815	2224.2257794520815	2224.2257794520815	2224.2257794520815	2224.2257794520815	2224.2257794520815	2224.2257794520815
2079.160962464393	2079.160962464393	2079.160962464393	2079.160962464393	2079.160962464393	2079.160962464393	2079.160962464393	2079.160962464393	2079.160962464393	2079.160962464393	2079.160962464393	2079.160962464393	2079.160962464393	2079.160962464393	2079.160962464393	2079.160962464393	2079.160962464393	2079.160962464393	2079.160962464393	2079.160962464393	2079.160962464393	2079.160962464393	2079.160962464393	2079.160962464393	2079.160962464393	2079.160962464393	2079.160962464393	2079.160962464393	2079.160962464393	2079.160962464393
2079.160962464393	2079.160962464393	2079.160962464393	2079.160962464393	2079.160962464393	2079.160962464393	2079.160962464393	2079.160962464393	2079.160962464393	2079.160962464393	2079.160962464393	2079.160962464393	2079.160962464393	2079.160962464393	2079.160962464393	2079.160962464393	2079.160962464393	2079.160962464393	2079.160962464393	2079.160962464393	2079.160962464393	2079.160962464393	2079.160962464393	2079.160962464393	2079.160962464393	2079.160962464393	2079.160962464393	2079.160962464393	2079.160962464393	2079.160962464393
1862.4805695626778	1862.4805695626778	1862.4805695626778	1862.4805695626778	1862.4805695626778	1862.4805695626778	1862.4805695626778	1862.4805695626778	1862.4805695626778	1862.4805695626778	1862.4805695626778	1862.4805695626778	1862.4805695626778	1862.4805695626778	1862.4805695626778	1862.4805695626778	1862.4805695626778	1862.4805695626778	1862.4805695626778	1862.4805695626778	1862.4805695626778	1862.4805695626778	1862.4805695626778	1862.4805695626778	1862.4805695626778	1862.4805695626778	1862.4805695626778	1862.4805695626778	1862.4805695626778	1862.4805695626778
1862.4805695626778	1862.4805695626778	1862.4805695626778	1862.4805695626778	1862.4805695626778	1862.4805695626778	1862.4805695626778	1862.4805695626778	1862.4805695626778	1862.4805695626778	1862.4805695626778	1862.4805695626778	1862.4805695626778	1862.4805695626778	1862.4805695626778	1862.4805695626778	1862.4805695626778	1862.4805695626778	1862.4805695626778	1862.4805695626778	1862.4805695626778	1862.4805695626778	1862.4805695626778	1862.4805695626778	1862.4805695626778	1862.4805695626778	1862.4805695626778	1862.4805695626778	1862.4805695626778	1862.4805695626778
1862.4805695626778	1862.4805695626778	1862.4805695626778	1862.4805695626778	1862.4805695626778	1862.4805695626778	1862.4805695626778	1862.4805695626778	1862.4805695626778	1862.4805695626778	1862.4805695626778	1862.4805695626778	1862.4805695626778	1862.4805695626778	1862.4805695626778	1862.4805695626778	1862.4805695626778	1862.4805695626778	1862.4805695626778	1862.4805695626778	1862.4805695626778	1862.4805695626778	1862.4805695626778	1862.4805695626778	1862.4805695626778	1862.4805695626778	1862.4805695626778	1862.4805695626778	1862.4805695626778	1862.4805695626778
1775.9400911307218	1775.9400911307218	1775.9400911307218	1775.9400911307218	1775.9400911307218	1775.9400911307218	1775.9400911307218	1775.9400911307218	1775.9400911307218	1775.9400911307218	1775.9400911307218	1775.9400911307218	1775.9400911307218	1775.9400911307218	1775.9400911307218	1775.9400911307218	1775.9400911307218	1775.9400911307218	1775.9400911307218	1775.9400911307218	1775.9400911307218	1775.9400911307218	1775.9400911307218	1775.9400911307218	1775.9400911307218	1775.9400911307218	1775.9400911307218	1775.9400911307218	1775.9400911307218	1775.9400911307218
1648.2016770513164	1648.2016770513164	1648.2016770513164	1648.2016770513164	1648.2016770513164	1648.2016770513164	1648.2016770513164	1648.2016770513164	1648.2016770513164	1648.2016770513164	1648.2016770513164	1648.2016770513164	1648.2016770513164	1648.2016770513164	1648.2016770513164	1648.2016770513164	1648.2016770513164	1648.2016770513164	1648.2016770513164	1648.2016770513164	1648.2016770513164	1648.2016770513164	1648.2016770513164	1648.2016770513164	1648.2016770513164	1648.2016770513164	1648.2016770513164	1648.2016770513164	1648.2016770513164	1648.2016770513164
1648.2016770513164	1648.2016770513164	1648.2016770513164	1648.2016770513164	1648.2016770513164	1648.2016770513164	1648.2016770513164	1648.2016770513164	1648.2016770513164	1648.2016770513164	1648.2016770513164	1648.2016770513164	1648.2016770513164	1648.2016770513164	1648.2016770513164	1648.2016770513164	1648.2016770513164	1648.2016770513164	1648.2016770513164	1648.2016770513164	1648.2016770513164	1648.2016770513164	1648.2016770513164	1648.2016770513164	1648.2016770513164	1648.2016770513164	1648.2016770513164	1648.2016770513164	1648.2016770513164	1648.2016770513164
1648.2016770513164	1648.2016770513164	1648.2016770513164	1648.2016770513164	1648.2016770513164	1648.2016770513164	1648.2016770513164	1648.2016770513164	1648.2016770513164	1648.2016770513164	1648.2016770513164	1648.2016770513164	1648.2016770513164	1648.2016770513164	1648.2016770513164	1648.2016770513164	1648.2016770513164	1648.2016770513164	1648.2016770513164	1648.2016770513164	1648.2016770513164	1648.2016770513164	1648.2016770513164	1648.2016770513164	1648.2016770513164	1648.2016770513164	1648.2016770513164	1648.2016770513164	1648.2016770513164	1648.2016770513164
1648.2016770513164	1648.2016770513164	1648.2016770513164	1648.2016770513164	1648.2016770513164	1648.2016770513164	1648.2016770513164	1648.2016770513164	1648.2016770513164	1648.2016770513164	1648.2016770513164	1648.2016770513164	1648.2016770513164	1648.2016770513164	1648.2016770513164	1648.2016770513164	1648.2016770513164	1648.2016770513164	1648.2016770513164	1648.2016770513164	1648.2016770513164	1648.2016770513164	1648.2016770513164	1648.2016770513164	1648.2016770513164	1648.2016770513164	1648.2016770513164	1648.2016770513164	1648.2016770513164	1648.2016770513164
1486.1613185824147	1486.1613185824147	1486.1613185824147	1486.1613185824147	1486.1613185824147	1486.1613185824147	1486.1613185824147	1486.1613185824147	1486.1613185824147	1486.1613185824147	1486.1613185824147	1486.1613185824147	1486.1613185824147	1486.1613185824147	1486.1613185824147	1486.1613185824147	1486.1613185824147	1486.1613185824147	1486.1613185824147	1486.1613185824147	1486.1613185824147	1486.1613185824147	1486.1613185824147	1486.1613185824147	1486.1613185824147	1486.1613185824147	1486.1613185824147	1486.1613185824147	1486.1613185824147	1486.1613185824147
1486.1613185824147	1486.1613185824147	1486.1613185824147	1486.1613185824147	1486.1613185824147	1486.1613185824147	1486.1613185824147	1486.1613185824147	1486.1613185824147	1486.1613185824147	1486.1613185824147	1486.1613185824147	1486.1613185824147	1486.1613185824147	1486.1613185824147	1486.1613185824147	1486.1613185824147	1486.1613185824147	1486.1613185824147	1486.1613185824147	1486.1613185824147	1486.1613185824147	1486.1613185824147	1486.1613185824147	1486.1613185824147	1486.1613185824147	1486.1613185824147	1486.1613185824147	1486.1613185824147	1486.1613185824147
1283.064504750018	1283.064504750018	1283.064504750018	1283.064504750018	1283.064504750018	1283.064504750018	1283.064504750018	1283.064504750018	1283.064504750018	1283.064504750018	1283.064504750018	1283.064504750018	1283.064504750018	1283.064504750018	1283.064504750018	1283.064504750018	1283.064504750018	1283.064504750018	1283.064504750018	1283.064504750018	1283.064504750018	1283.064504750018	1283.064504750018	1283.064504750018	1283.064504750018	1283.064504750018	1283.064504750018	1283.064504750018	1283.064504750018	1283.064504750018
1283.064504750018	1283.064504750018	1283.064504750018	1283.064504750018	1283.064504750018	1283.064504750018	1283.064504750018	1283.064504750018	1283.064504750018	1283.064504750018	1283.064504750018	1283.064504750018	1283.064504750018	1283.064504750018	1283.064504750018	1283.064504750018	1283.064504750018	1283.064504750018	1283.064504750018	1283.064504750018	1283.064504750018	1283.064504750018	1283.064504750018	1283.064504750018	1283.064504750018	1283.064504750018	1283.064504750018	1283.064504750018	1283.064504750018	1283.064504750018
1283.064504750018	1283.064504750018	1283.064504750018	1283.064504750018	1283.064504750018	1283.064504750018	1283.064504750018	1283.064504750018	1283.064504750018	1283.064504750018	1283.064504750018	1283.064504750018	1283.064504750018	1283.064504750018	1283.064504750018	1283.064504750018	1283.064504750018	1283.064504750018	1283.064504750018	1283.064504750018	1283.064504750018	1283.064504750018	1283.064504750018	1283.064504750018	1283.064504750018	1283.064504750018	1283.064504750018	1283.064504750018	1283.064504750018	1283.064504750018
1099.0090404733014	1099.0090404733014	1099.0090404733014	1099.0090404733014	1099.0090404733014	1099.0090404733014	1099.0090404733014	1099.0090404733014	1099.0090404733014	1099.0090404733014	1099.0090404733014	1099.0090404733014	1099.0090404733014	1099.0090404733014	1099.0090404733014	1099.0090404733014	1099.0090404733014	1099.0090404733014	1099.0090404733014	1099.0090404733014	1099.0090404733014	1099.0090404733014	1099.0090404733014	1099.0090404733014	1099.0090404733014	1099.0090404733014	1099.0090404733014	1099.0090404733014	1099.0090404733014	1099.0090404733014
1099.0090404733014	1099.0090404733014	1099.0090404733014	1099.0090404733014	1099.0090404733014	1099.0090404733014	1099.0090404733014	1099.0090404733014	1099.0090404733014	1099.0090404733014	1099.0090404733014	1099.0090404733014	1099.0090404733014	1099.0090404733014	1099.0090404733014	1099.0090404733014	1099.0090404733014	1099.0090404733014	1099.0090404733014	1099.0090404733014	1099.0090404733014	1099.0090404733014	1099.0090404733014	1099.0090404733014	1099.0090404733014	1099.0090404733014	1099.0090404733014	1099.0090404733014	1099.0090404733014	1099.0090404733014
1099.0090404733014	1099.0090404733014	1099.0090404733014	1099.0090404733014	1099.0090404733014	1099.0090404733014	1099.0090404733014	1099.0090404733014	1099.0090404733014	1099.0090404733014	1099.0090404733014	1099.0090404733014	1099.0090404733014	1099.0090404733014	1099.0090404733014	1099.0090404733014	1099.0090404733014	1099.0090404733014	1099.0090404733014	1099.0090404733014	1099.0090404733014	1099.0090404733014	1099.0090404733014	1099.0090404733014	1099.0090404733014	1099.0090404733014	1099.0090404733014	1099.0090404733014	1099.0090404733014	1099.0090404733014
1099.0090404733014	1099.0090404733014	1099.0090404733014	1099.0090404733014	1099.0090404733014	1099.0090404733014	1099.0090404733014	1099.0090404733014	1099.0090404733014	1099.0090404733014	1099.0090404733014	1099.0090404733014	1099.0090404733014	1099.0090404733014	1099.0090404733014	1099.0090404733014	1099.0090404733014	1099.0090404733014	1099.0090404733014	1099.0090404733014	1099.0090404733014	1099.0090404733014	1099.0090404733014	1099.0090404733014	1099.0090404733014	1099.0090404733014	1099.0090404733014	1099.0090404733014	1099.0090404733014	1099.0090404733014
1099.0090404733014	1099.0090404733014	1099.0090404733014	1099.0090404733014	1099.0090404733014	1099.0090404733014	1099.0090404733014	1099.0090404733014	1099.0090404733014	1099.0090404733014	1099.0090404733014	1099.0090404733014	1099.0090404733014	1099.0090404733014	1099.0090404733014	1099.0090404733014	1099.0090404733014	1099.0090404733014	1099.0090404733014	1099.0090404733014	1099.0090404733014	1099.0090404733014	1099.0090404733014	1099.0090404733014	1099.0090404733014	1099.0090404733014	1099.0090404733014	1099.0090404733014	1099.0090404733014	1099.0090404733014
1099.0090404733014	1099.0090404733014	1099.0090404733014	1099.0090404733014	1099.0090404733014	1099.0090404733014	1099.0090404733014	1099.0090404733014	1099.0090404733014	1099.0090404733014	1099.0090404733014	1099.0090404733014	1099.0090404733014	1099.0090404733014	1099.0090404733014	1099.0090404733014	1099.0090404733014	1099.0090404733014	1099.0090404733014	1099.0090404733014	1099.0090404733014	1099.0090404733014	1099.0090404733014	1099.0090404733014	1099.0090404733014	1099.0090404733014	1099.0090404733014	1099.0090404733014	1099.0090404733014	1099.0090404733014
1099.0090404733014	1099.0090404733014	1099.0090404733014	1099.0090404733014	1099.0090404733014	1099.0090404733014	1099.0090404733014	1099.0090404733014	1099.0090404733014	1099.0090404733014	1099.0090404733014	1099.0090404733014	1099.0090404733014	1099.0090404733014	1099.0090404733014	1099.0090404733014	1099.0090404733014	1099.0090404733014	1099.0090404733014	1099.0090404733014	1099.0090404733014	1099.0090404733014	1099.0090404733014	1099.0090404733014	1099.0090404733014	1099.0090404733014	1099.0090404733014	1099.0090404733014	1099.0090404733014	1099.0090404733014
999.0942027536739	999.0942027536739	999.0942027536739	999.0942027536739	999.0942027536739	999.0942027536739	999.0942027536739	999.0942027536739	999.0942027536739	999.0942027536739	999.0942027536739	999.0942027536739	999.0942027536739	999.0942027536739	999.0942027536739	999.0942027536739	999.0942027536739	999.0942027536739	999.0942027536739	999.0942027536739	999.0942027536739	999.0942027536739	999.0942027536739	999.0942027536739	999.0942027536739	999.0942027536739	999.0942027536739	999.0942027536739	999.0942027536739	999.0942027536739
999.0942027536739	999.0942027536739	999.0942027536739	999.0942027536739	999.0942027536739	999.0942027536739	999.0942027536739	999.0942027536739	999.0942027536739	999.0942027536739	999.0942027536739	999.0942027536739	999.0942027536739	999.0942027536739	999.0942027536739	999.0942027536739	999.0942027536739	999.0942027536739	999.0942027536739	999.0942027536739	999.0942027536739	999.0942027536739	999.0942027536739	999.0942027536739	999.0942027536739	999.0942027536739	999.0942027536739	999.0942027536739	999.0942027536739	999.0942027536739
995.9238320297153	995.9238320297153	995.9238320297153	995.9238320297153	995.9238320297153	995.9238320297153	995.9238320297153	995.9238320297153	995.9238320297153	995.9238320297153	995.9238320297153	995.9238320297153	995.9238320297153	995.9238320297153	995.9238320297153	995.9238320297153	995.9238320297153	995.9238320297153	995.9238320297153	995.9238320297153	995.9238320297153	995.9238320297153	995.9238320297153	995.9238320297153	995.9238320297153	995.9238320297153	995.9238320297153	995.9238320297153	995.9238320297153	995.9238320297153
903.7350686861372	903.7350686861372	903.7350686861372	903.7350686861372	903.7350686861372	903.7350686861372	903.7350686861372	903.7350686861372	903.7350686861372	903.7350686861372	903.7350686861372	903.7350686861372	903.7350686861372	903.7350686861372	903.7350686861372	903.7350686861372	903.7350686861372	903.7350686861372	903.7350686861372	903.7350686861372	903.7350686861372	903.7350686861372	903.7350686861372	903.7350686861372	903.7350686861372	903.7350686861372	903.7350686861372	903.7350686861372	903.7350686861372	903.7350686861372
903.7350686861372	903.7350686861372	903.7350686861372	903.7350686861372	903.7350686861372	903.7350686861372	903.7350686861372	903.7350686861372	903.7350686861372	903.7350686861372	903.7350686861372	903.7350686861372	903.7350686861372	903.7350686861372	903.7350686861372	903.7350686861372	903.7350686861372	903.7350686861372	903.7350686861372	903.7350686861372	903.7350686861372	903.7350686861372	903.7350686861372	903.7350686861372	903.7350686861372	903.7350686861372	903.7350686861372	903.7350686861372	903.7350686861372	903.7350686861372
903.7350686861372	903.7350686861372	903.7350686861372	903.7350686861372	903.7350686861372	903.7350686861372	903.7350686861372	903.7350686861372	903.7350686861372	903.7350686861372	903.7350686861372	903.7350686861372	903.7350686861372	903.7350686861372	903.7350686861372	903.7350686861372	903.7350686861372	903.7350686861372	903.7350686861372	903.7350686861372	903.7350686861372	903.7350686861372	903.7350686861372	903.7350686861372	903.7350686861372	903.7350686861372	903.7350686861372	903.7350686861372	903.7350686861372	903.7350686861372
903.7350686861372	903.7350686861372	903.7350686861372	903.7350686861372	903.7350686861372	903.7350686861372	903.7350686861372	903.7350686861372	903.7350686861372	903.7350686861372	903.7350686861372	903.7350686861372	903.7350686861372	903.7350686861372	903.7350686861372	903.7350686861372	903.7350686861372	903.7350686861372	903.7350686861372	903.7350686861372	903.7350686861372	903.7350686861372	903.7350686861372	903.7350686861372	903.7350686861372	903.7350686861372	903.7350686861372	903.7350686861372	903.7350686861372	903.7350686861372
903.7350686861372	903.7350686861372	903.7350686861372	903.7350686861372	903.7350686861372	903.7350686861372	903.7350686861372	903.7350686861372	903.7350686861372	903.7350686861372	903.7350686861372	903.7350686861372	903.7350686861372	903.7350686861372	903.7350686861372	903.7350686861372	903.7350686861372	903.7350686861372	903.7350686861372	903.7350686861372	903.7350686861372	903.7350686861372	903.7350686861372	903.7350686861372	903.7350686861372	903.7350686861372	903.7350686861372	903.7350686861372	903.7350686861372	903.7350686861372
903.7350686861372	903.7350686861372	903.7350686861372	903.7350686861372	903.7350686861372	903.7350686861372	903.7350686861372	903.7350686861372	903.7350686861372	903.7350686861372	903.7350686861372	903.7350686861372	903.7350686861372	903.7350686861372	903.7350686861372	903.7350686861372	903.7350686861372	903.7350686861372	903.7350686861372	903.7350686861372	903.7350686861372	903.7350686861372	903.7350686861372	903.7350686861372	903.7350686861372	903.7350686861372	903.7350686861372	903.7350686861372	903.7350686861372	903.7350686861372
903.7350686861372	903.7350686861372	903.7350686861372	903.7350686861372	903.7350686861372	903.7350686861372	903.7350686861372	903.7350686861372	903.7350686861372	903.7350686861372	903.7350686861372	903.7350686861372	903.7350686861372	903.7350686861372	903.7350686861372	903.7350686861372	903.7350686861372	903.7350686861372	903.7350686861372	903.7350686861372	903.7350686861372	903.7350686861372	903.7350686861372	903.7350686861372	903.7350686861372	903.7350686861372	903.7350686861372	903.7350686861372	903.7350686861372	903.7350686861372
842.5348252183385	842.5348252183385	842.5348252183385	842.5348252183385	842.5348252183385	842.5348252183385	842.5348252183385	842.5348252183385	842.5348252183385	842.5348252183385	842.5348252183385	842.5348252183385	842.5348252183385	842.5348252183385	842.5348252183385	842.5348252183385	842.5348252183385	842.5348252183385	842.5348252183385	842.5348252183385	842.5348252183385	842.5348252183385	842.5348252183385	842.5348252183385	842.5348252183385	842.5348252183385	842.5348252183385	842.5348252183385	842.5348252183385	842.5348252183385
842.5348252183385	842.5348252183385	842.5348252183385	842.5348252183385	842.5348252183385	842.5348252183385	842.5348252183385	842.5348252183385	842.5348252183385	842.5348252183385	842.5348252183385	842.5348252183385	842.5348252183385	842.5348252183385	842.5348252183385	842.5348252183385	842.5348252183385	842.5348252183385	842.5348252183385	842.5348252183385	842.5348252183385	842.5348252183385	842.5348252183385	842.5348252183385	842.5348252183385	842.5348252183385	842.5348252183385	842.5348252183385	842.5348252183385	842.5348252183385
816.582335676319	816.582335676319	816.582335676319	816.582335676319	816.582335676319	816.582335676319	816.582335676319	816.582335676319	816.582335676319	816.582335676319	816.582335676319	816.582335676319	816.582335676319	816.582335676319	816.582335676319	816.582335676319	816.582335676319	816.582335676319	816.582335676319	816.582335676319	816.582335676319	816.582335676319	816.582335676319	816.582335676319	816.582335676319	816.582335676319	816.582335676319	816.582335676319	816.582335676319	816.582335676319
811.0359125605183	811.0359125605183	811.0359125605183	811.0359125605183	811.0359125605183	811.0359125605183	811.0359125605183	811.0359125605183	811.0359125605183	811.0359125605183	811.0359125605183	811.0359125605183	811.0359125605183	811.0359125605183	811.0359125605183	811.0359125605183	811.0359125605183	811.0359125605183	811.0359125605183	811.0359125605183	811.0359125605183	811.0359125605183	811.0359125605183	811.0359125605183	811.0359125605183	811.0359125605183	811.0359125605183	811.0359125605183	811.0359125605183	811.0359125605183
797.2197784935906	797.2197784935906	797.2197784935906	797.2197784935906	797.2197784935906	797.2197784935906	797.2197784935906	797.2197784935906	797.2197784935906	797.2197784935906	797.2197784935906	797.2197784935906	797.2197784935906	797.2197784935906	797.2197784935906	797.2197784935906	797.2197784935906	797.2197784935906	797.2197784935906	797.2197784935906	797.2197784935906	797.2197784935906	797.2197784935906	797.2197784935906	797.2197784935906	797.2197784935906	797.2197784935906	797.2197784935906	797.2197784935906	797.2197784935906
797.2197784935906	797.2197784935906	797.2197784935906	797.2197784935906	797.2197784935906	797.2197784935906	797.2197784935906	797.2197784935906	797.2197784935906	797.2197784935906	797.2197784935906	797.2197784935906	797.2197784935906	797.2197784935906	797.2197784935906	797.2197784935906	797.2197784935906	797.2197784935906	797.2197784935906	797.2197784935906	797.2197784935906	797.2197784935906	797.2197784935906	797.2197784935906	797.2197784935906	797.2197784935906	797.2197784935906	797.2197784935906	797.2197784935906	797.2197784935906
797.2197784935906	797.2197784935906	797.2197784935906	797.2197784935906	797.2197784935906	797.2197784935906	797.2197784935906	797.2197784935906	797.2197784935906	797.2197784935906	797.2197784935906	797.2197784935906	797.2197784935906	797.2197784935906	797.2197784935906	797.2197784935906	797.2197784935906	797.2197784935906	797.2197784935906	797.2197784935906	797.2197784935906	797.2197784935906	797.2197784935906	797.2197784935906	797.2197784935906	797.2197784935906	797.2197784935906	797.2197784935906	797.2197784935906	797.2197784935906
797.2197784935906	797.2197784935906	797.2197784935906	797.2197784935906	797.2197784935906	797.2197784935906	797.2197784935906	797.2197784935906	797.2197784935906	797.2197784935906	797.2197784935906	797.2197784935906	797.2197784935906	797.2197784935906	797.2197784935906	797.2197784935906	797.2197784935906	797.2197784935906	797.2197784935906	797.2197784935906	797.2197784935906	797.2197784935906	797.2197784935906	797.2197784935906	797.2197784935906	797.2197784935906	797.2197784935906	797.2197784935906	797.2197784935906	797.2197784935906
774.9034256320115	774.9034256320115	774.9034256320115	774.9034256320115	774.9034256320115	774.9034256320115	774.9034256320115	774.9034256320115	774.9034256320115	774.9034256320115	774.9034256320115	774.9034256320115	774.9034256320115	774.9034256320115	774.9034256320115	774.9034256320115	774.9034256320115	774.9034256320115	774.9034256320115	774.9034256320115	774.9034256320115	774.9034256320115	774.9034256320115	774.9034256320115	774.9034256320115	774.9034256320115	774.9034256320115	774.9034256320115	774.9034256320115	774.9034256320115
774.9034256320115	774.9034256320115	774.9034256320115	774.9034256320115	774.9034256320115	774.9034256320115	774.9034256320115	774.9034256320115	774.9034256320115	774.9034256320115	774.9034256320115	774.9034256320115	774.9034256320115	774.9034256320115	774.9034256320115	774.9034256320115	774.9034256320115	774.9034256320115	774.9034256320115	774.9034256320115	774.9034256320115	774.9034256320115	774.9034256320115	774.9034256320115	774.9034256320115	774.9034256320115	774.9034256320115	774.9034256320115	774.9034256320115	774.9034256320115
767.455527079353	767.455527079353	767.455527079353	767.455527079353	767.455527079353	767.455527079353	767.455527079353	767.455527079353	767.455527079353	767.455527079353	767.455527079353	767.455527079353	767.455527079353	767.455527079353	767.455527079353	767.455527079353	767.455527079353	767.455527079353	767.455527079353	767.455527079353	767.455527079353	767.455527079353	767.455527079353	767.455527079353	767.455527079353	767.455527079353	767.455527079353	767.455527079353	767.455527079353	767.455527079353
727.2251258347567	727.2251258347567	727.2251258347567	727.2251258347567	727.2251258347567	727.2251258347567	727.2251258347567	727.2251258347567	727.2251258347567	727.2251258347567	727.2251258347567	727.2251258347567	727.2251258347567	727.2251258347567	727.2251258347567	727.2251258347567	727.2251258347567	727.2251258347567	727.2251258347567	727.2251258347567	727.2251258347567	727.2251258347567	727.2251258347567	727.2251258347567	727.2251258347567	727.2251258347567	727.2251258347567	727.2251258347567	727.2251258347567	727.2251258347567
727.2251258347567	727.2251258347567	727.2251258347567	727.2251258347567	727.2251258347567	727.2251258347567	727.2251258347567	727.2251258347567	727.2251258347567	727.2251258347567	727.2251258347567	727.2251258347567	727.2251258347567	727.2251258347567	727.2251258347567	727.2251258347567	727.2251258347567	727.2251258347567	727.2251258347567	727.2251258347567	727.2251258347567	727.2251258347567	727.2251258347567	727.2251258347567	727.2251258347567	727.2251258347567	727.2251258347567	727.2251258347567	727.2251258347567	727.2251258347567
727.2251258347567	727.2251258347567	727.2251258347567	727.2251258347567	727.2251258347567	727.2251258347567	727.2251258347567	727.2251258347567	727.2251258347567	727.2251258347567	727.2251258347567	727.2251258347567	727.2251258347567	727.2251258347567	727.2251258347567	727.2251258347567	727.2251258347567	727.2251258347567	727.2251258347567	727.2251258347567	727.2251258347567	727.2251258347567	727.2251258347567	727.2251258347567	727.2251258347567	727.2251258347567	727.2251258347567	727.2251258347567	727.2251258347567	727.2251258347567
727.2251258347567	727.2251258347567	727.2251258347567	727.2251258347567	727.2251258347567	727.2251258347567	727.2251258347567	727.2251258347567	727.2251258347567	727.2251258347567	727.2251258347567	727.2251258347567	727.2251258347567	727.2251258347567	727.2251258347567	727.2251258347567	727.2251258347567	727.2251258347567	727.2251258347567	727.2251258347567	727.2251258347567	727.2251258347567	727.2251258347567	727.2251258347567	727.2251258347567	727.2251258347567	727.2251258347567	727.2251258347567	727.2251258347567	727.2251258347567
713.5830852703924	713.5830852703924	713.5830852703924	713.5830852703924	713.5830852703924	713.5830852703924	713.5830852703924	713.5830852703924	713.5830852703924	713.5830852703924	713.5830852703924	713.5830852703924	713.5830852703924	713.5830852703924	713.5830852703924	713.5830852703924	713.5830852703924	713.5830852703924	713.5830852703924	713.5830852703924	713.5830852703924	713.5830852703924	713.5830852703924	713.5830852703924	713.5830852703924	713.5830852703924	713.5830852703924	713.5830852703924	713.5830852703924	713.5830852703924
713.5830852703924	713.5830852703924	713.5830852703924	713.5830852703924	713.5830852703924	713.5830852703924	713.5830852703924	713.5830852703924	713.5830852703924	713.5830852703924	713.5830852703924	713.5830852703924	713.5830852703924	713.5830852703924	713.5830852703924	713.5830852703924	713.5830852703924	713.5830852703924	713.5830852703924	713.5830852703924	713.5830852703924	713.5830852703924	713.5830852703924	713.5830852703924	713.5830852703924	713.5830852703924	713.5830852703924	713.5830852703924	713.5830852703924	713.5830852703924
713.5830852703924	713.5830852703924	713.5830852703924	713.5830852703924	713.5830852703924	713.5830852703924	713.5830852703924	713.5830852703924	713.5830852703924	713.5830852703924	713.5830852703924	713.5830852703924	713.5830852703924	713.5830852703924	713.5830852703924	713.5830852703924	713.5830852703924	713.5830852703924	713.5830852703924	713.5830852703924	713.5830852703924	713.5830852703924	713.5830852703924	713.5830852703924	713.5830852703924	713.5830852703924	713.5830852703924	713.5830852703924	713.5830852703924	713.5830852703924
713.5830852703924	713.5830852703924	713.5830852703924	713.5830852703924	713.5830852703924	713.5830852703924	713.5830852703924	713.5830852703924	713.5830852703924	713.5830852703924	713.5830852703924	713.5830852703924	713.5830852703924	713.5830852703924	713.5830852703924	713.5830852703924	713.5830852703924	713.5830852703924	713.5830852703924	713.5830852703924	713.5830852703924	713.5830852703924	713.5830852703924	713.5830852703924	713.5830852703924	713.5830852703924	713.5830852703924	713.5830852703924	713.5830852703924	713.5830852703924
700.1825600817776	700.1825600817776	700.1825600817776	700.1825600817776	700.1825600817776	700.1825600817776	700.1825600817776	700.1825600817776	700.1825600817776	700.1825600817776	700.1825600817776	700.1825600817776	700.1825600817776	700.1825600817776	700.1825600817776	700.1825600817776	700.1825600817776	700.1825600817776	700.1825600817776	700.1825600817776	700.1825600817776	700.1825600817776	700.1825600817776	700.1825600817776	700.1825600817776	700.1825600817776	700.1825600817776	700.1825600817776	700.1825600817776	700.1825600817776
700.1825600817776	700.1825600817776	700.1825600817776	700.1825600817776	700.1825600817776	700.1825600817776	700.1825600817776	700.1825600817776	700.1825600817776	700.1825600817776	700.1825600817776	700.1825600817776	700.1825600817776	700.1825600817776	700.1825600817776	700.1825600817776	700.1825600817776	700.1825600817776	700.1825600817776	700.1825600817776	700.1825600817776	700.1825600817776	700.1825600817776	700.1825600817776	700.1825600817776	700.1825600817776	700.1825600817776	700.1825600817776	700.1825600817776	700.1825600817776
694.841793654073	694.841793654073	694.841793654073	694.841793654073	694.841793654073	694.841793654073	694.841793654073	694.841793654073	694.841793654073	694.841793654073	694.841793654073	694.841793654073	694.841793654073	694.841793654073	694.841793654073	694.841793654073	694.841793654073	694.841793654073	694.841793654073	694.841793654073	694.841793654073	694.841793654073	694.841793654073	694.841793654073	694.841793654073	694.841793654073	694.841793654073	694.841793654073	694.841793654073	694.841793654073
685.9009012224419	685.9009012224419	685.9009012224419	685.9009012224419	685.9009012224419	685.9009012224419	685.9009012224419	685.9009012224419	685.9009012224419	685.9009012224419	685.9009012224419	685.9009012224419	685.9009012224419	685.9009012224419	685.9009012224419	685.9009012224419	685.9009012224419	685.9009012224419	685.9009012224419	685.9009012224419	685.9009012224419	685.9009012224419	685.9009012224419	685.9009012224419	685.9009012224419	685.9009012224419	685.9009012224419	685.9009012224419	685.9009012224419	685.9009012224419
685.9009012224419	685.9009012224419	685.9009012224419	685.9009012224419	685.9009012224419	685.9009012224419	685.9009012224419	685.9009012224419	685.9009012224419	685.9009012224419	685.9009012224419	685.9009012224419	685.9009012224419	685.9009012224419	685.9009012224419	685.9009012224419	685.9009012224419	685.9009012224419	685.9009012224419	685.9009012224419	685.9009012224419	685.9009012224419	685.9009012224419	685.9009012224419	685.9009012224419	685.9009012224419	685.9009012224419	685.9009012224419	685.9009012224419	685.9009012224419
685.9009012224419	685.9009012224419	685.9009012224419	685.9009012224419	685.9009012224419	685.9009012224419	685.9009012224419	685.9009012224419	685.9009012224419	685.9009012224419	685.9009012224419	685.9009012224419	685.9009012224419	685.9009012224419	685.9009012224419	685.9009012224419	685.9009012224419	685.9009012224419	685.9009012224419	685.9009012224419	685.9009012224419	685.9009012224419	685.9009012224419	685.9009012224419	685.9009012224419	685.9009012224419	685.9009012224419	685.9009012224419	685.9009012224419	685.9009012224419
685.9009012224419	685.9009012224419	685.9009012224419	685.9009012224419	685.9009012224419	685.9009012224419	685.9009012224419	685.9009012224419	685.9009012224419	685.9009012224419	685.9009012224419	685.9009012224419	685.9009012224419	685.9009012224419	685.9009012224419	685.9009012224419	685.9009012224419	685.9009012224419	685.9009012224419	685.9009012224419	685.9009012224419	685.9009012224419	685.9009012224419	685.9009012224419	685.9009012224419	685.9009012224419	685.9009012224419	685.9009012224419	685.9009012224419	685.9009012224419
663.567205546467	663.567205546467	663.567205546467	663.567205546467	663.567205546467	663.567205546467	663.567205546467	663.567205546467	663.567205546467	663.567205546467	663.567205546467	663.567205546467	663.567205546467	663.567205546467	663.567205546467	663.567205546467	663.567205546467	663.567205546467	663.567205546467	663.567205546467	663.567205546467	663.567205546467	663.567205546467	663.567205546467	663.567205546467	663.567205546467	663.567205546467	663.567205546467	663.567205546467	663.567205546467
663.567205546467	663.567205546467	663.567205546467	663.567205546467	663.567205546467	663.567205546467	663.567205546467	663.567205546467	663.567205546467	663.567205546467	663.567205546467	663.567205546467	663.567205546467	663.567205546467	663.567205546467	663.567205546467	663.567205546467	663.567205546467	663.567205546467	663.567205546467	663.567205546467	663.567205546467	663.567205546467	663.567205546467	663.567205546467	663.567205546467	663.567205546467	663.567205546467	663.567205546467	663.567205546467
663.567205546467	663.567205546467	663.567205546467	663.567205546467	663.567205546467	663.567205546467	663.567205546467	663.567205546467	663.567205546467	663.567205546467	663.567205546467	663.567205546467	663.567205546467	663.567205546467	663.567205546467	663.567205546467	663.567205546467	663.567205546467	663.567205546467	663.567205546467	663.567205546467	663.567205546467	663.567205546467	663.567205546467	663.567205546467	663.567205546467	663.567205546467	663.567205546467	663.567205546467	663.567205546467
663.567205546467	663.567205546467	663.567205546467	663.567205546467	663.567205546467	663.567205546467	663.567205546467	663.567205546467	663.567205546467	663.567205546467	663.567205546467	663.567205546467	663.567205546467	663.567205546467	663.567205546467	663.567205546467	663.567205546467	663.567205546467	663.567205546467	663.567205546467	663.567205546467	663.567205546467	663.567205546467	663.567205546467	663.567205546467	663.567205546467	663.567205546467	663.567205546467	663.567205546467	663.567205546467
663.567205546467	663.567205546467	663.567205546467	663.567205546467	663.567205546467	663.567205546467	663.567205546467	663.567205546467	663.567205546467	663.567205546467	663.567205546467	663.567205546467	663.567205546467	663.567205546467	663.567205546467	663.567205546467	663.567205546467	663.567205546467	663.567205546467	663.567205546467	663.567205546467	663.567205546467	663.567205546467	663.567205546467	663.567205546467	663.567205546467	663.567205546467	663.567205546467	663.567205546467	663.567205546467
663.567205546467	663.567205546467	663.567205546467	663.567205546467	663.567205546467	663.567205546467	663.567205546467	663.567205546467	663.567205546467	663.567205546467	663.567205546467	663.567205546467	663.567205546467	663.567205546467	663.567205546467	663.567205546467	663.567205546467	663.567205546467	663.567205546467	663.567205546467	663.567205546467	663.567205546467	663.567205546467	663.567205546467	663.567205546467	663.567205546467	663.567205546467	663.567205546467	663.567205546467	663.567205546467
646.7561600036856	646.7561600036856	646.7561600036856	646.7561600036856	646.7561600036856	646.7561600036856	646.7561600036856	646.7561600036856	646.7561600036856	646.7561600036856	646.7561600036856	646.7561600036856	646.7561600036856	646.7561600036856	646.7561600036856	646.7561600036856	646.7561600036856	646.7561600036856	646.7561600036856	646.7561600036856	646.7561600036856	646.7561600036856	646.7561600036856	646.7561600036856	646.7561600036856	646.7561600036856	646.7561600036856	646.7561600036856	646.7561600036856	646.7561600036856
646.7561600036856	646.7561600036856	646.7561600036856	646.7561600036856	646.7561600036856	646.7561600036856	646.7561600036856	646.7561600036856	646.7561600036856	646.7561600036856	646.7561600036856	646.7561600036856	646.7561600036856	646.7561600036856	646.7561600036856	646.7561600036856	646.7561600036856	646.7561600036856	646.7561600036856	646.7561600036856	646.7561600036856	646.7561600036856	646.7561600036856	646.7561600036856	646.7561600036856	646.7561600036856	646.7561600036856	646.7561600036856	646.7561600036856	646.7561600036856
646.7561600036856	646.7561600036856	646.7561600036856	646.7561600036856	646.7561600036856	646.7561600036856	646.7561600036856	646.7561600036856	646.7561600036856	646.7561600036856	646.7561600036856	646.7561600036856	646.7561600036856	646.7561600036856	646.7561600036856	646.7561600036856	646.7561600036856	646.7561600036856	646.7561600036856	646.7561600036856	646.7561600036856	646.7561600036856	646.7561600036856	646.7561600036856	646.7561600036856	646.7561600036856	646.7561600036856	646.7561600036856	646.7561600036856	646.7561600036856
646.7561600036856	646.7561600036856	646.7561600036856	646.7561600036856	646.7561600036856	646.7561600036856	646.7561600036856	646.7561600036856	646.7561600036856	646.7561600036856	646.7561600036856	646.7561600036856	646.7561600036856	646.7561600036856	646.7561600036856	646.7561600036856	646.7561600036856	646.7561600036856	646.7561600036856	646.7561600036856	646.7561600036856	646.7561600036856	646.7561600036856	646.7561600036856	646.7561600036856	646.7561600036856	646.7561600036856	646.7561600036856	646.7561600036856	646.7561600036856
646.7561600036856	646.7561600036856	646.7561600036856	646.7561600036856	646.7561600036856	646.7561600036856	646.7561600036856	646.7561600036856	646.7561600036856	646.7561600036856	646.7561600036856	646.7561600036856	646.7561600036856	646.7561600036856	646.7561600036856	646.7561600036856	646.7561600036856	646.7561600036856	646.7561600036856	646.7561600036856	646.7561600036856	646.7561600036856	646.7561600036856	646.7561600036856	646.7561600036856	646.7561600036856	646.7561600036856	646.7561600036856	646.7561600036856	646.7561600036856
646.7561600036856	646.7561600036856	646.7561600036856	646.7561600036856	646.7561600036856	646.7561600036856	646.7561600036856	646.7561600036856	646.7561600036856	646.7561600036856	646.7561600036856	646.7561600036856	646.7561600036856	646.7561600036856	646.7561600036856	646.7561600036856	646.7561600036856	646.7561600036856	646.7561600036856	646.7561600036856	646.7561600036856	646.7561600036856	646.7561600036856	646.7561600036856	646.7561600036856	646.7561600036856	646.7561600036856	646.7561600036856	646.7561600036856	646.7561600036856
646.7561600036856	646.7561600036856	646.7561600036856	646.7561600036856	646.7561600036856	646.7561600036856	646.7561600036856	646.7561600036856	646.7561600036856	646.7561600036856	646.7561600036856	646.7561600036856	646.7561600036856	646.7561600036856	646.7561600036856	646.7561600036856	646.7561600036856	646.7561600036856	646.7561600036856	646.7561600036856	646.7561600036856	646.7561600036856	646.7561600036856	646.7561600036856	646.7561600036856	646.7561600036856	646.7561600036856	646.7561600036856	646.7561600036856	646.7561600036856
646.7561600036856	646.7561600036856	646.7561600036856	646.7561600036856	646.7561600036856	646.7561600036856	646.7561600036856	646.7561600036856	646.7561600036856	646.7561600036856	646.7561600036856	646.7561600036856	646.7561600036856	646.7561600036856	646.7561600036856	646.7561600036856	646.7561600036856	646.7561600036856	646.7561600036856	646.7561600036856	646.7561600036856	646.7561600036856	646.7561600036856	646.7561600036856	646.7561600036856	646.7561600036856	646.7561600036856	646.7561600036856	646.7561600036856	646.7561600036856
646.7561600036856	646.7561600036856	646.7561600036856	646.7561600036856	646.7561600036856	646.7561600036856	646.7561600036856	646.7561600036856	646.7561600036856	646.7561600036856	646.7561600036856	646.7561600036856	646.7561600036856	646.7561600036856	646.7561600036856	646.7561600036856	646.7561600036856	646.7561600036856	646.7561600036856	646.7561600036856	646.7561600036856	646.7561600036856	646.7561600036856	646.7561600036856	646.7561600036856	646.7561600036856	646.7561600036856	646.7561600036856	646.7561600036856	646.7561600036856
645.9968726942454	645.9968726942454	645.9968726942454	645.9968726942454	645.9968726942454	645.9968726942454	645.9968726942454	645.9968726942454	645.9968726942454	645.9968726942454	645.9968726942454	645.9968726942454	645.9968726942454	645.9968726942454	645.9968726942454	645.9968726942454	645.9968726942454	645.9968726942454	645.9968726942454	645.9968726942454	645.9968726942454	645.9968726942454	645.9968726942454	645.9968726942454	645.9968726942454	645.9968726942454	645.9968726942454	645.9968726942454	645.9968726942454	645.9968726942454
645.9968726942454	645.9968726942454	645.9968726942454	645.9968726942454	645.9968726942454	645.9968726942454	645.9968726942454	645.9968726942454	645.9968726942454	645.9968726942454	645.9968726942454	645.9968726942454	645.9968726942454	645.9968726942454	645.9968726942454	645.9968726942454	645.9968726942454	645.9968726942454	645.9968726942454	645.9968726942454	645.9968726942454	645.9968726942454	645.9968726942454	645.9968726942454	645.9968726942454	645.9968726942454	645.9968726942454	645.9968726942454	645.9968726942454	645.9968726942454
645.9968726942454	645.9968726942454	645.9968726942454	645.9968726942454	645.9968726942454	645.9968726942454	645.9968726942454	645.9968726942454	645.9968726942454	645.9968726942454	645.9968726942454	645.9968726942454	645.9968726942454	645.9968726942454	645.9968726942454	645.9968726942454	645.9968726942454	645.9968726942454	645.9968726942454	645.9968726942454	645.9968726942454	645.9968726942454	645.9968726942454	645.9968726942454	645.9968726942454	645.9968726942454	645.9968726942454	645.9968726942454	645.9968726942454	645.9968726942454
626.7090528067421	626.7090528067421	626.7090528067421	626.7090528067421	626.7090528067421	626.7090528067421	626.7090528067421	626.7090528067421	626.7090528067421	626.7090528067421	626.7090528067421	626.7090528067421	626.7090528067421	626.7090528067421	626.7090528067421	626.7090528067421	626.7090528067421	626.7090528067421	626.7090528067421	626.7090528067421	626.7090528067421	626.7090528067421	626.7090528067421	626.7090528067421	626.7090528067421	626.7090528067421	626.7090528067421	626.7090528067421	626.7090528067421	626.7090528067421
612.5441499325153	612.5441499325153	612.5441499325153	612.5441499325153	612.5441499325153	612.5441499325153	612.5441499325153	612.5441499325153	612.5441499325153	612.5441499325153	612.5441499325153	612.5441499325153	612.5441499325153	612.5441499325153	612.5441499325153	612.5441499325153	612.5441499325153	612.5441499325153	612.5441499325153	612.5441499325153	612.5441499325153	612.5441499325153	612.5441499325153	612.5441499325153	612.5441499325153	612.5441499325153	612.5441499325153	612.5441499325153	612.5441499325153	612.5441499325153
612.5441499325153	612.5441499325153	612.5441499325153	612.5441499325153	612.5441499325153	612.5441499325153	612.5441499325153	612.5441499325153	612.5441499325153	612.5441499325153	612.5441499325153	612.5441499325153	612.5441499325153	612.5441499325153	612.5441499325153	612.5441499325153	612.5441499325153	612.5441499325153	612.5441499325153	612.5441499325153	612.5441499325153	612.5441499325153	612.5441499325153	612.5441499325153	612.5441499325153	612.5441499325153	612.5441499325153	612.5441499325153	612.5441499325153	612.5441499325153
612.5441499325153	612.5441499325153	612.5441499325153	612.5441499325153	612.5441499325153	612.5441499325153	612.5441499325153	612.5441499325153	612.5441499325153	612.5441499325153	612.5441499325153	612.5441499325153	612.5441499325153	612.5441499325153	612.5441499325153	612.5441499325153	612.5441499325153	612.5441499325153	612.5441499325153	612.5441499325153	612.5441499325153	612.5441499325153	612.5441499325153	612.5441499325153	612.5441499325153	612.5441499325153	612.5441499325153	612.5441499325153	612.5441499325153	612.5441499325153
612.5441499325153	612.5441499325153	612.5441499325153	612.5441499325153	612.5441499325153	612.5441499325153	612.5441499325153	612.5441499325153	612.5441499325153	612.5441499325153	612.5441499325153	612.5441499325153	612.5441499325153	612.5441499325153	612.5441499325153	612.5441499325153	612.5441499325153	612.5441499325153	612.5441499325153	612.5441499325153	612.5441499325153	612.5441499325153	612.5441499325153	612.5441499325153	612.5441499325153	612.5441499325153	612.5441499325153	612.5441499325153	612.5441499325153	612.5441499325153
612.5441499325153	612.5441499325153	612.5441499325153	612.5441499325153	612.5441499325153	612.5441499325153	612.5441499325153	612.5441499325153	612.5441499325153	612.5441499325153	612.5441499325153	612.5441499325153	612.5441499325153	612.5441499325153	612.5441499325153	612.5441499325153	612.5441499325153	612.5441499325153	612.5441499325153	612.5441499325153	612.5441499325153	612.5441499325153	612.5441499325153	612.5441499325153	612.5441499325153	612.5441499325153	612.5441499325153	612.5441499325153	612.5441499325153	612.5441499325153
612.5441499325153	612.5441499325153	612.5441499325153	612.5441499325153	612.5441499325153	612.5441499325153	612.5441499325153	612.5441499325153	612.5441499325153	612.5441499325153	612.5441499325153	612.5441499325153	612.5441499325153	612.5441499325153	612.5441499325153	612.5441499325153	612.5441499325153	612.5441499325153	612.5441499325153	612.5441499325153	612.5441499325153	612.5441499325153	612.5441499325153	612.5441499325153	612.5441499325153	612.5441499325153	612.5441499325153	612.5441499325153	612.5441499325153	612.5441499325153
612.5441499325153	612.5441499325153	612.5441499325153	612.5441499325153	612.5441499325153	612.5441499325153	612.5441499325153	612.5441499325153	612.5441499325153	612.5441499325153	612.5441499325153	612.5441499325153	612.5441499325153	612.5441499325153	612.5441499325153	612.5441499325153	612.5441499325153	612.5441499325153	612.5441499325153	612.5441499325153	612.5441499325153	612.5441499325153	612.5441499325153	612.5441499325153	612.5441499325153	612.5441499325153	612.5441499325153	612.5441499325153	612.5441499325153	612.5441499325153
612.5441499325153	612.5441499325153	612.5441499325153	612.5441499325153	612.5441499325153	612.5441499325153	612.5441499325153	612.5441499325153	612.5441499325153	612.5441499325153	612.5441499325153	612.5441499325153	612.5441499325153	612.5441499325153	612.5441499325153	612.5441499325153	612.5441499325153	612.5441499325153	612.5441499325153	612.5441499325153	612.5441499325153	612.5441499325153	612.5441499325153	612.5441499325153	612.5441499325153	612.5441499325153	612.5441499325153	612.5441499325153	612.5441499325153	612.5441499325153
612.5441499325153	612.5441499325153	612.5441499325153	612.5441499325153	612.5441499325153	612.5441499325153	612.5441499325153	612.5441499325153	612.5441499325153	612.5441499325153	612.5441499325153	612.5441499325153	612.5441499325153	612.5441499325153	612.5441499325153	612.5441499325153	612.5441499325153	612.5441499325153	612.5441499325153	612.5441499325153	612.5441499325153	612.5441499325153	612.5441499325153	612.5441499325153	612.5441499325153	612.5441499325153	612.5441499325153	612.5441499325153	612.5441499325153	612.5441499325153
612.5441499325153	612.5441499325153	612.5441499325153	612.5441499325153	612.5441499325153	612.5441499325153	612.5441499325153	612.5441499325153	612.5441499325153	612.5441499325153	612.5441499325153	612.5441499325153	612.5441499325153	612.5441499325153	612.5441499325153	612.5441499325153	612.5441499325153	612.5441499325153	612.5441499325153	612.5441499325153	612.5441499325153	612.5441499325153	612.5441499325153	612.5441499325153	612.5441499325153	612.5441499325153	612.5441499325153	612.5441499325153	612.5441499325153	612.5441499325153
612.5441499325153	612.5441499325153	612.5441499325153	612.5441499325153	612.5441499325153	612.5441499325153	612.5441499325153	612.5441499325153	612.5441499325153	612.5441499325153	612.5441499325153	612.5441499325153	612.5441499325153	612.5441499325153	612.5441499325153	612.5441499325153	612.5441499325153	612.5441499325153	612.5441499325153	612.5441499325153	612.5441499325153	612.5441499325153	612.5441499325153	612.5441499325153	612.5441499325153	612.5441499325153	612.5441499325153	612.5441499325153	612.5441499325153	612.5441499325153
612.5441499325153	612.5441499325153	612.5441499325153	612.5441499325153	612.5441499325153	612.5441499325153	612.5441499325153	612.5441499325153	612.5441499325153	612.5441499325153	612.5441499325153	612.5441499325153	612.5441499325153	612.5441499325153	612.5441499325153	612.5441499325153	612.5441499325153	612.5441499325153	612.5441499325153	612.5441499325153	612.5441499325153	612.5441499325153	612.5441499325153	612.5441499325153	612.5441499325153	612.5441499325153	612.5441499325153	612.5441499325153	612.5441499325153	612.5441499325153
612.5441499325153	612.5441499325153	612.5441499325153	612.5441499325153	612.5441499325153	612.5441499325153	612.5441499325153	612.5441499325153	612.5441499325153	612.5441499325153	612.5441499325153	612.5441499325153	612.5441499325153	612.5441499325153	612.5441499325153	612.5441499325153	612.5441499325153	612.5441499325153	612.5441499325153	612.5441499325153	612.5441499325153	612.5441499325153	612.5441499325153	612.5441499325153	612.5441499325153	612.5441499325153	612.5441499325153	612.5441499325153	612.5441499325153	612.5441499325153
612.5441499325153	612.5441499325153	612.5441499325153	612.5441499325153	612.5441499325153	612.5441499325153	612.5441499325153	612.5441499325153	612.5441499325153	612.5441499325153	612.5441499325153	612.5441499325153	612.5441499325153	612.5441499325153	612.5441499325153	612.5441499325153	612.5441499325153	612.5441499325153	612.5441499325153	612.5441499325153	612.5441499325153	612.5441499325153	612.5441499325153	612.5441499325153	612.5441499325153	612.5441499325153	612.5441499325153	612.5441499325153	612.5441499325153	612.5441499325153
612.5441499325153	612.5441499325153	612.5441499325153	612.5441499325153	612.5441499325153	612.5441499325153	612.5441499325153	612.5441499325153	612.5441499325153	612.5441499325153	612.5441499325153	612.5441499325153	612.5441499325153	612.5441499325153	612.5441499325153	612.5441499325153	612.5441499325153	612.5441499325153	612.5441499325153	612.5441499325153	612.5441499325153	612.5441499325153	612.5441499325153	612.5441499325153	612.5441499325153	612.5441499325153	612.5441499325153	612.5441499325153	612.5441499325153	612.5441499325153
612.5441499325153	612.5441499325153	612.5441499325153	612.5441499325153	612.5441499325153	612.5441499325153	612.5441499325153	612.5441499325153	612.5441499325153	612.5441499325153	612.5441499325153	612.5441499325153	612.5441499325153	612.5441499325153	612.5441499325153	612.5441499325153	612.5441499325153	612.5441499325153	612.5441499325153	612.5441499325153	612.5441499325153	612.5441499325153	612.5441499325153	612.5441499325153	612.5441499325153	612.5441499325153	612.5441499325153	612.5441499325153	612.5441499325153	612.5441499325153
612.5441499325153	612.5441499325153	612.5441499325153	612.5441499325153	612.5441499325153	612.5441499325153	612.5441499325153	612.5441499325153	612.5441499325153	612.5441499325153	612.5441499325153	612.5441499325153	612.5441499325153	612.5441499325153	612.5441499325153	612.5441499325153	612.5441499325153	612.5441499325153	612.5441499325153	612.5441499325153	612.5441499325153	612.5441499325153	612.5441499325153	612.5441499325153	612.5441499325153	612.5441499325153	612.5441499325153	612.5441499325153	612.5441499325153	612.5441499325153
612.5441499325153	612.5441499325153	612.5441499325153	612.5441499325153	612.5441499325153	612.5441499325153	612.5441499325153	612.5441499325153	612.5441499325153	612.5441499325153	612.5441499325153	612.5441499325153	612.5441499325153	612.5441499325153	612.5441499325153	612.5441499325153	612.5441499325153	612.5441499325153	612.5441499325153	612.5441499325153	612.5441499325153	612.5441499325153	612.5441499325153	612.5441499325153	612.5441499325153	612.5441499325153	612.5441499325153	612.5441499325153	612.5441499325153	612.5441499325153
612.5441499325153	612.5441499325153	612.5441499325153	612.5441499325153	612.5441499325153	612.5441499325153	612.5441499325153	612.5441499325153	612.5441499325153	612.5441499325153	612.5441499325153	612.5441499325153	612.5441499325153	612.5441499325153	612.5441499325153	612.5441499325153	612.5441499325153	612.5441499325153	612.5441499325153	612.5441499325153	612.5441499325153	612.5441499325153	612.5441499325153	612.5441499325153	612.5441499325153	612.5441499325153	612.5441499325153	612.5441499325153	612.5441499325153	612.5441499325153
612.5441499325153	612.5441499325153	612.5441499325153	612.5441499325153	612.5441499325153	612.5441499325153	612.5441499325153	612.5441499325153	612.5441499325153	612.5441499325153	612.5441499325153	612.5441499325153	612.5441499325153	612.5441499325153	612.5441499325153	612.5441499325153	612.5441499325153	612.5441499325153	612.5441499325153	612.5441499325153	612.5441499325153	612.5441499325153	612.5441499325153	612.5441499325153	612.5441499325153	612.5441499325153	612.5441499325153	612.5441499325153	612.5441499325153	612.5441499325153
612.5441499325153	612.5441499325153	612.5441499325153	612.5441499325153	612.5441499325153	612.5441499325153	612.5441499325153	612.5441499325153	612.5441499325153	612.5441499325153	612.5441499325153	612.5441499325153	612.5441499325153	612.5441499325153	612.5441499325153	612.5441499325153	612.5441499325153	612.5441499325153	612.5441499325153	612.5441499325153	612.5441499325153	612.5441499325153	612.5441499325153	612.5441499325153	612.5441499325153	612.5441499325153	612.5441499325153	612.5441499325153	612.5441499325153	612.5441499325153
612.5441499325153	612.5441499325153	612.5441499325153	612.5441499325153	612.5441499325153	612.5441499325153	612.5441499325153	612.5441499325153	612.5441499325153	612.5441499325153	612.5441499325153	612.5441499325153	612.5441499325153	612.5441499325153	612.5441499325153	612.5441499325153	612.5441499325153	612.5441499325153	612.5441499325153	612.5441499325153	612.5441499325153	612.5441499325153	612.5441499325153	612.5441499325153	612.5441499325153	612.5441499325153	612.5441499325153	612.5441499325153	612.5441499325153	612.5441499325153
612.5441499325153	612.5441499325153	612.5441499325153	612.5441499325153	612.5441499325153	612.5441499325153	612.5441499325153	612.5441499325153	612.5441499325153	612.5441499325153	612.5441499325153	612.5441499325153	612.5441499325153	612.5441499325153	612.5441499325153	612.5441499325153	612.5441499325153	612.5441499325153	612.5441499325153	612.5441499325153	612.5441499325153	612.5441499325153	612.5441499325153	612.5441499325153	612.5441499325153	612.5441499325153	612.5441499325153	612.5441499325153	612.5441499325153	612.5441499325153
612.5441499325153	612.5441499325153	612.5441499325153	612.5441499325153	612.5441499325153	612.5441499325153	612.5441499325153	612.5441499325153	612.5441499325153	612.5441499325153	612.5441499325153	612.5441499325153	612.5441499325153	612.5441499325153	612.5441499325153	612.5441499325153	612.5441499325153	612.5441499325153	612.5441499325153	612.5441499325153	612.5441499325153	612.5441499325153	612.5441499325153	612.5441499325153	612.5441499325153	612.5441499325153	612.5441499325153	612.5441499325153	612.5441499325153	612.5441499325153
612.5441499325153	612.5441499325153	612.5441499325153	612.5441499325153	612.5441499325153	612.5441499325153	612.5441499325153	612.5441499325153	612.5441499325153	612.5441499325153	612.5441499325153	612.5441499325153	612.5441499325153	612.5441499325153	612.5441499325153	612.5441499325153	612.5441499325153	612.5441499325153	612.5441499325153	612.5441499325153	612.5441499325153	612.5441499325153	612.5441499325153	612.5441499325153	612.5441499325153	612.5441499325153	612.5441499325153	612.5441499325153	612.5441499325153	612.5441499325153
612.5441499325153	612.5441499325153	612.5441499325153	612.5441499325153	612.5441499325153	612.5441499325153	612.5441499325153	612.5441499325153	612.5441499325153	612.5441499325153	612.5441499325153	612.5441499325153	612.5441499325153	612.5441499325153	612.5441499325153	612.5441499325153	612.5441499325153	612.5441499325153	612.5441499325153	612.5441499325153	612.5441499325153	612.5441499325153	612.5441499325153	612.5441499325153	612.5441499325153	612.5441499325153	612.5441499325153	612.5441499325153	612.5441499325153	612.5441499325153
612.5441499325153	612.5441499325153	612.5441499325153	612.5441499325153	612.5441499325153	612.5441499325153	612.5441499325153	612.5441499325153	612.5441499325153	612.5441499325153	612.5441499325153	612.5441499325153	612.5441499325153	612.5441499325153	612.5441499325153	612.5441499325153	612.5441499325153	612.5441499325153	612.5441499325153	612.5441499325153	612.5441499325153	612.5441499325153	612.5441499325153	612.5441499325153	612.5441499325153	612.5441499325153	612.5441499325153	612.5441499325153	612.5441499325153	612.5441499325153
612.5441499325153	612.5441499325153	612.5441499325153	612.5441499325153	612.5441499325153	612.5441499325153	612.5441499325153	612.5441499325153	612.5441499325153	612.5441499325153	612.5441499325153	612.5441499325153	612.5441499325153	612.5441499325153	612.5441499325153	612.5441499325153	612.5441499325153	612.5441499325153	612.5441499325153	612.5441499325153	612.5441499325153	612.5441499325153	612.5441499325153	612.5441499325153	612.5441499325153	612.5441499325153	612.5441499325153	612.5441499325153	612.5441499325153	612.5441499325153
612.5441499325153	612.5441499325153	612.5441499325153	612.5441499325153	612.5441499325153	612.5441499325153	612.5441499325153	612.5441499325153	612.5441499325153	612.5441499325153	612.5441499325153	612.5441499325153	612.5441499325153	612.5441499325153	612.5441499325153	612.5441499325153	612.5441499325153	612.5441499325153	612.5441499325153	612.5441499325153	612.5441499325153	612.5441499325153	612.5441499325153	612.5441499325153	612.5441499325153	612.5441499325153	612.5441499325153	612.5441499325153	612.5441499325153	612.5441499325153
612.5441499325153	612.5441499325153	612.5441499325153	612.5441499325153	612.5441499325153	612.5441499325153	612.5441499325153	612.5441499325153	612.5441499325153	612.5441499325153	612.5441499325153	612.5441499325153	612.5441499325153	612.5441499325153	612.5441499325153	612.5441499325153	612.5441499325153	612.5441499325153	612.5441499325153	612.5441499325153	612.5441499325153	612.5441499325153	612.5441499325153	612.5441499325153	612.5441499325153	612.5441499325153	612.5441499325153	612.5441499325153	612.5441499325153	612.5441499325153
612.5441499325153	612.5441499325153	612.5441499325153	612.5441499325153	612.5441499325153	612.5441499325153	612.5441499325153	612.5441499325153	612.5441499325153	612.5441499325153	612.5441499325153	612.5441499325153	612.5441499325153	612.5441499325153	612.5441499325153	612.5441499325153	612.5441499325153	612.5441499325153	612.5441499325153	612.5441499325153	612.5441499325153	612.5441499325153	612.5441499325153	612.5441499325153	612.5441499325153	612.5441499325153	612.5441499325153	612.5441499325153	612.5441499325153	612.5441499325153
612.5441499325153	612.5441499325153	612.5441499325153	612.5441499325153	612.5441499325153	612.5441499325153	612.5441499325153	612.5441499325153	612.5441499325153	612.5441499325153	612.5441499325153	612.5441499325153	612.5441499325153	612.5441499325153	612.5441499325153	612.5441499325153	612.5441499325153	612.5441499325153	612.5441499325153	612.5441499325153	612.5441499325153	612.5441499325153	612.5441499325153	612.5441499325153	612.5441499325153	612.5441499325153	612.5441499325153	612.5441499325153	612.5441499325153	612.5441499325153
612.5441499325153	612.5441499325153	612.5441499325153	612.5441499325153	612.5441499325153	612.5441499325153	612.5441499325153	612.5441499325153	612.5441499325153	612.5441499325153	612.5441499325153	612.5441499325153	612.5441499325153	612.5441499325153	612.5441499325153	612.5441499325153	612.5441499325153	612.5441499325153	612.5441499325153	612.5441499325153	612.5441499325153	612.5441499325153	612.5441499325153	612.5441499325153	612.5441499325153	612.5441499325153	612.5441499325153	612.5441499325153	612.5441499325153	612.5441499325153
612.5441499325153	612.5441499325153	612.5441499325153	612.5441499325153	612.5441499325153	612.5441499325153	612.5441499325153	612.5441499325153	612.5441499325153	612.5441499325153	612.5441499325153	612.5441499325153	612.5441499325153	612.5441499325153	612.5441499325153	612.5441499325153	612.5441499325153	612.5441499325153	612.5441499325153	612.5441499325153	612.5441499325153	612.5441499325153	612.5441499325153	612.5441499325153	612.5441499325153	612.5441499325153	612.5441499325153	612.5441499325153	612.5441499325153	612.5441499325153
612.5441499325153	612.5441499325153	612.5441499325153	612.5441499325153	612.5441499325153	612.5441499325153	612.5441499325153	612.5441499325153	612.5441499325153	612.5441499325153	612.5441499325153	612.5441499325153	612.5441499325153	612.5441499325153	612.5441499325153	612.5441499325153	612.5441499325153	612.5441499325153	612.5441499325153	612.5441499325153	612.5441499325153	612.5441499325153	612.5441499325153	612.5441499325153	612.5441499325153	612.5441499325153	612.5441499325153	612.5441499325153	612.5441499325153	612.5441499325153
612.5441499325153	612.5441499325153	612.5441499325153	612.5441499325153	612.5441499325153	612.5441499325153	612.5441499325153	612.5441499325153	612.5441499325153	612.5441499325153	612.5441499325153	612.5441499325153	612.5441499325153	612.5441499325153	612.5441499325153	612.5441499325153	612.5441499325153	612.5441499325153	612.5441499325153	612.5441499325153	612.5441499325153	612.5441499325153	612.5441499325153	612.5441499325153	612.5441499325153	612.5441499325153	612.5441499325153	612.5441499325153	612.5441499325153	612.5441499325153
612.5441499325153	612.5441499325153	612.5441499325153	612.5441499325153	612.5441499325153	612.5441499325153	612.5441499325153	612.5441499325153	612.5441499325153	612.5441499325153	612.5441499325153	612.5441499325153	612.5441499325153	612.5441499325153	612.5441499325153	612.5441499325153	612.5441499325153	612.5441499325153	612.5441499325153	612.5441499325153	612.5441499325153	612.5441499325153	612.5441499325153	612.5441499325153	612.5441499325153	612.5441499325153	612.5441499325153	612.5441499325153	612.5441499325153	612.5441499325153
612.5441499325153	612.5441499325153	612.5441499325153	612.5441499325153	612.5441499325153	612.5441499325153	612.5441499325153	612.5441499325153	612.5441499325153	612.5441499325153	612.5441499325153	612.5441499325153	612.5441499325153	612.5441499325153	612.5441499325153	612.5441499325153	612.5441499325153	612.5441499325153	612.5441499325153	612.5441499325153	612.5441499325153	612.5441499325153	612.5441499325153	612.5441499325153	612.5441499325153	612.5441499325153	612.5441499325153	612.5441499325153	612.5441499325153	612.5441499325153
612.5441499325153	612.5441499325153	612.5441499325153	612.5441499325153	612.5441499325153	612.5441499325153	612.5441499325153	612.5441499325153	612.5441499325153	612.5441499325153	612.5441499325153	612.5441499325153	612.5441499325153	612.5441499325153	612.5441499325153	612.5441499325153	612.5441499325153	612.5441499325153	612.5441499325153	612.5441499325153	612.5441499325153	612.5441499325153	612.5441499325153	612.5441499325153	612.5441499325153	612.5441499325153	612.5441499325153	612.5441499325153	612.5441499325153	612.5441499325153
612.5441499325153	612.5441499325153	612.5441499325153	612.5441499325153	612.5441499325153	612.5441499325153	612.5441499325153	612.5441499325153	612.5441499325153	612.5441499325153	612.5441499325153	612.5441499325153	612.5441499325153	612.5441499325153	612.5441499325153	612.5441499325153	612.5441499325153	612.5441499325153	612.5441499325153	612.5441499325153	612.5441499325153	612.5441499325153	612.5441499325153	612.5441499325153	612.5441499325153	612.5441499325153	612.5441499325153	612.5441499325153	612.5441499325153	612.5441499325153
612.5441499325153	612.5441499325153	612.5441499325153	612.5441499325153	612.5441499325153	612.5441499325153	612.5441499325153	612.5441499325153	612.5441499325153	612.5441499325153	612.5441499325153	612.5441499325153	612.5441499325153	612.5441499325153	612.5441499325153	612.5441499325153	612.5441499325153	612.5441499325153	612.5441499325153	612.5441499325153	612.5441499325153	612.5441499325153	612.5441499325153	612.5441499325153	612.5441499325153	612.5441499325153	612.5441499325153	612.5441499325153	612.5441499325153	612.5441499325153
612.5441499325153	612.5441499325153	612.5441499325153	612.5441499325153	612.5441499325153	612.5441499325153	612.5441499325153	612.5441499325153	612.5441499325153	612.5441499325153	612.5441499325153	612.5441499325153	612.5441499325153	612.5441499325153	612.5441499325153	612.5441499325153	612.5441499325153	612.5441499325153	612.5441499325153	612.5441499325153	612.5441499325153	612.5441499325153	612.5441499325153	612.5441499325153	612.5441499325153	612.5441499325153	612.5441499325153	612.5441499325153	612.5441499325153	612.5441499325153
612.5441499325153	612.5441499325153	612.5441499325153	612.5441499325153	612.5441499325153	612.5441499325153	612.5441499325153	612.5441499325153	612.5441499325153	612.5441499325153	612.5441499325153	612.5441499325153	612.5441499325153	612.5441499325153	612.5441499325153	612.5441499325153	612.5441499325153	612.5441499325153	612.5441499325153	612.5441499325153	612.5441499325153	612.5441499325153	612.5441499325153	612.5441499325153	612.5441499325153	612.5441499325153	612.5441499325153	612.5441499325153	612.5441499325153	612.5441499325153
612.5441499325153	612.5441499325153	612.5441499325153	612.5441499325153	612.5441499325153	612.5441499325153	612.5441499325153	612.5441499325153	612.5441499325153	612.5441499325153	612.5441499325153	612.5441499325153	612.5441499325153	612.5441499325153	612.5441499325153	612.5441499325153	612.5441499325153	612.5441499325153	612.5441499325153	612.5441499325153	612.5441499325153	612.5441499325153	612.5441499325153	612.5441499325153	612.5441499325153	612.5441499325153	612.5441499325153	612.5441499325153	612.5441499325153	612.5441499325153
612.5441499325153	612.5441499325153	612.5441499325153	612.5441499325153	612.5441499325153	612.5441499325153	612.5441499325153	612.5441499325153	612.5441499325153	612.5441499325153	612.5441499325153	612.5441499325153	612.5441499325153	612.5441499325153	612.5441499325153	612.5441499325153	612.5441499325153	612.5441499325153	612.5441499325153	612.5441499325153	612.5441499325153	612.5441499325153	612.5441499325153	612.5441499325153	612.5441499325153	612.5441499325153	612.5441499325153	612.5441499325153	612.5441499325153	612.5441499325153
612.5441499325153	612.5441499325153	612.5441499325153	612.5441499325153	612.5441499325153	612.5441499325153	612.5441499325153	612.5441499325153	612.5441499325153	612.5441499325153	612.5441499325153	612.5441499325153	612.5441499325153	612.5441499325153	612.5441499325153	612.5441499325153	612.5441499325153	612.5441499325153	612.5441499325153	612.5441499325153	612.5441499325153	612.5441499325153	612.5441499325153	612.5441499325153	612.5441499325153	612.5441499325153	612.5441499325153	612.5441499325153	612.5441499325153	612.5441499325153
612.5441499325153	612.5441499325153	612.5441499325153	612.5441499325153	612.5441499325153	612.5441499325153	612.5441499325153	612.5441499325153	612.5441499325153	612.5441499325153	612.5441499325153	612.5441499325153	612.5441499325153	612.5441499325153	612.5441499325153	612.5441499325153	612.5441499325153	612.5441499325153	612.5441499325153	612.5441499325153	612.5441499325153	612.5441499325153	612.5441499325153	612.5441499325153	612.5441499325153	612.5441499325153	612.5441499325153	612.5441499325153	612.5441499325153	612.5441499325153
612.5441499325153	612.5441499325153	612.5441499325153	612.5441499325153	612.5441499325153	612.5441499325153	612.5441499325153	612.5441499325153	612.5441499325153	612.5441499325153	612.5441499325153	612.5441499325153	612.5441499325153	612.5441499325153	612.5441499325153	612.5441499325153	612.5441499325153	612.5441499325153	612.5441499325153	612.5441499325153	612.5441499325153	612.5441499325153	612.5441499325153	612.5441499325153	612.5441499325153	612.5441499325153	612.5441499325153	612.5441499325153	612.5441499325153	612.5441499325153
612.5441499325153	612.5441499325153	612.5441499325153	612.5441499325153	612.5441499325153	612.5441499325153	612.5441499325153	612.5441499325153	612.5441499325153	612.5441499325153	612.5441499325153	612.5441499325153	612.5441499325153	612.5441499325153	612.5441499325153	612.5441499325153	612.5441499325153	612.5441499325153	612.5441499325153	612.5441499325153	612.5441499325153	612.5441499325153	612.5441499325153	612.5441499325153	612.5441499325153	612.5441499325153	612.5441499325153	612.5441499325153	612.5441499325153	612.5441499325153
612.5441499325153	612.5441499325153	612.5441499325153	612.5441499325153	612.5441499325153	612.5441499325153	612.5441499325153	612.5441499325153	612.5441499325153	612.5441499325153	612.5441499325153	612.5441499325153	612.5441499325153	612.5441499325153	612.5441499325153	612.5441499325153	612.5441499325153	612.5441499325153	612.5441499325153	612.5441499325153	612.5441499325153	612.5441499325153	612.5441499325153	612.5441499325153	612.5441499325153	612.5441499325153	612.5441499325153	612.5441499325153	612.5441499325153	612.5441499325153
612.5441499325153	612.5441499325153	612.5441499325153	612.5441499325153	612.5441499325153	612.5441499325153	612.5441499325153	612.5441499325153	612.5441499325153	612.5441499325153	612.5441499325153	612.5441499325153	612.5441499325153	612.5441499325153	612.5441499325153	612.5441499325153	612.5441499325153	612.5441499325153	612.5441499325153	612.5441499325153	612.5441499325153	612.5441499325153	612.5441499325153	612.5441499325153	612.5441499325153	612.5441499325153	612.5441499325153	612.5441499325153	612.5441499325153	612.5441499325153
612.5441499325153	612.5441499325153	612.5441499325153	612.5441499325153	612.5441499325153	612.5441499325153	612.5441499325153	612.5441499325153	612.5441499325153	612.5441499325153	612.5441499325153	612.5441499325153	612.5441499325153	612.5441499325153	612.5441499325153	612.5441499325153	612.5441499325153	612.5441499325153	612.5441499325153	612.5441499325153	612.5441499325153	612.5441499325153	612.5441499325153	612.5441499325153	612.5441499325153	612.5441499325153	612.5441499325153	612.5441499325153	612.5441499325153	612.5441499325153
612.5441499325153	612.5441499325153	612.5441499325153	612.5441499325153	612.5441499325153	612.5441499325153	612.5441499325153	612.5441499325153	612.5441499325153	612.5441499325153	612.5441499325153	612.5441499325153	612.5441499325153	612.5441499325153	612.5441499325153	612.5441499325153	612.5441499325153	612.5441499325153	612.5441499325153	612.5441499325153	612.5441499325153	612.5441499325153	612.5441499325153	612.5441499325153	612.5441499325153	612.5441499325153	612.5441499325153	612.5441499325153	612.5441499325153	612.5441499325153
612.5441499325153	612.5441499325153	612.5441499325153	612.5441499325153	612.5441499325153	612.5441499325153	612.5441499325153	612.5441499325153	612.5441499325153	612.5441499325153	612.5441499325153	612.5441499325153	612.5441499325153	612.5441499325153	612.5441499325153	612.5441499325153	612.5441499325153	612.5441499325153	612.5441499325153	612.5441499325153	612.5441499325153	612.5441499325153	612.5441499325153	612.5441499325153	612.5441499325153	612.5441499325153	612.5441499325153	612.5441499325153	612.5441499325153	612.5441499325153
612.5441499325153	612.5441499325153	612.5441499325153	612.5441499325153	612.5441499325153	612.5441499325153	612.5441499325153	612.5441499325153	612.5441499325153	612.5441499325153	612.5441499325153	612.5441499325153	612.5441499325153	612.5441499325153	612.5441499325153	612.5441499325153	612.5441499325153	612.5441499325153	612.5441499325153	612.5441499325153	612.5441499325153	612.5441499325153	612.5441499325153	612.5441499325153	612.5441499325153	612.5441499325153	612.5441499325153	612.5441499325153	612.5441499325153	612.5441499325153
612.5441499325153	612.5441499325153	612.5441499325153	612.5441499325153	612.5441499325153	612.5441499325153	612.5441499325153	612.5441499325153	612.5441499325153	612.5441499325153	612.5441499325153	612.5441499325153	612.5441499325153	612.5441499325153	612.5441499325153	612.5441499325153	612.5441499325153	612.5441499325153	612.5441499325153	612.5441499325153	612.5441499325153	612.5441499325153	612.5441499325153	612.5441499325153	612.5441499325153	612.5441499325153	612.5441499325153	612.5441499325153	612.5441499325153	612.5441499325153
612.5441499325153	612.5441499325153	612.5441499325153	612.5441499325153	612.5441499325153	612.5441499325153	612.5441499325153	612.5441499325153	612.5441499325153	612.5441499325153	612.5441499325153	612.5441499325153	612.5441499325153	612.5441499325153	612.5441499325153	612.5441499325153	612.5441499325153	612.5441499325153	612.5441499325153	612.5441499325153	612.5441499325153	612.5441499325153	612.5441499325153	612.5441499325153	612.5441499325153	612.5441499325153	612.5441499325153	612.5441499325153	612.5441499325153	612.5441499325153
612.5441499325153	612.5441499325153	612.5441499325153	612.5441499325153	612.5441499325153	612.5441499325153	612.5441499325153	612.5441499325153	612.5441499325153	612.5441499325153	612.5441499325153	612.5441499325153	612.5441499325153	612.5441499325153	612.5441499325153	612.5441499325153	612.5441499325153	612.5441499325153	612.5441499325153	612.5441499325153	612.5441499325153	612.5441499325153	612.5441499325153	612.5441499325153	612.5441499325153	612.5441499325153	612.5441499325153	612.5441499325153	612.5441499325153	612.5441499325153
612.5441499325153	612.5441499325153	612.5441499325153	612.5441499325153	612.5441499325153	612.5441499325153	612.5441499325153	612.5441499325153	612.5441499325153	612.5441499325153	612.5441499325153	612.5441499325153	612.5441499325153	612.5441499325153	612.5441499325153	612.5441499325153	612.5441499325153	612.5441499325153	612.5441499325153	612.5441499325153	612.5441499325153	612.5441499325153	612.5441499325153	612.5441499325153	612.5441499325153	612.5441499325153	612.5441499325153	612.5441499325153	612.5441499325153	612.5441499325153
612.5441499325153	612.5441499325153	612.5441499325153	612.5441499325153	612.5441499325153	612.5441499325153	612.5441499325153	612.5441499325153	612.5441499325153	612.5441499325153	612.5441499325153	612.5441499325153	612.5441499325153	612.5441499325153	612.5441499325153	612.5441499325153	612.5441499325153	612.5441499325153	612.5441499325153	612.5441499325153	612.5441499325153	612.5441499325153	612.5441499325153	612.5441499325153	612.5441499325153	612.5441499325153	612.5441499325153	612.5441499325153	612.5441499325153	612.5441499325153
612.5441499325153	612.5441499325153	612.5441499325153	612.5441499325153	612.5441499325153	612.5441499325153	612.5441499325153	612.5441499325153	612.5441499325153	612.5441499325153	612.5441499325153	612.5441499325153	612.5441499325153	612.5441499325153	612.5441499325153	612.5441499325153	612.5441499325153	612.5441499325153	612.5441499325153	612.5441499325153	612.5441499325153	612.5441499325153	612.5441499325153	612.5441499325153	612.5441499325153	612.5441499325153	612.5441499325153	612.5441499325153	612.5441499325153	612.5441499325153
612.5441499325153	612.5441499325153	612.5441499325153	612.5441499325153	612.5441499325153	612.5441499325153	612.5441499325153	612.5441499325153	612.5441499325153	612.5441499325153	612.5441499325153	612.5441499325153	612.5441499325153	612.5441499325153	612.5441499325153	612.5441499325153	612.5441499325153	612.5441499325153	612.5441499325153	612.5441499325153	612.5441499325153	612.5441499325153	612.5441499325153	612.5441499325153	612.5441499325153	612.5441499325153	612.5441499325153	612.5441499325153	612.5441499325153	612.5441499325153
612.5441499325153	612.5441499325153	612.5441499325153	612.5441499325153	612.5441499325153	612.5441499325153	612.5441499325153	612.5441499325153	612.5441499325153	612.5441499325153	612.5441499325153	612.5441499325153	612.5441499325153	612.5441499325153	612.5441499325153	612.5441499325153	612.5441499325153	612.5441499325153	612.5441499325153	612.5441499325153	612.5441499325153	612.5441499325153	612.5441499325153	612.5441499325153	612.5441499325153	612.5441499325153	612.5441499325153	612.5441499325153	612.5441499325153	612.5441499325153
612.5441499325153	612.5441499325153	612.5441499325153	612.5441499325153	612.5441499325153	612.5441499325153	612.5441499325153	612.5441499325153	612.5441499325153	612.5441499325153	612.5441499325153	612.5441499325153	612.5441499325153	612.5441499325153	612.5441499325153	612.5441499325153	612.5441499325153	612.5441499325153	612.5441499325153	612.5441499325153	612.5441499325153	612.5441499325153	612.5441499325153	612.5441499325153	612.5441499325153	612.5441499325153	612.5441499325153	612.5441499325153	612.5441499325153	612.5441499325153
612.5441499325153	612.5441499325153	612.5441499325153	612.5441499325153	612.5441499325153	612.5441499325153	612.5441499325153	612.5441499325153	612.5441499325153	612.5441499325153	612.5441499325153	612.5441499325153	612.5441499325153	612.5441499325153	612.5441499325153	612.5441499325153	612.5441499325153	612.5441499325153	612.5441499325153	612.5441499325153	612.5441499325153	612.5441499325153	612.5441499325153	612.5441499325153	612.5441499325153	612.5441499325153	612.5441499325153	612.5441499325153	612.5441499325153	612.5441499325153
612.5441499325153	612.5441499325153	612.5441499325153	612.5441499325153	612.5441499325153	612.5441499325153	612.5441499325153	612.5441499325153	612.5441499325153	612.5441499325153	612.5441499325153	612.5441499325153	612.5441499325153	612.5441499325153	612.5441499325153	612.5441499325153	612.5441499325153	612.5441499325153	612.5441499325153	612.5441499325153	612.5441499325153	612.5441499325153	612.5441499325153	612.5441499325153	612.5441499325153	612.5441499325153	612.5441499325153	612.5441499325153	612.5441499325153	612.5441499325153
612.5441499325153	612.5441499325153	612.5441499325153	612.5441499325153	612.5441499325153	612.5441499325153	612.5441499325153	612.5441499325153	612.5441499325153	612.5441499325153	612.5441499325153	612.5441499325153	612.5441499325153	612.5441499325153	612.5441499325153	612.5441499325153	612.5441499325153	612.5441499325153	612.5441499325153	612.5441499325153	612.5441499325153	612.5441499325153	612.5441499325153	612.5441499325153	612.5441499325153	612.5441499325153	612.5441499325153	612.5441499325153	612.5441499325153	612.5441499325153
612.5441499325153	612.5441499325153	612.5441499325153	612.5441499325153	612.5441499325153	612.5441499325153	612.5441499325153	612.5441499325153	612.5441499325153	612.5441499325153	612.5441499325153	612.5441499325153	612.5441499325153	612.5441499325153	612.5441499325153	612.5441499325153	612.5441499325153	612.5441499325153	612.5441499325153	612.5441499325153	612.5441499325153	612.5441499325153	612.5441499325153	612.5441499325153	612.5441499325153	612.5441499325153	612.5441499325153	612.5441499325153	612.5441499325153	612.5441499325153
612.5441499325153	612.5441499325153	612.5441499325153	612.5441499325153	612.5441499325153	612.5441499325153	612.5441499325153	612.5441499325153	612.5441499325153	612.5441499325153	612.5441499325153	612.5441499325153	612.5441499325153	612.5441499325153	612.5441499325153	612.5441499325153	612.5441499325153	612.5441499325153	612.5441499325153	612.5441499325153	612.5441499325153	612.5441499325153	612.5441499325153	612.5441499325153	612.5441499325153	612.5441499325153	612.5441499325153	612.5441499325153	612.5441499325153	612.5441499325153
612.5441499325153	612.5441499325153	612.5441499325153	612.5441499325153	612.5441499325153	612.5441499325153	612.5441499325153	612.5441499325153	612.5441499325153	612.5441499325153	612.5441499325153	612.5441499325153	612.5441499325153	612.5441499325153	612.5441499325153	612.5441499325153	612.5441499325153	612.5441499325153	612.5441499325153	612.5441499325153	612.5441499325153	612.5441499325153	612.5441499325153	612.5441499325153	612.5441499325153	612.5441499325153	612.5441499325153	612.5441499325153	612.5441499325153	612.5441499325153
612.5441499325153	612.5441499325153	612.5441499325153	612.5441499325153	612.5441499325153	612.5441499325153	612.5441499325153	612.5441499325153	612.5441499325153	612.5441499325153	612.5441499325153	612.5441499325153	612.5441499325153	612.5441499325153	612.5441499325153	612.5441499325153	612.5441499325153	612.5441499325153	612.5441499325153	612.5441499325153	612.5441499325153	612.5441499325153	612.5441499325153	612.5441499325153	612.5441499325153	612.5441499325153	612.5441499325153	612.5441499325153	612.5441499325153	612.5441499325153
612.5441499325153	612.5441499325153	612.5441499325153	612.5441499325153	612.5441499325153	612.5441499325153	612.5441499325153	612.5441499325153	612.5441499325153	612.5441499325153	612.5441499325153	612.5441499325153	612.5441499325153	612.5441499325153	612.5441499325153	612.5441499325153	612.5441499325153	612.5441499325153	612.5441499325153	612.5441499325153	612.5441499325153	612.5441499325153	612.5441499325153	612.5441499325153	612.5441499325153	612.5441499325153	612.5441499325153	612.5441499325153	612.5441499325153	612.5441499325153
612.5441499325153	612.5441499325153	612.5441499325153	612.5441499325153	612.5441499325153	612.5441499325153	612.5441499325153	612.5441499325153	612.5441499325153	612.5441499325153	612.5441499325153	612.5441499325153	612.5441499325153	612.5441499325153	612.5441499325153	612.5441499325153	612.5441499325153	612.5441499325153	612.5441499325153	612.5441499325153	612.5441499325153	612.5441499325153	612.5441499325153	612.5441499325153	612.5441499325153	612.5441499325153	612.5441499325153	612.5441499325153	612.5441499325153	612.5441499325153
612.5441499325153	612.5441499325153	612.5441499325153	612.5441499325153	612.5441499325153	612.5441499325153	612.5441499325153	612.5441499325153	612.5441499325153	612.5441499325153	612.5441499325153	612.5441499325153	612.5441499325153	612.5441499325153	612.5441499325153	612.5441499325153	612.5441499325153	612.5441499325153	612.5441499325153	612.5441499325153	612.5441499325153	612.5441499325153	612.5441499325153	612.5441499325153	612.5441499325153	612.5441499325153	612.5441499325153	612.5441499325153	612.5441499325153	612.5441499325153
612.5441499325153	612.5441499325153	612.5441499325153	612.5441499325153	612.5441499325153	612.5441499325153	612.5441499325153	612.5441499325153	612.5441499325153	612.5441499325153	612.5441499325153	612.5441499325153	612.5441499325153	612.5441499325153	612.5441499325153	612.5441499325153	612.5441499325153	612.5441499325153	612.5441499325153	612.5441499325153	612.5441499325153	612.5441499325153	612.5441499325153	612.5441499325153	612.5441499325153	612.5441499325153	612.5441499325153	612.5441499325153	612.5441499325153	612.5441499325153
612.5441499325153	612.5441499325153	612.5441499325153	612.5441499325153	612.5441499325153	612.5441499325153	612.5441499325153	612.5441499325153	612.5441499325153	612.5441499325153	612.5441499325153	612.5441499325153	612.5441499325153	612.5441499325153	612.5441499325153	612.5441499325153	612.5441499325153	612.5441499325153	612.5441499325153	612.5441499325153	612.5441499325153	612.5441499325153	612.5441499325153	612.5441499325153	612.5441499325153	612.5441499325153	612.5441499325153	612.5441499325153	612.5441499325153	612.5441499325153
612.5441499325153	612.5441499325153	612.5441499325153	612.5441499325153	612.5441499325153	612.5441499325153	612.5441499325153	612.5441499325153	612.5441499325153	612.5441499325153	612.5441499325153	612.5441499325153	612.5441499325153	612.5441499325153	612.5441499325153	612.5441499325153	612.5441499325153	612.5441499325153	612.5441499325153	612.5441499325153	612.5441499325153	612.5441499325153	612.5441499325153	612.5441499325153	612.5441499325153	612.5441499325153	612.5441499325153	612.5441499325153	612.5441499325153	612.5441499325153
612.5441499325153	612.5441499325153	612.5441499325153	612.5441499325153	612.5441499325153	612.5441499325153	612.5441499325153	612.5441499325153	612.5441499325153	612.5441499325153	612.5441499325153	612.5441499325153	612.5441499325153	612.5441499325153	612.5441499325153	612.5441499325153	612.5441499325153	612.5441499325153	612.5441499325153	612.5441499325153	612.5441499325153	612.5441499325153	612.5441499325153	612.5441499325153	612.5441499325153	612.5441499325153	612.5441499325153	612.5441499325153	612.5441499325153	612.5441499325153
612.5441499325153	612.5441499325153	612.5441499325153	612.5441499325153	612.5441499325153	612.5441499325153	612.5441499325153	612.5441499325153	612.5441499325153	612.5441499325153	612.5441499325153	612.5441499325153	612.5441499325153	612.5441499325153	612.5441499325153	612.5441499325153	612.5441499325153	612.5441499325153	612.5441499325153	612.5441499325153	612.5441499325153	612.5441499325153	612.5441499325153	612.5441499325153	612.5441499325153	612.5441499325153	612.5441499325153	612.5441499325153	612.5441499325153	612.5441499325153
612.5441499325153	612.5441499325153	612.5441499325153	612.5441499325153	612.5441499325153	612.5441499325153	612.5441499325153	612.5441499325153	612.5441499325153	612.5441499325153	612.5441499325153	612.5441499325153	612.5441499325153	612.5441499325153	612.5441499325153	612.5441499325153	612.5441499325153	612.5441499325153	612.5441499325153	612.5441499325153	612.5441499325153	612.5441499325153	612.5441499325153	612.5441499325153	612.5441499325153	612.5441499325153	612.5441499325153	612.5441499325153	612.5441499325153	612.5441499325153
612.5441499325153	612.5441499325153	612.5441499325153	612.5441499325153	612.5441499325153	612.5441499325153	612.5441499325153	612.5441499325153	612.5441499325153	612.5441499325153	612.5441499325153	612.5441499325153	612.5441499325153	612.5441499325153	612.5441499325153	612.5441499325153	612.5441499325153	612.5441499325153	612.5441499325153	612.5441499325153	612.5441499325153	612.5441499325153	612.5441499325153	612.5441499325153	612.5441499325153	612.5441499325153	612.5441499325153	612.5441499325153	612.5441499325153	612.5441499325153
612.5441499325153	612.5441499325153	612.5441499325153	612.5441499325153	612.5441499325153	612.5441499325153	612.5441499325153	612.5441499325153	612.5441499325153	612.5441499325153	612.5441499325153	612.5441499325153	612.5441499325153	612.5441499325153	612.5441499325153	612.5441499325153	612.5441499325153	612.5441499325153	612.5441499325153	612.5441499325153	612.5441499325153	612.5441499325153	612.5441499325153	612.5441499325153	612.5441499325153	612.5441499325153	612.5441499325153	612.5441499325153	612.5441499325153	612.5441499325153
612.5441499325153	612.5441499325153	612.5441499325153	612.5441499325153	612.5441499325153	612.5441499325153	612.5441499325153	612.5441499325153	612.5441499325153	612.5441499325153	612.5441499325153	612.5441499325153	612.5441499325153	612.5441499325153	612.5441499325153	612.5441499325153	612.5441499325153	612.5441499325153	612.5441499325153	612.5441499325153	612.5441499325153	612.5441499325153	612.5441499325153	612.5441499325153	612.5441499325153	612.5441499325153	612.5441499325153	612.5441499325153	612.5441499325153	612.5441499325153
612.5441499325153	612.5441499325153	612.5441499325153	612.5441499325153	612.5441499325153	612.5441499325153	612.5441499325153	612.5441499325153	612.5441499325153	612.5441499325153	612.5441499325153	612.5441499325153	612.5441499325153	612.5441499325153	612.5441499325153	612.5441499325153	612.5441499325153	612.5441499325153	612.5441499325153	612.5441499325153	612.5441499325153	612.5441499325153	612.5441499325153	612.5441499325153	612.5441499325153	612.5441499325153	612.5441499325153	612.5441499325153	612.5441499325153	612.5441499325153
612.5441499325153	612.5441499325153	612.5441499325153	612.5441499325153	612.5441499325153	612.5441499325153	612.5441499325153	612.5441499325153	612.5441499325153	612.5441499325153	612.5441499325153	612.5441499325153	612.5441499325153	612.5441499325153	612.5441499325153	612.5441499325153	612.5441499325153	612.5441499325153	612.5441499325153	612.5441499325153	612.5441499325153	612.5441499325153	612.5441499325153	612.5441499325153	612.5441499325153	612.5441499325153	612.5441499325153	612.5441499325153	612.5441499325153	612.5441499325153
612.5441499325153	612.5441499325153	612.5441499325153	612.5441499325153	612.5441499325153	612.5441499325153	612.5441499325153	612.5441499325153	612.5441499325153	612.5441499325153	612.5441499325153	612.5441499325153	612.5441499325153	612.5441499325153	612.5441499325153	612.5441499325153	612.5441499325153	612.5441499325153	612.5441499325153	612.5441499325153	612.5441499325153	612.5441499325153	612.5441499325153	612.5441499325153	612.5441499325153	612.5441499325153	612.5441499325153	612.5441499325153	612.5441499325153	612.5441499325153
612.5441499325153	612.5441499325153	612.5441499325153	612.5441499325153	612.5441499325153	612.5441499325153	612.5441499325153	612.5441499325153	612.5441499325153	612.5441499325153	612.5441499325153	612.5441499325153	612.5441499325153	612.5441499325153	612.5441499325153	612.5441499325153	612.5441499325153	612.5441499325153	612.5441499325153	612.5441499325153	612.5441499325153	612.5441499325153	612.5441499325153	612.5441499325153	612.5441499325153	612.5441499325153	612.5441499325153	612.5441499325153	612.5441499325153	612.5441499325153
612.5441499325153	612.5441499325153	612.5441499325153	612.5441499325153	612.5441499325153	612.5441499325153	612.5441499325153	612.5441499325153	612.5441499325153	612.5441499325153	612.5441499325153	612.5441499325153	612.5441499325153	612.5441499325153	612.5441499325153	612.5441499325153	612.5441499325153	612.5441499325153	612.5441499325153	612.5441499325153	612.5441499325153	612.5441499325153	612.5441499325153	612.5441499325153	612.5441499325153	612.5441499325153	612.5441499325153	612.5441499325153	612.5441499325153	612.5441499325153
612.5441499325153	612.5441499325153	612.5441499325153	612.5441499325153	612.5441499325153	612.5441499325153	612.5441499325153	612.5441499325153	612.5441499325153	612.5441499325153	612.5441499325153	612.5441499325153	612.5441499325153	612.5441499325153	612.5441499325153	612.5441499325153	612.5441499325153	612.5441499325153	612.5441499325153	612.5441499325153	612.5441499325153	612.5441499325153	612.5441499325153	612.5441499325153	612.5441499325153	612.5441499325153	612.5441499325153	612.5441499325153	612.5441499325153	612.5441499325153
612.5441499325153	612.5441499325153	612.5441499325153	612.5441499325153	612.5441499325153	612.5441499325153	612.5441499325153	612.5441499325153	612.5441499325153	612.5441499325153	612.5441499325153	612.5441499325153	612.5441499325153	612.5441499325153	612.5441499325153	612.5441499325153	612.5441499325153	612.5441499325153	612.5441499325153	612.5441499325153	612.5441499325153	612.5441499325153	612.5441499325153	612.5441499325153	612.5441499325153	612.5441499325153	612.5441499325153	612.5441499325153	612.5441499325153	612.5441499325153
612.5441499325153	612.5441499325153	612.5441499325153	612.5441499325153	612.5441499325153	612.5441499325153	612.5441499325153	612.5441499325153	612.5441499325153	612.5441499325153	612.5441499325153	612.5441499325153	612.5441499325153	612.5441499325153	612.5441499325153	612.5441499325153	612.5441499325153	612.5441499325153	612.5441499325153	612.5441499325153	612.5441499325153	612.5441499325153	612.5441499325153	612.5441499325153	612.5441499325153	612.5441499325153	612.5441499325153	612.5441499325153	612.5441499325153	612.5441499325153
612.5441499325153	612.5441499325153	612.5441499325153	612.5441499325153	612.5441499325153	612.5441499325153	612.5441499325153	612.5441499325153	612.5441499325153	612.5441499325153	612.5441499325153	612.5441499325153	612.5441499325153	612.5441499325153	612.5441499325153	612.5441499325153	612.5441499325153	612.5441499325153	612.5441499325153	612.5441499325153	612.5441499325153	612.5441499325153	612.5441499325153	612.5441499325153	612.5441499325153	612.5441499325153	612.5441499325153	612.5441499325153	612.5441499325153	612.5441499325153
612.5441499325153	612.5441499325153	612.5441499325153	612.5441499325153	612.5441499325153	612.5441499325153	612.5441499325153	612.5441499325153	612.5441499325153	612.5441499325153	612.5441499325153	612.5441499325153	612.5441499325153	612.5441499325153	612.5441499325153	612.5441499325153	612.5441499325153	612.5441499325153	612.5441499325153	612.5441499325153	612.5441499325153	612.5441499325153	612.5441499325153	612.5441499325153	612.5441499325153	612.5441499325153	612.5441499325153	612.5441499325153	612.5441499325153	612.5441499325153
612.5441499325153	612.5441499325153	612.5441499325153	612.5441499325153	612.5441499325153	612.5441499325153	612.5441499325153	612.5441499325153	612.5441499325153	612.5441499325153	612.5441499325153	612.5441499325153	612.5441499325153	612.5441499325153	612.5441499325153	612.5441499325153	612.5441499325153	612.5441499325153	612.5441499325153	612.5441499325153	612.5441499325153	612.5441499325153	612.5441499325153	612.5441499325153	612.5441499325153	612.5441499325153	612.5441499325153	612.5441499325153	612.5441499325153	612.5441499325153
612.5441499325153	612.5441499325153	612.5441499325153	612.5441499325153	612.5441499325153	612.5441499325153	612.5441499325153	612.5441499325153	612.5441499325153	612.5441499325153	612.5441499325153	612.5441499325153	612.5441499325153	612.5441499325153	612.5441499325153	612.5441499325153	612.5441499325153	612.5441499325153	612.5441499325153	612.5441499325153	612.5441499325153	612.5441499325153	612.5441499325153	612.5441499325153	612.5441499325153	612.5441499325153	612.5441499325153	612.5441499325153	612.5441499325153	612.5441499325153
612.5441499325153	612.5441499325153	612.5441499325153	612.5441499325153	612.5441499325153	612.5441499325153	612.5441499325153	612.5441499325153	612.5441499325153	612.5441499325153	612.5441499325153	612.5441499325153	612.5441499325153	612.5441499325153	612.5441499325153	612.5441499325153	612.5441499325153	612.5441499325153	612.5441499325153	612.5441499325153	612.5441499325153	612.5441499325153	612.5441499325153	612.5441499325153	612.5441499325153	612.5441499325153	612.5441499325153	612.5441499325153	612.5441499325153	612.5441499325153
612.5441499325153	612.5441499325153	612.5441499325153	612.5441499325153	612.5441499325153	612.5441499325153	612.5441499325153	612.5441499325153	612.5441499325153	612.5441499325153	612.5441499325153	612.5441499325153	612.5441499325153	612.5441499325153	612.5441499325153	612.5441499325153	612.5441499325153	612.5441499325153	612.5441499325153	612.5441499325153	612.5441499325153	612.5441499325153	612.5441499325153	612.5441499325153	612.5441499325153	612.5441499325153	612.5441499325153	612.5441499325153	612.5441499325153	612.5441499325153
612.5441499325153	612.5441499325153	612.5441499325153	612.5441499325153	612.5441499325153	612.5441499325153	612.5441499325153	612.5441499325153	612.5441499325153	612.5441499325153	612.5441499325153	612.5441499325153	612.5441499325153	612.5441499325153	612.5441499325153	612.5441499325153	612.5441499325153	612.5441499325153	612.5441499325153	612.5441499325153	612.5441499325153	612.5441499325153	612.5441499325153	612.5441499325153	612.5441499325153	612.5441499325153	612.5441499325153	612.5441499325153	612.5441499325153	612.5441499325153
612.5441499325153	612.5441499325153	612.5441499325153	612.5441499325153	612.5441499325153	612.5441499325153	612.5441499325153	612.5441499325153	612.5441499325153	612.5441499325153	612.5441499325153	612.5441499325153	612.5441499325153	612.5441499325153	612.5441499325153	612.5441499325153	612.5441499325153	612.5441499325153	612.5441499325153	612.5441499325153	612.5441499325153	612.5441499325153	612.5441499325153	612.5441499325153	612.5441499325153	612.5441499325153	612.5441499325153	612.5441499325153	612.5441499325153	612.5441499325153
612.5441499325153	612.5441499325153	612.5441499325153	612.5441499325153	612.5441499325153	612.5441499325153	612.5441499325153	612.5441499325153	612.5441499325153	612.5441499325153	612.5441499325153	612.5441499325153	612.5441499325153	612.5441499325153	612.5441499325153	612.5441499325153	612.5441499325153	612.5441499325153	612.5441499325153	612.5441499325153	612.5441499325153	612.5441499325153	612.5441499325153	612.5441499325153	612.5441499325153	612.5441499325153	612.5441499325153	612.5441499325153	612.5441499325153	612.5441499325153
612.5441499325153	612.5441499325153	612.5441499325153	612.5441499325153	612.5441499325153	612.5441499325153	612.5441499325153	612.5441499325153	612.5441499325153	612.5441499325153	612.5441499325153	612.5441499325153	612.5441499325153	612.5441499325153	612.5441499325153	612.5441499325153	612.5441499325153	612.5441499325153	612.5441499325153	612.5441499325153	612.5441499325153	612.5441499325153	612.5441499325153	612.5441499325153	612.5441499325153	612.5441499325153	612.5441499325153	612.5441499325153	612.5441499325153	612.5441499325153
612.5441499325153	612.5441499325153	612.5441499325153	612.5441499325153	612.5441499325153	612.5441499325153	612.5441499325153	612.5441499325153	612.5441499325153	612.5441499325153	612.5441499325153	612.5441499325153	612.5441499325153	612.5441499325153	612.5441499325153	612.5441499325153	612.5441499325153	612.5441499325153	612.5441499325153	612.5441499325153	612.5441499325153	612.5441499325153	612.5441499325153	612.5441499325153	612.5441499325153	612.5441499325153	612.5441499325153	612.5441499325153	612.5441499325153	612.5441499325153
612.5441499325153	612.5441499325153	612.5441499325153	612.5441499325153	612.5441499325153	612.5441499325153	612.5441499325153	612.5441499325153	612.5441499325153	612.5441499325153	612.5441499325153	612.5441499325153	612.5441499325153	612.5441499325153	612.5441499325153	612.5441499325153	612.5441499325153	612.5441499325153	612.5441499325153	612.5441499325153	612.5441499325153	612.5441499325153	612.5441499325153	612.5441499325153	612.5441499325153	612.5441499325153	612.5441499325153	612.5441499325153	612.5441499325153	612.5441499325153
612.5441499325153	612.5441499325153	612.5441499325153	612.5441499325153	612.5441499325153	612.5441499325153	612.5441499325153	612.5441499325153	612.5441499325153	612.5441499325153	612.5441499325153	612.5441499325153	612.5441499325153	612.5441499325153	612.5441499325153	612.5441499325153	612.5441499325153	612.5441499325153	612.5441499325153	612.5441499325153	612.5441499325153	612.5441499325153	612.5441499325153	612.5441499325153	612.5441499325153	612.5441499325153	612.5441499325153	612.5441499325153	612.5441499325153	612.5441499325153
612.5441499325153	612.5441499325153	612.5441499325153	612.5441499325153	612.5441499325153	612.5441499325153	612.5441499325153	612.5441499325153	612.5441499325153	612.5441499325153	612.5441499325153	612.5441499325153	612.5441499325153	612.5441499325153	612.5441499325153	612.5441499325153	612.5441499325153	612.5441499325153	612.5441499325153	612.5441499325153	612.5441499325153	612.5441499325153	612.5441499325153	612.5441499325153	612.5441499325153	612.5441499325153	612.5441499325153	612.5441499325153	612.5441499325153	612.5441499325153
612.5441499325153	612.5441499325153	612.5441499325153	612.5441499325153	612.5441499325153	612.5441499325153	612.5441499325153	612.5441499325153	612.5441499325153	612.5441499325153	612.5441499325153	612.5441499325153	612.5441499325153	612.5441499325153	612.5441499325153	612.5441499325153	612.5441499325153	612.5441499325153	612.5441499325153	612.5441499325153	612.5441499325153	612.5441499325153	612.5441499325153	612.5441499325153	612.5441499325153	612.5441499325153	612.5441499325153	612.5441499325153	612.5441499325153	612.5441499325153
612.5441499325153	612.5441499325153	612.5441499325153	612.5441499325153	612.5441499325153	612.5441499325153	612.5441499325153	612.5441499325153	612.5441499325153	612.5441499325153	612.5441499325153	612.5441499325153	612.5441499325153	612.5441499325153	612.5441499325153	612.5441499325153	612.5441499325153	612.5441499325153	612.5441499325153	612.5441499325153	612.5441499325153	612.5441499325153	612.5441499325153	612.5441499325153	612.5441499325153	612.5441499325153	612.5441499325153	612.5441499325153	612.5441499325153	612.5441499325153
612.5441499325153	612.5441499325153	612.5441499325153	612.5441499325153	612.5441499325153	612.5441499325153	612.5441499325153	612.5441499325153	612.5441499325153	612.5441499325153	612.5441499325153	612.5441499325153	612.5441499325153	612.5441499325153	612.5441499325153	612.5441499325153	612.5441499325153	612.5441499325153	612.5441499325153	612.5441499325153	612.5441499325153	612.5441499325153	612.5441499325153	612.5441499325153	612.5441499325153	612.5441499325153	612.5441499325153	612.5441499325153	612.5441499325153	612.5441499325153
612.5441499325153	612.5441499325153	612.5441499325153	612.5441499325153	612.5441499325153	612.5441499325153	612.5441499325153	612.5441499325153	612.5441499325153	612.5441499325153	612.5441499325153	612.5441499325153	612.5441499325153	612.5441499325153	612.5441499325153	612.5441499325153	612.5441499325153	612.5441499325153	612.5441499325153	612.5441499325153	612.5441499325153	612.5441499325153	612.5441499325153	612.5441499325153	612.5441499325153	612.5441499325153	612.5441499325153	612.5441499325153	612.5441499325153	612.5441499325153
612.5441499325153	612.5441499325153	612.5441499325153	612.5441499325153	612.5441499325153	612.5441499325153	612.5441499325153	612.5441499325153	612.5441499325153	612.5441499325153	612.5441499325153	612.5441499325153	612.5441499325153	612.5441499325153	612.5441499325153	612.5441499325153	612.5441499325153	612.5441499325153	612.5441499325153	612.5441499325153	612.5441499325153	612.5441499325153	612.5441499325153	612.5441499325153	612.5441499325153	612.5441499325153	612.5441499325153	612.5441499325153	612.5441499325153	612.5441499325153
612.5441499325153	612.5441499325153	612.5441499325153	612.5441499325153	612.5441499325153	612.5441499325153	612.5441499325153	612.5441499325153	612.5441499325153	612.5441499325153	612.5441499325153	612.5441499325153	612.5441499325153	612.5441499325153	612.5441499325153	612.5441499325153	612.5441499325153	612.5441499325153	612.5441499325153	612.5441499325153	612.5441499325153	612.5441499325153	612.5441499325153	612.5441499325153	612.5441499325153	612.5441499325153	612.5441499325153	612.5441499325153	612.5441499325153	612.5441499325153
612.5441499325153	612.5441499325153	612.5441499325153	612.5441499325153	612.5441499325153	612.5441499325153	612.5441499325153	612.5441499325153	612.5441499325153	612.5441499325153	612.5441499325153	612.5441499325153	612.5441499325153	612.5441499325153	612.5441499325153	612.5441499325153	612.5441499325153	612.5441499325153	612.5441499325153	612.5441499325153	612.5441499325153	612.5441499325153	612.5441499325153	612.5441499325153	612.5441499325153	612.5441499325153	612.5441499325153	612.5441499325153	612.5441499325153	612.5441499325153
612.5441499325153	612.5441499325153	612.5441499325153	612.5441499325153	612.5441499325153	612.5441499325153	612.5441499325153	612.5441499325153	612.5441499325153	612.5441499325153	612.5441499325153	612.5441499325153	612.5441499325153	612.5441499325153	612.5441499325153	612.5441499325153	612.5441499325153	612.5441499325153	612.5441499325153	612.5441499325153	612.5441499325153	612.5441499325153	612.5441499325153	612.5441499325153	612.5441499325153	612.5441499325153	612.5441499325153	612.5441499325153	612.5441499325153	612.5441499325153
612.5441499325153	612.5441499325153	612.5441499325153	612.5441499325153	612.5441499325153	612.5441499325153	612.5441499325153	612.5441499325153	612.5441499325153	612.5441499325153	612.5441499325153	612.5441499325153	612.5441499325153	612.5441499325153	612.5441499325153	612.5441499325153	612.5441499325153	612.5441499325153	612.5441499325153	612.5441499325153	612.5441499325153	612.5441499325153	612.5441499325153	612.5441499325153	612.5441499325153	612.5441499325153	612.5441499325153	612.5441499325153	612.5441499325153	612.5441499325153
612.5441499325153	612.5441499325153	612.5441499325153	612.5441499325153	612.5441499325153	612.5441499325153	612.5441499325153	612.5441499325153	612.5441499325153	612.5441499325153	612.5441499325153	612.5441499325153	612.5441499325153	612.5441499325153	612.5441499325153	612.5441499325153	612.5441499325153	612.5441499325153	612.5441499325153	612.5441499325153	612.5441499325153	612.5441499325153	612.5441499325153	612.5441499325153	612.5441499325153	612.5441499325153	612.5441499325153	612.5441499325153	612.5441499325153	612.5441499325153
612.5441499325153	612.5441499325153	612.5441499325153	612.5441499325153	612.5441499325153	612.5441499325153	612.5441499325153	612.5441499325153	612.5441499325153	612.5441499325153	612.5441499325153	612.5441499325153	612.5441499325153	612.5441499325153	612.5441499325153	612.5441499325153	612.5441499325153	612.5441499325153	612.5441499325153	612.5441499325153	612.5441499325153	612.5441499325153	612.5441499325153	612.5441499325153	612.5441499325153	612.5441499325153	612.5441499325153	612.5441499325153	612.5441499325153	612.5441499325153
612.5441499325153	612.5441499325153	612.5441499325153	612.5441499325153	612.5441499325153	612.5441499325153	612.5441499325153	612.5441499325153	612.5441499325153	612.5441499325153	612.5441499325153	612.5441499325153	612.5441499325153	612.5441499325153	612.5441499325153	612.5441499325153	612.5441499325153	612.5441499325153	612.5441499325153	612.5441499325153	612.5441499325153	612.5441499325153	612.5441499325153	612.5441499325153	612.5441499325153	612.5441499325153	612.5441499325153	612.5441499325153	612.5441499325153	612.5441499325153
612.5441499325153	612.5441499325153	612.5441499325153	612.5441499325153	612.5441499325153	612.5441499325153	612.5441499325153	612.5441499325153	612.5441499325153	612.5441499325153	612.5441499325153	612.5441499325153	612.5441499325153	612.5441499325153	612.5441499325153	612.5441499325153	612.5441499325153	612.5441499325153	612.5441499325153	612.5441499325153	612.5441499325153	612.5441499325153	612.5441499325153	612.5441499325153	612.5441499325153	612.5441499325153	612.5441499325153	612.5441499325153	612.5441499325153	612.5441499325153
612.5441499325153	612.5441499325153	612.5441499325153	612.5441499325153	612.5441499325153	612.5441499325153	612.5441499325153	612.5441499325153	612.5441499325153	612.5441499325153	612.5441499325153	612.5441499325153	612.5441499325153	612.5441499325153	612.5441499325153	612.5441499325153	612.5441499325153	612.5441499325153	612.5441499325153	612.5441499325153	612.5441499325153	612.5441499325153	612.5441499325153	612.5441499325153	612.5441499325153	612.5441499325153	612.5441499325153	612.5441499325153	612.5441499325153	612.5441499325153
612.5441499325153	612.5441499325153	612.5441499325153	612.5441499325153	612.5441499325153	612.5441499325153	612.5441499325153	612.5441499325153	612.5441499325153	612.5441499325153	612.5441499325153	612.5441499325153	612.5441499325153	612.5441499325153	612.5441499325153	612.5441499325153	612.5441499325153	612.5441499325153	612.5441499325153	612.5441499325153	612.5441499325153	612.5441499325153	612.5441499325153	612.5441499325153	612.5441499325153	612.5441499325153	612.5441499325153	612.5441499325153	612.5441499325153	612.5441499325153
612.5441499325153	612.5441499325153	612.5441499325153	612.5441499325153	612.5441499325153	612.5441499325153	612.5441499325153	612.5441499325153	612.5441499325153	612.5441499325153	612.5441499325153	612.5441499325153	612.5441499325153	612.5441499325153	612.5441499325153	612.5441499325153	612.5441499325153	612.5441499325153	612.5441499325153	612.5441499325153	612.5441499325153	612.5441499325153	612.5441499325153	612.5441499325153	612.5441499325153	612.5441499325153	612.5441499325153	612.5441499325153	612.5441499325153	612.5441499325153
612.5441499325153	612.5441499325153	612.5441499325153	612.5441499325153	612.5441499325153	612.5441499325153	612.5441499325153	612.5441499325153	612.5441499325153	612.5441499325153	612.5441499325153	612.5441499325153	612.5441499325153	612.5441499325153	612.5441499325153	612.5441499325153	612.5441499325153	612.5441499325153	612.5441499325153	612.5441499325153	612.5441499325153	612.5441499325153	612.5441499325153	612.5441499325153	612.5441499325153	612.5441499325153	612.5441499325153	612.5441499325153	612.5441499325153	612.5441499325153
612.5441499325153	612.5441499325153	612.5441499325153	612.5441499325153	612.5441499325153	612.5441499325153	612.5441499325153	612.5441499325153	612.5441499325153	612.5441499325153	612.5441499325153	612.5441499325153	612.5441499325153	612.5441499325153	612.5441499325153	612.5441499325153	612.5441499325153	612.5441499325153	612.5441499325153	612.5441499325153	612.5441499325153	612.5441499325153	612.5441499325153	612.5441499325153	612.5441499325153	612.5441499325153	612.5441499325153	612.5441499325153	612.5441499325153	612.5441499325153
612.5441499325153	612.5441499325153	612.5441499325153	612.5441499325153	612.5441499325153	612.5441499325153	612.5441499325153	612.5441499325153	612.5441499325153	612.5441499325153	612.5441499325153	612.5441499325153	612.5441499325153	612.5441499325153	612.5441499325153	612.5441499325153	612.5441499325153	612.5441499325153	612.5441499325153	612.5441499325153	612.5441499325153	612.5441499325153	612.5441499325153	612.5441499325153	612.5441499325153	612.5441499325153	612.5441499325153	612.5441499325153	612.5441499325153	612.5441499325153
612.5441499325153	612.5441499325153	612.5441499325153	612.5441499325153	612.5441499325153	612.5441499325153	612.5441499325153	612.5441499325153	612.5441499325153	612.5441499325153	612.5441499325153	612.5441499325153	612.5441499325153	612.5441499325153	612.5441499325153	612.5441499325153	612.5441499325153	612.5441499325153	612.5441499325153	612.5441499325153	612.5441499325153	612.5441499325153	612.5441499325153	612.5441499325153	612.5441499325153	612.5441499325153	612.5441499325153	612.5441499325153	612.5441499325153	612.5441499325153
612.5441499325153	612.5441499325153	612.5441499325153	612.5441499325153	612.5441499325153	612.5441499325153	612.5441499325153	612.5441499325153	612.5441499325153	612.5441499325153	612.5441499325153	612.5441499325153	612.5441499325153	612.5441499325153	612.5441499325153	612.5441499325153	612.5441499325153	612.5441499325153	612.5441499325153	612.5441499325153	612.5441499325153	612.5441499325153	612.5441499325153	612.5441499325153	612.5441499325153	612.5441499325153	612.5441499325153	612.5441499325153	612.5441499325153	612.5441499325153
612.5441499325153	612.5441499325153	612.5441499325153	612.5441499325153	612.5441499325153	612.5441499325153	612.5441499325153	612.5441499325153	612.5441499325153	612.5441499325153	612.5441499325153	612.5441499325153	612.5441499325153	612.5441499325153	612.5441499325153	612.5441499325153	612.5441499325153	612.5441499325153	612.5441499325153	612.5441499325153	612.5441499325153	612.5441499325153	612.5441499325153	612.5441499325153	612.5441499325153	612.5441499325153	612.5441499325153	612.5441499325153	612.5441499325153	612.5441499325153
612.5441499325153	612.5441499325153	612.5441499325153	612.5441499325153	612.5441499325153	612.5441499325153	612.5441499325153	612.5441499325153	612.5441499325153	612.5441499325153	612.5441499325153	612.5441499325153	612.5441499325153	612.5441499325153	612.5441499325153	612.5441499325153	612.5441499325153	612.5441499325153	612.5441499325153	612.5441499325153	612.5441499325153	612.5441499325153	612.5441499325153	612.5441499325153	612.5441499325153	612.5441499325153	612.5441499325153	612.5441499325153	612.5441499325153	612.5441499325153
612.5441499325153	612.5441499325153	612.5441499325153	612.5441499325153	612.5441499325153	612.5441499325153	612.5441499325153	612.5441499325153	612.5441499325153	612.5441499325153	612.5441499325153	612.5441499325153	612.5441499325153	612.5441499325153	612.5441499325153	612.5441499325153	612.5441499325153	612.5441499325153	612.5441499325153	612.5441499325153	612.5441499325153	612.5441499325153	612.5441499325153	612.5441499325153	612.5441499325153	612.5441499325153	612.5441499325153	612.5441499325153	612.5441499325153	612.5441499325153
612.5441499325153	612.5441499325153	612.5441499325153	612.5441499325153	612.5441499325153	612.5441499325153	612.5441499325153	612.5441499325153	612.5441499325153	612.5441499325153	612.5441499325153	612.5441499325153	612.5441499325153	612.5441499325153	612.5441499325153	612.5441499325153	612.5441499325153	612.5441499325153	612.5441499325153	612.5441499325153	612.5441499325153	612.5441499325153	612.5441499325153	612.5441499325153	612.5441499325153	612.5441499325153	612.5441499325153	612.5441499325153	612.5441499325153	612.5441499325153
612.5441499325153	612.5441499325153	612.5441499325153	612.5441499325153	612.5441499325153	612.5441499325153	612.5441499325153	612.5441499325153	612.5441499325153	612.5441499325153	612.5441499325153	612.5441499325153	612.5441499325153	612.5441499325153	612.5441499325153	612.5441499325153	612.5441499325153	612.5441499325153	612.5441499325153	612.5441499325153	612.5441499325153	612.5441499325153	612.5441499325153	612.5441499325153	612.5441499325153	612.5441499325153	612.5441499325153	612.5441499325153	612.5441499325153	612.5441499325153
612.5441499325153	612.5441499325153	612.5441499325153	612.5441499325153	612.5441499325153	612.5441499325153	612.5441499325153	612.5441499325153	612.5441499325153	612.5441499325153	612.5441499325153	612.5441499325153	612.5441499325153	612.5441499325153	612.5441499325153	612.5441499325153	612.5441499325153	612.5441499325153	612.5441499325153	612.5441499325153	612.5441499325153	612.5441499325153	612.5441499325153	612.5441499325153	612.5441499325153	612.5441499325153	612.5441499325153	612.5441499325153	612.5441499325153	612.5441499325153
612.5441499325153	612.5441499325153	612.5441499325153	612.5441499325153	612.5441499325153	612.5441499325153	612.5441499325153	612.5441499325153	612.5441499325153	612.5441499325153	612.5441499325153	612.5441499325153	612.5441499325153	612.5441499325153	612.5441499325153	612.5441499325153	612.5441499325153	612.5441499325153	612.5441499325153	612.5441499325153	612.5441499325153	612.5441499325153	612.5441499325153	612.5441499325153	612.5441499325153	612.5441499325153	612.5441499325153	612.5441499325153	612.5441499325153	612.5441499325153
612.5441499325153	612.5441499325153	612.5441499325153	612.5441499325153	612.5441499325153	612.5441499325153	612.5441499325153	612.5441499325153	612.5441499325153	612.5441499325153	612.5441499325153	612.5441499325153	612.5441499325153	612.5441499325153	612.5441499325153	612.5441499325153	612.5441499325153	612.5441499325153	612.5441499325153	612.5441499325153	612.5441499325153	612.5441499325153	612.5441499325153	612.5441499325153	612.5441499325153	612.5441499325153	612.5441499325153	612.5441499325153	612.5441499325153	612.5441499325153
612.5441499325153	612.5441499325153	612.5441499325153	612.5441499325153	612.5441499325153	612.5441499325153	612.5441499325153	612.5441499325153	612.5441499325153	612.5441499325153	612.5441499325153	612.5441499325153	612.5441499325153	612.5441499325153	612.5441499325153	612.5441499325153	612.5441499325153	612.5441499325153	612.5441499325153	612.5441499325153	612.5441499325153	612.5441499325153	612.5441499325153	612.5441499325153	612.5441499325153	612.5441499325153	612.5441499325153	612.5441499325153	612.5441499325153	612.5441499325153
612.5441499325153	612.5441499325153	612.5441499325153	612.5441499325153	612.5441499325153	612.5441499325153	612.5441499325153	612.5441499325153	612.5441499325153	612.5441499325153	612.5441499325153	612.5441499325153	612.5441499325153	612.5441499325153	612.5441499325153	612.5441499325153	612.5441499325153	612.5441499325153	612.5441499325153	612.5441499325153	612.5441499325153	612.5441499325153	612.5441499325153	612.5441499325153	612.5441499325153	612.5441499325153	612.5441499325153	612.5441499325153	612.5441499325153	612.5441499325153
612.5441499325153	612.5441499325153	612.5441499325153	612.5441499325153	612.5441499325153	612.5441499325153	612.5441499325153	612.5441499325153	612.5441499325153	612.5441499325153	612.5441499325153	612.5441499325153	612.5441499325153	612.5441499325153	612.5441499325153	612.5441499325153	612.5441499325153	612.5441499325153	612.5441499325153	612.5441499325153	612.5441499325153	612.5441499325153	612.5441499325153	612.5441499325153	612.5441499325153	612.5441499325153	612.5441499325153	612.5441499325153	612.5441499325153	612.5441499325153
612.5441499325153	612.5441499325153	612.5441499325153	612.5441499325153	612.5441499325153	612.5441499325153	612.5441499325153	612.5441499325153	612.5441499325153	612.5441499325153	612.5441499325153	612.5441499325153	612.5441499325153	612.5441499325153	612.5441499325153	612.5441499325153	612.5441499325153	612.5441499325153	612.5441499325153	612.5441499325153	612.5441499325153	612.5441499325153	612.5441499325153	612.5441499325153	612.5441499325153	612.5441499325153	612.5441499325153	612.5441499325153	612.5441499325153	612.5441499325153
612.5441499325153	612.5441499325153	612.5441499325153	612.5441499325153	612.5441499325153	612.5441499325153	612.5441499325153	612.5441499325153	612.5441499325153	612.5441499325153	612.5441499325153	612.5441499325153	612.5441499325153	612.5441499325153	612.5441499325153	612.5441499325153	612.5441499325153	612.5441499325153	612.5441499325153	612.5441499325153	612.5441499325153	612.5441499325153	612.5441499325153	612.5441499325153	612.5441499325153	612.5441499325153	612.5441499325153	612.5441499325153	612.5441499325153	612.5441499325153
612.0709124364037	612.0709124364037	612.0709124364037	612.0709124364037	612.0709124364037	612.0709124364037	612.0709124364037	612.0709124364037	612.0709124364037	612.0709124364037	612.0709124364037	612.0709124364037	612.0709124364037	612.0709124364037	612.0709124364037	612.0709124364037	612.0709124364037	612.0709124364037	612.0709124364037	612.0709124364037	612.0709124364037	612.0709124364037	612.0709124364037	612.0709124364037	612.0709124364037	612.0709124364037	612.0709124364037	612.0709124364037	612.0709124364037	612.0709124364037
612.0709124364037	612.0709124364037	612.0709124364037	612.0709124364037	612.0709124364037	612.0709124364037	612.0709124364037	612.0709124364037	612.0709124364037	612.0709124364037	612.0709124364037	612.0709124364037	612.0709124364037	612.0709124364037	612.0709124364037	612.0709124364037	612.0709124364037	612.0709124364037	612.0709124364037	612.0709124364037	612.0709124364037	612.0709124364037	612.0709124364037	612.0709124364037	612.0709124364037	612.0709124364037	612.0709124364037	612.0709124364037	612.0709124364037	612.0709124364037
612.0709124364037	612.0709124364037	612.0709124364037	612.0709124364037	612.0709124364037	612.0709124364037	612.0709124364037	612.0709124364037	612.0709124364037	612.0709124364037	612.0709124364037	612.0709124364037	612.0709124364037	612.0709124364037	612.0709124364037	612.0709124364037	612.0709124364037	612.0709124364037	612.0709124364037	612.0709124364037	612.0709124364037	612.0709124364037	612.0709124364037	612.0709124364037	612.0709124364037	612.0709124364037	612.0709124364037	612.0709124364037	612.0709124364037	612.0709124364037
612.0709124364037	612.0709124364037	612.0709124364037	612.0709124364037	612.0709124364037	612.0709124364037	612.0709124364037	612.0709124364037	612.0709124364037	612.0709124364037	612.0709124364037	612.0709124364037	612.0709124364037	612.0709124364037	612.0709124364037	612.0709124364037	612.0709124364037	612.0709124364037	612.0709124364037	612.0709124364037	612.0709124364037	612.0709124364037	612.0709124364037	612.0709124364037	612.0709124364037	612.0709124364037	612.0709124364037	612.0709124364037	612.0709124364037	612.0709124364037
612.0709124364037	612.0709124364037	612.0709124364037	612.0709124364037	612.0709124364037	612.0709124364037	612.0709124364037	612.0709124364037	612.0709124364037	612.0709124364037	612.0709124364037	612.0709124364037	612.0709124364037	612.0709124364037	612.0709124364037	612.0709124364037	612.0709124364037	612.0709124364037	612.0709124364037	612.0709124364037	612.0709124364037	612.0709124364037	612.0709124364037	612.0709124364037	612.0709124364037	612.0709124364037	612.0709124364037	612.0709124364037	612.0709124364037	612.0709124364037
612.0709124364037	612.0709124364037	612.0709124364037	612.0709124364037	612.0709124364037	612.0709124364037	612.0709124364037	612.0709124364037	612.0709124364037	612.0709124364037	612.0709124364037	612.0709124364037	612.0709124364037	612.0709124364037	612.0709124364037	612.0709124364037	612.0709124364037	612.0709124364037	612.0709124364037	612.0709124364037	612.0709124364037	612.0709124364037	612.0709124364037	612.0709124364037	612.0709124364037	612.0709124364037	612.0709124364037	612.0709124364037	612.0709124364037	612.0709124364037
612.0709124364037	612.0709124364037	612.0709124364037	612.0709124364037	612.0709124364037	612.0709124364037	612.0709124364037	612.0709124364037	612.0709124364037	612.0709124364037	612.0709124364037	612.0709124364037	612.0709124364037	612.0709124364037	612.0709124364037	612.0709124364037	612.0709124364037	612.0709124364037	612.0709124364037	612.0709124364037	612.0709124364037	612.0709124364037	612.0709124364037	612.0709124364037	612.0709124364037	612.0709124364037	612.0709124364037	612.0709124364037	612.0709124364037	612.0709124364037
612.0709124364037	612.0709124364037	612.0709124364037	612.0709124364037	612.0709124364037	612.0709124364037	612.0709124364037	612.0709124364037	612.0709124364037	612.0709124364037	612.0709124364037	612.0709124364037	612.0709124364037	612.0709124364037	612.0709124364037	612.0709124364037	612.0709124364037	612.0709124364037	612.0709124364037	612.0709124364037	612.0709124364037	612.0709124364037	612.0709124364037	612.0709124364037	612.0709124364037	612.0709124364037	612.0709124364037	612.0709124364037	612.0709124364037	612.0709124364037
612.0709124364037	612.0709124364037	612.0709124364037	612.0709124364037	612.0709124364037	612.0709124364037	612.0709124364037	612.0709124364037	612.0709124364037	612.0709124364037	612.0709124364037	612.0709124364037	612.0709124364037	612.0709124364037	612.0709124364037	612.0709124364037	612.0709124364037	612.0709124364037	612.0709124364037	612.0709124364037	612.0709124364037	612.0709124364037	612.0709124364037	612.0709124364037	612.0709124364037	612.0709124364037	612.0709124364037	612.0709124364037	612.0709124364037	612.0709124364037
612.0709124364037	612.0709124364037	612.0709124364037	612.0709124364037	612.0709124364037	612.0709124364037	612.0709124364037	612.0709124364037	612.0709124364037	612.0709124364037	612.0709124364037	612.0709124364037	612.0709124364037	612.0709124364037	612.0709124364037	612.0709124364037	612.0709124364037	612.0709124364037	612.0709124364037	612.0709124364037	612.0709124364037	612.0709124364037	612.0709124364037	612.0709124364037	612.0709124364037	612.0709124364037	612.0709124364037	612.0709124364037	612.0709124364037	612.0709124364037
612.0709124364037	612.0709124364037	612.0709124364037	612.0709124364037	612.0709124364037	612.0709124364037	612.0709124364037	612.0709124364037	612.0709124364037	612.0709124364037	612.0709124364037	612.0709124364037	612.0709124364037	612.0709124364037	612.0709124364037	612.0709124364037	612.0709124364037	612.0709124364037	612.0709124364037	612.0709124364037	612.0709124364037	612.0709124364037	612.0709124364037	612.0709124364037	612.0709124364037	612.0709124364037	612.0709124364037	612.0709124364037	612.0709124364037	612.0709124364037
612.0709124364037	612.0709124364037	612.0709124364037	612.0709124364037	612.0709124364037	612.0709124364037	612.0709124364037	612.0709124364037	612.0709124364037	612.0709124364037	612.0709124364037	612.0709124364037	612.0709124364037	612.0709124364037	612.0709124364037	612.0709124364037	612.0709124364037	612.0709124364037	612.0709124364037	612.0709124364037	612.0709124364037	612.0709124364037	612.0709124364037	612.0709124364037	612.0709124364037	612.0709124364037	612.0709124364037	612.0709124364037	612.0709124364037	612.0709124364037
612.0709124364037	612.0709124364037	612.0709124364037	612.0709124364037	612.0709124364037	612.0709124364037	612.0709124364037	612.0709124364037	612.0709124364037	612.0709124364037	612.0709124364037	612.0709124364037	612.0709124364037	612.0709124364037	612.0709124364037	612.0709124364037	612.0709124364037	612.0709124364037	612.0709124364037	612.0709124364037	612.0709124364037	612.0709124364037	612.0709124364037	612.0709124364037	612.0709124364037	612.0709124364037	612.0709124364037	612.0709124364037	612.0709124364037	612.0709124364037
612.0709124364037	612.0709124364037	612.0709124364037	612.0709124364037	612.0709124364037	612.0709124364037	612.0709124364037	612.0709124364037	612.0709124364037	612.0709124364037	612.0709124364037	612.0709124364037	612.0709124364037	612.0709124364037	612.0709124364037	612.0709124364037	612.0709124364037	612.0709124364037	612.0709124364037	612.0709124364037	612.0709124364037	612.0709124364037	612.0709124364037	612.0709124364037	612.0709124364037	612.0709124364037	612.0709124364037	612.0709124364037	612.0709124364037	612.0709124364037
612.0709124364037	612.0709124364037	612.0709124364037	612.0709124364037	612.0709124364037	612.0709124364037	612.0709124364037	612.0709124364037	612.0709124364037	612.0709124364037	612.0709124364037	612.0709124364037	612.0709124364037	612.0709124364037	612.0709124364037	612.0709124364037	612.0709124364037	612.0709124364037	612.0709124364037	612.0709124364037	612.0709124364037	612.0709124364037	612.0709124364037	612.0709124364037	612.0709124364037	612.0709124364037	612.0709124364037	612.0709124364037	612.0709124364037	612.0709124364037
612.0709124364037	612.0709124364037	612.0709124364037	612.0709124364037	612.0709124364037	612.0709124364037	612.0709124364037	612.0709124364037	612.0709124364037	612.0709124364037	612.0709124364037	612.0709124364037	612.0709124364037	612.0709124364037	612.0709124364037	612.0709124364037	612.0709124364037	612.0709124364037	612.0709124364037	612.0709124364037	612.0709124364037	612.0709124364037	612.0709124364037	612.0709124364037	612.0709124364037	612.0709124364037	612.0709124364037	612.0709124364037	612.0709124364037	612.0709124364037
612.0709124364037	612.0709124364037	612.0709124364037	612.0709124364037	612.0709124364037	612.0709124364037	612.0709124364037	612.0709124364037	612.0709124364037	612.0709124364037	612.0709124364037	612.0709124364037	612.0709124364037	612.0709124364037	612.0709124364037	612.0709124364037	612.0709124364037	612.0709124364037	612.0709124364037	612.0709124364037	612.0709124364037	612.0709124364037	612.0709124364037	612.0709124364037	612.0709124364037	612.0709124364037	612.0709124364037	612.0709124364037	612.0709124364037	612.0709124364037
612.0709124364037	612.0709124364037	612.0709124364037	612.0709124364037	612.0709124364037	612.0709124364037	612.0709124364037	612.0709124364037	612.0709124364037	612.0709124364037	612.0709124364037	612.0709124364037	612.0709124364037	612.0709124364037	612.0709124364037	612.0709124364037	612.0709124364037	612.0709124364037	612.0709124364037	612.0709124364037	612.0709124364037	612.0709124364037	612.0709124364037	612.0709124364037	612.0709124364037	612.0709124364037	612.0709124364037	612.0709124364037	612.0709124364037	612.0709124364037
612.0709124364037	612.0709124364037	612.0709124364037	612.0709124364037	612.0709124364037	612.0709124364037	612.0709124364037	612.0709124364037	612.0709124364037	612.0709124364037	612.0709124364037	612.0709124364037	612.0709124364037	612.0709124364037	612.0709124364037	612.0709124364037	612.0709124364037	612.0709124364037	612.0709124364037	612.0709124364037	612.0709124364037	612.0709124364037	612.0709124364037	612.0709124364037	612.0709124364037	612.0709124364037	612.0709124364037	612.0709124364037	612.0709124364037	612.0709124364037
612.0709124364037	612.0709124364037	612.0709124364037	612.0709124364037	612.0709124364037	612.0709124364037	612.0709124364037	612.0709124364037	612.0709124364037	612.0709124364037	612.0709124364037	612.0709124364037	612.0709124364037	612.0709124364037	612.0709124364037	612.0709124364037	612.0709124364037	612.0709124364037	612.0709124364037	612.0709124364037	612.0709124364037	612.0709124364037	612.0709124364037	612.0709124364037	612.0709124364037	612.0709124364037	612.0709124364037	612.0709124364037	612.0709124364037	612.0709124364037
612.0709124364037	612.0709124364037	612.0709124364037	612.0709124364037	612.0709124364037	612.0709124364037	612.0709124364037	612.0709124364037	612.0709124364037	612.0709124364037	612.0709124364037	612.0709124364037	612.0709124364037	612.0709124364037	612.0709124364037	612.0709124364037	612.0709124364037	612.0709124364037	612.0709124364037	612.0709124364037	612.0709124364037	612.0709124364037	612.0709124364037	612.0709124364037	612.0709124364037	612.0709124364037	612.0709124364037	612.0709124364037	612.0709124364037	612.0709124364037
612.0709124364037	612.0709124364037	612.0709124364037	612.0709124364037	612.0709124364037	612.0709124364037	612.0709124364037	612.0709124364037	612.0709124364037	612.0709124364037	612.0709124364037	612.0709124364037	612.0709124364037	612.0709124364037	612.0709124364037	612.0709124364037	612.0709124364037	612.0709124364037	612.0709124364037	612.0709124364037	612.0709124364037	612.0709124364037	612.0709124364037	612.0709124364037	612.0709124364037	612.0709124364037	612.0709124364037	612.0709124364037	612.0709124364037	612.0709124364037
612.0709124364037	612.0709124364037	612.0709124364037	612.0709124364037	612.0709124364037	612.0709124364037	612.0709124364037	612.0709124364037	612.0709124364037	612.0709124364037	612.0709124364037	612.0709124364037	612.0709124364037	612.0709124364037	612.0709124364037	612.0709124364037	612.0709124364037	612.0709124364037	612.0709124364037	612.0709124364037	612.0709124364037	612.0709124364037	612.0709124364037	612.0709124364037	612.0709124364037	612.0709124364037	612.0709124364037	612.0709124364037	612.0709124364037	612.0709124364037
612.0709124364037	612.0709124364037	612.0709124364037	612.0709124364037	612.0709124364037	612.0709124364037	612.0709124364037	612.0709124364037	612.0709124364037	612.0709124364037	612.0709124364037	612.0709124364037	612.0709124364037	612.0709124364037	612.0709124364037	612.0709124364037	612.0709124364037	612.0709124364037	612.0709124364037	612.0709124364037	612.0709124364037	612.0709124364037	612.0709124364037	612.0709124364037	612.0709124364037	612.0709124364037	612.0709124364037	612.0709124364037	612.0709124364037	612.0709124364037
612.0709124364037	612.0709124364037	612.0709124364037	612.0709124364037	612.0709124364037	612.0709124364037	612.0709124364037	612.0709124364037	612.0709124364037	612.0709124364037	612.0709124364037	612.0709124364037	612.0709124364037	612.0709124364037	612.0709124364037	612.0709124364037	612.0709124364037	612.0709124364037	612.0709124364037	612.0709124364037	612.0709124364037	612.0709124364037	612.0709124364037	612.0709124364037	612.0709124364037	612.0709124364037	612.0709124364037	612.0709124364037	612.0709124364037	612.0709124364037
612.0709124364037	612.0709124364037	612.0709124364037	612.0709124364037	612.0709124364037	612.0709124364037	612.0709124364037	612.0709124364037	612.0709124364037	612.0709124364037	612.0709124364037	612.0709124364037	612.0709124364037	612.0709124364037	612.0709124364037	612.0709124364037	612.0709124364037	612.0709124364037	612.0709124364037	612.0709124364037	612.0709124364037	612.0709124364037	612.0709124364037	612.0709124364037	612.0709124364037	612.0709124364037	612.0709124364037	612.0709124364037	612.0709124364037	612.0709124364037
605.2304465886999	605.2304465886999	605.2304465886999	605.2304465886999	605.2304465886999	605.2304465886999	605.2304465886999	605.2304465886999	605.2304465886999	605.2304465886999	605.2304465886999	605.2304465886999	605.2304465886999	605.2304465886999	605.2304465886999	605.2304465886999	605.2304465886999	605.2304465886999	605.2304465886999	605.2304465886999	605.2304465886999	605.2304465886999	605.2304465886999	605.2304465886999	605.2304465886999	605.2304465886999	605.2304465886999	605.2304465886999	605.2304465886999	605.2304465886999
605.2304465886999	605.2304465886999	605.2304465886999	605.2304465886999	605.2304465886999	605.2304465886999	605.2304465886999	605.2304465886999	605.2304465886999	605.2304465886999	605.2304465886999	605.2304465886999	605.2304465886999	605.2304465886999	605.2304465886999	605.2304465886999	605.2304465886999	605.2304465886999	605.2304465886999	605.2304465886999	605.2304465886999	605.2304465886999	605.2304465886999	605.2304465886999	605.2304465886999	605.2304465886999	605.2304465886999	605.2304465886999	605.2304465886999	605.2304465886999
596.7674757545014	596.7674757545014	596.7674757545014	596.7674757545014	596.7674757545014	596.7674757545014	596.7674757545014	596.7674757545014	596.7674757545014	596.7674757545014	596.7674757545014	596.7674757545014	596.7674757545014	596.7674757545014	596.7674757545014	596.7674757545014	596.7674757545014	596.7674757545014	596.7674757545014	596.7674757545014	596.7674757545014	596.7674757545014	596.7674757545014	596.7674757545014	596.7674757545014	596.7674757545014	596.7674757545014	596.7674757545014	596.7674757545014	596.7674757545014
589.31900816039	589.31900816039	589.31900816039	589.31900816039	589.31900816039	589.31900816039	589.31900816039	589.31900816039	589.31900816039	589.31900816039	589.31900816039	589.31900816039	589.31900816039	589.31900816039	589.31900816039	589.31900816039	589.31900816039	589.31900816039	589.31900816039	589.31900816039	589.31900816039	589.31900816039	589.31900816039	589.31900816039	589.31900816039	589.31900816039	589.31900816039	589.31900816039	589.31900816039	589.31900816039
549.1146840659471	549.1146840659471	549.1146840659471	549.1146840659471	549.1146840659471	549.1146840659471	549.1146840659471	549.1146840659471	549.1146840659471	549.1146840659471	549.1146840659471	549.1146840659471	549.1146840659471	549.1146840659471	549.1146840659471	549.1146840659471	549.1146840659471	549.1146840659471	549.1146840659471	549.1146840659471	549.1146840659471	549.1146840659471	549.1146840659471	549.1146840659471	549.1146840659471	549.1146840659471	549.1146840659471	549.1146840659471	549.1146840659471	549.1146840659471
539.9577730141868	539.9577730141868	539.9577730141868	539.9577730141868	539.9577730141868	539.9577730141868	539.9577730141868	539.9577730141868	539.9577730141868	539.9577730141868	539.9577730141868	539.9577730141868	539.9577730141868	539.9577730141868	539.9577730141868	539.9577730141868	539.9577730141868	539.9577730141868	539.9577730141868	539.9577730141868	539.9577730141868	539.9577730141868	539.9577730141868	539.9577730141868	539.9577730141868	539.9577730141868	539.9577730141868	539.9577730141868	539.9577730141868	539.9577730141868
539.9577730141868	539.9577730141868	539.9577730141868	539.9577730141868	539.9577730141868	539.9577730141868	539.9577730141868	539.9577730141868	539.9577730141868	539.9577730141868	539.9577730141868	539.9577730141868	539.9577730141868	539.9577730141868	539.9577730141868	539.9577730141868	539.9577730141868	539.9577730141868	539.9577730141868	539.9577730141868	539.9577730141868	539.9577730141868	539.9577730141868	539.9577730141868	539.9577730141868	539.9577730141868	539.9577730141868	539.9577730141868	539.9577730141868	539.9577730141868
539.716857459966	539.716857459966	539.716857459966	539.716857459966	539.716857459966	539.716857459966	539.716857459966	539.716857459966	539.716857459966	539.716857459966	539.716857459966	539.716857459966	539.716857459966	539.716857459966	539.716857459966	539.716857459966	539.716857459966	539.716857459966	539.716857459966	539.716857459966	539.716857459966	539.716857459966	539.716857459966	539.716857459966	539.716857459966	539.716857459966	539.716857459966	539.716857459966	539.716857459966	539.716857459966
539.716857459966	539.716857459966	539.716857459966	539.716857459966	539.716857459966	539.716857459966	539.716857459966	539.716857459966	539.716857459966	539.716857459966	539.716857459966	539.716857459966	539.716857459966	539.716857459966	539.716857459966	539.716857459966	539.716857459966	539.716857459966	539.716857459966	539.716857459966	539.716857459966	539.716857459966	539.716857459966	539.716857459966	539.716857459966	539.716857459966	539.716857459966	539.716857459966	539.716857459966	539.716857459966
538.5899072841223	538.5899072841223	538.5899072841223	538.5899072841223	538.5899072841223	538.5899072841223	538.5899072841223	538.5899072841223	538.5899072841223	538.5899072841223	538.5899072841223	538.5899072841223	538.5899072841223	538.5899072841223	538.5899072841223	538.5899072841223	538.5899072841223	538.5899072841223	538.5899072841223	538.5899072841223	538.5899072841223	538.5899072841223	538.5899072841223	538.5899072841223	538.5899072841223	538.5899072841223	538.5899072841223	538.5899072841223	538.5899072841223	538.5899072841223
536.9792285324597	536.9792285324597	536.9792285324597	536.9792285324597	536.9792285324597	536.9792285324597	536.9792285324597	536.9792285324597	536.9792285324597	536.9792285324597	536.9792285324597	536.9792285324597	536.9792285324597	536.9792285324597	536.9792285324597	536.9792285324597	536.9792285324597	536.9792285324597	536.9792285324597	536.9792285324597	536.9792285324597	536.9792285324597	536.9792285324597	536.9792285324597	536.9792285324597	536.9792285324597	536.9792285324597	536.9792285324597	536.9792285324597	536.9792285324597
530.2007685086561	530.2007685086561	530.2007685086561	530.2007685086561	530.2007685086561	530.2007685086561	530.2007685086561	530.2007685086561	530.2007685086561	530.2007685086561	530.2007685086561	530.2007685086561	530.2007685086561	530.2007685086561	530.2007685086561	530.2007685086561	530.2007685086561	530.2007685086561	530.2007685086561	530.2007685086561	530.2007685086561	530.2007685086561	530.2007685086561	530.2007685086561	530.2007685086561	530.2007685086561	530.2007685086561	530.2007685086561	530.2007685086561	530.2007685086561
530.2007685086561	530.2007685086561	530.2007685086561	530.2007685086561	530.2007685086561	530.2007685086561	530.2007685086561	530.2007685086561	530.2007685086561	530.2007685086561	530.2007685086561	530.2007685086561	530.2007685086561	530.2007685086561	530.2007685086561	530.2007685086561	530.2007685086561	530.2007685086561	530.2007685086561	530.2007685086561	530.2007685086561	530.2007685086561	530.2007685086561	530.2007685086561	530.2007685086561	530.2007685086561	530.2007685086561	530.2007685086561	530.2007685086561	530.2007685086561
508.4168826061314	508.4168826061314	508.4168826061314	508.4168826061314	508.4168826061314	508.4168826061314	508.4168826061314	508.4168826061314	508.4168826061314	508.4168826061314	508.4168826061314	508.4168826061314	508.4168826061314	508.4168826061314	508.4168826061314	508.4168826061314	508.4168826061314	508.4168826061314	508.4168826061314	508.4168826061314	508.4168826061314	508.4168826061314	508.4168826061314	508.4168826061314	508.4168826061314	508.4168826061314	508.4168826061314	508.4168826061314	508.4168826061314	508.4168826061314
508.4168826061314	508.4168826061314	508.4168826061314	508.4168826061314	508.4168826061314	508.4168826061314	508.4168826061314	508.4168826061314	508.4168826061314	508.4168826061314	508.4168826061314	508.4168826061314	508.4168826061314	508.4168826061314	508.4168826061314	508.4168826061314	508.4168826061314	508.4168826061314	508.4168826061314	508.4168826061314	508.4168826061314	508.4168826061314	508.4168826061314	508.4168826061314	508.4168826061314	508.4168826061314	508.4168826061314	508.4168826061314	508.4168826061314	508.4168826061314
504.95661494872303	504.95661494872303	504.95661494872303	504.95661494872303	504.95661494872303	504.95661494872303	504.95661494872303	504.95661494872303	504.95661494872303	504.95661494872303	504.95661494872303	504.95661494872303	504.95661494872303	504.95661494872303	504.95661494872303	504.95661494872303	504.95661494872303	504.95661494872303	504.95661494872303	504.95661494872303	504.95661494872303	504.95661494872303	504.95661494872303	504.95661494872303	504.95661494872303	504.95661494872303	504.95661494872303	504.95661494872303	504.95661494872303	504.95661494872303
504.95661494872303	504.95661494872303	504.95661494872303	504.95661494872303	504.95661494872303	504.95661494872303	504.95661494872303	504.95661494872303	504.95661494872303	504.95661494872303	504.95661494872303	504.95661494872303	504.95661494872303	504.95661494872303	504.95661494872303	504.95661494872303	504.95661494872303	504.95661494872303	504.95661494872303	504.95661494872303	504.95661494872303	504.95661494872303	504.95661494872303	504.95661494872303	504.95661494872303	504.95661494872303	504.95661494872303	504.95661494872303	504.95661494872303	504.95661494872303
500.2768726917134	500.2768726917134	500.2768726917134	500.2768726917134	500.2768726917134	500.2768726917134	500.2768726917134	500.2768726917134	500.2768726917134	500.2768726917134	500.2768726917134	500.2768726917134	500.2768726917134	500.2768726917134	500.2768726917134	500.2768726917134	500.2768726917134	500.2768726917134	500.2768726917134	500.2768726917134	500.2768726917134	500.2768726917134	500.2768726917134	500.2768726917134	500.2768726917134	500.2768726917134	500.2768726917134	500.2768726917134	500.2768726917134	500.2768726917134
496.212501193455	496.212501193455	496.212501193455	496.212501193455	496.212501193455	496.212501193455	496.212501193455	496.212501193455	496.212501193455	496.212501193455	496.212501193455	496.212501193455	496.212501193455	496.212501193455	496.212501193455	496.212501193455	496.212501193455	496.212501193455	496.212501193455	496.212501193455	496.212501193455	496.212501193455	496.212501193455	496.212501193455	496.212501193455	496.212501193455	496.212501193455	496.212501193455	496.212501193455	496.212501193455
479.67043699834704	479.67043699834704	479.67043699834704	479.67043699834704	479.67043699834704	479.67043699834704	479.67043699834704	479.67043699834704	479.67043699834704	479.67043699834704	479.67043699834704	479.67043699834704	479.67043699834704	479.67043699834704	479.67043699834704	479.67043699834704	479.67043699834704	479.67043699834704	479.67043699834704	479.67043699834704	479.67043699834704	479.67043699834704	479.67043699834704	479.67043699834704	479.67043699834704	479.67043699834704	479.67043699834704	479.67043699834704	479.67043699834704	479.67043699834704
479.67043699834704	479.67043699834704	479.67043699834704	479.67043699834704	479.67043699834704	479.67043699834704	479.67043699834704	479.67043699834704	479.67043699834704	479.67043699834704	479.67043699834704	479.67043699834704	479.67043699834704	479.67043699834704	479.67043699834704	479.67043699834704	479.67043699834704	479.67043699834704	479.67043699834704	479.67043699834704	479.67043699834704	479.67043699834704	479.67043699834704	479.67043699834704	479.67043699834704	479.67043699834704	479.67043699834704	479.67043699834704	479.67043699834704	479.67043699834704
474.78591432694293	474.78591432694293	474.78591432694293	474.78591432694293	474.78591432694293	474.78591432694293	474.78591432694293	474.78591432694293	474.78591432694293	474.78591432694293	474.78591432694293	474.78591432694293	474.78591432694293	474.78591432694293	474.78591432694293	474.78591432694293	474.78591432694293	474.78591432694293	474.78591432694293	474.78591432694293	474.78591432694293	474.78591432694293	474.78591432694293	474.78591432694293	474.78591432694293	474.78591432694293	474.78591432694293	474.78591432694293	474.78591432694293	474.78591432694293
471.9891936334749	471.9891936334749	471.9891936334749	471.9891936334749	471.9891936334749	471.9891936334749	471.9891936334749	471.9891936334749	471.9891936334749	471.9891936334749	471.9891936334749	471.9891936334749	471.9891936334749	471.9891936334749	471.9891936334749	471.9891936334749	471.9891936334749	471.9891936334749	471.9891936334749	471.9891936334749	471.9891936334749	471.9891936334749	471.9891936334749	471.9891936334749	471.9891936334749	471.9891936334749	471.9891936334749	471.9891936334749	471.9891936334749	471.9891936334749
471.9891936334749	471.9891936334749	471.9891936334749	471.9891936334749	471.9891936334749	471.9891936334749	471.9891936334749	471.9891936334749	471.9891936334749	471.9891936334749	471.9891936334749	471.9891936334749	471.9891936334749	471.9891936334749	471.9891936334749	471.9891936334749	471.9891936334749	471.9891936334749	471.9891936334749	471.9891936334749	471.9891936334749	471.9891936334749	471.9891936334749	471.9891936334749	471.9891936334749	471.9891936334749	471.9891936334749	471.9891936334749	471.9891936334749	471.9891936334749
460.78085444333954	460.78085444333954	460.78085444333954	460.78085444333954	460.78085444333954	460.78085444333954	460.78085444333954	460.78085444333954	460.78085444333954	460.78085444333954	460.78085444333954	460.78085444333954	460.78085444333954	460.78085444333954	460.78085444333954	460.78085444333954	460.78085444333954	460.78085444333954	460.78085444333954	460.78085444333954	460.78085444333954	460.78085444333954	460.78085444333954	460.78085444333954	460.78085444333954	460.78085444333954	460.78085444333954	460.78085444333954	460.78085444333954	460.78085444333954
460.78085444333954	460.78085444333954	460.78085444333954	460.78085444333954	460.78085444333954	460.78085444333954	460.78085444333954	460.78085444333954	460.78085444333954	460.78085444333954	460.78085444333954	460.78085444333954	460.78085444333954	460.78085444333954	460.78085444333954	460.78085444333954	460.78085444333954	460.78085444333954	460.78085444333954	460.78085444333954	460.78085444333954	460.78085444333954	460.78085444333954	460.78085444333954	460.78085444333954	460.78085444333954	460.78085444333954	460.78085444333954	460.78085444333954	460.78085444333954
460.78085444333954	460.78085444333954	460.78085444333954	460.78085444333954	460.78085444333954	460.78085444333954	460.78085444333954	460.78085444333954	460.78085444333954	460.78085444333954	460.78085444333954	460.78085444333954	460.78085444333954	460.78085444333954	460.78085444333954	460.78085444333954	460.78085444333954	460.78085444333954	460.78085444333954	460.78085444333954	460.78085444333954	460.78085444333954	460.78085444333954	460.78085444333954	460.78085444333954	460.78085444333954	460.78085444333954	460.78085444333954	460.78085444333954	460.78085444333954
458.68550867920527	458.68550867920527	458.68550867920527	458.68550867920527	458.68550867920527	458.68550867920527	458.68550867920527	458.68550867920527	458.68550867920527	458.68550867920527	458.68550867920527	458.68550867920527	458.68550867920527	458.68550867920527	458.68550867920527	458.68550867920527	458.68550867920527	458.68550867920527	458.68550867920527	458.68550867920527	458.68550867920527	458.68550867920527	458.68550867920527	458.68550867920527	458.68550867920527	458.68550867920527	458.68550867920527	458.68550867920527	458.68550867920527	458.68550867920527
454.4519685977844	454.4519685977844	454.4519685977844	454.4519685977844	454.4519685977844	454.4519685977844	454.4519685977844	454.4519685977844	454.4519685977844	454.4519685977844	454.4519685977844	454.4519685977844	454.4519685977844	454.4519685977844	454.4519685977844	454.4519685977844	454.4519685977844	454.4519685977844	454.4519685977844	454.4519685977844	454.4519685977844	454.4519685977844	454.4519685977844	454.4519685977844	454.4519685977844	454.4519685977844	454.4519685977844	454.4519685977844	454.4519685977844	454.4519685977844
454.4519685977844	454.4519685977844	454.4519685977844	454.4519685977844	454.4519685977844	454.4519685977844	454.4519685977844	454.4519685977844	454.4519685977844	454.4519685977844	454.4519685977844	454.4519685977844	454.4519685977844	454.4519685977844	454.4519685977844	454.4519685977844	454.4519685977844	454.4519685977844	454.4519685977844	454.4519685977844	454.4519685977844	454.4519685977844	454.4519685977844	454.4519685977844	454.4519685977844	454.4519685977844	454.4519685977844	454.4519685977844	454.4519685977844	454.4519685977844
454.4519685977844	454.4519685977844	454.4519685977844	454.4519685977844	454.4519685977844	454.4519685977844	454.4519685977844	454.4519685977844	454.4519685977844	454.4519685977844	454.4519685977844	454.4519685977844	454.4519685977844	454.4519685977844	454.4519685977844	454.4519685977844	454.4519685977844	454.4519685977844	454.4519685977844	454.4519685977844	454.4519685977844	454.4519685977844	454.4519685977844	454.4519685977844	454.4519685977844	454.4519685977844	454.4519685977844	454.4519685977844	454.4519685977844	454.4519685977844
449.8743973620194	449.8743973620194	449.8743973620194	449.8743973620194	449.8743973620194	449.8743973620194	449.8743973620194	449.8743973620194	449.8743973620194	449.8743973620194	449.8743973620194	449.8743973620194	449.8743973620194	449.8743973620194	449.8743973620194	449.8743973620194	449.8743973620194	449.8743973620194	449.8743973620194	449.8743973620194	449.8743973620194	449.8743973620194	449.8743973620194	449.8743973620194	449.8743973620194	449.8743973620194	449.8743973620194	449.8743973620194	449.8743973620194	449.8743973620194
449.8743973620194	449.8743973620194	449.8743973620194	449.8743973620194	449.8743973620194	449.8743973620194	449.8743973620194	449.8743973620194	449.8743973620194	449.8743973620194	449.8743973620194	449.8743973620194	449.8743973620194	449.8743973620194	449.8743973620194	449.8743973620194	449.8743973620194	449.8743973620194	449.8743973620194	449.8743973620194	449.8743973620194	449.8743973620194	449.8743973620194	449.8743973620194	449.8743973620194	449.8743973620194	449.8743973620194	449.8743973620194	449.8743973620194	449.8743973620194
449.8743973620194	449.8743973620194	449.8743973620194	449.8743973620194	449.8743973620194	449.8743973620194	449.8743973620194	449.8743973620194	449.8743973620194	449.8743973620194	449.8743973620194	449.8743973620194	449.8743973620194	449.8743973620194	449.8743973620194	449.8743973620194	449.8743973620194	449.8743973620194	449.8743973620194	449.8743973620194	449.8743973620194	449.8743973620194	449.8743973620194	449.8743973620194	449.8743973620194	449.8743973620194	449.8743973620194	449.8743973620194	449.8743973620194	449.8743973620194
449.8743973620194	449.8743973620194	449.8743973620194	449.8743973620194	449.8743973620194	449.8743973620194	449.8743973620194	449.8743973620194	449.8743973620194	449.8743973620194	449.8743973620194	449.8743973620194	449.8743973620194	449.8743973620194	449.8743973620194	449.8743973620194	449.8743973620194	449.8743973620194	449.8743973620194	449.8743973620194	449.8743973620194	449.8743973620194	449.8743973620194	449.8743973620194	449.8743973620194	449.8743973620194	449.8743973620194	449.8743973620194	449.8743973620194	449.8743973620194
441.6356758952046	441.6356758952046	441.6356758952046	441.6356758952046	441.6356758952046	441.6356758952046	441.6356758952046	441.6356758952046	441.6356758952046	441.6356758952046	441.6356758952046	441.6356758952046	441.6356758952046	441.6356758952046	441.6356758952046	441.6356758952046	441.6356758952046	441.6356758952046	441.6356758952046	441.6356758952046	441.6356758952046	441.6356758952046	441.6356758952046	441.6356758952046	441.6356758952046	441.6356758952046	441.6356758952046	441.6356758952046	441.6356758952046	441.6356758952046
441.6356758952046	441.6356758952046	441.6356758952046	441.6356758952046	441.6356758952046	441.6356758952046	441.6356758952046	441.6356758952046	441.6356758952046	441.6356758952046	441.6356758952046	441.6356758952046	441.6356758952046	441.6356758952046	441.6356758952046	441.6356758952046	441.6356758952046	441.6356758952046	441.6356758952046	441.6356758952046	441.6356758952046	441.6356758952046	441.6356758952046	441.6356758952046	441.6356758952046	441.6356758952046	441.6356758952046	441.6356758952046	441.6356758952046	441.6356758952046
441.6356758952046	441.6356758952046	441.6356758952046	441.6356758952046	441.6356758952046	441.6356758952046	441.6356758952046	441.6356758952046	441.6356758952046	441.6356758952046	441.6356758952046	441.6356758952046	441.6356758952046	441.6356758952046	441.6356758952046	441.6356758952046	441.6356758952046	441.6356758952046	441.6356758952046	441.6356758952046	441.6356758952046	441.6356758952046	441.6356758952046	441.6356758952046	441.6356758952046	441.6356758952046	441.6356758952046	441.6356758952046	441.6356758952046	441.6356758952046
441.3504776413354	441.3504776413354	441.3504776413354	441.3504776413354	441.3504776413354	441.3504776413354	441.3504776413354	441.3504776413354	441.3504776413354	441.3504776413354	441.3504776413354	441.3504776413354	441.3504776413354	441.3504776413354	441.3504776413354	441.3504776413354	441.3504776413354	441.3504776413354	441.3504776413354	441.3504776413354	441.3504776413354	441.3504776413354	441.3504776413354	441.3504776413354	441.3504776413354	441.3504776413354	441.3504776413354	441.3504776413354	441.3504776413354	441.3504776413354
441.3504776413354	441.3504776413354	441.3504776413354	441.3504776413354	441.3504776413354	441.3504776413354	441.3504776413354	441.3504776413354	441.3504776413354	441.3504776413354	441.3504776413354	441.3504776413354	441.3504776413354	441.3504776413354	441.3504776413354	441.3504776413354	441.3504776413354	441.3504776413354	441.3504776413354	441.3504776413354	441.3504776413354	441.3504776413354	441.3504776413354	441.3504776413354	441.3504776413354	441.3504776413354	441.3504776413354	441.3504776413354	441.3504776413354	441.3504776413354
439.7033176281011	439.7033176281011	439.7033176281011	439.7033176281011	439.7033176281011	439.7033176281011	439.7033176281011	439.7033176281011	439.7033176281011	439.7033176281011	439.7033176281011	439.7033176281011	439.7033176281011	439.7033176281011	439.7033176281011	439.7033176281011	439.7033176281011	439.7033176281011	439.7033176281011	439.7033176281011	439.7033176281011	439.7033176281011	439.7033176281011	439.7033176281011	439.7033176281011	439.7033176281011	439.7033176281011	439.7033176281011	439.7033176281011	439.7033176281011
439.7033176281011	439.7033176281011	439.7033176281011	439.7033176281011	439.7033176281011	439.7033176281011	439.7033176281011	439.7033176281011	439.7033176281011	439.7033176281011	439.7033176281011	439.7033176281011	439.7033176281011	439.7033176281011	439.7033176281011	439.7033176281011	439.7033176281011	439.7033176281011	439.7033176281011	439.7033176281011	439.7033176281011	439.7033176281011	439.7033176281011	439.7033176281011	439.7033176281011	439.7033176281011	439.7033176281011	439.7033176281011	439.7033176281011	439.7033176281011
435.3383718768122	435.3383718768122	435.3383718768122	435.3383718768122	435.3383718768122	435.3383718768122	435.3383718768122	435.3383718768122	435.3383718768122	435.3383718768122	435.3383718768122	435.3383718768122	435.3383718768122	435.3383718768122	435.3383718768122	435.3383718768122	435.3383718768122	435.3383718768122	435.3383718768122	435.3383718768122	435.3383718768122	435.3383718768122	435.3383718768122	435.3383718768122	435.3383718768122	435.3383718768122	435.3383718768122	435.3383718768122	435.3383718768122	435.3383718768122
435.3383718768122	435.3383718768122	435.3383718768122	435.3383718768122	435.3383718768122	435.3383718768122	435.3383718768122	435.3383718768122	435.3383718768122	435.3383718768122	435.3383718768122	435.3383718768122	435.3383718768122	435.3383718768122	435.3383718768122	435.3383718768122	435.3383718768122	435.3383718768122	435.3383718768122	435.3383718768122	435.3383718768122	435.3383718768122	435.3383718768122	435.3383718768122	435.3383718768122	435.3383718768122	435.3383718768122	435.3383718768122	435.3383718768122	435.3383718768122
435.3383718768122	435.3383718768122	435.3383718768122	435.3383718768122	435.3383718768122	435.3383718768122	435.3383718768122	435.3383718768122	435.3383718768122	435.3383718768122	435.3383718768122	435.3383718768122	435.3383718768122	435.3383718768122	435.3383718768122	435.3383718768122	435.3383718768122	435.3383718768122	435.3383718768122	435.3383718768122	435.3383718768122	435.3383718768122	435.3383718768122	435.3383718768122	435.3383718768122	435.3383718768122	435.3383718768122	435.3383718768122	435.3383718768122	435.3383718768122
432.84565995947025	432.84565995947025	432.84565995947025	432.84565995947025	432.84565995947025	432.84565995947025	432.84565995947025	432.84565995947025	432.84565995947025	432.84565995947025	432.84565995947025	432.84565995947025	432.84565995947025	432.84565995947025	432.84565995947025	432.84565995947025	432.84565995947025	432.84565995947025	432.84565995947025	432.84565995947025	432.84565995947025	432.84565995947025	432.84565995947025	432.84565995947025	432.84565995947025	432.84565995947025	432.84565995947025	432.84565995947025	432.84565995947025	432.84565995947025
432.84565995947025	432.84565995947025	432.84565995947025	432.84565995947025	432.84565995947025	432.84565995947025	432.84565995947025	432.84565995947025	432.84565995947025	432.84565995947025	432.84565995947025	432.84565995947025	432.84565995947025	432.84565995947025	432.84565995947025	432.84565995947025	432.84565995947025	432.84565995947025	432.84565995947025	432.84565995947025	432.84565995947025	432.84565995947025	432.84565995947025	432.84565995947025	432.84565995947025	432.84565995947025	432.84565995947025	432.84565995947025	432.84565995947025	432.84565995947025
432.84565995947025	432.84565995947025	432.84565995947025	432.84565995947025	432.84565995947025	432.84565995947025	432.84565995947025	432.84565995947025	432.84565995947025	432.84565995947025	432.84565995947025	432.84565995947025	432.84565995947025	432.84565995947025	432.84565995947025	432.84565995947025	432.84565995947025	432.84565995947025	432.84565995947025	432.84565995947025	432.84565995947025	432.84565995947025	432.84565995947025	432.84565995947025	432.84565995947025	432.84565995947025	432.84565995947025	432.84565995947025	432.84565995947025	432.84565995947025
432.84565995947025	432.84565995947025	432.84565995947025	432.84565995947025	432.84565995947025	432.84565995947025	432.84565995947025	432.84565995947025	432.84565995947025	432.84565995947025	432.84565995947025	432.84565995947025	432.84565995947025	432.84565995947025	432.84565995947025	432.84565995947025	432.84565995947025	432.84565995947025	432.84565995947025	432.84565995947025	432.84565995947025	432.84565995947025	432.84565995947025	432.84565995947025	432.84565995947025	432.84565995947025	432.84565995947025	432.84565995947025	432.84565995947025	432.84565995947025
432.84565995947025	432.84565995947025	432.84565995947025	432.84565995947025	432.84565995947025	432.84565995947025	432.84565995947025	432.84565995947025	432.84565995947025	432.84565995947025	432.84565995947025	432.84565995947025	432.84565995947025	432.84565995947025	432.84565995947025	432.84565995947025	432.84565995947025	432.84565995947025	432.84565995947025	432.84565995947025	432.84565995947025	432.84565995947025	432.84565995947025	432.84565995947025	432.84565995947025	432.84565995947025	432.84565995947025	432.84565995947025	432.84565995947025	432.84565995947025
432.84565995947025	432.84565995947025	432.84565995947025	432.84565995947025	432.84565995947025	432.84565995947025	432.84565995947025	432.84565995947025	432.84565995947025	432.84565995947025	432.84565995947025	432.84565995947025	432.84565995947025	432.84565995947025	432.84565995947025	432.84565995947025	432.84565995947025	432.84565995947025	432.84565995947025	432.84565995947025	432.84565995947025	432.84565995947025	432.84565995947025	432.84565995947025	432.84565995947025	432.84565995947025	432.84565995947025	432.84565995947025	432.84565995947025	432.84565995947025
430.81075685024723	430.81075685024723	430.81075685024723	430.81075685024723	430.81075685024723	430.81075685024723	430.81075685024723	430.81075685024723	430.81075685024723	430.81075685024723	430.81075685024723	430.81075685024723	430.81075685024723	430.81075685024723	430.81075685024723	430.81075685024723	430.81075685024723	430.81075685024723	430.81075685024723	430.81075685024723	430.81075685024723	430.81075685024723	430.81075685024723	430.81075685024723	430.81075685024723	430.81075685024723	430.81075685024723	430.81075685024723	430.81075685024723	430.81075685024723
430.81075685024723	430.81075685024723	430.81075685024723	430.81075685024723	430.81075685024723	430.81075685024723	430.81075685024723	430.81075685024723	430.81075685024723	430.81075685024723	430.81075685024723	430.81075685024723	430.81075685024723	430.81075685024723	430.81075685024723	430.81075685024723	430.81075685024723	430.81075685024723	430.81075685024723	430.81075685024723	430.81075685024723	430.81075685024723	430.81075685024723	430.81075685024723	430.81075685024723	430.81075685024723	430.81075685024723	430.81075685024723	430.81075685024723	430.81075685024723
430.81075685024723	430.81075685024723	430.81075685024723	430.81075685024723	430.81075685024723	430.81075685024723	430.81075685024723	430.81075685024723	430.81075685024723	430.81075685024723	430.81075685024723	430.81075685024723	430.81075685024723	430.81075685024723	430.81075685024723	430.81075685024723	430.81075685024723	430.81075685024723	430.81075685024723	430.81075685024723	430.81075685024723	430.81075685024723	430.81075685024723	430.81075685024723	430.81075685024723	430.81075685024723	430.81075685024723	430.81075685024723	430.81075685024723	430.81075685024723
430.3937790839421	430.3937790839421	430.3937790839421	430.3937790839421	430.3937790839421	430.3937790839421	430.3937790839421	430.3937790839421	430.3937790839421	430.3937790839421	430.3937790839421	430.3937790839421	430.3937790839421	430.3937790839421	430.3937790839421	430.3937790839421	430.3937790839421	430.3937790839421	430.3937790839421	430.3937790839421	430.3937790839421	430.3937790839421	430.3937790839421	430.3937790839421	430.3937790839421	430.3937790839421	430.3937790839421	430.3937790839421	430.3937790839421	430.3937790839421
429.46313005664405	429.46313005664405	429.46313005664405	429.46313005664405	429.46313005664405	429.46313005664405	429.46313005664405	429.46313005664405	429.46313005664405	429.46313005664405	429.46313005664405	429.46313005664405	429.46313005664405	429.46313005664405	429.46313005664405	429.46313005664405	429.46313005664405	429.46313005664405	429.46313005664405	429.46313005664405	429.46313005664405	429.46313005664405	429.46313005664405	429.46313005664405	429.46313005664405	429.46313005664405	429.46313005664405	429.46313005664405	429.46313005664405	429.46313005664405
427.5669758035827	427.5669758035827	427.5669758035827	427.5669758035827	427.5669758035827	427.5669758035827	427.5669758035827	427.5669758035827	427.5669758035827	427.5669758035827	427.5669758035827	427.5669758035827	427.5669758035827	427.5669758035827	427.5669758035827	427.5669758035827	427.5669758035827	427.5669758035827	427.5669758035827	427.5669758035827	427.5669758035827	427.5669758035827	427.5669758035827	427.5669758035827	427.5669758035827	427.5669758035827	427.5669758035827	427.5669758035827	427.5669758035827	427.5669758035827
427.5669758035827	427.5669758035827	427.5669758035827	427.5669758035827	427.5669758035827	427.5669758035827	427.5669758035827	427.5669758035827	427.5669758035827	427.5669758035827	427.5669758035827	427.5669758035827	427.5669758035827	427.5669758035827	427.5669758035827	427.5669758035827	427.5669758035827	427.5669758035827	427.5669758035827	427.5669758035827	427.5669758035827	427.5669758035827	427.5669758035827	427.5669758035827	427.5669758035827	427.5669758035827	427.5669758035827	427.5669758035827	427.5669758035827	427.5669758035827
427.5669758035827	427.5669758035827	427.5669758035827	427.5669758035827	427.5669758035827	427.5669758035827	427.5669758035827	427.5669758035827	427.5669758035827	427.5669758035827	427.5669758035827	427.5669758035827	427.5669758035827	427.5669758035827	427.5669758035827	427.5669758035827	427.5669758035827	427.5669758035827	427.5669758035827	427.5669758035827	427.5669758035827	427.5669758035827	427.5669758035827	427.5669758035827	427.5669758035827	427.5669758035827	427.5669758035827	427.5669758035827	427.5669758035827	427.5669758035827
427.5669758035827	427.5669758035827	427.5669758035827	427.5669758035827	427.5669758035827	427.5669758035827	427.5669758035827	427.5669758035827	427.5669758035827	427.5669758035827	427.5669758035827	427.5669758035827	427.5669758035827	427.5669758035827	427.5669758035827	427.5669758035827	427.5669758035827	427.5669758035827	427.5669758035827	427.5669758035827	427.5669758035827	427.5669758035827	427.5669758035827	427.5669758035827	427.5669758035827	427.5669758035827	427.5669758035827	427.5669758035827	427.5669758035827	427.5669758035827
427.5669758035827	427.5669758035827	427.5669758035827	427.5669758035827	427.5669758035827	427.5669758035827	427.5669758035827	427.5669758035827	427.5669758035827	427.5669758035827	427.5669758035827	427.5669758035827	427.5669758035827	427.5669758035827	427.5669758035827	427.5669758035827	427.5669758035827	427.5669758035827	427.5669758035827	427.5669758035827	427.5669758035827	427.5669758035827	427.5669758035827	427.5669758035827	427.5669758035827	427.5669758035827	427.5669758035827	427.5669758035827	427.5669758035827	427.5669758035827
427.09598510753716	427.09598510753716	427.09598510753716	427.09598510753716	427.09598510753716	427.09598510753716	427.09598510753716	427.09598510753716	427.09598510753716	427.09598510753716	427.09598510753716	427.09598510753716	427.09598510753716	427.09598510753716	427.09598510753716	427.09598510753716	427.09598510753716	427.09598510753716	427.09598510753716	427.09598510753716	427.09598510753716	427.09598510753716	427.09598510753716	427.09598510753716	427.09598510753716	427.09598510753716	427.09598510753716	427.09598510753716	427.09598510753716	427.09598510753716
427.09598510753716	427.09598510753716	427.09598510753716	427.09598510753716	427.09598510753716	427.09598510753716	427.09598510753716	427.09598510753716	427.09598510753716	427.09598510753716	427.09598510753716	427.09598510753716	427.09598510753716	427.09598510753716	427.09598510753716	427.09598510753716	427.09598510753716	427.09598510753716	427.09598510753716	427.09598510753716	427.09598510753716	427.09598510753716	427.09598510753716	427.09598510753716	427.09598510753716	427.09598510753716	427.09598510753716	427.09598510753716	427.09598510753716	427.09598510753716
427.09598510753716	427.09598510753716	427.09598510753716	427.09598510753716	427.09598510753716	427.09598510753716	427.09598510753716	427.09598510753716	427.09598510753716	427.09598510753716	427.09598510753716	427.09598510753716	427.09598510753716	427.09598510753716	427.09598510753716	427.09598510753716	427.09598510753716	427.09598510753716	427.09598510753716	427.09598510753716	427.09598510753716	427.09598510753716	427.09598510753716	427.09598510753716	427.09598510753716	427.09598510753716	427.09598510753716	427.09598510753716	427.09598510753716	427.09598510753716
427.09598510753716	427.09598510753716	427.09598510753716	427.09598510753716	427.09598510753716	427.09598510753716	427.09598510753716	427.09598510753716	427.09598510753716	427.09598510753716	427.09598510753716	427.09598510753716	427.09598510753716	427.09598510753716	427.09598510753716	427.09598510753716	427.09598510753716	427.09598510753716	427.09598510753716	427.09598510753716	427.09598510753716	427.09598510753716	427.09598510753716	427.09598510753716	427.09598510753716	427.09598510753716	427.09598510753716	427.09598510753716	427.09598510753716	427.09598510753716
426.49021965918047	426.49021965918047	426.49021965918047	426.49021965918047	426.49021965918047	426.49021965918047	426.49021965918047	426.49021965918047	426.49021965918047	426.49021965918047	426.49021965918047	426.49021965918047	426.49021965918047	426.49021965918047	426.49021965918047	426.49021965918047	426.49021965918047	426.49021965918047	426.49021965918047	426.49021965918047	426.49021965918047	426.49021965918047	426.49021965918047	426.49021965918047	426.49021965918047	426.49021965918047	426.49021965918047	426.49021965918047	426.49021965918047	426.49021965918047
426.4170360724521	426.4170360724521	426.4170360724521	426.4170360724521	426.4170360724521	426.4170360724521	426.4170360724521	426.4170360724521	426.4170360724521	426.4170360724521	426.4170360724521	426.4170360724521	426.4170360724521	426.4170360724521	426.4170360724521	426.4170360724521	426.4170360724521	426.4170360724521	426.4170360724521	426.4170360724521	426.4170360724521	426.4170360724521	426.4170360724521	426.4170360724521	426.4170360724521	426.4170360724521	426.4170360724521	426.4170360724521	426.4170360724521	426.4170360724521
425.99420950886866	425.99420950886866	425.99420950886866	425.99420950886866	425.99420950886866	425.99420950886866	425.99420950886866	425.99420950886866	425.99420950886866	425.99420950886866	425.99420950886866	425.99420950886866	425.99420950886866	425.99420950886866	425.99420950886866	425.99420950886866	425.99420950886866	425.99420950886866	425.99420950886866	425.99420950886866	425.99420950886866	425.99420950886866	425.99420950886866	425.99420950886866	425.99420950886866	425.99420950886866	425.99420950886866	425.99420950886866	425.99420950886866	425.99420950886866
425.99420950886866	425.99420950886866	425.99420950886866	425.99420950886866	425.99420950886866	425.99420950886866	425.99420950886866	425.99420950886866	425.99420950886866	425.99420950886866	425.99420950886866	425.99420950886866	425.99420950886866	425.99420950886866	425.99420950886866	425.99420950886866	425.99420950886866	425.99420950886866	425.99420950886866	425.99420950886866	425.99420950886866	425.99420950886866	425.99420950886866	425.99420950886866	425.99420950886866	425.99420950886866	425.99420950886866	425.99420950886866	425.99420950886866	425.99420950886866
425.99420950886866	425.99420950886866	425.99420950886866	425.99420950886866	425.99420950886866	425.99420950886866	425.99420950886866	425.99420950886866	425.99420950886866	425.99420950886866	425.99420950886866	425.99420950886866	425.99420950886866	425.99420950886866	425.99420950886866	425.99420950886866	425.99420950886866	425.99420950886866	425.99420950886866	425.99420950886866	425.99420950886866	425.99420950886866	425.99420950886866	425.99420950886866	425.99420950886866	425.99420950886866	425.99420950886866	425.99420950886866	425.99420950886866	425.99420950886866
425.99420950886866	425.99420950886866	425.99420950886866	425.99420950886866	425.99420950886866	425.99420950886866	425.99420950886866	425.99420950886866	425.99420950886866	425.99420950886866	425.99420950886866	425.99420950886866	425.99420950886866	425.99420950886866	425.99420950886866	425.99420950886866	425.99420950886866	425.99420950886866	425.99420950886866	425.99420950886866	425.99420950886866	425.99420950886866	425.99420950886866	425.99420950886866	425.99420950886866	425.99420950886866	425.99420950886866	425.99420950886866	425.99420950886866	425.99420950886866
425.9796446542828	425.9796446542828	425.9796446542828	425.9796446542828	425.9796446542828	425.9796446542828	425.9796446542828	425.9796446542828	425.9796446542828	425.9796446542828	425.9796446542828	425.9796446542828	425.9796446542828	425.9796446542828	425.9796446542828	425.9796446542828	425.9796446542828	425.9796446542828	425.9796446542828	425.9796446542828	425.9796446542828	425.9796446542828	425.9796446542828	425.9796446542828	425.9796446542828	425.9796446542828	425.9796446542828	425.9796446542828	425.9796446542828	425.9796446542828
425.9796446542828	425.9796446542828	425.9796446542828	425.9796446542828	425.9796446542828	425.9796446542828	425.9796446542828	425.9796446542828	425.9796446542828	425.9796446542828	425.9796446542828	425.9796446542828	425.9796446542828	425.9796446542828	425.9796446542828	425.9796446542828	425.9796446542828	425.9796446542828	425.9796446542828	425.9796446542828	425.9796446542828	425.9796446542828	425.9796446542828	425.9796446542828	425.9796446542828	425.9796446542828	425.9796446542828	425.9796446542828	425.9796446542828	425.9796446542828
425.75300294571025	425.75300294571025	425.75300294571025	425.75300294571025	425.75300294571025	425.75300294571025	425.75300294571025	425.75300294571025	425.75300294571025	425.75300294571025	425.75300294571025	425.75300294571025	425.75300294571025	425.75300294571025	425.75300294571025	425.75300294571025	425.75300294571025	425.75300294571025	425.75300294571025	425.75300294571025	425.75300294571025	425.75300294571025	425.75300294571025	425.75300294571025	425.75300294571025	425.75300294571025	425.75300294571025	425.75300294571025	425.75300294571025	425.75300294571025
425.5023716944359	425.5023716944359	425.5023716944359	425.5023716944359	425.5023716944359	425.5023716944359	425.5023716944359	425.5023716944359	425.5023716944359	425.5023716944359	425.5023716944359	425.5023716944359	425.5023716944359	425.5023716944359	425.5023716944359	425.5023716944359	425.5023716944359	425.5023716944359	425.5023716944359	425.5023716944359	425.5023716944359	425.5023716944359	425.5023716944359	425.5023716944359	425.5023716944359	425.5023716944359	425.5023716944359	425.5023716944359	425.5023716944359	425.5023716944359
425.50133319681606	425.50133319681606	425.50133319681606	425.50133319681606	425.50133319681606	425.50133319681606	425.50133319681606	425.50133319681606	425.50133319681606	425.50133319681606	425.50133319681606	425.50133319681606	425.50133319681606	425.50133319681606	425.50133319681606	425.50133319681606	425.50133319681606	425.50133319681606	425.50133319681606	425.50133319681606	425.50133319681606	425.50133319681606	425.50133319681606	425.50133319681606	425.50133319681606	425.50133319681606	425.50133319681606	425.50133319681606	425.50133319681606	425.50133319681606
425.43828198374	425.43828198374	425.43828198374	425.43828198374	425.43828198374	425.43828198374	425.43828198374	425.43828198374	425.43828198374	425.43828198374	425.43828198374	425.43828198374	425.43828198374	425.43828198374	425.43828198374	425.43828198374	425.43828198374	425.43828198374	425.43828198374	425.43828198374	425.43828198374	425.43828198374	425.43828198374	425.43828198374	425.43828198374	425.43828198374	425.43828198374	425.43828198374	425.43828198374	425.43828198374
425.3641534140787	425.3641534140787	425.3641534140787	425.3641534140787	425.3641534140787	425.3641534140787	425.3641534140787	425.3641534140787	425.3641534140787	425.3641534140787	425.3641534140787	425.3641534140787	425.3641534140787	425.3641534140787	425.3641534140787	425.3641534140787	425.3641534140787	425.3641534140787	425.3641534140787	425.3641534140787	425.3641534140787	425.3641534140787	425.3641534140787	425.3641534140787	425.3641534140787	425.3641534140787	425.3641534140787	425.3641534140787	425.3641534140787	425.3641534140787
425.336145978405	425.336145978405	425.336145978405	425.336145978405	425.336145978405	425.336145978405	425.336145978405	425.336145978405	425.336145978405	425.336145978405	425.336145978405	425.336145978405	425.336145978405	425.336145978405	425.336145978405	425.336145978405	425.336145978405	425.336145978405	425.336145978405	425.336145978405	425.336145978405	425.336145978405	425.336145978405	425.336145978405	425.336145978405	425.336145978405	425.336145978405	425.336145978405	425.336145978405	425.336145978405
425.22122088313995	425.22122088313995	425.22122088313995	425.22122088313995	425.22122088313995	425.22122088313995	425.22122088313995	425.22122088313995	425.22122088313995	425.22122088313995	425.22122088313995	425.22122088313995	425.22122088313995	425.22122088313995	425.22122088313995	425.22122088313995	425.22122088313995	425.22122088313995	425.22122088313995	425.22122088313995	425.22122088313995	425.22122088313995	425.22122088313995	425.22122088313995	425.22122088313995	425.22122088313995	425.22122088313995	425.22122088313995	425.22122088313995	425.22122088313995
425.22122088313995	425.22122088313995	425.22122088313995	425.22122088313995	425.22122088313995	425.22122088313995	425.22122088313995	425.22122088313995	425.22122088313995	425.22122088313995	425.22122088313995	425.22122088313995	425.22122088313995	425.22122088313995	425.22122088313995	425.22122088313995	425.22122088313995	425.22122088313995	425.22122088313995	425.22122088313995	425.22122088313995	425.22122088313995	425.22122088313995	425.22122088313995	425.22122088313995	425.22122088313995	425.22122088313995	425.22122088313995	425.22122088313995	425.22122088313995
425.22122088313995	425.22122088313995	425.22122088313995	425.22122088313995	425.22122088313995	425.22122088313995	425.22122088313995	425.22122088313995	425.22122088313995	425.22122088313995	425.22122088313995	425.22122088313995	425.22122088313995	425.22122088313995	425.22122088313995	425.22122088313995	425.22122088313995	425.22122088313995	425.22122088313995	425.22122088313995	425.22122088313995	425.22122088313995	425.22122088313995	425.22122088313995	425.22122088313995	425.22122088313995	425.22122088313995	425.22122088313995	425.22122088313995	425.22122088313995
425.22122088313995	425.22122088313995	425.22122088313995	425.22122088313995	425.22122088313995	425.22122088313995	425.22122088313995	425.22122088313995	425.22122088313995	425.22122088313995	425.22122088313995	425.22122088313995	425.22122088313995	425.22122088313995	425.22122088313995	425.22122088313995	425.22122088313995	425.22122088313995	425.22122088313995	425.22122088313995	425.22122088313995	425.22122088313995	425.22122088313995	425.22122088313995	425.22122088313995	425.22122088313995	425.22122088313995	425.22122088313995	425.22122088313995	425.22122088313995
425.22122088313995	425.22122088313995	425.22122088313995	425.22122088313995	425.22122088313995	425.22122088313995	425.22122088313995	425.22122088313995	425.22122088313995	425.22122088313995	425.22122088313995	425.22122088313995	425.22122088313995	425.22122088313995	425.22122088313995	425.22122088313995	425.22122088313995	425.22122088313995	425.22122088313995	425.22122088313995	425.22122088313995	425.22122088313995	425.22122088313995	425.22122088313995	425.22122088313995	425.22122088313995	425.22122088313995	425.22122088313995	425.22122088313995	425.22122088313995
425.1631051358721	425.1631051358721	425.1631051358721	425.1631051358721	425.1631051358721	425.1631051358721	425.1631051358721	425.1631051358721	425.1631051358721	425.1631051358721	425.1631051358721	425.1631051358721	425.1631051358721	425.1631051358721	425.1631051358721	425.1631051358721	425.1631051358721	425.1631051358721	425.1631051358721	425.1631051358721	425.1631051358721	425.1631051358721	425.1631051358721	425.1631051358721	425.1631051358721	425.1631051358721	425.1631051358721	425.1631051358721	425.1631051358721	425.1631051358721
425.1631051358721	425.1631051358721	425.1631051358721	425.1631051358721	425.1631051358721	425.1631051358721	425.1631051358721	425.1631051358721	425.1631051358721	425.1631051358721	425.1631051358721	425.1631051358721	425.1631051358721	425.1631051358721	425.1631051358721	425.1631051358721	425.1631051358721	425.1631051358721	425.1631051358721	425.1631051358721	425.1631051358721	425.1631051358721	425.1631051358721	425.1631051358721	425.1631051358721	425.1631051358721	425.1631051358721	425.1631051358721	425.1631051358721	425.1631051358721
425.03618670753684	425.03618670753684	425.03618670753684	425.03618670753684	425.03618670753684	425.03618670753684	425.03618670753684	425.03618670753684	425.03618670753684	425.03618670753684	425.03618670753684	425.03618670753684	425.03618670753684	425.03618670753684	425.03618670753684	425.03618670753684	425.03618670753684	425.03618670753684	425.03618670753684	425.03618670753684	425.03618670753684	425.03618670753684	425.03618670753684	425.03618670753684	425.03618670753684	425.03618670753684	425.03618670753684	425.03618670753684	425.03618670753684	425.03618670753684
425.03618670753684	425.03618670753684	425.03618670753684	425.03618670753684	425.03618670753684	425.03618670753684	425.03618670753684	425.03618670753684	425.03618670753684	425.03618670753684	425.03618670753684	425.03618670753684	425.03618670753684	425.03618670753684	425.03618670753684	425.03618670753684	425.03618670753684	425.03618670753684	425.03618670753684	425.03618670753684	425.03618670753684	425.03618670753684	425.03618670753684	425.03618670753684	425.03618670753684	425.03618670753684	425.03618670753684	425.03618670753684	425.03618670753684	425.03618670753684
425.01281231352164	425.01281231352164	425.01281231352164	425.01281231352164	425.01281231352164	425.01281231352164	425.01281231352164	425.01281231352164	425.01281231352164	425.01281231352164	425.01281231352164	425.01281231352164	425.01281231352164	425.01281231352164	425.01281231352164	425.01281231352164	425.01281231352164	425.01281231352164	425.01281231352164	425.01281231352164	425.01281231352164	425.01281231352164	425.01281231352164	425.01281231352164	425.01281231352164	425.01281231352164	425.01281231352164	425.01281231352164	425.01281231352164	425.01281231352164
425.01281231352164	425.01281231352164	425.01281231352164	425.01281231352164	425.01281231352164	425.01281231352164	425.01281231352164	425.01281231352164	425.01281231352164	425.01281231352164	425.01281231352164	425.01281231352164	425.01281231352164	425.01281231352164	425.01281231352164	425.01281231352164	425.01281231352164	425.01281231352164	425.01281231352164	425.01281231352164	425.01281231352164	425.01281231352164	425.01281231352164	425.01281231352164	425.01281231352164	425.01281231352164	425.01281231352164	425.01281231352164	425.01281231352164	425.01281231352164
425.01281231352164	425.01281231352164	425.01281231352164	425.01281231352164	425.01281231352164	425.01281231352164	425.01281231352164	425.01281231352164	425.01281231352164	425.01281231352164	425.01281231352164	425.01281231352164	425.01281231352164	425.01281231352164	425.01281231352164	425.01281231352164	425.01281231352164	425.01281231352164	425.01281231352164	425.01281231352164	425.01281231352164	425.01281231352164	425.01281231352164	425.01281231352164	425.01281231352164	425.01281231352164	425.01281231352164	425.01281231352164	425.01281231352164	425.01281231352164
425.00726470274526	425.00726470274526	425.00726470274526	425.00726470274526	425.00726470274526	425.00726470274526	425.00726470274526	425.00726470274526	425.00726470274526	425.00726470274526	425.00726470274526	425.00726470274526	425.00726470274526	425.00726470274526	425.00726470274526	425.00726470274526	425.00726470274526	425.00726470274526	425.00726470274526	425.00726470274526	425.00726470274526	425.00726470274526	425.00726470274526	425.00726470274526	425.00726470274526	425.00726470274526	425.00726470274526	425.00726470274526	425.00726470274526	425.00726470274526
425.00726470274526	425.00726470274526	425.00726470274526	425.00726470274526	425.00726470274526	425.00726470274526	425.00726470274526	425.00726470274526	425.00726470274526	425.00726470274526	425.00726470274526	425.00726470274526	425.00726470274526	425.00726470274526	425.00726470274526	425.00726470274526	425.00726470274526	425.00726470274526	425.00726470274526	425.00726470274526	425.00726470274526	425.00726470274526	425.00726470274526	425.00726470274526	425.00726470274526	425.00726470274526	425.00726470274526	425.00726470274526	425.00726470274526	425.00726470274526
425.00726470274526	425.00726470274526	425.00726470274526	425.00726470274526	425.00726470274526	425.00726470274526	425.00726470274526	425.00726470274526	425.00726470274526	425.00726470274526	425.00726470274526	425.00726470274526	425.00726470274526	425.00726470274526	425.00726470274526	425.00726470274526	425.00726470274526	425.00726470274526	425.00726470274526	425.00726470274526	425.00726470274526	425.00726470274526	425.00726470274526	425.00726470274526	425.00726470274526	425.00726470274526	425.00726470274526	425.00726470274526	425.00726470274526	425.00726470274526
424.99814677237845	424.99814677237845	424.99814677237845	424.99814677237845	424.99814677237845	424.99814677237845	424.99814677237845	424.99814677237845	424.99814677237845	424.99814677237845	424.99814677237845	424.99814677237845	424.99814677237845	424.99814677237845	424.99814677237845	424.99814677237845	424.99814677237845	424.99814677237845	424.99814677237845	424.99814677237845	424.99814677237845	424.99814677237845	424.99814677237845	424.99814677237845	424.99814677237845	424.99814677237845	424.99814677237845	424.99814677237845	424.99814677237845	424.99814677237845
424.9778472503157	424.9778472503157	424.9778472503157	424.9778472503157	424.9778472503157	424.9778472503157	424.9778472503157	424.9778472503157	424.9778472503157	424.9778472503157	424.9778472503157	424.9778472503157	424.9778472503157	424.9778472503157	424.9778472503157	424.9778472503157	424.9778472503157	424.9778472503157	424.9778472503157	424.9778472503157	424.9778472503157	424.9778472503157	424.9778472503157	424.9778472503157	424.9778472503157	424.9778472503157	424.9778472503157	424.9778472503157	424.9778472503157	424.9778472503157
424.9778472503157	424.9778472503157	424.9778472503157	424.9778472503157	424.9778472503157	424.9778472503157	424.9778472503157	424.9778472503157	424.9778472503157	424.9778472503157	424.9778472503157	424.9778472503157	424.9778472503157	424.9778472503157	424.9778472503157	424.9778472503157	424.9778472503157	424.9778472503157	424.9778472503157	424.9778472503157	424.9778472503157	424.9778472503157	424.9778472503157	424.9778472503157	424.9778472503157	424.9778472503157	424.9778472503157	424.9778472503157	424.9778472503157	424.9778472503157
424.96096089126814	424.96096089126814	424.96096089126814	424.96096089126814	424.96096089126814	424.96096089126814	424.96096089126814	424.96096089126814	424.96096089126814	424.96096089126814	424.96096089126814	424.96096089126814	424.96096089126814	424.96096089126814	424.96096089126814	424.96096089126814	424.96096089126814	424.96096089126814	424.96096089126814	424.96096089126814	424.96096089126814	424.96096089126814	424.96096089126814	424.96096089126814	424.96096089126814	424.96096089126814	424.96096089126814	424.96096089126814	424.96096089126814	424.96096089126814
424.95205622576947	424.95205622576947	424.95205622576947	424.95205622576947	424.95205622576947	424.95205622576947	424.95205622576947	424.95205622576947	424.95205622576947	424.95205622576947	424.95205622576947	424.95205622576947	424.95205622576947	424.95205622576947	424.95205622576947	424.95205622576947	424.95205622576947	424.95205622576947	424.95205622576947	424.95205622576947	424.95205622576947	424.95205622576947	424.95205622576947	424.95205622576947	424.95205622576947	424.95205622576947	424.95205622576947	424.95205622576947	424.95205622576947	424.95205622576947
424.94028712294227	424.94028712294227	424.94028712294227	424.94028712294227	424.94028712294227	424.94028712294227	424.94028712294227	424.94028712294227	424.94028712294227	424.94028712294227	424.94028712294227	424.94028712294227	424.94028712294227	424.94028712294227	424.94028712294227	424.94028712294227	424.94028712294227	424.94028712294227	424.94028712294227	424.94028712294227	424.94028712294227	424.94028712294227	424.94028712294227	424.94028712294227	424.94028712294227	424.94028712294227	424.94028712294227	424.94028712294227	424.94028712294227	424.94028712294227
424.93417879655203	424.93417879655203	424.93417879655203	424.93417879655203	424.93417879655203	424.93417879655203	424.93417879655203	424.93417879655203	424.93417879655203	424.93417879655203	424.93417879655203	424.93417879655203	424.93417879655203	424.93417879655203	424.93417879655203	424.93417879655203	424.93417879655203	424.93417879655203	424.93417879655203	424.93417879655203	424.93417879655203	424.93417879655203	424.93417879655203	424.93417879655203	424.93417879655203	424.93417879655203	424.93417879655203	424.93417879655203	424.93417879655203	424.93417879655203
424.9216973236809	424.9216973236809	424.9216973236809	424.9216973236809	424.9216973236809	424.9216973236809	424.9216973236809	424.9216973236809	424.9216973236809	424.9216973236809	424.9216973236809	424.9216973236809	424.9216973236809	424.9216973236809	424.9216973236809	424.9216973236809	424.9216973236809	424.9216973236809	424.9216973236809	424.9216973236809	424.9216973236809	424.9216973236809	424.9216973236809	424.9216973236809	424.9216973236809	424.9216973236809	424.9216973236809	424.9216973236809	424.9216973236809	424.9216973236809
424.91957142424707	424.91957142424707	424.91957142424707	424.91957142424707	424.91957142424707	424.91957142424707	424.91957142424707	424.91957142424707	424.91957142424707	424.91957142424707	424.91957142424707	424.91957142424707	424.91957142424707	424.91957142424707	424.91957142424707	424.91957142424707	424.91957142424707	424.91957142424707	424.91957142424707	424.91957142424707	424.91957142424707	424.91957142424707	424.91957142424707	424.91957142424707	424.91957142424707	424.91957142424707	424.91957142424707	424.91957142424707	424.91957142424707	424.91957142424707
424.9152760834653	424.9152760834653	424.9152760834653	424.9152760834653	424.9152760834653	424.9152760834653	424.9152760834653	424.9152760834653	424.9152760834653	424.9152760834653	424.9152760834653	424.9152760834653	424.9152760834653	424.9152760834653	424.9152760834653	424.9152760834653	424.9152760834653	424.9152760834653	424.9152760834653	424.9152760834653	424.9152760834653	424.9152760834653	424.9152760834653	424.9152760834653	424.9152760834653	424.9152760834653	424.9152760834653	424.9152760834653	424.9152760834653	424.9152760834653
424.9152760834653	424.9152760834653	424.9152760834653	424.9152760834653	424.9152760834653	424.9152760834653	424.9152760834653	424.9152760834653	424.9152760834653	424.9152760834653	424.9152760834653	424.9152760834653	424.9152760834653	424.9152760834653	424.9152760834653	424.9152760834653	424.9152760834653	424.9152760834653	424.9152760834653	424.9152760834653	424.9152760834653	424.9152760834653	424.9152760834653	424.9152760834653	424.9152760834653	424.9152760834653	424.9152760834653	424.9152760834653	424.9152760834653	424.9152760834653
424.9107065153903	424.9107065153903	424.9107065153903	424.9107065153903	424.9107065153903	424.9107065153903	424.9107065153903	424.9107065153903	424.9107065153903	424.9107065153903	424.9107065153903	424.9107065153903	424.9107065153903	424.9107065153903	424.9107065153903	424.9107065153903	424.9107065153903	424.9107065153903	424.9107065153903	424.9107065153903	424.9107065153903	424.9107065153903	424.9107065153903	424.9107065153903	424.9107065153903	424.9107065153903	424.9107065153903	424.9107065153903	424.9107065153903	424.9107065153903
424.9107065153903	424.9107065153903	424.9107065153903	424.9107065153903	424.9107065153903	424.9107065153903	424.9107065153903	424.9107065153903	424.9107065153903	424.9107065153903	424.9107065153903	424.9107065153903	424.9107065153903	424.9107065153903	424.9107065153903	424.9107065153903	424.9107065153903	424.9107065153903	424.9107065153903	424.9107065153903	424.9107065153903	424.9107065153903	424.9107065153903	424.9107065153903	424.9107065153903	424.9107065153903	424.9107065153903	424.9107065153903	424.9107065153903	424.9107065153903
424.9107065153903	424.9107065153903	424.9107065153903	424.9107065153903	424.9107065153903	424.9107065153903	424.9107065153903	424.9107065153903	424.9107065153903	424.9107065153903	424.9107065153903	424.9107065153903	424.9107065153903	424.9107065153903	424.9107065153903	424.9107065153903	424.9107065153903	424.9107065153903	424.9107065153903	424.9107065153903	424.9107065153903	424.9107065153903	424.9107065153903	424.9107065153903	424.9107065153903	424.9107065153903	424.9107065153903	424.9107065153903	424.9107065153903	424.9107065153903
424.89736947526376	424.89736947526376	424.89736947526376	424.89736947526376	424.89736947526376	424.89736947526376	424.89736947526376	424.89736947526376	424.89736947526376	424.89736947526376	424.89736947526376	424.89736947526376	424.89736947526376	424.89736947526376	424.89736947526376	424.89736947526376	424.89736947526376	424.89736947526376	424.89736947526376	424.89736947526376	424.89736947526376	424.89736947526376	424.89736947526376	424.89736947526376	424.89736947526376	424.89736947526376	424.89736947526376	424.89736947526376	424.89736947526376	424.89736947526376
424.89736947526376	424.89736947526376	424.89736947526376	424.89736947526376	424.89736947526376	424.89736947526376	424.89736947526376	424.89736947526376	424.89736947526376	424.89736947526376	424.89736947526376	424.89736947526376	424.89736947526376	424.89736947526376	424.89736947526376	424.89736947526376	424.89736947526376	424.89736947526376	424.89736947526376	424.89736947526376	424.89736947526376	424.89736947526376	424.89736947526376	424.89736947526376	424.89736947526376	424.89736947526376	424.89736947526376	424.89736947526376	424.89736947526376	424.89736947526376
424.89736947526376	424.89736947526376	424.89736947526376	424.89736947526376	424.89736947526376	424.89736947526376	424.89736947526376	424.89736947526376	424.89736947526376	424.89736947526376	424.89736947526376	424.89736947526376	424.89736947526376	424.89736947526376	424.89736947526376	424.89736947526376	424.89736947526376	424.89736947526376	424.89736947526376	424.89736947526376	424.89736947526376	424.89736947526376	424.89736947526376	424.89736947526376	424.89736947526376	424.89736947526376	424.89736947526376	424.89736947526376	424.89736947526376	424.89736947526376
424.89736947526376	424.89736947526376	424.89736947526376	424.89736947526376	424.89736947526376	424.89736947526376	424.89736947526376	424.89736947526376	424.89736947526376	424.89736947526376	424.89736947526376	424.89736947526376	424.89736947526376	424.89736947526376	424.89736947526376	424.89736947526376	424.89736947526376	424.89736947526376	424.89736947526376	424.89736947526376	424.89736947526376	424.89736947526376	424.89736947526376	424.89736947526376	424.89736947526376	424.89736947526376	424.89736947526376	424.89736947526376	424.89736947526376	424.89736947526376
424.89736947526376	424.89736947526376	424.89736947526376	424.89736947526376	424.89736947526376	424.89736947526376	424.89736947526376	424.89736947526376	424.89736947526376	424.89736947526376	424.89736947526376	424.89736947526376	424.89736947526376	424.89736947526376	424.89736947526376	424.89736947526376	424.89736947526376	424.89736947526376	424.89736947526376	424.89736947526376	424.89736947526376	424.89736947526376	424.89736947526376	424.89736947526376	424.89736947526376	424.89736947526376	424.89736947526376	424.89736947526376	424.89736947526376	424.89736947526376
424.89736947526376	424.89736947526376	424.89736947526376	424.89736947526376	424.89736947526376	424.89736947526376	424.89736947526376	424.89736947526376	424.89736947526376	424.89736947526376	424.89736947526376	424.89736947526376	424.89736947526376	424.89736947526376	424.89736947526376	424.89736947526376	424.89736947526376	424.89736947526376	424.89736947526376	424.89736947526376	424.89736947526376	424.89736947526376	424.89736947526376	424.89736947526376	424.89736947526376	424.89736947526376	424.89736947526376	424.89736947526376	424.89736947526376	424.89736947526376
424.89736947526376	424.89736947526376	424.89736947526376	424.89736947526376	424.89736947526376	424.89736947526376	424.89736947526376	424.89736947526376	424.89736947526376	424.89736947526376	424.89736947526376	424.89736947526376	424.89736947526376	424.89736947526376	424.89736947526376	424.89736947526376	424.89736947526376	424.89736947526376	424.89736947526376	424.89736947526376	424.89736947526376	424.89736947526376	424.89736947526376	424.89736947526376	424.89736947526376	424.89736947526376	424.89736947526376	424.89736947526376	424.89736947526376	424.89736947526376
424.89736947526376	424.89736947526376	424.89736947526376	424.89736947526376	424.89736947526376	424.89736947526376	424.89736947526376	424.89736947526376	424.89736947526376	424.89736947526376	424.89736947526376	424.89736947526376	424.89736947526376	424.89736947526376	424.89736947526376	424.89736947526376	424.89736947526376	424.89736947526376	424.89736947526376	424.89736947526376	424.89736947526376	424.89736947526376	424.89736947526376	424.89736947526376	424.89736947526376	424.89736947526376	424.89736947526376	424.89736947526376	424.89736947526376	424.89736947526376
424.89465078388037	424.89465078388037	424.89465078388037	424.89465078388037	424.89465078388037	424.89465078388037	424.89465078388037	424.89465078388037	424.89465078388037	424.89465078388037	424.89465078388037	424.89465078388037	424.89465078388037	424.89465078388037	424.89465078388037	424.89465078388037	424.89465078388037	424.89465078388037	424.89465078388037	424.89465078388037	424.89465078388037	424.89465078388037	424.89465078388037	424.89465078388037	424.89465078388037	424.89465078388037	424.89465078388037	424.89465078388037	424.89465078388037	424.89465078388037
424.89465078388037	424.89465078388037	424.89465078388037	424.89465078388037	424.89465078388037	424.89465078388037	424.89465078388037	424.89465078388037	424.89465078388037	424.89465078388037	424.89465078388037	424.89465078388037	424.89465078388037	424.89465078388037	424.89465078388037	424.89465078388037	424.89465078388037	424.89465078388037	424.89465078388037	424.89465078388037	424.89465078388037	424.89465078388037	424.89465078388037	424.89465078388037	424.89465078388037	424.89465078388037	424.89465078388037	424.89465078388037	424.89465078388037	424.89465078388037
424.89465078388037	424.89465078388037	424.89465078388037	424.89465078388037	424.89465078388037	424.89465078388037	424.89465078388037	424.89465078388037	424.89465078388037	424.89465078388037	424.89465078388037	424.89465078388037	424.89465078388037	424.89465078388037	424.89465078388037	424.89465078388037	424.89465078388037	424.89465078388037	424.89465078388037	424.89465078388037	424.89465078388037	424.89465078388037	424.89465078388037	424.89465078388037	424.89465078388037	424.89465078388037	424.89465078388037	424.89465078388037	424.89465078388037	424.89465078388037
424.89332443861093	424.89332443861093	424.89332443861093	424.89332443861093	424.89332443861093	424.89332443861093	424.89332443861093	424.89332443861093	424.89332443861093	424.89332443861093	424.89332443861093	424.89332443861093	424.89332443861093	424.89332443861093	424.89332443861093	424.89332443861093	424.89332443861093	424.89332443861093	424.89332443861093	424.89332443861093	424.89332443861093	424.89332443861093	424.89332443861093	424.89332443861093	424.89332443861093	424.89332443861093	424.89332443861093	424.89332443861093	424.89332443861093	424.89332443861093
424.8925997902675	424.8925997902675	424.8925997902675	424.8925997902675	424.8925997902675	424.8925997902675	424.8925997902675	424.8925997902675	424.8925997902675	424.8925997902675	424.8925997902675	424.8925997902675	424.8925997902675	424.8925997902675	424.8925997902675	424.8925997902675	424.8925997902675	424.8925997902675	424.8925997902675	424.8925997902675	424.8925997902675	424.8925997902675	424.8925997902675	424.8925997902675	424.8925997902675	424.8925997902675	424.8925997902675	424.8925997902675	424.8925997902675	424.8925997902675
424.8852020734754	424.8852020734754	424.8852020734754	424.8852020734754	424.8852020734754	424.8852020734754	424.8852020734754	424.8852020734754	424.8852020734754	424.8852020734754	424.8852020734754	424.8852020734754	424.8852020734754	424.8852020734754	424.8852020734754	424.8852020734754	424.8852020734754	424.8852020734754	424.8852020734754	424.8852020734754	424.8852020734754	424.8852020734754	424.8852020734754	424.8852020734754	424.8852020734754	424.8852020734754	424.8852020734754	424.8852020734754	424.8852020734754	424.8852020734754
424.8852020734754	424.8852020734754	424.8852020734754	424.8852020734754	424.8852020734754	424.8852020734754	424.8852020734754	424.8852020734754	424.8852020734754	424.8852020734754	424.8852020734754	424.8852020734754	424.8852020734754	424.8852020734754	424.8852020734754	424.8852020734754	424.8852020734754	424.8852020734754	424.8852020734754	424.8852020734754	424.8852020734754	424.8852020734754	424.8852020734754	424.8852020734754	424.8852020734754	424.8852020734754	424.8852020734754	424.8852020734754	424.8852020734754	424.8852020734754
424.8842249577705	424.8842249577705	424.8842249577705	424.8842249577705	424.8842249577705	424.8842249577705	424.8842249577705	424.8842249577705	424.8842249577705	424.8842249577705	424.8842249577705	424.8842249577705	424.8842249577705	424.8842249577705	424.8842249577705	424.8842249577705	424.8842249577705	424.8842249577705	424.8842249577705	424.8842249577705	424.8842249577705	424.8842249577705	424.8842249577705	424.8842249577705	424.8842249577705	424.8842249577705	424.8842249577705	424.8842249577705	424.8842249577705	424.8842249577705
424.8842249577705	424.8842249577705	424.8842249577705	424.8842249577705	424.8842249577705	424.8842249577705	424.8842249577705	424.8842249577705	424.8842249577705	424.8842249577705	424.8842249577705	424.8842249577705	424.8842249577705	424.8842249577705	424.8842249577705	424.8842249577705	424.8842249577705	424.8842249577705	424.8842249577705	424.8842249577705	424.8842249577705	424.8842249577705	424.8842249577705	424.8842249577705	424.8842249577705	424.8842249577705	424.8842249577705	424.8842249577705	424.8842249577705	424.8842249577705
424.8832154022598	424.8832154022598	424.8832154022598	424.8832154022598	424.8832154022598	424.8832154022598	424.8832154022598	424.8832154022598	424.8832154022598	424.8832154022598	424.8832154022598	424.8832154022598	424.8832154022598	424.8832154022598	424.8832154022598	424.8832154022598	424.8832154022598	424.8832154022598	424.8832154022598	424.8832154022598	424.8832154022598	424.8832154022598	424.8832154022598	424.8832154022598	424.8832154022598	424.8832154022598	424.8832154022598	424.8832154022598	424.8832154022598	424.8832154022598
424.8832154022598	424.8832154022598	424.8832154022598	424.8832154022598	424.8832154022598	424.8832154022598	424.8832154022598	424.8832154022598	424.8832154022598	424.8832154022598	424.8832154022598	424.8832154022598	424.8832154022598	424.8832154022598	424.8832154022598	424.8832154022598	424.8832154022598	424.8832154022598	424.8832154022598	424.8832154022598	424.8832154022598	424.8832154022598	424.8832154022598	424.8832154022598	424.8832154022598	424.8832154022598	424.8832154022598	424.8832154022598	424.8832154022598	424.8832154022598
424.8832154022598	424.8832154022598	424.8832154022598	424.8832154022598	424.8832154022598	424.8832154022598	424.8832154022598	424.8832154022598	424.8832154022598	424.8832154022598	424.8832154022598	424.8832154022598	424.8832154022598	424.8832154022598	424.8832154022598	424.8832154022598	424.8832154022598	424.8832154022598	424.8832154022598	424.8832154022598	424.8832154022598	424.8832154022598	424.8832154022598	424.8832154022598	424.8832154022598	424.8832154022598	424.8832154022598	424.8832154022598	424.8832154022598	424.8832154022598
424.88151334850284	424.88151334850284	424.88151334850284	424.88151334850284	424.88151334850284	424.88151334850284	424.88151334850284	424.88151334850284	424.88151334850284	424.88151334850284	424.88151334850284	424.88151334850284	424.88151334850284	424.88151334850284	424.88151334850284	424.88151334850284	424.88151334850284	424.88151334850284	424.88151334850284	424.88151334850284	424.88151334850284	424.88151334850284	424.88151334850284	424.88151334850284	424.88151334850284	424.88151334850284	424.88151334850284	424.88151334850284	424.88151334850284	424.88151334850284
424.8805874089571	424.8805874089571	424.8805874089571	424.8805874089571	424.8805874089571	424.8805874089571	424.8805874089571	424.8805874089571	424.8805874089571	424.8805874089571	424.8805874089571	424.8805874089571	424.8805874089571	424.8805874089571	424.8805874089571	424.8805874089571	424.8805874089571	424.8805874089571	424.8805874089571	424.8805874089571	424.8805874089571	424.8805874089571	424.8805874089571	424.8805874089571	424.8805874089571	424.8805874089571	424.8805874089571	424.8805874089571	424.8805874089571	424.8805874089571
424.88056850771034	424.88056850771034	424.88056850771034	424.88056850771034	424.88056850771034	424.88056850771034	424.88056850771034	424.88056850771034	424.88056850771034	424.88056850771034	424.88056850771034	424.88056850771034	424.88056850771034	424.88056850771034	424.88056850771034	424.88056850771034	424.88056850771034	424.88056850771034	424.88056850771034	424.88056850771034	424.88056850771034	424.88056850771034	424.88056850771034	424.88056850771034	424.88056850771034	424.88056850771034	424.88056850771034	424.88056850771034	424.88056850771034	424.88056850771034
424.88020016942426	424.88020016942426	424.88020016942426	424.88020016942426	424.88020016942426	424.88020016942426	424.88020016942426	424.88020016942426	424.88020016942426	424.88020016942426	424.88020016942426	424.88020016942426	424.88020016942426	424.88020016942426	424.88020016942426	424.88020016942426	424.88020016942426	424.88020016942426	424.88020016942426	424.88020016942426	424.88020016942426	424.88020016942426	424.88020016942426	424.88020016942426	424.88020016942426	424.88020016942426	424.88020016942426	424.88020016942426	424.88020016942426	424.88020016942426
424.87986387075773	424.87986387075773	424.87986387075773	424.87986387075773	424.87986387075773	424.87986387075773	424.87986387075773	424.87986387075773	424.87986387075773	424.87986387075773	424.87986387075773	424.87986387075773	424.87986387075773	424.87986387075773	424.87986387075773	424.87986387075773	424.87986387075773	424.87986387075773	424.87986387075773	424.87986387075773	424.87986387075773	424.87986387075773	424.87986387075773	424.87986387075773	424.87986387075773	424.87986387075773	424.87986387075773	424.87986387075773	424.87986387075773	424.87986387075773
424.87986387075773	424.87986387075773	424.87986387075773	424.87986387075773	424.87986387075773	424.87986387075773	424.87986387075773	424.87986387075773	424.87986387075773	424.87986387075773	424.87986387075773	424.87986387075773	424.87986387075773	424.87986387075773	424.87986387075773	424.87986387075773	424.87986387075773	424.87986387075773	424.87986387075773	424.87986387075773	424.87986387075773	424.87986387075773	424.87986387075773	424.87986387075773	424.87986387075773	424.87986387075773	424.87986387075773	424.87986387075773	424.87986387075773	424.87986387075773
424.8775857892765	424.8775857892765	424.8775857892765	424.8775857892765	424.8775857892765	424.8775857892765	424.8775857892765	424.8775857892765	424.8775857892765	424.8775857892765	424.8775857892765	424.8775857892765	424.8775857892765	424.8775857892765	424.8775857892765	424.8775857892765	424.8775857892765	424.8775857892765	424.8775857892765	424.8775857892765	424.8775857892765	424.8775857892765	424.8775857892765	424.8775857892765	424.8775857892765	424.8775857892765	424.8775857892765	424.8775857892765	424.8775857892765	424.8775857892765
424.8775857892765	424.8775857892765	424.8775857892765	424.8775857892765	424.8775857892765	424.8775857892765	424.8775857892765	424.8775857892765	424.8775857892765	424.8775857892765	424.8775857892765	424.8775857892765	424.8775857892765	424.8775857892765	424.8775857892765	424.8775857892765	424.8775857892765	424.8775857892765	424.8775857892765	424.8775857892765	424.8775857892765	424.8775857892765	424.8775857892765	424.8775857892765	424.8775857892765	424.8775857892765	424.8775857892765	424.8775857892765	424.8775857892765	424.8775857892765
424.8775857892765	424.8775857892765	424.8775857892765	424.8775857892765	424.8775857892765	424.8775857892765	424.8775857892765	424.8775857892765	424.8775857892765	424.8775857892765	424.8775857892765	424.8775857892765	424.8775857892765	424.8775857892765	424.8775857892765	424.8775857892765	424.8775857892765	424.8775857892765	424.8775857892765	424.8775857892765	424.8775857892765	424.8775857892765	424.8775857892765	424.8775857892765	424.8775857892765	424.8775857892765	424.8775857892765	424.8775857892765	424.8775857892765	424.8775857892765
424.87701509266947	424.87701509266947	424.87701509266947	424.87701509266947	424.87701509266947	424.87701509266947	424.87701509266947	424.87701509266947	424.87701509266947	424.87701509266947	424.87701509266947	424.87701509266947	424.87701509266947	424.87701509266947	424.87701509266947	424.87701509266947	424.87701509266947	424.87701509266947	424.87701509266947	424.87701509266947	424.87701509266947	424.87701509266947	424.87701509266947	424.87701509266947	424.87701509266947	424.87701509266947	424.87701509266947	424.87701509266947	424.87701509266947	424.87701509266947
424.8763426793829	424.8763426793829	424.8763426793829	424.8763426793829	424.8763426793829	424.8763426793829	424.8763426793829	424.8763426793829	424.8763426793829	424.8763426793829	424.8763426793829	424.8763426793829	424.8763426793829	424.8763426793829	424.8763426793829	424.8763426793829	424.8763426793829	424.8763426793829	424.8763426793829	424.8763426793829	424.8763426793829	424.8763426793829	424.8763426793829	424.8763426793829	424.8763426793829	424.8763426793829	424.8763426793829	424.8763426793829	424.8763426793829	424.8763426793829
424.8763426793829	424.8763426793829	424.8763426793829	424.8763426793829	424.8763426793829	424.8763426793829	424.8763426793829	424.8763426793829	424.8763426793829	424.8763426793829	424.8763426793829	424.8763426793829	424.8763426793829	424.8763426793829	424.8763426793829	424.8763426793829	424.8763426793829	424.8763426793829	424.8763426793829	424.8763426793829	424.8763426793829	424.8763426793829	424.8763426793829	424.8763426793829	424.8763426793829	424.8763426793829	424.8763426793829	424.8763426793829	424.8763426793829	424.8763426793829
424.8763426793829	424.8763426793829	424.8763426793829	424.8763426793829	424.8763426793829	424.8763426793829	424.8763426793829	424.8763426793829	424.8763426793829	424.8763426793829	424.8763426793829	424.8763426793829	424.8763426793829	424.8763426793829	424.8763426793829	424.8763426793829	424.8763426793829	424.8763426793829	424.8763426793829	424.8763426793829	424.8763426793829	424.8763426793829	424.8763426793829	424.8763426793829	424.8763426793829	424.8763426793829	424.8763426793829	424.8763426793829	424.8763426793829	424.8763426793829
424.8763426793829	424.8763426793829	424.8763426793829	424.8763426793829	424.8763426793829	424.8763426793829	424.8763426793829	424.8763426793829	424.8763426793829	424.8763426793829	424.8763426793829	424.8763426793829	424.8763426793829	424.8763426793829	424.8763426793829	424.8763426793829	424.8763426793829	424.8763426793829	424.8763426793829	424.8763426793829	424.8763426793829	424.8763426793829	424.8763426793829	424.8763426793829	424.8763426793829	424.8763426793829	424.8763426793829	424.8763426793829	424.8763426793829	424.8763426793829
424.8763426793829	424.8763426793829	424.8763426793829	424.8763426793829	424.8763426793829	424.8763426793829	424.8763426793829	424.8763426793829	424.8763426793829	424.8763426793829	424.8763426793829	424.8763426793829	424.8763426793829	424.8763426793829	424.8763426793829	424.8763426793829	424.8763426793829	424.8763426793829	424.8763426793829	424.8763426793829	424.8763426793829	424.8763426793829	424.8763426793829	424.8763426793829	424.8763426793829	424.8763426793829	424.8763426793829	424.8763426793829	424.8763426793829	424.8763426793829
424.8763426793829	424.8763426793829	424.8763426793829	424.8763426793829	424.8763426793829	424.8763426793829	424.8763426793829	424.8763426793829	424.8763426793829	424.8763426793829	424.8763426793829	424.8763426793829	424.8763426793829	424.8763426793829	424.8763426793829	424.8763426793829	424.8763426793829	424.8763426793829	424.8763426793829	424.8763426793829	424.8763426793829	424.8763426793829	424.8763426793829	424.8763426793829	424.8763426793829	424.8763426793829	424.8763426793829	424.8763426793829	424.8763426793829	424.8763426793829
424.8760747339394	424.8760747339394	424.8760747339394	424.8760747339394	424.8760747339394	424.8760747339394	424.8760747339394	424.8760747339394	424.8760747339394	424.8760747339394	424.8760747339394	424.8760747339394	424.8760747339394	424.8760747339394	424.8760747339394	424.8760747339394	424.8760747339394	424.8760747339394	424.8760747339394	424.8760747339394	424.8760747339394	424.8760747339394	424.8760747339394	424.8760747339394	424.8760747339394	424.8760747339394	424.8760747339394	424.8760747339394	424.8760747339394	424.8760747339394
424.8756464431723	424.8756464431723	424.8756464431723	424.8756464431723	424.8756464431723	424.8756464431723	424.8756464431723	424.8756464431723	424.8756464431723	424.8756464431723	424.8756464431723	424.8756464431723	424.8756464431723	424.8756464431723	424.8756464431723	424.8756464431723	424.8756464431723	424.8756464431723	424.8756464431723	424.8756464431723	424.8756464431723	424.8756464431723	424.8756464431723	424.8756464431723	424.8756464431723	424.8756464431723	424.8756464431723	424.8756464431723	424.8756464431723	424.8756464431723
424.87522504606716	424.87522504606716	424.87522504606716	424.87522504606716	424.87522504606716	424.87522504606716	424.87522504606716	424.87522504606716	424.87522504606716	424.87522504606716	424.87522504606716	424.87522504606716	424.87522504606716	424.87522504606716	424.87522504606716	424.87522504606716	424.87522504606716	424.87522504606716	424.87522504606716	424.87522504606716	424.87522504606716	424.87522504606716	424.87522504606716	424.87522504606716	424.87522504606716	424.87522504606716	424.87522504606716	424.87522504606716	424.87522504606716	424.87522504606716
424.87522504606716	424.87522504606716	424.87522504606716	424.87522504606716	424.87522504606716	424.87522504606716	424.87522504606716	424.87522504606716	424.87522504606716	424.87522504606716	424.87522504606716	424.87522504606716	424.87522504606716	424.87522504606716	424.87522504606716	424.87522504606716	424.87522504606716	424.87522504606716	424.87522504606716	424.87522504606716	424.87522504606716	424.87522504606716	424.87522504606716	424.87522504606716	424.87522504606716	424.87522504606716	424.87522504606716	424.87522504606716	424.87522504606716	424.87522504606716
424.8751086408594	424.8751086408594	424.8751086408594	424.8751086408594	424.8751086408594	424.8751086408594	424.8751086408594	424.8751086408594	424.8751086408594	424.8751086408594	424.8751086408594	424.8751086408594	424.8751086408594	424.8751086408594	424.8751086408594	424.8751086408594	424.8751086408594	424.8751086408594	424.8751086408594	424.8751086408594	424.8751086408594	424.8751086408594	424.8751086408594	424.8751086408594	424.8751086408594	424.8751086408594	424.8751086408594	424.8751086408594	424.8751086408594	424.8751086408594
424.8751086408594	424.8751086408594	424.8751086408594	424.8751086408594	424.8751086408594	424.8751086408594	424.8751086408594	424.8751086408594	424.8751086408594	424.8751086408594	424.8751086408594	424.8751086408594	424.8751086408594	424.8751086408594	424.8751086408594	424.8751086408594	424.8751086408594	424.8751086408594	424.8751086408594	424.8751086408594	424.8751086408594	424.8751086408594	424.8751086408594	424.8751086408594	424.8751086408594	424.8751086408594	424.8751086408594	424.8751086408594	424.8751086408594	424.8751086408594
424.8751086408594	424.8751086408594	424.8751086408594	424.8751086408594	424.8751086408594	424.8751086408594	424.8751086408594	424.8751086408594	424.8751086408594	424.8751086408594	424.8751086408594	424.8751086408594	424.8751086408594	424.8751086408594	424.8751086408594	424.8751086408594	424.8751086408594	424.8751086408594	424.8751086408594	424.8751086408594	424.8751086408594	424.8751086408594	424.8751086408594	424.8751086408594	424.8751086408594	424.8751086408594	424.8751086408594	424.8751086408594	424.8751086408594	424.8751086408594
424.8749434643915	424.8749434643915	424.8749434643915	424.8749434643915	424.8749434643915	424.8749434643915	424.8749434643915	424.8749434643915	424.8749434643915	424.8749434643915	424.8749434643915	424.8749434643915	424.8749434643915	424.8749434643915	424.8749434643915	424.8749434643915	424.8749434643915	424.8749434643915	424.8749434643915	424.8749434643915	424.8749434643915	424.8749434643915	424.8749434643915	424.8749434643915	424.8749434643915	424.8749434643915	424.8749434643915	424.8749434643915	424.8749434643915	424.8749434643915
424.8749434643915	424.8749434643915	424.8749434643915	424.8749434643915	424.8749434643915	424.8749434643915	424.8749434643915	424.8749434643915	424.8749434643915	424.8749434643915	424.8749434643915	424.8749434643915	424.8749434643915	424.8749434643915	424.8749434643915	424.8749434643915	424.8749434643915	424.8749434643915	424.8749434643915	424.8749434643915	424.8749434643915	424.8749434643915	424.8749434643915	424.8749434643915	424.8749434643915	424.8749434643915	424.8749434643915	424.8749434643915	424.8749434643915	424.8749434643915
424.87462850340285	424.87462850340285	424.87462850340285	424.87462850340285	424.87462850340285	424.87462850340285	424.87462850340285	424.87462850340285	424.87462850340285	424.87462850340285	424.87462850340285	424.87462850340285	424.87462850340285	424.87462850340285	424.87462850340285	424.87462850340285	424.87462850340285	424.87462850340285	424.87462850340285	424.87462850340285	424.87462850340285	424.87462850340285	424.87462850340285	424.87462850340285	424.87462850340285	424.87462850340285	424.87462850340285	424.87462850340285	424.87462850340285	424.87462850340285
424.8746032448679	424.8746032448679	424.8746032448679	424.8746032448679	424.8746032448679	424.8746032448679	424.8746032448679	424.8746032448679	424.8746032448679	424.8746032448679	424.8746032448679	424.8746032448679	424.8746032448679	424.8746032448679	424.8746032448679	424.8746032448679	424.8746032448679	424.8746032448679	424.8746032448679	424.8746032448679	424.8746032448679	424.8746032448679	424.8746032448679	424.8746032448679	424.8746032448679	424.8746032448679	424.8746032448679	424.8746032448679	424.8746032448679	424.8746032448679
424.8746032448679	424.8746032448679	424.8746032448679	424.8746032448679	424.8746032448679	424.8746032448679	424.8746032448679	424.8746032448679	424.8746032448679	424.8746032448679	424.8746032448679	424.8746032448679	424.8746032448679	424.8746032448679	424.8746032448679	424.8746032448679	424.8746032448679	424.8746032448679	424.8746032448679	424.8746032448679	424.8746032448679	424.8746032448679	424.8746032448679	424.8746032448679	424.8746032448679	424.8746032448679	424.8746032448679	424.8746032448679	424.8746032448679	424.8746032448679
424.8746032448679	424.8746032448679	424.8746032448679	424.8746032448679	424.8746032448679	424.8746032448679	424.8746032448679	424.8746032448679	424.8746032448679	424.8746032448679	424.8746032448679	424.8746032448679	424.8746032448679	424.8746032448679	424.8746032448679	424.8746032448679	424.8746032448679	424.8746032448679	424.8746032448679	424.8746032448679	424.8746032448679	424.8746032448679	424.8746032448679	424.8746032448679	424.8746032448679	424.8746032448679	424.8746032448679	424.8746032448679	424.8746032448679	424.8746032448679
424.8746032448679	424.8746032448679	424.8746032448679	424.8746032448679	424.8746032448679	424.8746032448679	424.8746032448679	424.8746032448679	424.8746032448679	424.8746032448679	424.8746032448679	424.8746032448679	424.8746032448679	424.8746032448679	424.8746032448679	424.8746032448679	424.8746032448679	424.8746032448679	424.8746032448679	424.8746032448679	424.8746032448679	424.8746032448679	424.8746032448679	424.8746032448679	424.8746032448679	424.8746032448679	424.8746032448679	424.8746032448679	424.8746032448679	424.8746032448679
424.8746032448679	424.8746032448679	424.8746032448679	424.8746032448679	424.8746032448679	424.8746032448679	424.8746032448679	424.8746032448679	424.8746032448679	424.8746032448679	424.8746032448679	424.8746032448679	424.8746032448679	424.8746032448679	424.8746032448679	424.8746032448679	424.8746032448679	424.8746032448679	424.8746032448679	424.8746032448679	424.8746032448679	424.8746032448679	424.8746032448679	424.8746032448679	424.8746032448679	424.8746032448679	424.8746032448679	424.8746032448679	424.8746032448679	424.8746032448679
