# Supplementary material for: An improved FOX optimization algorithm using adaptive exploration and exploitation for global optimization
Source: PLoS One. 2025 Sep 18;20(9):e0331965. doi: 10.1371/journal.pone.0331965 (PMC12445531; doi:10.1371/journal.pone.0331965)
Supplement: S2 File — This compressed file contains all the results of the conducted experiments. Each main directory within the archive includes three subdirectories: Analysis, best_fit, and convergence. The best_fit and convergence folders contain the raw experimental data obtained from 30 independent runs. The Analysis folder includes tables and figures derived from these raw results. These files can be used to reproduce and further analyze the results presented in the manuscript. (ZIP) [file pone.0331965.s002.zip › cec2017/convergence/CMAES/C17F26.csv]

trial_1	trial_2	trial_3	trial_4	trial_5	trial_6	trial_7	trial_8	trial_9	trial_10	trial_11	trial_12	trial_13	trial_14	trial_15	trial_16	trial_17	trial_18	trial_19	trial_20	trial_21	trial_22	trial_23	trial_24	trial_25	trial_26	trial_27	trial_28	trial_29	trial_30
6335.122372591462	6687.753815407367	7450.7072622975065	4872.736354713541	6499.571432845985	5887.640417757453	5555.240747022344	6110.921324353931	6364.769529021276	5300.5186359908985	7447.466522041771	5749.958617153727	6725.630764941766	6367.400952848219	5261.164683866953	7192.753459196478	6605.9274590523055	4718.790947435341	5251.132865072101	6351.093111542717	5450.785025433738	5096.44578424128	6827.805017892671	6141.683429060766	6230.569597004187	6297.536595242897	6735.730477853169	6639.302332969116	5519.352386678094	4654.148783652843
6335.122372591462	6687.753815407367	7450.7072622975065	4872.736354713541	6499.571432845985	5887.640417757453	5555.240747022344	6110.921324353931	6364.769529021276	5300.5186359908985	7447.466522041771	5749.958617153727	6725.630764941766	6367.400952848219	5261.164683866953	7192.753459196478	6605.9274590523055	4718.790947435341	5251.132865072101	6351.093111542717	5450.785025433738	5096.44578424128	6827.805017892671	6141.683429060766	6230.569597004187	6297.536595242897	6735.730477853169	6639.302332969116	5519.352386678094	4654.148783652843
6335.122372591462	6687.753815407367	7450.7072622975065	4872.736354713541	6499.571432845985	5887.640417757453	5555.240747022344	6110.921324353931	6364.769529021276	5300.5186359908985	7447.466522041771	5749.958617153727	6725.630764941766	6367.400952848219	5261.164683866953	7192.753459196478	6605.9274590523055	4718.790947435341	5251.132865072101	6351.093111542717	5450.785025433738	5096.44578424128	6827.805017892671	6141.683429060766	6230.569597004187	6297.536595242897	6735.730477853169	6639.302332969116	5519.352386678094	4654.148783652843
6335.122372591462	6687.753815407367	7450.7072622975065	4872.736354713541	6499.571432845985	5887.640417757453	5555.240747022344	6110.921324353931	6364.769529021276	5300.5186359908985	7447.466522041771	5749.958617153727	6725.630764941766	6367.400952848219	5261.164683866953	7192.753459196478	6605.9274590523055	4718.790947435341	5251.132865072101	6351.093111542717	5450.785025433738	5096.44578424128	6827.805017892671	6141.683429060766	6230.569597004187	6297.536595242897	6735.730477853169	6639.302332969116	5519.352386678094	4654.148783652843
6335.122372591462	6687.753815407367	7450.7072622975065	4872.736354713541	6499.571432845985	5887.640417757453	5555.240747022344	6110.921324353931	6364.769529021276	5300.5186359908985	7447.466522041771	5749.958617153727	6725.630764941766	6367.400952848219	5261.164683866953	7192.753459196478	6605.9274590523055	4718.790947435341	5251.132865072101	6351.093111542717	5450.785025433738	5096.44578424128	6827.805017892671	6141.683429060766	6230.569597004187	6297.536595242897	6735.730477853169	6639.302332969116	5519.352386678094	4654.148783652843
6335.122372591462	6687.753815407367	7450.7072622975065	4872.736354713541	6499.571432845985	5887.640417757453	5555.240747022344	6110.921324353931	6364.769529021276	5300.5186359908985	7447.466522041771	5749.958617153727	6725.630764941766	6367.400952848219	5261.164683866953	7192.753459196478	6605.9274590523055	4718.790947435341	5251.132865072101	6351.093111542717	5450.785025433738	5096.44578424128	6827.805017892671	6141.683429060766	6230.569597004187	6297.536595242897	6735.730477853169	6639.302332969116	5519.352386678094	4654.148783652843
6335.122372591462	6687.753815407367	7450.7072622975065	4872.736354713541	6499.571432845985	5887.640417757453	5555.240747022344	6110.921324353931	6364.769529021276	5300.5186359908985	7447.466522041771	5749.958617153727	6725.630764941766	6367.400952848219	5261.164683866953	7192.753459196478	6605.9274590523055	4718.790947435341	5251.132865072101	6351.093111542717	5450.785025433738	5096.44578424128	6827.805017892671	6141.683429060766	6230.569597004187	6297.536595242897	6735.730477853169	6639.302332969116	5519.352386678094	4654.148783652843
6335.122372591462	6687.753815407367	7450.7072622975065	4872.736354713541	6499.571432845985	5887.640417757453	5555.240747022344	6110.921324353931	6364.769529021276	5300.5186359908985	7447.466522041771	5749.958617153727	6725.630764941766	6367.400952848219	5261.164683866953	7192.753459196478	6605.9274590523055	4718.790947435341	5251.132865072101	6351.093111542717	5450.785025433738	5096.44578424128	6827.805017892671	6141.683429060766	6230.569597004187	6297.536595242897	6735.730477853169	6639.302332969116	5519.352386678094	4654.148783652843
6335.122372591462	6687.753815407367	7450.7072622975065	4872.736354713541	6499.571432845985	5887.640417757453	5555.240747022344	6110.921324353931	6364.769529021276	5300.5186359908985	7447.466522041771	5749.958617153727	6725.630764941766	6367.400952848219	5261.164683866953	7192.753459196478	6605.9274590523055	4718.790947435341	5251.132865072101	6351.093111542717	5450.785025433738	5096.44578424128	6827.805017892671	6141.683429060766	6230.569597004187	6297.536595242897	6735.730477853169	6639.302332969116	5519.352386678094	4654.148783652843
6335.122372591462	6687.753815407367	7450.7072622975065	4872.736354713541	6499.571432845985	5887.640417757453	5555.240747022344	6110.921324353931	6364.769529021276	5300.5186359908985	7447.466522041771	5749.958617153727	6725.630764941766	6367.400952848219	5261.164683866953	7192.753459196478	6605.9274590523055	4718.790947435341	5251.132865072101	6351.093111542717	5450.785025433738	5096.44578424128	6827.805017892671	6141.683429060766	6230.569597004187	6297.536595242897	6735.730477853169	6639.302332969116	5519.352386678094	4654.148783652843
6335.122372591462	6687.753815407367	7450.7072622975065	4872.736354713541	6499.571432845985	5887.640417757453	5555.240747022344	6110.921324353931	6364.769529021276	5300.5186359908985	7447.466522041771	5749.958617153727	6725.630764941766	6367.400952848219	5261.164683866953	7192.753459196478	6605.9274590523055	4718.790947435341	5251.132865072101	6351.093111542717	5450.785025433738	5096.44578424128	6827.805017892671	6141.683429060766	6230.569597004187	6297.536595242897	6735.730477853169	6639.302332969116	5519.352386678094	4654.148783652843
6335.122372591462	6687.753815407367	7450.7072622975065	4872.736354713541	6499.571432845985	5887.640417757453	5555.240747022344	6110.921324353931	6364.769529021276	5300.5186359908985	7447.466522041771	5749.958617153727	6725.630764941766	6367.400952848219	5261.164683866953	7192.753459196478	6605.9274590523055	4718.790947435341	5251.132865072101	6351.093111542717	5450.785025433738	5096.44578424128	6827.805017892671	6141.683429060766	6230.569597004187	6297.536595242897	6735.730477853169	6639.302332969116	5519.352386678094	4654.148783652843
6335.122372591462	6687.753815407367	7450.7072622975065	4872.736354713541	6499.571432845985	5887.640417757453	5555.240747022344	6110.921324353931	6364.769529021276	5300.5186359908985	7447.466522041771	5749.958617153727	6725.630764941766	6367.400952848219	5261.164683866953	7192.753459196478	6605.9274590523055	4718.790947435341	5251.132865072101	6351.093111542717	5450.785025433738	5096.44578424128	6827.805017892671	6141.683429060766	6230.569597004187	6297.536595242897	6735.730477853169	6639.302332969116	5519.352386678094	4654.148783652843
6335.122372591462	6687.753815407367	7450.7072622975065	4872.736354713541	6499.571432845985	5887.640417757453	5555.240747022344	6110.921324353931	6364.769529021276	5300.5186359908985	7447.466522041771	5749.958617153727	6725.630764941766	6367.400952848219	5261.164683866953	7192.753459196478	6605.9274590523055	4718.790947435341	5251.132865072101	6351.093111542717	5450.785025433738	5096.44578424128	6827.805017892671	6141.683429060766	6230.569597004187	6297.536595242897	6735.730477853169	6639.302332969116	5519.352386678094	4654.148783652843
6335.122372591462	6687.753815407367	7450.7072622975065	4872.736354713541	6499.571432845985	5887.640417757453	5555.240747022344	6110.921324353931	6364.769529021276	5300.5186359908985	7447.466522041771	5749.958617153727	6725.630764941766	6367.400952848219	5261.164683866953	7192.753459196478	6605.9274590523055	4718.790947435341	5251.132865072101	6351.093111542717	5450.785025433738	5096.44578424128	6827.805017892671	6141.683429060766	6230.569597004187	6297.536595242897	6735.730477853169	6639.302332969116	5519.352386678094	4654.148783652843
6335.122372591462	6687.753815407367	7450.7072622975065	4872.736354713541	6499.571432845985	5887.640417757453	5555.240747022344	6110.921324353931	6364.769529021276	5300.5186359908985	7447.466522041771	5749.958617153727	6725.630764941766	6367.400952848219	5261.164683866953	7192.753459196478	6605.9274590523055	4718.790947435341	5251.132865072101	6351.093111542717	5450.785025433738	5096.44578424128	6827.805017892671	6141.683429060766	6230.569597004187	6297.536595242897	6735.730477853169	6639.302332969116	5519.352386678094	4654.148783652843
6335.122372591462	6687.753815407367	7450.7072622975065	4872.736354713541	6499.571432845985	5887.640417757453	5555.240747022344	6110.921324353931	6364.769529021276	5300.5186359908985	7447.466522041771	5749.958617153727	6725.630764941766	6367.400952848219	5261.164683866953	7192.753459196478	6605.9274590523055	4718.790947435341	5251.132865072101	6351.093111542717	5450.785025433738	5096.44578424128	6827.805017892671	6141.683429060766	6230.569597004187	6297.536595242897	6735.730477853169	6639.302332969116	5519.352386678094	4654.148783652843
6335.122372591462	6687.753815407367	7450.7072622975065	4872.736354713541	6499.571432845985	5887.640417757453	5555.240747022344	6110.921324353931	6364.769529021276	5300.5186359908985	7447.466522041771	5749.958617153727	6725.630764941766	6367.400952848219	5261.164683866953	7192.753459196478	6605.9274590523055	4718.790947435341	5251.132865072101	6351.093111542717	5450.785025433738	5096.44578424128	6827.805017892671	6141.683429060766	6230.569597004187	6297.536595242897	6735.730477853169	6639.302332969116	5519.352386678094	4654.148783652843
6335.122372591462	6687.753815407367	7450.7072622975065	4872.736354713541	6499.571432845985	5887.640417757453	5555.240747022344	6110.921324353931	6364.769529021276	5300.5186359908985	7447.466522041771	5749.958617153727	6725.630764941766	6367.400952848219	5261.164683866953	7192.753459196478	6605.9274590523055	4718.790947435341	5251.132865072101	6351.093111542717	5450.785025433738	5096.44578424128	6827.805017892671	6141.683429060766	6230.569597004187	6297.536595242897	6735.730477853169	6639.302332969116	5519.352386678094	4654.148783652843
6335.122372591462	6687.753815407367	7450.7072622975065	4872.736354713541	6499.571432845985	5887.640417757453	5555.240747022344	6110.921324353931	6364.769529021276	5300.5186359908985	7447.466522041771	5749.958617153727	6725.630764941766	6367.400952848219	5261.164683866953	7192.753459196478	6605.9274590523055	4718.790947435341	5251.132865072101	6351.093111542717	5450.785025433738	5096.44578424128	6827.805017892671	6141.683429060766	6230.569597004187	6297.536595242897	6735.730477853169	6639.302332969116	5519.352386678094	4654.148783652843
6335.122372591462	6687.753815407367	7450.7072622975065	4872.736354713541	6499.571432845985	5887.640417757453	5555.240747022344	6110.921324353931	6364.769529021276	5300.5186359908985	7447.466522041771	5749.958617153727	6725.630764941766	6367.400952848219	5261.164683866953	7192.753459196478	6605.9274590523055	4718.790947435341	5251.132865072101	6351.093111542717	5450.785025433738	5096.44578424128	6827.805017892671	6141.683429060766	6230.569597004187	6297.536595242897	6735.730477853169	6639.302332969116	5519.352386678094	4654.148783652843
6335.122372591462	6687.753815407367	7450.7072622975065	4872.736354713541	6499.571432845985	5887.640417757453	5555.240747022344	6110.921324353931	6364.769529021276	5300.5186359908985	7447.466522041771	5749.958617153727	6725.630764941766	6367.400952848219	5261.164683866953	7192.753459196478	6605.9274590523055	4718.790947435341	5251.132865072101	6351.093111542717	5450.785025433738	5096.44578424128	6827.805017892671	6141.683429060766	6230.569597004187	6297.536595242897	6735.730477853169	6639.302332969116	5519.352386678094	4654.148783652843
6335.122372591462	6687.753815407367	7450.7072622975065	4872.736354713541	6499.571432845985	5887.640417757453	5555.240747022344	6110.921324353931	6364.769529021276	5300.5186359908985	7447.466522041771	5749.958617153727	6725.630764941766	6367.400952848219	5261.164683866953	7192.753459196478	6605.9274590523055	4718.790947435341	5251.132865072101	6351.093111542717	5450.785025433738	5096.44578424128	6827.805017892671	6141.683429060766	6230.569597004187	6297.536595242897	6735.730477853169	6639.302332969116	5519.352386678094	4654.148783652843
6335.122372591462	6687.753815407367	7450.7072622975065	4872.736354713541	6499.571432845985	5887.640417757453	5555.240747022344	6110.921324353931	6364.769529021276	5300.5186359908985	7447.466522041771	5749.958617153727	6725.630764941766	6367.400952848219	5261.164683866953	7192.753459196478	6605.9274590523055	4718.790947435341	5251.132865072101	6351.093111542717	5450.785025433738	5096.44578424128	6827.805017892671	6141.683429060766	6230.569597004187	6297.536595242897	6735.730477853169	6639.302332969116	5519.352386678094	4654.148783652843
6335.122372591462	6687.753815407367	7450.7072622975065	4872.736354713541	6499.571432845985	5887.640417757453	5555.240747022344	6110.921324353931	6364.769529021276	5300.5186359908985	7447.466522041771	5749.958617153727	6725.630764941766	6367.400952848219	5261.164683866953	7192.753459196478	6605.9274590523055	4718.790947435341	5251.132865072101	6351.093111542717	5450.785025433738	5096.44578424128	6827.805017892671	6141.683429060766	6230.569597004187	6297.536595242897	6735.730477853169	6639.302332969116	5519.352386678094	4654.148783652843
6335.122372591462	6687.753815407367	7450.7072622975065	4872.736354713541	6499.571432845985	5887.640417757453	5555.240747022344	6110.921324353931	6364.769529021276	5300.5186359908985	7447.466522041771	5749.958617153727	6725.630764941766	6367.400952848219	5261.164683866953	7192.753459196478	6605.9274590523055	4718.790947435341	5251.132865072101	6351.093111542717	5450.785025433738	5096.44578424128	6827.805017892671	6141.683429060766	6230.569597004187	6297.536595242897	6735.730477853169	6639.302332969116	5519.352386678094	4654.148783652843
6335.122372591462	6687.753815407367	7450.7072622975065	4872.736354713541	6499.571432845985	5887.640417757453	5555.240747022344	6110.921324353931	6364.769529021276	5300.5186359908985	7447.466522041771	5749.958617153727	6725.630764941766	6367.400952848219	5261.164683866953	7192.753459196478	6605.9274590523055	4718.790947435341	5251.132865072101	6351.093111542717	5450.785025433738	5096.44578424128	6827.805017892671	6141.683429060766	6230.569597004187	6297.536595242897	6735.730477853169	6639.302332969116	5519.352386678094	4654.148783652843
6335.122372591462	6687.753815407367	7450.7072622975065	4872.736354713541	6499.571432845985	5887.640417757453	5555.240747022344	6110.921324353931	6364.769529021276	5300.5186359908985	7447.466522041771	5749.958617153727	6725.630764941766	6367.400952848219	5261.164683866953	7192.753459196478	6605.9274590523055	4718.790947435341	5251.132865072101	6351.093111542717	5450.785025433738	5096.44578424128	6827.805017892671	6141.683429060766	6230.569597004187	6297.536595242897	6735.730477853169	6639.302332969116	5519.352386678094	4654.148783652843
6335.122372591462	6687.753815407367	7450.7072622975065	4872.736354713541	6499.571432845985	5887.640417757453	5555.240747022344	6110.921324353931	6364.769529021276	5300.5186359908985	7447.466522041771	5749.958617153727	6725.630764941766	6367.400952848219	5261.164683866953	7192.753459196478	6605.9274590523055	4718.790947435341	5251.132865072101	6351.093111542717	5450.785025433738	5096.44578424128	6827.805017892671	6141.683429060766	6230.569597004187	6297.536595242897	6735.730477853169	6639.302332969116	5519.352386678094	4654.148783652843
6335.122372591462	6687.753815407367	7450.7072622975065	4872.736354713541	6499.571432845985	5887.640417757453	5555.240747022344	6110.921324353931	6364.769529021276	5300.5186359908985	7447.466522041771	5749.958617153727	6725.630764941766	6367.400952848219	5261.164683866953	7192.753459196478	6605.9274590523055	4718.790947435341	5251.132865072101	6351.093111542717	5450.785025433738	5096.44578424128	6827.805017892671	6141.683429060766	6230.569597004187	6297.536595242897	6735.730477853169	6639.302332969116	5519.352386678094	4654.148783652843
6335.122372591462	6687.753815407367	7450.7072622975065	4872.736354713541	6499.571432845985	5887.640417757453	5555.240747022344	6110.921324353931	6364.769529021276	5300.5186359908985	7447.466522041771	5749.958617153727	6725.630764941766	6367.400952848219	5261.164683866953	7192.753459196478	6605.9274590523055	4718.790947435341	5251.132865072101	6351.093111542717	5450.785025433738	5096.44578424128	6827.805017892671	6141.683429060766	6230.569597004187	6297.536595242897	6735.730477853169	6639.302332969116	5519.352386678094	4654.148783652843
6335.122372591462	6687.753815407367	7450.7072622975065	4872.736354713541	6499.571432845985	5887.640417757453	5555.240747022344	6110.921324353931	6364.769529021276	5300.5186359908985	7447.466522041771	5749.958617153727	6725.630764941766	6367.400952848219	5261.164683866953	7192.753459196478	6605.9274590523055	4718.790947435341	5251.132865072101	6351.093111542717	5450.785025433738	5096.44578424128	6827.805017892671	6141.683429060766	6230.569597004187	6297.536595242897	6735.730477853169	6639.302332969116	5519.352386678094	4654.148783652843
6335.122372591462	6687.753815407367	7450.7072622975065	4872.736354713541	6499.571432845985	5887.640417757453	5555.240747022344	6110.921324353931	6364.769529021276	5300.5186359908985	7447.466522041771	5749.958617153727	6725.630764941766	6367.400952848219	5261.164683866953	7192.753459196478	6605.9274590523055	4718.790947435341	5251.132865072101	6351.093111542717	5450.785025433738	5096.44578424128	6827.805017892671	6141.683429060766	6230.569597004187	6297.536595242897	6735.730477853169	6639.302332969116	5519.352386678094	4654.148783652843
6335.122372591462	6687.753815407367	7450.7072622975065	4872.736354713541	6499.571432845985	5887.640417757453	5555.240747022344	6110.921324353931	6364.769529021276	5300.5186359908985	7447.466522041771	5749.958617153727	6725.630764941766	6367.400952848219	5261.164683866953	7192.753459196478	6605.9274590523055	4718.790947435341	5251.132865072101	6351.093111542717	5450.785025433738	5096.44578424128	6827.805017892671	6141.683429060766	6230.569597004187	6297.536595242897	6735.730477853169	6639.302332969116	5519.352386678094	4654.148783652843
6335.122372591462	6687.753815407367	7450.7072622975065	4872.736354713541	6499.571432845985	5887.640417757453	5555.240747022344	6110.921324353931	6364.769529021276	5300.5186359908985	7447.466522041771	5749.958617153727	6725.630764941766	6367.400952848219	5261.164683866953	7192.753459196478	6605.9274590523055	4718.790947435341	5251.132865072101	6351.093111542717	5450.785025433738	5096.44578424128	6827.805017892671	6141.683429060766	6230.569597004187	6297.536595242897	6735.730477853169	6639.302332969116	5519.352386678094	4654.148783652843
6335.122372591462	6687.753815407367	7450.7072622975065	4872.736354713541	6499.571432845985	5887.640417757453	5555.240747022344	6110.921324353931	6364.769529021276	5300.5186359908985	7447.466522041771	5749.958617153727	6725.630764941766	6367.400952848219	5261.164683866953	7192.753459196478	6605.9274590523055	4718.790947435341	5251.132865072101	6351.093111542717	5450.785025433738	5096.44578424128	6827.805017892671	6141.683429060766	6230.569597004187	6297.536595242897	6735.730477853169	6639.302332969116	5519.352386678094	4654.148783652843
6335.122372591462	6687.753815407367	7450.7072622975065	4872.736354713541	6499.571432845985	5887.640417757453	5555.240747022344	6110.921324353931	6364.769529021276	5300.5186359908985	7447.466522041771	5749.958617153727	6725.630764941766	6367.400952848219	5261.164683866953	7192.753459196478	6605.9274590523055	4718.790947435341	5251.132865072101	6351.093111542717	5450.785025433738	5096.44578424128	6827.805017892671	6141.683429060766	6230.569597004187	6297.536595242897	6735.730477853169	6639.302332969116	5519.352386678094	4654.148783652843
6335.122372591462	6687.753815407367	7450.7072622975065	4872.736354713541	6499.571432845985	5887.640417757453	5555.240747022344	6110.921324353931	6364.769529021276	5300.5186359908985	7447.466522041771	5749.958617153727	6725.630764941766	6367.400952848219	5261.164683866953	7192.753459196478	6605.9274590523055	4718.790947435341	5251.132865072101	6351.093111542717	5450.785025433738	5096.44578424128	6827.805017892671	6141.683429060766	6230.569597004187	6297.536595242897	6735.730477853169	6639.302332969116	5519.352386678094	4654.148783652843
6335.122372591462	6687.753815407367	7450.7072622975065	4872.736354713541	6499.571432845985	5887.640417757453	5555.240747022344	6110.921324353931	6364.769529021276	5300.5186359908985	7447.466522041771	5749.958617153727	6725.630764941766	6367.400952848219	5261.164683866953	7192.753459196478	6605.9274590523055	4718.790947435341	5251.132865072101	6351.093111542717	5450.785025433738	5096.44578424128	6827.805017892671	6141.683429060766	6230.569597004187	6297.536595242897	6735.730477853169	6639.302332969116	5519.352386678094	4654.148783652843
6335.122372591462	6687.753815407367	7450.7072622975065	4872.736354713541	6499.571432845985	5887.640417757453	5555.240747022344	6110.921324353931	6364.769529021276	5300.5186359908985	7447.466522041771	5749.958617153727	6725.630764941766	6367.400952848219	5261.164683866953	7192.753459196478	6605.9274590523055	4718.790947435341	5251.132865072101	6351.093111542717	5450.785025433738	5096.44578424128	6827.805017892671	6141.683429060766	6230.569597004187	6297.536595242897	6735.730477853169	6639.302332969116	5519.352386678094	4654.148783652843
6335.122372591462	6687.753815407367	7450.7072622975065	4872.736354713541	6499.571432845985	5887.640417757453	5555.240747022344	6110.921324353931	6364.769529021276	5300.5186359908985	7447.466522041771	5749.958617153727	6725.630764941766	6367.400952848219	5261.164683866953	7192.753459196478	6605.9274590523055	4718.790947435341	5251.132865072101	6351.093111542717	5450.785025433738	5096.44578424128	6827.805017892671	6141.683429060766	6230.569597004187	6297.536595242897	6735.730477853169	6639.302332969116	5519.352386678094	4654.148783652843
6335.122372591462	6687.753815407367	7126.0594774496785	4872.736354713541	6499.571432845985	5887.640417757453	5555.240747022344	6110.921324353931	6364.769529021276	5300.5186359908985	7126.0594774496785	5749.958617153727	6725.630764941766	6367.400952848219	5261.164683866953	7126.0594774496785	6605.9274590523055	4718.790947435341	5251.132865072101	6351.093111542717	5450.785025433738	5096.44578424128	6827.805017892671	6141.683429060766	6230.569597004187	6297.536595242897	6735.730477853169	6639.302332969116	5519.352386678094	4654.148783652843
6335.122372591462	6687.753815407367	6736.546880311399	4872.736354713541	6499.571432845985	5887.640417757453	5555.240747022344	6110.921324353931	6364.769529021276	5300.5186359908985	6736.546880311399	5749.958617153727	6725.630764941766	6367.400952848219	5261.164683866953	6736.546880311399	6605.9274590523055	4718.790947435341	5251.132865072101	6351.093111542717	5450.785025433738	5096.44578424128	6736.546880311399	6141.683429060766	6230.569597004187	6297.536595242897	6735.730477853169	6639.302332969116	5519.352386678094	4654.148783652843
6328.965653230371	6328.965653230371	6328.965653230371	4872.736354713541	6328.965653230371	5887.640417757453	5555.240747022344	6110.921324353931	6328.965653230371	5300.5186359908985	6328.965653230371	5749.958617153727	6328.965653230371	6328.965653230371	5261.164683866953	6328.965653230371	6328.965653230371	4718.790947435341	5251.132865072101	6328.965653230371	5450.785025433738	5096.44578424128	6328.965653230371	6141.683429060766	6230.569597004187	6297.536595242897	6328.965653230371	6328.965653230371	5519.352386678094	4654.148783652843
6328.965653230371	6328.965653230371	6328.965653230371	4872.736354713541	6328.965653230371	5887.640417757453	5555.240747022344	6110.921324353931	6328.965653230371	5300.5186359908985	6328.965653230371	5749.958617153727	6328.965653230371	6328.965653230371	5261.164683866953	6328.965653230371	6328.965653230371	4718.790947435341	5251.132865072101	6328.965653230371	5450.785025433738	5096.44578424128	6328.965653230371	6141.683429060766	6230.569597004187	6297.536595242897	6328.965653230371	6328.965653230371	5519.352386678094	4654.148783652843
6328.965653230371	6328.965653230371	6328.965653230371	4872.736354713541	6328.965653230371	5887.640417757453	5555.240747022344	6110.921324353931	6328.965653230371	5300.5186359908985	6328.965653230371	5749.958617153727	6328.965653230371	6328.965653230371	5261.164683866953	6328.965653230371	6328.965653230371	4718.790947435341	5251.132865072101	6328.965653230371	5450.785025433738	5096.44578424128	6328.965653230371	6141.683429060766	6230.569597004187	6297.536595242897	6328.965653230371	6328.965653230371	5519.352386678094	4654.148783652843
6022.326774432582	6022.326774432582	6022.326774432582	4872.736354713541	6022.326774432582	5887.640417757453	5555.240747022344	6022.326774432582	6022.326774432582	5300.5186359908985	6022.326774432582	5749.958617153727	6022.326774432582	6022.326774432582	5261.164683866953	6022.326774432582	6022.326774432582	4718.790947435341	5251.132865072101	6022.326774432582	5450.785025433738	5096.44578424128	6022.326774432582	6022.326774432582	6022.326774432582	6022.326774432582	6022.326774432582	6022.326774432582	5519.352386678094	4654.148783652843
5743.5668735144445	5743.5668735144445	5743.5668735144445	4872.736354713541	5743.5668735144445	5743.5668735144445	5555.240747022344	5743.5668735144445	5743.5668735144445	5300.5186359908985	5743.5668735144445	5743.5668735144445	5743.5668735144445	5743.5668735144445	5261.164683866953	5743.5668735144445	5743.5668735144445	4718.790947435341	5251.132865072101	5743.5668735144445	5450.785025433738	5096.44578424128	5743.5668735144445	5743.5668735144445	5743.5668735144445	5743.5668735144445	5743.5668735144445	5743.5668735144445	5519.352386678094	4654.148783652843
5351.112281628108	5351.112281628108	5351.112281628108	4872.736354713541	5351.112281628108	5351.112281628108	5351.112281628108	5351.112281628108	5351.112281628108	5300.5186359908985	5351.112281628108	5351.112281628108	5351.112281628108	5351.112281628108	5261.164683866953	5351.112281628108	5351.112281628108	4718.790947435341	5251.132865072101	5351.112281628108	5351.112281628108	5096.44578424128	5351.112281628108	5351.112281628108	5351.112281628108	5351.112281628108	5351.112281628108	5351.112281628108	5351.112281628108	4654.148783652843
5351.112281628108	5351.112281628108	5351.112281628108	4872.736354713541	5351.112281628108	5351.112281628108	5351.112281628108	5351.112281628108	5351.112281628108	5300.5186359908985	5351.112281628108	5351.112281628108	5351.112281628108	5351.112281628108	5261.164683866953	5351.112281628108	5351.112281628108	4718.790947435341	5251.132865072101	5351.112281628108	5351.112281628108	5096.44578424128	5351.112281628108	5351.112281628108	5351.112281628108	5351.112281628108	5351.112281628108	5351.112281628108	5351.112281628108	4654.148783652843
4903.509131799165	4903.509131799165	4903.509131799165	4872.736354713541	4903.509131799165	4903.509131799165	4903.509131799165	4903.509131799165	4903.509131799165	4903.509131799165	4903.509131799165	4903.509131799165	4903.509131799165	4903.509131799165	4903.509131799165	4903.509131799165	4903.509131799165	4718.790947435341	4903.509131799165	4903.509131799165	4903.509131799165	4903.509131799165	4903.509131799165	4903.509131799165	4903.509131799165	4903.509131799165	4903.509131799165	4903.509131799165	4903.509131799165	4654.148783652843
4822.077353264531	4822.077353264531	4822.077353264531	4822.077353264531	4822.077353264531	4822.077353264531	4822.077353264531	4822.077353264531	4822.077353264531	4822.077353264531	4822.077353264531	4822.077353264531	4822.077353264531	4822.077353264531	4822.077353264531	4822.077353264531	4822.077353264531	4718.790947435341	4822.077353264531	4822.077353264531	4822.077353264531	4822.077353264531	4822.077353264531	4822.077353264531	4822.077353264531	4822.077353264531	4822.077353264531	4822.077353264531	4822.077353264531	4654.148783652843
4822.077353264531	4822.077353264531	4822.077353264531	4822.077353264531	4822.077353264531	4822.077353264531	4822.077353264531	4822.077353264531	4822.077353264531	4822.077353264531	4822.077353264531	4822.077353264531	4822.077353264531	4822.077353264531	4822.077353264531	4822.077353264531	4822.077353264531	4718.790947435341	4822.077353264531	4822.077353264531	4822.077353264531	4822.077353264531	4822.077353264531	4822.077353264531	4822.077353264531	4822.077353264531	4822.077353264531	4822.077353264531	4822.077353264531	4654.148783652843
4626.053570504833	4626.053570504833	4626.053570504833	4626.053570504833	4626.053570504833	4626.053570504833	4626.053570504833	4626.053570504833	4626.053570504833	4626.053570504833	4626.053570504833	4626.053570504833	4626.053570504833	4626.053570504833	4626.053570504833	4626.053570504833	4626.053570504833	4626.053570504833	4626.053570504833	4626.053570504833	4626.053570504833	4626.053570504833	4626.053570504833	4626.053570504833	4626.053570504833	4626.053570504833	4626.053570504833	4626.053570504833	4626.053570504833	4626.053570504833
4321.481537229154	4321.481537229154	4321.481537229154	4321.481537229154	4321.481537229154	4321.481537229154	4321.481537229154	4321.481537229154	4321.481537229154	4321.481537229154	4321.481537229154	4321.481537229154	4321.481537229154	4321.481537229154	4321.481537229154	4321.481537229154	4321.481537229154	4321.481537229154	4321.481537229154	4321.481537229154	4321.481537229154	4321.481537229154	4321.481537229154	4321.481537229154	4321.481537229154	4321.481537229154	4321.481537229154	4321.481537229154	4321.481537229154	4321.481537229154
4150.692759834366	4150.692759834366	4150.692759834366	4150.692759834366	4150.692759834366	4150.692759834366	4150.692759834366	4150.692759834366	4150.692759834366	4150.692759834366	4150.692759834366	4150.692759834366	4150.692759834366	4150.692759834366	4150.692759834366	4150.692759834366	4150.692759834366	4150.692759834366	4150.692759834366	4150.692759834366	4150.692759834366	4150.692759834366	4150.692759834366	4150.692759834366	4150.692759834366	4150.692759834366	4150.692759834366	4150.692759834366	4150.692759834366	4150.692759834366
4069.821174999069	4069.821174999069	4069.821174999069	4069.821174999069	4069.821174999069	4069.821174999069	4069.821174999069	4069.821174999069	4069.821174999069	4069.821174999069	4069.821174999069	4069.821174999069	4069.821174999069	4069.821174999069	4069.821174999069	4069.821174999069	4069.821174999069	4069.821174999069	4069.821174999069	4069.821174999069	4069.821174999069	4069.821174999069	4069.821174999069	4069.821174999069	4069.821174999069	4069.821174999069	4069.821174999069	4069.821174999069	4069.821174999069	4069.821174999069
3882.473858178896	3882.473858178896	3882.473858178896	3882.473858178896	3882.473858178896	3882.473858178896	3882.473858178896	3882.473858178896	3882.473858178896	3882.473858178896	3882.473858178896	3882.473858178896	3882.473858178896	3882.473858178896	3882.473858178896	3882.473858178896	3882.473858178896	3882.473858178896	3882.473858178896	3882.473858178896	3882.473858178896	3882.473858178896	3882.473858178896	3882.473858178896	3882.473858178896	3882.473858178896	3882.473858178896	3882.473858178896	3882.473858178896	3882.473858178896
3776.0842428703413	3776.0842428703413	3776.0842428703413	3776.0842428703413	3776.0842428703413	3776.0842428703413	3776.0842428703413	3776.0842428703413	3776.0842428703413	3776.0842428703413	3776.0842428703413	3776.0842428703413	3776.0842428703413	3776.0842428703413	3776.0842428703413	3776.0842428703413	3776.0842428703413	3776.0842428703413	3776.0842428703413	3776.0842428703413	3776.0842428703413	3776.0842428703413	3776.0842428703413	3776.0842428703413	3776.0842428703413	3776.0842428703413	3776.0842428703413	3776.0842428703413	3776.0842428703413	3776.0842428703413
3746.108441087649	3746.108441087649	3746.108441087649	3746.108441087649	3746.108441087649	3746.108441087649	3746.108441087649	3746.108441087649	3746.108441087649	3746.108441087649	3746.108441087649	3746.108441087649	3746.108441087649	3746.108441087649	3746.108441087649	3746.108441087649	3746.108441087649	3746.108441087649	3746.108441087649	3746.108441087649	3746.108441087649	3746.108441087649	3746.108441087649	3746.108441087649	3746.108441087649	3746.108441087649	3746.108441087649	3746.108441087649	3746.108441087649	3746.108441087649
3699.3062344955947	3699.3062344955947	3699.3062344955947	3699.3062344955947	3699.3062344955947	3699.3062344955947	3699.3062344955947	3699.3062344955947	3699.3062344955947	3699.3062344955947	3699.3062344955947	3699.3062344955947	3699.3062344955947	3699.3062344955947	3699.3062344955947	3699.3062344955947	3699.3062344955947	3699.3062344955947	3699.3062344955947	3699.3062344955947	3699.3062344955947	3699.3062344955947	3699.3062344955947	3699.3062344955947	3699.3062344955947	3699.3062344955947	3699.3062344955947	3699.3062344955947	3699.3062344955947	3699.3062344955947
3649.8818712516236	3649.8818712516236	3649.8818712516236	3649.8818712516236	3649.8818712516236	3649.8818712516236	3649.8818712516236	3649.8818712516236	3649.8818712516236	3649.8818712516236	3649.8818712516236	3649.8818712516236	3649.8818712516236	3649.8818712516236	3649.8818712516236	3649.8818712516236	3649.8818712516236	3649.8818712516236	3649.8818712516236	3649.8818712516236	3649.8818712516236	3649.8818712516236	3649.8818712516236	3649.8818712516236	3649.8818712516236	3649.8818712516236	3649.8818712516236	3649.8818712516236	3649.8818712516236	3649.8818712516236
3561.37576479961	3561.37576479961	3561.37576479961	3561.37576479961	3561.37576479961	3561.37576479961	3561.37576479961	3561.37576479961	3561.37576479961	3561.37576479961	3561.37576479961	3561.37576479961	3561.37576479961	3561.37576479961	3561.37576479961	3561.37576479961	3561.37576479961	3561.37576479961	3561.37576479961	3561.37576479961	3561.37576479961	3561.37576479961	3561.37576479961	3561.37576479961	3561.37576479961	3561.37576479961	3561.37576479961	3561.37576479961	3561.37576479961	3561.37576479961
3487.5575484492324	3487.5575484492324	3487.5575484492324	3487.5575484492324	3487.5575484492324	3487.5575484492324	3487.5575484492324	3487.5575484492324	3487.5575484492324	3487.5575484492324	3487.5575484492324	3487.5575484492324	3487.5575484492324	3487.5575484492324	3487.5575484492324	3487.5575484492324	3487.5575484492324	3487.5575484492324	3487.5575484492324	3487.5575484492324	3487.5575484492324	3487.5575484492324	3487.5575484492324	3487.5575484492324	3487.5575484492324	3487.5575484492324	3487.5575484492324	3487.5575484492324	3487.5575484492324	3487.5575484492324
3391.1504932355683	3391.1504932355683	3391.1504932355683	3391.1504932355683	3391.1504932355683	3391.1504932355683	3391.1504932355683	3391.1504932355683	3391.1504932355683	3391.1504932355683	3391.1504932355683	3391.1504932355683	3391.1504932355683	3391.1504932355683	3391.1504932355683	3391.1504932355683	3391.1504932355683	3391.1504932355683	3391.1504932355683	3391.1504932355683	3391.1504932355683	3391.1504932355683	3391.1504932355683	3391.1504932355683	3391.1504932355683	3391.1504932355683	3391.1504932355683	3391.1504932355683	3391.1504932355683	3391.1504932355683
3391.1504932355683	3391.1504932355683	3391.1504932355683	3391.1504932355683	3391.1504932355683	3391.1504932355683	3391.1504932355683	3391.1504932355683	3391.1504932355683	3391.1504932355683	3391.1504932355683	3391.1504932355683	3391.1504932355683	3391.1504932355683	3391.1504932355683	3391.1504932355683	3391.1504932355683	3391.1504932355683	3391.1504932355683	3391.1504932355683	3391.1504932355683	3391.1504932355683	3391.1504932355683	3391.1504932355683	3391.1504932355683	3391.1504932355683	3391.1504932355683	3391.1504932355683	3391.1504932355683	3391.1504932355683
3391.1504932355683	3391.1504932355683	3391.1504932355683	3391.1504932355683	3391.1504932355683	3391.1504932355683	3391.1504932355683	3391.1504932355683	3391.1504932355683	3391.1504932355683	3391.1504932355683	3391.1504932355683	3391.1504932355683	3391.1504932355683	3391.1504932355683	3391.1504932355683	3391.1504932355683	3391.1504932355683	3391.1504932355683	3391.1504932355683	3391.1504932355683	3391.1504932355683	3391.1504932355683	3391.1504932355683	3391.1504932355683	3391.1504932355683	3391.1504932355683	3391.1504932355683	3391.1504932355683	3391.1504932355683
3391.1504932355683	3391.1504932355683	3391.1504932355683	3391.1504932355683	3391.1504932355683	3391.1504932355683	3391.1504932355683	3391.1504932355683	3391.1504932355683	3391.1504932355683	3391.1504932355683	3391.1504932355683	3391.1504932355683	3391.1504932355683	3391.1504932355683	3391.1504932355683	3391.1504932355683	3391.1504932355683	3391.1504932355683	3391.1504932355683	3391.1504932355683	3391.1504932355683	3391.1504932355683	3391.1504932355683	3391.1504932355683	3391.1504932355683	3391.1504932355683	3391.1504932355683	3391.1504932355683	3391.1504932355683
3391.1504932355683	3391.1504932355683	3391.1504932355683	3391.1504932355683	3391.1504932355683	3391.1504932355683	3391.1504932355683	3391.1504932355683	3391.1504932355683	3391.1504932355683	3391.1504932355683	3391.1504932355683	3391.1504932355683	3391.1504932355683	3391.1504932355683	3391.1504932355683	3391.1504932355683	3391.1504932355683	3391.1504932355683	3391.1504932355683	3391.1504932355683	3391.1504932355683	3391.1504932355683	3391.1504932355683	3391.1504932355683	3391.1504932355683	3391.1504932355683	3391.1504932355683	3391.1504932355683	3391.1504932355683
3391.1504932355683	3391.1504932355683	3391.1504932355683	3391.1504932355683	3391.1504932355683	3391.1504932355683	3391.1504932355683	3391.1504932355683	3391.1504932355683	3391.1504932355683	3391.1504932355683	3391.1504932355683	3391.1504932355683	3391.1504932355683	3391.1504932355683	3391.1504932355683	3391.1504932355683	3391.1504932355683	3391.1504932355683	3391.1504932355683	3391.1504932355683	3391.1504932355683	3391.1504932355683	3391.1504932355683	3391.1504932355683	3391.1504932355683	3391.1504932355683	3391.1504932355683	3391.1504932355683	3391.1504932355683
3391.1504932355683	3391.1504932355683	3391.1504932355683	3391.1504932355683	3391.1504932355683	3391.1504932355683	3391.1504932355683	3391.1504932355683	3391.1504932355683	3391.1504932355683	3391.1504932355683	3391.1504932355683	3391.1504932355683	3391.1504932355683	3391.1504932355683	3391.1504932355683	3391.1504932355683	3391.1504932355683	3391.1504932355683	3391.1504932355683	3391.1504932355683	3391.1504932355683	3391.1504932355683	3391.1504932355683	3391.1504932355683	3391.1504932355683	3391.1504932355683	3391.1504932355683	3391.1504932355683	3391.1504932355683
3391.1504932355683	3391.1504932355683	3391.1504932355683	3391.1504932355683	3391.1504932355683	3391.1504932355683	3391.1504932355683	3391.1504932355683	3391.1504932355683	3391.1504932355683	3391.1504932355683	3391.1504932355683	3391.1504932355683	3391.1504932355683	3391.1504932355683	3391.1504932355683	3391.1504932355683	3391.1504932355683	3391.1504932355683	3391.1504932355683	3391.1504932355683	3391.1504932355683	3391.1504932355683	3391.1504932355683	3391.1504932355683	3391.1504932355683	3391.1504932355683	3391.1504932355683	3391.1504932355683	3391.1504932355683
3375.981290496727	3375.981290496727	3375.981290496727	3375.981290496727	3375.981290496727	3375.981290496727	3375.981290496727	3375.981290496727	3375.981290496727	3375.981290496727	3375.981290496727	3375.981290496727	3375.981290496727	3375.981290496727	3375.981290496727	3375.981290496727	3375.981290496727	3375.981290496727	3375.981290496727	3375.981290496727	3375.981290496727	3375.981290496727	3375.981290496727	3375.981290496727	3375.981290496727	3375.981290496727	3375.981290496727	3375.981290496727	3375.981290496727	3375.981290496727
3343.3908027553284	3343.3908027553284	3343.3908027553284	3343.3908027553284	3343.3908027553284	3343.3908027553284	3343.3908027553284	3343.3908027553284	3343.3908027553284	3343.3908027553284	3343.3908027553284	3343.3908027553284	3343.3908027553284	3343.3908027553284	3343.3908027553284	3343.3908027553284	3343.3908027553284	3343.3908027553284	3343.3908027553284	3343.3908027553284	3343.3908027553284	3343.3908027553284	3343.3908027553284	3343.3908027553284	3343.3908027553284	3343.3908027553284	3343.3908027553284	3343.3908027553284	3343.3908027553284	3343.3908027553284
3343.3908027553284	3343.3908027553284	3343.3908027553284	3343.3908027553284	3343.3908027553284	3343.3908027553284	3343.3908027553284	3343.3908027553284	3343.3908027553284	3343.3908027553284	3343.3908027553284	3343.3908027553284	3343.3908027553284	3343.3908027553284	3343.3908027553284	3343.3908027553284	3343.3908027553284	3343.3908027553284	3343.3908027553284	3343.3908027553284	3343.3908027553284	3343.3908027553284	3343.3908027553284	3343.3908027553284	3343.3908027553284	3343.3908027553284	3343.3908027553284	3343.3908027553284	3343.3908027553284	3343.3908027553284
3343.3908027553284	3343.3908027553284	3343.3908027553284	3343.3908027553284	3343.3908027553284	3343.3908027553284	3343.3908027553284	3343.3908027553284	3343.3908027553284	3343.3908027553284	3343.3908027553284	3343.3908027553284	3343.3908027553284	3343.3908027553284	3343.3908027553284	3343.3908027553284	3343.3908027553284	3343.3908027553284	3343.3908027553284	3343.3908027553284	3343.3908027553284	3343.3908027553284	3343.3908027553284	3343.3908027553284	3343.3908027553284	3343.3908027553284	3343.3908027553284	3343.3908027553284	3343.3908027553284	3343.3908027553284
3343.3908027553284	3343.3908027553284	3343.3908027553284	3343.3908027553284	3343.3908027553284	3343.3908027553284	3343.3908027553284	3343.3908027553284	3343.3908027553284	3343.3908027553284	3343.3908027553284	3343.3908027553284	3343.3908027553284	3343.3908027553284	3343.3908027553284	3343.3908027553284	3343.3908027553284	3343.3908027553284	3343.3908027553284	3343.3908027553284	3343.3908027553284	3343.3908027553284	3343.3908027553284	3343.3908027553284	3343.3908027553284	3343.3908027553284	3343.3908027553284	3343.3908027553284	3343.3908027553284	3343.3908027553284
3343.3908027553284	3343.3908027553284	3343.3908027553284	3343.3908027553284	3343.3908027553284	3343.3908027553284	3343.3908027553284	3343.3908027553284	3343.3908027553284	3343.3908027553284	3343.3908027553284	3343.3908027553284	3343.3908027553284	3343.3908027553284	3343.3908027553284	3343.3908027553284	3343.3908027553284	3343.3908027553284	3343.3908027553284	3343.3908027553284	3343.3908027553284	3343.3908027553284	3343.3908027553284	3343.3908027553284	3343.3908027553284	3343.3908027553284	3343.3908027553284	3343.3908027553284	3343.3908027553284	3343.3908027553284
3343.3908027553284	3343.3908027553284	3343.3908027553284	3343.3908027553284	3343.3908027553284	3343.3908027553284	3343.3908027553284	3343.3908027553284	3343.3908027553284	3343.3908027553284	3343.3908027553284	3343.3908027553284	3343.3908027553284	3343.3908027553284	3343.3908027553284	3343.3908027553284	3343.3908027553284	3343.3908027553284	3343.3908027553284	3343.3908027553284	3343.3908027553284	3343.3908027553284	3343.3908027553284	3343.3908027553284	3343.3908027553284	3343.3908027553284	3343.3908027553284	3343.3908027553284	3343.3908027553284	3343.3908027553284
3343.3908027553284	3343.3908027553284	3343.3908027553284	3343.3908027553284	3343.3908027553284	3343.3908027553284	3343.3908027553284	3343.3908027553284	3343.3908027553284	3343.3908027553284	3343.3908027553284	3343.3908027553284	3343.3908027553284	3343.3908027553284	3343.3908027553284	3343.3908027553284	3343.3908027553284	3343.3908027553284	3343.3908027553284	3343.3908027553284	3343.3908027553284	3343.3908027553284	3343.3908027553284	3343.3908027553284	3343.3908027553284	3343.3908027553284	3343.3908027553284	3343.3908027553284	3343.3908027553284	3343.3908027553284
3343.3908027553284	3343.3908027553284	3343.3908027553284	3343.3908027553284	3343.3908027553284	3343.3908027553284	3343.3908027553284	3343.3908027553284	3343.3908027553284	3343.3908027553284	3343.3908027553284	3343.3908027553284	3343.3908027553284	3343.3908027553284	3343.3908027553284	3343.3908027553284	3343.3908027553284	3343.3908027553284	3343.3908027553284	3343.3908027553284	3343.3908027553284	3343.3908027553284	3343.3908027553284	3343.3908027553284	3343.3908027553284	3343.3908027553284	3343.3908027553284	3343.3908027553284	3343.3908027553284	3343.3908027553284
3343.3908027553284	3343.3908027553284	3343.3908027553284	3343.3908027553284	3343.3908027553284	3343.3908027553284	3343.3908027553284	3343.3908027553284	3343.3908027553284	3343.3908027553284	3343.3908027553284	3343.3908027553284	3343.3908027553284	3343.3908027553284	3343.3908027553284	3343.3908027553284	3343.3908027553284	3343.3908027553284	3343.3908027553284	3343.3908027553284	3343.3908027553284	3343.3908027553284	3343.3908027553284	3343.3908027553284	3343.3908027553284	3343.3908027553284	3343.3908027553284	3343.3908027553284	3343.3908027553284	3343.3908027553284
3343.3908027553284	3343.3908027553284	3343.3908027553284	3343.3908027553284	3343.3908027553284	3343.3908027553284	3343.3908027553284	3343.3908027553284	3343.3908027553284	3343.3908027553284	3343.3908027553284	3343.3908027553284	3343.3908027553284	3343.3908027553284	3343.3908027553284	3343.3908027553284	3343.3908027553284	3343.3908027553284	3343.3908027553284	3343.3908027553284	3343.3908027553284	3343.3908027553284	3343.3908027553284	3343.3908027553284	3343.3908027553284	3343.3908027553284	3343.3908027553284	3343.3908027553284	3343.3908027553284	3343.3908027553284
3343.3908027553284	3343.3908027553284	3343.3908027553284	3343.3908027553284	3343.3908027553284	3343.3908027553284	3343.3908027553284	3343.3908027553284	3343.3908027553284	3343.3908027553284	3343.3908027553284	3343.3908027553284	3343.3908027553284	3343.3908027553284	3343.3908027553284	3343.3908027553284	3343.3908027553284	3343.3908027553284	3343.3908027553284	3343.3908027553284	3343.3908027553284	3343.3908027553284	3343.3908027553284	3343.3908027553284	3343.3908027553284	3343.3908027553284	3343.3908027553284	3343.3908027553284	3343.3908027553284	3343.3908027553284
3343.3908027553284	3343.3908027553284	3343.3908027553284	3343.3908027553284	3343.3908027553284	3343.3908027553284	3343.3908027553284	3343.3908027553284	3343.3908027553284	3343.3908027553284	3343.3908027553284	3343.3908027553284	3343.3908027553284	3343.3908027553284	3343.3908027553284	3343.3908027553284	3343.3908027553284	3343.3908027553284	3343.3908027553284	3343.3908027553284	3343.3908027553284	3343.3908027553284	3343.3908027553284	3343.3908027553284	3343.3908027553284	3343.3908027553284	3343.3908027553284	3343.3908027553284	3343.3908027553284	3343.3908027553284
3343.3908027553284	3343.3908027553284	3343.3908027553284	3343.3908027553284	3343.3908027553284	3343.3908027553284	3343.3908027553284	3343.3908027553284	3343.3908027553284	3343.3908027553284	3343.3908027553284	3343.3908027553284	3343.3908027553284	3343.3908027553284	3343.3908027553284	3343.3908027553284	3343.3908027553284	3343.3908027553284	3343.3908027553284	3343.3908027553284	3343.3908027553284	3343.3908027553284	3343.3908027553284	3343.3908027553284	3343.3908027553284	3343.3908027553284	3343.3908027553284	3343.3908027553284	3343.3908027553284	3343.3908027553284
3343.3908027553284	3343.3908027553284	3343.3908027553284	3343.3908027553284	3343.3908027553284	3343.3908027553284	3343.3908027553284	3343.3908027553284	3343.3908027553284	3343.3908027553284	3343.3908027553284	3343.3908027553284	3343.3908027553284	3343.3908027553284	3343.3908027553284	3343.3908027553284	3343.3908027553284	3343.3908027553284	3343.3908027553284	3343.3908027553284	3343.3908027553284	3343.3908027553284	3343.3908027553284	3343.3908027553284	3343.3908027553284	3343.3908027553284	3343.3908027553284	3343.3908027553284	3343.3908027553284	3343.3908027553284
3343.3908027553284	3343.3908027553284	3343.3908027553284	3343.3908027553284	3343.3908027553284	3343.3908027553284	3343.3908027553284	3343.3908027553284	3343.3908027553284	3343.3908027553284	3343.3908027553284	3343.3908027553284	3343.3908027553284	3343.3908027553284	3343.3908027553284	3343.3908027553284	3343.3908027553284	3343.3908027553284	3343.3908027553284	3343.3908027553284	3343.3908027553284	3343.3908027553284	3343.3908027553284	3343.3908027553284	3343.3908027553284	3343.3908027553284	3343.3908027553284	3343.3908027553284	3343.3908027553284	3343.3908027553284
3343.3908027553284	3343.3908027553284	3343.3908027553284	3343.3908027553284	3343.3908027553284	3343.3908027553284	3343.3908027553284	3343.3908027553284	3343.3908027553284	3343.3908027553284	3343.3908027553284	3343.3908027553284	3343.3908027553284	3343.3908027553284	3343.3908027553284	3343.3908027553284	3343.3908027553284	3343.3908027553284	3343.3908027553284	3343.3908027553284	3343.3908027553284	3343.3908027553284	3343.3908027553284	3343.3908027553284	3343.3908027553284	3343.3908027553284	3343.3908027553284	3343.3908027553284	3343.3908027553284	3343.3908027553284
3343.3908027553284	3343.3908027553284	3343.3908027553284	3343.3908027553284	3343.3908027553284	3343.3908027553284	3343.3908027553284	3343.3908027553284	3343.3908027553284	3343.3908027553284	3343.3908027553284	3343.3908027553284	3343.3908027553284	3343.3908027553284	3343.3908027553284	3343.3908027553284	3343.3908027553284	3343.3908027553284	3343.3908027553284	3343.3908027553284	3343.3908027553284	3343.3908027553284	3343.3908027553284	3343.3908027553284	3343.3908027553284	3343.3908027553284	3343.3908027553284	3343.3908027553284	3343.3908027553284	3343.3908027553284
3343.3908027553284	3343.3908027553284	3343.3908027553284	3343.3908027553284	3343.3908027553284	3343.3908027553284	3343.3908027553284	3343.3908027553284	3343.3908027553284	3343.3908027553284	3343.3908027553284	3343.3908027553284	3343.3908027553284	3343.3908027553284	3343.3908027553284	3343.3908027553284	3343.3908027553284	3343.3908027553284	3343.3908027553284	3343.3908027553284	3343.3908027553284	3343.3908027553284	3343.3908027553284	3343.3908027553284	3343.3908027553284	3343.3908027553284	3343.3908027553284	3343.3908027553284	3343.3908027553284	3343.3908027553284
3343.3908027553284	3343.3908027553284	3343.3908027553284	3343.3908027553284	3343.3908027553284	3343.3908027553284	3343.3908027553284	3343.3908027553284	3343.3908027553284	3343.3908027553284	3343.3908027553284	3343.3908027553284	3343.3908027553284	3343.3908027553284	3343.3908027553284	3343.3908027553284	3343.3908027553284	3343.3908027553284	3343.3908027553284	3343.3908027553284	3343.3908027553284	3343.3908027553284	3343.3908027553284	3343.3908027553284	3343.3908027553284	3343.3908027553284	3343.3908027553284	3343.3908027553284	3343.3908027553284	3343.3908027553284
3343.3908027553284	3343.3908027553284	3343.3908027553284	3343.3908027553284	3343.3908027553284	3343.3908027553284	3343.3908027553284	3343.3908027553284	3343.3908027553284	3343.3908027553284	3343.3908027553284	3343.3908027553284	3343.3908027553284	3343.3908027553284	3343.3908027553284	3343.3908027553284	3343.3908027553284	3343.3908027553284	3343.3908027553284	3343.3908027553284	3343.3908027553284	3343.3908027553284	3343.3908027553284	3343.3908027553284	3343.3908027553284	3343.3908027553284	3343.3908027553284	3343.3908027553284	3343.3908027553284	3343.3908027553284
3343.3908027553284	3343.3908027553284	3343.3908027553284	3343.3908027553284	3343.3908027553284	3343.3908027553284	3343.3908027553284	3343.3908027553284	3343.3908027553284	3343.3908027553284	3343.3908027553284	3343.3908027553284	3343.3908027553284	3343.3908027553284	3343.3908027553284	3343.3908027553284	3343.3908027553284	3343.3908027553284	3343.3908027553284	3343.3908027553284	3343.3908027553284	3343.3908027553284	3343.3908027553284	3343.3908027553284	3343.3908027553284	3343.3908027553284	3343.3908027553284	3343.3908027553284	3343.3908027553284	3343.3908027553284
3343.3908027553284	3343.3908027553284	3343.3908027553284	3343.3908027553284	3343.3908027553284	3343.3908027553284	3343.3908027553284	3343.3908027553284	3343.3908027553284	3343.3908027553284	3343.3908027553284	3343.3908027553284	3343.3908027553284	3343.3908027553284	3343.3908027553284	3343.3908027553284	3343.3908027553284	3343.3908027553284	3343.3908027553284	3343.3908027553284	3343.3908027553284	3343.3908027553284	3343.3908027553284	3343.3908027553284	3343.3908027553284	3343.3908027553284	3343.3908027553284	3343.3908027553284	3343.3908027553284	3343.3908027553284
3343.3908027553284	3343.3908027553284	3343.3908027553284	3343.3908027553284	3343.3908027553284	3343.3908027553284	3343.3908027553284	3343.3908027553284	3343.3908027553284	3343.3908027553284	3343.3908027553284	3343.3908027553284	3343.3908027553284	3343.3908027553284	3343.3908027553284	3343.3908027553284	3343.3908027553284	3343.3908027553284	3343.3908027553284	3343.3908027553284	3343.3908027553284	3343.3908027553284	3343.3908027553284	3343.3908027553284	3343.3908027553284	3343.3908027553284	3343.3908027553284	3343.3908027553284	3343.3908027553284	3343.3908027553284
3343.3908027553284	3343.3908027553284	3343.3908027553284	3343.3908027553284	3343.3908027553284	3343.3908027553284	3343.3908027553284	3343.3908027553284	3343.3908027553284	3343.3908027553284	3343.3908027553284	3343.3908027553284	3343.3908027553284	3343.3908027553284	3343.3908027553284	3343.3908027553284	3343.3908027553284	3343.3908027553284	3343.3908027553284	3343.3908027553284	3343.3908027553284	3343.3908027553284	3343.3908027553284	3343.3908027553284	3343.3908027553284	3343.3908027553284	3343.3908027553284	3343.3908027553284	3343.3908027553284	3343.3908027553284
3343.3908027553284	3343.3908027553284	3343.3908027553284	3343.3908027553284	3343.3908027553284	3343.3908027553284	3343.3908027553284	3343.3908027553284	3343.3908027553284	3343.3908027553284	3343.3908027553284	3343.3908027553284	3343.3908027553284	3343.3908027553284	3343.3908027553284	3343.3908027553284	3343.3908027553284	3343.3908027553284	3343.3908027553284	3343.3908027553284	3343.3908027553284	3343.3908027553284	3343.3908027553284	3343.3908027553284	3343.3908027553284	3343.3908027553284	3343.3908027553284	3343.3908027553284	3343.3908027553284	3343.3908027553284
3343.3908027553284	3343.3908027553284	3343.3908027553284	3343.3908027553284	3343.3908027553284	3343.3908027553284	3343.3908027553284	3343.3908027553284	3343.3908027553284	3343.3908027553284	3343.3908027553284	3343.3908027553284	3343.3908027553284	3343.3908027553284	3343.3908027553284	3343.3908027553284	3343.3908027553284	3343.3908027553284	3343.3908027553284	3343.3908027553284	3343.3908027553284	3343.3908027553284	3343.3908027553284	3343.3908027553284	3343.3908027553284	3343.3908027553284	3343.3908027553284	3343.3908027553284	3343.3908027553284	3343.3908027553284
3343.3908027553284	3343.3908027553284	3343.3908027553284	3343.3908027553284	3343.3908027553284	3343.3908027553284	3343.3908027553284	3343.3908027553284	3343.3908027553284	3343.3908027553284	3343.3908027553284	3343.3908027553284	3343.3908027553284	3343.3908027553284	3343.3908027553284	3343.3908027553284	3343.3908027553284	3343.3908027553284	3343.3908027553284	3343.3908027553284	3343.3908027553284	3343.3908027553284	3343.3908027553284	3343.3908027553284	3343.3908027553284	3343.3908027553284	3343.3908027553284	3343.3908027553284	3343.3908027553284	3343.3908027553284
3343.3908027553284	3343.3908027553284	3343.3908027553284	3343.3908027553284	3343.3908027553284	3343.3908027553284	3343.3908027553284	3343.3908027553284	3343.3908027553284	3343.3908027553284	3343.3908027553284	3343.3908027553284	3343.3908027553284	3343.3908027553284	3343.3908027553284	3343.3908027553284	3343.3908027553284	3343.3908027553284	3343.3908027553284	3343.3908027553284	3343.3908027553284	3343.3908027553284	3343.3908027553284	3343.3908027553284	3343.3908027553284	3343.3908027553284	3343.3908027553284	3343.3908027553284	3343.3908027553284	3343.3908027553284
3343.3908027553284	3343.3908027553284	3343.3908027553284	3343.3908027553284	3343.3908027553284	3343.3908027553284	3343.3908027553284	3343.3908027553284	3343.3908027553284	3343.3908027553284	3343.3908027553284	3343.3908027553284	3343.3908027553284	3343.3908027553284	3343.3908027553284	3343.3908027553284	3343.3908027553284	3343.3908027553284	3343.3908027553284	3343.3908027553284	3343.3908027553284	3343.3908027553284	3343.3908027553284	3343.3908027553284	3343.3908027553284	3343.3908027553284	3343.3908027553284	3343.3908027553284	3343.3908027553284	3343.3908027553284
3343.3908027553284	3343.3908027553284	3343.3908027553284	3343.3908027553284	3343.3908027553284	3343.3908027553284	3343.3908027553284	3343.3908027553284	3343.3908027553284	3343.3908027553284	3343.3908027553284	3343.3908027553284	3343.3908027553284	3343.3908027553284	3343.3908027553284	3343.3908027553284	3343.3908027553284	3343.3908027553284	3343.3908027553284	3343.3908027553284	3343.3908027553284	3343.3908027553284	3343.3908027553284	3343.3908027553284	3343.3908027553284	3343.3908027553284	3343.3908027553284	3343.3908027553284	3343.3908027553284	3343.3908027553284
3343.3908027553284	3343.3908027553284	3343.3908027553284	3343.3908027553284	3343.3908027553284	3343.3908027553284	3343.3908027553284	3343.3908027553284	3343.3908027553284	3343.3908027553284	3343.3908027553284	3343.3908027553284	3343.3908027553284	3343.3908027553284	3343.3908027553284	3343.3908027553284	3343.3908027553284	3343.3908027553284	3343.3908027553284	3343.3908027553284	3343.3908027553284	3343.3908027553284	3343.3908027553284	3343.3908027553284	3343.3908027553284	3343.3908027553284	3343.3908027553284	3343.3908027553284	3343.3908027553284	3343.3908027553284
3343.3908027553284	3343.3908027553284	3343.3908027553284	3343.3908027553284	3343.3908027553284	3343.3908027553284	3343.3908027553284	3343.3908027553284	3343.3908027553284	3343.3908027553284	3343.3908027553284	3343.3908027553284	3343.3908027553284	3343.3908027553284	3343.3908027553284	3343.3908027553284	3343.3908027553284	3343.3908027553284	3343.3908027553284	3343.3908027553284	3343.3908027553284	3343.3908027553284	3343.3908027553284	3343.3908027553284	3343.3908027553284	3343.3908027553284	3343.3908027553284	3343.3908027553284	3343.3908027553284	3343.3908027553284
3343.3908027553284	3343.3908027553284	3343.3908027553284	3343.3908027553284	3343.3908027553284	3343.3908027553284	3343.3908027553284	3343.3908027553284	3343.3908027553284	3343.3908027553284	3343.3908027553284	3343.3908027553284	3343.3908027553284	3343.3908027553284	3343.3908027553284	3343.3908027553284	3343.3908027553284	3343.3908027553284	3343.3908027553284	3343.3908027553284	3343.3908027553284	3343.3908027553284	3343.3908027553284	3343.3908027553284	3343.3908027553284	3343.3908027553284	3343.3908027553284	3343.3908027553284	3343.3908027553284	3343.3908027553284
3343.3908027553284	3343.3908027553284	3343.3908027553284	3343.3908027553284	3343.3908027553284	3343.3908027553284	3343.3908027553284	3343.3908027553284	3343.3908027553284	3343.3908027553284	3343.3908027553284	3343.3908027553284	3343.3908027553284	3343.3908027553284	3343.3908027553284	3343.3908027553284	3343.3908027553284	3343.3908027553284	3343.3908027553284	3343.3908027553284	3343.3908027553284	3343.3908027553284	3343.3908027553284	3343.3908027553284	3343.3908027553284	3343.3908027553284	3343.3908027553284	3343.3908027553284	3343.3908027553284	3343.3908027553284
3343.3908027553284	3343.3908027553284	3343.3908027553284	3343.3908027553284	3343.3908027553284	3343.3908027553284	3343.3908027553284	3343.3908027553284	3343.3908027553284	3343.3908027553284	3343.3908027553284	3343.3908027553284	3343.3908027553284	3343.3908027553284	3343.3908027553284	3343.3908027553284	3343.3908027553284	3343.3908027553284	3343.3908027553284	3343.3908027553284	3343.3908027553284	3343.3908027553284	3343.3908027553284	3343.3908027553284	3343.3908027553284	3343.3908027553284	3343.3908027553284	3343.3908027553284	3343.3908027553284	3343.3908027553284
3343.3908027553284	3343.3908027553284	3343.3908027553284	3343.3908027553284	3343.3908027553284	3343.3908027553284	3343.3908027553284	3343.3908027553284	3343.3908027553284	3343.3908027553284	3343.3908027553284	3343.3908027553284	3343.3908027553284	3343.3908027553284	3343.3908027553284	3343.3908027553284	3343.3908027553284	3343.3908027553284	3343.3908027553284	3343.3908027553284	3343.3908027553284	3343.3908027553284	3343.3908027553284	3343.3908027553284	3343.3908027553284	3343.3908027553284	3343.3908027553284	3343.3908027553284	3343.3908027553284	3343.3908027553284
3343.3908027553284	3343.3908027553284	3343.3908027553284	3343.3908027553284	3343.3908027553284	3343.3908027553284	3343.3908027553284	3343.3908027553284	3343.3908027553284	3343.3908027553284	3343.3908027553284	3343.3908027553284	3343.3908027553284	3343.3908027553284	3343.3908027553284	3343.3908027553284	3343.3908027553284	3343.3908027553284	3343.3908027553284	3343.3908027553284	3343.3908027553284	3343.3908027553284	3343.3908027553284	3343.3908027553284	3343.3908027553284	3343.3908027553284	3343.3908027553284	3343.3908027553284	3343.3908027553284	3343.3908027553284
3343.3908027553284	3343.3908027553284	3343.3908027553284	3343.3908027553284	3343.3908027553284	3343.3908027553284	3343.3908027553284	3343.3908027553284	3343.3908027553284	3343.3908027553284	3343.3908027553284	3343.3908027553284	3343.3908027553284	3343.3908027553284	3343.3908027553284	3343.3908027553284	3343.3908027553284	3343.3908027553284	3343.3908027553284	3343.3908027553284	3343.3908027553284	3343.3908027553284	3343.3908027553284	3343.3908027553284	3343.3908027553284	3343.3908027553284	3343.3908027553284	3343.3908027553284	3343.3908027553284	3343.3908027553284
3343.3908027553284	3343.3908027553284	3343.3908027553284	3343.3908027553284	3343.3908027553284	3343.3908027553284	3343.3908027553284	3343.3908027553284	3343.3908027553284	3343.3908027553284	3343.3908027553284	3343.3908027553284	3343.3908027553284	3343.3908027553284	3343.3908027553284	3343.3908027553284	3343.3908027553284	3343.3908027553284	3343.3908027553284	3343.3908027553284	3343.3908027553284	3343.3908027553284	3343.3908027553284	3343.3908027553284	3343.3908027553284	3343.3908027553284	3343.3908027553284	3343.3908027553284	3343.3908027553284	3343.3908027553284
3343.3908027553284	3343.3908027553284	3343.3908027553284	3343.3908027553284	3343.3908027553284	3343.3908027553284	3343.3908027553284	3343.3908027553284	3343.3908027553284	3343.3908027553284	3343.3908027553284	3343.3908027553284	3343.3908027553284	3343.3908027553284	3343.3908027553284	3343.3908027553284	3343.3908027553284	3343.3908027553284	3343.3908027553284	3343.3908027553284	3343.3908027553284	3343.3908027553284	3343.3908027553284	3343.3908027553284	3343.3908027553284	3343.3908027553284	3343.3908027553284	3343.3908027553284	3343.3908027553284	3343.3908027553284
3343.3908027553284	3343.3908027553284	3343.3908027553284	3343.3908027553284	3343.3908027553284	3343.3908027553284	3343.3908027553284	3343.3908027553284	3343.3908027553284	3343.3908027553284	3343.3908027553284	3343.3908027553284	3343.3908027553284	3343.3908027553284	3343.3908027553284	3343.3908027553284	3343.3908027553284	3343.3908027553284	3343.3908027553284	3343.3908027553284	3343.3908027553284	3343.3908027553284	3343.3908027553284	3343.3908027553284	3343.3908027553284	3343.3908027553284	3343.3908027553284	3343.3908027553284	3343.3908027553284	3343.3908027553284
3343.3908027553284	3343.3908027553284	3343.3908027553284	3343.3908027553284	3343.3908027553284	3343.3908027553284	3343.3908027553284	3343.3908027553284	3343.3908027553284	3343.3908027553284	3343.3908027553284	3343.3908027553284	3343.3908027553284	3343.3908027553284	3343.3908027553284	3343.3908027553284	3343.3908027553284	3343.3908027553284	3343.3908027553284	3343.3908027553284	3343.3908027553284	3343.3908027553284	3343.3908027553284	3343.3908027553284	3343.3908027553284	3343.3908027553284	3343.3908027553284	3343.3908027553284	3343.3908027553284	3343.3908027553284
3343.3908027553284	3343.3908027553284	3343.3908027553284	3343.3908027553284	3343.3908027553284	3343.3908027553284	3343.3908027553284	3343.3908027553284	3343.3908027553284	3343.3908027553284	3343.3908027553284	3343.3908027553284	3343.3908027553284	3343.3908027553284	3343.3908027553284	3343.3908027553284	3343.3908027553284	3343.3908027553284	3343.3908027553284	3343.3908027553284	3343.3908027553284	3343.3908027553284	3343.3908027553284	3343.3908027553284	3343.3908027553284	3343.3908027553284	3343.3908027553284	3343.3908027553284	3343.3908027553284	3343.3908027553284
3343.3908027553284	3343.3908027553284	3343.3908027553284	3343.3908027553284	3343.3908027553284	3343.3908027553284	3343.3908027553284	3343.3908027553284	3343.3908027553284	3343.3908027553284	3343.3908027553284	3343.3908027553284	3343.3908027553284	3343.3908027553284	3343.3908027553284	3343.3908027553284	3343.3908027553284	3343.3908027553284	3343.3908027553284	3343.3908027553284	3343.3908027553284	3343.3908027553284	3343.3908027553284	3343.3908027553284	3343.3908027553284	3343.3908027553284	3343.3908027553284	3343.3908027553284	3343.3908027553284	3343.3908027553284
3343.3908027553284	3343.3908027553284	3343.3908027553284	3343.3908027553284	3343.3908027553284	3343.3908027553284	3343.3908027553284	3343.3908027553284	3343.3908027553284	3343.3908027553284	3343.3908027553284	3343.3908027553284	3343.3908027553284	3343.3908027553284	3343.3908027553284	3343.3908027553284	3343.3908027553284	3343.3908027553284	3343.3908027553284	3343.3908027553284	3343.3908027553284	3343.3908027553284	3343.3908027553284	3343.3908027553284	3343.3908027553284	3343.3908027553284	3343.3908027553284	3343.3908027553284	3343.3908027553284	3343.3908027553284
3343.3908027553284	3343.3908027553284	3343.3908027553284	3343.3908027553284	3343.3908027553284	3343.3908027553284	3343.3908027553284	3343.3908027553284	3343.3908027553284	3343.3908027553284	3343.3908027553284	3343.3908027553284	3343.3908027553284	3343.3908027553284	3343.3908027553284	3343.3908027553284	3343.3908027553284	3343.3908027553284	3343.3908027553284	3343.3908027553284	3343.3908027553284	3343.3908027553284	3343.3908027553284	3343.3908027553284	3343.3908027553284	3343.3908027553284	3343.3908027553284	3343.3908027553284	3343.3908027553284	3343.3908027553284
3343.3908027553284	3343.3908027553284	3343.3908027553284	3343.3908027553284	3343.3908027553284	3343.3908027553284	3343.3908027553284	3343.3908027553284	3343.3908027553284	3343.3908027553284	3343.3908027553284	3343.3908027553284	3343.3908027553284	3343.3908027553284	3343.3908027553284	3343.3908027553284	3343.3908027553284	3343.3908027553284	3343.3908027553284	3343.3908027553284	3343.3908027553284	3343.3908027553284	3343.3908027553284	3343.3908027553284	3343.3908027553284	3343.3908027553284	3343.3908027553284	3343.3908027553284	3343.3908027553284	3343.3908027553284
3343.3908027553284	3343.3908027553284	3343.3908027553284	3343.3908027553284	3343.3908027553284	3343.3908027553284	3343.3908027553284	3343.3908027553284	3343.3908027553284	3343.3908027553284	3343.3908027553284	3343.3908027553284	3343.3908027553284	3343.3908027553284	3343.3908027553284	3343.3908027553284	3343.3908027553284	3343.3908027553284	3343.3908027553284	3343.3908027553284	3343.3908027553284	3343.3908027553284	3343.3908027553284	3343.3908027553284	3343.3908027553284	3343.3908027553284	3343.3908027553284	3343.3908027553284	3343.3908027553284	3343.3908027553284
3343.3908027553284	3343.3908027553284	3343.3908027553284	3343.3908027553284	3343.3908027553284	3343.3908027553284	3343.3908027553284	3343.3908027553284	3343.3908027553284	3343.3908027553284	3343.3908027553284	3343.3908027553284	3343.3908027553284	3343.3908027553284	3343.3908027553284	3343.3908027553284	3343.3908027553284	3343.3908027553284	3343.3908027553284	3343.3908027553284	3343.3908027553284	3343.3908027553284	3343.3908027553284	3343.3908027553284	3343.3908027553284	3343.3908027553284	3343.3908027553284	3343.3908027553284	3343.3908027553284	3343.3908027553284
3343.3908027553284	3343.3908027553284	3343.3908027553284	3343.3908027553284	3343.3908027553284	3343.3908027553284	3343.3908027553284	3343.3908027553284	3343.3908027553284	3343.3908027553284	3343.3908027553284	3343.3908027553284	3343.3908027553284	3343.3908027553284	3343.3908027553284	3343.3908027553284	3343.3908027553284	3343.3908027553284	3343.3908027553284	3343.3908027553284	3343.3908027553284	3343.3908027553284	3343.3908027553284	3343.3908027553284	3343.3908027553284	3343.3908027553284	3343.3908027553284	3343.3908027553284	3343.3908027553284	3343.3908027553284
3343.3908027553284	3343.3908027553284	3343.3908027553284	3343.3908027553284	3343.3908027553284	3343.3908027553284	3343.3908027553284	3343.3908027553284	3343.3908027553284	3343.3908027553284	3343.3908027553284	3343.3908027553284	3343.3908027553284	3343.3908027553284	3343.3908027553284	3343.3908027553284	3343.3908027553284	3343.3908027553284	3343.3908027553284	3343.3908027553284	3343.3908027553284	3343.3908027553284	3343.3908027553284	3343.3908027553284	3343.3908027553284	3343.3908027553284	3343.3908027553284	3343.3908027553284	3343.3908027553284	3343.3908027553284
3343.3908027553284	3343.3908027553284	3343.3908027553284	3343.3908027553284	3343.3908027553284	3343.3908027553284	3343.3908027553284	3343.3908027553284	3343.3908027553284	3343.3908027553284	3343.3908027553284	3343.3908027553284	3343.3908027553284	3343.3908027553284	3343.3908027553284	3343.3908027553284	3343.3908027553284	3343.3908027553284	3343.3908027553284	3343.3908027553284	3343.3908027553284	3343.3908027553284	3343.3908027553284	3343.3908027553284	3343.3908027553284	3343.3908027553284	3343.3908027553284	3343.3908027553284	3343.3908027553284	3343.3908027553284
3343.3908027553284	3343.3908027553284	3343.3908027553284	3343.3908027553284	3343.3908027553284	3343.3908027553284	3343.3908027553284	3343.3908027553284	3343.3908027553284	3343.3908027553284	3343.3908027553284	3343.3908027553284	3343.3908027553284	3343.3908027553284	3343.3908027553284	3343.3908027553284	3343.3908027553284	3343.3908027553284	3343.3908027553284	3343.3908027553284	3343.3908027553284	3343.3908027553284	3343.3908027553284	3343.3908027553284	3343.3908027553284	3343.3908027553284	3343.3908027553284	3343.3908027553284	3343.3908027553284	3343.3908027553284
3343.3908027553284	3343.3908027553284	3343.3908027553284	3343.3908027553284	3343.3908027553284	3343.3908027553284	3343.3908027553284	3343.3908027553284	3343.3908027553284	3343.3908027553284	3343.3908027553284	3343.3908027553284	3343.3908027553284	3343.3908027553284	3343.3908027553284	3343.3908027553284	3343.3908027553284	3343.3908027553284	3343.3908027553284	3343.3908027553284	3343.3908027553284	3343.3908027553284	3343.3908027553284	3343.3908027553284	3343.3908027553284	3343.3908027553284	3343.3908027553284	3343.3908027553284	3343.3908027553284	3343.3908027553284
3343.3908027553284	3343.3908027553284	3343.3908027553284	3343.3908027553284	3343.3908027553284	3343.3908027553284	3343.3908027553284	3343.3908027553284	3343.3908027553284	3343.3908027553284	3343.3908027553284	3343.3908027553284	3343.3908027553284	3343.3908027553284	3343.3908027553284	3343.3908027553284	3343.3908027553284	3343.3908027553284	3343.3908027553284	3343.3908027553284	3343.3908027553284	3343.3908027553284	3343.3908027553284	3343.3908027553284	3343.3908027553284	3343.3908027553284	3343.3908027553284	3343.3908027553284	3343.3908027553284	3343.3908027553284
3343.3908027553284	3343.3908027553284	3343.3908027553284	3343.3908027553284	3343.3908027553284	3343.3908027553284	3343.3908027553284	3343.3908027553284	3343.3908027553284	3343.3908027553284	3343.3908027553284	3343.3908027553284	3343.3908027553284	3343.3908027553284	3343.3908027553284	3343.3908027553284	3343.3908027553284	3343.3908027553284	3343.3908027553284	3343.3908027553284	3343.3908027553284	3343.3908027553284	3343.3908027553284	3343.3908027553284	3343.3908027553284	3343.3908027553284	3343.3908027553284	3343.3908027553284	3343.3908027553284	3343.3908027553284
3343.3908027553284	3343.3908027553284	3343.3908027553284	3343.3908027553284	3343.3908027553284	3343.3908027553284	3343.3908027553284	3343.3908027553284	3343.3908027553284	3343.3908027553284	3343.3908027553284	3343.3908027553284	3343.3908027553284	3343.3908027553284	3343.3908027553284	3343.3908027553284	3343.3908027553284	3343.3908027553284	3343.3908027553284	3343.3908027553284	3343.3908027553284	3343.3908027553284	3343.3908027553284	3343.3908027553284	3343.3908027553284	3343.3908027553284	3343.3908027553284	3343.3908027553284	3343.3908027553284	3343.3908027553284
3343.3908027553284	3343.3908027553284	3343.3908027553284	3343.3908027553284	3343.3908027553284	3343.3908027553284	3343.3908027553284	3343.3908027553284	3343.3908027553284	3343.3908027553284	3343.3908027553284	3343.3908027553284	3343.3908027553284	3343.3908027553284	3343.3908027553284	3343.3908027553284	3343.3908027553284	3343.3908027553284	3343.3908027553284	3343.3908027553284	3343.3908027553284	3343.3908027553284	3343.3908027553284	3343.3908027553284	3343.3908027553284	3343.3908027553284	3343.3908027553284	3343.3908027553284	3343.3908027553284	3343.3908027553284
3343.3908027553284	3343.3908027553284	3343.3908027553284	3343.3908027553284	3343.3908027553284	3343.3908027553284	3343.3908027553284	3343.3908027553284	3343.3908027553284	3343.3908027553284	3343.3908027553284	3343.3908027553284	3343.3908027553284	3343.3908027553284	3343.3908027553284	3343.3908027553284	3343.3908027553284	3343.3908027553284	3343.3908027553284	3343.3908027553284	3343.3908027553284	3343.3908027553284	3343.3908027553284	3343.3908027553284	3343.3908027553284	3343.3908027553284	3343.3908027553284	3343.3908027553284	3343.3908027553284	3343.3908027553284
3343.3908027553284	3343.3908027553284	3343.3908027553284	3343.3908027553284	3343.3908027553284	3343.3908027553284	3343.3908027553284	3343.3908027553284	3343.3908027553284	3343.3908027553284	3343.3908027553284	3343.3908027553284	3343.3908027553284	3343.3908027553284	3343.3908027553284	3343.3908027553284	3343.3908027553284	3343.3908027553284	3343.3908027553284	3343.3908027553284	3343.3908027553284	3343.3908027553284	3343.3908027553284	3343.3908027553284	3343.3908027553284	3343.3908027553284	3343.3908027553284	3343.3908027553284	3343.3908027553284	3343.3908027553284
3343.3908027553284	3343.3908027553284	3343.3908027553284	3343.3908027553284	3343.3908027553284	3343.3908027553284	3343.3908027553284	3343.3908027553284	3343.3908027553284	3343.3908027553284	3343.3908027553284	3343.3908027553284	3343.3908027553284	3343.3908027553284	3343.3908027553284	3343.3908027553284	3343.3908027553284	3343.3908027553284	3343.3908027553284	3343.3908027553284	3343.3908027553284	3343.3908027553284	3343.3908027553284	3343.3908027553284	3343.3908027553284	3343.3908027553284	3343.3908027553284	3343.3908027553284	3343.3908027553284	3343.3908027553284
3343.3908027553284	3343.3908027553284	3343.3908027553284	3343.3908027553284	3343.3908027553284	3343.3908027553284	3343.3908027553284	3343.3908027553284	3343.3908027553284	3343.3908027553284	3343.3908027553284	3343.3908027553284	3343.3908027553284	3343.3908027553284	3343.3908027553284	3343.3908027553284	3343.3908027553284	3343.3908027553284	3343.3908027553284	3343.3908027553284	3343.3908027553284	3343.3908027553284	3343.3908027553284	3343.3908027553284	3343.3908027553284	3343.3908027553284	3343.3908027553284	3343.3908027553284	3343.3908027553284	3343.3908027553284
3343.3908027553284	3343.3908027553284	3343.3908027553284	3343.3908027553284	3343.3908027553284	3343.3908027553284	3343.3908027553284	3343.3908027553284	3343.3908027553284	3343.3908027553284	3343.3908027553284	3343.3908027553284	3343.3908027553284	3343.3908027553284	3343.3908027553284	3343.3908027553284	3343.3908027553284	3343.3908027553284	3343.3908027553284	3343.3908027553284	3343.3908027553284	3343.3908027553284	3343.3908027553284	3343.3908027553284	3343.3908027553284	3343.3908027553284	3343.3908027553284	3343.3908027553284	3343.3908027553284	3343.3908027553284
3343.3908027553284	3343.3908027553284	3343.3908027553284	3343.3908027553284	3343.3908027553284	3343.3908027553284	3343.3908027553284	3343.3908027553284	3343.3908027553284	3343.3908027553284	3343.3908027553284	3343.3908027553284	3343.3908027553284	3343.3908027553284	3343.3908027553284	3343.3908027553284	3343.3908027553284	3343.3908027553284	3343.3908027553284	3343.3908027553284	3343.3908027553284	3343.3908027553284	3343.3908027553284	3343.3908027553284	3343.3908027553284	3343.3908027553284	3343.3908027553284	3343.3908027553284	3343.3908027553284	3343.3908027553284
3343.3908027553284	3343.3908027553284	3343.3908027553284	3343.3908027553284	3343.3908027553284	3343.3908027553284	3343.3908027553284	3343.3908027553284	3343.3908027553284	3343.3908027553284	3343.3908027553284	3343.3908027553284	3343.3908027553284	3343.3908027553284	3343.3908027553284	3343.3908027553284	3343.3908027553284	3343.3908027553284	3343.3908027553284	3343.3908027553284	3343.3908027553284	3343.3908027553284	3343.3908027553284	3343.3908027553284	3343.3908027553284	3343.3908027553284	3343.3908027553284	3343.3908027553284	3343.3908027553284	3343.3908027553284
3343.3908027553284	3343.3908027553284	3343.3908027553284	3343.3908027553284	3343.3908027553284	3343.3908027553284	3343.3908027553284	3343.3908027553284	3343.3908027553284	3343.3908027553284	3343.3908027553284	3343.3908027553284	3343.3908027553284	3343.3908027553284	3343.3908027553284	3343.3908027553284	3343.3908027553284	3343.3908027553284	3343.3908027553284	3343.3908027553284	3343.3908027553284	3343.3908027553284	3343.3908027553284	3343.3908027553284	3343.3908027553284	3343.3908027553284	3343.3908027553284	3343.3908027553284	3343.3908027553284	3343.3908027553284
3343.3908027553284	3343.3908027553284	3343.3908027553284	3343.3908027553284	3343.3908027553284	3343.3908027553284	3343.3908027553284	3343.3908027553284	3343.3908027553284	3343.3908027553284	3343.3908027553284	3343.3908027553284	3343.3908027553284	3343.3908027553284	3343.3908027553284	3343.3908027553284	3343.3908027553284	3343.3908027553284	3343.3908027553284	3343.3908027553284	3343.3908027553284	3343.3908027553284	3343.3908027553284	3343.3908027553284	3343.3908027553284	3343.3908027553284	3343.3908027553284	3343.3908027553284	3343.3908027553284	3343.3908027553284
3343.3908027553284	3343.3908027553284	3343.3908027553284	3343.3908027553284	3343.3908027553284	3343.3908027553284	3343.3908027553284	3343.3908027553284	3343.3908027553284	3343.3908027553284	3343.3908027553284	3343.3908027553284	3343.3908027553284	3343.3908027553284	3343.3908027553284	3343.3908027553284	3343.3908027553284	3343.3908027553284	3343.3908027553284	3343.3908027553284	3343.3908027553284	3343.3908027553284	3343.3908027553284	3343.3908027553284	3343.3908027553284	3343.3908027553284	3343.3908027553284	3343.3908027553284	3343.3908027553284	3343.3908027553284
3343.3908027553284	3343.3908027553284	3343.3908027553284	3343.3908027553284	3343.3908027553284	3343.3908027553284	3343.3908027553284	3343.3908027553284	3343.3908027553284	3343.3908027553284	3343.3908027553284	3343.3908027553284	3343.3908027553284	3343.3908027553284	3343.3908027553284	3343.3908027553284	3343.3908027553284	3343.3908027553284	3343.3908027553284	3343.3908027553284	3343.3908027553284	3343.3908027553284	3343.3908027553284	3343.3908027553284	3343.3908027553284	3343.3908027553284	3343.3908027553284	3343.3908027553284	3343.3908027553284	3343.3908027553284
3343.3908027553284	3343.3908027553284	3343.3908027553284	3343.3908027553284	3343.3908027553284	3343.3908027553284	3343.3908027553284	3343.3908027553284	3343.3908027553284	3343.3908027553284	3343.3908027553284	3343.3908027553284	3343.3908027553284	3343.3908027553284	3343.3908027553284	3343.3908027553284	3343.3908027553284	3343.3908027553284	3343.3908027553284	3343.3908027553284	3343.3908027553284	3343.3908027553284	3343.3908027553284	3343.3908027553284	3343.3908027553284	3343.3908027553284	3343.3908027553284	3343.3908027553284	3343.3908027553284	3343.3908027553284
3343.3908027553284	3343.3908027553284	3343.3908027553284	3343.3908027553284	3343.3908027553284	3343.3908027553284	3343.3908027553284	3343.3908027553284	3343.3908027553284	3343.3908027553284	3343.3908027553284	3343.3908027553284	3343.3908027553284	3343.3908027553284	3343.3908027553284	3343.3908027553284	3343.3908027553284	3343.3908027553284	3343.3908027553284	3343.3908027553284	3343.3908027553284	3343.3908027553284	3343.3908027553284	3343.3908027553284	3343.3908027553284	3343.3908027553284	3343.3908027553284	3343.3908027553284	3343.3908027553284	3343.3908027553284
3343.3908027553284	3343.3908027553284	3343.3908027553284	3343.3908027553284	3343.3908027553284	3343.3908027553284	3343.3908027553284	3343.3908027553284	3343.3908027553284	3343.3908027553284	3343.3908027553284	3343.3908027553284	3343.3908027553284	3343.3908027553284	3343.3908027553284	3343.3908027553284	3343.3908027553284	3343.3908027553284	3343.3908027553284	3343.3908027553284	3343.3908027553284	3343.3908027553284	3343.3908027553284	3343.3908027553284	3343.3908027553284	3343.3908027553284	3343.3908027553284	3343.3908027553284	3343.3908027553284	3343.3908027553284
3343.3908027553284	3343.3908027553284	3343.3908027553284	3343.3908027553284	3343.3908027553284	3343.3908027553284	3343.3908027553284	3343.3908027553284	3343.3908027553284	3343.3908027553284	3343.3908027553284	3343.3908027553284	3343.3908027553284	3343.3908027553284	3343.3908027553284	3343.3908027553284	3343.3908027553284	3343.3908027553284	3343.3908027553284	3343.3908027553284	3343.3908027553284	3343.3908027553284	3343.3908027553284	3343.3908027553284	3343.3908027553284	3343.3908027553284	3343.3908027553284	3343.3908027553284	3343.3908027553284	3343.3908027553284
3343.3908027553284	3343.3908027553284	3343.3908027553284	3343.3908027553284	3343.3908027553284	3343.3908027553284	3343.3908027553284	3343.3908027553284	3343.3908027553284	3343.3908027553284	3343.3908027553284	3343.3908027553284	3343.3908027553284	3343.3908027553284	3343.3908027553284	3343.3908027553284	3343.3908027553284	3343.3908027553284	3343.3908027553284	3343.3908027553284	3343.3908027553284	3343.3908027553284	3343.3908027553284	3343.3908027553284	3343.3908027553284	3343.3908027553284	3343.3908027553284	3343.3908027553284	3343.3908027553284	3343.3908027553284
3343.3908027553284	3343.3908027553284	3343.3908027553284	3343.3908027553284	3343.3908027553284	3343.3908027553284	3343.3908027553284	3343.3908027553284	3343.3908027553284	3343.3908027553284	3343.3908027553284	3343.3908027553284	3343.3908027553284	3343.3908027553284	3343.3908027553284	3343.3908027553284	3343.3908027553284	3343.3908027553284	3343.3908027553284	3343.3908027553284	3343.3908027553284	3343.3908027553284	3343.3908027553284	3343.3908027553284	3343.3908027553284	3343.3908027553284	3343.3908027553284	3343.3908027553284	3343.3908027553284	3343.3908027553284
3343.3908027553284	3343.3908027553284	3343.3908027553284	3343.3908027553284	3343.3908027553284	3343.3908027553284	3343.3908027553284	3343.3908027553284	3343.3908027553284	3343.3908027553284	3343.3908027553284	3343.3908027553284	3343.3908027553284	3343.3908027553284	3343.3908027553284	3343.3908027553284	3343.3908027553284	3343.3908027553284	3343.3908027553284	3343.3908027553284	3343.3908027553284	3343.3908027553284	3343.3908027553284	3343.3908027553284	3343.3908027553284	3343.3908027553284	3343.3908027553284	3343.3908027553284	3343.3908027553284	3343.3908027553284
3343.3908027553284	3343.3908027553284	3343.3908027553284	3343.3908027553284	3343.3908027553284	3343.3908027553284	3343.3908027553284	3343.3908027553284	3343.3908027553284	3343.3908027553284	3343.3908027553284	3343.3908027553284	3343.3908027553284	3343.3908027553284	3343.3908027553284	3343.3908027553284	3343.3908027553284	3343.3908027553284	3343.3908027553284	3343.3908027553284	3343.3908027553284	3343.3908027553284	3343.3908027553284	3343.3908027553284	3343.3908027553284	3343.3908027553284	3343.3908027553284	3343.3908027553284	3343.3908027553284	3343.3908027553284
3343.3908027553284	3343.3908027553284	3343.3908027553284	3343.3908027553284	3343.3908027553284	3343.3908027553284	3343.3908027553284	3343.3908027553284	3343.3908027553284	3343.3908027553284	3343.3908027553284	3343.3908027553284	3343.3908027553284	3343.3908027553284	3343.3908027553284	3343.3908027553284	3343.3908027553284	3343.3908027553284	3343.3908027553284	3343.3908027553284	3343.3908027553284	3343.3908027553284	3343.3908027553284	3343.3908027553284	3343.3908027553284	3343.3908027553284	3343.3908027553284	3343.3908027553284	3343.3908027553284	3343.3908027553284
3343.3908027553284	3343.3908027553284	3343.3908027553284	3343.3908027553284	3343.3908027553284	3343.3908027553284	3343.3908027553284	3343.3908027553284	3343.3908027553284	3343.3908027553284	3343.3908027553284	3343.3908027553284	3343.3908027553284	3343.3908027553284	3343.3908027553284	3343.3908027553284	3343.3908027553284	3343.3908027553284	3343.3908027553284	3343.3908027553284	3343.3908027553284	3343.3908027553284	3343.3908027553284	3343.3908027553284	3343.3908027553284	3343.3908027553284	3343.3908027553284	3343.3908027553284	3343.3908027553284	3343.3908027553284
3343.3908027553284	3343.3908027553284	3343.3908027553284	3343.3908027553284	3343.3908027553284	3343.3908027553284	3343.3908027553284	3343.3908027553284	3343.3908027553284	3343.3908027553284	3343.3908027553284	3343.3908027553284	3343.3908027553284	3343.3908027553284	3343.3908027553284	3343.3908027553284	3343.3908027553284	3343.3908027553284	3343.3908027553284	3343.3908027553284	3343.3908027553284	3343.3908027553284	3343.3908027553284	3343.3908027553284	3343.3908027553284	3343.3908027553284	3343.3908027553284	3343.3908027553284	3343.3908027553284	3343.3908027553284
3343.3908027553284	3343.3908027553284	3343.3908027553284	3343.3908027553284	3343.3908027553284	3343.3908027553284	3343.3908027553284	3343.3908027553284	3343.3908027553284	3343.3908027553284	3343.3908027553284	3343.3908027553284	3343.3908027553284	3343.3908027553284	3343.3908027553284	3343.3908027553284	3343.3908027553284	3343.3908027553284	3343.3908027553284	3343.3908027553284	3343.3908027553284	3343.3908027553284	3343.3908027553284	3343.3908027553284	3343.3908027553284	3343.3908027553284	3343.3908027553284	3343.3908027553284	3343.3908027553284	3343.3908027553284
3343.3908027553284	3343.3908027553284	3343.3908027553284	3343.3908027553284	3343.3908027553284	3343.3908027553284	3343.3908027553284	3343.3908027553284	3343.3908027553284	3343.3908027553284	3343.3908027553284	3343.3908027553284	3343.3908027553284	3343.3908027553284	3343.3908027553284	3343.3908027553284	3343.3908027553284	3343.3908027553284	3343.3908027553284	3343.3908027553284	3343.3908027553284	3343.3908027553284	3343.3908027553284	3343.3908027553284	3343.3908027553284	3343.3908027553284	3343.3908027553284	3343.3908027553284	3343.3908027553284	3343.3908027553284
3343.3908027553284	3343.3908027553284	3343.3908027553284	3343.3908027553284	3343.3908027553284	3343.3908027553284	3343.3908027553284	3343.3908027553284	3343.3908027553284	3343.3908027553284	3343.3908027553284	3343.3908027553284	3343.3908027553284	3343.3908027553284	3343.3908027553284	3343.3908027553284	3343.3908027553284	3343.3908027553284	3343.3908027553284	3343.3908027553284	3343.3908027553284	3343.3908027553284	3343.3908027553284	3343.3908027553284	3343.3908027553284	3343.3908027553284	3343.3908027553284	3343.3908027553284	3343.3908027553284	3343.3908027553284
3343.3908027553284	3343.3908027553284	3343.3908027553284	3343.3908027553284	3343.3908027553284	3343.3908027553284	3343.3908027553284	3343.3908027553284	3343.3908027553284	3343.3908027553284	3343.3908027553284	3343.3908027553284	3343.3908027553284	3343.3908027553284	3343.3908027553284	3343.3908027553284	3343.3908027553284	3343.3908027553284	3343.3908027553284	3343.3908027553284	3343.3908027553284	3343.3908027553284	3343.3908027553284	3343.3908027553284	3343.3908027553284	3343.3908027553284	3343.3908027553284	3343.3908027553284	3343.3908027553284	3343.3908027553284
3343.3908027553284	3343.3908027553284	3343.3908027553284	3343.3908027553284	3343.3908027553284	3343.3908027553284	3343.3908027553284	3343.3908027553284	3343.3908027553284	3343.3908027553284	3343.3908027553284	3343.3908027553284	3343.3908027553284	3343.3908027553284	3343.3908027553284	3343.3908027553284	3343.3908027553284	3343.3908027553284	3343.3908027553284	3343.3908027553284	3343.3908027553284	3343.3908027553284	3343.3908027553284	3343.3908027553284	3343.3908027553284	3343.3908027553284	3343.3908027553284	3343.3908027553284	3343.3908027553284	3343.3908027553284
3343.3908027553284	3343.3908027553284	3343.3908027553284	3343.3908027553284	3343.3908027553284	3343.3908027553284	3343.3908027553284	3343.3908027553284	3343.3908027553284	3343.3908027553284	3343.3908027553284	3343.3908027553284	3343.3908027553284	3343.3908027553284	3343.3908027553284	3343.3908027553284	3343.3908027553284	3343.3908027553284	3343.3908027553284	3343.3908027553284	3343.3908027553284	3343.3908027553284	3343.3908027553284	3343.3908027553284	3343.3908027553284	3343.3908027553284	3343.3908027553284	3343.3908027553284	3343.3908027553284	3343.3908027553284
3343.3908027553284	3343.3908027553284	3343.3908027553284	3343.3908027553284	3343.3908027553284	3343.3908027553284	3343.3908027553284	3343.3908027553284	3343.3908027553284	3343.3908027553284	3343.3908027553284	3343.3908027553284	3343.3908027553284	3343.3908027553284	3343.3908027553284	3343.3908027553284	3343.3908027553284	3343.3908027553284	3343.3908027553284	3343.3908027553284	3343.3908027553284	3343.3908027553284	3343.3908027553284	3343.3908027553284	3343.3908027553284	3343.3908027553284	3343.3908027553284	3343.3908027553284	3343.3908027553284	3343.3908027553284
3343.3908027553284	3343.3908027553284	3343.3908027553284	3343.3908027553284	3343.3908027553284	3343.3908027553284	3343.3908027553284	3343.3908027553284	3343.3908027553284	3343.3908027553284	3343.3908027553284	3343.3908027553284	3343.3908027553284	3343.3908027553284	3343.3908027553284	3343.3908027553284	3343.3908027553284	3343.3908027553284	3343.3908027553284	3343.3908027553284	3343.3908027553284	3343.3908027553284	3343.3908027553284	3343.3908027553284	3343.3908027553284	3343.3908027553284	3343.3908027553284	3343.3908027553284	3343.3908027553284	3343.3908027553284
3343.3908027553284	3343.3908027553284	3343.3908027553284	3343.3908027553284	3343.3908027553284	3343.3908027553284	3343.3908027553284	3343.3908027553284	3343.3908027553284	3343.3908027553284	3343.3908027553284	3343.3908027553284	3343.3908027553284	3343.3908027553284	3343.3908027553284	3343.3908027553284	3343.3908027553284	3343.3908027553284	3343.3908027553284	3343.3908027553284	3343.3908027553284	3343.3908027553284	3343.3908027553284	3343.3908027553284	3343.3908027553284	3343.3908027553284	3343.3908027553284	3343.3908027553284	3343.3908027553284	3343.3908027553284
3343.3908027553284	3343.3908027553284	3343.3908027553284	3343.3908027553284	3343.3908027553284	3343.3908027553284	3343.3908027553284	3343.3908027553284	3343.3908027553284	3343.3908027553284	3343.3908027553284	3343.3908027553284	3343.3908027553284	3343.3908027553284	3343.3908027553284	3343.3908027553284	3343.3908027553284	3343.3908027553284	3343.3908027553284	3343.3908027553284	3343.3908027553284	3343.3908027553284	3343.3908027553284	3343.3908027553284	3343.3908027553284	3343.3908027553284	3343.3908027553284	3343.3908027553284	3343.3908027553284	3343.3908027553284
3343.3908027553284	3343.3908027553284	3343.3908027553284	3343.3908027553284	3343.3908027553284	3343.3908027553284	3343.3908027553284	3343.3908027553284	3343.3908027553284	3343.3908027553284	3343.3908027553284	3343.3908027553284	3343.3908027553284	3343.3908027553284	3343.3908027553284	3343.3908027553284	3343.3908027553284	3343.3908027553284	3343.3908027553284	3343.3908027553284	3343.3908027553284	3343.3908027553284	3343.3908027553284	3343.3908027553284	3343.3908027553284	3343.3908027553284	3343.3908027553284	3343.3908027553284	3343.3908027553284	3343.3908027553284
3343.3908027553284	3343.3908027553284	3343.3908027553284	3343.3908027553284	3343.3908027553284	3343.3908027553284	3343.3908027553284	3343.3908027553284	3343.3908027553284	3343.3908027553284	3343.3908027553284	3343.3908027553284	3343.3908027553284	3343.3908027553284	3343.3908027553284	3343.3908027553284	3343.3908027553284	3343.3908027553284	3343.3908027553284	3343.3908027553284	3343.3908027553284	3343.3908027553284	3343.3908027553284	3343.3908027553284	3343.3908027553284	3343.3908027553284	3343.3908027553284	3343.3908027553284	3343.3908027553284	3343.3908027553284
3343.3908027553284	3343.3908027553284	3343.3908027553284	3343.3908027553284	3343.3908027553284	3343.3908027553284	3343.3908027553284	3343.3908027553284	3343.3908027553284	3343.3908027553284	3343.3908027553284	3343.3908027553284	3343.3908027553284	3343.3908027553284	3343.3908027553284	3343.3908027553284	3343.3908027553284	3343.3908027553284	3343.3908027553284	3343.3908027553284	3343.3908027553284	3343.3908027553284	3343.3908027553284	3343.3908027553284	3343.3908027553284	3343.3908027553284	3343.3908027553284	3343.3908027553284	3343.3908027553284	3343.3908027553284
3343.3908027553284	3343.3908027553284	3343.3908027553284	3343.3908027553284	3343.3908027553284	3343.3908027553284	3343.3908027553284	3343.3908027553284	3343.3908027553284	3343.3908027553284	3343.3908027553284	3343.3908027553284	3343.3908027553284	3343.3908027553284	3343.3908027553284	3343.3908027553284	3343.3908027553284	3343.3908027553284	3343.3908027553284	3343.3908027553284	3343.3908027553284	3343.3908027553284	3343.3908027553284	3343.3908027553284	3343.3908027553284	3343.3908027553284	3343.3908027553284	3343.3908027553284	3343.3908027553284	3343.3908027553284
3343.3908027553284	3343.3908027553284	3343.3908027553284	3343.3908027553284	3343.3908027553284	3343.3908027553284	3343.3908027553284	3343.3908027553284	3343.3908027553284	3343.3908027553284	3343.3908027553284	3343.3908027553284	3343.3908027553284	3343.3908027553284	3343.3908027553284	3343.3908027553284	3343.3908027553284	3343.3908027553284	3343.3908027553284	3343.3908027553284	3343.3908027553284	3343.3908027553284	3343.3908027553284	3343.3908027553284	3343.3908027553284	3343.3908027553284	3343.3908027553284	3343.3908027553284	3343.3908027553284	3343.3908027553284
3343.3908027553284	3343.3908027553284	3343.3908027553284	3343.3908027553284	3343.3908027553284	3343.3908027553284	3343.3908027553284	3343.3908027553284	3343.3908027553284	3343.3908027553284	3343.3908027553284	3343.3908027553284	3343.3908027553284	3343.3908027553284	3343.3908027553284	3343.3908027553284	3343.3908027553284	3343.3908027553284	3343.3908027553284	3343.3908027553284	3343.3908027553284	3343.3908027553284	3343.3908027553284	3343.3908027553284	3343.3908027553284	3343.3908027553284	3343.3908027553284	3343.3908027553284	3343.3908027553284	3343.3908027553284
3343.3908027553284	3343.3908027553284	3343.3908027553284	3343.3908027553284	3343.3908027553284	3343.3908027553284	3343.3908027553284	3343.3908027553284	3343.3908027553284	3343.3908027553284	3343.3908027553284	3343.3908027553284	3343.3908027553284	3343.3908027553284	3343.3908027553284	3343.3908027553284	3343.3908027553284	3343.3908027553284	3343.3908027553284	3343.3908027553284	3343.3908027553284	3343.3908027553284	3343.3908027553284	3343.3908027553284	3343.3908027553284	3343.3908027553284	3343.3908027553284	3343.3908027553284	3343.3908027553284	3343.3908027553284
3343.3908027553284	3343.3908027553284	3343.3908027553284	3343.3908027553284	3343.3908027553284	3343.3908027553284	3343.3908027553284	3343.3908027553284	3343.3908027553284	3343.3908027553284	3343.3908027553284	3343.3908027553284	3343.3908027553284	3343.3908027553284	3343.3908027553284	3343.3908027553284	3343.3908027553284	3343.3908027553284	3343.3908027553284	3343.3908027553284	3343.3908027553284	3343.3908027553284	3343.3908027553284	3343.3908027553284	3343.3908027553284	3343.3908027553284	3343.3908027553284	3343.3908027553284	3343.3908027553284	3343.3908027553284
3343.3908027553284	3343.3908027553284	3343.3908027553284	3343.3908027553284	3343.3908027553284	3343.3908027553284	3343.3908027553284	3343.3908027553284	3343.3908027553284	3343.3908027553284	3343.3908027553284	3343.3908027553284	3343.3908027553284	3343.3908027553284	3343.3908027553284	3343.3908027553284	3343.3908027553284	3343.3908027553284	3343.3908027553284	3343.3908027553284	3343.3908027553284	3343.3908027553284	3343.3908027553284	3343.3908027553284	3343.3908027553284	3343.3908027553284	3343.3908027553284	3343.3908027553284	3343.3908027553284	3343.3908027553284
3343.3908027553284	3343.3908027553284	3343.3908027553284	3343.3908027553284	3343.3908027553284	3343.3908027553284	3343.3908027553284	3343.3908027553284	3343.3908027553284	3343.3908027553284	3343.3908027553284	3343.3908027553284	3343.3908027553284	3343.3908027553284	3343.3908027553284	3343.3908027553284	3343.3908027553284	3343.3908027553284	3343.3908027553284	3343.3908027553284	3343.3908027553284	3343.3908027553284	3343.3908027553284	3343.3908027553284	3343.3908027553284	3343.3908027553284	3343.3908027553284	3343.3908027553284	3343.3908027553284	3343.3908027553284
3343.3908027553284	3343.3908027553284	3343.3908027553284	3343.3908027553284	3343.3908027553284	3343.3908027553284	3343.3908027553284	3343.3908027553284	3343.3908027553284	3343.3908027553284	3343.3908027553284	3343.3908027553284	3343.3908027553284	3343.3908027553284	3343.3908027553284	3343.3908027553284	3343.3908027553284	3343.3908027553284	3343.3908027553284	3343.3908027553284	3343.3908027553284	3343.3908027553284	3343.3908027553284	3343.3908027553284	3343.3908027553284	3343.3908027553284	3343.3908027553284	3343.3908027553284	3343.3908027553284	3343.3908027553284
3343.3908027553284	3343.3908027553284	3343.3908027553284	3343.3908027553284	3343.3908027553284	3343.3908027553284	3343.3908027553284	3343.3908027553284	3343.3908027553284	3343.3908027553284	3343.3908027553284	3343.3908027553284	3343.3908027553284	3343.3908027553284	3343.3908027553284	3343.3908027553284	3343.3908027553284	3343.3908027553284	3343.3908027553284	3343.3908027553284	3343.3908027553284	3343.3908027553284	3343.3908027553284	3343.3908027553284	3343.3908027553284	3343.3908027553284	3343.3908027553284	3343.3908027553284	3343.3908027553284	3343.3908027553284
3343.3908027553284	3343.3908027553284	3343.3908027553284	3343.3908027553284	3343.3908027553284	3343.3908027553284	3343.3908027553284	3343.3908027553284	3343.3908027553284	3343.3908027553284	3343.3908027553284	3343.3908027553284	3343.3908027553284	3343.3908027553284	3343.3908027553284	3343.3908027553284	3343.3908027553284	3343.3908027553284	3343.3908027553284	3343.3908027553284	3343.3908027553284	3343.3908027553284	3343.3908027553284	3343.3908027553284	3343.3908027553284	3343.3908027553284	3343.3908027553284	3343.3908027553284	3343.3908027553284	3343.3908027553284
3343.3908027553284	3343.3908027553284	3343.3908027553284	3343.3908027553284	3343.3908027553284	3343.3908027553284	3343.3908027553284	3343.3908027553284	3343.3908027553284	3343.3908027553284	3343.3908027553284	3343.3908027553284	3343.3908027553284	3343.3908027553284	3343.3908027553284	3343.3908027553284	3343.3908027553284	3343.3908027553284	3343.3908027553284	3343.3908027553284	3343.3908027553284	3343.3908027553284	3343.3908027553284	3343.3908027553284	3343.3908027553284	3343.3908027553284	3343.3908027553284	3343.3908027553284	3343.3908027553284	3343.3908027553284
3343.3908027553284	3343.3908027553284	3343.3908027553284	3343.3908027553284	3343.3908027553284	3343.3908027553284	3343.3908027553284	3343.3908027553284	3343.3908027553284	3343.3908027553284	3343.3908027553284	3343.3908027553284	3343.3908027553284	3343.3908027553284	3343.3908027553284	3343.3908027553284	3343.3908027553284	3343.3908027553284	3343.3908027553284	3343.3908027553284	3343.3908027553284	3343.3908027553284	3343.3908027553284	3343.3908027553284	3343.3908027553284	3343.3908027553284	3343.3908027553284	3343.3908027553284	3343.3908027553284	3343.3908027553284
3343.3908027553284	3343.3908027553284	3343.3908027553284	3343.3908027553284	3343.3908027553284	3343.3908027553284	3343.3908027553284	3343.3908027553284	3343.3908027553284	3343.3908027553284	3343.3908027553284	3343.3908027553284	3343.3908027553284	3343.3908027553284	3343.3908027553284	3343.3908027553284	3343.3908027553284	3343.3908027553284	3343.3908027553284	3343.3908027553284	3343.3908027553284	3343.3908027553284	3343.3908027553284	3343.3908027553284	3343.3908027553284	3343.3908027553284	3343.3908027553284	3343.3908027553284	3343.3908027553284	3343.3908027553284
3343.3908027553284	3343.3908027553284	3343.3908027553284	3343.3908027553284	3343.3908027553284	3343.3908027553284	3343.3908027553284	3343.3908027553284	3343.3908027553284	3343.3908027553284	3343.3908027553284	3343.3908027553284	3343.3908027553284	3343.3908027553284	3343.3908027553284	3343.3908027553284	3343.3908027553284	3343.3908027553284	3343.3908027553284	3343.3908027553284	3343.3908027553284	3343.3908027553284	3343.3908027553284	3343.3908027553284	3343.3908027553284	3343.3908027553284	3343.3908027553284	3343.3908027553284	3343.3908027553284	3343.3908027553284
3343.3908027553284	3343.3908027553284	3343.3908027553284	3343.3908027553284	3343.3908027553284	3343.3908027553284	3343.3908027553284	3343.3908027553284	3343.3908027553284	3343.3908027553284	3343.3908027553284	3343.3908027553284	3343.3908027553284	3343.3908027553284	3343.3908027553284	3343.3908027553284	3343.3908027553284	3343.3908027553284	3343.3908027553284	3343.3908027553284	3343.3908027553284	3343.3908027553284	3343.3908027553284	3343.3908027553284	3343.3908027553284	3343.3908027553284	3343.3908027553284	3343.3908027553284	3343.3908027553284	3343.3908027553284
3343.3908027553284	3343.3908027553284	3343.3908027553284	3343.3908027553284	3343.3908027553284	3343.3908027553284	3343.3908027553284	3343.3908027553284	3343.3908027553284	3343.3908027553284	3343.3908027553284	3343.3908027553284	3343.3908027553284	3343.3908027553284	3343.3908027553284	3343.3908027553284	3343.3908027553284	3343.3908027553284	3343.3908027553284	3343.3908027553284	3343.3908027553284	3343.3908027553284	3343.3908027553284	3343.3908027553284	3343.3908027553284	3343.3908027553284	3343.3908027553284	3343.3908027553284	3343.3908027553284	3343.3908027553284
3343.3908027553284	3343.3908027553284	3343.3908027553284	3343.3908027553284	3343.3908027553284	3343.3908027553284	3343.3908027553284	3343.3908027553284	3343.3908027553284	3343.3908027553284	3343.3908027553284	3343.3908027553284	3343.3908027553284	3343.3908027553284	3343.3908027553284	3343.3908027553284	3343.3908027553284	3343.3908027553284	3343.3908027553284	3343.3908027553284	3343.3908027553284	3343.3908027553284	3343.3908027553284	3343.3908027553284	3343.3908027553284	3343.3908027553284	3343.3908027553284	3343.3908027553284	3343.3908027553284	3343.3908027553284
3343.3908027553284	3343.3908027553284	3343.3908027553284	3343.3908027553284	3343.3908027553284	3343.3908027553284	3343.3908027553284	3343.3908027553284	3343.3908027553284	3343.3908027553284	3343.3908027553284	3343.3908027553284	3343.3908027553284	3343.3908027553284	3343.3908027553284	3343.3908027553284	3343.3908027553284	3343.3908027553284	3343.3908027553284	3343.3908027553284	3343.3908027553284	3343.3908027553284	3343.3908027553284	3343.3908027553284	3343.3908027553284	3343.3908027553284	3343.3908027553284	3343.3908027553284	3343.3908027553284	3343.3908027553284
3343.3908027553284	3343.3908027553284	3343.3908027553284	3343.3908027553284	3343.3908027553284	3343.3908027553284	3343.3908027553284	3343.3908027553284	3343.3908027553284	3343.3908027553284	3343.3908027553284	3343.3908027553284	3343.3908027553284	3343.3908027553284	3343.3908027553284	3343.3908027553284	3343.3908027553284	3343.3908027553284	3343.3908027553284	3343.3908027553284	3343.3908027553284	3343.3908027553284	3343.3908027553284	3343.3908027553284	3343.3908027553284	3343.3908027553284	3343.3908027553284	3343.3908027553284	3343.3908027553284	3343.3908027553284
3343.3908027553284	3343.3908027553284	3343.3908027553284	3343.3908027553284	3343.3908027553284	3343.3908027553284	3343.3908027553284	3343.3908027553284	3343.3908027553284	3343.3908027553284	3343.3908027553284	3343.3908027553284	3343.3908027553284	3343.3908027553284	3343.3908027553284	3343.3908027553284	3343.3908027553284	3343.3908027553284	3343.3908027553284	3343.3908027553284	3343.3908027553284	3343.3908027553284	3343.3908027553284	3343.3908027553284	3343.3908027553284	3343.3908027553284	3343.3908027553284	3343.3908027553284	3343.3908027553284	3343.3908027553284
3343.3908027553284	3343.3908027553284	3343.3908027553284	3343.3908027553284	3343.3908027553284	3343.3908027553284	3343.3908027553284	3343.3908027553284	3343.3908027553284	3343.3908027553284	3343.3908027553284	3343.3908027553284	3343.3908027553284	3343.3908027553284	3343.3908027553284	3343.3908027553284	3343.3908027553284	3343.3908027553284	3343.3908027553284	3343.3908027553284	3343.3908027553284	3343.3908027553284	3343.3908027553284	3343.3908027553284	3343.3908027553284	3343.3908027553284	3343.3908027553284	3343.3908027553284	3343.3908027553284	3343.3908027553284
3343.3908027553284	3343.3908027553284	3343.3908027553284	3343.3908027553284	3343.3908027553284	3343.3908027553284	3343.3908027553284	3343.3908027553284	3343.3908027553284	3343.3908027553284	3343.3908027553284	3343.3908027553284	3343.3908027553284	3343.3908027553284	3343.3908027553284	3343.3908027553284	3343.3908027553284	3343.3908027553284	3343.3908027553284	3343.3908027553284	3343.3908027553284	3343.3908027553284	3343.3908027553284	3343.3908027553284	3343.3908027553284	3343.3908027553284	3343.3908027553284	3343.3908027553284	3343.3908027553284	3343.3908027553284
3343.3908027553284	3343.3908027553284	3343.3908027553284	3343.3908027553284	3343.3908027553284	3343.3908027553284	3343.3908027553284	3343.3908027553284	3343.3908027553284	3343.3908027553284	3343.3908027553284	3343.3908027553284	3343.3908027553284	3343.3908027553284	3343.3908027553284	3343.3908027553284	3343.3908027553284	3343.3908027553284	3343.3908027553284	3343.3908027553284	3343.3908027553284	3343.3908027553284	3343.3908027553284	3343.3908027553284	3343.3908027553284	3343.3908027553284	3343.3908027553284	3343.3908027553284	3343.3908027553284	3343.3908027553284
3343.3908027553284	3343.3908027553284	3343.3908027553284	3343.3908027553284	3343.3908027553284	3343.3908027553284	3343.3908027553284	3343.3908027553284	3343.3908027553284	3343.3908027553284	3343.3908027553284	3343.3908027553284	3343.3908027553284	3343.3908027553284	3343.3908027553284	3343.3908027553284	3343.3908027553284	3343.3908027553284	3343.3908027553284	3343.3908027553284	3343.3908027553284	3343.3908027553284	3343.3908027553284	3343.3908027553284	3343.3908027553284	3343.3908027553284	3343.3908027553284	3343.3908027553284	3343.3908027553284	3343.3908027553284
3343.3908027553284	3343.3908027553284	3343.3908027553284	3343.3908027553284	3343.3908027553284	3343.3908027553284	3343.3908027553284	3343.3908027553284	3343.3908027553284	3343.3908027553284	3343.3908027553284	3343.3908027553284	3343.3908027553284	3343.3908027553284	3343.3908027553284	3343.3908027553284	3343.3908027553284	3343.3908027553284	3343.3908027553284	3343.3908027553284	3343.3908027553284	3343.3908027553284	3343.3908027553284	3343.3908027553284	3343.3908027553284	3343.3908027553284	3343.3908027553284	3343.3908027553284	3343.3908027553284	3343.3908027553284
3343.3908027553284	3343.3908027553284	3343.3908027553284	3343.3908027553284	3343.3908027553284	3343.3908027553284	3343.3908027553284	3343.3908027553284	3343.3908027553284	3343.3908027553284	3343.3908027553284	3343.3908027553284	3343.3908027553284	3343.3908027553284	3343.3908027553284	3343.3908027553284	3343.3908027553284	3343.3908027553284	3343.3908027553284	3343.3908027553284	3343.3908027553284	3343.3908027553284	3343.3908027553284	3343.3908027553284	3343.3908027553284	3343.3908027553284	3343.3908027553284	3343.3908027553284	3343.3908027553284	3343.3908027553284
3343.3908027553284	3343.3908027553284	3343.3908027553284	3343.3908027553284	3343.3908027553284	3343.3908027553284	3343.3908027553284	3343.3908027553284	3343.3908027553284	3343.3908027553284	3343.3908027553284	3343.3908027553284	3343.3908027553284	3343.3908027553284	3343.3908027553284	3343.3908027553284	3343.3908027553284	3343.3908027553284	3343.3908027553284	3343.3908027553284	3343.3908027553284	3343.3908027553284	3343.3908027553284	3343.3908027553284	3343.3908027553284	3343.3908027553284	3343.3908027553284	3343.3908027553284	3343.3908027553284	3343.3908027553284
3343.3908027553284	3343.3908027553284	3343.3908027553284	3343.3908027553284	3343.3908027553284	3343.3908027553284	3343.3908027553284	3343.3908027553284	3343.3908027553284	3343.3908027553284	3343.3908027553284	3343.3908027553284	3343.3908027553284	3343.3908027553284	3343.3908027553284	3343.3908027553284	3343.3908027553284	3343.3908027553284	3343.3908027553284	3343.3908027553284	3343.3908027553284	3343.3908027553284	3343.3908027553284	3343.3908027553284	3343.3908027553284	3343.3908027553284	3343.3908027553284	3343.3908027553284	3343.3908027553284	3343.3908027553284
3343.3908027553284	3343.3908027553284	3343.3908027553284	3343.3908027553284	3343.3908027553284	3343.3908027553284	3343.3908027553284	3343.3908027553284	3343.3908027553284	3343.3908027553284	3343.3908027553284	3343.3908027553284	3343.3908027553284	3343.3908027553284	3343.3908027553284	3343.3908027553284	3343.3908027553284	3343.3908027553284	3343.3908027553284	3343.3908027553284	3343.3908027553284	3343.3908027553284	3343.3908027553284	3343.3908027553284	3343.3908027553284	3343.3908027553284	3343.3908027553284	3343.3908027553284	3343.3908027553284	3343.3908027553284
3343.3908027553284	3343.3908027553284	3343.3908027553284	3343.3908027553284	3343.3908027553284	3343.3908027553284	3343.3908027553284	3343.3908027553284	3343.3908027553284	3343.3908027553284	3343.3908027553284	3343.3908027553284	3343.3908027553284	3343.3908027553284	3343.3908027553284	3343.3908027553284	3343.3908027553284	3343.3908027553284	3343.3908027553284	3343.3908027553284	3343.3908027553284	3343.3908027553284	3343.3908027553284	3343.3908027553284	3343.3908027553284	3343.3908027553284	3343.3908027553284	3343.3908027553284	3343.3908027553284	3343.3908027553284
3343.3908027553284	3343.3908027553284	3343.3908027553284	3343.3908027553284	3343.3908027553284	3343.3908027553284	3343.3908027553284	3343.3908027553284	3343.3908027553284	3343.3908027553284	3343.3908027553284	3343.3908027553284	3343.3908027553284	3343.3908027553284	3343.3908027553284	3343.3908027553284	3343.3908027553284	3343.3908027553284	3343.3908027553284	3343.3908027553284	3343.3908027553284	3343.3908027553284	3343.3908027553284	3343.3908027553284	3343.3908027553284	3343.3908027553284	3343.3908027553284	3343.3908027553284	3343.3908027553284	3343.3908027553284
3343.3908027553284	3343.3908027553284	3343.3908027553284	3343.3908027553284	3343.3908027553284	3343.3908027553284	3343.3908027553284	3343.3908027553284	3343.3908027553284	3343.3908027553284	3343.3908027553284	3343.3908027553284	3343.3908027553284	3343.3908027553284	3343.3908027553284	3343.3908027553284	3343.3908027553284	3343.3908027553284	3343.3908027553284	3343.3908027553284	3343.3908027553284	3343.3908027553284	3343.3908027553284	3343.3908027553284	3343.3908027553284	3343.3908027553284	3343.3908027553284	3343.3908027553284	3343.3908027553284	3343.3908027553284
3343.3908027553284	3343.3908027553284	3343.3908027553284	3343.3908027553284	3343.3908027553284	3343.3908027553284	3343.3908027553284	3343.3908027553284	3343.3908027553284	3343.3908027553284	3343.3908027553284	3343.3908027553284	3343.3908027553284	3343.3908027553284	3343.3908027553284	3343.3908027553284	3343.3908027553284	3343.3908027553284	3343.3908027553284	3343.3908027553284	3343.3908027553284	3343.3908027553284	3343.3908027553284	3343.3908027553284	3343.3908027553284	3343.3908027553284	3343.3908027553284	3343.3908027553284	3343.3908027553284	3343.3908027553284
3343.3908027553284	3343.3908027553284	3343.3908027553284	3343.3908027553284	3343.3908027553284	3343.3908027553284	3343.3908027553284	3343.3908027553284	3343.3908027553284	3343.3908027553284	3343.3908027553284	3343.3908027553284	3343.3908027553284	3343.3908027553284	3343.3908027553284	3343.3908027553284	3343.3908027553284	3343.3908027553284	3343.3908027553284	3343.3908027553284	3343.3908027553284	3343.3908027553284	3343.3908027553284	3343.3908027553284	3343.3908027553284	3343.3908027553284	3343.3908027553284	3343.3908027553284	3343.3908027553284	3343.3908027553284
3343.3908027553284	3343.3908027553284	3343.3908027553284	3343.3908027553284	3343.3908027553284	3343.3908027553284	3343.3908027553284	3343.3908027553284	3343.3908027553284	3343.3908027553284	3343.3908027553284	3343.3908027553284	3343.3908027553284	3343.3908027553284	3343.3908027553284	3343.3908027553284	3343.3908027553284	3343.3908027553284	3343.3908027553284	3343.3908027553284	3343.3908027553284	3343.3908027553284	3343.3908027553284	3343.3908027553284	3343.3908027553284	3343.3908027553284	3343.3908027553284	3343.3908027553284	3343.3908027553284	3343.3908027553284
3343.3908027553284	3343.3908027553284	3343.3908027553284	3343.3908027553284	3343.3908027553284	3343.3908027553284	3343.3908027553284	3343.3908027553284	3343.3908027553284	3343.3908027553284	3343.3908027553284	3343.3908027553284	3343.3908027553284	3343.3908027553284	3343.3908027553284	3343.3908027553284	3343.3908027553284	3343.3908027553284	3343.3908027553284	3343.3908027553284	3343.3908027553284	3343.3908027553284	3343.3908027553284	3343.3908027553284	3343.3908027553284	3343.3908027553284	3343.3908027553284	3343.3908027553284	3343.3908027553284	3343.3908027553284
3343.3908027553284	3343.3908027553284	3343.3908027553284	3343.3908027553284	3343.3908027553284	3343.3908027553284	3343.3908027553284	3343.3908027553284	3343.3908027553284	3343.3908027553284	3343.3908027553284	3343.3908027553284	3343.3908027553284	3343.3908027553284	3343.3908027553284	3343.3908027553284	3343.3908027553284	3343.3908027553284	3343.3908027553284	3343.3908027553284	3343.3908027553284	3343.3908027553284	3343.3908027553284	3343.3908027553284	3343.3908027553284	3343.3908027553284	3343.3908027553284	3343.3908027553284	3343.3908027553284	3343.3908027553284
3343.3908027553284	3343.3908027553284	3343.3908027553284	3343.3908027553284	3343.3908027553284	3343.3908027553284	3343.3908027553284	3343.3908027553284	3343.3908027553284	3343.3908027553284	3343.3908027553284	3343.3908027553284	3343.3908027553284	3343.3908027553284	3343.3908027553284	3343.3908027553284	3343.3908027553284	3343.3908027553284	3343.3908027553284	3343.3908027553284	3343.3908027553284	3343.3908027553284	3343.3908027553284	3343.3908027553284	3343.3908027553284	3343.3908027553284	3343.3908027553284	3343.3908027553284	3343.3908027553284	3343.3908027553284
3343.3908027553284	3343.3908027553284	3343.3908027553284	3343.3908027553284	3343.3908027553284	3343.3908027553284	3343.3908027553284	3343.3908027553284	3343.3908027553284	3343.3908027553284	3343.3908027553284	3343.3908027553284	3343.3908027553284	3343.3908027553284	3343.3908027553284	3343.3908027553284	3343.3908027553284	3343.3908027553284	3343.3908027553284	3343.3908027553284	3343.3908027553284	3343.3908027553284	3343.3908027553284	3343.3908027553284	3343.3908027553284	3343.3908027553284	3343.3908027553284	3343.3908027553284	3343.3908027553284	3343.3908027553284
3343.3908027553284	3343.3908027553284	3343.3908027553284	3343.3908027553284	3343.3908027553284	3343.3908027553284	3343.3908027553284	3343.3908027553284	3343.3908027553284	3343.3908027553284	3343.3908027553284	3343.3908027553284	3343.3908027553284	3343.3908027553284	3343.3908027553284	3343.3908027553284	3343.3908027553284	3343.3908027553284	3343.3908027553284	3343.3908027553284	3343.3908027553284	3343.3908027553284	3343.3908027553284	3343.3908027553284	3343.3908027553284	3343.3908027553284	3343.3908027553284	3343.3908027553284	3343.3908027553284	3343.3908027553284
3343.3908027553284	3343.3908027553284	3343.3908027553284	3343.3908027553284	3343.3908027553284	3343.3908027553284	3343.3908027553284	3343.3908027553284	3343.3908027553284	3343.3908027553284	3343.3908027553284	3343.3908027553284	3343.3908027553284	3343.3908027553284	3343.3908027553284	3343.3908027553284	3343.3908027553284	3343.3908027553284	3343.3908027553284	3343.3908027553284	3343.3908027553284	3343.3908027553284	3343.3908027553284	3343.3908027553284	3343.3908027553284	3343.3908027553284	3343.3908027553284	3343.3908027553284	3343.3908027553284	3343.3908027553284
3343.3908027553284	3343.3908027553284	3343.3908027553284	3343.3908027553284	3343.3908027553284	3343.3908027553284	3343.3908027553284	3343.3908027553284	3343.3908027553284	3343.3908027553284	3343.3908027553284	3343.3908027553284	3343.3908027553284	3343.3908027553284	3343.3908027553284	3343.3908027553284	3343.3908027553284	3343.3908027553284	3343.3908027553284	3343.3908027553284	3343.3908027553284	3343.3908027553284	3343.3908027553284	3343.3908027553284	3343.3908027553284	3343.3908027553284	3343.3908027553284	3343.3908027553284	3343.3908027553284	3343.3908027553284
3343.3908027553284	3343.3908027553284	3343.3908027553284	3343.3908027553284	3343.3908027553284	3343.3908027553284	3343.3908027553284	3343.3908027553284	3343.3908027553284	3343.3908027553284	3343.3908027553284	3343.3908027553284	3343.3908027553284	3343.3908027553284	3343.3908027553284	3343.3908027553284	3343.3908027553284	3343.3908027553284	3343.3908027553284	3343.3908027553284	3343.3908027553284	3343.3908027553284	3343.3908027553284	3343.3908027553284	3343.3908027553284	3343.3908027553284	3343.3908027553284	3343.3908027553284	3343.3908027553284	3343.3908027553284
3343.3908027553284	3343.3908027553284	3343.3908027553284	3343.3908027553284	3343.3908027553284	3343.3908027553284	3343.3908027553284	3343.3908027553284	3343.3908027553284	3343.3908027553284	3343.3908027553284	3343.3908027553284	3343.3908027553284	3343.3908027553284	3343.3908027553284	3343.3908027553284	3343.3908027553284	3343.3908027553284	3343.3908027553284	3343.3908027553284	3343.3908027553284	3343.3908027553284	3343.3908027553284	3343.3908027553284	3343.3908027553284	3343.3908027553284	3343.3908027553284	3343.3908027553284	3343.3908027553284	3343.3908027553284
3343.3908027553284	3343.3908027553284	3343.3908027553284	3343.3908027553284	3343.3908027553284	3343.3908027553284	3343.3908027553284	3343.3908027553284	3343.3908027553284	3343.3908027553284	3343.3908027553284	3343.3908027553284	3343.3908027553284	3343.3908027553284	3343.3908027553284	3343.3908027553284	3343.3908027553284	3343.3908027553284	3343.3908027553284	3343.3908027553284	3343.3908027553284	3343.3908027553284	3343.3908027553284	3343.3908027553284	3343.3908027553284	3343.3908027553284	3343.3908027553284	3343.3908027553284	3343.3908027553284	3343.3908027553284
3343.3908027553284	3343.3908027553284	3343.3908027553284	3343.3908027553284	3343.3908027553284	3343.3908027553284	3343.3908027553284	3343.3908027553284	3343.3908027553284	3343.3908027553284	3343.3908027553284	3343.3908027553284	3343.3908027553284	3343.3908027553284	3343.3908027553284	3343.3908027553284	3343.3908027553284	3343.3908027553284	3343.3908027553284	3343.3908027553284	3343.3908027553284	3343.3908027553284	3343.3908027553284	3343.3908027553284	3343.3908027553284	3343.3908027553284	3343.3908027553284	3343.3908027553284	3343.3908027553284	3343.3908027553284
3343.3908027553284	3343.3908027553284	3343.3908027553284	3343.3908027553284	3343.3908027553284	3343.3908027553284	3343.3908027553284	3343.3908027553284	3343.3908027553284	3343.3908027553284	3343.3908027553284	3343.3908027553284	3343.3908027553284	3343.3908027553284	3343.3908027553284	3343.3908027553284	3343.3908027553284	3343.3908027553284	3343.3908027553284	3343.3908027553284	3343.3908027553284	3343.3908027553284	3343.3908027553284	3343.3908027553284	3343.3908027553284	3343.3908027553284	3343.3908027553284	3343.3908027553284	3343.3908027553284	3343.3908027553284
3343.3908027553284	3343.3908027553284	3343.3908027553284	3343.3908027553284	3343.3908027553284	3343.3908027553284	3343.3908027553284	3343.3908027553284	3343.3908027553284	3343.3908027553284	3343.3908027553284	3343.3908027553284	3343.3908027553284	3343.3908027553284	3343.3908027553284	3343.3908027553284	3343.3908027553284	3343.3908027553284	3343.3908027553284	3343.3908027553284	3343.3908027553284	3343.3908027553284	3343.3908027553284	3343.3908027553284	3343.3908027553284	3343.3908027553284	3343.3908027553284	3343.3908027553284	3343.3908027553284	3343.3908027553284
3343.3908027553284	3343.3908027553284	3343.3908027553284	3343.3908027553284	3343.3908027553284	3343.3908027553284	3343.3908027553284	3343.3908027553284	3343.3908027553284	3343.3908027553284	3343.3908027553284	3343.3908027553284	3343.3908027553284	3343.3908027553284	3343.3908027553284	3343.3908027553284	3343.3908027553284	3343.3908027553284	3343.3908027553284	3343.3908027553284	3343.3908027553284	3343.3908027553284	3343.3908027553284	3343.3908027553284	3343.3908027553284	3343.3908027553284	3343.3908027553284	3343.3908027553284	3343.3908027553284	3343.3908027553284
3343.3908027553284	3343.3908027553284	3343.3908027553284	3343.3908027553284	3343.3908027553284	3343.3908027553284	3343.3908027553284	3343.3908027553284	3343.3908027553284	3343.3908027553284	3343.3908027553284	3343.3908027553284	3343.3908027553284	3343.3908027553284	3343.3908027553284	3343.3908027553284	3343.3908027553284	3343.3908027553284	3343.3908027553284	3343.3908027553284	3343.3908027553284	3343.3908027553284	3343.3908027553284	3343.3908027553284	3343.3908027553284	3343.3908027553284	3343.3908027553284	3343.3908027553284	3343.3908027553284	3343.3908027553284
3343.3908027553284	3343.3908027553284	3343.3908027553284	3343.3908027553284	3343.3908027553284	3343.3908027553284	3343.3908027553284	3343.3908027553284	3343.3908027553284	3343.3908027553284	3343.3908027553284	3343.3908027553284	3343.3908027553284	3343.3908027553284	3343.3908027553284	3343.3908027553284	3343.3908027553284	3343.3908027553284	3343.3908027553284	3343.3908027553284	3343.3908027553284	3343.3908027553284	3343.3908027553284	3343.3908027553284	3343.3908027553284	3343.3908027553284	3343.3908027553284	3343.3908027553284	3343.3908027553284	3343.3908027553284
3343.3908027553284	3343.3908027553284	3343.3908027553284	3343.3908027553284	3343.3908027553284	3343.3908027553284	3343.3908027553284	3343.3908027553284	3343.3908027553284	3343.3908027553284	3343.3908027553284	3343.3908027553284	3343.3908027553284	3343.3908027553284	3343.3908027553284	3343.3908027553284	3343.3908027553284	3343.3908027553284	3343.3908027553284	3343.3908027553284	3343.3908027553284	3343.3908027553284	3343.3908027553284	3343.3908027553284	3343.3908027553284	3343.3908027553284	3343.3908027553284	3343.3908027553284	3343.3908027553284	3343.3908027553284
3343.3908027553284	3343.3908027553284	3343.3908027553284	3343.3908027553284	3343.3908027553284	3343.3908027553284	3343.3908027553284	3343.3908027553284	3343.3908027553284	3343.3908027553284	3343.3908027553284	3343.3908027553284	3343.3908027553284	3343.3908027553284	3343.3908027553284	3343.3908027553284	3343.3908027553284	3343.3908027553284	3343.3908027553284	3343.3908027553284	3343.3908027553284	3343.3908027553284	3343.3908027553284	3343.3908027553284	3343.3908027553284	3343.3908027553284	3343.3908027553284	3343.3908027553284	3343.3908027553284	3343.3908027553284
3343.3908027553284	3343.3908027553284	3343.3908027553284	3343.3908027553284	3343.3908027553284	3343.3908027553284	3343.3908027553284	3343.3908027553284	3343.3908027553284	3343.3908027553284	3343.3908027553284	3343.3908027553284	3343.3908027553284	3343.3908027553284	3343.3908027553284	3343.3908027553284	3343.3908027553284	3343.3908027553284	3343.3908027553284	3343.3908027553284	3343.3908027553284	3343.3908027553284	3343.3908027553284	3343.3908027553284	3343.3908027553284	3343.3908027553284	3343.3908027553284	3343.3908027553284	3343.3908027553284	3343.3908027553284
3343.3908027553284	3343.3908027553284	3343.3908027553284	3343.3908027553284	3343.3908027553284	3343.3908027553284	3343.3908027553284	3343.3908027553284	3343.3908027553284	3343.3908027553284	3343.3908027553284	3343.3908027553284	3343.3908027553284	3343.3908027553284	3343.3908027553284	3343.3908027553284	3343.3908027553284	3343.3908027553284	3343.3908027553284	3343.3908027553284	3343.3908027553284	3343.3908027553284	3343.3908027553284	3343.3908027553284	3343.3908027553284	3343.3908027553284	3343.3908027553284	3343.3908027553284	3343.3908027553284	3343.3908027553284
3343.3908027553284	3343.3908027553284	3343.3908027553284	3343.3908027553284	3343.3908027553284	3343.3908027553284	3343.3908027553284	3343.3908027553284	3343.3908027553284	3343.3908027553284	3343.3908027553284	3343.3908027553284	3343.3908027553284	3343.3908027553284	3343.3908027553284	3343.3908027553284	3343.3908027553284	3343.3908027553284	3343.3908027553284	3343.3908027553284	3343.3908027553284	3343.3908027553284	3343.3908027553284	3343.3908027553284	3343.3908027553284	3343.3908027553284	3343.3908027553284	3343.3908027553284	3343.3908027553284	3343.3908027553284
3343.3908027553284	3343.3908027553284	3343.3908027553284	3343.3908027553284	3343.3908027553284	3343.3908027553284	3343.3908027553284	3343.3908027553284	3343.3908027553284	3343.3908027553284	3343.3908027553284	3343.3908027553284	3343.3908027553284	3343.3908027553284	3343.3908027553284	3343.3908027553284	3343.3908027553284	3343.3908027553284	3343.3908027553284	3343.3908027553284	3343.3908027553284	3343.3908027553284	3343.3908027553284	3343.3908027553284	3343.3908027553284	3343.3908027553284	3343.3908027553284	3343.3908027553284	3343.3908027553284	3343.3908027553284
3343.3908027553284	3343.3908027553284	3343.3908027553284	3343.3908027553284	3343.3908027553284	3343.3908027553284	3343.3908027553284	3343.3908027553284	3343.3908027553284	3343.3908027553284	3343.3908027553284	3343.3908027553284	3343.3908027553284	3343.3908027553284	3343.3908027553284	3343.3908027553284	3343.3908027553284	3343.3908027553284	3343.3908027553284	3343.3908027553284	3343.3908027553284	3343.3908027553284	3343.3908027553284	3343.3908027553284	3343.3908027553284	3343.3908027553284	3343.3908027553284	3343.3908027553284	3343.3908027553284	3343.3908027553284
3343.3908027553284	3343.3908027553284	3343.3908027553284	3343.3908027553284	3343.3908027553284	3343.3908027553284	3343.3908027553284	3343.3908027553284	3343.3908027553284	3343.3908027553284	3343.3908027553284	3343.3908027553284	3343.3908027553284	3343.3908027553284	3343.3908027553284	3343.3908027553284	3343.3908027553284	3343.3908027553284	3343.3908027553284	3343.3908027553284	3343.3908027553284	3343.3908027553284	3343.3908027553284	3343.3908027553284	3343.3908027553284	3343.3908027553284	3343.3908027553284	3343.3908027553284	3343.3908027553284	3343.3908027553284
3343.3908027553284	3343.3908027553284	3343.3908027553284	3343.3908027553284	3343.3908027553284	3343.3908027553284	3343.3908027553284	3343.3908027553284	3343.3908027553284	3343.3908027553284	3343.3908027553284	3343.3908027553284	3343.3908027553284	3343.3908027553284	3343.3908027553284	3343.3908027553284	3343.3908027553284	3343.3908027553284	3343.3908027553284	3343.3908027553284	3343.3908027553284	3343.3908027553284	3343.3908027553284	3343.3908027553284	3343.3908027553284	3343.3908027553284	3343.3908027553284	3343.3908027553284	3343.3908027553284	3343.3908027553284
3343.3908027553284	3343.3908027553284	3343.3908027553284	3343.3908027553284	3343.3908027553284	3343.3908027553284	3343.3908027553284	3343.3908027553284	3343.3908027553284	3343.3908027553284	3343.3908027553284	3343.3908027553284	3343.3908027553284	3343.3908027553284	3343.3908027553284	3343.3908027553284	3343.3908027553284	3343.3908027553284	3343.3908027553284	3343.3908027553284	3343.3908027553284	3343.3908027553284	3343.3908027553284	3343.3908027553284	3343.3908027553284	3343.3908027553284	3343.3908027553284	3343.3908027553284	3343.3908027553284	3343.3908027553284
3343.3908027553284	3343.3908027553284	3343.3908027553284	3343.3908027553284	3343.3908027553284	3343.3908027553284	3343.3908027553284	3343.3908027553284	3343.3908027553284	3343.3908027553284	3343.3908027553284	3343.3908027553284	3343.3908027553284	3343.3908027553284	3343.3908027553284	3343.3908027553284	3343.3908027553284	3343.3908027553284	3343.3908027553284	3343.3908027553284	3343.3908027553284	3343.3908027553284	3343.3908027553284	3343.3908027553284	3343.3908027553284	3343.3908027553284	3343.3908027553284	3343.3908027553284	3343.3908027553284	3343.3908027553284
3343.3908027553284	3343.3908027553284	3343.3908027553284	3343.3908027553284	3343.3908027553284	3343.3908027553284	3343.3908027553284	3343.3908027553284	3343.3908027553284	3343.3908027553284	3343.3908027553284	3343.3908027553284	3343.3908027553284	3343.3908027553284	3343.3908027553284	3343.3908027553284	3343.3908027553284	3343.3908027553284	3343.3908027553284	3343.3908027553284	3343.3908027553284	3343.3908027553284	3343.3908027553284	3343.3908027553284	3343.3908027553284	3343.3908027553284	3343.3908027553284	3343.3908027553284	3343.3908027553284	3343.3908027553284
3343.3908027553284	3343.3908027553284	3343.3908027553284	3343.3908027553284	3343.3908027553284	3343.3908027553284	3343.3908027553284	3343.3908027553284	3343.3908027553284	3343.3908027553284	3343.3908027553284	3343.3908027553284	3343.3908027553284	3343.3908027553284	3343.3908027553284	3343.3908027553284	3343.3908027553284	3343.3908027553284	3343.3908027553284	3343.3908027553284	3343.3908027553284	3343.3908027553284	3343.3908027553284	3343.3908027553284	3343.3908027553284	3343.3908027553284	3343.3908027553284	3343.3908027553284	3343.3908027553284	3343.3908027553284
3343.3908027553284	3343.3908027553284	3343.3908027553284	3343.3908027553284	3343.3908027553284	3343.3908027553284	3343.3908027553284	3343.3908027553284	3343.3908027553284	3343.3908027553284	3343.3908027553284	3343.3908027553284	3343.3908027553284	3343.3908027553284	3343.3908027553284	3343.3908027553284	3343.3908027553284	3343.3908027553284	3343.3908027553284	3343.3908027553284	3343.3908027553284	3343.3908027553284	3343.3908027553284	3343.3908027553284	3343.3908027553284	3343.3908027553284	3343.3908027553284	3343.3908027553284	3343.3908027553284	3343.3908027553284
3343.3908027553284	3343.3908027553284	3343.3908027553284	3343.3908027553284	3343.3908027553284	3343.3908027553284	3343.3908027553284	3343.3908027553284	3343.3908027553284	3343.3908027553284	3343.3908027553284	3343.3908027553284	3343.3908027553284	3343.3908027553284	3343.3908027553284	3343.3908027553284	3343.3908027553284	3343.3908027553284	3343.3908027553284	3343.3908027553284	3343.3908027553284	3343.3908027553284	3343.3908027553284	3343.3908027553284	3343.3908027553284	3343.3908027553284	3343.3908027553284	3343.3908027553284	3343.3908027553284	3343.3908027553284
3343.3908027553284	3343.3908027553284	3343.3908027553284	3343.3908027553284	3343.3908027553284	3343.3908027553284	3343.3908027553284	3343.3908027553284	3343.3908027553284	3343.3908027553284	3343.3908027553284	3343.3908027553284	3343.3908027553284	3343.3908027553284	3343.3908027553284	3343.3908027553284	3343.3908027553284	3343.3908027553284	3343.3908027553284	3343.3908027553284	3343.3908027553284	3343.3908027553284	3343.3908027553284	3343.3908027553284	3343.3908027553284	3343.3908027553284	3343.3908027553284	3343.3908027553284	3343.3908027553284	3343.3908027553284
3343.3908027553284	3343.3908027553284	3343.3908027553284	3343.3908027553284	3343.3908027553284	3343.3908027553284	3343.3908027553284	3343.3908027553284	3343.3908027553284	3343.3908027553284	3343.3908027553284	3343.3908027553284	3343.3908027553284	3343.3908027553284	3343.3908027553284	3343.3908027553284	3343.3908027553284	3343.3908027553284	3343.3908027553284	3343.3908027553284	3343.3908027553284	3343.3908027553284	3343.3908027553284	3343.3908027553284	3343.3908027553284	3343.3908027553284	3343.3908027553284	3343.3908027553284	3343.3908027553284	3343.3908027553284
3343.3908027553284	3343.3908027553284	3343.3908027553284	3343.3908027553284	3343.3908027553284	3343.3908027553284	3343.3908027553284	3343.3908027553284	3343.3908027553284	3343.3908027553284	3343.3908027553284	3343.3908027553284	3343.3908027553284	3343.3908027553284	3343.3908027553284	3343.3908027553284	3343.3908027553284	3343.3908027553284	3343.3908027553284	3343.3908027553284	3343.3908027553284	3343.3908027553284	3343.3908027553284	3343.3908027553284	3343.3908027553284	3343.3908027553284	3343.3908027553284	3343.3908027553284	3343.3908027553284	3343.3908027553284
3343.3908027553284	3343.3908027553284	3343.3908027553284	3343.3908027553284	3343.3908027553284	3343.3908027553284	3343.3908027553284	3343.3908027553284	3343.3908027553284	3343.3908027553284	3343.3908027553284	3343.3908027553284	3343.3908027553284	3343.3908027553284	3343.3908027553284	3343.3908027553284	3343.3908027553284	3343.3908027553284	3343.3908027553284	3343.3908027553284	3343.3908027553284	3343.3908027553284	3343.3908027553284	3343.3908027553284	3343.3908027553284	3343.3908027553284	3343.3908027553284	3343.3908027553284	3343.3908027553284	3343.3908027553284
3343.3908027553284	3343.3908027553284	3343.3908027553284	3343.3908027553284	3343.3908027553284	3343.3908027553284	3343.3908027553284	3343.3908027553284	3343.3908027553284	3343.3908027553284	3343.3908027553284	3343.3908027553284	3343.3908027553284	3343.3908027553284	3343.3908027553284	3343.3908027553284	3343.3908027553284	3343.3908027553284	3343.3908027553284	3343.3908027553284	3343.3908027553284	3343.3908027553284	3343.3908027553284	3343.3908027553284	3343.3908027553284	3343.3908027553284	3343.3908027553284	3343.3908027553284	3343.3908027553284	3343.3908027553284
3343.3908027553284	3343.3908027553284	3343.3908027553284	3343.3908027553284	3343.3908027553284	3343.3908027553284	3343.3908027553284	3343.3908027553284	3343.3908027553284	3343.3908027553284	3343.3908027553284	3343.3908027553284	3343.3908027553284	3343.3908027553284	3343.3908027553284	3343.3908027553284	3343.3908027553284	3343.3908027553284	3343.3908027553284	3343.3908027553284	3343.3908027553284	3343.3908027553284	3343.3908027553284	3343.3908027553284	3343.3908027553284	3343.3908027553284	3343.3908027553284	3343.3908027553284	3343.3908027553284	3343.3908027553284
3343.3908027553284	3343.3908027553284	3343.3908027553284	3343.3908027553284	3343.3908027553284	3343.3908027553284	3343.3908027553284	3343.3908027553284	3343.3908027553284	3343.3908027553284	3343.3908027553284	3343.3908027553284	3343.3908027553284	3343.3908027553284	3343.3908027553284	3343.3908027553284	3343.3908027553284	3343.3908027553284	3343.3908027553284	3343.3908027553284	3343.3908027553284	3343.3908027553284	3343.3908027553284	3343.3908027553284	3343.3908027553284	3343.3908027553284	3343.3908027553284	3343.3908027553284	3343.3908027553284	3343.3908027553284
3343.3908027553284	3343.3908027553284	3343.3908027553284	3343.3908027553284	3343.3908027553284	3343.3908027553284	3343.3908027553284	3343.3908027553284	3343.3908027553284	3343.3908027553284	3343.3908027553284	3343.3908027553284	3343.3908027553284	3343.3908027553284	3343.3908027553284	3343.3908027553284	3343.3908027553284	3343.3908027553284	3343.3908027553284	3343.3908027553284	3343.3908027553284	3343.3908027553284	3343.3908027553284	3343.3908027553284	3343.3908027553284	3343.3908027553284	3343.3908027553284	3343.3908027553284	3343.3908027553284	3343.3908027553284
3343.3908027553284	3343.3908027553284	3343.3908027553284	3343.3908027553284	3343.3908027553284	3343.3908027553284	3343.3908027553284	3343.3908027553284	3343.3908027553284	3343.3908027553284	3343.3908027553284	3343.3908027553284	3343.3908027553284	3343.3908027553284	3343.3908027553284	3343.3908027553284	3343.3908027553284	3343.3908027553284	3343.3908027553284	3343.3908027553284	3343.3908027553284	3343.3908027553284	3343.3908027553284	3343.3908027553284	3343.3908027553284	3343.3908027553284	3343.3908027553284	3343.3908027553284	3343.3908027553284	3343.3908027553284
3343.3908027553284	3343.3908027553284	3343.3908027553284	3343.3908027553284	3343.3908027553284	3343.3908027553284	3343.3908027553284	3343.3908027553284	3343.3908027553284	3343.3908027553284	3343.3908027553284	3343.3908027553284	3343.3908027553284	3343.3908027553284	3343.3908027553284	3343.3908027553284	3343.3908027553284	3343.3908027553284	3343.3908027553284	3343.3908027553284	3343.3908027553284	3343.3908027553284	3343.3908027553284	3343.3908027553284	3343.3908027553284	3343.3908027553284	3343.3908027553284	3343.3908027553284	3343.3908027553284	3343.3908027553284
3343.3908027553284	3343.3908027553284	3343.3908027553284	3343.3908027553284	3343.3908027553284	3343.3908027553284	3343.3908027553284	3343.3908027553284	3343.3908027553284	3343.3908027553284	3343.3908027553284	3343.3908027553284	3343.3908027553284	3343.3908027553284	3343.3908027553284	3343.3908027553284	3343.3908027553284	3343.3908027553284	3343.3908027553284	3343.3908027553284	3343.3908027553284	3343.3908027553284	3343.3908027553284	3343.3908027553284	3343.3908027553284	3343.3908027553284	3343.3908027553284	3343.3908027553284	3343.3908027553284	3343.3908027553284
3343.3908027553284	3343.3908027553284	3343.3908027553284	3343.3908027553284	3343.3908027553284	3343.3908027553284	3343.3908027553284	3343.3908027553284	3343.3908027553284	3343.3908027553284	3343.3908027553284	3343.3908027553284	3343.3908027553284	3343.3908027553284	3343.3908027553284	3343.3908027553284	3343.3908027553284	3343.3908027553284	3343.3908027553284	3343.3908027553284	3343.3908027553284	3343.3908027553284	3343.3908027553284	3343.3908027553284	3343.3908027553284	3343.3908027553284	3343.3908027553284	3343.3908027553284	3343.3908027553284	3343.3908027553284
3343.3908027553284	3343.3908027553284	3343.3908027553284	3343.3908027553284	3343.3908027553284	3343.3908027553284	3343.3908027553284	3343.3908027553284	3343.3908027553284	3343.3908027553284	3343.3908027553284	3343.3908027553284	3343.3908027553284	3343.3908027553284	3343.3908027553284	3343.3908027553284	3343.3908027553284	3343.3908027553284	3343.3908027553284	3343.3908027553284	3343.3908027553284	3343.3908027553284	3343.3908027553284	3343.3908027553284	3343.3908027553284	3343.3908027553284	3343.3908027553284	3343.3908027553284	3343.3908027553284	3343.3908027553284
3343.3908027553284	3343.3908027553284	3343.3908027553284	3343.3908027553284	3343.3908027553284	3343.3908027553284	3343.3908027553284	3343.3908027553284	3343.3908027553284	3343.3908027553284	3343.3908027553284	3343.3908027553284	3343.3908027553284	3343.3908027553284	3343.3908027553284	3343.3908027553284	3343.3908027553284	3343.3908027553284	3343.3908027553284	3343.3908027553284	3343.3908027553284	3343.3908027553284	3343.3908027553284	3343.3908027553284	3343.3908027553284	3343.3908027553284	3343.3908027553284	3343.3908027553284	3343.3908027553284	3343.3908027553284
3343.3908027553284	3343.3908027553284	3343.3908027553284	3343.3908027553284	3343.3908027553284	3343.3908027553284	3343.3908027553284	3343.3908027553284	3343.3908027553284	3343.3908027553284	3343.3908027553284	3343.3908027553284	3343.3908027553284	3343.3908027553284	3343.3908027553284	3343.3908027553284	3343.3908027553284	3343.3908027553284	3343.3908027553284	3343.3908027553284	3343.3908027553284	3343.3908027553284	3343.3908027553284	3343.3908027553284	3343.3908027553284	3343.3908027553284	3343.3908027553284	3343.3908027553284	3343.3908027553284	3343.3908027553284
3343.3908027553284	3343.3908027553284	3343.3908027553284	3343.3908027553284	3343.3908027553284	3343.3908027553284	3343.3908027553284	3343.3908027553284	3343.3908027553284	3343.3908027553284	3343.3908027553284	3343.3908027553284	3343.3908027553284	3343.3908027553284	3343.3908027553284	3343.3908027553284	3343.3908027553284	3343.3908027553284	3343.3908027553284	3343.3908027553284	3343.3908027553284	3343.3908027553284	3343.3908027553284	3343.3908027553284	3343.3908027553284	3343.3908027553284	3343.3908027553284	3343.3908027553284	3343.3908027553284	3343.3908027553284
3343.3908027553284	3343.3908027553284	3343.3908027553284	3343.3908027553284	3343.3908027553284	3343.3908027553284	3343.3908027553284	3343.3908027553284	3343.3908027553284	3343.3908027553284	3343.3908027553284	3343.3908027553284	3343.3908027553284	3343.3908027553284	3343.3908027553284	3343.3908027553284	3343.3908027553284	3343.3908027553284	3343.3908027553284	3343.3908027553284	3343.3908027553284	3343.3908027553284	3343.3908027553284	3343.3908027553284	3343.3908027553284	3343.3908027553284	3343.3908027553284	3343.3908027553284	3343.3908027553284	3343.3908027553284
3343.3908027553284	3343.3908027553284	3343.3908027553284	3343.3908027553284	3343.3908027553284	3343.3908027553284	3343.3908027553284	3343.3908027553284	3343.3908027553284	3343.3908027553284	3343.3908027553284	3343.3908027553284	3343.3908027553284	3343.3908027553284	3343.3908027553284	3343.3908027553284	3343.3908027553284	3343.3908027553284	3343.3908027553284	3343.3908027553284	3343.3908027553284	3343.3908027553284	3343.3908027553284	3343.3908027553284	3343.3908027553284	3343.3908027553284	3343.3908027553284	3343.3908027553284	3343.3908027553284	3343.3908027553284
3343.3908027553284	3343.3908027553284	3343.3908027553284	3343.3908027553284	3343.3908027553284	3343.3908027553284	3343.3908027553284	3343.3908027553284	3343.3908027553284	3343.3908027553284	3343.3908027553284	3343.3908027553284	3343.3908027553284	3343.3908027553284	3343.3908027553284	3343.3908027553284	3343.3908027553284	3343.3908027553284	3343.3908027553284	3343.3908027553284	3343.3908027553284	3343.3908027553284	3343.3908027553284	3343.3908027553284	3343.3908027553284	3343.3908027553284	3343.3908027553284	3343.3908027553284	3343.3908027553284	3343.3908027553284
3343.3908027553284	3343.3908027553284	3343.3908027553284	3343.3908027553284	3343.3908027553284	3343.3908027553284	3343.3908027553284	3343.3908027553284	3343.3908027553284	3343.3908027553284	3343.3908027553284	3343.3908027553284	3343.3908027553284	3343.3908027553284	3343.3908027553284	3343.3908027553284	3343.3908027553284	3343.3908027553284	3343.3908027553284	3343.3908027553284	3343.3908027553284	3343.3908027553284	3343.3908027553284	3343.3908027553284	3343.3908027553284	3343.3908027553284	3343.3908027553284	3343.3908027553284	3343.3908027553284	3343.3908027553284
3343.3908027553284	3343.3908027553284	3343.3908027553284	3343.3908027553284	3343.3908027553284	3343.3908027553284	3343.3908027553284	3343.3908027553284	3343.3908027553284	3343.3908027553284	3343.3908027553284	3343.3908027553284	3343.3908027553284	3343.3908027553284	3343.3908027553284	3343.3908027553284	3343.3908027553284	3343.3908027553284	3343.3908027553284	3343.3908027553284	3343.3908027553284	3343.3908027553284	3343.3908027553284	3343.3908027553284	3343.3908027553284	3343.3908027553284	3343.3908027553284	3343.3908027553284	3343.3908027553284	3343.3908027553284
3343.3908027553284	3343.3908027553284	3343.3908027553284	3343.3908027553284	3343.3908027553284	3343.3908027553284	3343.3908027553284	3343.3908027553284	3343.3908027553284	3343.3908027553284	3343.3908027553284	3343.3908027553284	3343.3908027553284	3343.3908027553284	3343.3908027553284	3343.3908027553284	3343.3908027553284	3343.3908027553284	3343.3908027553284	3343.3908027553284	3343.3908027553284	3343.3908027553284	3343.3908027553284	3343.3908027553284	3343.3908027553284	3343.3908027553284	3343.3908027553284	3343.3908027553284	3343.3908027553284	3343.3908027553284
3343.3908027553284	3343.3908027553284	3343.3908027553284	3343.3908027553284	3343.3908027553284	3343.3908027553284	3343.3908027553284	3343.3908027553284	3343.3908027553284	3343.3908027553284	3343.3908027553284	3343.3908027553284	3343.3908027553284	3343.3908027553284	3343.3908027553284	3343.3908027553284	3343.3908027553284	3343.3908027553284	3343.3908027553284	3343.3908027553284	3343.3908027553284	3343.3908027553284	3343.3908027553284	3343.3908027553284	3343.3908027553284	3343.3908027553284	3343.3908027553284	3343.3908027553284	3343.3908027553284	3343.3908027553284
3343.3908027553284	3343.3908027553284	3343.3908027553284	3343.3908027553284	3343.3908027553284	3343.3908027553284	3343.3908027553284	3343.3908027553284	3343.3908027553284	3343.3908027553284	3343.3908027553284	3343.3908027553284	3343.3908027553284	3343.3908027553284	3343.3908027553284	3343.3908027553284	3343.3908027553284	3343.3908027553284	3343.3908027553284	3343.3908027553284	3343.3908027553284	3343.3908027553284	3343.3908027553284	3343.3908027553284	3343.3908027553284	3343.3908027553284	3343.3908027553284	3343.3908027553284	3343.3908027553284	3343.3908027553284
3343.3908027553284	3343.3908027553284	3343.3908027553284	3343.3908027553284	3343.3908027553284	3343.3908027553284	3343.3908027553284	3343.3908027553284	3343.3908027553284	3343.3908027553284	3343.3908027553284	3343.3908027553284	3343.3908027553284	3343.3908027553284	3343.3908027553284	3343.3908027553284	3343.3908027553284	3343.3908027553284	3343.3908027553284	3343.3908027553284	3343.3908027553284	3343.3908027553284	3343.3908027553284	3343.3908027553284	3343.3908027553284	3343.3908027553284	3343.3908027553284	3343.3908027553284	3343.3908027553284	3343.3908027553284
3343.3908027553284	3343.3908027553284	3343.3908027553284	3343.3908027553284	3343.3908027553284	3343.3908027553284	3343.3908027553284	3343.3908027553284	3343.3908027553284	3343.3908027553284	3343.3908027553284	3343.3908027553284	3343.3908027553284	3343.3908027553284	3343.3908027553284	3343.3908027553284	3343.3908027553284	3343.3908027553284	3343.3908027553284	3343.3908027553284	3343.3908027553284	3343.3908027553284	3343.3908027553284	3343.3908027553284	3343.3908027553284	3343.3908027553284	3343.3908027553284	3343.3908027553284	3343.3908027553284	3343.3908027553284
3343.3908027553284	3343.3908027553284	3343.3908027553284	3343.3908027553284	3343.3908027553284	3343.3908027553284	3343.3908027553284	3343.3908027553284	3343.3908027553284	3343.3908027553284	3343.3908027553284	3343.3908027553284	3343.3908027553284	3343.3908027553284	3343.3908027553284	3343.3908027553284	3343.3908027553284	3343.3908027553284	3343.3908027553284	3343.3908027553284	3343.3908027553284	3343.3908027553284	3343.3908027553284	3343.3908027553284	3343.3908027553284	3343.3908027553284	3343.3908027553284	3343.3908027553284	3343.3908027553284	3343.3908027553284
3343.3908027553284	3343.3908027553284	3343.3908027553284	3343.3908027553284	3343.3908027553284	3343.3908027553284	3343.3908027553284	3343.3908027553284	3343.3908027553284	3343.3908027553284	3343.3908027553284	3343.3908027553284	3343.3908027553284	3343.3908027553284	3343.3908027553284	3343.3908027553284	3343.3908027553284	3343.3908027553284	3343.3908027553284	3343.3908027553284	3343.3908027553284	3343.3908027553284	3343.3908027553284	3343.3908027553284	3343.3908027553284	3343.3908027553284	3343.3908027553284	3343.3908027553284	3343.3908027553284	3343.3908027553284
3343.3908027553284	3343.3908027553284	3343.3908027553284	3343.3908027553284	3343.3908027553284	3343.3908027553284	3343.3908027553284	3343.3908027553284	3343.3908027553284	3343.3908027553284	3343.3908027553284	3343.3908027553284	3343.3908027553284	3343.3908027553284	3343.3908027553284	3343.3908027553284	3343.3908027553284	3343.3908027553284	3343.3908027553284	3343.3908027553284	3343.3908027553284	3343.3908027553284	3343.3908027553284	3343.3908027553284	3343.3908027553284	3343.3908027553284	3343.3908027553284	3343.3908027553284	3343.3908027553284	3343.3908027553284
3343.3908027553284	3343.3908027553284	3343.3908027553284	3343.3908027553284	3343.3908027553284	3343.3908027553284	3343.3908027553284	3343.3908027553284	3343.3908027553284	3343.3908027553284	3343.3908027553284	3343.3908027553284	3343.3908027553284	3343.3908027553284	3343.3908027553284	3343.3908027553284	3343.3908027553284	3343.3908027553284	3343.3908027553284	3343.3908027553284	3343.3908027553284	3343.3908027553284	3343.3908027553284	3343.3908027553284	3343.3908027553284	3343.3908027553284	3343.3908027553284	3343.3908027553284	3343.3908027553284	3343.3908027553284
3343.3908027553284	3343.3908027553284	3343.3908027553284	3343.3908027553284	3343.3908027553284	3343.3908027553284	3343.3908027553284	3343.3908027553284	3343.3908027553284	3343.3908027553284	3343.3908027553284	3343.3908027553284	3343.3908027553284	3343.3908027553284	3343.3908027553284	3343.3908027553284	3343.3908027553284	3343.3908027553284	3343.3908027553284	3343.3908027553284	3343.3908027553284	3343.3908027553284	3343.3908027553284	3343.3908027553284	3343.3908027553284	3343.3908027553284	3343.3908027553284	3343.3908027553284	3343.3908027553284	3343.3908027553284
3343.3908027553284	3343.3908027553284	3343.3908027553284	3343.3908027553284	3343.3908027553284	3343.3908027553284	3343.3908027553284	3343.3908027553284	3343.3908027553284	3343.3908027553284	3343.3908027553284	3343.3908027553284	3343.3908027553284	3343.3908027553284	3343.3908027553284	3343.3908027553284	3343.3908027553284	3343.3908027553284	3343.3908027553284	3343.3908027553284	3343.3908027553284	3343.3908027553284	3343.3908027553284	3343.3908027553284	3343.3908027553284	3343.3908027553284	3343.3908027553284	3343.3908027553284	3343.3908027553284	3343.3908027553284
3343.3908027553284	3343.3908027553284	3343.3908027553284	3343.3908027553284	3343.3908027553284	3343.3908027553284	3343.3908027553284	3343.3908027553284	3343.3908027553284	3343.3908027553284	3343.3908027553284	3343.3908027553284	3343.3908027553284	3343.3908027553284	3343.3908027553284	3343.3908027553284	3343.3908027553284	3343.3908027553284	3343.3908027553284	3343.3908027553284	3343.3908027553284	3343.3908027553284	3343.3908027553284	3343.3908027553284	3343.3908027553284	3343.3908027553284	3343.3908027553284	3343.3908027553284	3343.3908027553284	3343.3908027553284
3343.3908027553284	3343.3908027553284	3343.3908027553284	3343.3908027553284	3343.3908027553284	3343.3908027553284	3343.3908027553284	3343.3908027553284	3343.3908027553284	3343.3908027553284	3343.3908027553284	3343.3908027553284	3343.3908027553284	3343.3908027553284	3343.3908027553284	3343.3908027553284	3343.3908027553284	3343.3908027553284	3343.3908027553284	3343.3908027553284	3343.3908027553284	3343.3908027553284	3343.3908027553284	3343.3908027553284	3343.3908027553284	3343.3908027553284	3343.3908027553284	3343.3908027553284	3343.3908027553284	3343.3908027553284
3343.3908027553284	3343.3908027553284	3343.3908027553284	3343.3908027553284	3343.3908027553284	3343.3908027553284	3343.3908027553284	3343.3908027553284	3343.3908027553284	3343.3908027553284	3343.3908027553284	3343.3908027553284	3343.3908027553284	3343.3908027553284	3343.3908027553284	3343.3908027553284	3343.3908027553284	3343.3908027553284	3343.3908027553284	3343.3908027553284	3343.3908027553284	3343.3908027553284	3343.3908027553284	3343.3908027553284	3343.3908027553284	3343.3908027553284	3343.3908027553284	3343.3908027553284	3343.3908027553284	3343.3908027553284
3343.3908027553284	3343.3908027553284	3343.3908027553284	3343.3908027553284	3343.3908027553284	3343.3908027553284	3343.3908027553284	3343.3908027553284	3343.3908027553284	3343.3908027553284	3343.3908027553284	3343.3908027553284	3343.3908027553284	3343.3908027553284	3343.3908027553284	3343.3908027553284	3343.3908027553284	3343.3908027553284	3343.3908027553284	3343.3908027553284	3343.3908027553284	3343.3908027553284	3343.3908027553284	3343.3908027553284	3343.3908027553284	3343.3908027553284	3343.3908027553284	3343.3908027553284	3343.3908027553284	3343.3908027553284
3343.3908027553284	3343.3908027553284	3343.3908027553284	3343.3908027553284	3343.3908027553284	3343.3908027553284	3343.3908027553284	3343.3908027553284	3343.3908027553284	3343.3908027553284	3343.3908027553284	3343.3908027553284	3343.3908027553284	3343.3908027553284	3343.3908027553284	3343.3908027553284	3343.3908027553284	3343.3908027553284	3343.3908027553284	3343.3908027553284	3343.3908027553284	3343.3908027553284	3343.3908027553284	3343.3908027553284	3343.3908027553284	3343.3908027553284	3343.3908027553284	3343.3908027553284	3343.3908027553284	3343.3908027553284
3343.3908027553284	3343.3908027553284	3343.3908027553284	3343.3908027553284	3343.3908027553284	3343.3908027553284	3343.3908027553284	3343.3908027553284	3343.3908027553284	3343.3908027553284	3343.3908027553284	3343.3908027553284	3343.3908027553284	3343.3908027553284	3343.3908027553284	3343.3908027553284	3343.3908027553284	3343.3908027553284	3343.3908027553284	3343.3908027553284	3343.3908027553284	3343.3908027553284	3343.3908027553284	3343.3908027553284	3343.3908027553284	3343.3908027553284	3343.3908027553284	3343.3908027553284	3343.3908027553284	3343.3908027553284
3343.3908027553284	3343.3908027553284	3343.3908027553284	3343.3908027553284	3343.3908027553284	3343.3908027553284	3343.3908027553284	3343.3908027553284	3343.3908027553284	3343.3908027553284	3343.3908027553284	3343.3908027553284	3343.3908027553284	3343.3908027553284	3343.3908027553284	3343.3908027553284	3343.3908027553284	3343.3908027553284	3343.3908027553284	3343.3908027553284	3343.3908027553284	3343.3908027553284	3343.3908027553284	3343.3908027553284	3343.3908027553284	3343.3908027553284	3343.3908027553284	3343.3908027553284	3343.3908027553284	3343.3908027553284
3343.3908027553284	3343.3908027553284	3343.3908027553284	3343.3908027553284	3343.3908027553284	3343.3908027553284	3343.3908027553284	3343.3908027553284	3343.3908027553284	3343.3908027553284	3343.3908027553284	3343.3908027553284	3343.3908027553284	3343.3908027553284	3343.3908027553284	3343.3908027553284	3343.3908027553284	3343.3908027553284	3343.3908027553284	3343.3908027553284	3343.3908027553284	3343.3908027553284	3343.3908027553284	3343.3908027553284	3343.3908027553284	3343.3908027553284	3343.3908027553284	3343.3908027553284	3343.3908027553284	3343.3908027553284
3343.3908027553284	3343.3908027553284	3343.3908027553284	3343.3908027553284	3343.3908027553284	3343.3908027553284	3343.3908027553284	3343.3908027553284	3343.3908027553284	3343.3908027553284	3343.3908027553284	3343.3908027553284	3343.3908027553284	3343.3908027553284	3343.3908027553284	3343.3908027553284	3343.3908027553284	3343.3908027553284	3343.3908027553284	3343.3908027553284	3343.3908027553284	3343.3908027553284	3343.3908027553284	3343.3908027553284	3343.3908027553284	3343.3908027553284	3343.3908027553284	3343.3908027553284	3343.3908027553284	3343.3908027553284
3343.3908027553284	3343.3908027553284	3343.3908027553284	3343.3908027553284	3343.3908027553284	3343.3908027553284	3343.3908027553284	3343.3908027553284	3343.3908027553284	3343.3908027553284	3343.3908027553284	3343.3908027553284	3343.3908027553284	3343.3908027553284	3343.3908027553284	3343.3908027553284	3343.3908027553284	3343.3908027553284	3343.3908027553284	3343.3908027553284	3343.3908027553284	3343.3908027553284	3343.3908027553284	3343.3908027553284	3343.3908027553284	3343.3908027553284	3343.3908027553284	3343.3908027553284	3343.3908027553284	3343.3908027553284
3343.3908027553284	3343.3908027553284	3343.3908027553284	3343.3908027553284	3343.3908027553284	3343.3908027553284	3343.3908027553284	3343.3908027553284	3343.3908027553284	3343.3908027553284	3343.3908027553284	3343.3908027553284	3343.3908027553284	3343.3908027553284	3343.3908027553284	3343.3908027553284	3343.3908027553284	3343.3908027553284	3343.3908027553284	3343.3908027553284	3343.3908027553284	3343.3908027553284	3343.3908027553284	3343.3908027553284	3343.3908027553284	3343.3908027553284	3343.3908027553284	3343.3908027553284	3343.3908027553284	3343.3908027553284
3343.3908027553284	3343.3908027553284	3343.3908027553284	3343.3908027553284	3343.3908027553284	3343.3908027553284	3343.3908027553284	3343.3908027553284	3343.3908027553284	3343.3908027553284	3343.3908027553284	3343.3908027553284	3343.3908027553284	3343.3908027553284	3343.3908027553284	3343.3908027553284	3343.3908027553284	3343.3908027553284	3343.3908027553284	3343.3908027553284	3343.3908027553284	3343.3908027553284	3343.3908027553284	3343.3908027553284	3343.3908027553284	3343.3908027553284	3343.3908027553284	3343.3908027553284	3343.3908027553284	3343.3908027553284
3343.3908027553284	3343.3908027553284	3343.3908027553284	3343.3908027553284	3343.3908027553284	3343.3908027553284	3343.3908027553284	3343.3908027553284	3343.3908027553284	3343.3908027553284	3343.3908027553284	3343.3908027553284	3343.3908027553284	3343.3908027553284	3343.3908027553284	3343.3908027553284	3343.3908027553284	3343.3908027553284	3343.3908027553284	3343.3908027553284	3343.3908027553284	3343.3908027553284	3343.3908027553284	3343.3908027553284	3343.3908027553284	3343.3908027553284	3343.3908027553284	3343.3908027553284	3343.3908027553284	3343.3908027553284
3343.3908027553284	3343.3908027553284	3343.3908027553284	3343.3908027553284	3343.3908027553284	3343.3908027553284	3343.3908027553284	3343.3908027553284	3343.3908027553284	3343.3908027553284	3343.3908027553284	3343.3908027553284	3343.3908027553284	3343.3908027553284	3343.3908027553284	3343.3908027553284	3343.3908027553284	3343.3908027553284	3343.3908027553284	3343.3908027553284	3343.3908027553284	3343.3908027553284	3343.3908027553284	3343.3908027553284	3343.3908027553284	3343.3908027553284	3343.3908027553284	3343.3908027553284	3343.3908027553284	3343.3908027553284
3343.3908027553284	3343.3908027553284	3343.3908027553284	3343.3908027553284	3343.3908027553284	3343.3908027553284	3343.3908027553284	3343.3908027553284	3343.3908027553284	3343.3908027553284	3343.3908027553284	3343.3908027553284	3343.3908027553284	3343.3908027553284	3343.3908027553284	3343.3908027553284	3343.3908027553284	3343.3908027553284	3343.3908027553284	3343.3908027553284	3343.3908027553284	3343.3908027553284	3343.3908027553284	3343.3908027553284	3343.3908027553284	3343.3908027553284	3343.3908027553284	3343.3908027553284	3343.3908027553284	3343.3908027553284
3343.3908027553284	3343.3908027553284	3343.3908027553284	3343.3908027553284	3343.3908027553284	3343.3908027553284	3343.3908027553284	3343.3908027553284	3343.3908027553284	3343.3908027553284	3343.3908027553284	3343.3908027553284	3343.3908027553284	3343.3908027553284	3343.3908027553284	3343.3908027553284	3343.3908027553284	3343.3908027553284	3343.3908027553284	3343.3908027553284	3343.3908027553284	3343.3908027553284	3343.3908027553284	3343.3908027553284	3343.3908027553284	3343.3908027553284	3343.3908027553284	3343.3908027553284	3343.3908027553284	3343.3908027553284
3343.3908027553284	3343.3908027553284	3343.3908027553284	3343.3908027553284	3343.3908027553284	3343.3908027553284	3343.3908027553284	3343.3908027553284	3343.3908027553284	3343.3908027553284	3343.3908027553284	3343.3908027553284	3343.3908027553284	3343.3908027553284	3343.3908027553284	3343.3908027553284	3343.3908027553284	3343.3908027553284	3343.3908027553284	3343.3908027553284	3343.3908027553284	3343.3908027553284	3343.3908027553284	3343.3908027553284	3343.3908027553284	3343.3908027553284	3343.3908027553284	3343.3908027553284	3343.3908027553284	3343.3908027553284
3343.3908027553284	3343.3908027553284	3343.3908027553284	3343.3908027553284	3343.3908027553284	3343.3908027553284	3343.3908027553284	3343.3908027553284	3343.3908027553284	3343.3908027553284	3343.3908027553284	3343.3908027553284	3343.3908027553284	3343.3908027553284	3343.3908027553284	3343.3908027553284	3343.3908027553284	3343.3908027553284	3343.3908027553284	3343.3908027553284	3343.3908027553284	3343.3908027553284	3343.3908027553284	3343.3908027553284	3343.3908027553284	3343.3908027553284	3343.3908027553284	3343.3908027553284	3343.3908027553284	3343.3908027553284
3343.3908027553284	3343.3908027553284	3343.3908027553284	3343.3908027553284	3343.3908027553284	3343.3908027553284	3343.3908027553284	3343.3908027553284	3343.3908027553284	3343.3908027553284	3343.3908027553284	3343.3908027553284	3343.3908027553284	3343.3908027553284	3343.3908027553284	3343.3908027553284	3343.3908027553284	3343.3908027553284	3343.3908027553284	3343.3908027553284	3343.3908027553284	3343.3908027553284	3343.3908027553284	3343.3908027553284	3343.3908027553284	3343.3908027553284	3343.3908027553284	3343.3908027553284	3343.3908027553284	3343.3908027553284
3343.3908027553284	3343.3908027553284	3343.3908027553284	3343.3908027553284	3343.3908027553284	3343.3908027553284	3343.3908027553284	3343.3908027553284	3343.3908027553284	3343.3908027553284	3343.3908027553284	3343.3908027553284	3343.3908027553284	3343.3908027553284	3343.3908027553284	3343.3908027553284	3343.3908027553284	3343.3908027553284	3343.3908027553284	3343.3908027553284	3343.3908027553284	3343.3908027553284	3343.3908027553284	3343.3908027553284	3343.3908027553284	3343.3908027553284	3343.3908027553284	3343.3908027553284	3343.3908027553284	3343.3908027553284
3343.3908027553284	3343.3908027553284	3343.3908027553284	3343.3908027553284	3343.3908027553284	3343.3908027553284	3343.3908027553284	3343.3908027553284	3343.3908027553284	3343.3908027553284	3343.3908027553284	3343.3908027553284	3343.3908027553284	3343.3908027553284	3343.3908027553284	3343.3908027553284	3343.3908027553284	3343.3908027553284	3343.3908027553284	3343.3908027553284	3343.3908027553284	3343.3908027553284	3343.3908027553284	3343.3908027553284	3343.3908027553284	3343.3908027553284	3343.3908027553284	3343.3908027553284	3343.3908027553284	3343.3908027553284
3343.3908027553284	3343.3908027553284	3343.3908027553284	3343.3908027553284	3343.3908027553284	3343.3908027553284	3343.3908027553284	3343.3908027553284	3343.3908027553284	3343.3908027553284	3343.3908027553284	3343.3908027553284	3343.3908027553284	3343.3908027553284	3343.3908027553284	3343.3908027553284	3343.3908027553284	3343.3908027553284	3343.3908027553284	3343.3908027553284	3343.3908027553284	3343.3908027553284	3343.3908027553284	3343.3908027553284	3343.3908027553284	3343.3908027553284	3343.3908027553284	3343.3908027553284	3343.3908027553284	3343.3908027553284
3343.3908027553284	3343.3908027553284	3343.3908027553284	3343.3908027553284	3343.3908027553284	3343.3908027553284	3343.3908027553284	3343.3908027553284	3343.3908027553284	3343.3908027553284	3343.3908027553284	3343.3908027553284	3343.3908027553284	3343.3908027553284	3343.3908027553284	3343.3908027553284	3343.3908027553284	3343.3908027553284	3343.3908027553284	3343.3908027553284	3343.3908027553284	3343.3908027553284	3343.3908027553284	3343.3908027553284	3343.3908027553284	3343.3908027553284	3343.3908027553284	3343.3908027553284	3343.3908027553284	3343.3908027553284
3343.3908027553284	3343.3908027553284	3343.3908027553284	3343.3908027553284	3343.3908027553284	3343.3908027553284	3343.3908027553284	3343.3908027553284	3343.3908027553284	3343.3908027553284	3343.3908027553284	3343.3908027553284	3343.3908027553284	3343.3908027553284	3343.3908027553284	3343.3908027553284	3343.3908027553284	3343.3908027553284	3343.3908027553284	3343.3908027553284	3343.3908027553284	3343.3908027553284	3343.3908027553284	3343.3908027553284	3343.3908027553284	3343.3908027553284	3343.3908027553284	3343.3908027553284	3343.3908027553284	3343.3908027553284
3343.3908027553284	3343.3908027553284	3343.3908027553284	3343.3908027553284	3343.3908027553284	3343.3908027553284	3343.3908027553284	3343.3908027553284	3343.3908027553284	3343.3908027553284	3343.3908027553284	3343.3908027553284	3343.3908027553284	3343.3908027553284	3343.3908027553284	3343.3908027553284	3343.3908027553284	3343.3908027553284	3343.3908027553284	3343.3908027553284	3343.3908027553284	3343.3908027553284	3343.3908027553284	3343.3908027553284	3343.3908027553284	3343.3908027553284	3343.3908027553284	3343.3908027553284	3343.3908027553284	3343.3908027553284
3343.3908027553284	3343.3908027553284	3343.3908027553284	3343.3908027553284	3343.3908027553284	3343.3908027553284	3343.3908027553284	3343.3908027553284	3343.3908027553284	3343.3908027553284	3343.3908027553284	3343.3908027553284	3343.3908027553284	3343.3908027553284	3343.3908027553284	3343.3908027553284	3343.3908027553284	3343.3908027553284	3343.3908027553284	3343.3908027553284	3343.3908027553284	3343.3908027553284	3343.3908027553284	3343.3908027553284	3343.3908027553284	3343.3908027553284	3343.3908027553284	3343.3908027553284	3343.3908027553284	3343.3908027553284
3343.3908027553284	3343.3908027553284	3343.3908027553284	3343.3908027553284	3343.3908027553284	3343.3908027553284	3343.3908027553284	3343.3908027553284	3343.3908027553284	3343.3908027553284	3343.3908027553284	3343.3908027553284	3343.3908027553284	3343.3908027553284	3343.3908027553284	3343.3908027553284	3343.3908027553284	3343.3908027553284	3343.3908027553284	3343.3908027553284	3343.3908027553284	3343.3908027553284	3343.3908027553284	3343.3908027553284	3343.3908027553284	3343.3908027553284	3343.3908027553284	3343.3908027553284	3343.3908027553284	3343.3908027553284
3343.3908027553284	3343.3908027553284	3343.3908027553284	3343.3908027553284	3343.3908027553284	3343.3908027553284	3343.3908027553284	3343.3908027553284	3343.3908027553284	3343.3908027553284	3343.3908027553284	3343.3908027553284	3343.3908027553284	3343.3908027553284	3343.3908027553284	3343.3908027553284	3343.3908027553284	3343.3908027553284	3343.3908027553284	3343.3908027553284	3343.3908027553284	3343.3908027553284	3343.3908027553284	3343.3908027553284	3343.3908027553284	3343.3908027553284	3343.3908027553284	3343.3908027553284	3343.3908027553284	3343.3908027553284
3343.3908027553284	3343.3908027553284	3343.3908027553284	3343.3908027553284	3343.3908027553284	3343.3908027553284	3343.3908027553284	3343.3908027553284	3343.3908027553284	3343.3908027553284	3343.3908027553284	3343.3908027553284	3343.3908027553284	3343.3908027553284	3343.3908027553284	3343.3908027553284	3343.3908027553284	3343.3908027553284	3343.3908027553284	3343.3908027553284	3343.3908027553284	3343.3908027553284	3343.3908027553284	3343.3908027553284	3343.3908027553284	3343.3908027553284	3343.3908027553284	3343.3908027553284	3343.3908027553284	3343.3908027553284
3343.3908027553284	3343.3908027553284	3343.3908027553284	3343.3908027553284	3343.3908027553284	3343.3908027553284	3343.3908027553284	3343.3908027553284	3343.3908027553284	3343.3908027553284	3343.3908027553284	3343.3908027553284	3343.3908027553284	3343.3908027553284	3343.3908027553284	3343.3908027553284	3343.3908027553284	3343.3908027553284	3343.3908027553284	3343.3908027553284	3343.3908027553284	3343.3908027553284	3343.3908027553284	3343.3908027553284	3343.3908027553284	3343.3908027553284	3343.3908027553284	3343.3908027553284	3343.3908027553284	3343.3908027553284
3343.3908027553284	3343.3908027553284	3343.3908027553284	3343.3908027553284	3343.3908027553284	3343.3908027553284	3343.3908027553284	3343.3908027553284	3343.3908027553284	3343.3908027553284	3343.3908027553284	3343.3908027553284	3343.3908027553284	3343.3908027553284	3343.3908027553284	3343.3908027553284	3343.3908027553284	3343.3908027553284	3343.3908027553284	3343.3908027553284	3343.3908027553284	3343.3908027553284	3343.3908027553284	3343.3908027553284	3343.3908027553284	3343.3908027553284	3343.3908027553284	3343.3908027553284	3343.3908027553284	3343.3908027553284
3343.3908027553284	3343.3908027553284	3343.3908027553284	3343.3908027553284	3343.3908027553284	3343.3908027553284	3343.3908027553284	3343.3908027553284	3343.3908027553284	3343.3908027553284	3343.3908027553284	3343.3908027553284	3343.3908027553284	3343.3908027553284	3343.3908027553284	3343.3908027553284	3343.3908027553284	3343.3908027553284	3343.3908027553284	3343.3908027553284	3343.3908027553284	3343.3908027553284	3343.3908027553284	3343.3908027553284	3343.3908027553284	3343.3908027553284	3343.3908027553284	3343.3908027553284	3343.3908027553284	3343.3908027553284
3343.3908027553284	3343.3908027553284	3343.3908027553284	3343.3908027553284	3343.3908027553284	3343.3908027553284	3343.3908027553284	3343.3908027553284	3343.3908027553284	3343.3908027553284	3343.3908027553284	3343.3908027553284	3343.3908027553284	3343.3908027553284	3343.3908027553284	3343.3908027553284	3343.3908027553284	3343.3908027553284	3343.3908027553284	3343.3908027553284	3343.3908027553284	3343.3908027553284	3343.3908027553284	3343.3908027553284	3343.3908027553284	3343.3908027553284	3343.3908027553284	3343.3908027553284	3343.3908027553284	3343.3908027553284
3343.3908027553284	3343.3908027553284	3343.3908027553284	3343.3908027553284	3343.3908027553284	3343.3908027553284	3343.3908027553284	3343.3908027553284	3343.3908027553284	3343.3908027553284	3343.3908027553284	3343.3908027553284	3343.3908027553284	3343.3908027553284	3343.3908027553284	3343.3908027553284	3343.3908027553284	3343.3908027553284	3343.3908027553284	3343.3908027553284	3343.3908027553284	3343.3908027553284	3343.3908027553284	3343.3908027553284	3343.3908027553284	3343.3908027553284	3343.3908027553284	3343.3908027553284	3343.3908027553284	3343.3908027553284
3343.3908027553284	3343.3908027553284	3343.3908027553284	3343.3908027553284	3343.3908027553284	3343.3908027553284	3343.3908027553284	3343.3908027553284	3343.3908027553284	3343.3908027553284	3343.3908027553284	3343.3908027553284	3343.3908027553284	3343.3908027553284	3343.3908027553284	3343.3908027553284	3343.3908027553284	3343.3908027553284	3343.3908027553284	3343.3908027553284	3343.3908027553284	3343.3908027553284	3343.3908027553284	3343.3908027553284	3343.3908027553284	3343.3908027553284	3343.3908027553284	3343.3908027553284	3343.3908027553284	3343.3908027553284
3343.3908027553284	3343.3908027553284	3343.3908027553284	3343.3908027553284	3343.3908027553284	3343.3908027553284	3343.3908027553284	3343.3908027553284	3343.3908027553284	3343.3908027553284	3343.3908027553284	3343.3908027553284	3343.3908027553284	3343.3908027553284	3343.3908027553284	3343.3908027553284	3343.3908027553284	3343.3908027553284	3343.3908027553284	3343.3908027553284	3343.3908027553284	3343.3908027553284	3343.3908027553284	3343.3908027553284	3343.3908027553284	3343.3908027553284	3343.3908027553284	3343.3908027553284	3343.3908027553284	3343.3908027553284
3343.3908027553284	3343.3908027553284	3343.3908027553284	3343.3908027553284	3343.3908027553284	3343.3908027553284	3343.3908027553284	3343.3908027553284	3343.3908027553284	3343.3908027553284	3343.3908027553284	3343.3908027553284	3343.3908027553284	3343.3908027553284	3343.3908027553284	3343.3908027553284	3343.3908027553284	3343.3908027553284	3343.3908027553284	3343.3908027553284	3343.3908027553284	3343.3908027553284	3343.3908027553284	3343.3908027553284	3343.3908027553284	3343.3908027553284	3343.3908027553284	3343.3908027553284	3343.3908027553284	3343.3908027553284
3343.3908027553284	3343.3908027553284	3343.3908027553284	3343.3908027553284	3343.3908027553284	3343.3908027553284	3343.3908027553284	3343.3908027553284	3343.3908027553284	3343.3908027553284	3343.3908027553284	3343.3908027553284	3343.3908027553284	3343.3908027553284	3343.3908027553284	3343.3908027553284	3343.3908027553284	3343.3908027553284	3343.3908027553284	3343.3908027553284	3343.3908027553284	3343.3908027553284	3343.3908027553284	3343.3908027553284	3343.3908027553284	3343.3908027553284	3343.3908027553284	3343.3908027553284	3343.3908027553284	3343.3908027553284
3343.3908027553284	3343.3908027553284	3343.3908027553284	3343.3908027553284	3343.3908027553284	3343.3908027553284	3343.3908027553284	3343.3908027553284	3343.3908027553284	3343.3908027553284	3343.3908027553284	3343.3908027553284	3343.3908027553284	3343.3908027553284	3343.3908027553284	3343.3908027553284	3343.3908027553284	3343.3908027553284	3343.3908027553284	3343.3908027553284	3343.3908027553284	3343.3908027553284	3343.3908027553284	3343.3908027553284	3343.3908027553284	3343.3908027553284	3343.3908027553284	3343.3908027553284	3343.3908027553284	3343.3908027553284
3343.3908027553284	3343.3908027553284	3343.3908027553284	3343.3908027553284	3343.3908027553284	3343.3908027553284	3343.3908027553284	3343.3908027553284	3343.3908027553284	3343.3908027553284	3343.3908027553284	3343.3908027553284	3343.3908027553284	3343.3908027553284	3343.3908027553284	3343.3908027553284	3343.3908027553284	3343.3908027553284	3343.3908027553284	3343.3908027553284	3343.3908027553284	3343.3908027553284	3343.3908027553284	3343.3908027553284	3343.3908027553284	3343.3908027553284	3343.3908027553284	3343.3908027553284	3343.3908027553284	3343.3908027553284
3343.3908027553284	3343.3908027553284	3343.3908027553284	3343.3908027553284	3343.3908027553284	3343.3908027553284	3343.3908027553284	3343.3908027553284	3343.3908027553284	3343.3908027553284	3343.3908027553284	3343.3908027553284	3343.3908027553284	3343.3908027553284	3343.3908027553284	3343.3908027553284	3343.3908027553284	3343.3908027553284	3343.3908027553284	3343.3908027553284	3343.3908027553284	3343.3908027553284	3343.3908027553284	3343.3908027553284	3343.3908027553284	3343.3908027553284	3343.3908027553284	3343.3908027553284	3343.3908027553284	3343.3908027553284
3343.3908027553284	3343.3908027553284	3343.3908027553284	3343.3908027553284	3343.3908027553284	3343.3908027553284	3343.3908027553284	3343.3908027553284	3343.3908027553284	3343.3908027553284	3343.3908027553284	3343.3908027553284	3343.3908027553284	3343.3908027553284	3343.3908027553284	3343.3908027553284	3343.3908027553284	3343.3908027553284	3343.3908027553284	3343.3908027553284	3343.3908027553284	3343.3908027553284	3343.3908027553284	3343.3908027553284	3343.3908027553284	3343.3908027553284	3343.3908027553284	3343.3908027553284	3343.3908027553284	3343.3908027553284
3343.3908027553284	3343.3908027553284	3343.3908027553284	3343.3908027553284	3343.3908027553284	3343.3908027553284	3343.3908027553284	3343.3908027553284	3343.3908027553284	3343.3908027553284	3343.3908027553284	3343.3908027553284	3343.3908027553284	3343.3908027553284	3343.3908027553284	3343.3908027553284	3343.3908027553284	3343.3908027553284	3343.3908027553284	3343.3908027553284	3343.3908027553284	3343.3908027553284	3343.3908027553284	3343.3908027553284	3343.3908027553284	3343.3908027553284	3343.3908027553284	3343.3908027553284	3343.3908027553284	3343.3908027553284
3343.3908027553284	3343.3908027553284	3343.3908027553284	3343.3908027553284	3343.3908027553284	3343.3908027553284	3343.3908027553284	3343.3908027553284	3343.3908027553284	3343.3908027553284	3343.3908027553284	3343.3908027553284	3343.3908027553284	3343.3908027553284	3343.3908027553284	3343.3908027553284	3343.3908027553284	3343.3908027553284	3343.3908027553284	3343.3908027553284	3343.3908027553284	3343.3908027553284	3343.3908027553284	3343.3908027553284	3343.3908027553284	3343.3908027553284	3343.3908027553284	3343.3908027553284	3343.3908027553284	3343.3908027553284
3343.3908027553284	3343.3908027553284	3343.3908027553284	3343.3908027553284	3343.3908027553284	3343.3908027553284	3343.3908027553284	3343.3908027553284	3343.3908027553284	3343.3908027553284	3343.3908027553284	3343.3908027553284	3343.3908027553284	3343.3908027553284	3343.3908027553284	3343.3908027553284	3343.3908027553284	3343.3908027553284	3343.3908027553284	3343.3908027553284	3343.3908027553284	3343.3908027553284	3343.3908027553284	3343.3908027553284	3343.3908027553284	3343.3908027553284	3343.3908027553284	3343.3908027553284	3343.3908027553284	3343.3908027553284
3343.3908027553284	3343.3908027553284	3343.3908027553284	3343.3908027553284	3343.3908027553284	3343.3908027553284	3343.3908027553284	3343.3908027553284	3343.3908027553284	3343.3908027553284	3343.3908027553284	3343.3908027553284	3343.3908027553284	3343.3908027553284	3343.3908027553284	3343.3908027553284	3343.3908027553284	3343.3908027553284	3343.3908027553284	3343.3908027553284	3343.3908027553284	3343.3908027553284	3343.3908027553284	3343.3908027553284	3343.3908027553284	3343.3908027553284	3343.3908027553284	3343.3908027553284	3343.3908027553284	3343.3908027553284
3343.3908027553284	3343.3908027553284	3343.3908027553284	3343.3908027553284	3343.3908027553284	3343.3908027553284	3343.3908027553284	3343.3908027553284	3343.3908027553284	3343.3908027553284	3343.3908027553284	3343.3908027553284	3343.3908027553284	3343.3908027553284	3343.3908027553284	3343.3908027553284	3343.3908027553284	3343.3908027553284	3343.3908027553284	3343.3908027553284	3343.3908027553284	3343.3908027553284	3343.3908027553284	3343.3908027553284	3343.3908027553284	3343.3908027553284	3343.3908027553284	3343.3908027553284	3343.3908027553284	3343.3908027553284
3343.3908027553284	3343.3908027553284	3343.3908027553284	3343.3908027553284	3343.3908027553284	3343.3908027553284	3343.3908027553284	3343.3908027553284	3343.3908027553284	3343.3908027553284	3343.3908027553284	3343.3908027553284	3343.3908027553284	3343.3908027553284	3343.3908027553284	3343.3908027553284	3343.3908027553284	3343.3908027553284	3343.3908027553284	3343.3908027553284	3343.3908027553284	3343.3908027553284	3343.3908027553284	3343.3908027553284	3343.3908027553284	3343.3908027553284	3343.3908027553284	3343.3908027553284	3343.3908027553284	3343.3908027553284
3343.3908027553284	3343.3908027553284	3343.3908027553284	3343.3908027553284	3343.3908027553284	3343.3908027553284	3343.3908027553284	3343.3908027553284	3343.3908027553284	3343.3908027553284	3343.3908027553284	3343.3908027553284	3343.3908027553284	3343.3908027553284	3343.3908027553284	3343.3908027553284	3343.3908027553284	3343.3908027553284	3343.3908027553284	3343.3908027553284	3343.3908027553284	3343.3908027553284	3343.3908027553284	3343.3908027553284	3343.3908027553284	3343.3908027553284	3343.3908027553284	3343.3908027553284	3343.3908027553284	3343.3908027553284
3343.3908027553284	3343.3908027553284	3343.3908027553284	3343.3908027553284	3343.3908027553284	3343.3908027553284	3343.3908027553284	3343.3908027553284	3343.3908027553284	3343.3908027553284	3343.3908027553284	3343.3908027553284	3343.3908027553284	3343.3908027553284	3343.3908027553284	3343.3908027553284	3343.3908027553284	3343.3908027553284	3343.3908027553284	3343.3908027553284	3343.3908027553284	3343.3908027553284	3343.3908027553284	3343.3908027553284	3343.3908027553284	3343.3908027553284	3343.3908027553284	3343.3908027553284	3343.3908027553284	3343.3908027553284
3343.3908027553284	3343.3908027553284	3343.3908027553284	3343.3908027553284	3343.3908027553284	3343.3908027553284	3343.3908027553284	3343.3908027553284	3343.3908027553284	3343.3908027553284	3343.3908027553284	3343.3908027553284	3343.3908027553284	3343.3908027553284	3343.3908027553284	3343.3908027553284	3343.3908027553284	3343.3908027553284	3343.3908027553284	3343.3908027553284	3343.3908027553284	3343.3908027553284	3343.3908027553284	3343.3908027553284	3343.3908027553284	3343.3908027553284	3343.3908027553284	3343.3908027553284	3343.3908027553284	3343.3908027553284
3343.3908027553284	3343.3908027553284	3343.3908027553284	3343.3908027553284	3343.3908027553284	3343.3908027553284	3343.3908027553284	3343.3908027553284	3343.3908027553284	3343.3908027553284	3343.3908027553284	3343.3908027553284	3343.3908027553284	3343.3908027553284	3343.3908027553284	3343.3908027553284	3343.3908027553284	3343.3908027553284	3343.3908027553284	3343.3908027553284	3343.3908027553284	3343.3908027553284	3343.3908027553284	3343.3908027553284	3343.3908027553284	3343.3908027553284	3343.3908027553284	3343.3908027553284	3343.3908027553284	3343.3908027553284
3343.3908027553284	3343.3908027553284	3343.3908027553284	3343.3908027553284	3343.3908027553284	3343.3908027553284	3343.3908027553284	3343.3908027553284	3343.3908027553284	3343.3908027553284	3343.3908027553284	3343.3908027553284	3343.3908027553284	3343.3908027553284	3343.3908027553284	3343.3908027553284	3343.3908027553284	3343.3908027553284	3343.3908027553284	3343.3908027553284	3343.3908027553284	3343.3908027553284	3343.3908027553284	3343.3908027553284	3343.3908027553284	3343.3908027553284	3343.3908027553284	3343.3908027553284	3343.3908027553284	3343.3908027553284
3343.3908027553284	3343.3908027553284	3343.3908027553284	3343.3908027553284	3343.3908027553284	3343.3908027553284	3343.3908027553284	3343.3908027553284	3343.3908027553284	3343.3908027553284	3343.3908027553284	3343.3908027553284	3343.3908027553284	3343.3908027553284	3343.3908027553284	3343.3908027553284	3343.3908027553284	3343.3908027553284	3343.3908027553284	3343.3908027553284	3343.3908027553284	3343.3908027553284	3343.3908027553284	3343.3908027553284	3343.3908027553284	3343.3908027553284	3343.3908027553284	3343.3908027553284	3343.3908027553284	3343.3908027553284
3343.3908027553284	3343.3908027553284	3343.3908027553284	3343.3908027553284	3343.3908027553284	3343.3908027553284	3343.3908027553284	3343.3908027553284	3343.3908027553284	3343.3908027553284	3343.3908027553284	3343.3908027553284	3343.3908027553284	3343.3908027553284	3343.3908027553284	3343.3908027553284	3343.3908027553284	3343.3908027553284	3343.3908027553284	3343.3908027553284	3343.3908027553284	3343.3908027553284	3343.3908027553284	3343.3908027553284	3343.3908027553284	3343.3908027553284	3343.3908027553284	3343.3908027553284	3343.3908027553284	3343.3908027553284
3343.3908027553284	3343.3908027553284	3343.3908027553284	3343.3908027553284	3343.3908027553284	3343.3908027553284	3343.3908027553284	3343.3908027553284	3343.3908027553284	3343.3908027553284	3343.3908027553284	3343.3908027553284	3343.3908027553284	3343.3908027553284	3343.3908027553284	3343.3908027553284	3343.3908027553284	3343.3908027553284	3343.3908027553284	3343.3908027553284	3343.3908027553284	3343.3908027553284	3343.3908027553284	3343.3908027553284	3343.3908027553284	3343.3908027553284	3343.3908027553284	3343.3908027553284	3343.3908027553284	3343.3908027553284
3343.3908027553284	3343.3908027553284	3343.3908027553284	3343.3908027553284	3343.3908027553284	3343.3908027553284	3343.3908027553284	3343.3908027553284	3343.3908027553284	3343.3908027553284	3343.3908027553284	3343.3908027553284	3343.3908027553284	3343.3908027553284	3343.3908027553284	3343.3908027553284	3343.3908027553284	3343.3908027553284	3343.3908027553284	3343.3908027553284	3343.3908027553284	3343.3908027553284	3343.3908027553284	3343.3908027553284	3343.3908027553284	3343.3908027553284	3343.3908027553284	3343.3908027553284	3343.3908027553284	3343.3908027553284
3343.3908027553284	3343.3908027553284	3343.3908027553284	3343.3908027553284	3343.3908027553284	3343.3908027553284	3343.3908027553284	3343.3908027553284	3343.3908027553284	3343.3908027553284	3343.3908027553284	3343.3908027553284	3343.3908027553284	3343.3908027553284	3343.3908027553284	3343.3908027553284	3343.3908027553284	3343.3908027553284	3343.3908027553284	3343.3908027553284	3343.3908027553284	3343.3908027553284	3343.3908027553284	3343.3908027553284	3343.3908027553284	3343.3908027553284	3343.3908027553284	3343.3908027553284	3343.3908027553284	3343.3908027553284
3343.3908027553284	3343.3908027553284	3343.3908027553284	3343.3908027553284	3343.3908027553284	3343.3908027553284	3343.3908027553284	3343.3908027553284	3343.3908027553284	3343.3908027553284	3343.3908027553284	3343.3908027553284	3343.3908027553284	3343.3908027553284	3343.3908027553284	3343.3908027553284	3343.3908027553284	3343.3908027553284	3343.3908027553284	3343.3908027553284	3343.3908027553284	3343.3908027553284	3343.3908027553284	3343.3908027553284	3343.3908027553284	3343.3908027553284	3343.3908027553284	3343.3908027553284	3343.3908027553284	3343.3908027553284
3343.3908027553284	3343.3908027553284	3343.3908027553284	3343.3908027553284	3343.3908027553284	3343.3908027553284	3343.3908027553284	3343.3908027553284	3343.3908027553284	3343.3908027553284	3343.3908027553284	3343.3908027553284	3343.3908027553284	3343.3908027553284	3343.3908027553284	3343.3908027553284	3343.3908027553284	3343.3908027553284	3343.3908027553284	3343.3908027553284	3343.3908027553284	3343.3908027553284	3343.3908027553284	3343.3908027553284	3343.3908027553284	3343.3908027553284	3343.3908027553284	3343.3908027553284	3343.3908027553284	3343.3908027553284
3343.3908027553284	3343.3908027553284	3343.3908027553284	3343.3908027553284	3343.3908027553284	3343.3908027553284	3343.3908027553284	3343.3908027553284	3343.3908027553284	3343.3908027553284	3343.3908027553284	3343.3908027553284	3343.3908027553284	3343.3908027553284	3343.3908027553284	3343.3908027553284	3343.3908027553284	3343.3908027553284	3343.3908027553284	3343.3908027553284	3343.3908027553284	3343.3908027553284	3343.3908027553284	3343.3908027553284	3343.3908027553284	3343.3908027553284	3343.3908027553284	3343.3908027553284	3343.3908027553284	3343.3908027553284
3343.3908027553284	3343.3908027553284	3343.3908027553284	3343.3908027553284	3343.3908027553284	3343.3908027553284	3343.3908027553284	3343.3908027553284	3343.3908027553284	3343.3908027553284	3343.3908027553284	3343.3908027553284	3343.3908027553284	3343.3908027553284	3343.3908027553284	3343.3908027553284	3343.3908027553284	3343.3908027553284	3343.3908027553284	3343.3908027553284	3343.3908027553284	3343.3908027553284	3343.3908027553284	3343.3908027553284	3343.3908027553284	3343.3908027553284	3343.3908027553284	3343.3908027553284	3343.3908027553284	3343.3908027553284
3343.3908027553284	3343.3908027553284	3343.3908027553284	3343.3908027553284	3343.3908027553284	3343.3908027553284	3343.3908027553284	3343.3908027553284	3343.3908027553284	3343.3908027553284	3343.3908027553284	3343.3908027553284	3343.3908027553284	3343.3908027553284	3343.3908027553284	3343.3908027553284	3343.3908027553284	3343.3908027553284	3343.3908027553284	3343.3908027553284	3343.3908027553284	3343.3908027553284	3343.3908027553284	3343.3908027553284	3343.3908027553284	3343.3908027553284	3343.3908027553284	3343.3908027553284	3343.3908027553284	3343.3908027553284
3343.3908027553284	3343.3908027553284	3343.3908027553284	3343.3908027553284	3343.3908027553284	3343.3908027553284	3343.3908027553284	3343.3908027553284	3343.3908027553284	3343.3908027553284	3343.3908027553284	3343.3908027553284	3343.3908027553284	3343.3908027553284	3343.3908027553284	3343.3908027553284	3343.3908027553284	3343.3908027553284	3343.3908027553284	3343.3908027553284	3343.3908027553284	3343.3908027553284	3343.3908027553284	3343.3908027553284	3343.3908027553284	3343.3908027553284	3343.3908027553284	3343.3908027553284	3343.3908027553284	3343.3908027553284
3343.3908027553284	3343.3908027553284	3343.3908027553284	3343.3908027553284	3343.3908027553284	3343.3908027553284	3343.3908027553284	3343.3908027553284	3343.3908027553284	3343.3908027553284	3343.3908027553284	3343.3908027553284	3343.3908027553284	3343.3908027553284	3343.3908027553284	3343.3908027553284	3343.3908027553284	3343.3908027553284	3343.3908027553284	3343.3908027553284	3343.3908027553284	3343.3908027553284	3343.3908027553284	3343.3908027553284	3343.3908027553284	3343.3908027553284	3343.3908027553284	3343.3908027553284	3343.3908027553284	3343.3908027553284
3343.3908027553284	3343.3908027553284	3343.3908027553284	3343.3908027553284	3343.3908027553284	3343.3908027553284	3343.3908027553284	3343.3908027553284	3343.3908027553284	3343.3908027553284	3343.3908027553284	3343.3908027553284	3343.3908027553284	3343.3908027553284	3343.3908027553284	3343.3908027553284	3343.3908027553284	3343.3908027553284	3343.3908027553284	3343.3908027553284	3343.3908027553284	3343.3908027553284	3343.3908027553284	3343.3908027553284	3343.3908027553284	3343.3908027553284	3343.3908027553284	3343.3908027553284	3343.3908027553284	3343.3908027553284
3343.3908027553284	3343.3908027553284	3343.3908027553284	3343.3908027553284	3343.3908027553284	3343.3908027553284	3343.3908027553284	3343.3908027553284	3343.3908027553284	3343.3908027553284	3343.3908027553284	3343.3908027553284	3343.3908027553284	3343.3908027553284	3343.3908027553284	3343.3908027553284	3343.3908027553284	3343.3908027553284	3343.3908027553284	3343.3908027553284	3343.3908027553284	3343.3908027553284	3343.3908027553284	3343.3908027553284	3343.3908027553284	3343.3908027553284	3343.3908027553284	3343.3908027553284	3343.3908027553284	3343.3908027553284
3343.3908027553284	3343.3908027553284	3343.3908027553284	3343.3908027553284	3343.3908027553284	3343.3908027553284	3343.3908027553284	3343.3908027553284	3343.3908027553284	3343.3908027553284	3343.3908027553284	3343.3908027553284	3343.3908027553284	3343.3908027553284	3343.3908027553284	3343.3908027553284	3343.3908027553284	3343.3908027553284	3343.3908027553284	3343.3908027553284	3343.3908027553284	3343.3908027553284	3343.3908027553284	3343.3908027553284	3343.3908027553284	3343.3908027553284	3343.3908027553284	3343.3908027553284	3343.3908027553284	3343.3908027553284
3343.3908027553284	3343.3908027553284	3343.3908027553284	3343.3908027553284	3343.3908027553284	3343.3908027553284	3343.3908027553284	3343.3908027553284	3343.3908027553284	3343.3908027553284	3343.3908027553284	3343.3908027553284	3343.3908027553284	3343.3908027553284	3343.3908027553284	3343.3908027553284	3343.3908027553284	3343.3908027553284	3343.3908027553284	3343.3908027553284	3343.3908027553284	3343.3908027553284	3343.3908027553284	3343.3908027553284	3343.3908027553284	3343.3908027553284	3343.3908027553284	3343.3908027553284	3343.3908027553284	3343.3908027553284
3343.3908027553284	3343.3908027553284	3343.3908027553284	3343.3908027553284	3343.3908027553284	3343.3908027553284	3343.3908027553284	3343.3908027553284	3343.3908027553284	3343.3908027553284	3343.3908027553284	3343.3908027553284	3343.3908027553284	3343.3908027553284	3343.3908027553284	3343.3908027553284	3343.3908027553284	3343.3908027553284	3343.3908027553284	3343.3908027553284	3343.3908027553284	3343.3908027553284	3343.3908027553284	3343.3908027553284	3343.3908027553284	3343.3908027553284	3343.3908027553284	3343.3908027553284	3343.3908027553284	3343.3908027553284
3343.3908027553284	3343.3908027553284	3343.3908027553284	3343.3908027553284	3343.3908027553284	3343.3908027553284	3343.3908027553284	3343.3908027553284	3343.3908027553284	3343.3908027553284	3343.3908027553284	3343.3908027553284	3343.3908027553284	3343.3908027553284	3343.3908027553284	3343.3908027553284	3343.3908027553284	3343.3908027553284	3343.3908027553284	3343.3908027553284	3343.3908027553284	3343.3908027553284	3343.3908027553284	3343.3908027553284	3343.3908027553284	3343.3908027553284	3343.3908027553284	3343.3908027553284	3343.3908027553284	3343.3908027553284
3343.3908027553284	3343.3908027553284	3343.3908027553284	3343.3908027553284	3343.3908027553284	3343.3908027553284	3343.3908027553284	3343.3908027553284	3343.3908027553284	3343.3908027553284	3343.3908027553284	3343.3908027553284	3343.3908027553284	3343.3908027553284	3343.3908027553284	3343.3908027553284	3343.3908027553284	3343.3908027553284	3343.3908027553284	3343.3908027553284	3343.3908027553284	3343.3908027553284	3343.3908027553284	3343.3908027553284	3343.3908027553284	3343.3908027553284	3343.3908027553284	3343.3908027553284	3343.3908027553284	3343.3908027553284
3343.3908027553284	3343.3908027553284	3343.3908027553284	3343.3908027553284	3343.3908027553284	3343.3908027553284	3343.3908027553284	3343.3908027553284	3343.3908027553284	3343.3908027553284	3343.3908027553284	3343.3908027553284	3343.3908027553284	3343.3908027553284	3343.3908027553284	3343.3908027553284	3343.3908027553284	3343.3908027553284	3343.3908027553284	3343.3908027553284	3343.3908027553284	3343.3908027553284	3343.3908027553284	3343.3908027553284	3343.3908027553284	3343.3908027553284	3343.3908027553284	3343.3908027553284	3343.3908027553284	3343.3908027553284
3343.3908027553284	3343.3908027553284	3343.3908027553284	3343.3908027553284	3343.3908027553284	3343.3908027553284	3343.3908027553284	3343.3908027553284	3343.3908027553284	3343.3908027553284	3343.3908027553284	3343.3908027553284	3343.3908027553284	3343.3908027553284	3343.3908027553284	3343.3908027553284	3343.3908027553284	3343.3908027553284	3343.3908027553284	3343.3908027553284	3343.3908027553284	3343.3908027553284	3343.3908027553284	3343.3908027553284	3343.3908027553284	3343.3908027553284	3343.3908027553284	3343.3908027553284	3343.3908027553284	3343.3908027553284
3343.3908027553284	3343.3908027553284	3343.3908027553284	3343.3908027553284	3343.3908027553284	3343.3908027553284	3343.3908027553284	3343.3908027553284	3343.3908027553284	3343.3908027553284	3343.3908027553284	3343.3908027553284	3343.3908027553284	3343.3908027553284	3343.3908027553284	3343.3908027553284	3343.3908027553284	3343.3908027553284	3343.3908027553284	3343.3908027553284	3343.3908027553284	3343.3908027553284	3343.3908027553284	3343.3908027553284	3343.3908027553284	3343.3908027553284	3343.3908027553284	3343.3908027553284	3343.3908027553284	3343.3908027553284
3343.3908027553284	3343.3908027553284	3343.3908027553284	3343.3908027553284	3343.3908027553284	3343.3908027553284	3343.3908027553284	3343.3908027553284	3343.3908027553284	3343.3908027553284	3343.3908027553284	3343.3908027553284	3343.3908027553284	3343.3908027553284	3343.3908027553284	3343.3908027553284	3343.3908027553284	3343.3908027553284	3343.3908027553284	3343.3908027553284	3343.3908027553284	3343.3908027553284	3343.3908027553284	3343.3908027553284	3343.3908027553284	3343.3908027553284	3343.3908027553284	3343.3908027553284	3343.3908027553284	3343.3908027553284
3343.3908027553284	3343.3908027553284	3343.3908027553284	3343.3908027553284	3343.3908027553284	3343.3908027553284	3343.3908027553284	3343.3908027553284	3343.3908027553284	3343.3908027553284	3343.3908027553284	3343.3908027553284	3343.3908027553284	3343.3908027553284	3343.3908027553284	3343.3908027553284	3343.3908027553284	3343.3908027553284	3343.3908027553284	3343.3908027553284	3343.3908027553284	3343.3908027553284	3343.3908027553284	3343.3908027553284	3343.3908027553284	3343.3908027553284	3343.3908027553284	3343.3908027553284	3343.3908027553284	3343.3908027553284
3343.3908027553284	3343.3908027553284	3343.3908027553284	3343.3908027553284	3343.3908027553284	3343.3908027553284	3343.3908027553284	3343.3908027553284	3343.3908027553284	3343.3908027553284	3343.3908027553284	3343.3908027553284	3343.3908027553284	3343.3908027553284	3343.3908027553284	3343.3908027553284	3343.3908027553284	3343.3908027553284	3343.3908027553284	3343.3908027553284	3343.3908027553284	3343.3908027553284	3343.3908027553284	3343.3908027553284	3343.3908027553284	3343.3908027553284	3343.3908027553284	3343.3908027553284	3343.3908027553284	3343.3908027553284
3343.3908027553284	3343.3908027553284	3343.3908027553284	3343.3908027553284	3343.3908027553284	3343.3908027553284	3343.3908027553284	3343.3908027553284	3343.3908027553284	3343.3908027553284	3343.3908027553284	3343.3908027553284	3343.3908027553284	3343.3908027553284	3343.3908027553284	3343.3908027553284	3343.3908027553284	3343.3908027553284	3343.3908027553284	3343.3908027553284	3343.3908027553284	3343.3908027553284	3343.3908027553284	3343.3908027553284	3343.3908027553284	3343.3908027553284	3343.3908027553284	3343.3908027553284	3343.3908027553284	3343.3908027553284
3343.3908027553284	3343.3908027553284	3343.3908027553284	3343.3908027553284	3343.3908027553284	3343.3908027553284	3343.3908027553284	3343.3908027553284	3343.3908027553284	3343.3908027553284	3343.3908027553284	3343.3908027553284	3343.3908027553284	3343.3908027553284	3343.3908027553284	3343.3908027553284	3343.3908027553284	3343.3908027553284	3343.3908027553284	3343.3908027553284	3343.3908027553284	3343.3908027553284	3343.3908027553284	3343.3908027553284	3343.3908027553284	3343.3908027553284	3343.3908027553284	3343.3908027553284	3343.3908027553284	3343.3908027553284
3343.3908027553284	3343.3908027553284	3343.3908027553284	3343.3908027553284	3343.3908027553284	3343.3908027553284	3343.3908027553284	3343.3908027553284	3343.3908027553284	3343.3908027553284	3343.3908027553284	3343.3908027553284	3343.3908027553284	3343.3908027553284	3343.3908027553284	3343.3908027553284	3343.3908027553284	3343.3908027553284	3343.3908027553284	3343.3908027553284	3343.3908027553284	3343.3908027553284	3343.3908027553284	3343.3908027553284	3343.3908027553284	3343.3908027553284	3343.3908027553284	3343.3908027553284	3343.3908027553284	3343.3908027553284
3343.3908027553284	3343.3908027553284	3343.3908027553284	3343.3908027553284	3343.3908027553284	3343.3908027553284	3343.3908027553284	3343.3908027553284	3343.3908027553284	3343.3908027553284	3343.3908027553284	3343.3908027553284	3343.3908027553284	3343.3908027553284	3343.3908027553284	3343.3908027553284	3343.3908027553284	3343.3908027553284	3343.3908027553284	3343.3908027553284	3343.3908027553284	3343.3908027553284	3343.3908027553284	3343.3908027553284	3343.3908027553284	3343.3908027553284	3343.3908027553284	3343.3908027553284	3343.3908027553284	3343.3908027553284
3343.3908027553284	3343.3908027553284	3343.3908027553284	3343.3908027553284	3343.3908027553284	3343.3908027553284	3343.3908027553284	3343.3908027553284	3343.3908027553284	3343.3908027553284	3343.3908027553284	3343.3908027553284	3343.3908027553284	3343.3908027553284	3343.3908027553284	3343.3908027553284	3343.3908027553284	3343.3908027553284	3343.3908027553284	3343.3908027553284	3343.3908027553284	3343.3908027553284	3343.3908027553284	3343.3908027553284	3343.3908027553284	3343.3908027553284	3343.3908027553284	3343.3908027553284	3343.3908027553284	3343.3908027553284
3343.3908027553284	3343.3908027553284	3343.3908027553284	3343.3908027553284	3343.3908027553284	3343.3908027553284	3343.3908027553284	3343.3908027553284	3343.3908027553284	3343.3908027553284	3343.3908027553284	3343.3908027553284	3343.3908027553284	3343.3908027553284	3343.3908027553284	3343.3908027553284	3343.3908027553284	3343.3908027553284	3343.3908027553284	3343.3908027553284	3343.3908027553284	3343.3908027553284	3343.3908027553284	3343.3908027553284	3343.3908027553284	3343.3908027553284	3343.3908027553284	3343.3908027553284	3343.3908027553284	3343.3908027553284
3343.3908027553284	3343.3908027553284	3343.3908027553284	3343.3908027553284	3343.3908027553284	3343.3908027553284	3343.3908027553284	3343.3908027553284	3343.3908027553284	3343.3908027553284	3343.3908027553284	3343.3908027553284	3343.3908027553284	3343.3908027553284	3343.3908027553284	3343.3908027553284	3343.3908027553284	3343.3908027553284	3343.3908027553284	3343.3908027553284	3343.3908027553284	3343.3908027553284	3343.3908027553284	3343.3908027553284	3343.3908027553284	3343.3908027553284	3343.3908027553284	3343.3908027553284	3343.3908027553284	3343.3908027553284
3343.3908027553284	3343.3908027553284	3343.3908027553284	3343.3908027553284	3343.3908027553284	3343.3908027553284	3343.3908027553284	3343.3908027553284	3343.3908027553284	3343.3908027553284	3343.3908027553284	3343.3908027553284	3343.3908027553284	3343.3908027553284	3343.3908027553284	3343.3908027553284	3343.3908027553284	3343.3908027553284	3343.3908027553284	3343.3908027553284	3343.3908027553284	3343.3908027553284	3343.3908027553284	3343.3908027553284	3343.3908027553284	3343.3908027553284	3343.3908027553284	3343.3908027553284	3343.3908027553284	3343.3908027553284
3343.3908027553284	3343.3908027553284	3343.3908027553284	3343.3908027553284	3343.3908027553284	3343.3908027553284	3343.3908027553284	3343.3908027553284	3343.3908027553284	3343.3908027553284	3343.3908027553284	3343.3908027553284	3343.3908027553284	3343.3908027553284	3343.3908027553284	3343.3908027553284	3343.3908027553284	3343.3908027553284	3343.3908027553284	3343.3908027553284	3343.3908027553284	3343.3908027553284	3343.3908027553284	3343.3908027553284	3343.3908027553284	3343.3908027553284	3343.3908027553284	3343.3908027553284	3343.3908027553284	3343.3908027553284
3343.3908027553284	3343.3908027553284	3343.3908027553284	3343.3908027553284	3343.3908027553284	3343.3908027553284	3343.3908027553284	3343.3908027553284	3343.3908027553284	3343.3908027553284	3343.3908027553284	3343.3908027553284	3343.3908027553284	3343.3908027553284	3343.3908027553284	3343.3908027553284	3343.3908027553284	3343.3908027553284	3343.3908027553284	3343.3908027553284	3343.3908027553284	3343.3908027553284	3343.3908027553284	3343.3908027553284	3343.3908027553284	3343.3908027553284	3343.3908027553284	3343.3908027553284	3343.3908027553284	3343.3908027553284
3343.3908027553284	3343.3908027553284	3343.3908027553284	3343.3908027553284	3343.3908027553284	3343.3908027553284	3343.3908027553284	3343.3908027553284	3343.3908027553284	3343.3908027553284	3343.3908027553284	3343.3908027553284	3343.3908027553284	3343.3908027553284	3343.3908027553284	3343.3908027553284	3343.3908027553284	3343.3908027553284	3343.3908027553284	3343.3908027553284	3343.3908027553284	3343.3908027553284	3343.3908027553284	3343.3908027553284	3343.3908027553284	3343.3908027553284	3343.3908027553284	3343.3908027553284	3343.3908027553284	3343.3908027553284
3343.3908027553284	3343.3908027553284	3343.3908027553284	3343.3908027553284	3343.3908027553284	3343.3908027553284	3343.3908027553284	3343.3908027553284	3343.3908027553284	3343.3908027553284	3343.3908027553284	3343.3908027553284	3343.3908027553284	3343.3908027553284	3343.3908027553284	3343.3908027553284	3343.3908027553284	3343.3908027553284	3343.3908027553284	3343.3908027553284	3343.3908027553284	3343.3908027553284	3343.3908027553284	3343.3908027553284	3343.3908027553284	3343.3908027553284	3343.3908027553284	3343.3908027553284	3343.3908027553284	3343.3908027553284
3343.3908027553284	3343.3908027553284	3343.3908027553284	3343.3908027553284	3343.3908027553284	3343.3908027553284	3343.3908027553284	3343.3908027553284	3343.3908027553284	3343.3908027553284	3343.3908027553284	3343.3908027553284	3343.3908027553284	3343.3908027553284	3343.3908027553284	3343.3908027553284	3343.3908027553284	3343.3908027553284	3343.3908027553284	3343.3908027553284	3343.3908027553284	3343.3908027553284	3343.3908027553284	3343.3908027553284	3343.3908027553284	3343.3908027553284	3343.3908027553284	3343.3908027553284	3343.3908027553284	3343.3908027553284
3343.3908027553284	3343.3908027553284	3343.3908027553284	3343.3908027553284	3343.3908027553284	3343.3908027553284	3343.3908027553284	3343.3908027553284	3343.3908027553284	3343.3908027553284	3343.3908027553284	3343.3908027553284	3343.3908027553284	3343.3908027553284	3343.3908027553284	3343.3908027553284	3343.3908027553284	3343.3908027553284	3343.3908027553284	3343.3908027553284	3343.3908027553284	3343.3908027553284	3343.3908027553284	3343.3908027553284	3343.3908027553284	3343.3908027553284	3343.3908027553284	3343.3908027553284	3343.3908027553284	3343.3908027553284
3343.3908027553284	3343.3908027553284	3343.3908027553284	3343.3908027553284	3343.3908027553284	3343.3908027553284	3343.3908027553284	3343.3908027553284	3343.3908027553284	3343.3908027553284	3343.3908027553284	3343.3908027553284	3343.3908027553284	3343.3908027553284	3343.3908027553284	3343.3908027553284	3343.3908027553284	3343.3908027553284	3343.3908027553284	3343.3908027553284	3343.3908027553284	3343.3908027553284	3343.3908027553284	3343.3908027553284	3343.3908027553284	3343.3908027553284	3343.3908027553284	3343.3908027553284	3343.3908027553284	3343.3908027553284
3343.3908027553284	3343.3908027553284	3343.3908027553284	3343.3908027553284	3343.3908027553284	3343.3908027553284	3343.3908027553284	3343.3908027553284	3343.3908027553284	3343.3908027553284	3343.3908027553284	3343.3908027553284	3343.3908027553284	3343.3908027553284	3343.3908027553284	3343.3908027553284	3343.3908027553284	3343.3908027553284	3343.3908027553284	3343.3908027553284	3343.3908027553284	3343.3908027553284	3343.3908027553284	3343.3908027553284	3343.3908027553284	3343.3908027553284	3343.3908027553284	3343.3908027553284	3343.3908027553284	3343.3908027553284
3343.3908027553284	3343.3908027553284	3343.3908027553284	3343.3908027553284	3343.3908027553284	3343.3908027553284	3343.3908027553284	3343.3908027553284	3343.3908027553284	3343.3908027553284	3343.3908027553284	3343.3908027553284	3343.3908027553284	3343.3908027553284	3343.3908027553284	3343.3908027553284	3343.3908027553284	3343.3908027553284	3343.3908027553284	3343.3908027553284	3343.3908027553284	3343.3908027553284	3343.3908027553284	3343.3908027553284	3343.3908027553284	3343.3908027553284	3343.3908027553284	3343.3908027553284	3343.3908027553284	3343.3908027553284
3343.3908027553284	3343.3908027553284	3343.3908027553284	3343.3908027553284	3343.3908027553284	3343.3908027553284	3343.3908027553284	3343.3908027553284	3343.3908027553284	3343.3908027553284	3343.3908027553284	3343.3908027553284	3343.3908027553284	3343.3908027553284	3343.3908027553284	3343.3908027553284	3343.3908027553284	3343.3908027553284	3343.3908027553284	3343.3908027553284	3343.3908027553284	3343.3908027553284	3343.3908027553284	3343.3908027553284	3343.3908027553284	3343.3908027553284	3343.3908027553284	3343.3908027553284	3343.3908027553284	3343.3908027553284
3343.3908027553284	3343.3908027553284	3343.3908027553284	3343.3908027553284	3343.3908027553284	3343.3908027553284	3343.3908027553284	3343.3908027553284	3343.3908027553284	3343.3908027553284	3343.3908027553284	3343.3908027553284	3343.3908027553284	3343.3908027553284	3343.3908027553284	3343.3908027553284	3343.3908027553284	3343.3908027553284	3343.3908027553284	3343.3908027553284	3343.3908027553284	3343.3908027553284	3343.3908027553284	3343.3908027553284	3343.3908027553284	3343.3908027553284	3343.3908027553284	3343.3908027553284	3343.3908027553284	3343.3908027553284
3343.3908027553284	3343.3908027553284	3343.3908027553284	3343.3908027553284	3343.3908027553284	3343.3908027553284	3343.3908027553284	3343.3908027553284	3343.3908027553284	3343.3908027553284	3343.3908027553284	3343.3908027553284	3343.3908027553284	3343.3908027553284	3343.3908027553284	3343.3908027553284	3343.3908027553284	3343.3908027553284	3343.3908027553284	3343.3908027553284	3343.3908027553284	3343.3908027553284	3343.3908027553284	3343.3908027553284	3343.3908027553284	3343.3908027553284	3343.3908027553284	3343.3908027553284	3343.3908027553284	3343.3908027553284
3343.3908027553284	3343.3908027553284	3343.3908027553284	3343.3908027553284	3343.3908027553284	3343.3908027553284	3343.3908027553284	3343.3908027553284	3343.3908027553284	3343.3908027553284	3343.3908027553284	3343.3908027553284	3343.3908027553284	3343.3908027553284	3343.3908027553284	3343.3908027553284	3343.3908027553284	3343.3908027553284	3343.3908027553284	3343.3908027553284	3343.3908027553284	3343.3908027553284	3343.3908027553284	3343.3908027553284	3343.3908027553284	3343.3908027553284	3343.3908027553284	3343.3908027553284	3343.3908027553284	3343.3908027553284
3343.3908027553284	3343.3908027553284	3343.3908027553284	3343.3908027553284	3343.3908027553284	3343.3908027553284	3343.3908027553284	3343.3908027553284	3343.3908027553284	3343.3908027553284	3343.3908027553284	3343.3908027553284	3343.3908027553284	3343.3908027553284	3343.3908027553284	3343.3908027553284	3343.3908027553284	3343.3908027553284	3343.3908027553284	3343.3908027553284	3343.3908027553284	3343.3908027553284	3343.3908027553284	3343.3908027553284	3343.3908027553284	3343.3908027553284	3343.3908027553284	3343.3908027553284	3343.3908027553284	3343.3908027553284
3343.3908027553284	3343.3908027553284	3343.3908027553284	3343.3908027553284	3343.3908027553284	3343.3908027553284	3343.3908027553284	3343.3908027553284	3343.3908027553284	3343.3908027553284	3343.3908027553284	3343.3908027553284	3343.3908027553284	3343.3908027553284	3343.3908027553284	3343.3908027553284	3343.3908027553284	3343.3908027553284	3343.3908027553284	3343.3908027553284	3343.3908027553284	3343.3908027553284	3343.3908027553284	3343.3908027553284	3343.3908027553284	3343.3908027553284	3343.3908027553284	3343.3908027553284	3343.3908027553284	3343.3908027553284
3343.3908027553284	3343.3908027553284	3343.3908027553284	3343.3908027553284	3343.3908027553284	3343.3908027553284	3343.3908027553284	3343.3908027553284	3343.3908027553284	3343.3908027553284	3343.3908027553284	3343.3908027553284	3343.3908027553284	3343.3908027553284	3343.3908027553284	3343.3908027553284	3343.3908027553284	3343.3908027553284	3343.3908027553284	3343.3908027553284	3343.3908027553284	3343.3908027553284	3343.3908027553284	3343.3908027553284	3343.3908027553284	3343.3908027553284	3343.3908027553284	3343.3908027553284	3343.3908027553284	3343.3908027553284
3343.3908027553284	3343.3908027553284	3343.3908027553284	3343.3908027553284	3343.3908027553284	3343.3908027553284	3343.3908027553284	3343.3908027553284	3343.3908027553284	3343.3908027553284	3343.3908027553284	3343.3908027553284	3343.3908027553284	3343.3908027553284	3343.3908027553284	3343.3908027553284	3343.3908027553284	3343.3908027553284	3343.3908027553284	3343.3908027553284	3343.3908027553284	3343.3908027553284	3343.3908027553284	3343.3908027553284	3343.3908027553284	3343.3908027553284	3343.3908027553284	3343.3908027553284	3343.3908027553284	3343.3908027553284
3343.3908027553284	3343.3908027553284	3343.3908027553284	3343.3908027553284	3343.3908027553284	3343.3908027553284	3343.3908027553284	3343.3908027553284	3343.3908027553284	3343.3908027553284	3343.3908027553284	3343.3908027553284	3343.3908027553284	3343.3908027553284	3343.3908027553284	3343.3908027553284	3343.3908027553284	3343.3908027553284	3343.3908027553284	3343.3908027553284	3343.3908027553284	3343.3908027553284	3343.3908027553284	3343.3908027553284	3343.3908027553284	3343.3908027553284	3343.3908027553284	3343.3908027553284	3343.3908027553284	3343.3908027553284
3343.3908027553284	3343.3908027553284	3343.3908027553284	3343.3908027553284	3343.3908027553284	3343.3908027553284	3343.3908027553284	3343.3908027553284	3343.3908027553284	3343.3908027553284	3343.3908027553284	3343.3908027553284	3343.3908027553284	3343.3908027553284	3343.3908027553284	3343.3908027553284	3343.3908027553284	3343.3908027553284	3343.3908027553284	3343.3908027553284	3343.3908027553284	3343.3908027553284	3343.3908027553284	3343.3908027553284	3343.3908027553284	3343.3908027553284	3343.3908027553284	3343.3908027553284	3343.3908027553284	3343.3908027553284
3343.3908027553284	3343.3908027553284	3343.3908027553284	3343.3908027553284	3343.3908027553284	3343.3908027553284	3343.3908027553284	3343.3908027553284	3343.3908027553284	3343.3908027553284	3343.3908027553284	3343.3908027553284	3343.3908027553284	3343.3908027553284	3343.3908027553284	3343.3908027553284	3343.3908027553284	3343.3908027553284	3343.3908027553284	3343.3908027553284	3343.3908027553284	3343.3908027553284	3343.3908027553284	3343.3908027553284	3343.3908027553284	3343.3908027553284	3343.3908027553284	3343.3908027553284	3343.3908027553284	3343.3908027553284
3343.3908027553284	3343.3908027553284	3343.3908027553284	3343.3908027553284	3343.3908027553284	3343.3908027553284	3343.3908027553284	3343.3908027553284	3343.3908027553284	3343.3908027553284	3343.3908027553284	3343.3908027553284	3343.3908027553284	3343.3908027553284	3343.3908027553284	3343.3908027553284	3343.3908027553284	3343.3908027553284	3343.3908027553284	3343.3908027553284	3343.3908027553284	3343.3908027553284	3343.3908027553284	3343.3908027553284	3343.3908027553284	3343.3908027553284	3343.3908027553284	3343.3908027553284	3343.3908027553284	3343.3908027553284
3343.3908027553284	3343.3908027553284	3343.3908027553284	3343.3908027553284	3343.3908027553284	3343.3908027553284	3343.3908027553284	3343.3908027553284	3343.3908027553284	3343.3908027553284	3343.3908027553284	3343.3908027553284	3343.3908027553284	3343.3908027553284	3343.3908027553284	3343.3908027553284	3343.3908027553284	3343.3908027553284	3343.3908027553284	3343.3908027553284	3343.3908027553284	3343.3908027553284	3343.3908027553284	3343.3908027553284	3343.3908027553284	3343.3908027553284	3343.3908027553284	3343.3908027553284	3343.3908027553284	3343.3908027553284
3343.3908027553284	3343.3908027553284	3343.3908027553284	3343.3908027553284	3343.3908027553284	3343.3908027553284	3343.3908027553284	3343.3908027553284	3343.3908027553284	3343.3908027553284	3343.3908027553284	3343.3908027553284	3343.3908027553284	3343.3908027553284	3343.3908027553284	3343.3908027553284	3343.3908027553284	3343.3908027553284	3343.3908027553284	3343.3908027553284	3343.3908027553284	3343.3908027553284	3343.3908027553284	3343.3908027553284	3343.3908027553284	3343.3908027553284	3343.3908027553284	3343.3908027553284	3343.3908027553284	3343.3908027553284
3343.3908027553284	3343.3908027553284	3343.3908027553284	3343.3908027553284	3343.3908027553284	3343.3908027553284	3343.3908027553284	3343.3908027553284	3343.3908027553284	3343.3908027553284	3343.3908027553284	3343.3908027553284	3343.3908027553284	3343.3908027553284	3343.3908027553284	3343.3908027553284	3343.3908027553284	3343.3908027553284	3343.3908027553284	3343.3908027553284	3343.3908027553284	3343.3908027553284	3343.3908027553284	3343.3908027553284	3343.3908027553284	3343.3908027553284	3343.3908027553284	3343.3908027553284	3343.3908027553284	3343.3908027553284
3343.3908027553284	3343.3908027553284	3343.3908027553284	3343.3908027553284	3343.3908027553284	3343.3908027553284	3343.3908027553284	3343.3908027553284	3343.3908027553284	3343.3908027553284	3343.3908027553284	3343.3908027553284	3343.3908027553284	3343.3908027553284	3343.3908027553284	3343.3908027553284	3343.3908027553284	3343.3908027553284	3343.3908027553284	3343.3908027553284	3343.3908027553284	3343.3908027553284	3343.3908027553284	3343.3908027553284	3343.3908027553284	3343.3908027553284	3343.3908027553284	3343.3908027553284	3343.3908027553284	3343.3908027553284
3343.3908027553284	3343.3908027553284	3343.3908027553284	3343.3908027553284	3343.3908027553284	3343.3908027553284	3343.3908027553284	3343.3908027553284	3343.3908027553284	3343.3908027553284	3343.3908027553284	3343.3908027553284	3343.3908027553284	3343.3908027553284	3343.3908027553284	3343.3908027553284	3343.3908027553284	3343.3908027553284	3343.3908027553284	3343.3908027553284	3343.3908027553284	3343.3908027553284	3343.3908027553284	3343.3908027553284	3343.3908027553284	3343.3908027553284	3343.3908027553284	3343.3908027553284	3343.3908027553284	3343.3908027553284
3343.3908027553284	3343.3908027553284	3343.3908027553284	3343.3908027553284	3343.3908027553284	3343.3908027553284	3343.3908027553284	3343.3908027553284	3343.3908027553284	3343.3908027553284	3343.3908027553284	3343.3908027553284	3343.3908027553284	3343.3908027553284	3343.3908027553284	3343.3908027553284	3343.3908027553284	3343.3908027553284	3343.3908027553284	3343.3908027553284	3343.3908027553284	3343.3908027553284	3343.3908027553284	3343.3908027553284	3343.3908027553284	3343.3908027553284	3343.3908027553284	3343.3908027553284	3343.3908027553284	3343.3908027553284
3343.3908027553284	3343.3908027553284	3343.3908027553284	3343.3908027553284	3343.3908027553284	3343.3908027553284	3343.3908027553284	3343.3908027553284	3343.3908027553284	3343.3908027553284	3343.3908027553284	3343.3908027553284	3343.3908027553284	3343.3908027553284	3343.3908027553284	3343.3908027553284	3343.3908027553284	3343.3908027553284	3343.3908027553284	3343.3908027553284	3343.3908027553284	3343.3908027553284	3343.3908027553284	3343.3908027553284	3343.3908027553284	3343.3908027553284	3343.3908027553284	3343.3908027553284	3343.3908027553284	3343.3908027553284
3343.3908027553284	3343.3908027553284	3343.3908027553284	3343.3908027553284	3343.3908027553284	3343.3908027553284	3343.3908027553284	3343.3908027553284	3343.3908027553284	3343.3908027553284	3343.3908027553284	3343.3908027553284	3343.3908027553284	3343.3908027553284	3343.3908027553284	3343.3908027553284	3343.3908027553284	3343.3908027553284	3343.3908027553284	3343.3908027553284	3343.3908027553284	3343.3908027553284	3343.3908027553284	3343.3908027553284	3343.3908027553284	3343.3908027553284	3343.3908027553284	3343.3908027553284	3343.3908027553284	3343.3908027553284
3343.3908027553284	3343.3908027553284	3343.3908027553284	3343.3908027553284	3343.3908027553284	3343.3908027553284	3343.3908027553284	3343.3908027553284	3343.3908027553284	3343.3908027553284	3343.3908027553284	3343.3908027553284	3343.3908027553284	3343.3908027553284	3343.3908027553284	3343.3908027553284	3343.3908027553284	3343.3908027553284	3343.3908027553284	3343.3908027553284	3343.3908027553284	3343.3908027553284	3343.3908027553284	3343.3908027553284	3343.3908027553284	3343.3908027553284	3343.3908027553284	3343.3908027553284	3343.3908027553284	3343.3908027553284
3343.3908027553284	3343.3908027553284	3343.3908027553284	3343.3908027553284	3343.3908027553284	3343.3908027553284	3343.3908027553284	3343.3908027553284	3343.3908027553284	3343.3908027553284	3343.3908027553284	3343.3908027553284	3343.3908027553284	3343.3908027553284	3343.3908027553284	3343.3908027553284	3343.3908027553284	3343.3908027553284	3343.3908027553284	3343.3908027553284	3343.3908027553284	3343.3908027553284	3343.3908027553284	3343.3908027553284	3343.3908027553284	3343.3908027553284	3343.3908027553284	3343.3908027553284	3343.3908027553284	3343.3908027553284
3343.3908027553284	3343.3908027553284	3343.3908027553284	3343.3908027553284	3343.3908027553284	3343.3908027553284	3343.3908027553284	3343.3908027553284	3343.3908027553284	3343.3908027553284	3343.3908027553284	3343.3908027553284	3343.3908027553284	3343.3908027553284	3343.3908027553284	3343.3908027553284	3343.3908027553284	3343.3908027553284	3343.3908027553284	3343.3908027553284	3343.3908027553284	3343.3908027553284	3343.3908027553284	3343.3908027553284	3343.3908027553284	3343.3908027553284	3343.3908027553284	3343.3908027553284	3343.3908027553284	3343.3908027553284
3343.3908027553284	3343.3908027553284	3343.3908027553284	3343.3908027553284	3343.3908027553284	3343.3908027553284	3343.3908027553284	3343.3908027553284	3343.3908027553284	3343.3908027553284	3343.3908027553284	3343.3908027553284	3343.3908027553284	3343.3908027553284	3343.3908027553284	3343.3908027553284	3343.3908027553284	3343.3908027553284	3343.3908027553284	3343.3908027553284	3343.3908027553284	3343.3908027553284	3343.3908027553284	3343.3908027553284	3343.3908027553284	3343.3908027553284	3343.3908027553284	3343.3908027553284	3343.3908027553284	3343.3908027553284
3343.3908027553284	3343.3908027553284	3343.3908027553284	3343.3908027553284	3343.3908027553284	3343.3908027553284	3343.3908027553284	3343.3908027553284	3343.3908027553284	3343.3908027553284	3343.3908027553284	3343.3908027553284	3343.3908027553284	3343.3908027553284	3343.3908027553284	3343.3908027553284	3343.3908027553284	3343.3908027553284	3343.3908027553284	3343.3908027553284	3343.3908027553284	3343.3908027553284	3343.3908027553284	3343.3908027553284	3343.3908027553284	3343.3908027553284	3343.3908027553284	3343.3908027553284	3343.3908027553284	3343.3908027553284
3343.3908027553284	3343.3908027553284	3343.3908027553284	3343.3908027553284	3343.3908027553284	3343.3908027553284	3343.3908027553284	3343.3908027553284	3343.3908027553284	3343.3908027553284	3343.3908027553284	3343.3908027553284	3343.3908027553284	3343.3908027553284	3343.3908027553284	3343.3908027553284	3343.3908027553284	3343.3908027553284	3343.3908027553284	3343.3908027553284	3343.3908027553284	3343.3908027553284	3343.3908027553284	3343.3908027553284	3343.3908027553284	3343.3908027553284	3343.3908027553284	3343.3908027553284	3343.3908027553284	3343.3908027553284
3343.3908027553284	3343.3908027553284	3343.3908027553284	3343.3908027553284	3343.3908027553284	3343.3908027553284	3343.3908027553284	3343.3908027553284	3343.3908027553284	3343.3908027553284	3343.3908027553284	3343.3908027553284	3343.3908027553284	3343.3908027553284	3343.3908027553284	3343.3908027553284	3343.3908027553284	3343.3908027553284	3343.3908027553284	3343.3908027553284	3343.3908027553284	3343.3908027553284	3343.3908027553284	3343.3908027553284	3343.3908027553284	3343.3908027553284	3343.3908027553284	3343.3908027553284	3343.3908027553284	3343.3908027553284
3343.3908027553284	3343.3908027553284	3343.3908027553284	3343.3908027553284	3343.3908027553284	3343.3908027553284	3343.3908027553284	3343.3908027553284	3343.3908027553284	3343.3908027553284	3343.3908027553284	3343.3908027553284	3343.3908027553284	3343.3908027553284	3343.3908027553284	3343.3908027553284	3343.3908027553284	3343.3908027553284	3343.3908027553284	3343.3908027553284	3343.3908027553284	3343.3908027553284	3343.3908027553284	3343.3908027553284	3343.3908027553284	3343.3908027553284	3343.3908027553284	3343.3908027553284	3343.3908027553284	3343.3908027553284
3343.3908027553284	3343.3908027553284	3343.3908027553284	3343.3908027553284	3343.3908027553284	3343.3908027553284	3343.3908027553284	3343.3908027553284	3343.3908027553284	3343.3908027553284	3343.3908027553284	3343.3908027553284	3343.3908027553284	3343.3908027553284	3343.3908027553284	3343.3908027553284	3343.3908027553284	3343.3908027553284	3343.3908027553284	3343.3908027553284	3343.3908027553284	3343.3908027553284	3343.3908027553284	3343.3908027553284	3343.3908027553284	3343.3908027553284	3343.3908027553284	3343.3908027553284	3343.3908027553284	3343.3908027553284
3343.3908027553284	3343.3908027553284	3343.3908027553284	3343.3908027553284	3343.3908027553284	3343.3908027553284	3343.3908027553284	3343.3908027553284	3343.3908027553284	3343.3908027553284	3343.3908027553284	3343.3908027553284	3343.3908027553284	3343.3908027553284	3343.3908027553284	3343.3908027553284	3343.3908027553284	3343.3908027553284	3343.3908027553284	3343.3908027553284	3343.3908027553284	3343.3908027553284	3343.3908027553284	3343.3908027553284	3343.3908027553284	3343.3908027553284	3343.3908027553284	3343.3908027553284	3343.3908027553284	3343.3908027553284
3343.3908027553284	3343.3908027553284	3343.3908027553284	3343.3908027553284	3343.3908027553284	3343.3908027553284	3343.3908027553284	3343.3908027553284	3343.3908027553284	3343.3908027553284	3343.3908027553284	3343.3908027553284	3343.3908027553284	3343.3908027553284	3343.3908027553284	3343.3908027553284	3343.3908027553284	3343.3908027553284	3343.3908027553284	3343.3908027553284	3343.3908027553284	3343.3908027553284	3343.3908027553284	3343.3908027553284	3343.3908027553284	3343.3908027553284	3343.3908027553284	3343.3908027553284	3343.3908027553284	3343.3908027553284
3343.3908027553284	3343.3908027553284	3343.3908027553284	3343.3908027553284	3343.3908027553284	3343.3908027553284	3343.3908027553284	3343.3908027553284	3343.3908027553284	3343.3908027553284	3343.3908027553284	3343.3908027553284	3343.3908027553284	3343.3908027553284	3343.3908027553284	3343.3908027553284	3343.3908027553284	3343.3908027553284	3343.3908027553284	3343.3908027553284	3343.3908027553284	3343.3908027553284	3343.3908027553284	3343.3908027553284	3343.3908027553284	3343.3908027553284	3343.3908027553284	3343.3908027553284	3343.3908027553284	3343.3908027553284
3343.3908027553284	3343.3908027553284	3343.3908027553284	3343.3908027553284	3343.3908027553284	3343.3908027553284	3343.3908027553284	3343.3908027553284	3343.3908027553284	3343.3908027553284	3343.3908027553284	3343.3908027553284	3343.3908027553284	3343.3908027553284	3343.3908027553284	3343.3908027553284	3343.3908027553284	3343.3908027553284	3343.3908027553284	3343.3908027553284	3343.3908027553284	3343.3908027553284	3343.3908027553284	3343.3908027553284	3343.3908027553284	3343.3908027553284	3343.3908027553284	3343.3908027553284	3343.3908027553284	3343.3908027553284
3343.3908027553284	3343.3908027553284	3343.3908027553284	3343.3908027553284	3343.3908027553284	3343.3908027553284	3343.3908027553284	3343.3908027553284	3343.3908027553284	3343.3908027553284	3343.3908027553284	3343.3908027553284	3343.3908027553284	3343.3908027553284	3343.3908027553284	3343.3908027553284	3343.3908027553284	3343.3908027553284	3343.3908027553284	3343.3908027553284	3343.3908027553284	3343.3908027553284	3343.3908027553284	3343.3908027553284	3343.3908027553284	3343.3908027553284	3343.3908027553284	3343.3908027553284	3343.3908027553284	3343.3908027553284
3343.3908027553284	3343.3908027553284	3343.3908027553284	3343.3908027553284	3343.3908027553284	3343.3908027553284	3343.3908027553284	3343.3908027553284	3343.3908027553284	3343.3908027553284	3343.3908027553284	3343.3908027553284	3343.3908027553284	3343.3908027553284	3343.3908027553284	3343.3908027553284	3343.3908027553284	3343.3908027553284	3343.3908027553284	3343.3908027553284	3343.3908027553284	3343.3908027553284	3343.3908027553284	3343.3908027553284	3343.3908027553284	3343.3908027553284	3343.3908027553284	3343.3908027553284	3343.3908027553284	3343.3908027553284
3343.3908027553284	3343.3908027553284	3343.3908027553284	3343.3908027553284	3343.3908027553284	3343.3908027553284	3343.3908027553284	3343.3908027553284	3343.3908027553284	3343.3908027553284	3343.3908027553284	3343.3908027553284	3343.3908027553284	3343.3908027553284	3343.3908027553284	3343.3908027553284	3343.3908027553284	3343.3908027553284	3343.3908027553284	3343.3908027553284	3343.3908027553284	3343.3908027553284	3343.3908027553284	3343.3908027553284	3343.3908027553284	3343.3908027553284	3343.3908027553284	3343.3908027553284	3343.3908027553284	3343.3908027553284
3343.3908027553284	3343.3908027553284	3343.3908027553284	3343.3908027553284	3343.3908027553284	3343.3908027553284	3343.3908027553284	3343.3908027553284	3343.3908027553284	3343.3908027553284	3343.3908027553284	3343.3908027553284	3343.3908027553284	3343.3908027553284	3343.3908027553284	3343.3908027553284	3343.3908027553284	3343.3908027553284	3343.3908027553284	3343.3908027553284	3343.3908027553284	3343.3908027553284	3343.3908027553284	3343.3908027553284	3343.3908027553284	3343.3908027553284	3343.3908027553284	3343.3908027553284	3343.3908027553284	3343.3908027553284
3343.3908027553284	3343.3908027553284	3343.3908027553284	3343.3908027553284	3343.3908027553284	3343.3908027553284	3343.3908027553284	3343.3908027553284	3343.3908027553284	3343.3908027553284	3343.3908027553284	3343.3908027553284	3343.3908027553284	3343.3908027553284	3343.3908027553284	3343.3908027553284	3343.3908027553284	3343.3908027553284	3343.3908027553284	3343.3908027553284	3343.3908027553284	3343.3908027553284	3343.3908027553284	3343.3908027553284	3343.3908027553284	3343.3908027553284	3343.3908027553284	3343.3908027553284	3343.3908027553284	3343.3908027553284
3343.3908027553284	3343.3908027553284	3343.3908027553284	3343.3908027553284	3343.3908027553284	3343.3908027553284	3343.3908027553284	3343.3908027553284	3343.3908027553284	3343.3908027553284	3343.3908027553284	3343.3908027553284	3343.3908027553284	3343.3908027553284	3343.3908027553284	3343.3908027553284	3343.3908027553284	3343.3908027553284	3343.3908027553284	3343.3908027553284	3343.3908027553284	3343.3908027553284	3343.3908027553284	3343.3908027553284	3343.3908027553284	3343.3908027553284	3343.3908027553284	3343.3908027553284	3343.3908027553284	3343.3908027553284
3343.3908027553284	3343.3908027553284	3343.3908027553284	3343.3908027553284	3343.3908027553284	3343.3908027553284	3343.3908027553284	3343.3908027553284	3343.3908027553284	3343.3908027553284	3343.3908027553284	3343.3908027553284	3343.3908027553284	3343.3908027553284	3343.3908027553284	3343.3908027553284	3343.3908027553284	3343.3908027553284	3343.3908027553284	3343.3908027553284	3343.3908027553284	3343.3908027553284	3343.3908027553284	3343.3908027553284	3343.3908027553284	3343.3908027553284	3343.3908027553284	3343.3908027553284	3343.3908027553284	3343.3908027553284
3343.3908027553284	3343.3908027553284	3343.3908027553284	3343.3908027553284	3343.3908027553284	3343.3908027553284	3343.3908027553284	3343.3908027553284	3343.3908027553284	3343.3908027553284	3343.3908027553284	3343.3908027553284	3343.3908027553284	3343.3908027553284	3343.3908027553284	3343.3908027553284	3343.3908027553284	3343.3908027553284	3343.3908027553284	3343.3908027553284	3343.3908027553284	3343.3908027553284	3343.3908027553284	3343.3908027553284	3343.3908027553284	3343.3908027553284	3343.3908027553284	3343.3908027553284	3343.3908027553284	3343.3908027553284
3343.3908027553284	3343.3908027553284	3343.3908027553284	3343.3908027553284	3343.3908027553284	3343.3908027553284	3343.3908027553284	3343.3908027553284	3343.3908027553284	3343.3908027553284	3343.3908027553284	3343.3908027553284	3343.3908027553284	3343.3908027553284	3343.3908027553284	3343.3908027553284	3343.3908027553284	3343.3908027553284	3343.3908027553284	3343.3908027553284	3343.3908027553284	3343.3908027553284	3343.3908027553284	3343.3908027553284	3343.3908027553284	3343.3908027553284	3343.3908027553284	3343.3908027553284	3343.3908027553284	3343.3908027553284
3343.3908027553284	3343.3908027553284	3343.3908027553284	3343.3908027553284	3343.3908027553284	3343.3908027553284	3343.3908027553284	3343.3908027553284	3343.3908027553284	3343.3908027553284	3343.3908027553284	3343.3908027553284	3343.3908027553284	3343.3908027553284	3343.3908027553284	3343.3908027553284	3343.3908027553284	3343.3908027553284	3343.3908027553284	3343.3908027553284	3343.3908027553284	3343.3908027553284	3343.3908027553284	3343.3908027553284	3343.3908027553284	3343.3908027553284	3343.3908027553284	3343.3908027553284	3343.3908027553284	3343.3908027553284
3343.3908027553284	3343.3908027553284	3343.3908027553284	3343.3908027553284	3343.3908027553284	3343.3908027553284	3343.3908027553284	3343.3908027553284	3343.3908027553284	3343.3908027553284	3343.3908027553284	3343.3908027553284	3343.3908027553284	3343.3908027553284	3343.3908027553284	3343.3908027553284	3343.3908027553284	3343.3908027553284	3343.3908027553284	3343.3908027553284	3343.3908027553284	3343.3908027553284	3343.3908027553284	3343.3908027553284	3343.3908027553284	3343.3908027553284	3343.3908027553284	3343.3908027553284	3343.3908027553284	3343.3908027553284
3343.3908027553284	3343.3908027553284	3343.3908027553284	3343.3908027553284	3343.3908027553284	3343.3908027553284	3343.3908027553284	3343.3908027553284	3343.3908027553284	3343.3908027553284	3343.3908027553284	3343.3908027553284	3343.3908027553284	3343.3908027553284	3343.3908027553284	3343.3908027553284	3343.3908027553284	3343.3908027553284	3343.3908027553284	3343.3908027553284	3343.3908027553284	3343.3908027553284	3343.3908027553284	3343.3908027553284	3343.3908027553284	3343.3908027553284	3343.3908027553284	3343.3908027553284	3343.3908027553284	3343.3908027553284
3343.3908027553284	3343.3908027553284	3343.3908027553284	3343.3908027553284	3343.3908027553284	3343.3908027553284	3343.3908027553284	3343.3908027553284	3343.3908027553284	3343.3908027553284	3343.3908027553284	3343.3908027553284	3343.3908027553284	3343.3908027553284	3343.3908027553284	3343.3908027553284	3343.3908027553284	3343.3908027553284	3343.3908027553284	3343.3908027553284	3343.3908027553284	3343.3908027553284	3343.3908027553284	3343.3908027553284	3343.3908027553284	3343.3908027553284	3343.3908027553284	3343.3908027553284	3343.3908027553284	3343.3908027553284
3343.3908027553284	3343.3908027553284	3343.3908027553284	3343.3908027553284	3343.3908027553284	3343.3908027553284	3343.3908027553284	3343.3908027553284	3343.3908027553284	3343.3908027553284	3343.3908027553284	3343.3908027553284	3343.3908027553284	3343.3908027553284	3343.3908027553284	3343.3908027553284	3343.3908027553284	3343.3908027553284	3343.3908027553284	3343.3908027553284	3343.3908027553284	3343.3908027553284	3343.3908027553284	3343.3908027553284	3343.3908027553284	3343.3908027553284	3343.3908027553284	3343.3908027553284	3343.3908027553284	3343.3908027553284
3343.3908027553284	3343.3908027553284	3343.3908027553284	3343.3908027553284	3343.3908027553284	3343.3908027553284	3343.3908027553284	3343.3908027553284	3343.3908027553284	3343.3908027553284	3343.3908027553284	3343.3908027553284	3343.3908027553284	3343.3908027553284	3343.3908027553284	3343.3908027553284	3343.3908027553284	3343.3908027553284	3343.3908027553284	3343.3908027553284	3343.3908027553284	3343.3908027553284	3343.3908027553284	3343.3908027553284	3343.3908027553284	3343.3908027553284	3343.3908027553284	3343.3908027553284	3343.3908027553284	3343.3908027553284
3343.3908027553284	3343.3908027553284	3343.3908027553284	3343.3908027553284	3343.3908027553284	3343.3908027553284	3343.3908027553284	3343.3908027553284	3343.3908027553284	3343.3908027553284	3343.3908027553284	3343.3908027553284	3343.3908027553284	3343.3908027553284	3343.3908027553284	3343.3908027553284	3343.3908027553284	3343.3908027553284	3343.3908027553284	3343.3908027553284	3343.3908027553284	3343.3908027553284	3343.3908027553284	3343.3908027553284	3343.3908027553284	3343.3908027553284	3343.3908027553284	3343.3908027553284	3343.3908027553284	3343.3908027553284
3343.3908027553284	3343.3908027553284	3343.3908027553284	3343.3908027553284	3343.3908027553284	3343.3908027553284	3343.3908027553284	3343.3908027553284	3343.3908027553284	3343.3908027553284	3343.3908027553284	3343.3908027553284	3343.3908027553284	3343.3908027553284	3343.3908027553284	3343.3908027553284	3343.3908027553284	3343.3908027553284	3343.3908027553284	3343.3908027553284	3343.3908027553284	3343.3908027553284	3343.3908027553284	3343.3908027553284	3343.3908027553284	3343.3908027553284	3343.3908027553284	3343.3908027553284	3343.3908027553284	3343.3908027553284
3343.3908027553284	3343.3908027553284	3343.3908027553284	3343.3908027553284	3343.3908027553284	3343.3908027553284	3343.3908027553284	3343.3908027553284	3343.3908027553284	3343.3908027553284	3343.3908027553284	3343.3908027553284	3343.3908027553284	3343.3908027553284	3343.3908027553284	3343.3908027553284	3343.3908027553284	3343.3908027553284	3343.3908027553284	3343.3908027553284	3343.3908027553284	3343.3908027553284	3343.3908027553284	3343.3908027553284	3343.3908027553284	3343.3908027553284	3343.3908027553284	3343.3908027553284	3343.3908027553284	3343.3908027553284
3343.3908027553284	3343.3908027553284	3343.3908027553284	3343.3908027553284	3343.3908027553284	3343.3908027553284	3343.3908027553284	3343.3908027553284	3343.3908027553284	3343.3908027553284	3343.3908027553284	3343.3908027553284	3343.3908027553284	3343.3908027553284	3343.3908027553284	3343.3908027553284	3343.3908027553284	3343.3908027553284	3343.3908027553284	3343.3908027553284	3343.3908027553284	3343.3908027553284	3343.3908027553284	3343.3908027553284	3343.3908027553284	3343.3908027553284	3343.3908027553284	3343.3908027553284	3343.3908027553284	3343.3908027553284
3343.3908027553284	3343.3908027553284	3343.3908027553284	3343.3908027553284	3343.3908027553284	3343.3908027553284	3343.3908027553284	3343.3908027553284	3343.3908027553284	3343.3908027553284	3343.3908027553284	3343.3908027553284	3343.3908027553284	3343.3908027553284	3343.3908027553284	3343.3908027553284	3343.3908027553284	3343.3908027553284	3343.3908027553284	3343.3908027553284	3343.3908027553284	3343.3908027553284	3343.3908027553284	3343.3908027553284	3343.3908027553284	3343.3908027553284	3343.3908027553284	3343.3908027553284	3343.3908027553284	3343.3908027553284
3343.3908027553284	3343.3908027553284	3343.3908027553284	3343.3908027553284	3343.3908027553284	3343.3908027553284	3343.3908027553284	3343.3908027553284	3343.3908027553284	3343.3908027553284	3343.3908027553284	3343.3908027553284	3343.3908027553284	3343.3908027553284	3343.3908027553284	3343.3908027553284	3343.3908027553284	3343.3908027553284	3343.3908027553284	3343.3908027553284	3343.3908027553284	3343.3908027553284	3343.3908027553284	3343.3908027553284	3343.3908027553284	3343.3908027553284	3343.3908027553284	3343.3908027553284	3343.3908027553284	3343.3908027553284
3343.3908027553284	3343.3908027553284	3343.3908027553284	3343.3908027553284	3343.3908027553284	3343.3908027553284	3343.3908027553284	3343.3908027553284	3343.3908027553284	3343.3908027553284	3343.3908027553284	3343.3908027553284	3343.3908027553284	3343.3908027553284	3343.3908027553284	3343.3908027553284	3343.3908027553284	3343.3908027553284	3343.3908027553284	3343.3908027553284	3343.3908027553284	3343.3908027553284	3343.3908027553284	3343.3908027553284	3343.3908027553284	3343.3908027553284	3343.3908027553284	3343.3908027553284	3343.3908027553284	3343.3908027553284
3343.3908027553284	3343.3908027553284	3343.3908027553284	3343.3908027553284	3343.3908027553284	3343.3908027553284	3343.3908027553284	3343.3908027553284	3343.3908027553284	3343.3908027553284	3343.3908027553284	3343.3908027553284	3343.3908027553284	3343.3908027553284	3343.3908027553284	3343.3908027553284	3343.3908027553284	3343.3908027553284	3343.3908027553284	3343.3908027553284	3343.3908027553284	3343.3908027553284	3343.3908027553284	3343.3908027553284	3343.3908027553284	3343.3908027553284	3343.3908027553284	3343.3908027553284	3343.3908027553284	3343.3908027553284
3343.3908027553284	3343.3908027553284	3343.3908027553284	3343.3908027553284	3343.3908027553284	3343.3908027553284	3343.3908027553284	3343.3908027553284	3343.3908027553284	3343.3908027553284	3343.3908027553284	3343.3908027553284	3343.3908027553284	3343.3908027553284	3343.3908027553284	3343.3908027553284	3343.3908027553284	3343.3908027553284	3343.3908027553284	3343.3908027553284	3343.3908027553284	3343.3908027553284	3343.3908027553284	3343.3908027553284	3343.3908027553284	3343.3908027553284	3343.3908027553284	3343.3908027553284	3343.3908027553284	3343.3908027553284
3343.3908027553284	3343.3908027553284	3343.3908027553284	3343.3908027553284	3343.3908027553284	3343.3908027553284	3343.3908027553284	3343.3908027553284	3343.3908027553284	3343.3908027553284	3343.3908027553284	3343.3908027553284	3343.3908027553284	3343.3908027553284	3343.3908027553284	3343.3908027553284	3343.3908027553284	3343.3908027553284	3343.3908027553284	3343.3908027553284	3343.3908027553284	3343.3908027553284	3343.3908027553284	3343.3908027553284	3343.3908027553284	3343.3908027553284	3343.3908027553284	3343.3908027553284	3343.3908027553284	3343.3908027553284
3343.3908027553284	3343.3908027553284	3343.3908027553284	3343.3908027553284	3343.3908027553284	3343.3908027553284	3343.3908027553284	3343.3908027553284	3343.3908027553284	3343.3908027553284	3343.3908027553284	3343.3908027553284	3343.3908027553284	3343.3908027553284	3343.3908027553284	3343.3908027553284	3343.3908027553284	3343.3908027553284	3343.3908027553284	3343.3908027553284	3343.3908027553284	3343.3908027553284	3343.3908027553284	3343.3908027553284	3343.3908027553284	3343.3908027553284	3343.3908027553284	3343.3908027553284	3343.3908027553284	3343.3908027553284
3343.3908027553284	3343.3908027553284	3343.3908027553284	3343.3908027553284	3343.3908027553284	3343.3908027553284	3343.3908027553284	3343.3908027553284	3343.3908027553284	3343.3908027553284	3343.3908027553284	3343.3908027553284	3343.3908027553284	3343.3908027553284	3343.3908027553284	3343.3908027553284	3343.3908027553284	3343.3908027553284	3343.3908027553284	3343.3908027553284	3343.3908027553284	3343.3908027553284	3343.3908027553284	3343.3908027553284	3343.3908027553284	3343.3908027553284	3343.3908027553284	3343.3908027553284	3343.3908027553284	3343.3908027553284
3343.3908027553284	3343.3908027553284	3343.3908027553284	3343.3908027553284	3343.3908027553284	3343.3908027553284	3343.3908027553284	3343.3908027553284	3343.3908027553284	3343.3908027553284	3343.3908027553284	3343.3908027553284	3343.3908027553284	3343.3908027553284	3343.3908027553284	3343.3908027553284	3343.3908027553284	3343.3908027553284	3343.3908027553284	3343.3908027553284	3343.3908027553284	3343.3908027553284	3343.3908027553284	3343.3908027553284	3343.3908027553284	3343.3908027553284	3343.3908027553284	3343.3908027553284	3343.3908027553284	3343.3908027553284
3343.3908027553284	3343.3908027553284	3343.3908027553284	3343.3908027553284	3343.3908027553284	3343.3908027553284	3343.3908027553284	3343.3908027553284	3343.3908027553284	3343.3908027553284	3343.3908027553284	3343.3908027553284	3343.3908027553284	3343.3908027553284	3343.3908027553284	3343.3908027553284	3343.3908027553284	3343.3908027553284	3343.3908027553284	3343.3908027553284	3343.3908027553284	3343.3908027553284	3343.3908027553284	3343.3908027553284	3343.3908027553284	3343.3908027553284	3343.3908027553284	3343.3908027553284	3343.3908027553284	3343.3908027553284
3343.3908027553284	3343.3908027553284	3343.3908027553284	3343.3908027553284	3343.3908027553284	3343.3908027553284	3343.3908027553284	3343.3908027553284	3343.3908027553284	3343.3908027553284	3343.3908027553284	3343.3908027553284	3343.3908027553284	3343.3908027553284	3343.3908027553284	3343.3908027553284	3343.3908027553284	3343.3908027553284	3343.3908027553284	3343.3908027553284	3343.3908027553284	3343.3908027553284	3343.3908027553284	3343.3908027553284	3343.3908027553284	3343.3908027553284	3343.3908027553284	3343.3908027553284	3343.3908027553284	3343.3908027553284
3343.3908027553284	3343.3908027553284	3343.3908027553284	3343.3908027553284	3343.3908027553284	3343.3908027553284	3343.3908027553284	3343.3908027553284	3343.3908027553284	3343.3908027553284	3343.3908027553284	3343.3908027553284	3343.3908027553284	3343.3908027553284	3343.3908027553284	3343.3908027553284	3343.3908027553284	3343.3908027553284	3343.3908027553284	3343.3908027553284	3343.3908027553284	3343.3908027553284	3343.3908027553284	3343.3908027553284	3343.3908027553284	3343.3908027553284	3343.3908027553284	3343.3908027553284	3343.3908027553284	3343.3908027553284
3343.3908027553284	3343.3908027553284	3343.3908027553284	3343.3908027553284	3343.3908027553284	3343.3908027553284	3343.3908027553284	3343.3908027553284	3343.3908027553284	3343.3908027553284	3343.3908027553284	3343.3908027553284	3343.3908027553284	3343.3908027553284	3343.3908027553284	3343.3908027553284	3343.3908027553284	3343.3908027553284	3343.3908027553284	3343.3908027553284	3343.3908027553284	3343.3908027553284	3343.3908027553284	3343.3908027553284	3343.3908027553284	3343.3908027553284	3343.3908027553284	3343.3908027553284	3343.3908027553284	3343.3908027553284
3343.3908027553284	3343.3908027553284	3343.3908027553284	3343.3908027553284	3343.3908027553284	3343.3908027553284	3343.3908027553284	3343.3908027553284	3343.3908027553284	3343.3908027553284	3343.3908027553284	3343.3908027553284	3343.3908027553284	3343.3908027553284	3343.3908027553284	3343.3908027553284	3343.3908027553284	3343.3908027553284	3343.3908027553284	3343.3908027553284	3343.3908027553284	3343.3908027553284	3343.3908027553284	3343.3908027553284	3343.3908027553284	3343.3908027553284	3343.3908027553284	3343.3908027553284	3343.3908027553284	3343.3908027553284
3343.3908027553284	3343.3908027553284	3343.3908027553284	3343.3908027553284	3343.3908027553284	3343.3908027553284	3343.3908027553284	3343.3908027553284	3343.3908027553284	3343.3908027553284	3343.3908027553284	3343.3908027553284	3343.3908027553284	3343.3908027553284	3343.3908027553284	3343.3908027553284	3343.3908027553284	3343.3908027553284	3343.3908027553284	3343.3908027553284	3343.3908027553284	3343.3908027553284	3343.3908027553284	3343.3908027553284	3343.3908027553284	3343.3908027553284	3343.3908027553284	3343.3908027553284	3343.3908027553284	3343.3908027553284
3343.3908027553284	3343.3908027553284	3343.3908027553284	3343.3908027553284	3343.3908027553284	3343.3908027553284	3343.3908027553284	3343.3908027553284	3343.3908027553284	3343.3908027553284	3343.3908027553284	3343.3908027553284	3343.3908027553284	3343.3908027553284	3343.3908027553284	3343.3908027553284	3343.3908027553284	3343.3908027553284	3343.3908027553284	3343.3908027553284	3343.3908027553284	3343.3908027553284	3343.3908027553284	3343.3908027553284	3343.3908027553284	3343.3908027553284	3343.3908027553284	3343.3908027553284	3343.3908027553284	3343.3908027553284
3343.3908027553284	3343.3908027553284	3343.3908027553284	3343.3908027553284	3343.3908027553284	3343.3908027553284	3343.3908027553284	3343.3908027553284	3343.3908027553284	3343.3908027553284	3343.3908027553284	3343.3908027553284	3343.3908027553284	3343.3908027553284	3343.3908027553284	3343.3908027553284	3343.3908027553284	3343.3908027553284	3343.3908027553284	3343.3908027553284	3343.3908027553284	3343.3908027553284	3343.3908027553284	3343.3908027553284	3343.3908027553284	3343.3908027553284	3343.3908027553284	3343.3908027553284	3343.3908027553284	3343.3908027553284
3343.3908027553284	3343.3908027553284	3343.3908027553284	3343.3908027553284	3343.3908027553284	3343.3908027553284	3343.3908027553284	3343.3908027553284	3343.3908027553284	3343.3908027553284	3343.3908027553284	3343.3908027553284	3343.3908027553284	3343.3908027553284	3343.3908027553284	3343.3908027553284	3343.3908027553284	3343.3908027553284	3343.3908027553284	3343.3908027553284	3343.3908027553284	3343.3908027553284	3343.3908027553284	3343.3908027553284	3343.3908027553284	3343.3908027553284	3343.3908027553284	3343.3908027553284	3343.3908027553284	3343.3908027553284
3343.3908027553284	3343.3908027553284	3343.3908027553284	3343.3908027553284	3343.3908027553284	3343.3908027553284	3343.3908027553284	3343.3908027553284	3343.3908027553284	3343.3908027553284	3343.3908027553284	3343.3908027553284	3343.3908027553284	3343.3908027553284	3343.3908027553284	3343.3908027553284	3343.3908027553284	3343.3908027553284	3343.3908027553284	3343.3908027553284	3343.3908027553284	3343.3908027553284	3343.3908027553284	3343.3908027553284	3343.3908027553284	3343.3908027553284	3343.3908027553284	3343.3908027553284	3343.3908027553284	3343.3908027553284
3343.3908027553284	3343.3908027553284	3343.3908027553284	3343.3908027553284	3343.3908027553284	3343.3908027553284	3343.3908027553284	3343.3908027553284	3343.3908027553284	3343.3908027553284	3343.3908027553284	3343.3908027553284	3343.3908027553284	3343.3908027553284	3343.3908027553284	3343.3908027553284	3343.3908027553284	3343.3908027553284	3343.3908027553284	3343.3908027553284	3343.3908027553284	3343.3908027553284	3343.3908027553284	3343.3908027553284	3343.3908027553284	3343.3908027553284	3343.3908027553284	3343.3908027553284	3343.3908027553284	3343.3908027553284
3343.3908027553284	3343.3908027553284	3343.3908027553284	3343.3908027553284	3343.3908027553284	3343.3908027553284	3343.3908027553284	3343.3908027553284	3343.3908027553284	3343.3908027553284	3343.3908027553284	3343.3908027553284	3343.3908027553284	3343.3908027553284	3343.3908027553284	3343.3908027553284	3343.3908027553284	3343.3908027553284	3343.3908027553284	3343.3908027553284	3343.3908027553284	3343.3908027553284	3343.3908027553284	3343.3908027553284	3343.3908027553284	3343.3908027553284	3343.3908027553284	3343.3908027553284	3343.3908027553284	3343.3908027553284
3343.3908027553284	3343.3908027553284	3343.3908027553284	3343.3908027553284	3343.3908027553284	3343.3908027553284	3343.3908027553284	3343.3908027553284	3343.3908027553284	3343.3908027553284	3343.3908027553284	3343.3908027553284	3343.3908027553284	3343.3908027553284	3343.3908027553284	3343.3908027553284	3343.3908027553284	3343.3908027553284	3343.3908027553284	3343.3908027553284	3343.3908027553284	3343.3908027553284	3343.3908027553284	3343.3908027553284	3343.3908027553284	3343.3908027553284	3343.3908027553284	3343.3908027553284	3343.3908027553284	3343.3908027553284
3343.3908027553284	3343.3908027553284	3343.3908027553284	3343.3908027553284	3343.3908027553284	3343.3908027553284	3343.3908027553284	3343.3908027553284	3343.3908027553284	3343.3908027553284	3343.3908027553284	3343.3908027553284	3343.3908027553284	3343.3908027553284	3343.3908027553284	3343.3908027553284	3343.3908027553284	3343.3908027553284	3343.3908027553284	3343.3908027553284	3343.3908027553284	3343.3908027553284	3343.3908027553284	3343.3908027553284	3343.3908027553284	3343.3908027553284	3343.3908027553284	3343.3908027553284	3343.3908027553284	3343.3908027553284
3343.3908027553284	3343.3908027553284	3343.3908027553284	3343.3908027553284	3343.3908027553284	3343.3908027553284	3343.3908027553284	3343.3908027553284	3343.3908027553284	3343.3908027553284	3343.3908027553284	3343.3908027553284	3343.3908027553284	3343.3908027553284	3343.3908027553284	3343.3908027553284	3343.3908027553284	3343.3908027553284	3343.3908027553284	3343.3908027553284	3343.3908027553284	3343.3908027553284	3343.3908027553284	3343.3908027553284	3343.3908027553284	3343.3908027553284	3343.3908027553284	3343.3908027553284	3343.3908027553284	3343.3908027553284
3343.3908027553284	3343.3908027553284	3343.3908027553284	3343.3908027553284	3343.3908027553284	3343.3908027553284	3343.3908027553284	3343.3908027553284	3343.3908027553284	3343.3908027553284	3343.3908027553284	3343.3908027553284	3343.3908027553284	3343.3908027553284	3343.3908027553284	3343.3908027553284	3343.3908027553284	3343.3908027553284	3343.3908027553284	3343.3908027553284	3343.3908027553284	3343.3908027553284	3343.3908027553284	3343.3908027553284	3343.3908027553284	3343.3908027553284	3343.3908027553284	3343.3908027553284	3343.3908027553284	3343.3908027553284
3343.3908027553284	3343.3908027553284	3343.3908027553284	3343.3908027553284	3343.3908027553284	3343.3908027553284	3343.3908027553284	3343.3908027553284	3343.3908027553284	3343.3908027553284	3343.3908027553284	3343.3908027553284	3343.3908027553284	3343.3908027553284	3343.3908027553284	3343.3908027553284	3343.3908027553284	3343.3908027553284	3343.3908027553284	3343.3908027553284	3343.3908027553284	3343.3908027553284	3343.3908027553284	3343.3908027553284	3343.3908027553284	3343.3908027553284	3343.3908027553284	3343.3908027553284	3343.3908027553284	3343.3908027553284
3343.3908027553284	3343.3908027553284	3343.3908027553284	3343.3908027553284	3343.3908027553284	3343.3908027553284	3343.3908027553284	3343.3908027553284	3343.3908027553284	3343.3908027553284	3343.3908027553284	3343.3908027553284	3343.3908027553284	3343.3908027553284	3343.3908027553284	3343.3908027553284	3343.3908027553284	3343.3908027553284	3343.3908027553284	3343.3908027553284	3343.3908027553284	3343.3908027553284	3343.3908027553284	3343.3908027553284	3343.3908027553284	3343.3908027553284	3343.3908027553284	3343.3908027553284	3343.3908027553284	3343.3908027553284
3343.3908027553284	3343.3908027553284	3343.3908027553284	3343.3908027553284	3343.3908027553284	3343.3908027553284	3343.3908027553284	3343.3908027553284	3343.3908027553284	3343.3908027553284	3343.3908027553284	3343.3908027553284	3343.3908027553284	3343.3908027553284	3343.3908027553284	3343.3908027553284	3343.3908027553284	3343.3908027553284	3343.3908027553284	3343.3908027553284	3343.3908027553284	3343.3908027553284	3343.3908027553284	3343.3908027553284	3343.3908027553284	3343.3908027553284	3343.3908027553284	3343.3908027553284	3343.3908027553284	3343.3908027553284
3343.3908027553284	3343.3908027553284	3343.3908027553284	3343.3908027553284	3343.3908027553284	3343.3908027553284	3343.3908027553284	3343.3908027553284	3343.3908027553284	3343.3908027553284	3343.3908027553284	3343.3908027553284	3343.3908027553284	3343.3908027553284	3343.3908027553284	3343.3908027553284	3343.3908027553284	3343.3908027553284	3343.3908027553284	3343.3908027553284	3343.3908027553284	3343.3908027553284	3343.3908027553284	3343.3908027553284	3343.3908027553284	3343.3908027553284	3343.3908027553284	3343.3908027553284	3343.3908027553284	3343.3908027553284
3343.3908027553284	3343.3908027553284	3343.3908027553284	3343.3908027553284	3343.3908027553284	3343.3908027553284	3343.3908027553284	3343.3908027553284	3343.3908027553284	3343.3908027553284	3343.3908027553284	3343.3908027553284	3343.3908027553284	3343.3908027553284	3343.3908027553284	3343.3908027553284	3343.3908027553284	3343.3908027553284	3343.3908027553284	3343.3908027553284	3343.3908027553284	3343.3908027553284	3343.3908027553284	3343.3908027553284	3343.3908027553284	3343.3908027553284	3343.3908027553284	3343.3908027553284	3343.3908027553284	3343.3908027553284
3343.3908027553284	3343.3908027553284	3343.3908027553284	3343.3908027553284	3343.3908027553284	3343.3908027553284	3343.3908027553284	3343.3908027553284	3343.3908027553284	3343.3908027553284	3343.3908027553284	3343.3908027553284	3343.3908027553284	3343.3908027553284	3343.3908027553284	3343.3908027553284	3343.3908027553284	3343.3908027553284	3343.3908027553284	3343.3908027553284	3343.3908027553284	3343.3908027553284	3343.3908027553284	3343.3908027553284	3343.3908027553284	3343.3908027553284	3343.3908027553284	3343.3908027553284	3343.3908027553284	3343.3908027553284
3343.3908027553284	3343.3908027553284	3343.3908027553284	3343.3908027553284	3343.3908027553284	3343.3908027553284	3343.3908027553284	3343.3908027553284	3343.3908027553284	3343.3908027553284	3343.3908027553284	3343.3908027553284	3343.3908027553284	3343.3908027553284	3343.3908027553284	3343.3908027553284	3343.3908027553284	3343.3908027553284	3343.3908027553284	3343.3908027553284	3343.3908027553284	3343.3908027553284	3343.3908027553284	3343.3908027553284	3343.3908027553284	3343.3908027553284	3343.3908027553284	3343.3908027553284	3343.3908027553284	3343.3908027553284
3343.3908027553284	3343.3908027553284	3343.3908027553284	3343.3908027553284	3343.3908027553284	3343.3908027553284	3343.3908027553284	3343.3908027553284	3343.3908027553284	3343.3908027553284	3343.3908027553284	3343.3908027553284	3343.3908027553284	3343.3908027553284	3343.3908027553284	3343.3908027553284	3343.3908027553284	3343.3908027553284	3343.3908027553284	3343.3908027553284	3343.3908027553284	3343.3908027553284	3343.3908027553284	3343.3908027553284	3343.3908027553284	3343.3908027553284	3343.3908027553284	3343.3908027553284	3343.3908027553284	3343.3908027553284
3343.3908027553284	3343.3908027553284	3343.3908027553284	3343.3908027553284	3343.3908027553284	3343.3908027553284	3343.3908027553284	3343.3908027553284	3343.3908027553284	3343.3908027553284	3343.3908027553284	3343.3908027553284	3343.3908027553284	3343.3908027553284	3343.3908027553284	3343.3908027553284	3343.3908027553284	3343.3908027553284	3343.3908027553284	3343.3908027553284	3343.3908027553284	3343.3908027553284	3343.3908027553284	3343.3908027553284	3343.3908027553284	3343.3908027553284	3343.3908027553284	3343.3908027553284	3343.3908027553284	3343.3908027553284
3343.3908027553284	3343.3908027553284	3343.3908027553284	3343.3908027553284	3343.3908027553284	3343.3908027553284	3343.3908027553284	3343.3908027553284	3343.3908027553284	3343.3908027553284	3343.3908027553284	3343.3908027553284	3343.3908027553284	3343.3908027553284	3343.3908027553284	3343.3908027553284	3343.3908027553284	3343.3908027553284	3343.3908027553284	3343.3908027553284	3343.3908027553284	3343.3908027553284	3343.3908027553284	3343.3908027553284	3343.3908027553284	3343.3908027553284	3343.3908027553284	3343.3908027553284	3343.3908027553284	3343.3908027553284
3343.3908027553284	3343.3908027553284	3343.3908027553284	3343.3908027553284	3343.3908027553284	3343.3908027553284	3343.3908027553284	3343.3908027553284	3343.3908027553284	3343.3908027553284	3343.3908027553284	3343.3908027553284	3343.3908027553284	3343.3908027553284	3343.3908027553284	3343.3908027553284	3343.3908027553284	3343.3908027553284	3343.3908027553284	3343.3908027553284	3343.3908027553284	3343.3908027553284	3343.3908027553284	3343.3908027553284	3343.3908027553284	3343.3908027553284	3343.3908027553284	3343.3908027553284	3343.3908027553284	3343.3908027553284
3343.3908027553284	3343.3908027553284	3343.3908027553284	3343.3908027553284	3343.3908027553284	3343.3908027553284	3343.3908027553284	3343.3908027553284	3343.3908027553284	3343.3908027553284	3343.3908027553284	3343.3908027553284	3343.3908027553284	3343.3908027553284	3343.3908027553284	3343.3908027553284	3343.3908027553284	3343.3908027553284	3343.3908027553284	3343.3908027553284	3343.3908027553284	3343.3908027553284	3343.3908027553284	3343.3908027553284	3343.3908027553284	3343.3908027553284	3343.3908027553284	3343.3908027553284	3343.3908027553284	3343.3908027553284
3343.3908027553284	3343.3908027553284	3343.3908027553284	3343.3908027553284	3343.3908027553284	3343.3908027553284	3343.3908027553284	3343.3908027553284	3343.3908027553284	3343.3908027553284	3343.3908027553284	3343.3908027553284	3343.3908027553284	3343.3908027553284	3343.3908027553284	3343.3908027553284	3343.3908027553284	3343.3908027553284	3343.3908027553284	3343.3908027553284	3343.3908027553284	3343.3908027553284	3343.3908027553284	3343.3908027553284	3343.3908027553284	3343.3908027553284	3343.3908027553284	3343.3908027553284	3343.3908027553284	3343.3908027553284
3343.3908027553284	3343.3908027553284	3343.3908027553284	3343.3908027553284	3343.3908027553284	3343.3908027553284	3343.3908027553284	3343.3908027553284	3343.3908027553284	3343.3908027553284	3343.3908027553284	3343.3908027553284	3343.3908027553284	3343.3908027553284	3343.3908027553284	3343.3908027553284	3343.3908027553284	3343.3908027553284	3343.3908027553284	3343.3908027553284	3343.3908027553284	3343.3908027553284	3343.3908027553284	3343.3908027553284	3343.3908027553284	3343.3908027553284	3343.3908027553284	3343.3908027553284	3343.3908027553284	3343.3908027553284
3343.3908027553284	3343.3908027553284	3343.3908027553284	3343.3908027553284	3343.3908027553284	3343.3908027553284	3343.3908027553284	3343.3908027553284	3343.3908027553284	3343.3908027553284	3343.3908027553284	3343.3908027553284	3343.3908027553284	3343.3908027553284	3343.3908027553284	3343.3908027553284	3343.3908027553284	3343.3908027553284	3343.3908027553284	3343.3908027553284	3343.3908027553284	3343.3908027553284	3343.3908027553284	3343.3908027553284	3343.3908027553284	3343.3908027553284	3343.3908027553284	3343.3908027553284	3343.3908027553284	3343.3908027553284
3343.3908027553284	3343.3908027553284	3343.3908027553284	3343.3908027553284	3343.3908027553284	3343.3908027553284	3343.3908027553284	3343.3908027553284	3343.3908027553284	3343.3908027553284	3343.3908027553284	3343.3908027553284	3343.3908027553284	3343.3908027553284	3343.3908027553284	3343.3908027553284	3343.3908027553284	3343.3908027553284	3343.3908027553284	3343.3908027553284	3343.3908027553284	3343.3908027553284	3343.3908027553284	3343.3908027553284	3343.3908027553284	3343.3908027553284	3343.3908027553284	3343.3908027553284	3343.3908027553284	3343.3908027553284
3343.3908027553284	3343.3908027553284	3343.3908027553284	3343.3908027553284	3343.3908027553284	3343.3908027553284	3343.3908027553284	3343.3908027553284	3343.3908027553284	3343.3908027553284	3343.3908027553284	3343.3908027553284	3343.3908027553284	3343.3908027553284	3343.3908027553284	3343.3908027553284	3343.3908027553284	3343.3908027553284	3343.3908027553284	3343.3908027553284	3343.3908027553284	3343.3908027553284	3343.3908027553284	3343.3908027553284	3343.3908027553284	3343.3908027553284	3343.3908027553284	3343.3908027553284	3343.3908027553284	3343.3908027553284
3343.3908027553284	3343.3908027553284	3343.3908027553284	3343.3908027553284	3343.3908027553284	3343.3908027553284	3343.3908027553284	3343.3908027553284	3343.3908027553284	3343.3908027553284	3343.3908027553284	3343.3908027553284	3343.3908027553284	3343.3908027553284	3343.3908027553284	3343.3908027553284	3343.3908027553284	3343.3908027553284	3343.3908027553284	3343.3908027553284	3343.3908027553284	3343.3908027553284	3343.3908027553284	3343.3908027553284	3343.3908027553284	3343.3908027553284	3343.3908027553284	3343.3908027553284	3343.3908027553284	3343.3908027553284
3343.3908027553284	3343.3908027553284	3343.3908027553284	3343.3908027553284	3343.3908027553284	3343.3908027553284	3343.3908027553284	3343.3908027553284	3343.3908027553284	3343.3908027553284	3343.3908027553284	3343.3908027553284	3343.3908027553284	3343.3908027553284	3343.3908027553284	3343.3908027553284	3343.3908027553284	3343.3908027553284	3343.3908027553284	3343.3908027553284	3343.3908027553284	3343.3908027553284	3343.3908027553284	3343.3908027553284	3343.3908027553284	3343.3908027553284	3343.3908027553284	3343.3908027553284	3343.3908027553284	3343.3908027553284
3343.3908027553284	3343.3908027553284	3343.3908027553284	3343.3908027553284	3343.3908027553284	3343.3908027553284	3343.3908027553284	3343.3908027553284	3343.3908027553284	3343.3908027553284	3343.3908027553284	3343.3908027553284	3343.3908027553284	3343.3908027553284	3343.3908027553284	3343.3908027553284	3343.3908027553284	3343.3908027553284	3343.3908027553284	3343.3908027553284	3343.3908027553284	3343.3908027553284	3343.3908027553284	3343.3908027553284	3343.3908027553284	3343.3908027553284	3343.3908027553284	3343.3908027553284	3343.3908027553284	3343.3908027553284
3343.3908027553284	3343.3908027553284	3343.3908027553284	3343.3908027553284	3343.3908027553284	3343.3908027553284	3343.3908027553284	3343.3908027553284	3343.3908027553284	3343.3908027553284	3343.3908027553284	3343.3908027553284	3343.3908027553284	3343.3908027553284	3343.3908027553284	3343.3908027553284	3343.3908027553284	3343.3908027553284	3343.3908027553284	3343.3908027553284	3343.3908027553284	3343.3908027553284	3343.3908027553284	3343.3908027553284	3343.3908027553284	3343.3908027553284	3343.3908027553284	3343.3908027553284	3343.3908027553284	3343.3908027553284
3343.3908027553284	3343.3908027553284	3343.3908027553284	3343.3908027553284	3343.3908027553284	3343.3908027553284	3343.3908027553284	3343.3908027553284	3343.3908027553284	3343.3908027553284	3343.3908027553284	3343.3908027553284	3343.3908027553284	3343.3908027553284	3343.3908027553284	3343.3908027553284	3343.3908027553284	3343.3908027553284	3343.3908027553284	3343.3908027553284	3343.3908027553284	3343.3908027553284	3343.3908027553284	3343.3908027553284	3343.3908027553284	3343.3908027553284	3343.3908027553284	3343.3908027553284	3343.3908027553284	3343.3908027553284
3343.3908027553284	3343.3908027553284	3343.3908027553284	3343.3908027553284	3343.3908027553284	3343.3908027553284	3343.3908027553284	3343.3908027553284	3343.3908027553284	3343.3908027553284	3343.3908027553284	3343.3908027553284	3343.3908027553284	3343.3908027553284	3343.3908027553284	3343.3908027553284	3343.3908027553284	3343.3908027553284	3343.3908027553284	3343.3908027553284	3343.3908027553284	3343.3908027553284	3343.3908027553284	3343.3908027553284	3343.3908027553284	3343.3908027553284	3343.3908027553284	3343.3908027553284	3343.3908027553284	3343.3908027553284
3343.3908027553284	3343.3908027553284	3343.3908027553284	3343.3908027553284	3343.3908027553284	3343.3908027553284	3343.3908027553284	3343.3908027553284	3343.3908027553284	3343.3908027553284	3343.3908027553284	3343.3908027553284	3343.3908027553284	3343.3908027553284	3343.3908027553284	3343.3908027553284	3343.3908027553284	3343.3908027553284	3343.3908027553284	3343.3908027553284	3343.3908027553284	3343.3908027553284	3343.3908027553284	3343.3908027553284	3343.3908027553284	3343.3908027553284	3343.3908027553284	3343.3908027553284	3343.3908027553284	3343.3908027553284
3343.3908027553284	3343.3908027553284	3343.3908027553284	3343.3908027553284	3343.3908027553284	3343.3908027553284	3343.3908027553284	3343.3908027553284	3343.3908027553284	3343.3908027553284	3343.3908027553284	3343.3908027553284	3343.3908027553284	3343.3908027553284	3343.3908027553284	3343.3908027553284	3343.3908027553284	3343.3908027553284	3343.3908027553284	3343.3908027553284	3343.3908027553284	3343.3908027553284	3343.3908027553284	3343.3908027553284	3343.3908027553284	3343.3908027553284	3343.3908027553284	3343.3908027553284	3343.3908027553284	3343.3908027553284
3343.3908027553284	3343.3908027553284	3343.3908027553284	3343.3908027553284	3343.3908027553284	3343.3908027553284	3343.3908027553284	3343.3908027553284	3343.3908027553284	3343.3908027553284	3343.3908027553284	3343.3908027553284	3343.3908027553284	3343.3908027553284	3343.3908027553284	3343.3908027553284	3343.3908027553284	3343.3908027553284	3343.3908027553284	3343.3908027553284	3343.3908027553284	3343.3908027553284	3343.3908027553284	3343.3908027553284	3343.3908027553284	3343.3908027553284	3343.3908027553284	3343.3908027553284	3343.3908027553284	3343.3908027553284
3343.3908027553284	3343.3908027553284	3343.3908027553284	3343.3908027553284	3343.3908027553284	3343.3908027553284	3343.3908027553284	3343.3908027553284	3343.3908027553284	3343.3908027553284	3343.3908027553284	3343.3908027553284	3343.3908027553284	3343.3908027553284	3343.3908027553284	3343.3908027553284	3343.3908027553284	3343.3908027553284	3343.3908027553284	3343.3908027553284	3343.3908027553284	3343.3908027553284	3343.3908027553284	3343.3908027553284	3343.3908027553284	3343.3908027553284	3343.3908027553284	3343.3908027553284	3343.3908027553284	3343.3908027553284
3343.3908027553284	3343.3908027553284	3343.3908027553284	3343.3908027553284	3343.3908027553284	3343.3908027553284	3343.3908027553284	3343.3908027553284	3343.3908027553284	3343.3908027553284	3343.3908027553284	3343.3908027553284	3343.3908027553284	3343.3908027553284	3343.3908027553284	3343.3908027553284	3343.3908027553284	3343.3908027553284	3343.3908027553284	3343.3908027553284	3343.3908027553284	3343.3908027553284	3343.3908027553284	3343.3908027553284	3343.3908027553284	3343.3908027553284	3343.3908027553284	3343.3908027553284	3343.3908027553284	3343.3908027553284
3343.3908027553284	3343.3908027553284	3343.3908027553284	3343.3908027553284	3343.3908027553284	3343.3908027553284	3343.3908027553284	3343.3908027553284	3343.3908027553284	3343.3908027553284	3343.3908027553284	3343.3908027553284	3343.3908027553284	3343.3908027553284	3343.3908027553284	3343.3908027553284	3343.3908027553284	3343.3908027553284	3343.3908027553284	3343.3908027553284	3343.3908027553284	3343.3908027553284	3343.3908027553284	3343.3908027553284	3343.3908027553284	3343.3908027553284	3343.3908027553284	3343.3908027553284	3343.3908027553284	3343.3908027553284
3343.3908027553284	3343.3908027553284	3343.3908027553284	3343.3908027553284	3343.3908027553284	3343.3908027553284	3343.3908027553284	3343.3908027553284	3343.3908027553284	3343.3908027553284	3343.3908027553284	3343.3908027553284	3343.3908027553284	3343.3908027553284	3343.3908027553284	3343.3908027553284	3343.3908027553284	3343.3908027553284	3343.3908027553284	3343.3908027553284	3343.3908027553284	3343.3908027553284	3343.3908027553284	3343.3908027553284	3343.3908027553284	3343.3908027553284	3343.3908027553284	3343.3908027553284	3343.3908027553284	3343.3908027553284
3343.3908027553284	3343.3908027553284	3343.3908027553284	3343.3908027553284	3343.3908027553284	3343.3908027553284	3343.3908027553284	3343.3908027553284	3343.3908027553284	3343.3908027553284	3343.3908027553284	3343.3908027553284	3343.3908027553284	3343.3908027553284	3343.3908027553284	3343.3908027553284	3343.3908027553284	3343.3908027553284	3343.3908027553284	3343.3908027553284	3343.3908027553284	3343.3908027553284	3343.3908027553284	3343.3908027553284	3343.3908027553284	3343.3908027553284	3343.3908027553284	3343.3908027553284	3343.3908027553284	3343.3908027553284
3343.3908027553284	3343.3908027553284	3343.3908027553284	3343.3908027553284	3343.3908027553284	3343.3908027553284	3343.3908027553284	3343.3908027553284	3343.3908027553284	3343.3908027553284	3343.3908027553284	3343.3908027553284	3343.3908027553284	3343.3908027553284	3343.3908027553284	3343.3908027553284	3343.3908027553284	3343.3908027553284	3343.3908027553284	3343.3908027553284	3343.3908027553284	3343.3908027553284	3343.3908027553284	3343.3908027553284	3343.3908027553284	3343.3908027553284	3343.3908027553284	3343.3908027553284	3343.3908027553284	3343.3908027553284
3343.3908027553284	3343.3908027553284	3343.3908027553284	3343.3908027553284	3343.3908027553284	3343.3908027553284	3343.3908027553284	3343.3908027553284	3343.3908027553284	3343.3908027553284	3343.3908027553284	3343.3908027553284	3343.3908027553284	3343.3908027553284	3343.3908027553284	3343.3908027553284	3343.3908027553284	3343.3908027553284	3343.3908027553284	3343.3908027553284	3343.3908027553284	3343.3908027553284	3343.3908027553284	3343.3908027553284	3343.3908027553284	3343.3908027553284	3343.3908027553284	3343.3908027553284	3343.3908027553284	3343.3908027553284
3343.3908027553284	3343.3908027553284	3343.3908027553284	3343.3908027553284	3343.3908027553284	3343.3908027553284	3343.3908027553284	3343.3908027553284	3343.3908027553284	3343.3908027553284	3343.3908027553284	3343.3908027553284	3343.3908027553284	3343.3908027553284	3343.3908027553284	3343.3908027553284	3343.3908027553284	3343.3908027553284	3343.3908027553284	3343.3908027553284	3343.3908027553284	3343.3908027553284	3343.3908027553284	3343.3908027553284	3343.3908027553284	3343.3908027553284	3343.3908027553284	3343.3908027553284	3343.3908027553284	3343.3908027553284
3343.3908027553284	3343.3908027553284	3343.3908027553284	3343.3908027553284	3343.3908027553284	3343.3908027553284	3343.3908027553284	3343.3908027553284	3343.3908027553284	3343.3908027553284	3343.3908027553284	3343.3908027553284	3343.3908027553284	3343.3908027553284	3343.3908027553284	3343.3908027553284	3343.3908027553284	3343.3908027553284	3343.3908027553284	3343.3908027553284	3343.3908027553284	3343.3908027553284	3343.3908027553284	3343.3908027553284	3343.3908027553284	3343.3908027553284	3343.3908027553284	3343.3908027553284	3343.3908027553284	3343.3908027553284
3343.3908027553284	3343.3908027553284	3343.3908027553284	3343.3908027553284	3343.3908027553284	3343.3908027553284	3343.3908027553284	3343.3908027553284	3343.3908027553284	3343.3908027553284	3343.3908027553284	3343.3908027553284	3343.3908027553284	3343.3908027553284	3343.3908027553284	3343.3908027553284	3343.3908027553284	3343.3908027553284	3343.3908027553284	3343.3908027553284	3343.3908027553284	3343.3908027553284	3343.3908027553284	3343.3908027553284	3343.3908027553284	3343.3908027553284	3343.3908027553284	3343.3908027553284	3343.3908027553284	3343.3908027553284
3343.3908027553284	3343.3908027553284	3343.3908027553284	3343.3908027553284	3343.3908027553284	3343.3908027553284	3343.3908027553284	3343.3908027553284	3343.3908027553284	3343.3908027553284	3343.3908027553284	3343.3908027553284	3343.3908027553284	3343.3908027553284	3343.3908027553284	3343.3908027553284	3343.3908027553284	3343.3908027553284	3343.3908027553284	3343.3908027553284	3343.3908027553284	3343.3908027553284	3343.3908027553284	3343.3908027553284	3343.3908027553284	3343.3908027553284	3343.3908027553284	3343.3908027553284	3343.3908027553284	3343.3908027553284
3343.3908027553284	3343.3908027553284	3343.3908027553284	3343.3908027553284	3343.3908027553284	3343.3908027553284	3343.3908027553284	3343.3908027553284	3343.3908027553284	3343.3908027553284	3343.3908027553284	3343.3908027553284	3343.3908027553284	3343.3908027553284	3343.3908027553284	3343.3908027553284	3343.3908027553284	3343.3908027553284	3343.3908027553284	3343.3908027553284	3343.3908027553284	3343.3908027553284	3343.3908027553284	3343.3908027553284	3343.3908027553284	3343.3908027553284	3343.3908027553284	3343.3908027553284	3343.3908027553284	3343.3908027553284
3343.3908027553284	3343.3908027553284	3343.3908027553284	3343.3908027553284	3343.3908027553284	3343.3908027553284	3343.3908027553284	3343.3908027553284	3343.3908027553284	3343.3908027553284	3343.3908027553284	3343.3908027553284	3343.3908027553284	3343.3908027553284	3343.3908027553284	3343.3908027553284	3343.3908027553284	3343.3908027553284	3343.3908027553284	3343.3908027553284	3343.3908027553284	3343.3908027553284	3343.3908027553284	3343.3908027553284	3343.3908027553284	3343.3908027553284	3343.3908027553284	3343.3908027553284	3343.3908027553284	3343.3908027553284
3343.3908027553284	3343.3908027553284	3343.3908027553284	3343.3908027553284	3343.3908027553284	3343.3908027553284	3343.3908027553284	3343.3908027553284	3343.3908027553284	3343.3908027553284	3343.3908027553284	3343.3908027553284	3343.3908027553284	3343.3908027553284	3343.3908027553284	3343.3908027553284	3343.3908027553284	3343.3908027553284	3343.3908027553284	3343.3908027553284	3343.3908027553284	3343.3908027553284	3343.3908027553284	3343.3908027553284	3343.3908027553284	3343.3908027553284	3343.3908027553284	3343.3908027553284	3343.3908027553284	3343.3908027553284
3343.3908027553284	3343.3908027553284	3343.3908027553284	3343.3908027553284	3343.3908027553284	3343.3908027553284	3343.3908027553284	3343.3908027553284	3343.3908027553284	3343.3908027553284	3343.3908027553284	3343.3908027553284	3343.3908027553284	3343.3908027553284	3343.3908027553284	3343.3908027553284	3343.3908027553284	3343.3908027553284	3343.3908027553284	3343.3908027553284	3343.3908027553284	3343.3908027553284	3343.3908027553284	3343.3908027553284	3343.3908027553284	3343.3908027553284	3343.3908027553284	3343.3908027553284	3343.3908027553284	3343.3908027553284
3343.3908027553284	3343.3908027553284	3343.3908027553284	3343.3908027553284	3343.3908027553284	3343.3908027553284	3343.3908027553284	3343.3908027553284	3343.3908027553284	3343.3908027553284	3343.3908027553284	3343.3908027553284	3343.3908027553284	3343.3908027553284	3343.3908027553284	3343.3908027553284	3343.3908027553284	3343.3908027553284	3343.3908027553284	3343.3908027553284	3343.3908027553284	3343.3908027553284	3343.3908027553284	3343.3908027553284	3343.3908027553284	3343.3908027553284	3343.3908027553284	3343.3908027553284	3343.3908027553284	3343.3908027553284
3343.3908027553284	3343.3908027553284	3343.3908027553284	3343.3908027553284	3343.3908027553284	3343.3908027553284	3343.3908027553284	3343.3908027553284	3343.3908027553284	3343.3908027553284	3343.3908027553284	3343.3908027553284	3343.3908027553284	3343.3908027553284	3343.3908027553284	3343.3908027553284	3343.3908027553284	3343.3908027553284	3343.3908027553284	3343.3908027553284	3343.3908027553284	3343.3908027553284	3343.3908027553284	3343.3908027553284	3343.3908027553284	3343.3908027553284	3343.3908027553284	3343.3908027553284	3343.3908027553284	3343.3908027553284
3343.3908027553284	3343.3908027553284	3343.3908027553284	3343.3908027553284	3343.3908027553284	3343.3908027553284	3343.3908027553284	3343.3908027553284	3343.3908027553284	3343.3908027553284	3343.3908027553284	3343.3908027553284	3343.3908027553284	3343.3908027553284	3343.3908027553284	3343.3908027553284	3343.3908027553284	3343.3908027553284	3343.3908027553284	3343.3908027553284	3343.3908027553284	3343.3908027553284	3343.3908027553284	3343.3908027553284	3343.3908027553284	3343.3908027553284	3343.3908027553284	3343.3908027553284	3343.3908027553284	3343.3908027553284
3343.3908027553284	3343.3908027553284	3343.3908027553284	3343.3908027553284	3343.3908027553284	3343.3908027553284	3343.3908027553284	3343.3908027553284	3343.3908027553284	3343.3908027553284	3343.3908027553284	3343.3908027553284	3343.3908027553284	3343.3908027553284	3343.3908027553284	3343.3908027553284	3343.3908027553284	3343.3908027553284	3343.3908027553284	3343.3908027553284	3343.3908027553284	3343.3908027553284	3343.3908027553284	3343.3908027553284	3343.3908027553284	3343.3908027553284	3343.3908027553284	3343.3908027553284	3343.3908027553284	3343.3908027553284
3343.3908027553284	3343.3908027553284	3343.3908027553284	3343.3908027553284	3343.3908027553284	3343.3908027553284	3343.3908027553284	3343.3908027553284	3343.3908027553284	3343.3908027553284	3343.3908027553284	3343.3908027553284	3343.3908027553284	3343.3908027553284	3343.3908027553284	3343.3908027553284	3343.3908027553284	3343.3908027553284	3343.3908027553284	3343.3908027553284	3343.3908027553284	3343.3908027553284	3343.3908027553284	3343.3908027553284	3343.3908027553284	3343.3908027553284	3343.3908027553284	3343.3908027553284	3343.3908027553284	3343.3908027553284
3343.3908027553284	3343.3908027553284	3343.3908027553284	3343.3908027553284	3343.3908027553284	3343.3908027553284	3343.3908027553284	3343.3908027553284	3343.3908027553284	3343.3908027553284	3343.3908027553284	3343.3908027553284	3343.3908027553284	3343.3908027553284	3343.3908027553284	3343.3908027553284	3343.3908027553284	3343.3908027553284	3343.3908027553284	3343.3908027553284	3343.3908027553284	3343.3908027553284	3343.3908027553284	3343.3908027553284	3343.3908027553284	3343.3908027553284	3343.3908027553284	3343.3908027553284	3343.3908027553284	3343.3908027553284
3343.3908027553284	3343.3908027553284	3343.3908027553284	3343.3908027553284	3343.3908027553284	3343.3908027553284	3343.3908027553284	3343.3908027553284	3343.3908027553284	3343.3908027553284	3343.3908027553284	3343.3908027553284	3343.3908027553284	3343.3908027553284	3343.3908027553284	3343.3908027553284	3343.3908027553284	3343.3908027553284	3343.3908027553284	3343.3908027553284	3343.3908027553284	3343.3908027553284	3343.3908027553284	3343.3908027553284	3343.3908027553284	3343.3908027553284	3343.3908027553284	3343.3908027553284	3343.3908027553284	3343.3908027553284
3343.3908027553284	3343.3908027553284	3343.3908027553284	3343.3908027553284	3343.3908027553284	3343.3908027553284	3343.3908027553284	3343.3908027553284	3343.3908027553284	3343.3908027553284	3343.3908027553284	3343.3908027553284	3343.3908027553284	3343.3908027553284	3343.3908027553284	3343.3908027553284	3343.3908027553284	3343.3908027553284	3343.3908027553284	3343.3908027553284	3343.3908027553284	3343.3908027553284	3343.3908027553284	3343.3908027553284	3343.3908027553284	3343.3908027553284	3343.3908027553284	3343.3908027553284	3343.3908027553284	3343.3908027553284
3343.3908027553284	3343.3908027553284	3343.3908027553284	3343.3908027553284	3343.3908027553284	3343.3908027553284	3343.3908027553284	3343.3908027553284	3343.3908027553284	3343.3908027553284	3343.3908027553284	3343.3908027553284	3343.3908027553284	3343.3908027553284	3343.3908027553284	3343.3908027553284	3343.3908027553284	3343.3908027553284	3343.3908027553284	3343.3908027553284	3343.3908027553284	3343.3908027553284	3343.3908027553284	3343.3908027553284	3343.3908027553284	3343.3908027553284	3343.3908027553284	3343.3908027553284	3343.3908027553284	3343.3908027553284
3343.3908027553284	3343.3908027553284	3343.3908027553284	3343.3908027553284	3343.3908027553284	3343.3908027553284	3343.3908027553284	3343.3908027553284	3343.3908027553284	3343.3908027553284	3343.3908027553284	3343.3908027553284	3343.3908027553284	3343.3908027553284	3343.3908027553284	3343.3908027553284	3343.3908027553284	3343.3908027553284	3343.3908027553284	3343.3908027553284	3343.3908027553284	3343.3908027553284	3343.3908027553284	3343.3908027553284	3343.3908027553284	3343.3908027553284	3343.3908027553284	3343.3908027553284	3343.3908027553284	3343.3908027553284
3343.3908027553284	3343.3908027553284	3343.3908027553284	3343.3908027553284	3343.3908027553284	3343.3908027553284	3343.3908027553284	3343.3908027553284	3343.3908027553284	3343.3908027553284	3343.3908027553284	3343.3908027553284	3343.3908027553284	3343.3908027553284	3343.3908027553284	3343.3908027553284	3343.3908027553284	3343.3908027553284	3343.3908027553284	3343.3908027553284	3343.3908027553284	3343.3908027553284	3343.3908027553284	3343.3908027553284	3343.3908027553284	3343.3908027553284	3343.3908027553284	3343.3908027553284	3343.3908027553284	3343.3908027553284
3343.3908027553284	3343.3908027553284	3343.3908027553284	3343.3908027553284	3343.3908027553284	3343.3908027553284	3343.3908027553284	3343.3908027553284	3343.3908027553284	3343.3908027553284	3343.3908027553284	3343.3908027553284	3343.3908027553284	3343.3908027553284	3343.3908027553284	3343.3908027553284	3343.3908027553284	3343.3908027553284	3343.3908027553284	3343.3908027553284	3343.3908027553284	3343.3908027553284	3343.3908027553284	3343.3908027553284	3343.3908027553284	3343.3908027553284	3343.3908027553284	3343.3908027553284	3343.3908027553284	3343.3908027553284
3343.3908027553284	3343.3908027553284	3343.3908027553284	3343.3908027553284	3343.3908027553284	3343.3908027553284	3343.3908027553284	3343.3908027553284	3343.3908027553284	3343.3908027553284	3343.3908027553284	3343.3908027553284	3343.3908027553284	3343.3908027553284	3343.3908027553284	3343.3908027553284	3343.3908027553284	3343.3908027553284	3343.3908027553284	3343.3908027553284	3343.3908027553284	3343.3908027553284	3343.3908027553284	3343.3908027553284	3343.3908027553284	3343.3908027553284	3343.3908027553284	3343.3908027553284	3343.3908027553284	3343.3908027553284
3343.3908027553284	3343.3908027553284	3343.3908027553284	3343.3908027553284	3343.3908027553284	3343.3908027553284	3343.3908027553284	3343.3908027553284	3343.3908027553284	3343.3908027553284	3343.3908027553284	3343.3908027553284	3343.3908027553284	3343.3908027553284	3343.3908027553284	3343.3908027553284	3343.3908027553284	3343.3908027553284	3343.3908027553284	3343.3908027553284	3343.3908027553284	3343.3908027553284	3343.3908027553284	3343.3908027553284	3343.3908027553284	3343.3908027553284	3343.3908027553284	3343.3908027553284	3343.3908027553284	3343.3908027553284
3343.3908027553284	3343.3908027553284	3343.3908027553284	3343.3908027553284	3343.3908027553284	3343.3908027553284	3343.3908027553284	3343.3908027553284	3343.3908027553284	3343.3908027553284	3343.3908027553284	3343.3908027553284	3343.3908027553284	3343.3908027553284	3343.3908027553284	3343.3908027553284	3343.3908027553284	3343.3908027553284	3343.3908027553284	3343.3908027553284	3343.3908027553284	3343.3908027553284	3343.3908027553284	3343.3908027553284	3343.3908027553284	3343.3908027553284	3343.3908027553284	3343.3908027553284	3343.3908027553284	3343.3908027553284
3343.3908027553284	3343.3908027553284	3343.3908027553284	3343.3908027553284	3343.3908027553284	3343.3908027553284	3343.3908027553284	3343.3908027553284	3343.3908027553284	3343.3908027553284	3343.3908027553284	3343.3908027553284	3343.3908027553284	3343.3908027553284	3343.3908027553284	3343.3908027553284	3343.3908027553284	3343.3908027553284	3343.3908027553284	3343.3908027553284	3343.3908027553284	3343.3908027553284	3343.3908027553284	3343.3908027553284	3343.3908027553284	3343.3908027553284	3343.3908027553284	3343.3908027553284	3343.3908027553284	3343.3908027553284
3343.3908027553284	3343.3908027553284	3343.3908027553284	3343.3908027553284	3343.3908027553284	3343.3908027553284	3343.3908027553284	3343.3908027553284	3343.3908027553284	3343.3908027553284	3343.3908027553284	3343.3908027553284	3343.3908027553284	3343.3908027553284	3343.3908027553284	3343.3908027553284	3343.3908027553284	3343.3908027553284	3343.3908027553284	3343.3908027553284	3343.3908027553284	3343.3908027553284	3343.3908027553284	3343.3908027553284	3343.3908027553284	3343.3908027553284	3343.3908027553284	3343.3908027553284	3343.3908027553284	3343.3908027553284
3343.3908027553284	3343.3908027553284	3343.3908027553284	3343.3908027553284	3343.3908027553284	3343.3908027553284	3343.3908027553284	3343.3908027553284	3343.3908027553284	3343.3908027553284	3343.3908027553284	3343.3908027553284	3343.3908027553284	3343.3908027553284	3343.3908027553284	3343.3908027553284	3343.3908027553284	3343.3908027553284	3343.3908027553284	3343.3908027553284	3343.3908027553284	3343.3908027553284	3343.3908027553284	3343.3908027553284	3343.3908027553284	3343.3908027553284	3343.3908027553284	3343.3908027553284	3343.3908027553284	3343.3908027553284
3343.3908027553284	3343.3908027553284	3343.3908027553284	3343.3908027553284	3343.3908027553284	3343.3908027553284	3343.3908027553284	3343.3908027553284	3343.3908027553284	3343.3908027553284	3343.3908027553284	3343.3908027553284	3343.3908027553284	3343.3908027553284	3343.3908027553284	3343.3908027553284	3343.3908027553284	3343.3908027553284	3343.3908027553284	3343.3908027553284	3343.3908027553284	3343.3908027553284	3343.3908027553284	3343.3908027553284	3343.3908027553284	3343.3908027553284	3343.3908027553284	3343.3908027553284	3343.3908027553284	3343.3908027553284
3343.3908027553284	3343.3908027553284	3343.3908027553284	3343.3908027553284	3343.3908027553284	3343.3908027553284	3343.3908027553284	3343.3908027553284	3343.3908027553284	3343.3908027553284	3343.3908027553284	3343.3908027553284	3343.3908027553284	3343.3908027553284	3343.3908027553284	3343.3908027553284	3343.3908027553284	3343.3908027553284	3343.3908027553284	3343.3908027553284	3343.3908027553284	3343.3908027553284	3343.3908027553284	3343.3908027553284	3343.3908027553284	3343.3908027553284	3343.3908027553284	3343.3908027553284	3343.3908027553284	3343.3908027553284
3343.3908027553284	3343.3908027553284	3343.3908027553284	3343.3908027553284	3343.3908027553284	3343.3908027553284	3343.3908027553284	3343.3908027553284	3343.3908027553284	3343.3908027553284	3343.3908027553284	3343.3908027553284	3343.3908027553284	3343.3908027553284	3343.3908027553284	3343.3908027553284	3343.3908027553284	3343.3908027553284	3343.3908027553284	3343.3908027553284	3343.3908027553284	3343.3908027553284	3343.3908027553284	3343.3908027553284	3343.3908027553284	3343.3908027553284	3343.3908027553284	3343.3908027553284	3343.3908027553284	3343.3908027553284
3343.3908027553284	3343.3908027553284	3343.3908027553284	3343.3908027553284	3343.3908027553284	3343.3908027553284	3343.3908027553284	3343.3908027553284	3343.3908027553284	3343.3908027553284	3343.3908027553284	3343.3908027553284	3343.3908027553284	3343.3908027553284	3343.3908027553284	3343.3908027553284	3343.3908027553284	3343.3908027553284	3343.3908027553284	3343.3908027553284	3343.3908027553284	3343.3908027553284	3343.3908027553284	3343.3908027553284	3343.3908027553284	3343.3908027553284	3343.3908027553284	3343.3908027553284	3343.3908027553284	3343.3908027553284
3343.3908027553284	3343.3908027553284	3343.3908027553284	3343.3908027553284	3343.3908027553284	3343.3908027553284	3343.3908027553284	3343.3908027553284	3343.3908027553284	3343.3908027553284	3343.3908027553284	3343.3908027553284	3343.3908027553284	3343.3908027553284	3343.3908027553284	3343.3908027553284	3343.3908027553284	3343.3908027553284	3343.3908027553284	3343.3908027553284	3343.3908027553284	3343.3908027553284	3343.3908027553284	3343.3908027553284	3343.3908027553284	3343.3908027553284	3343.3908027553284	3343.3908027553284	3343.3908027553284	3343.3908027553284
