# Supplementary material for: An improved FOX optimization algorithm using adaptive exploration and exploitation for global optimization
Source: PLoS One. 2025 Sep 18;20(9):e0331965. doi: 10.1371/journal.pone.0331965 (PMC12445531; doi:10.1371/journal.pone.0331965)
Supplement: S2 File — This compressed file contains all the results of the conducted experiments. Each main directory within the archive includes three subdirectories: Analysis, best_fit, and convergence. The best_fit and convergence folders contain the raw experimental data obtained from 30 independent runs. The Analysis folder includes tables and figures derived from these raw results. These files can be used to reproduce and further analyze the results presented in the manuscript. (ZIP) [file pone.0331965.s002.zip › cec2017/convergence/CMAES/C17F7.csv]

trial_1	trial_2	trial_3	trial_4	trial_5	trial_6	trial_7	trial_8	trial_9	trial_10	trial_11	trial_12	trial_13	trial_14	trial_15	trial_16	trial_17	trial_18	trial_19	trial_20	trial_21	trial_22	trial_23	trial_24	trial_25	trial_26	trial_27	trial_28	trial_29	trial_30
1639.7756717317277	1639.7756717317277	1639.7756717317277	1639.7756717317277	1639.7756717317277	1639.7756717317277	1639.7756717317277	1639.7756717317277	1639.7756717317277	1639.7756717317277	1639.7756717317277	1639.7756717317277	1639.7756717317277	1639.7756717317277	1639.7756717317277	1639.7756717317277	1639.7756717317277	1639.7756717317277	1639.7756717317277	1639.7756717317277	1639.7756717317277	1639.7756717317277	1639.7756717317277	1639.7756717317277	1639.7756717317277	1639.7756717317277	1639.7756717317277	1639.7756717317277	1639.7756717317277	1639.7756717317277
1596.4416757266642	1596.4416757266642	1596.4416757266642	1596.4416757266642	1596.4416757266642	1596.4416757266642	1596.4416757266642	1596.4416757266642	1596.4416757266642	1596.4416757266642	1596.4416757266642	1596.4416757266642	1596.4416757266642	1596.4416757266642	1596.4416757266642	1596.4416757266642	1596.4416757266642	1596.4416757266642	1596.4416757266642	1596.4416757266642	1596.4416757266642	1596.4416757266642	1596.4416757266642	1596.4416757266642	1596.4416757266642	1596.4416757266642	1596.4416757266642	1596.4416757266642	1596.4416757266642	1596.4416757266642
1594.9187289774682	1594.9187289774682	1594.9187289774682	1594.9187289774682	1594.9187289774682	1594.9187289774682	1594.9187289774682	1594.9187289774682	1594.9187289774682	1594.9187289774682	1594.9187289774682	1594.9187289774682	1594.9187289774682	1594.9187289774682	1594.9187289774682	1594.9187289774682	1594.9187289774682	1594.9187289774682	1594.9187289774682	1594.9187289774682	1594.9187289774682	1594.9187289774682	1594.9187289774682	1594.9187289774682	1594.9187289774682	1594.9187289774682	1594.9187289774682	1594.9187289774682	1594.9187289774682	1594.9187289774682
1594.5165834587467	1594.5165834587467	1594.5165834587467	1594.5165834587467	1594.5165834587467	1594.5165834587467	1594.5165834587467	1594.5165834587467	1594.5165834587467	1594.5165834587467	1594.5165834587467	1594.5165834587467	1594.5165834587467	1594.5165834587467	1594.5165834587467	1594.5165834587467	1594.5165834587467	1594.5165834587467	1594.5165834587467	1594.5165834587467	1594.5165834587467	1594.5165834587467	1594.5165834587467	1594.5165834587467	1594.5165834587467	1594.5165834587467	1594.5165834587467	1594.5165834587467	1594.5165834587467	1594.5165834587467
1593.5401923109841	1593.5401923109841	1593.5401923109841	1593.5401923109841	1593.5401923109841	1593.5401923109841	1593.5401923109841	1593.5401923109841	1593.5401923109841	1593.5401923109841	1593.5401923109841	1593.5401923109841	1593.5401923109841	1593.5401923109841	1593.5401923109841	1593.5401923109841	1593.5401923109841	1593.5401923109841	1593.5401923109841	1593.5401923109841	1593.5401923109841	1593.5401923109841	1593.5401923109841	1593.5401923109841	1593.5401923109841	1593.5401923109841	1593.5401923109841	1593.5401923109841	1593.5401923109841	1593.5401923109841
1593.3729557068798	1593.3729557068798	1593.3729557068798	1593.3729557068798	1593.3729557068798	1593.3729557068798	1593.3729557068798	1593.3729557068798	1593.3729557068798	1593.3729557068798	1593.3729557068798	1593.3729557068798	1593.3729557068798	1593.3729557068798	1593.3729557068798	1593.3729557068798	1593.3729557068798	1593.3729557068798	1593.3729557068798	1593.3729557068798	1593.3729557068798	1593.3729557068798	1593.3729557068798	1593.3729557068798	1593.3729557068798	1593.3729557068798	1593.3729557068798	1593.3729557068798	1593.3729557068798	1593.3729557068798
1592.2279181876975	1592.2279181876975	1592.2279181876975	1592.2279181876975	1592.2279181876975	1592.2279181876975	1592.2279181876975	1592.2279181876975	1592.2279181876975	1592.2279181876975	1592.2279181876975	1592.2279181876975	1592.2279181876975	1592.2279181876975	1592.2279181876975	1592.2279181876975	1592.2279181876975	1592.2279181876975	1592.2279181876975	1592.2279181876975	1592.2279181876975	1592.2279181876975	1592.2279181876975	1592.2279181876975	1592.2279181876975	1592.2279181876975	1592.2279181876975	1592.2279181876975	1592.2279181876975	1592.2279181876975
1591.9686111831536	1591.9686111831536	1591.9686111831536	1591.9686111831536	1591.9686111831536	1591.9686111831536	1591.9686111831536	1591.9686111831536	1591.9686111831536	1591.9686111831536	1591.9686111831536	1591.9686111831536	1591.9686111831536	1591.9686111831536	1591.9686111831536	1591.9686111831536	1591.9686111831536	1591.9686111831536	1591.9686111831536	1591.9686111831536	1591.9686111831536	1591.9686111831536	1591.9686111831536	1591.9686111831536	1591.9686111831536	1591.9686111831536	1591.9686111831536	1591.9686111831536	1591.9686111831536	1591.9686111831536
1591.418388323722	1591.418388323722	1591.418388323722	1591.418388323722	1591.418388323722	1591.418388323722	1591.418388323722	1591.418388323722	1591.418388323722	1591.418388323722	1591.418388323722	1591.418388323722	1591.418388323722	1591.418388323722	1591.418388323722	1591.418388323722	1591.418388323722	1591.418388323722	1591.418388323722	1591.418388323722	1591.418388323722	1591.418388323722	1591.418388323722	1591.418388323722	1591.418388323722	1591.418388323722	1591.418388323722	1591.418388323722	1591.418388323722	1591.418388323722
1590.1931163979446	1590.1931163979446	1590.1931163979446	1590.1931163979446	1590.1931163979446	1590.1931163979446	1590.1931163979446	1590.1931163979446	1590.1931163979446	1590.1931163979446	1590.1931163979446	1590.1931163979446	1590.1931163979446	1590.1931163979446	1590.1931163979446	1590.1931163979446	1590.1931163979446	1590.1931163979446	1590.1931163979446	1590.1931163979446	1590.1931163979446	1590.1931163979446	1590.1931163979446	1590.1931163979446	1590.1931163979446	1590.1931163979446	1590.1931163979446	1590.1931163979446	1590.1931163979446	1590.1931163979446
1588.081065557531	1588.081065557531	1588.081065557531	1588.081065557531	1588.081065557531	1588.081065557531	1588.081065557531	1588.081065557531	1588.081065557531	1588.081065557531	1588.081065557531	1588.081065557531	1588.081065557531	1588.081065557531	1588.081065557531	1588.081065557531	1588.081065557531	1588.081065557531	1588.081065557531	1588.081065557531	1588.081065557531	1588.081065557531	1588.081065557531	1588.081065557531	1588.081065557531	1588.081065557531	1588.081065557531	1588.081065557531	1588.081065557531	1588.081065557531
1586.7688963332323	1586.7688963332323	1586.7688963332323	1586.7688963332323	1586.7688963332323	1586.7688963332323	1586.7688963332323	1586.7688963332323	1586.7688963332323	1586.7688963332323	1586.7688963332323	1586.7688963332323	1586.7688963332323	1586.7688963332323	1586.7688963332323	1586.7688963332323	1586.7688963332323	1586.7688963332323	1586.7688963332323	1586.7688963332323	1586.7688963332323	1586.7688963332323	1586.7688963332323	1586.7688963332323	1586.7688963332323	1586.7688963332323	1586.7688963332323	1586.7688963332323	1586.7688963332323	1586.7688963332323
1582.675749600116	1582.675749600116	1582.675749600116	1582.675749600116	1582.675749600116	1582.675749600116	1582.675749600116	1582.675749600116	1582.675749600116	1582.675749600116	1582.675749600116	1582.675749600116	1582.675749600116	1582.675749600116	1582.675749600116	1582.675749600116	1582.675749600116	1582.675749600116	1582.675749600116	1582.675749600116	1582.675749600116	1582.675749600116	1582.675749600116	1582.675749600116	1582.675749600116	1582.675749600116	1582.675749600116	1582.675749600116	1582.675749600116	1582.675749600116
1581.5139709317798	1581.5139709317798	1581.5139709317798	1581.5139709317798	1581.5139709317798	1581.5139709317798	1581.5139709317798	1581.5139709317798	1581.5139709317798	1581.5139709317798	1581.5139709317798	1581.5139709317798	1581.5139709317798	1581.5139709317798	1581.5139709317798	1581.5139709317798	1581.5139709317798	1581.5139709317798	1581.5139709317798	1581.5139709317798	1581.5139709317798	1581.5139709317798	1581.5139709317798	1581.5139709317798	1581.5139709317798	1581.5139709317798	1581.5139709317798	1581.5139709317798	1581.5139709317798	1581.5139709317798
1539.6815352884935	1539.6815352884935	1539.6815352884935	1539.6815352884935	1539.6815352884935	1539.6815352884935	1539.6815352884935	1539.6815352884935	1539.6815352884935	1539.6815352884935	1539.6815352884935	1539.6815352884935	1539.6815352884935	1539.6815352884935	1539.6815352884935	1539.6815352884935	1539.6815352884935	1539.6815352884935	1539.6815352884935	1539.6815352884935	1539.6815352884935	1539.6815352884935	1539.6815352884935	1539.6815352884935	1539.6815352884935	1539.6815352884935	1539.6815352884935	1539.6815352884935	1539.6815352884935	1539.6815352884935
1536.8392172084605	1536.8392172084605	1536.8392172084605	1536.8392172084605	1536.8392172084605	1536.8392172084605	1536.8392172084605	1536.8392172084605	1536.8392172084605	1536.8392172084605	1536.8392172084605	1536.8392172084605	1536.8392172084605	1536.8392172084605	1536.8392172084605	1536.8392172084605	1536.8392172084605	1536.8392172084605	1536.8392172084605	1536.8392172084605	1536.8392172084605	1536.8392172084605	1536.8392172084605	1536.8392172084605	1536.8392172084605	1536.8392172084605	1536.8392172084605	1536.8392172084605	1536.8392172084605	1536.8392172084605
1531.1363750743408	1531.1363750743408	1531.1363750743408	1531.1363750743408	1531.1363750743408	1531.1363750743408	1531.1363750743408	1531.1363750743408	1531.1363750743408	1531.1363750743408	1531.1363750743408	1531.1363750743408	1531.1363750743408	1531.1363750743408	1531.1363750743408	1531.1363750743408	1531.1363750743408	1531.1363750743408	1531.1363750743408	1531.1363750743408	1531.1363750743408	1531.1363750743408	1531.1363750743408	1531.1363750743408	1531.1363750743408	1531.1363750743408	1531.1363750743408	1531.1363750743408	1531.1363750743408	1531.1363750743408
1529.95362781342	1529.95362781342	1529.95362781342	1529.95362781342	1529.95362781342	1529.95362781342	1529.95362781342	1529.95362781342	1529.95362781342	1529.95362781342	1529.95362781342	1529.95362781342	1529.95362781342	1529.95362781342	1529.95362781342	1529.95362781342	1529.95362781342	1529.95362781342	1529.95362781342	1529.95362781342	1529.95362781342	1529.95362781342	1529.95362781342	1529.95362781342	1529.95362781342	1529.95362781342	1529.95362781342	1529.95362781342	1529.95362781342	1529.95362781342
1527.768607345803	1527.768607345803	1527.768607345803	1527.768607345803	1527.768607345803	1527.768607345803	1527.768607345803	1527.768607345803	1527.768607345803	1527.768607345803	1527.768607345803	1527.768607345803	1527.768607345803	1527.768607345803	1527.768607345803	1527.768607345803	1527.768607345803	1527.768607345803	1527.768607345803	1527.768607345803	1527.768607345803	1527.768607345803	1527.768607345803	1527.768607345803	1527.768607345803	1527.768607345803	1527.768607345803	1527.768607345803	1527.768607345803	1527.768607345803
1523.2643678106556	1523.2643678106556	1523.2643678106556	1523.2643678106556	1523.2643678106556	1523.2643678106556	1523.2643678106556	1523.2643678106556	1523.2643678106556	1523.2643678106556	1523.2643678106556	1523.2643678106556	1523.2643678106556	1523.2643678106556	1523.2643678106556	1523.2643678106556	1523.2643678106556	1523.2643678106556	1523.2643678106556	1523.2643678106556	1523.2643678106556	1523.2643678106556	1523.2643678106556	1523.2643678106556	1523.2643678106556	1523.2643678106556	1523.2643678106556	1523.2643678106556	1523.2643678106556	1523.2643678106556
1517.2950942299792	1517.2950942299792	1517.2950942299792	1517.2950942299792	1517.2950942299792	1517.2950942299792	1517.2950942299792	1517.2950942299792	1517.2950942299792	1517.2950942299792	1517.2950942299792	1517.2950942299792	1517.2950942299792	1517.2950942299792	1517.2950942299792	1517.2950942299792	1517.2950942299792	1517.2950942299792	1517.2950942299792	1517.2950942299792	1517.2950942299792	1517.2950942299792	1517.2950942299792	1517.2950942299792	1517.2950942299792	1517.2950942299792	1517.2950942299792	1517.2950942299792	1517.2950942299792	1517.2950942299792
1511.979902588399	1511.979902588399	1511.979902588399	1511.979902588399	1511.979902588399	1511.979902588399	1511.979902588399	1511.979902588399	1511.979902588399	1511.979902588399	1511.979902588399	1511.979902588399	1511.979902588399	1511.979902588399	1511.979902588399	1511.979902588399	1511.979902588399	1511.979902588399	1511.979902588399	1511.979902588399	1511.979902588399	1511.979902588399	1511.979902588399	1511.979902588399	1511.979902588399	1511.979902588399	1511.979902588399	1511.979902588399	1511.979902588399	1511.979902588399
1509.1235063569638	1509.1235063569638	1509.1235063569638	1509.1235063569638	1509.1235063569638	1509.1235063569638	1509.1235063569638	1509.1235063569638	1509.1235063569638	1509.1235063569638	1509.1235063569638	1509.1235063569638	1509.1235063569638	1509.1235063569638	1509.1235063569638	1509.1235063569638	1509.1235063569638	1509.1235063569638	1509.1235063569638	1509.1235063569638	1509.1235063569638	1509.1235063569638	1509.1235063569638	1509.1235063569638	1509.1235063569638	1509.1235063569638	1509.1235063569638	1509.1235063569638	1509.1235063569638	1509.1235063569638
1476.4087889799744	1476.4087889799744	1476.4087889799744	1476.4087889799744	1476.4087889799744	1476.4087889799744	1476.4087889799744	1476.4087889799744	1476.4087889799744	1476.4087889799744	1476.4087889799744	1476.4087889799744	1476.4087889799744	1476.4087889799744	1476.4087889799744	1476.4087889799744	1476.4087889799744	1476.4087889799744	1476.4087889799744	1476.4087889799744	1476.4087889799744	1476.4087889799744	1476.4087889799744	1476.4087889799744	1476.4087889799744	1476.4087889799744	1476.4087889799744	1476.4087889799744	1476.4087889799744	1476.4087889799744
1467.9492071993884	1467.9492071993884	1467.9492071993884	1467.9492071993884	1467.9492071993884	1467.9492071993884	1467.9492071993884	1467.9492071993884	1467.9492071993884	1467.9492071993884	1467.9492071993884	1467.9492071993884	1467.9492071993884	1467.9492071993884	1467.9492071993884	1467.9492071993884	1467.9492071993884	1467.9492071993884	1467.9492071993884	1467.9492071993884	1467.9492071993884	1467.9492071993884	1467.9492071993884	1467.9492071993884	1467.9492071993884	1467.9492071993884	1467.9492071993884	1467.9492071993884	1467.9492071993884	1467.9492071993884
1467.9492071993884	1467.9492071993884	1467.9492071993884	1467.9492071993884	1467.9492071993884	1467.9492071993884	1467.9492071993884	1467.9492071993884	1467.9492071993884	1467.9492071993884	1467.9492071993884	1467.9492071993884	1467.9492071993884	1467.9492071993884	1467.9492071993884	1467.9492071993884	1467.9492071993884	1467.9492071993884	1467.9492071993884	1467.9492071993884	1467.9492071993884	1467.9492071993884	1467.9492071993884	1467.9492071993884	1467.9492071993884	1467.9492071993884	1467.9492071993884	1467.9492071993884	1467.9492071993884	1467.9492071993884
1467.1284701119357	1467.1284701119357	1467.1284701119357	1467.1284701119357	1467.1284701119357	1467.1284701119357	1467.1284701119357	1467.1284701119357	1467.1284701119357	1467.1284701119357	1467.1284701119357	1467.1284701119357	1467.1284701119357	1467.1284701119357	1467.1284701119357	1467.1284701119357	1467.1284701119357	1467.1284701119357	1467.1284701119357	1467.1284701119357	1467.1284701119357	1467.1284701119357	1467.1284701119357	1467.1284701119357	1467.1284701119357	1467.1284701119357	1467.1284701119357	1467.1284701119357	1467.1284701119357	1467.1284701119357
1467.1284701119357	1467.1284701119357	1467.1284701119357	1467.1284701119357	1467.1284701119357	1467.1284701119357	1467.1284701119357	1467.1284701119357	1467.1284701119357	1467.1284701119357	1467.1284701119357	1467.1284701119357	1467.1284701119357	1467.1284701119357	1467.1284701119357	1467.1284701119357	1467.1284701119357	1467.1284701119357	1467.1284701119357	1467.1284701119357	1467.1284701119357	1467.1284701119357	1467.1284701119357	1467.1284701119357	1467.1284701119357	1467.1284701119357	1467.1284701119357	1467.1284701119357	1467.1284701119357	1467.1284701119357
1465.3227176164544	1465.3227176164544	1465.3227176164544	1465.3227176164544	1465.3227176164544	1465.3227176164544	1465.3227176164544	1465.3227176164544	1465.3227176164544	1465.3227176164544	1465.3227176164544	1465.3227176164544	1465.3227176164544	1465.3227176164544	1465.3227176164544	1465.3227176164544	1465.3227176164544	1465.3227176164544	1465.3227176164544	1465.3227176164544	1465.3227176164544	1465.3227176164544	1465.3227176164544	1465.3227176164544	1465.3227176164544	1465.3227176164544	1465.3227176164544	1465.3227176164544	1465.3227176164544	1465.3227176164544
1427.882859794268	1427.882859794268	1427.882859794268	1427.882859794268	1427.882859794268	1427.882859794268	1427.882859794268	1427.882859794268	1427.882859794268	1427.882859794268	1427.882859794268	1427.882859794268	1427.882859794268	1427.882859794268	1427.882859794268	1427.882859794268	1427.882859794268	1427.882859794268	1427.882859794268	1427.882859794268	1427.882859794268	1427.882859794268	1427.882859794268	1427.882859794268	1427.882859794268	1427.882859794268	1427.882859794268	1427.882859794268	1427.882859794268	1427.882859794268
1427.882859794268	1427.882859794268	1427.882859794268	1427.882859794268	1427.882859794268	1427.882859794268	1427.882859794268	1427.882859794268	1427.882859794268	1427.882859794268	1427.882859794268	1427.882859794268	1427.882859794268	1427.882859794268	1427.882859794268	1427.882859794268	1427.882859794268	1427.882859794268	1427.882859794268	1427.882859794268	1427.882859794268	1427.882859794268	1427.882859794268	1427.882859794268	1427.882859794268	1427.882859794268	1427.882859794268	1427.882859794268	1427.882859794268	1427.882859794268
1420.769379552128	1420.769379552128	1420.769379552128	1420.769379552128	1420.769379552128	1420.769379552128	1420.769379552128	1420.769379552128	1420.769379552128	1420.769379552128	1420.769379552128	1420.769379552128	1420.769379552128	1420.769379552128	1420.769379552128	1420.769379552128	1420.769379552128	1420.769379552128	1420.769379552128	1420.769379552128	1420.769379552128	1420.769379552128	1420.769379552128	1420.769379552128	1420.769379552128	1420.769379552128	1420.769379552128	1420.769379552128	1420.769379552128	1420.769379552128
1420.769379552128	1420.769379552128	1420.769379552128	1420.769379552128	1420.769379552128	1420.769379552128	1420.769379552128	1420.769379552128	1420.769379552128	1420.769379552128	1420.769379552128	1420.769379552128	1420.769379552128	1420.769379552128	1420.769379552128	1420.769379552128	1420.769379552128	1420.769379552128	1420.769379552128	1420.769379552128	1420.769379552128	1420.769379552128	1420.769379552128	1420.769379552128	1420.769379552128	1420.769379552128	1420.769379552128	1420.769379552128	1420.769379552128	1420.769379552128
1413.8623536808445	1413.8623536808445	1413.8623536808445	1413.8623536808445	1413.8623536808445	1413.8623536808445	1413.8623536808445	1413.8623536808445	1413.8623536808445	1413.8623536808445	1413.8623536808445	1413.8623536808445	1413.8623536808445	1413.8623536808445	1413.8623536808445	1413.8623536808445	1413.8623536808445	1413.8623536808445	1413.8623536808445	1413.8623536808445	1413.8623536808445	1413.8623536808445	1413.8623536808445	1413.8623536808445	1413.8623536808445	1413.8623536808445	1413.8623536808445	1413.8623536808445	1413.8623536808445	1413.8623536808445
1413.8623536808445	1413.8623536808445	1413.8623536808445	1413.8623536808445	1413.8623536808445	1413.8623536808445	1413.8623536808445	1413.8623536808445	1413.8623536808445	1413.8623536808445	1413.8623536808445	1413.8623536808445	1413.8623536808445	1413.8623536808445	1413.8623536808445	1413.8623536808445	1413.8623536808445	1413.8623536808445	1413.8623536808445	1413.8623536808445	1413.8623536808445	1413.8623536808445	1413.8623536808445	1413.8623536808445	1413.8623536808445	1413.8623536808445	1413.8623536808445	1413.8623536808445	1413.8623536808445	1413.8623536808445
1400.7463347465523	1400.7463347465523	1400.7463347465523	1400.7463347465523	1400.7463347465523	1400.7463347465523	1400.7463347465523	1400.7463347465523	1400.7463347465523	1400.7463347465523	1400.7463347465523	1400.7463347465523	1400.7463347465523	1400.7463347465523	1400.7463347465523	1400.7463347465523	1400.7463347465523	1400.7463347465523	1400.7463347465523	1400.7463347465523	1400.7463347465523	1400.7463347465523	1400.7463347465523	1400.7463347465523	1400.7463347465523	1400.7463347465523	1400.7463347465523	1400.7463347465523	1400.7463347465523	1400.7463347465523
1365.1479980489635	1365.1479980489635	1365.1479980489635	1365.1479980489635	1365.1479980489635	1365.1479980489635	1365.1479980489635	1365.1479980489635	1365.1479980489635	1365.1479980489635	1365.1479980489635	1365.1479980489635	1365.1479980489635	1365.1479980489635	1365.1479980489635	1365.1479980489635	1365.1479980489635	1365.1479980489635	1365.1479980489635	1365.1479980489635	1365.1479980489635	1365.1479980489635	1365.1479980489635	1365.1479980489635	1365.1479980489635	1365.1479980489635	1365.1479980489635	1365.1479980489635	1365.1479980489635	1365.1479980489635
1365.1479980489635	1365.1479980489635	1365.1479980489635	1365.1479980489635	1365.1479980489635	1365.1479980489635	1365.1479980489635	1365.1479980489635	1365.1479980489635	1365.1479980489635	1365.1479980489635	1365.1479980489635	1365.1479980489635	1365.1479980489635	1365.1479980489635	1365.1479980489635	1365.1479980489635	1365.1479980489635	1365.1479980489635	1365.1479980489635	1365.1479980489635	1365.1479980489635	1365.1479980489635	1365.1479980489635	1365.1479980489635	1365.1479980489635	1365.1479980489635	1365.1479980489635	1365.1479980489635	1365.1479980489635
1327.5937158637198	1327.5937158637198	1327.5937158637198	1327.5937158637198	1327.5937158637198	1327.5937158637198	1327.5937158637198	1327.5937158637198	1327.5937158637198	1327.5937158637198	1327.5937158637198	1327.5937158637198	1327.5937158637198	1327.5937158637198	1327.5937158637198	1327.5937158637198	1327.5937158637198	1327.5937158637198	1327.5937158637198	1327.5937158637198	1327.5937158637198	1327.5937158637198	1327.5937158637198	1327.5937158637198	1327.5937158637198	1327.5937158637198	1327.5937158637198	1327.5937158637198	1327.5937158637198	1327.5937158637198
1301.1761434205966	1301.1761434205966	1301.1761434205966	1301.1761434205966	1301.1761434205966	1301.1761434205966	1301.1761434205966	1301.1761434205966	1301.1761434205966	1301.1761434205966	1301.1761434205966	1301.1761434205966	1301.1761434205966	1301.1761434205966	1301.1761434205966	1301.1761434205966	1301.1761434205966	1301.1761434205966	1301.1761434205966	1301.1761434205966	1301.1761434205966	1301.1761434205966	1301.1761434205966	1301.1761434205966	1301.1761434205966	1301.1761434205966	1301.1761434205966	1301.1761434205966	1301.1761434205966	1301.1761434205966
1301.1761434205966	1301.1761434205966	1301.1761434205966	1301.1761434205966	1301.1761434205966	1301.1761434205966	1301.1761434205966	1301.1761434205966	1301.1761434205966	1301.1761434205966	1301.1761434205966	1301.1761434205966	1301.1761434205966	1301.1761434205966	1301.1761434205966	1301.1761434205966	1301.1761434205966	1301.1761434205966	1301.1761434205966	1301.1761434205966	1301.1761434205966	1301.1761434205966	1301.1761434205966	1301.1761434205966	1301.1761434205966	1301.1761434205966	1301.1761434205966	1301.1761434205966	1301.1761434205966	1301.1761434205966
1301.1761434205966	1301.1761434205966	1301.1761434205966	1301.1761434205966	1301.1761434205966	1301.1761434205966	1301.1761434205966	1301.1761434205966	1301.1761434205966	1301.1761434205966	1301.1761434205966	1301.1761434205966	1301.1761434205966	1301.1761434205966	1301.1761434205966	1301.1761434205966	1301.1761434205966	1301.1761434205966	1301.1761434205966	1301.1761434205966	1301.1761434205966	1301.1761434205966	1301.1761434205966	1301.1761434205966	1301.1761434205966	1301.1761434205966	1301.1761434205966	1301.1761434205966	1301.1761434205966	1301.1761434205966
1301.1761434205966	1301.1761434205966	1301.1761434205966	1301.1761434205966	1301.1761434205966	1301.1761434205966	1301.1761434205966	1301.1761434205966	1301.1761434205966	1301.1761434205966	1301.1761434205966	1301.1761434205966	1301.1761434205966	1301.1761434205966	1301.1761434205966	1301.1761434205966	1301.1761434205966	1301.1761434205966	1301.1761434205966	1301.1761434205966	1301.1761434205966	1301.1761434205966	1301.1761434205966	1301.1761434205966	1301.1761434205966	1301.1761434205966	1301.1761434205966	1301.1761434205966	1301.1761434205966	1301.1761434205966
1256.0583817154898	1256.0583817154898	1256.0583817154898	1256.0583817154898	1256.0583817154898	1256.0583817154898	1256.0583817154898	1256.0583817154898	1256.0583817154898	1256.0583817154898	1256.0583817154898	1256.0583817154898	1256.0583817154898	1256.0583817154898	1256.0583817154898	1256.0583817154898	1256.0583817154898	1256.0583817154898	1256.0583817154898	1256.0583817154898	1256.0583817154898	1256.0583817154898	1256.0583817154898	1256.0583817154898	1256.0583817154898	1256.0583817154898	1256.0583817154898	1256.0583817154898	1256.0583817154898	1256.0583817154898
1229.6904588089421	1229.6904588089421	1229.6904588089421	1229.6904588089421	1229.6904588089421	1229.6904588089421	1229.6904588089421	1229.6904588089421	1229.6904588089421	1229.6904588089421	1229.6904588089421	1229.6904588089421	1229.6904588089421	1229.6904588089421	1229.6904588089421	1229.6904588089421	1229.6904588089421	1229.6904588089421	1229.6904588089421	1229.6904588089421	1229.6904588089421	1229.6904588089421	1229.6904588089421	1229.6904588089421	1229.6904588089421	1229.6904588089421	1229.6904588089421	1229.6904588089421	1229.6904588089421	1229.6904588089421
1224.3601886946788	1224.3601886946788	1224.3601886946788	1224.3601886946788	1224.3601886946788	1224.3601886946788	1224.3601886946788	1224.3601886946788	1224.3601886946788	1224.3601886946788	1224.3601886946788	1224.3601886946788	1224.3601886946788	1224.3601886946788	1224.3601886946788	1224.3601886946788	1224.3601886946788	1224.3601886946788	1224.3601886946788	1224.3601886946788	1224.3601886946788	1224.3601886946788	1224.3601886946788	1224.3601886946788	1224.3601886946788	1224.3601886946788	1224.3601886946788	1224.3601886946788	1224.3601886946788	1224.3601886946788
1224.3601886946788	1224.3601886946788	1224.3601886946788	1224.3601886946788	1224.3601886946788	1224.3601886946788	1224.3601886946788	1224.3601886946788	1224.3601886946788	1224.3601886946788	1224.3601886946788	1224.3601886946788	1224.3601886946788	1224.3601886946788	1224.3601886946788	1224.3601886946788	1224.3601886946788	1224.3601886946788	1224.3601886946788	1224.3601886946788	1224.3601886946788	1224.3601886946788	1224.3601886946788	1224.3601886946788	1224.3601886946788	1224.3601886946788	1224.3601886946788	1224.3601886946788	1224.3601886946788	1224.3601886946788
1224.3601886946788	1224.3601886946788	1224.3601886946788	1224.3601886946788	1224.3601886946788	1224.3601886946788	1224.3601886946788	1224.3601886946788	1224.3601886946788	1224.3601886946788	1224.3601886946788	1224.3601886946788	1224.3601886946788	1224.3601886946788	1224.3601886946788	1224.3601886946788	1224.3601886946788	1224.3601886946788	1224.3601886946788	1224.3601886946788	1224.3601886946788	1224.3601886946788	1224.3601886946788	1224.3601886946788	1224.3601886946788	1224.3601886946788	1224.3601886946788	1224.3601886946788	1224.3601886946788	1224.3601886946788
1224.3601886946788	1224.3601886946788	1224.3601886946788	1224.3601886946788	1224.3601886946788	1224.3601886946788	1224.3601886946788	1224.3601886946788	1224.3601886946788	1224.3601886946788	1224.3601886946788	1224.3601886946788	1224.3601886946788	1224.3601886946788	1224.3601886946788	1224.3601886946788	1224.3601886946788	1224.3601886946788	1224.3601886946788	1224.3601886946788	1224.3601886946788	1224.3601886946788	1224.3601886946788	1224.3601886946788	1224.3601886946788	1224.3601886946788	1224.3601886946788	1224.3601886946788	1224.3601886946788	1224.3601886946788
1221.3910551999716	1221.3910551999716	1221.3910551999716	1221.3910551999716	1221.3910551999716	1221.3910551999716	1221.3910551999716	1221.3910551999716	1221.3910551999716	1221.3910551999716	1221.3910551999716	1221.3910551999716	1221.3910551999716	1221.3910551999716	1221.3910551999716	1221.3910551999716	1221.3910551999716	1221.3910551999716	1221.3910551999716	1221.3910551999716	1221.3910551999716	1221.3910551999716	1221.3910551999716	1221.3910551999716	1221.3910551999716	1221.3910551999716	1221.3910551999716	1221.3910551999716	1221.3910551999716	1221.3910551999716
1221.3910551999716	1221.3910551999716	1221.3910551999716	1221.3910551999716	1221.3910551999716	1221.3910551999716	1221.3910551999716	1221.3910551999716	1221.3910551999716	1221.3910551999716	1221.3910551999716	1221.3910551999716	1221.3910551999716	1221.3910551999716	1221.3910551999716	1221.3910551999716	1221.3910551999716	1221.3910551999716	1221.3910551999716	1221.3910551999716	1221.3910551999716	1221.3910551999716	1221.3910551999716	1221.3910551999716	1221.3910551999716	1221.3910551999716	1221.3910551999716	1221.3910551999716	1221.3910551999716	1221.3910551999716
1214.2611137640351	1214.2611137640351	1214.2611137640351	1214.2611137640351	1214.2611137640351	1214.2611137640351	1214.2611137640351	1214.2611137640351	1214.2611137640351	1214.2611137640351	1214.2611137640351	1214.2611137640351	1214.2611137640351	1214.2611137640351	1214.2611137640351	1214.2611137640351	1214.2611137640351	1214.2611137640351	1214.2611137640351	1214.2611137640351	1214.2611137640351	1214.2611137640351	1214.2611137640351	1214.2611137640351	1214.2611137640351	1214.2611137640351	1214.2611137640351	1214.2611137640351	1214.2611137640351	1214.2611137640351
1214.2611137640351	1214.2611137640351	1214.2611137640351	1214.2611137640351	1214.2611137640351	1214.2611137640351	1214.2611137640351	1214.2611137640351	1214.2611137640351	1214.2611137640351	1214.2611137640351	1214.2611137640351	1214.2611137640351	1214.2611137640351	1214.2611137640351	1214.2611137640351	1214.2611137640351	1214.2611137640351	1214.2611137640351	1214.2611137640351	1214.2611137640351	1214.2611137640351	1214.2611137640351	1214.2611137640351	1214.2611137640351	1214.2611137640351	1214.2611137640351	1214.2611137640351	1214.2611137640351	1214.2611137640351
1194.2208280462949	1194.2208280462949	1194.2208280462949	1194.2208280462949	1194.2208280462949	1194.2208280462949	1194.2208280462949	1194.2208280462949	1194.2208280462949	1194.2208280462949	1194.2208280462949	1194.2208280462949	1194.2208280462949	1194.2208280462949	1194.2208280462949	1194.2208280462949	1194.2208280462949	1194.2208280462949	1194.2208280462949	1194.2208280462949	1194.2208280462949	1194.2208280462949	1194.2208280462949	1194.2208280462949	1194.2208280462949	1194.2208280462949	1194.2208280462949	1194.2208280462949	1194.2208280462949	1194.2208280462949
1194.2208280462949	1194.2208280462949	1194.2208280462949	1194.2208280462949	1194.2208280462949	1194.2208280462949	1194.2208280462949	1194.2208280462949	1194.2208280462949	1194.2208280462949	1194.2208280462949	1194.2208280462949	1194.2208280462949	1194.2208280462949	1194.2208280462949	1194.2208280462949	1194.2208280462949	1194.2208280462949	1194.2208280462949	1194.2208280462949	1194.2208280462949	1194.2208280462949	1194.2208280462949	1194.2208280462949	1194.2208280462949	1194.2208280462949	1194.2208280462949	1194.2208280462949	1194.2208280462949	1194.2208280462949
1194.2208280462949	1194.2208280462949	1194.2208280462949	1194.2208280462949	1194.2208280462949	1194.2208280462949	1194.2208280462949	1194.2208280462949	1194.2208280462949	1194.2208280462949	1194.2208280462949	1194.2208280462949	1194.2208280462949	1194.2208280462949	1194.2208280462949	1194.2208280462949	1194.2208280462949	1194.2208280462949	1194.2208280462949	1194.2208280462949	1194.2208280462949	1194.2208280462949	1194.2208280462949	1194.2208280462949	1194.2208280462949	1194.2208280462949	1194.2208280462949	1194.2208280462949	1194.2208280462949	1194.2208280462949
1194.2208280462949	1194.2208280462949	1194.2208280462949	1194.2208280462949	1194.2208280462949	1194.2208280462949	1194.2208280462949	1194.2208280462949	1194.2208280462949	1194.2208280462949	1194.2208280462949	1194.2208280462949	1194.2208280462949	1194.2208280462949	1194.2208280462949	1194.2208280462949	1194.2208280462949	1194.2208280462949	1194.2208280462949	1194.2208280462949	1194.2208280462949	1194.2208280462949	1194.2208280462949	1194.2208280462949	1194.2208280462949	1194.2208280462949	1194.2208280462949	1194.2208280462949	1194.2208280462949	1194.2208280462949
1194.2208280462949	1194.2208280462949	1194.2208280462949	1194.2208280462949	1194.2208280462949	1194.2208280462949	1194.2208280462949	1194.2208280462949	1194.2208280462949	1194.2208280462949	1194.2208280462949	1194.2208280462949	1194.2208280462949	1194.2208280462949	1194.2208280462949	1194.2208280462949	1194.2208280462949	1194.2208280462949	1194.2208280462949	1194.2208280462949	1194.2208280462949	1194.2208280462949	1194.2208280462949	1194.2208280462949	1194.2208280462949	1194.2208280462949	1194.2208280462949	1194.2208280462949	1194.2208280462949	1194.2208280462949
1174.0754206283793	1174.0754206283793	1174.0754206283793	1174.0754206283793	1174.0754206283793	1174.0754206283793	1174.0754206283793	1174.0754206283793	1174.0754206283793	1174.0754206283793	1174.0754206283793	1174.0754206283793	1174.0754206283793	1174.0754206283793	1174.0754206283793	1174.0754206283793	1174.0754206283793	1174.0754206283793	1174.0754206283793	1174.0754206283793	1174.0754206283793	1174.0754206283793	1174.0754206283793	1174.0754206283793	1174.0754206283793	1174.0754206283793	1174.0754206283793	1174.0754206283793	1174.0754206283793	1174.0754206283793
1174.0754206283793	1174.0754206283793	1174.0754206283793	1174.0754206283793	1174.0754206283793	1174.0754206283793	1174.0754206283793	1174.0754206283793	1174.0754206283793	1174.0754206283793	1174.0754206283793	1174.0754206283793	1174.0754206283793	1174.0754206283793	1174.0754206283793	1174.0754206283793	1174.0754206283793	1174.0754206283793	1174.0754206283793	1174.0754206283793	1174.0754206283793	1174.0754206283793	1174.0754206283793	1174.0754206283793	1174.0754206283793	1174.0754206283793	1174.0754206283793	1174.0754206283793	1174.0754206283793	1174.0754206283793
1174.0754206283793	1174.0754206283793	1174.0754206283793	1174.0754206283793	1174.0754206283793	1174.0754206283793	1174.0754206283793	1174.0754206283793	1174.0754206283793	1174.0754206283793	1174.0754206283793	1174.0754206283793	1174.0754206283793	1174.0754206283793	1174.0754206283793	1174.0754206283793	1174.0754206283793	1174.0754206283793	1174.0754206283793	1174.0754206283793	1174.0754206283793	1174.0754206283793	1174.0754206283793	1174.0754206283793	1174.0754206283793	1174.0754206283793	1174.0754206283793	1174.0754206283793	1174.0754206283793	1174.0754206283793
1174.0754206283793	1174.0754206283793	1174.0754206283793	1174.0754206283793	1174.0754206283793	1174.0754206283793	1174.0754206283793	1174.0754206283793	1174.0754206283793	1174.0754206283793	1174.0754206283793	1174.0754206283793	1174.0754206283793	1174.0754206283793	1174.0754206283793	1174.0754206283793	1174.0754206283793	1174.0754206283793	1174.0754206283793	1174.0754206283793	1174.0754206283793	1174.0754206283793	1174.0754206283793	1174.0754206283793	1174.0754206283793	1174.0754206283793	1174.0754206283793	1174.0754206283793	1174.0754206283793	1174.0754206283793
1174.0754206283793	1174.0754206283793	1174.0754206283793	1174.0754206283793	1174.0754206283793	1174.0754206283793	1174.0754206283793	1174.0754206283793	1174.0754206283793	1174.0754206283793	1174.0754206283793	1174.0754206283793	1174.0754206283793	1174.0754206283793	1174.0754206283793	1174.0754206283793	1174.0754206283793	1174.0754206283793	1174.0754206283793	1174.0754206283793	1174.0754206283793	1174.0754206283793	1174.0754206283793	1174.0754206283793	1174.0754206283793	1174.0754206283793	1174.0754206283793	1174.0754206283793	1174.0754206283793	1174.0754206283793
1169.3161294914207	1169.3161294914207	1169.3161294914207	1169.3161294914207	1169.3161294914207	1169.3161294914207	1169.3161294914207	1169.3161294914207	1169.3161294914207	1169.3161294914207	1169.3161294914207	1169.3161294914207	1169.3161294914207	1169.3161294914207	1169.3161294914207	1169.3161294914207	1169.3161294914207	1169.3161294914207	1169.3161294914207	1169.3161294914207	1169.3161294914207	1169.3161294914207	1169.3161294914207	1169.3161294914207	1169.3161294914207	1169.3161294914207	1169.3161294914207	1169.3161294914207	1169.3161294914207	1169.3161294914207
1169.3161294914207	1169.3161294914207	1169.3161294914207	1169.3161294914207	1169.3161294914207	1169.3161294914207	1169.3161294914207	1169.3161294914207	1169.3161294914207	1169.3161294914207	1169.3161294914207	1169.3161294914207	1169.3161294914207	1169.3161294914207	1169.3161294914207	1169.3161294914207	1169.3161294914207	1169.3161294914207	1169.3161294914207	1169.3161294914207	1169.3161294914207	1169.3161294914207	1169.3161294914207	1169.3161294914207	1169.3161294914207	1169.3161294914207	1169.3161294914207	1169.3161294914207	1169.3161294914207	1169.3161294914207
1169.3161294914207	1169.3161294914207	1169.3161294914207	1169.3161294914207	1169.3161294914207	1169.3161294914207	1169.3161294914207	1169.3161294914207	1169.3161294914207	1169.3161294914207	1169.3161294914207	1169.3161294914207	1169.3161294914207	1169.3161294914207	1169.3161294914207	1169.3161294914207	1169.3161294914207	1169.3161294914207	1169.3161294914207	1169.3161294914207	1169.3161294914207	1169.3161294914207	1169.3161294914207	1169.3161294914207	1169.3161294914207	1169.3161294914207	1169.3161294914207	1169.3161294914207	1169.3161294914207	1169.3161294914207
1169.3161294914207	1169.3161294914207	1169.3161294914207	1169.3161294914207	1169.3161294914207	1169.3161294914207	1169.3161294914207	1169.3161294914207	1169.3161294914207	1169.3161294914207	1169.3161294914207	1169.3161294914207	1169.3161294914207	1169.3161294914207	1169.3161294914207	1169.3161294914207	1169.3161294914207	1169.3161294914207	1169.3161294914207	1169.3161294914207	1169.3161294914207	1169.3161294914207	1169.3161294914207	1169.3161294914207	1169.3161294914207	1169.3161294914207	1169.3161294914207	1169.3161294914207	1169.3161294914207	1169.3161294914207
1169.3161294914207	1169.3161294914207	1169.3161294914207	1169.3161294914207	1169.3161294914207	1169.3161294914207	1169.3161294914207	1169.3161294914207	1169.3161294914207	1169.3161294914207	1169.3161294914207	1169.3161294914207	1169.3161294914207	1169.3161294914207	1169.3161294914207	1169.3161294914207	1169.3161294914207	1169.3161294914207	1169.3161294914207	1169.3161294914207	1169.3161294914207	1169.3161294914207	1169.3161294914207	1169.3161294914207	1169.3161294914207	1169.3161294914207	1169.3161294914207	1169.3161294914207	1169.3161294914207	1169.3161294914207
1168.7440095771635	1168.7440095771635	1168.7440095771635	1168.7440095771635	1168.7440095771635	1168.7440095771635	1168.7440095771635	1168.7440095771635	1168.7440095771635	1168.7440095771635	1168.7440095771635	1168.7440095771635	1168.7440095771635	1168.7440095771635	1168.7440095771635	1168.7440095771635	1168.7440095771635	1168.7440095771635	1168.7440095771635	1168.7440095771635	1168.7440095771635	1168.7440095771635	1168.7440095771635	1168.7440095771635	1168.7440095771635	1168.7440095771635	1168.7440095771635	1168.7440095771635	1168.7440095771635	1168.7440095771635
1168.7440095771635	1168.7440095771635	1168.7440095771635	1168.7440095771635	1168.7440095771635	1168.7440095771635	1168.7440095771635	1168.7440095771635	1168.7440095771635	1168.7440095771635	1168.7440095771635	1168.7440095771635	1168.7440095771635	1168.7440095771635	1168.7440095771635	1168.7440095771635	1168.7440095771635	1168.7440095771635	1168.7440095771635	1168.7440095771635	1168.7440095771635	1168.7440095771635	1168.7440095771635	1168.7440095771635	1168.7440095771635	1168.7440095771635	1168.7440095771635	1168.7440095771635	1168.7440095771635	1168.7440095771635
1168.7440095771635	1168.7440095771635	1168.7440095771635	1168.7440095771635	1168.7440095771635	1168.7440095771635	1168.7440095771635	1168.7440095771635	1168.7440095771635	1168.7440095771635	1168.7440095771635	1168.7440095771635	1168.7440095771635	1168.7440095771635	1168.7440095771635	1168.7440095771635	1168.7440095771635	1168.7440095771635	1168.7440095771635	1168.7440095771635	1168.7440095771635	1168.7440095771635	1168.7440095771635	1168.7440095771635	1168.7440095771635	1168.7440095771635	1168.7440095771635	1168.7440095771635	1168.7440095771635	1168.7440095771635
1168.7440095771635	1168.7440095771635	1168.7440095771635	1168.7440095771635	1168.7440095771635	1168.7440095771635	1168.7440095771635	1168.7440095771635	1168.7440095771635	1168.7440095771635	1168.7440095771635	1168.7440095771635	1168.7440095771635	1168.7440095771635	1168.7440095771635	1168.7440095771635	1168.7440095771635	1168.7440095771635	1168.7440095771635	1168.7440095771635	1168.7440095771635	1168.7440095771635	1168.7440095771635	1168.7440095771635	1168.7440095771635	1168.7440095771635	1168.7440095771635	1168.7440095771635	1168.7440095771635	1168.7440095771635
1168.7440095771635	1168.7440095771635	1168.7440095771635	1168.7440095771635	1168.7440095771635	1168.7440095771635	1168.7440095771635	1168.7440095771635	1168.7440095771635	1168.7440095771635	1168.7440095771635	1168.7440095771635	1168.7440095771635	1168.7440095771635	1168.7440095771635	1168.7440095771635	1168.7440095771635	1168.7440095771635	1168.7440095771635	1168.7440095771635	1168.7440095771635	1168.7440095771635	1168.7440095771635	1168.7440095771635	1168.7440095771635	1168.7440095771635	1168.7440095771635	1168.7440095771635	1168.7440095771635	1168.7440095771635
1168.7440095771635	1168.7440095771635	1168.7440095771635	1168.7440095771635	1168.7440095771635	1168.7440095771635	1168.7440095771635	1168.7440095771635	1168.7440095771635	1168.7440095771635	1168.7440095771635	1168.7440095771635	1168.7440095771635	1168.7440095771635	1168.7440095771635	1168.7440095771635	1168.7440095771635	1168.7440095771635	1168.7440095771635	1168.7440095771635	1168.7440095771635	1168.7440095771635	1168.7440095771635	1168.7440095771635	1168.7440095771635	1168.7440095771635	1168.7440095771635	1168.7440095771635	1168.7440095771635	1168.7440095771635
1167.5098599801727	1167.5098599801727	1167.5098599801727	1167.5098599801727	1167.5098599801727	1167.5098599801727	1167.5098599801727	1167.5098599801727	1167.5098599801727	1167.5098599801727	1167.5098599801727	1167.5098599801727	1167.5098599801727	1167.5098599801727	1167.5098599801727	1167.5098599801727	1167.5098599801727	1167.5098599801727	1167.5098599801727	1167.5098599801727	1167.5098599801727	1167.5098599801727	1167.5098599801727	1167.5098599801727	1167.5098599801727	1167.5098599801727	1167.5098599801727	1167.5098599801727	1167.5098599801727	1167.5098599801727
1167.5098599801727	1167.5098599801727	1167.5098599801727	1167.5098599801727	1167.5098599801727	1167.5098599801727	1167.5098599801727	1167.5098599801727	1167.5098599801727	1167.5098599801727	1167.5098599801727	1167.5098599801727	1167.5098599801727	1167.5098599801727	1167.5098599801727	1167.5098599801727	1167.5098599801727	1167.5098599801727	1167.5098599801727	1167.5098599801727	1167.5098599801727	1167.5098599801727	1167.5098599801727	1167.5098599801727	1167.5098599801727	1167.5098599801727	1167.5098599801727	1167.5098599801727	1167.5098599801727	1167.5098599801727
1167.5098599801727	1167.5098599801727	1167.5098599801727	1167.5098599801727	1167.5098599801727	1167.5098599801727	1167.5098599801727	1167.5098599801727	1167.5098599801727	1167.5098599801727	1167.5098599801727	1167.5098599801727	1167.5098599801727	1167.5098599801727	1167.5098599801727	1167.5098599801727	1167.5098599801727	1167.5098599801727	1167.5098599801727	1167.5098599801727	1167.5098599801727	1167.5098599801727	1167.5098599801727	1167.5098599801727	1167.5098599801727	1167.5098599801727	1167.5098599801727	1167.5098599801727	1167.5098599801727	1167.5098599801727
1167.4160565352945	1167.4160565352945	1167.4160565352945	1167.4160565352945	1167.4160565352945	1167.4160565352945	1167.4160565352945	1167.4160565352945	1167.4160565352945	1167.4160565352945	1167.4160565352945	1167.4160565352945	1167.4160565352945	1167.4160565352945	1167.4160565352945	1167.4160565352945	1167.4160565352945	1167.4160565352945	1167.4160565352945	1167.4160565352945	1167.4160565352945	1167.4160565352945	1167.4160565352945	1167.4160565352945	1167.4160565352945	1167.4160565352945	1167.4160565352945	1167.4160565352945	1167.4160565352945	1167.4160565352945
1167.0144104779415	1167.0144104779415	1167.0144104779415	1167.0144104779415	1167.0144104779415	1167.0144104779415	1167.0144104779415	1167.0144104779415	1167.0144104779415	1167.0144104779415	1167.0144104779415	1167.0144104779415	1167.0144104779415	1167.0144104779415	1167.0144104779415	1167.0144104779415	1167.0144104779415	1167.0144104779415	1167.0144104779415	1167.0144104779415	1167.0144104779415	1167.0144104779415	1167.0144104779415	1167.0144104779415	1167.0144104779415	1167.0144104779415	1167.0144104779415	1167.0144104779415	1167.0144104779415	1167.0144104779415
1167.0144104779415	1167.0144104779415	1167.0144104779415	1167.0144104779415	1167.0144104779415	1167.0144104779415	1167.0144104779415	1167.0144104779415	1167.0144104779415	1167.0144104779415	1167.0144104779415	1167.0144104779415	1167.0144104779415	1167.0144104779415	1167.0144104779415	1167.0144104779415	1167.0144104779415	1167.0144104779415	1167.0144104779415	1167.0144104779415	1167.0144104779415	1167.0144104779415	1167.0144104779415	1167.0144104779415	1167.0144104779415	1167.0144104779415	1167.0144104779415	1167.0144104779415	1167.0144104779415	1167.0144104779415
1167.0144104779415	1167.0144104779415	1167.0144104779415	1167.0144104779415	1167.0144104779415	1167.0144104779415	1167.0144104779415	1167.0144104779415	1167.0144104779415	1167.0144104779415	1167.0144104779415	1167.0144104779415	1167.0144104779415	1167.0144104779415	1167.0144104779415	1167.0144104779415	1167.0144104779415	1167.0144104779415	1167.0144104779415	1167.0144104779415	1167.0144104779415	1167.0144104779415	1167.0144104779415	1167.0144104779415	1167.0144104779415	1167.0144104779415	1167.0144104779415	1167.0144104779415	1167.0144104779415	1167.0144104779415
1167.0144104779415	1167.0144104779415	1167.0144104779415	1167.0144104779415	1167.0144104779415	1167.0144104779415	1167.0144104779415	1167.0144104779415	1167.0144104779415	1167.0144104779415	1167.0144104779415	1167.0144104779415	1167.0144104779415	1167.0144104779415	1167.0144104779415	1167.0144104779415	1167.0144104779415	1167.0144104779415	1167.0144104779415	1167.0144104779415	1167.0144104779415	1167.0144104779415	1167.0144104779415	1167.0144104779415	1167.0144104779415	1167.0144104779415	1167.0144104779415	1167.0144104779415	1167.0144104779415	1167.0144104779415
1167.0144104779415	1167.0144104779415	1167.0144104779415	1167.0144104779415	1167.0144104779415	1167.0144104779415	1167.0144104779415	1167.0144104779415	1167.0144104779415	1167.0144104779415	1167.0144104779415	1167.0144104779415	1167.0144104779415	1167.0144104779415	1167.0144104779415	1167.0144104779415	1167.0144104779415	1167.0144104779415	1167.0144104779415	1167.0144104779415	1167.0144104779415	1167.0144104779415	1167.0144104779415	1167.0144104779415	1167.0144104779415	1167.0144104779415	1167.0144104779415	1167.0144104779415	1167.0144104779415	1167.0144104779415
1167.0144104779415	1167.0144104779415	1167.0144104779415	1167.0144104779415	1167.0144104779415	1167.0144104779415	1167.0144104779415	1167.0144104779415	1167.0144104779415	1167.0144104779415	1167.0144104779415	1167.0144104779415	1167.0144104779415	1167.0144104779415	1167.0144104779415	1167.0144104779415	1167.0144104779415	1167.0144104779415	1167.0144104779415	1167.0144104779415	1167.0144104779415	1167.0144104779415	1167.0144104779415	1167.0144104779415	1167.0144104779415	1167.0144104779415	1167.0144104779415	1167.0144104779415	1167.0144104779415	1167.0144104779415
1166.8161905516004	1166.8161905516004	1166.8161905516004	1166.8161905516004	1166.8161905516004	1166.8161905516004	1166.8161905516004	1166.8161905516004	1166.8161905516004	1166.8161905516004	1166.8161905516004	1166.8161905516004	1166.8161905516004	1166.8161905516004	1166.8161905516004	1166.8161905516004	1166.8161905516004	1166.8161905516004	1166.8161905516004	1166.8161905516004	1166.8161905516004	1166.8161905516004	1166.8161905516004	1166.8161905516004	1166.8161905516004	1166.8161905516004	1166.8161905516004	1166.8161905516004	1166.8161905516004	1166.8161905516004
1166.8161905516004	1166.8161905516004	1166.8161905516004	1166.8161905516004	1166.8161905516004	1166.8161905516004	1166.8161905516004	1166.8161905516004	1166.8161905516004	1166.8161905516004	1166.8161905516004	1166.8161905516004	1166.8161905516004	1166.8161905516004	1166.8161905516004	1166.8161905516004	1166.8161905516004	1166.8161905516004	1166.8161905516004	1166.8161905516004	1166.8161905516004	1166.8161905516004	1166.8161905516004	1166.8161905516004	1166.8161905516004	1166.8161905516004	1166.8161905516004	1166.8161905516004	1166.8161905516004	1166.8161905516004
1166.7121876527208	1166.7121876527208	1166.7121876527208	1166.7121876527208	1166.7121876527208	1166.7121876527208	1166.7121876527208	1166.7121876527208	1166.7121876527208	1166.7121876527208	1166.7121876527208	1166.7121876527208	1166.7121876527208	1166.7121876527208	1166.7121876527208	1166.7121876527208	1166.7121876527208	1166.7121876527208	1166.7121876527208	1166.7121876527208	1166.7121876527208	1166.7121876527208	1166.7121876527208	1166.7121876527208	1166.7121876527208	1166.7121876527208	1166.7121876527208	1166.7121876527208	1166.7121876527208	1166.7121876527208
1166.315912668407	1166.315912668407	1166.315912668407	1166.315912668407	1166.315912668407	1166.315912668407	1166.315912668407	1166.315912668407	1166.315912668407	1166.315912668407	1166.315912668407	1166.315912668407	1166.315912668407	1166.315912668407	1166.315912668407	1166.315912668407	1166.315912668407	1166.315912668407	1166.315912668407	1166.315912668407	1166.315912668407	1166.315912668407	1166.315912668407	1166.315912668407	1166.315912668407	1166.315912668407	1166.315912668407	1166.315912668407	1166.315912668407	1166.315912668407
1166.315912668407	1166.315912668407	1166.315912668407	1166.315912668407	1166.315912668407	1166.315912668407	1166.315912668407	1166.315912668407	1166.315912668407	1166.315912668407	1166.315912668407	1166.315912668407	1166.315912668407	1166.315912668407	1166.315912668407	1166.315912668407	1166.315912668407	1166.315912668407	1166.315912668407	1166.315912668407	1166.315912668407	1166.315912668407	1166.315912668407	1166.315912668407	1166.315912668407	1166.315912668407	1166.315912668407	1166.315912668407	1166.315912668407	1166.315912668407
1166.315912668407	1166.315912668407	1166.315912668407	1166.315912668407	1166.315912668407	1166.315912668407	1166.315912668407	1166.315912668407	1166.315912668407	1166.315912668407	1166.315912668407	1166.315912668407	1166.315912668407	1166.315912668407	1166.315912668407	1166.315912668407	1166.315912668407	1166.315912668407	1166.315912668407	1166.315912668407	1166.315912668407	1166.315912668407	1166.315912668407	1166.315912668407	1166.315912668407	1166.315912668407	1166.315912668407	1166.315912668407	1166.315912668407	1166.315912668407
1166.315912668407	1166.315912668407	1166.315912668407	1166.315912668407	1166.315912668407	1166.315912668407	1166.315912668407	1166.315912668407	1166.315912668407	1166.315912668407	1166.315912668407	1166.315912668407	1166.315912668407	1166.315912668407	1166.315912668407	1166.315912668407	1166.315912668407	1166.315912668407	1166.315912668407	1166.315912668407	1166.315912668407	1166.315912668407	1166.315912668407	1166.315912668407	1166.315912668407	1166.315912668407	1166.315912668407	1166.315912668407	1166.315912668407	1166.315912668407
1166.315912668407	1166.315912668407	1166.315912668407	1166.315912668407	1166.315912668407	1166.315912668407	1166.315912668407	1166.315912668407	1166.315912668407	1166.315912668407	1166.315912668407	1166.315912668407	1166.315912668407	1166.315912668407	1166.315912668407	1166.315912668407	1166.315912668407	1166.315912668407	1166.315912668407	1166.315912668407	1166.315912668407	1166.315912668407	1166.315912668407	1166.315912668407	1166.315912668407	1166.315912668407	1166.315912668407	1166.315912668407	1166.315912668407	1166.315912668407
1166.315912668407	1166.315912668407	1166.315912668407	1166.315912668407	1166.315912668407	1166.315912668407	1166.315912668407	1166.315912668407	1166.315912668407	1166.315912668407	1166.315912668407	1166.315912668407	1166.315912668407	1166.315912668407	1166.315912668407	1166.315912668407	1166.315912668407	1166.315912668407	1166.315912668407	1166.315912668407	1166.315912668407	1166.315912668407	1166.315912668407	1166.315912668407	1166.315912668407	1166.315912668407	1166.315912668407	1166.315912668407	1166.315912668407	1166.315912668407
1166.315912668407	1166.315912668407	1166.315912668407	1166.315912668407	1166.315912668407	1166.315912668407	1166.315912668407	1166.315912668407	1166.315912668407	1166.315912668407	1166.315912668407	1166.315912668407	1166.315912668407	1166.315912668407	1166.315912668407	1166.315912668407	1166.315912668407	1166.315912668407	1166.315912668407	1166.315912668407	1166.315912668407	1166.315912668407	1166.315912668407	1166.315912668407	1166.315912668407	1166.315912668407	1166.315912668407	1166.315912668407	1166.315912668407	1166.315912668407
1166.315912668407	1166.315912668407	1166.315912668407	1166.315912668407	1166.315912668407	1166.315912668407	1166.315912668407	1166.315912668407	1166.315912668407	1166.315912668407	1166.315912668407	1166.315912668407	1166.315912668407	1166.315912668407	1166.315912668407	1166.315912668407	1166.315912668407	1166.315912668407	1166.315912668407	1166.315912668407	1166.315912668407	1166.315912668407	1166.315912668407	1166.315912668407	1166.315912668407	1166.315912668407	1166.315912668407	1166.315912668407	1166.315912668407	1166.315912668407
1166.274679888857	1166.274679888857	1166.274679888857	1166.274679888857	1166.274679888857	1166.274679888857	1166.274679888857	1166.274679888857	1166.274679888857	1166.274679888857	1166.274679888857	1166.274679888857	1166.274679888857	1166.274679888857	1166.274679888857	1166.274679888857	1166.274679888857	1166.274679888857	1166.274679888857	1166.274679888857	1166.274679888857	1166.274679888857	1166.274679888857	1166.274679888857	1166.274679888857	1166.274679888857	1166.274679888857	1166.274679888857	1166.274679888857	1166.274679888857
1166.1944599289995	1166.1944599289995	1166.1944599289995	1166.1944599289995	1166.1944599289995	1166.1944599289995	1166.1944599289995	1166.1944599289995	1166.1944599289995	1166.1944599289995	1166.1944599289995	1166.1944599289995	1166.1944599289995	1166.1944599289995	1166.1944599289995	1166.1944599289995	1166.1944599289995	1166.1944599289995	1166.1944599289995	1166.1944599289995	1166.1944599289995	1166.1944599289995	1166.1944599289995	1166.1944599289995	1166.1944599289995	1166.1944599289995	1166.1944599289995	1166.1944599289995	1166.1944599289995	1166.1944599289995
1166.1944599289995	1166.1944599289995	1166.1944599289995	1166.1944599289995	1166.1944599289995	1166.1944599289995	1166.1944599289995	1166.1944599289995	1166.1944599289995	1166.1944599289995	1166.1944599289995	1166.1944599289995	1166.1944599289995	1166.1944599289995	1166.1944599289995	1166.1944599289995	1166.1944599289995	1166.1944599289995	1166.1944599289995	1166.1944599289995	1166.1944599289995	1166.1944599289995	1166.1944599289995	1166.1944599289995	1166.1944599289995	1166.1944599289995	1166.1944599289995	1166.1944599289995	1166.1944599289995	1166.1944599289995
1166.1944599289995	1166.1944599289995	1166.1944599289995	1166.1944599289995	1166.1944599289995	1166.1944599289995	1166.1944599289995	1166.1944599289995	1166.1944599289995	1166.1944599289995	1166.1944599289995	1166.1944599289995	1166.1944599289995	1166.1944599289995	1166.1944599289995	1166.1944599289995	1166.1944599289995	1166.1944599289995	1166.1944599289995	1166.1944599289995	1166.1944599289995	1166.1944599289995	1166.1944599289995	1166.1944599289995	1166.1944599289995	1166.1944599289995	1166.1944599289995	1166.1944599289995	1166.1944599289995	1166.1944599289995
1166.1944599289995	1166.1944599289995	1166.1944599289995	1166.1944599289995	1166.1944599289995	1166.1944599289995	1166.1944599289995	1166.1944599289995	1166.1944599289995	1166.1944599289995	1166.1944599289995	1166.1944599289995	1166.1944599289995	1166.1944599289995	1166.1944599289995	1166.1944599289995	1166.1944599289995	1166.1944599289995	1166.1944599289995	1166.1944599289995	1166.1944599289995	1166.1944599289995	1166.1944599289995	1166.1944599289995	1166.1944599289995	1166.1944599289995	1166.1944599289995	1166.1944599289995	1166.1944599289995	1166.1944599289995
1166.1944599289995	1166.1944599289995	1166.1944599289995	1166.1944599289995	1166.1944599289995	1166.1944599289995	1166.1944599289995	1166.1944599289995	1166.1944599289995	1166.1944599289995	1166.1944599289995	1166.1944599289995	1166.1944599289995	1166.1944599289995	1166.1944599289995	1166.1944599289995	1166.1944599289995	1166.1944599289995	1166.1944599289995	1166.1944599289995	1166.1944599289995	1166.1944599289995	1166.1944599289995	1166.1944599289995	1166.1944599289995	1166.1944599289995	1166.1944599289995	1166.1944599289995	1166.1944599289995	1166.1944599289995
1166.1944599289995	1166.1944599289995	1166.1944599289995	1166.1944599289995	1166.1944599289995	1166.1944599289995	1166.1944599289995	1166.1944599289995	1166.1944599289995	1166.1944599289995	1166.1944599289995	1166.1944599289995	1166.1944599289995	1166.1944599289995	1166.1944599289995	1166.1944599289995	1166.1944599289995	1166.1944599289995	1166.1944599289995	1166.1944599289995	1166.1944599289995	1166.1944599289995	1166.1944599289995	1166.1944599289995	1166.1944599289995	1166.1944599289995	1166.1944599289995	1166.1944599289995	1166.1944599289995	1166.1944599289995
1166.1944599289995	1166.1944599289995	1166.1944599289995	1166.1944599289995	1166.1944599289995	1166.1944599289995	1166.1944599289995	1166.1944599289995	1166.1944599289995	1166.1944599289995	1166.1944599289995	1166.1944599289995	1166.1944599289995	1166.1944599289995	1166.1944599289995	1166.1944599289995	1166.1944599289995	1166.1944599289995	1166.1944599289995	1166.1944599289995	1166.1944599289995	1166.1944599289995	1166.1944599289995	1166.1944599289995	1166.1944599289995	1166.1944599289995	1166.1944599289995	1166.1944599289995	1166.1944599289995	1166.1944599289995
1166.1385850459947	1166.1385850459947	1166.1385850459947	1166.1385850459947	1166.1385850459947	1166.1385850459947	1166.1385850459947	1166.1385850459947	1166.1385850459947	1166.1385850459947	1166.1385850459947	1166.1385850459947	1166.1385850459947	1166.1385850459947	1166.1385850459947	1166.1385850459947	1166.1385850459947	1166.1385850459947	1166.1385850459947	1166.1385850459947	1166.1385850459947	1166.1385850459947	1166.1385850459947	1166.1385850459947	1166.1385850459947	1166.1385850459947	1166.1385850459947	1166.1385850459947	1166.1385850459947	1166.1385850459947
1166.1385850459947	1166.1385850459947	1166.1385850459947	1166.1385850459947	1166.1385850459947	1166.1385850459947	1166.1385850459947	1166.1385850459947	1166.1385850459947	1166.1385850459947	1166.1385850459947	1166.1385850459947	1166.1385850459947	1166.1385850459947	1166.1385850459947	1166.1385850459947	1166.1385850459947	1166.1385850459947	1166.1385850459947	1166.1385850459947	1166.1385850459947	1166.1385850459947	1166.1385850459947	1166.1385850459947	1166.1385850459947	1166.1385850459947	1166.1385850459947	1166.1385850459947	1166.1385850459947	1166.1385850459947
1166.1385850459947	1166.1385850459947	1166.1385850459947	1166.1385850459947	1166.1385850459947	1166.1385850459947	1166.1385850459947	1166.1385850459947	1166.1385850459947	1166.1385850459947	1166.1385850459947	1166.1385850459947	1166.1385850459947	1166.1385850459947	1166.1385850459947	1166.1385850459947	1166.1385850459947	1166.1385850459947	1166.1385850459947	1166.1385850459947	1166.1385850459947	1166.1385850459947	1166.1385850459947	1166.1385850459947	1166.1385850459947	1166.1385850459947	1166.1385850459947	1166.1385850459947	1166.1385850459947	1166.1385850459947
1166.1385850459947	1166.1385850459947	1166.1385850459947	1166.1385850459947	1166.1385850459947	1166.1385850459947	1166.1385850459947	1166.1385850459947	1166.1385850459947	1166.1385850459947	1166.1385850459947	1166.1385850459947	1166.1385850459947	1166.1385850459947	1166.1385850459947	1166.1385850459947	1166.1385850459947	1166.1385850459947	1166.1385850459947	1166.1385850459947	1166.1385850459947	1166.1385850459947	1166.1385850459947	1166.1385850459947	1166.1385850459947	1166.1385850459947	1166.1385850459947	1166.1385850459947	1166.1385850459947	1166.1385850459947
1166.1385850459947	1166.1385850459947	1166.1385850459947	1166.1385850459947	1166.1385850459947	1166.1385850459947	1166.1385850459947	1166.1385850459947	1166.1385850459947	1166.1385850459947	1166.1385850459947	1166.1385850459947	1166.1385850459947	1166.1385850459947	1166.1385850459947	1166.1385850459947	1166.1385850459947	1166.1385850459947	1166.1385850459947	1166.1385850459947	1166.1385850459947	1166.1385850459947	1166.1385850459947	1166.1385850459947	1166.1385850459947	1166.1385850459947	1166.1385850459947	1166.1385850459947	1166.1385850459947	1166.1385850459947
1166.1385850459947	1166.1385850459947	1166.1385850459947	1166.1385850459947	1166.1385850459947	1166.1385850459947	1166.1385850459947	1166.1385850459947	1166.1385850459947	1166.1385850459947	1166.1385850459947	1166.1385850459947	1166.1385850459947	1166.1385850459947	1166.1385850459947	1166.1385850459947	1166.1385850459947	1166.1385850459947	1166.1385850459947	1166.1385850459947	1166.1385850459947	1166.1385850459947	1166.1385850459947	1166.1385850459947	1166.1385850459947	1166.1385850459947	1166.1385850459947	1166.1385850459947	1166.1385850459947	1166.1385850459947
1166.1385850459947	1166.1385850459947	1166.1385850459947	1166.1385850459947	1166.1385850459947	1166.1385850459947	1166.1385850459947	1166.1385850459947	1166.1385850459947	1166.1385850459947	1166.1385850459947	1166.1385850459947	1166.1385850459947	1166.1385850459947	1166.1385850459947	1166.1385850459947	1166.1385850459947	1166.1385850459947	1166.1385850459947	1166.1385850459947	1166.1385850459947	1166.1385850459947	1166.1385850459947	1166.1385850459947	1166.1385850459947	1166.1385850459947	1166.1385850459947	1166.1385850459947	1166.1385850459947	1166.1385850459947
1166.1385850459947	1166.1385850459947	1166.1385850459947	1166.1385850459947	1166.1385850459947	1166.1385850459947	1166.1385850459947	1166.1385850459947	1166.1385850459947	1166.1385850459947	1166.1385850459947	1166.1385850459947	1166.1385850459947	1166.1385850459947	1166.1385850459947	1166.1385850459947	1166.1385850459947	1166.1385850459947	1166.1385850459947	1166.1385850459947	1166.1385850459947	1166.1385850459947	1166.1385850459947	1166.1385850459947	1166.1385850459947	1166.1385850459947	1166.1385850459947	1166.1385850459947	1166.1385850459947	1166.1385850459947
1166.1385850459947	1166.1385850459947	1166.1385850459947	1166.1385850459947	1166.1385850459947	1166.1385850459947	1166.1385850459947	1166.1385850459947	1166.1385850459947	1166.1385850459947	1166.1385850459947	1166.1385850459947	1166.1385850459947	1166.1385850459947	1166.1385850459947	1166.1385850459947	1166.1385850459947	1166.1385850459947	1166.1385850459947	1166.1385850459947	1166.1385850459947	1166.1385850459947	1166.1385850459947	1166.1385850459947	1166.1385850459947	1166.1385850459947	1166.1385850459947	1166.1385850459947	1166.1385850459947	1166.1385850459947
1166.1385850459947	1166.1385850459947	1166.1385850459947	1166.1385850459947	1166.1385850459947	1166.1385850459947	1166.1385850459947	1166.1385850459947	1166.1385850459947	1166.1385850459947	1166.1385850459947	1166.1385850459947	1166.1385850459947	1166.1385850459947	1166.1385850459947	1166.1385850459947	1166.1385850459947	1166.1385850459947	1166.1385850459947	1166.1385850459947	1166.1385850459947	1166.1385850459947	1166.1385850459947	1166.1385850459947	1166.1385850459947	1166.1385850459947	1166.1385850459947	1166.1385850459947	1166.1385850459947	1166.1385850459947
1166.1385850459947	1166.1385850459947	1166.1385850459947	1166.1385850459947	1166.1385850459947	1166.1385850459947	1166.1385850459947	1166.1385850459947	1166.1385850459947	1166.1385850459947	1166.1385850459947	1166.1385850459947	1166.1385850459947	1166.1385850459947	1166.1385850459947	1166.1385850459947	1166.1385850459947	1166.1385850459947	1166.1385850459947	1166.1385850459947	1166.1385850459947	1166.1385850459947	1166.1385850459947	1166.1385850459947	1166.1385850459947	1166.1385850459947	1166.1385850459947	1166.1385850459947	1166.1385850459947	1166.1385850459947
1166.1385850459947	1166.1385850459947	1166.1385850459947	1166.1385850459947	1166.1385850459947	1166.1385850459947	1166.1385850459947	1166.1385850459947	1166.1385850459947	1166.1385850459947	1166.1385850459947	1166.1385850459947	1166.1385850459947	1166.1385850459947	1166.1385850459947	1166.1385850459947	1166.1385850459947	1166.1385850459947	1166.1385850459947	1166.1385850459947	1166.1385850459947	1166.1385850459947	1166.1385850459947	1166.1385850459947	1166.1385850459947	1166.1385850459947	1166.1385850459947	1166.1385850459947	1166.1385850459947	1166.1385850459947
1166.1385850459947	1166.1385850459947	1166.1385850459947	1166.1385850459947	1166.1385850459947	1166.1385850459947	1166.1385850459947	1166.1385850459947	1166.1385850459947	1166.1385850459947	1166.1385850459947	1166.1385850459947	1166.1385850459947	1166.1385850459947	1166.1385850459947	1166.1385850459947	1166.1385850459947	1166.1385850459947	1166.1385850459947	1166.1385850459947	1166.1385850459947	1166.1385850459947	1166.1385850459947	1166.1385850459947	1166.1385850459947	1166.1385850459947	1166.1385850459947	1166.1385850459947	1166.1385850459947	1166.1385850459947
1166.1385850459947	1166.1385850459947	1166.1385850459947	1166.1385850459947	1166.1385850459947	1166.1385850459947	1166.1385850459947	1166.1385850459947	1166.1385850459947	1166.1385850459947	1166.1385850459947	1166.1385850459947	1166.1385850459947	1166.1385850459947	1166.1385850459947	1166.1385850459947	1166.1385850459947	1166.1385850459947	1166.1385850459947	1166.1385850459947	1166.1385850459947	1166.1385850459947	1166.1385850459947	1166.1385850459947	1166.1385850459947	1166.1385850459947	1166.1385850459947	1166.1385850459947	1166.1385850459947	1166.1385850459947
1166.1385850459947	1166.1385850459947	1166.1385850459947	1166.1385850459947	1166.1385850459947	1166.1385850459947	1166.1385850459947	1166.1385850459947	1166.1385850459947	1166.1385850459947	1166.1385850459947	1166.1385850459947	1166.1385850459947	1166.1385850459947	1166.1385850459947	1166.1385850459947	1166.1385850459947	1166.1385850459947	1166.1385850459947	1166.1385850459947	1166.1385850459947	1166.1385850459947	1166.1385850459947	1166.1385850459947	1166.1385850459947	1166.1385850459947	1166.1385850459947	1166.1385850459947	1166.1385850459947	1166.1385850459947
1166.1385850459947	1166.1385850459947	1166.1385850459947	1166.1385850459947	1166.1385850459947	1166.1385850459947	1166.1385850459947	1166.1385850459947	1166.1385850459947	1166.1385850459947	1166.1385850459947	1166.1385850459947	1166.1385850459947	1166.1385850459947	1166.1385850459947	1166.1385850459947	1166.1385850459947	1166.1385850459947	1166.1385850459947	1166.1385850459947	1166.1385850459947	1166.1385850459947	1166.1385850459947	1166.1385850459947	1166.1385850459947	1166.1385850459947	1166.1385850459947	1166.1385850459947	1166.1385850459947	1166.1385850459947
1166.1385850459947	1166.1385850459947	1166.1385850459947	1166.1385850459947	1166.1385850459947	1166.1385850459947	1166.1385850459947	1166.1385850459947	1166.1385850459947	1166.1385850459947	1166.1385850459947	1166.1385850459947	1166.1385850459947	1166.1385850459947	1166.1385850459947	1166.1385850459947	1166.1385850459947	1166.1385850459947	1166.1385850459947	1166.1385850459947	1166.1385850459947	1166.1385850459947	1166.1385850459947	1166.1385850459947	1166.1385850459947	1166.1385850459947	1166.1385850459947	1166.1385850459947	1166.1385850459947	1166.1385850459947
1166.1385850459947	1166.1385850459947	1166.1385850459947	1166.1385850459947	1166.1385850459947	1166.1385850459947	1166.1385850459947	1166.1385850459947	1166.1385850459947	1166.1385850459947	1166.1385850459947	1166.1385850459947	1166.1385850459947	1166.1385850459947	1166.1385850459947	1166.1385850459947	1166.1385850459947	1166.1385850459947	1166.1385850459947	1166.1385850459947	1166.1385850459947	1166.1385850459947	1166.1385850459947	1166.1385850459947	1166.1385850459947	1166.1385850459947	1166.1385850459947	1166.1385850459947	1166.1385850459947	1166.1385850459947
1166.1385850459947	1166.1385850459947	1166.1385850459947	1166.1385850459947	1166.1385850459947	1166.1385850459947	1166.1385850459947	1166.1385850459947	1166.1385850459947	1166.1385850459947	1166.1385850459947	1166.1385850459947	1166.1385850459947	1166.1385850459947	1166.1385850459947	1166.1385850459947	1166.1385850459947	1166.1385850459947	1166.1385850459947	1166.1385850459947	1166.1385850459947	1166.1385850459947	1166.1385850459947	1166.1385850459947	1166.1385850459947	1166.1385850459947	1166.1385850459947	1166.1385850459947	1166.1385850459947	1166.1385850459947
1166.1385850459947	1166.1385850459947	1166.1385850459947	1166.1385850459947	1166.1385850459947	1166.1385850459947	1166.1385850459947	1166.1385850459947	1166.1385850459947	1166.1385850459947	1166.1385850459947	1166.1385850459947	1166.1385850459947	1166.1385850459947	1166.1385850459947	1166.1385850459947	1166.1385850459947	1166.1385850459947	1166.1385850459947	1166.1385850459947	1166.1385850459947	1166.1385850459947	1166.1385850459947	1166.1385850459947	1166.1385850459947	1166.1385850459947	1166.1385850459947	1166.1385850459947	1166.1385850459947	1166.1385850459947
1166.1385850459947	1166.1385850459947	1166.1385850459947	1166.1385850459947	1166.1385850459947	1166.1385850459947	1166.1385850459947	1166.1385850459947	1166.1385850459947	1166.1385850459947	1166.1385850459947	1166.1385850459947	1166.1385850459947	1166.1385850459947	1166.1385850459947	1166.1385850459947	1166.1385850459947	1166.1385850459947	1166.1385850459947	1166.1385850459947	1166.1385850459947	1166.1385850459947	1166.1385850459947	1166.1385850459947	1166.1385850459947	1166.1385850459947	1166.1385850459947	1166.1385850459947	1166.1385850459947	1166.1385850459947
1166.1385850459947	1166.1385850459947	1166.1385850459947	1166.1385850459947	1166.1385850459947	1166.1385850459947	1166.1385850459947	1166.1385850459947	1166.1385850459947	1166.1385850459947	1166.1385850459947	1166.1385850459947	1166.1385850459947	1166.1385850459947	1166.1385850459947	1166.1385850459947	1166.1385850459947	1166.1385850459947	1166.1385850459947	1166.1385850459947	1166.1385850459947	1166.1385850459947	1166.1385850459947	1166.1385850459947	1166.1385850459947	1166.1385850459947	1166.1385850459947	1166.1385850459947	1166.1385850459947	1166.1385850459947
1166.1249252726902	1166.1249252726902	1166.1249252726902	1166.1249252726902	1166.1249252726902	1166.1249252726902	1166.1249252726902	1166.1249252726902	1166.1249252726902	1166.1249252726902	1166.1249252726902	1166.1249252726902	1166.1249252726902	1166.1249252726902	1166.1249252726902	1166.1249252726902	1166.1249252726902	1166.1249252726902	1166.1249252726902	1166.1249252726902	1166.1249252726902	1166.1249252726902	1166.1249252726902	1166.1249252726902	1166.1249252726902	1166.1249252726902	1166.1249252726902	1166.1249252726902	1166.1249252726902	1166.1249252726902
1166.1249252726902	1166.1249252726902	1166.1249252726902	1166.1249252726902	1166.1249252726902	1166.1249252726902	1166.1249252726902	1166.1249252726902	1166.1249252726902	1166.1249252726902	1166.1249252726902	1166.1249252726902	1166.1249252726902	1166.1249252726902	1166.1249252726902	1166.1249252726902	1166.1249252726902	1166.1249252726902	1166.1249252726902	1166.1249252726902	1166.1249252726902	1166.1249252726902	1166.1249252726902	1166.1249252726902	1166.1249252726902	1166.1249252726902	1166.1249252726902	1166.1249252726902	1166.1249252726902	1166.1249252726902
1166.1249252726902	1166.1249252726902	1166.1249252726902	1166.1249252726902	1166.1249252726902	1166.1249252726902	1166.1249252726902	1166.1249252726902	1166.1249252726902	1166.1249252726902	1166.1249252726902	1166.1249252726902	1166.1249252726902	1166.1249252726902	1166.1249252726902	1166.1249252726902	1166.1249252726902	1166.1249252726902	1166.1249252726902	1166.1249252726902	1166.1249252726902	1166.1249252726902	1166.1249252726902	1166.1249252726902	1166.1249252726902	1166.1249252726902	1166.1249252726902	1166.1249252726902	1166.1249252726902	1166.1249252726902
1166.1249252726902	1166.1249252726902	1166.1249252726902	1166.1249252726902	1166.1249252726902	1166.1249252726902	1166.1249252726902	1166.1249252726902	1166.1249252726902	1166.1249252726902	1166.1249252726902	1166.1249252726902	1166.1249252726902	1166.1249252726902	1166.1249252726902	1166.1249252726902	1166.1249252726902	1166.1249252726902	1166.1249252726902	1166.1249252726902	1166.1249252726902	1166.1249252726902	1166.1249252726902	1166.1249252726902	1166.1249252726902	1166.1249252726902	1166.1249252726902	1166.1249252726902	1166.1249252726902	1166.1249252726902
1166.1249252726902	1166.1249252726902	1166.1249252726902	1166.1249252726902	1166.1249252726902	1166.1249252726902	1166.1249252726902	1166.1249252726902	1166.1249252726902	1166.1249252726902	1166.1249252726902	1166.1249252726902	1166.1249252726902	1166.1249252726902	1166.1249252726902	1166.1249252726902	1166.1249252726902	1166.1249252726902	1166.1249252726902	1166.1249252726902	1166.1249252726902	1166.1249252726902	1166.1249252726902	1166.1249252726902	1166.1249252726902	1166.1249252726902	1166.1249252726902	1166.1249252726902	1166.1249252726902	1166.1249252726902
1166.1249252726902	1166.1249252726902	1166.1249252726902	1166.1249252726902	1166.1249252726902	1166.1249252726902	1166.1249252726902	1166.1249252726902	1166.1249252726902	1166.1249252726902	1166.1249252726902	1166.1249252726902	1166.1249252726902	1166.1249252726902	1166.1249252726902	1166.1249252726902	1166.1249252726902	1166.1249252726902	1166.1249252726902	1166.1249252726902	1166.1249252726902	1166.1249252726902	1166.1249252726902	1166.1249252726902	1166.1249252726902	1166.1249252726902	1166.1249252726902	1166.1249252726902	1166.1249252726902	1166.1249252726902
1166.1249252726902	1166.1249252726902	1166.1249252726902	1166.1249252726902	1166.1249252726902	1166.1249252726902	1166.1249252726902	1166.1249252726902	1166.1249252726902	1166.1249252726902	1166.1249252726902	1166.1249252726902	1166.1249252726902	1166.1249252726902	1166.1249252726902	1166.1249252726902	1166.1249252726902	1166.1249252726902	1166.1249252726902	1166.1249252726902	1166.1249252726902	1166.1249252726902	1166.1249252726902	1166.1249252726902	1166.1249252726902	1166.1249252726902	1166.1249252726902	1166.1249252726902	1166.1249252726902	1166.1249252726902
1166.1249252726902	1166.1249252726902	1166.1249252726902	1166.1249252726902	1166.1249252726902	1166.1249252726902	1166.1249252726902	1166.1249252726902	1166.1249252726902	1166.1249252726902	1166.1249252726902	1166.1249252726902	1166.1249252726902	1166.1249252726902	1166.1249252726902	1166.1249252726902	1166.1249252726902	1166.1249252726902	1166.1249252726902	1166.1249252726902	1166.1249252726902	1166.1249252726902	1166.1249252726902	1166.1249252726902	1166.1249252726902	1166.1249252726902	1166.1249252726902	1166.1249252726902	1166.1249252726902	1166.1249252726902
1166.1249252726902	1166.1249252726902	1166.1249252726902	1166.1249252726902	1166.1249252726902	1166.1249252726902	1166.1249252726902	1166.1249252726902	1166.1249252726902	1166.1249252726902	1166.1249252726902	1166.1249252726902	1166.1249252726902	1166.1249252726902	1166.1249252726902	1166.1249252726902	1166.1249252726902	1166.1249252726902	1166.1249252726902	1166.1249252726902	1166.1249252726902	1166.1249252726902	1166.1249252726902	1166.1249252726902	1166.1249252726902	1166.1249252726902	1166.1249252726902	1166.1249252726902	1166.1249252726902	1166.1249252726902
1166.1249252726902	1166.1249252726902	1166.1249252726902	1166.1249252726902	1166.1249252726902	1166.1249252726902	1166.1249252726902	1166.1249252726902	1166.1249252726902	1166.1249252726902	1166.1249252726902	1166.1249252726902	1166.1249252726902	1166.1249252726902	1166.1249252726902	1166.1249252726902	1166.1249252726902	1166.1249252726902	1166.1249252726902	1166.1249252726902	1166.1249252726902	1166.1249252726902	1166.1249252726902	1166.1249252726902	1166.1249252726902	1166.1249252726902	1166.1249252726902	1166.1249252726902	1166.1249252726902	1166.1249252726902
1166.1249252726902	1166.1249252726902	1166.1249252726902	1166.1249252726902	1166.1249252726902	1166.1249252726902	1166.1249252726902	1166.1249252726902	1166.1249252726902	1166.1249252726902	1166.1249252726902	1166.1249252726902	1166.1249252726902	1166.1249252726902	1166.1249252726902	1166.1249252726902	1166.1249252726902	1166.1249252726902	1166.1249252726902	1166.1249252726902	1166.1249252726902	1166.1249252726902	1166.1249252726902	1166.1249252726902	1166.1249252726902	1166.1249252726902	1166.1249252726902	1166.1249252726902	1166.1249252726902	1166.1249252726902
1166.1249252726902	1166.1249252726902	1166.1249252726902	1166.1249252726902	1166.1249252726902	1166.1249252726902	1166.1249252726902	1166.1249252726902	1166.1249252726902	1166.1249252726902	1166.1249252726902	1166.1249252726902	1166.1249252726902	1166.1249252726902	1166.1249252726902	1166.1249252726902	1166.1249252726902	1166.1249252726902	1166.1249252726902	1166.1249252726902	1166.1249252726902	1166.1249252726902	1166.1249252726902	1166.1249252726902	1166.1249252726902	1166.1249252726902	1166.1249252726902	1166.1249252726902	1166.1249252726902	1166.1249252726902
1166.1249252726902	1166.1249252726902	1166.1249252726902	1166.1249252726902	1166.1249252726902	1166.1249252726902	1166.1249252726902	1166.1249252726902	1166.1249252726902	1166.1249252726902	1166.1249252726902	1166.1249252726902	1166.1249252726902	1166.1249252726902	1166.1249252726902	1166.1249252726902	1166.1249252726902	1166.1249252726902	1166.1249252726902	1166.1249252726902	1166.1249252726902	1166.1249252726902	1166.1249252726902	1166.1249252726902	1166.1249252726902	1166.1249252726902	1166.1249252726902	1166.1249252726902	1166.1249252726902	1166.1249252726902
1166.0790950334824	1166.0790950334824	1166.0790950334824	1166.0790950334824	1166.0790950334824	1166.0790950334824	1166.0790950334824	1166.0790950334824	1166.0790950334824	1166.0790950334824	1166.0790950334824	1166.0790950334824	1166.0790950334824	1166.0790950334824	1166.0790950334824	1166.0790950334824	1166.0790950334824	1166.0790950334824	1166.0790950334824	1166.0790950334824	1166.0790950334824	1166.0790950334824	1166.0790950334824	1166.0790950334824	1166.0790950334824	1166.0790950334824	1166.0790950334824	1166.0790950334824	1166.0790950334824	1166.0790950334824
1166.0790950334824	1166.0790950334824	1166.0790950334824	1166.0790950334824	1166.0790950334824	1166.0790950334824	1166.0790950334824	1166.0790950334824	1166.0790950334824	1166.0790950334824	1166.0790950334824	1166.0790950334824	1166.0790950334824	1166.0790950334824	1166.0790950334824	1166.0790950334824	1166.0790950334824	1166.0790950334824	1166.0790950334824	1166.0790950334824	1166.0790950334824	1166.0790950334824	1166.0790950334824	1166.0790950334824	1166.0790950334824	1166.0790950334824	1166.0790950334824	1166.0790950334824	1166.0790950334824	1166.0790950334824
1166.0790950334824	1166.0790950334824	1166.0790950334824	1166.0790950334824	1166.0790950334824	1166.0790950334824	1166.0790950334824	1166.0790950334824	1166.0790950334824	1166.0790950334824	1166.0790950334824	1166.0790950334824	1166.0790950334824	1166.0790950334824	1166.0790950334824	1166.0790950334824	1166.0790950334824	1166.0790950334824	1166.0790950334824	1166.0790950334824	1166.0790950334824	1166.0790950334824	1166.0790950334824	1166.0790950334824	1166.0790950334824	1166.0790950334824	1166.0790950334824	1166.0790950334824	1166.0790950334824	1166.0790950334824
1166.0504760633387	1166.0504760633387	1166.0504760633387	1166.0504760633387	1166.0504760633387	1166.0504760633387	1166.0504760633387	1166.0504760633387	1166.0504760633387	1166.0504760633387	1166.0504760633387	1166.0504760633387	1166.0504760633387	1166.0504760633387	1166.0504760633387	1166.0504760633387	1166.0504760633387	1166.0504760633387	1166.0504760633387	1166.0504760633387	1166.0504760633387	1166.0504760633387	1166.0504760633387	1166.0504760633387	1166.0504760633387	1166.0504760633387	1166.0504760633387	1166.0504760633387	1166.0504760633387	1166.0504760633387
1166.0504760633387	1166.0504760633387	1166.0504760633387	1166.0504760633387	1166.0504760633387	1166.0504760633387	1166.0504760633387	1166.0504760633387	1166.0504760633387	1166.0504760633387	1166.0504760633387	1166.0504760633387	1166.0504760633387	1166.0504760633387	1166.0504760633387	1166.0504760633387	1166.0504760633387	1166.0504760633387	1166.0504760633387	1166.0504760633387	1166.0504760633387	1166.0504760633387	1166.0504760633387	1166.0504760633387	1166.0504760633387	1166.0504760633387	1166.0504760633387	1166.0504760633387	1166.0504760633387	1166.0504760633387
1166.0504760633387	1166.0504760633387	1166.0504760633387	1166.0504760633387	1166.0504760633387	1166.0504760633387	1166.0504760633387	1166.0504760633387	1166.0504760633387	1166.0504760633387	1166.0504760633387	1166.0504760633387	1166.0504760633387	1166.0504760633387	1166.0504760633387	1166.0504760633387	1166.0504760633387	1166.0504760633387	1166.0504760633387	1166.0504760633387	1166.0504760633387	1166.0504760633387	1166.0504760633387	1166.0504760633387	1166.0504760633387	1166.0504760633387	1166.0504760633387	1166.0504760633387	1166.0504760633387	1166.0504760633387
1166.0504760633387	1166.0504760633387	1166.0504760633387	1166.0504760633387	1166.0504760633387	1166.0504760633387	1166.0504760633387	1166.0504760633387	1166.0504760633387	1166.0504760633387	1166.0504760633387	1166.0504760633387	1166.0504760633387	1166.0504760633387	1166.0504760633387	1166.0504760633387	1166.0504760633387	1166.0504760633387	1166.0504760633387	1166.0504760633387	1166.0504760633387	1166.0504760633387	1166.0504760633387	1166.0504760633387	1166.0504760633387	1166.0504760633387	1166.0504760633387	1166.0504760633387	1166.0504760633387	1166.0504760633387
1166.0504760633387	1166.0504760633387	1166.0504760633387	1166.0504760633387	1166.0504760633387	1166.0504760633387	1166.0504760633387	1166.0504760633387	1166.0504760633387	1166.0504760633387	1166.0504760633387	1166.0504760633387	1166.0504760633387	1166.0504760633387	1166.0504760633387	1166.0504760633387	1166.0504760633387	1166.0504760633387	1166.0504760633387	1166.0504760633387	1166.0504760633387	1166.0504760633387	1166.0504760633387	1166.0504760633387	1166.0504760633387	1166.0504760633387	1166.0504760633387	1166.0504760633387	1166.0504760633387	1166.0504760633387
1166.0504760633387	1166.0504760633387	1166.0504760633387	1166.0504760633387	1166.0504760633387	1166.0504760633387	1166.0504760633387	1166.0504760633387	1166.0504760633387	1166.0504760633387	1166.0504760633387	1166.0504760633387	1166.0504760633387	1166.0504760633387	1166.0504760633387	1166.0504760633387	1166.0504760633387	1166.0504760633387	1166.0504760633387	1166.0504760633387	1166.0504760633387	1166.0504760633387	1166.0504760633387	1166.0504760633387	1166.0504760633387	1166.0504760633387	1166.0504760633387	1166.0504760633387	1166.0504760633387	1166.0504760633387
1166.0504760633387	1166.0504760633387	1166.0504760633387	1166.0504760633387	1166.0504760633387	1166.0504760633387	1166.0504760633387	1166.0504760633387	1166.0504760633387	1166.0504760633387	1166.0504760633387	1166.0504760633387	1166.0504760633387	1166.0504760633387	1166.0504760633387	1166.0504760633387	1166.0504760633387	1166.0504760633387	1166.0504760633387	1166.0504760633387	1166.0504760633387	1166.0504760633387	1166.0504760633387	1166.0504760633387	1166.0504760633387	1166.0504760633387	1166.0504760633387	1166.0504760633387	1166.0504760633387	1166.0504760633387
1166.0504760633387	1166.0504760633387	1166.0504760633387	1166.0504760633387	1166.0504760633387	1166.0504760633387	1166.0504760633387	1166.0504760633387	1166.0504760633387	1166.0504760633387	1166.0504760633387	1166.0504760633387	1166.0504760633387	1166.0504760633387	1166.0504760633387	1166.0504760633387	1166.0504760633387	1166.0504760633387	1166.0504760633387	1166.0504760633387	1166.0504760633387	1166.0504760633387	1166.0504760633387	1166.0504760633387	1166.0504760633387	1166.0504760633387	1166.0504760633387	1166.0504760633387	1166.0504760633387	1166.0504760633387
1166.0504760633387	1166.0504760633387	1166.0504760633387	1166.0504760633387	1166.0504760633387	1166.0504760633387	1166.0504760633387	1166.0504760633387	1166.0504760633387	1166.0504760633387	1166.0504760633387	1166.0504760633387	1166.0504760633387	1166.0504760633387	1166.0504760633387	1166.0504760633387	1166.0504760633387	1166.0504760633387	1166.0504760633387	1166.0504760633387	1166.0504760633387	1166.0504760633387	1166.0504760633387	1166.0504760633387	1166.0504760633387	1166.0504760633387	1166.0504760633387	1166.0504760633387	1166.0504760633387	1166.0504760633387
1166.0504760633387	1166.0504760633387	1166.0504760633387	1166.0504760633387	1166.0504760633387	1166.0504760633387	1166.0504760633387	1166.0504760633387	1166.0504760633387	1166.0504760633387	1166.0504760633387	1166.0504760633387	1166.0504760633387	1166.0504760633387	1166.0504760633387	1166.0504760633387	1166.0504760633387	1166.0504760633387	1166.0504760633387	1166.0504760633387	1166.0504760633387	1166.0504760633387	1166.0504760633387	1166.0504760633387	1166.0504760633387	1166.0504760633387	1166.0504760633387	1166.0504760633387	1166.0504760633387	1166.0504760633387
1166.0504760633387	1166.0504760633387	1166.0504760633387	1166.0504760633387	1166.0504760633387	1166.0504760633387	1166.0504760633387	1166.0504760633387	1166.0504760633387	1166.0504760633387	1166.0504760633387	1166.0504760633387	1166.0504760633387	1166.0504760633387	1166.0504760633387	1166.0504760633387	1166.0504760633387	1166.0504760633387	1166.0504760633387	1166.0504760633387	1166.0504760633387	1166.0504760633387	1166.0504760633387	1166.0504760633387	1166.0504760633387	1166.0504760633387	1166.0504760633387	1166.0504760633387	1166.0504760633387	1166.0504760633387
1166.0504760633387	1166.0504760633387	1166.0504760633387	1166.0504760633387	1166.0504760633387	1166.0504760633387	1166.0504760633387	1166.0504760633387	1166.0504760633387	1166.0504760633387	1166.0504760633387	1166.0504760633387	1166.0504760633387	1166.0504760633387	1166.0504760633387	1166.0504760633387	1166.0504760633387	1166.0504760633387	1166.0504760633387	1166.0504760633387	1166.0504760633387	1166.0504760633387	1166.0504760633387	1166.0504760633387	1166.0504760633387	1166.0504760633387	1166.0504760633387	1166.0504760633387	1166.0504760633387	1166.0504760633387
1166.0476083560504	1166.0476083560504	1166.0476083560504	1166.0476083560504	1166.0476083560504	1166.0476083560504	1166.0476083560504	1166.0476083560504	1166.0476083560504	1166.0476083560504	1166.0476083560504	1166.0476083560504	1166.0476083560504	1166.0476083560504	1166.0476083560504	1166.0476083560504	1166.0476083560504	1166.0476083560504	1166.0476083560504	1166.0476083560504	1166.0476083560504	1166.0476083560504	1166.0476083560504	1166.0476083560504	1166.0476083560504	1166.0476083560504	1166.0476083560504	1166.0476083560504	1166.0476083560504	1166.0476083560504
1166.0476083560504	1166.0476083560504	1166.0476083560504	1166.0476083560504	1166.0476083560504	1166.0476083560504	1166.0476083560504	1166.0476083560504	1166.0476083560504	1166.0476083560504	1166.0476083560504	1166.0476083560504	1166.0476083560504	1166.0476083560504	1166.0476083560504	1166.0476083560504	1166.0476083560504	1166.0476083560504	1166.0476083560504	1166.0476083560504	1166.0476083560504	1166.0476083560504	1166.0476083560504	1166.0476083560504	1166.0476083560504	1166.0476083560504	1166.0476083560504	1166.0476083560504	1166.0476083560504	1166.0476083560504
1166.0476083560504	1166.0476083560504	1166.0476083560504	1166.0476083560504	1166.0476083560504	1166.0476083560504	1166.0476083560504	1166.0476083560504	1166.0476083560504	1166.0476083560504	1166.0476083560504	1166.0476083560504	1166.0476083560504	1166.0476083560504	1166.0476083560504	1166.0476083560504	1166.0476083560504	1166.0476083560504	1166.0476083560504	1166.0476083560504	1166.0476083560504	1166.0476083560504	1166.0476083560504	1166.0476083560504	1166.0476083560504	1166.0476083560504	1166.0476083560504	1166.0476083560504	1166.0476083560504	1166.0476083560504
1166.0476083560504	1166.0476083560504	1166.0476083560504	1166.0476083560504	1166.0476083560504	1166.0476083560504	1166.0476083560504	1166.0476083560504	1166.0476083560504	1166.0476083560504	1166.0476083560504	1166.0476083560504	1166.0476083560504	1166.0476083560504	1166.0476083560504	1166.0476083560504	1166.0476083560504	1166.0476083560504	1166.0476083560504	1166.0476083560504	1166.0476083560504	1166.0476083560504	1166.0476083560504	1166.0476083560504	1166.0476083560504	1166.0476083560504	1166.0476083560504	1166.0476083560504	1166.0476083560504	1166.0476083560504
1166.0476083560504	1166.0476083560504	1166.0476083560504	1166.0476083560504	1166.0476083560504	1166.0476083560504	1166.0476083560504	1166.0476083560504	1166.0476083560504	1166.0476083560504	1166.0476083560504	1166.0476083560504	1166.0476083560504	1166.0476083560504	1166.0476083560504	1166.0476083560504	1166.0476083560504	1166.0476083560504	1166.0476083560504	1166.0476083560504	1166.0476083560504	1166.0476083560504	1166.0476083560504	1166.0476083560504	1166.0476083560504	1166.0476083560504	1166.0476083560504	1166.0476083560504	1166.0476083560504	1166.0476083560504
1166.0476083560504	1166.0476083560504	1166.0476083560504	1166.0476083560504	1166.0476083560504	1166.0476083560504	1166.0476083560504	1166.0476083560504	1166.0476083560504	1166.0476083560504	1166.0476083560504	1166.0476083560504	1166.0476083560504	1166.0476083560504	1166.0476083560504	1166.0476083560504	1166.0476083560504	1166.0476083560504	1166.0476083560504	1166.0476083560504	1166.0476083560504	1166.0476083560504	1166.0476083560504	1166.0476083560504	1166.0476083560504	1166.0476083560504	1166.0476083560504	1166.0476083560504	1166.0476083560504	1166.0476083560504
1166.0476083560504	1166.0476083560504	1166.0476083560504	1166.0476083560504	1166.0476083560504	1166.0476083560504	1166.0476083560504	1166.0476083560504	1166.0476083560504	1166.0476083560504	1166.0476083560504	1166.0476083560504	1166.0476083560504	1166.0476083560504	1166.0476083560504	1166.0476083560504	1166.0476083560504	1166.0476083560504	1166.0476083560504	1166.0476083560504	1166.0476083560504	1166.0476083560504	1166.0476083560504	1166.0476083560504	1166.0476083560504	1166.0476083560504	1166.0476083560504	1166.0476083560504	1166.0476083560504	1166.0476083560504
1166.0476083560504	1166.0476083560504	1166.0476083560504	1166.0476083560504	1166.0476083560504	1166.0476083560504	1166.0476083560504	1166.0476083560504	1166.0476083560504	1166.0476083560504	1166.0476083560504	1166.0476083560504	1166.0476083560504	1166.0476083560504	1166.0476083560504	1166.0476083560504	1166.0476083560504	1166.0476083560504	1166.0476083560504	1166.0476083560504	1166.0476083560504	1166.0476083560504	1166.0476083560504	1166.0476083560504	1166.0476083560504	1166.0476083560504	1166.0476083560504	1166.0476083560504	1166.0476083560504	1166.0476083560504
1166.0476083560504	1166.0476083560504	1166.0476083560504	1166.0476083560504	1166.0476083560504	1166.0476083560504	1166.0476083560504	1166.0476083560504	1166.0476083560504	1166.0476083560504	1166.0476083560504	1166.0476083560504	1166.0476083560504	1166.0476083560504	1166.0476083560504	1166.0476083560504	1166.0476083560504	1166.0476083560504	1166.0476083560504	1166.0476083560504	1166.0476083560504	1166.0476083560504	1166.0476083560504	1166.0476083560504	1166.0476083560504	1166.0476083560504	1166.0476083560504	1166.0476083560504	1166.0476083560504	1166.0476083560504
1166.0244472298082	1166.0244472298082	1166.0244472298082	1166.0244472298082	1166.0244472298082	1166.0244472298082	1166.0244472298082	1166.0244472298082	1166.0244472298082	1166.0244472298082	1166.0244472298082	1166.0244472298082	1166.0244472298082	1166.0244472298082	1166.0244472298082	1166.0244472298082	1166.0244472298082	1166.0244472298082	1166.0244472298082	1166.0244472298082	1166.0244472298082	1166.0244472298082	1166.0244472298082	1166.0244472298082	1166.0244472298082	1166.0244472298082	1166.0244472298082	1166.0244472298082	1166.0244472298082	1166.0244472298082
1166.0244472298082	1166.0244472298082	1166.0244472298082	1166.0244472298082	1166.0244472298082	1166.0244472298082	1166.0244472298082	1166.0244472298082	1166.0244472298082	1166.0244472298082	1166.0244472298082	1166.0244472298082	1166.0244472298082	1166.0244472298082	1166.0244472298082	1166.0244472298082	1166.0244472298082	1166.0244472298082	1166.0244472298082	1166.0244472298082	1166.0244472298082	1166.0244472298082	1166.0244472298082	1166.0244472298082	1166.0244472298082	1166.0244472298082	1166.0244472298082	1166.0244472298082	1166.0244472298082	1166.0244472298082
1166.0244472298082	1166.0244472298082	1166.0244472298082	1166.0244472298082	1166.0244472298082	1166.0244472298082	1166.0244472298082	1166.0244472298082	1166.0244472298082	1166.0244472298082	1166.0244472298082	1166.0244472298082	1166.0244472298082	1166.0244472298082	1166.0244472298082	1166.0244472298082	1166.0244472298082	1166.0244472298082	1166.0244472298082	1166.0244472298082	1166.0244472298082	1166.0244472298082	1166.0244472298082	1166.0244472298082	1166.0244472298082	1166.0244472298082	1166.0244472298082	1166.0244472298082	1166.0244472298082	1166.0244472298082
1166.0244472298082	1166.0244472298082	1166.0244472298082	1166.0244472298082	1166.0244472298082	1166.0244472298082	1166.0244472298082	1166.0244472298082	1166.0244472298082	1166.0244472298082	1166.0244472298082	1166.0244472298082	1166.0244472298082	1166.0244472298082	1166.0244472298082	1166.0244472298082	1166.0244472298082	1166.0244472298082	1166.0244472298082	1166.0244472298082	1166.0244472298082	1166.0244472298082	1166.0244472298082	1166.0244472298082	1166.0244472298082	1166.0244472298082	1166.0244472298082	1166.0244472298082	1166.0244472298082	1166.0244472298082
1166.0244472298082	1166.0244472298082	1166.0244472298082	1166.0244472298082	1166.0244472298082	1166.0244472298082	1166.0244472298082	1166.0244472298082	1166.0244472298082	1166.0244472298082	1166.0244472298082	1166.0244472298082	1166.0244472298082	1166.0244472298082	1166.0244472298082	1166.0244472298082	1166.0244472298082	1166.0244472298082	1166.0244472298082	1166.0244472298082	1166.0244472298082	1166.0244472298082	1166.0244472298082	1166.0244472298082	1166.0244472298082	1166.0244472298082	1166.0244472298082	1166.0244472298082	1166.0244472298082	1166.0244472298082
1166.0244472298082	1166.0244472298082	1166.0244472298082	1166.0244472298082	1166.0244472298082	1166.0244472298082	1166.0244472298082	1166.0244472298082	1166.0244472298082	1166.0244472298082	1166.0244472298082	1166.0244472298082	1166.0244472298082	1166.0244472298082	1166.0244472298082	1166.0244472298082	1166.0244472298082	1166.0244472298082	1166.0244472298082	1166.0244472298082	1166.0244472298082	1166.0244472298082	1166.0244472298082	1166.0244472298082	1166.0244472298082	1166.0244472298082	1166.0244472298082	1166.0244472298082	1166.0244472298082	1166.0244472298082
1166.0244472298082	1166.0244472298082	1166.0244472298082	1166.0244472298082	1166.0244472298082	1166.0244472298082	1166.0244472298082	1166.0244472298082	1166.0244472298082	1166.0244472298082	1166.0244472298082	1166.0244472298082	1166.0244472298082	1166.0244472298082	1166.0244472298082	1166.0244472298082	1166.0244472298082	1166.0244472298082	1166.0244472298082	1166.0244472298082	1166.0244472298082	1166.0244472298082	1166.0244472298082	1166.0244472298082	1166.0244472298082	1166.0244472298082	1166.0244472298082	1166.0244472298082	1166.0244472298082	1166.0244472298082
1166.0244472298082	1166.0244472298082	1166.0244472298082	1166.0244472298082	1166.0244472298082	1166.0244472298082	1166.0244472298082	1166.0244472298082	1166.0244472298082	1166.0244472298082	1166.0244472298082	1166.0244472298082	1166.0244472298082	1166.0244472298082	1166.0244472298082	1166.0244472298082	1166.0244472298082	1166.0244472298082	1166.0244472298082	1166.0244472298082	1166.0244472298082	1166.0244472298082	1166.0244472298082	1166.0244472298082	1166.0244472298082	1166.0244472298082	1166.0244472298082	1166.0244472298082	1166.0244472298082	1166.0244472298082
1166.0244472298082	1166.0244472298082	1166.0244472298082	1166.0244472298082	1166.0244472298082	1166.0244472298082	1166.0244472298082	1166.0244472298082	1166.0244472298082	1166.0244472298082	1166.0244472298082	1166.0244472298082	1166.0244472298082	1166.0244472298082	1166.0244472298082	1166.0244472298082	1166.0244472298082	1166.0244472298082	1166.0244472298082	1166.0244472298082	1166.0244472298082	1166.0244472298082	1166.0244472298082	1166.0244472298082	1166.0244472298082	1166.0244472298082	1166.0244472298082	1166.0244472298082	1166.0244472298082	1166.0244472298082
1166.0244472298082	1166.0244472298082	1166.0244472298082	1166.0244472298082	1166.0244472298082	1166.0244472298082	1166.0244472298082	1166.0244472298082	1166.0244472298082	1166.0244472298082	1166.0244472298082	1166.0244472298082	1166.0244472298082	1166.0244472298082	1166.0244472298082	1166.0244472298082	1166.0244472298082	1166.0244472298082	1166.0244472298082	1166.0244472298082	1166.0244472298082	1166.0244472298082	1166.0244472298082	1166.0244472298082	1166.0244472298082	1166.0244472298082	1166.0244472298082	1166.0244472298082	1166.0244472298082	1166.0244472298082
1166.0244472298082	1166.0244472298082	1166.0244472298082	1166.0244472298082	1166.0244472298082	1166.0244472298082	1166.0244472298082	1166.0244472298082	1166.0244472298082	1166.0244472298082	1166.0244472298082	1166.0244472298082	1166.0244472298082	1166.0244472298082	1166.0244472298082	1166.0244472298082	1166.0244472298082	1166.0244472298082	1166.0244472298082	1166.0244472298082	1166.0244472298082	1166.0244472298082	1166.0244472298082	1166.0244472298082	1166.0244472298082	1166.0244472298082	1166.0244472298082	1166.0244472298082	1166.0244472298082	1166.0244472298082
1166.0244472298082	1166.0244472298082	1166.0244472298082	1166.0244472298082	1166.0244472298082	1166.0244472298082	1166.0244472298082	1166.0244472298082	1166.0244472298082	1166.0244472298082	1166.0244472298082	1166.0244472298082	1166.0244472298082	1166.0244472298082	1166.0244472298082	1166.0244472298082	1166.0244472298082	1166.0244472298082	1166.0244472298082	1166.0244472298082	1166.0244472298082	1166.0244472298082	1166.0244472298082	1166.0244472298082	1166.0244472298082	1166.0244472298082	1166.0244472298082	1166.0244472298082	1166.0244472298082	1166.0244472298082
1166.0244472298082	1166.0244472298082	1166.0244472298082	1166.0244472298082	1166.0244472298082	1166.0244472298082	1166.0244472298082	1166.0244472298082	1166.0244472298082	1166.0244472298082	1166.0244472298082	1166.0244472298082	1166.0244472298082	1166.0244472298082	1166.0244472298082	1166.0244472298082	1166.0244472298082	1166.0244472298082	1166.0244472298082	1166.0244472298082	1166.0244472298082	1166.0244472298082	1166.0244472298082	1166.0244472298082	1166.0244472298082	1166.0244472298082	1166.0244472298082	1166.0244472298082	1166.0244472298082	1166.0244472298082
1166.0244472298082	1166.0244472298082	1166.0244472298082	1166.0244472298082	1166.0244472298082	1166.0244472298082	1166.0244472298082	1166.0244472298082	1166.0244472298082	1166.0244472298082	1166.0244472298082	1166.0244472298082	1166.0244472298082	1166.0244472298082	1166.0244472298082	1166.0244472298082	1166.0244472298082	1166.0244472298082	1166.0244472298082	1166.0244472298082	1166.0244472298082	1166.0244472298082	1166.0244472298082	1166.0244472298082	1166.0244472298082	1166.0244472298082	1166.0244472298082	1166.0244472298082	1166.0244472298082	1166.0244472298082
1166.0244472298082	1166.0244472298082	1166.0244472298082	1166.0244472298082	1166.0244472298082	1166.0244472298082	1166.0244472298082	1166.0244472298082	1166.0244472298082	1166.0244472298082	1166.0244472298082	1166.0244472298082	1166.0244472298082	1166.0244472298082	1166.0244472298082	1166.0244472298082	1166.0244472298082	1166.0244472298082	1166.0244472298082	1166.0244472298082	1166.0244472298082	1166.0244472298082	1166.0244472298082	1166.0244472298082	1166.0244472298082	1166.0244472298082	1166.0244472298082	1166.0244472298082	1166.0244472298082	1166.0244472298082
1166.0244472298082	1166.0244472298082	1166.0244472298082	1166.0244472298082	1166.0244472298082	1166.0244472298082	1166.0244472298082	1166.0244472298082	1166.0244472298082	1166.0244472298082	1166.0244472298082	1166.0244472298082	1166.0244472298082	1166.0244472298082	1166.0244472298082	1166.0244472298082	1166.0244472298082	1166.0244472298082	1166.0244472298082	1166.0244472298082	1166.0244472298082	1166.0244472298082	1166.0244472298082	1166.0244472298082	1166.0244472298082	1166.0244472298082	1166.0244472298082	1166.0244472298082	1166.0244472298082	1166.0244472298082
1166.0244472298082	1166.0244472298082	1166.0244472298082	1166.0244472298082	1166.0244472298082	1166.0244472298082	1166.0244472298082	1166.0244472298082	1166.0244472298082	1166.0244472298082	1166.0244472298082	1166.0244472298082	1166.0244472298082	1166.0244472298082	1166.0244472298082	1166.0244472298082	1166.0244472298082	1166.0244472298082	1166.0244472298082	1166.0244472298082	1166.0244472298082	1166.0244472298082	1166.0244472298082	1166.0244472298082	1166.0244472298082	1166.0244472298082	1166.0244472298082	1166.0244472298082	1166.0244472298082	1166.0244472298082
1166.0166216500152	1166.0166216500152	1166.0166216500152	1166.0166216500152	1166.0166216500152	1166.0166216500152	1166.0166216500152	1166.0166216500152	1166.0166216500152	1166.0166216500152	1166.0166216500152	1166.0166216500152	1166.0166216500152	1166.0166216500152	1166.0166216500152	1166.0166216500152	1166.0166216500152	1166.0166216500152	1166.0166216500152	1166.0166216500152	1166.0166216500152	1166.0166216500152	1166.0166216500152	1166.0166216500152	1166.0166216500152	1166.0166216500152	1166.0166216500152	1166.0166216500152	1166.0166216500152	1166.0166216500152
1166.0153497952028	1166.0153497952028	1166.0153497952028	1166.0153497952028	1166.0153497952028	1166.0153497952028	1166.0153497952028	1166.0153497952028	1166.0153497952028	1166.0153497952028	1166.0153497952028	1166.0153497952028	1166.0153497952028	1166.0153497952028	1166.0153497952028	1166.0153497952028	1166.0153497952028	1166.0153497952028	1166.0153497952028	1166.0153497952028	1166.0153497952028	1166.0153497952028	1166.0153497952028	1166.0153497952028	1166.0153497952028	1166.0153497952028	1166.0153497952028	1166.0153497952028	1166.0153497952028	1166.0153497952028
1166.0086775681393	1166.0086775681393	1166.0086775681393	1166.0086775681393	1166.0086775681393	1166.0086775681393	1166.0086775681393	1166.0086775681393	1166.0086775681393	1166.0086775681393	1166.0086775681393	1166.0086775681393	1166.0086775681393	1166.0086775681393	1166.0086775681393	1166.0086775681393	1166.0086775681393	1166.0086775681393	1166.0086775681393	1166.0086775681393	1166.0086775681393	1166.0086775681393	1166.0086775681393	1166.0086775681393	1166.0086775681393	1166.0086775681393	1166.0086775681393	1166.0086775681393	1166.0086775681393	1166.0086775681393
1166.0086775681393	1166.0086775681393	1166.0086775681393	1166.0086775681393	1166.0086775681393	1166.0086775681393	1166.0086775681393	1166.0086775681393	1166.0086775681393	1166.0086775681393	1166.0086775681393	1166.0086775681393	1166.0086775681393	1166.0086775681393	1166.0086775681393	1166.0086775681393	1166.0086775681393	1166.0086775681393	1166.0086775681393	1166.0086775681393	1166.0086775681393	1166.0086775681393	1166.0086775681393	1166.0086775681393	1166.0086775681393	1166.0086775681393	1166.0086775681393	1166.0086775681393	1166.0086775681393	1166.0086775681393
1166.0086775681393	1166.0086775681393	1166.0086775681393	1166.0086775681393	1166.0086775681393	1166.0086775681393	1166.0086775681393	1166.0086775681393	1166.0086775681393	1166.0086775681393	1166.0086775681393	1166.0086775681393	1166.0086775681393	1166.0086775681393	1166.0086775681393	1166.0086775681393	1166.0086775681393	1166.0086775681393	1166.0086775681393	1166.0086775681393	1166.0086775681393	1166.0086775681393	1166.0086775681393	1166.0086775681393	1166.0086775681393	1166.0086775681393	1166.0086775681393	1166.0086775681393	1166.0086775681393	1166.0086775681393
1166.0086775681393	1166.0086775681393	1166.0086775681393	1166.0086775681393	1166.0086775681393	1166.0086775681393	1166.0086775681393	1166.0086775681393	1166.0086775681393	1166.0086775681393	1166.0086775681393	1166.0086775681393	1166.0086775681393	1166.0086775681393	1166.0086775681393	1166.0086775681393	1166.0086775681393	1166.0086775681393	1166.0086775681393	1166.0086775681393	1166.0086775681393	1166.0086775681393	1166.0086775681393	1166.0086775681393	1166.0086775681393	1166.0086775681393	1166.0086775681393	1166.0086775681393	1166.0086775681393	1166.0086775681393
1166.0060679361443	1166.0060679361443	1166.0060679361443	1166.0060679361443	1166.0060679361443	1166.0060679361443	1166.0060679361443	1166.0060679361443	1166.0060679361443	1166.0060679361443	1166.0060679361443	1166.0060679361443	1166.0060679361443	1166.0060679361443	1166.0060679361443	1166.0060679361443	1166.0060679361443	1166.0060679361443	1166.0060679361443	1166.0060679361443	1166.0060679361443	1166.0060679361443	1166.0060679361443	1166.0060679361443	1166.0060679361443	1166.0060679361443	1166.0060679361443	1166.0060679361443	1166.0060679361443	1166.0060679361443
1166.0060679361443	1166.0060679361443	1166.0060679361443	1166.0060679361443	1166.0060679361443	1166.0060679361443	1166.0060679361443	1166.0060679361443	1166.0060679361443	1166.0060679361443	1166.0060679361443	1166.0060679361443	1166.0060679361443	1166.0060679361443	1166.0060679361443	1166.0060679361443	1166.0060679361443	1166.0060679361443	1166.0060679361443	1166.0060679361443	1166.0060679361443	1166.0060679361443	1166.0060679361443	1166.0060679361443	1166.0060679361443	1166.0060679361443	1166.0060679361443	1166.0060679361443	1166.0060679361443	1166.0060679361443
1166.0060679361443	1166.0060679361443	1166.0060679361443	1166.0060679361443	1166.0060679361443	1166.0060679361443	1166.0060679361443	1166.0060679361443	1166.0060679361443	1166.0060679361443	1166.0060679361443	1166.0060679361443	1166.0060679361443	1166.0060679361443	1166.0060679361443	1166.0060679361443	1166.0060679361443	1166.0060679361443	1166.0060679361443	1166.0060679361443	1166.0060679361443	1166.0060679361443	1166.0060679361443	1166.0060679361443	1166.0060679361443	1166.0060679361443	1166.0060679361443	1166.0060679361443	1166.0060679361443	1166.0060679361443
1166.0060679361443	1166.0060679361443	1166.0060679361443	1166.0060679361443	1166.0060679361443	1166.0060679361443	1166.0060679361443	1166.0060679361443	1166.0060679361443	1166.0060679361443	1166.0060679361443	1166.0060679361443	1166.0060679361443	1166.0060679361443	1166.0060679361443	1166.0060679361443	1166.0060679361443	1166.0060679361443	1166.0060679361443	1166.0060679361443	1166.0060679361443	1166.0060679361443	1166.0060679361443	1166.0060679361443	1166.0060679361443	1166.0060679361443	1166.0060679361443	1166.0060679361443	1166.0060679361443	1166.0060679361443
1166.0060679361443	1166.0060679361443	1166.0060679361443	1166.0060679361443	1166.0060679361443	1166.0060679361443	1166.0060679361443	1166.0060679361443	1166.0060679361443	1166.0060679361443	1166.0060679361443	1166.0060679361443	1166.0060679361443	1166.0060679361443	1166.0060679361443	1166.0060679361443	1166.0060679361443	1166.0060679361443	1166.0060679361443	1166.0060679361443	1166.0060679361443	1166.0060679361443	1166.0060679361443	1166.0060679361443	1166.0060679361443	1166.0060679361443	1166.0060679361443	1166.0060679361443	1166.0060679361443	1166.0060679361443
1166.0060679361443	1166.0060679361443	1166.0060679361443	1166.0060679361443	1166.0060679361443	1166.0060679361443	1166.0060679361443	1166.0060679361443	1166.0060679361443	1166.0060679361443	1166.0060679361443	1166.0060679361443	1166.0060679361443	1166.0060679361443	1166.0060679361443	1166.0060679361443	1166.0060679361443	1166.0060679361443	1166.0060679361443	1166.0060679361443	1166.0060679361443	1166.0060679361443	1166.0060679361443	1166.0060679361443	1166.0060679361443	1166.0060679361443	1166.0060679361443	1166.0060679361443	1166.0060679361443	1166.0060679361443
1166.0060679361443	1166.0060679361443	1166.0060679361443	1166.0060679361443	1166.0060679361443	1166.0060679361443	1166.0060679361443	1166.0060679361443	1166.0060679361443	1166.0060679361443	1166.0060679361443	1166.0060679361443	1166.0060679361443	1166.0060679361443	1166.0060679361443	1166.0060679361443	1166.0060679361443	1166.0060679361443	1166.0060679361443	1166.0060679361443	1166.0060679361443	1166.0060679361443	1166.0060679361443	1166.0060679361443	1166.0060679361443	1166.0060679361443	1166.0060679361443	1166.0060679361443	1166.0060679361443	1166.0060679361443
1166.0060679361443	1166.0060679361443	1166.0060679361443	1166.0060679361443	1166.0060679361443	1166.0060679361443	1166.0060679361443	1166.0060679361443	1166.0060679361443	1166.0060679361443	1166.0060679361443	1166.0060679361443	1166.0060679361443	1166.0060679361443	1166.0060679361443	1166.0060679361443	1166.0060679361443	1166.0060679361443	1166.0060679361443	1166.0060679361443	1166.0060679361443	1166.0060679361443	1166.0060679361443	1166.0060679361443	1166.0060679361443	1166.0060679361443	1166.0060679361443	1166.0060679361443	1166.0060679361443	1166.0060679361443
1166.0060679361443	1166.0060679361443	1166.0060679361443	1166.0060679361443	1166.0060679361443	1166.0060679361443	1166.0060679361443	1166.0060679361443	1166.0060679361443	1166.0060679361443	1166.0060679361443	1166.0060679361443	1166.0060679361443	1166.0060679361443	1166.0060679361443	1166.0060679361443	1166.0060679361443	1166.0060679361443	1166.0060679361443	1166.0060679361443	1166.0060679361443	1166.0060679361443	1166.0060679361443	1166.0060679361443	1166.0060679361443	1166.0060679361443	1166.0060679361443	1166.0060679361443	1166.0060679361443	1166.0060679361443
1166.0048621955007	1166.0048621955007	1166.0048621955007	1166.0048621955007	1166.0048621955007	1166.0048621955007	1166.0048621955007	1166.0048621955007	1166.0048621955007	1166.0048621955007	1166.0048621955007	1166.0048621955007	1166.0048621955007	1166.0048621955007	1166.0048621955007	1166.0048621955007	1166.0048621955007	1166.0048621955007	1166.0048621955007	1166.0048621955007	1166.0048621955007	1166.0048621955007	1166.0048621955007	1166.0048621955007	1166.0048621955007	1166.0048621955007	1166.0048621955007	1166.0048621955007	1166.0048621955007	1166.0048621955007
1166.0048621955007	1166.0048621955007	1166.0048621955007	1166.0048621955007	1166.0048621955007	1166.0048621955007	1166.0048621955007	1166.0048621955007	1166.0048621955007	1166.0048621955007	1166.0048621955007	1166.0048621955007	1166.0048621955007	1166.0048621955007	1166.0048621955007	1166.0048621955007	1166.0048621955007	1166.0048621955007	1166.0048621955007	1166.0048621955007	1166.0048621955007	1166.0048621955007	1166.0048621955007	1166.0048621955007	1166.0048621955007	1166.0048621955007	1166.0048621955007	1166.0048621955007	1166.0048621955007	1166.0048621955007
1166.0048621955007	1166.0048621955007	1166.0048621955007	1166.0048621955007	1166.0048621955007	1166.0048621955007	1166.0048621955007	1166.0048621955007	1166.0048621955007	1166.0048621955007	1166.0048621955007	1166.0048621955007	1166.0048621955007	1166.0048621955007	1166.0048621955007	1166.0048621955007	1166.0048621955007	1166.0048621955007	1166.0048621955007	1166.0048621955007	1166.0048621955007	1166.0048621955007	1166.0048621955007	1166.0048621955007	1166.0048621955007	1166.0048621955007	1166.0048621955007	1166.0048621955007	1166.0048621955007	1166.0048621955007
1166.0048621955007	1166.0048621955007	1166.0048621955007	1166.0048621955007	1166.0048621955007	1166.0048621955007	1166.0048621955007	1166.0048621955007	1166.0048621955007	1166.0048621955007	1166.0048621955007	1166.0048621955007	1166.0048621955007	1166.0048621955007	1166.0048621955007	1166.0048621955007	1166.0048621955007	1166.0048621955007	1166.0048621955007	1166.0048621955007	1166.0048621955007	1166.0048621955007	1166.0048621955007	1166.0048621955007	1166.0048621955007	1166.0048621955007	1166.0048621955007	1166.0048621955007	1166.0048621955007	1166.0048621955007
1166.0024927757877	1166.0024927757877	1166.0024927757877	1166.0024927757877	1166.0024927757877	1166.0024927757877	1166.0024927757877	1166.0024927757877	1166.0024927757877	1166.0024927757877	1166.0024927757877	1166.0024927757877	1166.0024927757877	1166.0024927757877	1166.0024927757877	1166.0024927757877	1166.0024927757877	1166.0024927757877	1166.0024927757877	1166.0024927757877	1166.0024927757877	1166.0024927757877	1166.0024927757877	1166.0024927757877	1166.0024927757877	1166.0024927757877	1166.0024927757877	1166.0024927757877	1166.0024927757877	1166.0024927757877
1166.0024927757877	1166.0024927757877	1166.0024927757877	1166.0024927757877	1166.0024927757877	1166.0024927757877	1166.0024927757877	1166.0024927757877	1166.0024927757877	1166.0024927757877	1166.0024927757877	1166.0024927757877	1166.0024927757877	1166.0024927757877	1166.0024927757877	1166.0024927757877	1166.0024927757877	1166.0024927757877	1166.0024927757877	1166.0024927757877	1166.0024927757877	1166.0024927757877	1166.0024927757877	1166.0024927757877	1166.0024927757877	1166.0024927757877	1166.0024927757877	1166.0024927757877	1166.0024927757877	1166.0024927757877
1166.0024927757877	1166.0024927757877	1166.0024927757877	1166.0024927757877	1166.0024927757877	1166.0024927757877	1166.0024927757877	1166.0024927757877	1166.0024927757877	1166.0024927757877	1166.0024927757877	1166.0024927757877	1166.0024927757877	1166.0024927757877	1166.0024927757877	1166.0024927757877	1166.0024927757877	1166.0024927757877	1166.0024927757877	1166.0024927757877	1166.0024927757877	1166.0024927757877	1166.0024927757877	1166.0024927757877	1166.0024927757877	1166.0024927757877	1166.0024927757877	1166.0024927757877	1166.0024927757877	1166.0024927757877
1166.0024927757877	1166.0024927757877	1166.0024927757877	1166.0024927757877	1166.0024927757877	1166.0024927757877	1166.0024927757877	1166.0024927757877	1166.0024927757877	1166.0024927757877	1166.0024927757877	1166.0024927757877	1166.0024927757877	1166.0024927757877	1166.0024927757877	1166.0024927757877	1166.0024927757877	1166.0024927757877	1166.0024927757877	1166.0024927757877	1166.0024927757877	1166.0024927757877	1166.0024927757877	1166.0024927757877	1166.0024927757877	1166.0024927757877	1166.0024927757877	1166.0024927757877	1166.0024927757877	1166.0024927757877
1166.0024927757877	1166.0024927757877	1166.0024927757877	1166.0024927757877	1166.0024927757877	1166.0024927757877	1166.0024927757877	1166.0024927757877	1166.0024927757877	1166.0024927757877	1166.0024927757877	1166.0024927757877	1166.0024927757877	1166.0024927757877	1166.0024927757877	1166.0024927757877	1166.0024927757877	1166.0024927757877	1166.0024927757877	1166.0024927757877	1166.0024927757877	1166.0024927757877	1166.0024927757877	1166.0024927757877	1166.0024927757877	1166.0024927757877	1166.0024927757877	1166.0024927757877	1166.0024927757877	1166.0024927757877
1166.0024927757877	1166.0024927757877	1166.0024927757877	1166.0024927757877	1166.0024927757877	1166.0024927757877	1166.0024927757877	1166.0024927757877	1166.0024927757877	1166.0024927757877	1166.0024927757877	1166.0024927757877	1166.0024927757877	1166.0024927757877	1166.0024927757877	1166.0024927757877	1166.0024927757877	1166.0024927757877	1166.0024927757877	1166.0024927757877	1166.0024927757877	1166.0024927757877	1166.0024927757877	1166.0024927757877	1166.0024927757877	1166.0024927757877	1166.0024927757877	1166.0024927757877	1166.0024927757877	1166.0024927757877
1166.0024927757877	1166.0024927757877	1166.0024927757877	1166.0024927757877	1166.0024927757877	1166.0024927757877	1166.0024927757877	1166.0024927757877	1166.0024927757877	1166.0024927757877	1166.0024927757877	1166.0024927757877	1166.0024927757877	1166.0024927757877	1166.0024927757877	1166.0024927757877	1166.0024927757877	1166.0024927757877	1166.0024927757877	1166.0024927757877	1166.0024927757877	1166.0024927757877	1166.0024927757877	1166.0024927757877	1166.0024927757877	1166.0024927757877	1166.0024927757877	1166.0024927757877	1166.0024927757877	1166.0024927757877
1166.0024927757877	1166.0024927757877	1166.0024927757877	1166.0024927757877	1166.0024927757877	1166.0024927757877	1166.0024927757877	1166.0024927757877	1166.0024927757877	1166.0024927757877	1166.0024927757877	1166.0024927757877	1166.0024927757877	1166.0024927757877	1166.0024927757877	1166.0024927757877	1166.0024927757877	1166.0024927757877	1166.0024927757877	1166.0024927757877	1166.0024927757877	1166.0024927757877	1166.0024927757877	1166.0024927757877	1166.0024927757877	1166.0024927757877	1166.0024927757877	1166.0024927757877	1166.0024927757877	1166.0024927757877
1166.002061462204	1166.002061462204	1166.002061462204	1166.002061462204	1166.002061462204	1166.002061462204	1166.002061462204	1166.002061462204	1166.002061462204	1166.002061462204	1166.002061462204	1166.002061462204	1166.002061462204	1166.002061462204	1166.002061462204	1166.002061462204	1166.002061462204	1166.002061462204	1166.002061462204	1166.002061462204	1166.002061462204	1166.002061462204	1166.002061462204	1166.002061462204	1166.002061462204	1166.002061462204	1166.002061462204	1166.002061462204	1166.002061462204	1166.002061462204
1166.002061462204	1166.002061462204	1166.002061462204	1166.002061462204	1166.002061462204	1166.002061462204	1166.002061462204	1166.002061462204	1166.002061462204	1166.002061462204	1166.002061462204	1166.002061462204	1166.002061462204	1166.002061462204	1166.002061462204	1166.002061462204	1166.002061462204	1166.002061462204	1166.002061462204	1166.002061462204	1166.002061462204	1166.002061462204	1166.002061462204	1166.002061462204	1166.002061462204	1166.002061462204	1166.002061462204	1166.002061462204	1166.002061462204	1166.002061462204
1166.002061462204	1166.002061462204	1166.002061462204	1166.002061462204	1166.002061462204	1166.002061462204	1166.002061462204	1166.002061462204	1166.002061462204	1166.002061462204	1166.002061462204	1166.002061462204	1166.002061462204	1166.002061462204	1166.002061462204	1166.002061462204	1166.002061462204	1166.002061462204	1166.002061462204	1166.002061462204	1166.002061462204	1166.002061462204	1166.002061462204	1166.002061462204	1166.002061462204	1166.002061462204	1166.002061462204	1166.002061462204	1166.002061462204	1166.002061462204
1166.002061462204	1166.002061462204	1166.002061462204	1166.002061462204	1166.002061462204	1166.002061462204	1166.002061462204	1166.002061462204	1166.002061462204	1166.002061462204	1166.002061462204	1166.002061462204	1166.002061462204	1166.002061462204	1166.002061462204	1166.002061462204	1166.002061462204	1166.002061462204	1166.002061462204	1166.002061462204	1166.002061462204	1166.002061462204	1166.002061462204	1166.002061462204	1166.002061462204	1166.002061462204	1166.002061462204	1166.002061462204	1166.002061462204	1166.002061462204
1166.002061462204	1166.002061462204	1166.002061462204	1166.002061462204	1166.002061462204	1166.002061462204	1166.002061462204	1166.002061462204	1166.002061462204	1166.002061462204	1166.002061462204	1166.002061462204	1166.002061462204	1166.002061462204	1166.002061462204	1166.002061462204	1166.002061462204	1166.002061462204	1166.002061462204	1166.002061462204	1166.002061462204	1166.002061462204	1166.002061462204	1166.002061462204	1166.002061462204	1166.002061462204	1166.002061462204	1166.002061462204	1166.002061462204	1166.002061462204
1166.002061462204	1166.002061462204	1166.002061462204	1166.002061462204	1166.002061462204	1166.002061462204	1166.002061462204	1166.002061462204	1166.002061462204	1166.002061462204	1166.002061462204	1166.002061462204	1166.002061462204	1166.002061462204	1166.002061462204	1166.002061462204	1166.002061462204	1166.002061462204	1166.002061462204	1166.002061462204	1166.002061462204	1166.002061462204	1166.002061462204	1166.002061462204	1166.002061462204	1166.002061462204	1166.002061462204	1166.002061462204	1166.002061462204	1166.002061462204
1166.002061462204	1166.002061462204	1166.002061462204	1166.002061462204	1166.002061462204	1166.002061462204	1166.002061462204	1166.002061462204	1166.002061462204	1166.002061462204	1166.002061462204	1166.002061462204	1166.002061462204	1166.002061462204	1166.002061462204	1166.002061462204	1166.002061462204	1166.002061462204	1166.002061462204	1166.002061462204	1166.002061462204	1166.002061462204	1166.002061462204	1166.002061462204	1166.002061462204	1166.002061462204	1166.002061462204	1166.002061462204	1166.002061462204	1166.002061462204
1166.002061462204	1166.002061462204	1166.002061462204	1166.002061462204	1166.002061462204	1166.002061462204	1166.002061462204	1166.002061462204	1166.002061462204	1166.002061462204	1166.002061462204	1166.002061462204	1166.002061462204	1166.002061462204	1166.002061462204	1166.002061462204	1166.002061462204	1166.002061462204	1166.002061462204	1166.002061462204	1166.002061462204	1166.002061462204	1166.002061462204	1166.002061462204	1166.002061462204	1166.002061462204	1166.002061462204	1166.002061462204	1166.002061462204	1166.002061462204
1166.002061462204	1166.002061462204	1166.002061462204	1166.002061462204	1166.002061462204	1166.002061462204	1166.002061462204	1166.002061462204	1166.002061462204	1166.002061462204	1166.002061462204	1166.002061462204	1166.002061462204	1166.002061462204	1166.002061462204	1166.002061462204	1166.002061462204	1166.002061462204	1166.002061462204	1166.002061462204	1166.002061462204	1166.002061462204	1166.002061462204	1166.002061462204	1166.002061462204	1166.002061462204	1166.002061462204	1166.002061462204	1166.002061462204	1166.002061462204
1166.002061462204	1166.002061462204	1166.002061462204	1166.002061462204	1166.002061462204	1166.002061462204	1166.002061462204	1166.002061462204	1166.002061462204	1166.002061462204	1166.002061462204	1166.002061462204	1166.002061462204	1166.002061462204	1166.002061462204	1166.002061462204	1166.002061462204	1166.002061462204	1166.002061462204	1166.002061462204	1166.002061462204	1166.002061462204	1166.002061462204	1166.002061462204	1166.002061462204	1166.002061462204	1166.002061462204	1166.002061462204	1166.002061462204	1166.002061462204
1166.002061462204	1166.002061462204	1166.002061462204	1166.002061462204	1166.002061462204	1166.002061462204	1166.002061462204	1166.002061462204	1166.002061462204	1166.002061462204	1166.002061462204	1166.002061462204	1166.002061462204	1166.002061462204	1166.002061462204	1166.002061462204	1166.002061462204	1166.002061462204	1166.002061462204	1166.002061462204	1166.002061462204	1166.002061462204	1166.002061462204	1166.002061462204	1166.002061462204	1166.002061462204	1166.002061462204	1166.002061462204	1166.002061462204	1166.002061462204
1166.0016627869104	1166.0016627869104	1166.0016627869104	1166.0016627869104	1166.0016627869104	1166.0016627869104	1166.0016627869104	1166.0016627869104	1166.0016627869104	1166.0016627869104	1166.0016627869104	1166.0016627869104	1166.0016627869104	1166.0016627869104	1166.0016627869104	1166.0016627869104	1166.0016627869104	1166.0016627869104	1166.0016627869104	1166.0016627869104	1166.0016627869104	1166.0016627869104	1166.0016627869104	1166.0016627869104	1166.0016627869104	1166.0016627869104	1166.0016627869104	1166.0016627869104	1166.0016627869104	1166.0016627869104
1166.0016627869104	1166.0016627869104	1166.0016627869104	1166.0016627869104	1166.0016627869104	1166.0016627869104	1166.0016627869104	1166.0016627869104	1166.0016627869104	1166.0016627869104	1166.0016627869104	1166.0016627869104	1166.0016627869104	1166.0016627869104	1166.0016627869104	1166.0016627869104	1166.0016627869104	1166.0016627869104	1166.0016627869104	1166.0016627869104	1166.0016627869104	1166.0016627869104	1166.0016627869104	1166.0016627869104	1166.0016627869104	1166.0016627869104	1166.0016627869104	1166.0016627869104	1166.0016627869104	1166.0016627869104
1166.0016627869104	1166.0016627869104	1166.0016627869104	1166.0016627869104	1166.0016627869104	1166.0016627869104	1166.0016627869104	1166.0016627869104	1166.0016627869104	1166.0016627869104	1166.0016627869104	1166.0016627869104	1166.0016627869104	1166.0016627869104	1166.0016627869104	1166.0016627869104	1166.0016627869104	1166.0016627869104	1166.0016627869104	1166.0016627869104	1166.0016627869104	1166.0016627869104	1166.0016627869104	1166.0016627869104	1166.0016627869104	1166.0016627869104	1166.0016627869104	1166.0016627869104	1166.0016627869104	1166.0016627869104
1166.0016627869104	1166.0016627869104	1166.0016627869104	1166.0016627869104	1166.0016627869104	1166.0016627869104	1166.0016627869104	1166.0016627869104	1166.0016627869104	1166.0016627869104	1166.0016627869104	1166.0016627869104	1166.0016627869104	1166.0016627869104	1166.0016627869104	1166.0016627869104	1166.0016627869104	1166.0016627869104	1166.0016627869104	1166.0016627869104	1166.0016627869104	1166.0016627869104	1166.0016627869104	1166.0016627869104	1166.0016627869104	1166.0016627869104	1166.0016627869104	1166.0016627869104	1166.0016627869104	1166.0016627869104
1166.0016627869104	1166.0016627869104	1166.0016627869104	1166.0016627869104	1166.0016627869104	1166.0016627869104	1166.0016627869104	1166.0016627869104	1166.0016627869104	1166.0016627869104	1166.0016627869104	1166.0016627869104	1166.0016627869104	1166.0016627869104	1166.0016627869104	1166.0016627869104	1166.0016627869104	1166.0016627869104	1166.0016627869104	1166.0016627869104	1166.0016627869104	1166.0016627869104	1166.0016627869104	1166.0016627869104	1166.0016627869104	1166.0016627869104	1166.0016627869104	1166.0016627869104	1166.0016627869104	1166.0016627869104
1166.0016627869104	1166.0016627869104	1166.0016627869104	1166.0016627869104	1166.0016627869104	1166.0016627869104	1166.0016627869104	1166.0016627869104	1166.0016627869104	1166.0016627869104	1166.0016627869104	1166.0016627869104	1166.0016627869104	1166.0016627869104	1166.0016627869104	1166.0016627869104	1166.0016627869104	1166.0016627869104	1166.0016627869104	1166.0016627869104	1166.0016627869104	1166.0016627869104	1166.0016627869104	1166.0016627869104	1166.0016627869104	1166.0016627869104	1166.0016627869104	1166.0016627869104	1166.0016627869104	1166.0016627869104
1166.0007694851035	1166.0007694851035	1166.0007694851035	1166.0007694851035	1166.0007694851035	1166.0007694851035	1166.0007694851035	1166.0007694851035	1166.0007694851035	1166.0007694851035	1166.0007694851035	1166.0007694851035	1166.0007694851035	1166.0007694851035	1166.0007694851035	1166.0007694851035	1166.0007694851035	1166.0007694851035	1166.0007694851035	1166.0007694851035	1166.0007694851035	1166.0007694851035	1166.0007694851035	1166.0007694851035	1166.0007694851035	1166.0007694851035	1166.0007694851035	1166.0007694851035	1166.0007694851035	1166.0007694851035
1166.0007694851035	1166.0007694851035	1166.0007694851035	1166.0007694851035	1166.0007694851035	1166.0007694851035	1166.0007694851035	1166.0007694851035	1166.0007694851035	1166.0007694851035	1166.0007694851035	1166.0007694851035	1166.0007694851035	1166.0007694851035	1166.0007694851035	1166.0007694851035	1166.0007694851035	1166.0007694851035	1166.0007694851035	1166.0007694851035	1166.0007694851035	1166.0007694851035	1166.0007694851035	1166.0007694851035	1166.0007694851035	1166.0007694851035	1166.0007694851035	1166.0007694851035	1166.0007694851035	1166.0007694851035
1166.0007694851035	1166.0007694851035	1166.0007694851035	1166.0007694851035	1166.0007694851035	1166.0007694851035	1166.0007694851035	1166.0007694851035	1166.0007694851035	1166.0007694851035	1166.0007694851035	1166.0007694851035	1166.0007694851035	1166.0007694851035	1166.0007694851035	1166.0007694851035	1166.0007694851035	1166.0007694851035	1166.0007694851035	1166.0007694851035	1166.0007694851035	1166.0007694851035	1166.0007694851035	1166.0007694851035	1166.0007694851035	1166.0007694851035	1166.0007694851035	1166.0007694851035	1166.0007694851035	1166.0007694851035
1166.0007694851035	1166.0007694851035	1166.0007694851035	1166.0007694851035	1166.0007694851035	1166.0007694851035	1166.0007694851035	1166.0007694851035	1166.0007694851035	1166.0007694851035	1166.0007694851035	1166.0007694851035	1166.0007694851035	1166.0007694851035	1166.0007694851035	1166.0007694851035	1166.0007694851035	1166.0007694851035	1166.0007694851035	1166.0007694851035	1166.0007694851035	1166.0007694851035	1166.0007694851035	1166.0007694851035	1166.0007694851035	1166.0007694851035	1166.0007694851035	1166.0007694851035	1166.0007694851035	1166.0007694851035
1166.0007553779863	1166.0007553779863	1166.0007553779863	1166.0007553779863	1166.0007553779863	1166.0007553779863	1166.0007553779863	1166.0007553779863	1166.0007553779863	1166.0007553779863	1166.0007553779863	1166.0007553779863	1166.0007553779863	1166.0007553779863	1166.0007553779863	1166.0007553779863	1166.0007553779863	1166.0007553779863	1166.0007553779863	1166.0007553779863	1166.0007553779863	1166.0007553779863	1166.0007553779863	1166.0007553779863	1166.0007553779863	1166.0007553779863	1166.0007553779863	1166.0007553779863	1166.0007553779863	1166.0007553779863
1166.0007553779863	1166.0007553779863	1166.0007553779863	1166.0007553779863	1166.0007553779863	1166.0007553779863	1166.0007553779863	1166.0007553779863	1166.0007553779863	1166.0007553779863	1166.0007553779863	1166.0007553779863	1166.0007553779863	1166.0007553779863	1166.0007553779863	1166.0007553779863	1166.0007553779863	1166.0007553779863	1166.0007553779863	1166.0007553779863	1166.0007553779863	1166.0007553779863	1166.0007553779863	1166.0007553779863	1166.0007553779863	1166.0007553779863	1166.0007553779863	1166.0007553779863	1166.0007553779863	1166.0007553779863
1166.0007553779863	1166.0007553779863	1166.0007553779863	1166.0007553779863	1166.0007553779863	1166.0007553779863	1166.0007553779863	1166.0007553779863	1166.0007553779863	1166.0007553779863	1166.0007553779863	1166.0007553779863	1166.0007553779863	1166.0007553779863	1166.0007553779863	1166.0007553779863	1166.0007553779863	1166.0007553779863	1166.0007553779863	1166.0007553779863	1166.0007553779863	1166.0007553779863	1166.0007553779863	1166.0007553779863	1166.0007553779863	1166.0007553779863	1166.0007553779863	1166.0007553779863	1166.0007553779863	1166.0007553779863
1166.0007553779863	1166.0007553779863	1166.0007553779863	1166.0007553779863	1166.0007553779863	1166.0007553779863	1166.0007553779863	1166.0007553779863	1166.0007553779863	1166.0007553779863	1166.0007553779863	1166.0007553779863	1166.0007553779863	1166.0007553779863	1166.0007553779863	1166.0007553779863	1166.0007553779863	1166.0007553779863	1166.0007553779863	1166.0007553779863	1166.0007553779863	1166.0007553779863	1166.0007553779863	1166.0007553779863	1166.0007553779863	1166.0007553779863	1166.0007553779863	1166.0007553779863	1166.0007553779863	1166.0007553779863
1166.0007553779863	1166.0007553779863	1166.0007553779863	1166.0007553779863	1166.0007553779863	1166.0007553779863	1166.0007553779863	1166.0007553779863	1166.0007553779863	1166.0007553779863	1166.0007553779863	1166.0007553779863	1166.0007553779863	1166.0007553779863	1166.0007553779863	1166.0007553779863	1166.0007553779863	1166.0007553779863	1166.0007553779863	1166.0007553779863	1166.0007553779863	1166.0007553779863	1166.0007553779863	1166.0007553779863	1166.0007553779863	1166.0007553779863	1166.0007553779863	1166.0007553779863	1166.0007553779863	1166.0007553779863
1166.0003795892853	1166.0003795892853	1166.0003795892853	1166.0003795892853	1166.0003795892853	1166.0003795892853	1166.0003795892853	1166.0003795892853	1166.0003795892853	1166.0003795892853	1166.0003795892853	1166.0003795892853	1166.0003795892853	1166.0003795892853	1166.0003795892853	1166.0003795892853	1166.0003795892853	1166.0003795892853	1166.0003795892853	1166.0003795892853	1166.0003795892853	1166.0003795892853	1166.0003795892853	1166.0003795892853	1166.0003795892853	1166.0003795892853	1166.0003795892853	1166.0003795892853	1166.0003795892853	1166.0003795892853
1166.0003795892853	1166.0003795892853	1166.0003795892853	1166.0003795892853	1166.0003795892853	1166.0003795892853	1166.0003795892853	1166.0003795892853	1166.0003795892853	1166.0003795892853	1166.0003795892853	1166.0003795892853	1166.0003795892853	1166.0003795892853	1166.0003795892853	1166.0003795892853	1166.0003795892853	1166.0003795892853	1166.0003795892853	1166.0003795892853	1166.0003795892853	1166.0003795892853	1166.0003795892853	1166.0003795892853	1166.0003795892853	1166.0003795892853	1166.0003795892853	1166.0003795892853	1166.0003795892853	1166.0003795892853
1166.0003795892853	1166.0003795892853	1166.0003795892853	1166.0003795892853	1166.0003795892853	1166.0003795892853	1166.0003795892853	1166.0003795892853	1166.0003795892853	1166.0003795892853	1166.0003795892853	1166.0003795892853	1166.0003795892853	1166.0003795892853	1166.0003795892853	1166.0003795892853	1166.0003795892853	1166.0003795892853	1166.0003795892853	1166.0003795892853	1166.0003795892853	1166.0003795892853	1166.0003795892853	1166.0003795892853	1166.0003795892853	1166.0003795892853	1166.0003795892853	1166.0003795892853	1166.0003795892853	1166.0003795892853
1166.0003795892853	1166.0003795892853	1166.0003795892853	1166.0003795892853	1166.0003795892853	1166.0003795892853	1166.0003795892853	1166.0003795892853	1166.0003795892853	1166.0003795892853	1166.0003795892853	1166.0003795892853	1166.0003795892853	1166.0003795892853	1166.0003795892853	1166.0003795892853	1166.0003795892853	1166.0003795892853	1166.0003795892853	1166.0003795892853	1166.0003795892853	1166.0003795892853	1166.0003795892853	1166.0003795892853	1166.0003795892853	1166.0003795892853	1166.0003795892853	1166.0003795892853	1166.0003795892853	1166.0003795892853
1166.0003795892853	1166.0003795892853	1166.0003795892853	1166.0003795892853	1166.0003795892853	1166.0003795892853	1166.0003795892853	1166.0003795892853	1166.0003795892853	1166.0003795892853	1166.0003795892853	1166.0003795892853	1166.0003795892853	1166.0003795892853	1166.0003795892853	1166.0003795892853	1166.0003795892853	1166.0003795892853	1166.0003795892853	1166.0003795892853	1166.0003795892853	1166.0003795892853	1166.0003795892853	1166.0003795892853	1166.0003795892853	1166.0003795892853	1166.0003795892853	1166.0003795892853	1166.0003795892853	1166.0003795892853
1166.0003795892853	1166.0003795892853	1166.0003795892853	1166.0003795892853	1166.0003795892853	1166.0003795892853	1166.0003795892853	1166.0003795892853	1166.0003795892853	1166.0003795892853	1166.0003795892853	1166.0003795892853	1166.0003795892853	1166.0003795892853	1166.0003795892853	1166.0003795892853	1166.0003795892853	1166.0003795892853	1166.0003795892853	1166.0003795892853	1166.0003795892853	1166.0003795892853	1166.0003795892853	1166.0003795892853	1166.0003795892853	1166.0003795892853	1166.0003795892853	1166.0003795892853	1166.0003795892853	1166.0003795892853
1166.0003795892853	1166.0003795892853	1166.0003795892853	1166.0003795892853	1166.0003795892853	1166.0003795892853	1166.0003795892853	1166.0003795892853	1166.0003795892853	1166.0003795892853	1166.0003795892853	1166.0003795892853	1166.0003795892853	1166.0003795892853	1166.0003795892853	1166.0003795892853	1166.0003795892853	1166.0003795892853	1166.0003795892853	1166.0003795892853	1166.0003795892853	1166.0003795892853	1166.0003795892853	1166.0003795892853	1166.0003795892853	1166.0003795892853	1166.0003795892853	1166.0003795892853	1166.0003795892853	1166.0003795892853
1166.0003795892853	1166.0003795892853	1166.0003795892853	1166.0003795892853	1166.0003795892853	1166.0003795892853	1166.0003795892853	1166.0003795892853	1166.0003795892853	1166.0003795892853	1166.0003795892853	1166.0003795892853	1166.0003795892853	1166.0003795892853	1166.0003795892853	1166.0003795892853	1166.0003795892853	1166.0003795892853	1166.0003795892853	1166.0003795892853	1166.0003795892853	1166.0003795892853	1166.0003795892853	1166.0003795892853	1166.0003795892853	1166.0003795892853	1166.0003795892853	1166.0003795892853	1166.0003795892853	1166.0003795892853
1166.0003795892853	1166.0003795892853	1166.0003795892853	1166.0003795892853	1166.0003795892853	1166.0003795892853	1166.0003795892853	1166.0003795892853	1166.0003795892853	1166.0003795892853	1166.0003795892853	1166.0003795892853	1166.0003795892853	1166.0003795892853	1166.0003795892853	1166.0003795892853	1166.0003795892853	1166.0003795892853	1166.0003795892853	1166.0003795892853	1166.0003795892853	1166.0003795892853	1166.0003795892853	1166.0003795892853	1166.0003795892853	1166.0003795892853	1166.0003795892853	1166.0003795892853	1166.0003795892853	1166.0003795892853
1166.0003795892853	1166.0003795892853	1166.0003795892853	1166.0003795892853	1166.0003795892853	1166.0003795892853	1166.0003795892853	1166.0003795892853	1166.0003795892853	1166.0003795892853	1166.0003795892853	1166.0003795892853	1166.0003795892853	1166.0003795892853	1166.0003795892853	1166.0003795892853	1166.0003795892853	1166.0003795892853	1166.0003795892853	1166.0003795892853	1166.0003795892853	1166.0003795892853	1166.0003795892853	1166.0003795892853	1166.0003795892853	1166.0003795892853	1166.0003795892853	1166.0003795892853	1166.0003795892853	1166.0003795892853
1166.0003795892853	1166.0003795892853	1166.0003795892853	1166.0003795892853	1166.0003795892853	1166.0003795892853	1166.0003795892853	1166.0003795892853	1166.0003795892853	1166.0003795892853	1166.0003795892853	1166.0003795892853	1166.0003795892853	1166.0003795892853	1166.0003795892853	1166.0003795892853	1166.0003795892853	1166.0003795892853	1166.0003795892853	1166.0003795892853	1166.0003795892853	1166.0003795892853	1166.0003795892853	1166.0003795892853	1166.0003795892853	1166.0003795892853	1166.0003795892853	1166.0003795892853	1166.0003795892853	1166.0003795892853
1166.0003795892853	1166.0003795892853	1166.0003795892853	1166.0003795892853	1166.0003795892853	1166.0003795892853	1166.0003795892853	1166.0003795892853	1166.0003795892853	1166.0003795892853	1166.0003795892853	1166.0003795892853	1166.0003795892853	1166.0003795892853	1166.0003795892853	1166.0003795892853	1166.0003795892853	1166.0003795892853	1166.0003795892853	1166.0003795892853	1166.0003795892853	1166.0003795892853	1166.0003795892853	1166.0003795892853	1166.0003795892853	1166.0003795892853	1166.0003795892853	1166.0003795892853	1166.0003795892853	1166.0003795892853
1166.0001217201063	1166.0001217201063	1166.0001217201063	1166.0001217201063	1166.0001217201063	1166.0001217201063	1166.0001217201063	1166.0001217201063	1166.0001217201063	1166.0001217201063	1166.0001217201063	1166.0001217201063	1166.0001217201063	1166.0001217201063	1166.0001217201063	1166.0001217201063	1166.0001217201063	1166.0001217201063	1166.0001217201063	1166.0001217201063	1166.0001217201063	1166.0001217201063	1166.0001217201063	1166.0001217201063	1166.0001217201063	1166.0001217201063	1166.0001217201063	1166.0001217201063	1166.0001217201063	1166.0001217201063
1166.0001217201063	1166.0001217201063	1166.0001217201063	1166.0001217201063	1166.0001217201063	1166.0001217201063	1166.0001217201063	1166.0001217201063	1166.0001217201063	1166.0001217201063	1166.0001217201063	1166.0001217201063	1166.0001217201063	1166.0001217201063	1166.0001217201063	1166.0001217201063	1166.0001217201063	1166.0001217201063	1166.0001217201063	1166.0001217201063	1166.0001217201063	1166.0001217201063	1166.0001217201063	1166.0001217201063	1166.0001217201063	1166.0001217201063	1166.0001217201063	1166.0001217201063	1166.0001217201063	1166.0001217201063
1166.0001217201063	1166.0001217201063	1166.0001217201063	1166.0001217201063	1166.0001217201063	1166.0001217201063	1166.0001217201063	1166.0001217201063	1166.0001217201063	1166.0001217201063	1166.0001217201063	1166.0001217201063	1166.0001217201063	1166.0001217201063	1166.0001217201063	1166.0001217201063	1166.0001217201063	1166.0001217201063	1166.0001217201063	1166.0001217201063	1166.0001217201063	1166.0001217201063	1166.0001217201063	1166.0001217201063	1166.0001217201063	1166.0001217201063	1166.0001217201063	1166.0001217201063	1166.0001217201063	1166.0001217201063
1166.0001217201063	1166.0001217201063	1166.0001217201063	1166.0001217201063	1166.0001217201063	1166.0001217201063	1166.0001217201063	1166.0001217201063	1166.0001217201063	1166.0001217201063	1166.0001217201063	1166.0001217201063	1166.0001217201063	1166.0001217201063	1166.0001217201063	1166.0001217201063	1166.0001217201063	1166.0001217201063	1166.0001217201063	1166.0001217201063	1166.0001217201063	1166.0001217201063	1166.0001217201063	1166.0001217201063	1166.0001217201063	1166.0001217201063	1166.0001217201063	1166.0001217201063	1166.0001217201063	1166.0001217201063
1166.0001217201063	1166.0001217201063	1166.0001217201063	1166.0001217201063	1166.0001217201063	1166.0001217201063	1166.0001217201063	1166.0001217201063	1166.0001217201063	1166.0001217201063	1166.0001217201063	1166.0001217201063	1166.0001217201063	1166.0001217201063	1166.0001217201063	1166.0001217201063	1166.0001217201063	1166.0001217201063	1166.0001217201063	1166.0001217201063	1166.0001217201063	1166.0001217201063	1166.0001217201063	1166.0001217201063	1166.0001217201063	1166.0001217201063	1166.0001217201063	1166.0001217201063	1166.0001217201063	1166.0001217201063
1166.0001217201063	1166.0001217201063	1166.0001217201063	1166.0001217201063	1166.0001217201063	1166.0001217201063	1166.0001217201063	1166.0001217201063	1166.0001217201063	1166.0001217201063	1166.0001217201063	1166.0001217201063	1166.0001217201063	1166.0001217201063	1166.0001217201063	1166.0001217201063	1166.0001217201063	1166.0001217201063	1166.0001217201063	1166.0001217201063	1166.0001217201063	1166.0001217201063	1166.0001217201063	1166.0001217201063	1166.0001217201063	1166.0001217201063	1166.0001217201063	1166.0001217201063	1166.0001217201063	1166.0001217201063
1166.0001217201063	1166.0001217201063	1166.0001217201063	1166.0001217201063	1166.0001217201063	1166.0001217201063	1166.0001217201063	1166.0001217201063	1166.0001217201063	1166.0001217201063	1166.0001217201063	1166.0001217201063	1166.0001217201063	1166.0001217201063	1166.0001217201063	1166.0001217201063	1166.0001217201063	1166.0001217201063	1166.0001217201063	1166.0001217201063	1166.0001217201063	1166.0001217201063	1166.0001217201063	1166.0001217201063	1166.0001217201063	1166.0001217201063	1166.0001217201063	1166.0001217201063	1166.0001217201063	1166.0001217201063
1166.0001217201063	1166.0001217201063	1166.0001217201063	1166.0001217201063	1166.0001217201063	1166.0001217201063	1166.0001217201063	1166.0001217201063	1166.0001217201063	1166.0001217201063	1166.0001217201063	1166.0001217201063	1166.0001217201063	1166.0001217201063	1166.0001217201063	1166.0001217201063	1166.0001217201063	1166.0001217201063	1166.0001217201063	1166.0001217201063	1166.0001217201063	1166.0001217201063	1166.0001217201063	1166.0001217201063	1166.0001217201063	1166.0001217201063	1166.0001217201063	1166.0001217201063	1166.0001217201063	1166.0001217201063
1166.0001217201063	1166.0001217201063	1166.0001217201063	1166.0001217201063	1166.0001217201063	1166.0001217201063	1166.0001217201063	1166.0001217201063	1166.0001217201063	1166.0001217201063	1166.0001217201063	1166.0001217201063	1166.0001217201063	1166.0001217201063	1166.0001217201063	1166.0001217201063	1166.0001217201063	1166.0001217201063	1166.0001217201063	1166.0001217201063	1166.0001217201063	1166.0001217201063	1166.0001217201063	1166.0001217201063	1166.0001217201063	1166.0001217201063	1166.0001217201063	1166.0001217201063	1166.0001217201063	1166.0001217201063
1166.0001217201063	1166.0001217201063	1166.0001217201063	1166.0001217201063	1166.0001217201063	1166.0001217201063	1166.0001217201063	1166.0001217201063	1166.0001217201063	1166.0001217201063	1166.0001217201063	1166.0001217201063	1166.0001217201063	1166.0001217201063	1166.0001217201063	1166.0001217201063	1166.0001217201063	1166.0001217201063	1166.0001217201063	1166.0001217201063	1166.0001217201063	1166.0001217201063	1166.0001217201063	1166.0001217201063	1166.0001217201063	1166.0001217201063	1166.0001217201063	1166.0001217201063	1166.0001217201063	1166.0001217201063
1166.0001217201063	1166.0001217201063	1166.0001217201063	1166.0001217201063	1166.0001217201063	1166.0001217201063	1166.0001217201063	1166.0001217201063	1166.0001217201063	1166.0001217201063	1166.0001217201063	1166.0001217201063	1166.0001217201063	1166.0001217201063	1166.0001217201063	1166.0001217201063	1166.0001217201063	1166.0001217201063	1166.0001217201063	1166.0001217201063	1166.0001217201063	1166.0001217201063	1166.0001217201063	1166.0001217201063	1166.0001217201063	1166.0001217201063	1166.0001217201063	1166.0001217201063	1166.0001217201063	1166.0001217201063
1166.0001217201063	1166.0001217201063	1166.0001217201063	1166.0001217201063	1166.0001217201063	1166.0001217201063	1166.0001217201063	1166.0001217201063	1166.0001217201063	1166.0001217201063	1166.0001217201063	1166.0001217201063	1166.0001217201063	1166.0001217201063	1166.0001217201063	1166.0001217201063	1166.0001217201063	1166.0001217201063	1166.0001217201063	1166.0001217201063	1166.0001217201063	1166.0001217201063	1166.0001217201063	1166.0001217201063	1166.0001217201063	1166.0001217201063	1166.0001217201063	1166.0001217201063	1166.0001217201063	1166.0001217201063
1166.0001217201063	1166.0001217201063	1166.0001217201063	1166.0001217201063	1166.0001217201063	1166.0001217201063	1166.0001217201063	1166.0001217201063	1166.0001217201063	1166.0001217201063	1166.0001217201063	1166.0001217201063	1166.0001217201063	1166.0001217201063	1166.0001217201063	1166.0001217201063	1166.0001217201063	1166.0001217201063	1166.0001217201063	1166.0001217201063	1166.0001217201063	1166.0001217201063	1166.0001217201063	1166.0001217201063	1166.0001217201063	1166.0001217201063	1166.0001217201063	1166.0001217201063	1166.0001217201063	1166.0001217201063
1166.0001217201063	1166.0001217201063	1166.0001217201063	1166.0001217201063	1166.0001217201063	1166.0001217201063	1166.0001217201063	1166.0001217201063	1166.0001217201063	1166.0001217201063	1166.0001217201063	1166.0001217201063	1166.0001217201063	1166.0001217201063	1166.0001217201063	1166.0001217201063	1166.0001217201063	1166.0001217201063	1166.0001217201063	1166.0001217201063	1166.0001217201063	1166.0001217201063	1166.0001217201063	1166.0001217201063	1166.0001217201063	1166.0001217201063	1166.0001217201063	1166.0001217201063	1166.0001217201063	1166.0001217201063
1166.0001217201063	1166.0001217201063	1166.0001217201063	1166.0001217201063	1166.0001217201063	1166.0001217201063	1166.0001217201063	1166.0001217201063	1166.0001217201063	1166.0001217201063	1166.0001217201063	1166.0001217201063	1166.0001217201063	1166.0001217201063	1166.0001217201063	1166.0001217201063	1166.0001217201063	1166.0001217201063	1166.0001217201063	1166.0001217201063	1166.0001217201063	1166.0001217201063	1166.0001217201063	1166.0001217201063	1166.0001217201063	1166.0001217201063	1166.0001217201063	1166.0001217201063	1166.0001217201063	1166.0001217201063
1166.0001217201063	1166.0001217201063	1166.0001217201063	1166.0001217201063	1166.0001217201063	1166.0001217201063	1166.0001217201063	1166.0001217201063	1166.0001217201063	1166.0001217201063	1166.0001217201063	1166.0001217201063	1166.0001217201063	1166.0001217201063	1166.0001217201063	1166.0001217201063	1166.0001217201063	1166.0001217201063	1166.0001217201063	1166.0001217201063	1166.0001217201063	1166.0001217201063	1166.0001217201063	1166.0001217201063	1166.0001217201063	1166.0001217201063	1166.0001217201063	1166.0001217201063	1166.0001217201063	1166.0001217201063
1166.0001217201063	1166.0001217201063	1166.0001217201063	1166.0001217201063	1166.0001217201063	1166.0001217201063	1166.0001217201063	1166.0001217201063	1166.0001217201063	1166.0001217201063	1166.0001217201063	1166.0001217201063	1166.0001217201063	1166.0001217201063	1166.0001217201063	1166.0001217201063	1166.0001217201063	1166.0001217201063	1166.0001217201063	1166.0001217201063	1166.0001217201063	1166.0001217201063	1166.0001217201063	1166.0001217201063	1166.0001217201063	1166.0001217201063	1166.0001217201063	1166.0001217201063	1166.0001217201063	1166.0001217201063
1166.0001217201063	1166.0001217201063	1166.0001217201063	1166.0001217201063	1166.0001217201063	1166.0001217201063	1166.0001217201063	1166.0001217201063	1166.0001217201063	1166.0001217201063	1166.0001217201063	1166.0001217201063	1166.0001217201063	1166.0001217201063	1166.0001217201063	1166.0001217201063	1166.0001217201063	1166.0001217201063	1166.0001217201063	1166.0001217201063	1166.0001217201063	1166.0001217201063	1166.0001217201063	1166.0001217201063	1166.0001217201063	1166.0001217201063	1166.0001217201063	1166.0001217201063	1166.0001217201063	1166.0001217201063
1166.0001217201063	1166.0001217201063	1166.0001217201063	1166.0001217201063	1166.0001217201063	1166.0001217201063	1166.0001217201063	1166.0001217201063	1166.0001217201063	1166.0001217201063	1166.0001217201063	1166.0001217201063	1166.0001217201063	1166.0001217201063	1166.0001217201063	1166.0001217201063	1166.0001217201063	1166.0001217201063	1166.0001217201063	1166.0001217201063	1166.0001217201063	1166.0001217201063	1166.0001217201063	1166.0001217201063	1166.0001217201063	1166.0001217201063	1166.0001217201063	1166.0001217201063	1166.0001217201063	1166.0001217201063
1166.0001217201063	1166.0001217201063	1166.0001217201063	1166.0001217201063	1166.0001217201063	1166.0001217201063	1166.0001217201063	1166.0001217201063	1166.0001217201063	1166.0001217201063	1166.0001217201063	1166.0001217201063	1166.0001217201063	1166.0001217201063	1166.0001217201063	1166.0001217201063	1166.0001217201063	1166.0001217201063	1166.0001217201063	1166.0001217201063	1166.0001217201063	1166.0001217201063	1166.0001217201063	1166.0001217201063	1166.0001217201063	1166.0001217201063	1166.0001217201063	1166.0001217201063	1166.0001217201063	1166.0001217201063
1166.0001217201063	1166.0001217201063	1166.0001217201063	1166.0001217201063	1166.0001217201063	1166.0001217201063	1166.0001217201063	1166.0001217201063	1166.0001217201063	1166.0001217201063	1166.0001217201063	1166.0001217201063	1166.0001217201063	1166.0001217201063	1166.0001217201063	1166.0001217201063	1166.0001217201063	1166.0001217201063	1166.0001217201063	1166.0001217201063	1166.0001217201063	1166.0001217201063	1166.0001217201063	1166.0001217201063	1166.0001217201063	1166.0001217201063	1166.0001217201063	1166.0001217201063	1166.0001217201063	1166.0001217201063
1166.0001217201063	1166.0001217201063	1166.0001217201063	1166.0001217201063	1166.0001217201063	1166.0001217201063	1166.0001217201063	1166.0001217201063	1166.0001217201063	1166.0001217201063	1166.0001217201063	1166.0001217201063	1166.0001217201063	1166.0001217201063	1166.0001217201063	1166.0001217201063	1166.0001217201063	1166.0001217201063	1166.0001217201063	1166.0001217201063	1166.0001217201063	1166.0001217201063	1166.0001217201063	1166.0001217201063	1166.0001217201063	1166.0001217201063	1166.0001217201063	1166.0001217201063	1166.0001217201063	1166.0001217201063
1166.0001217201063	1166.0001217201063	1166.0001217201063	1166.0001217201063	1166.0001217201063	1166.0001217201063	1166.0001217201063	1166.0001217201063	1166.0001217201063	1166.0001217201063	1166.0001217201063	1166.0001217201063	1166.0001217201063	1166.0001217201063	1166.0001217201063	1166.0001217201063	1166.0001217201063	1166.0001217201063	1166.0001217201063	1166.0001217201063	1166.0001217201063	1166.0001217201063	1166.0001217201063	1166.0001217201063	1166.0001217201063	1166.0001217201063	1166.0001217201063	1166.0001217201063	1166.0001217201063	1166.0001217201063
1166.0001217201063	1166.0001217201063	1166.0001217201063	1166.0001217201063	1166.0001217201063	1166.0001217201063	1166.0001217201063	1166.0001217201063	1166.0001217201063	1166.0001217201063	1166.0001217201063	1166.0001217201063	1166.0001217201063	1166.0001217201063	1166.0001217201063	1166.0001217201063	1166.0001217201063	1166.0001217201063	1166.0001217201063	1166.0001217201063	1166.0001217201063	1166.0001217201063	1166.0001217201063	1166.0001217201063	1166.0001217201063	1166.0001217201063	1166.0001217201063	1166.0001217201063	1166.0001217201063	1166.0001217201063
1166.0001217201063	1166.0001217201063	1166.0001217201063	1166.0001217201063	1166.0001217201063	1166.0001217201063	1166.0001217201063	1166.0001217201063	1166.0001217201063	1166.0001217201063	1166.0001217201063	1166.0001217201063	1166.0001217201063	1166.0001217201063	1166.0001217201063	1166.0001217201063	1166.0001217201063	1166.0001217201063	1166.0001217201063	1166.0001217201063	1166.0001217201063	1166.0001217201063	1166.0001217201063	1166.0001217201063	1166.0001217201063	1166.0001217201063	1166.0001217201063	1166.0001217201063	1166.0001217201063	1166.0001217201063
1166.0001217201063	1166.0001217201063	1166.0001217201063	1166.0001217201063	1166.0001217201063	1166.0001217201063	1166.0001217201063	1166.0001217201063	1166.0001217201063	1166.0001217201063	1166.0001217201063	1166.0001217201063	1166.0001217201063	1166.0001217201063	1166.0001217201063	1166.0001217201063	1166.0001217201063	1166.0001217201063	1166.0001217201063	1166.0001217201063	1166.0001217201063	1166.0001217201063	1166.0001217201063	1166.0001217201063	1166.0001217201063	1166.0001217201063	1166.0001217201063	1166.0001217201063	1166.0001217201063	1166.0001217201063
1166.0001217201063	1166.0001217201063	1166.0001217201063	1166.0001217201063	1166.0001217201063	1166.0001217201063	1166.0001217201063	1166.0001217201063	1166.0001217201063	1166.0001217201063	1166.0001217201063	1166.0001217201063	1166.0001217201063	1166.0001217201063	1166.0001217201063	1166.0001217201063	1166.0001217201063	1166.0001217201063	1166.0001217201063	1166.0001217201063	1166.0001217201063	1166.0001217201063	1166.0001217201063	1166.0001217201063	1166.0001217201063	1166.0001217201063	1166.0001217201063	1166.0001217201063	1166.0001217201063	1166.0001217201063
1166.0001217201063	1166.0001217201063	1166.0001217201063	1166.0001217201063	1166.0001217201063	1166.0001217201063	1166.0001217201063	1166.0001217201063	1166.0001217201063	1166.0001217201063	1166.0001217201063	1166.0001217201063	1166.0001217201063	1166.0001217201063	1166.0001217201063	1166.0001217201063	1166.0001217201063	1166.0001217201063	1166.0001217201063	1166.0001217201063	1166.0001217201063	1166.0001217201063	1166.0001217201063	1166.0001217201063	1166.0001217201063	1166.0001217201063	1166.0001217201063	1166.0001217201063	1166.0001217201063	1166.0001217201063
1166.0001217201063	1166.0001217201063	1166.0001217201063	1166.0001217201063	1166.0001217201063	1166.0001217201063	1166.0001217201063	1166.0001217201063	1166.0001217201063	1166.0001217201063	1166.0001217201063	1166.0001217201063	1166.0001217201063	1166.0001217201063	1166.0001217201063	1166.0001217201063	1166.0001217201063	1166.0001217201063	1166.0001217201063	1166.0001217201063	1166.0001217201063	1166.0001217201063	1166.0001217201063	1166.0001217201063	1166.0001217201063	1166.0001217201063	1166.0001217201063	1166.0001217201063	1166.0001217201063	1166.0001217201063
1166.0001217201063	1166.0001217201063	1166.0001217201063	1166.0001217201063	1166.0001217201063	1166.0001217201063	1166.0001217201063	1166.0001217201063	1166.0001217201063	1166.0001217201063	1166.0001217201063	1166.0001217201063	1166.0001217201063	1166.0001217201063	1166.0001217201063	1166.0001217201063	1166.0001217201063	1166.0001217201063	1166.0001217201063	1166.0001217201063	1166.0001217201063	1166.0001217201063	1166.0001217201063	1166.0001217201063	1166.0001217201063	1166.0001217201063	1166.0001217201063	1166.0001217201063	1166.0001217201063	1166.0001217201063
1166.0001217201063	1166.0001217201063	1166.0001217201063	1166.0001217201063	1166.0001217201063	1166.0001217201063	1166.0001217201063	1166.0001217201063	1166.0001217201063	1166.0001217201063	1166.0001217201063	1166.0001217201063	1166.0001217201063	1166.0001217201063	1166.0001217201063	1166.0001217201063	1166.0001217201063	1166.0001217201063	1166.0001217201063	1166.0001217201063	1166.0001217201063	1166.0001217201063	1166.0001217201063	1166.0001217201063	1166.0001217201063	1166.0001217201063	1166.0001217201063	1166.0001217201063	1166.0001217201063	1166.0001217201063
1166.0001217201063	1166.0001217201063	1166.0001217201063	1166.0001217201063	1166.0001217201063	1166.0001217201063	1166.0001217201063	1166.0001217201063	1166.0001217201063	1166.0001217201063	1166.0001217201063	1166.0001217201063	1166.0001217201063	1166.0001217201063	1166.0001217201063	1166.0001217201063	1166.0001217201063	1166.0001217201063	1166.0001217201063	1166.0001217201063	1166.0001217201063	1166.0001217201063	1166.0001217201063	1166.0001217201063	1166.0001217201063	1166.0001217201063	1166.0001217201063	1166.0001217201063	1166.0001217201063	1166.0001217201063
1166.0001217201063	1166.0001217201063	1166.0001217201063	1166.0001217201063	1166.0001217201063	1166.0001217201063	1166.0001217201063	1166.0001217201063	1166.0001217201063	1166.0001217201063	1166.0001217201063	1166.0001217201063	1166.0001217201063	1166.0001217201063	1166.0001217201063	1166.0001217201063	1166.0001217201063	1166.0001217201063	1166.0001217201063	1166.0001217201063	1166.0001217201063	1166.0001217201063	1166.0001217201063	1166.0001217201063	1166.0001217201063	1166.0001217201063	1166.0001217201063	1166.0001217201063	1166.0001217201063	1166.0001217201063
1166.0001217201063	1166.0001217201063	1166.0001217201063	1166.0001217201063	1166.0001217201063	1166.0001217201063	1166.0001217201063	1166.0001217201063	1166.0001217201063	1166.0001217201063	1166.0001217201063	1166.0001217201063	1166.0001217201063	1166.0001217201063	1166.0001217201063	1166.0001217201063	1166.0001217201063	1166.0001217201063	1166.0001217201063	1166.0001217201063	1166.0001217201063	1166.0001217201063	1166.0001217201063	1166.0001217201063	1166.0001217201063	1166.0001217201063	1166.0001217201063	1166.0001217201063	1166.0001217201063	1166.0001217201063
1166.0001217201063	1166.0001217201063	1166.0001217201063	1166.0001217201063	1166.0001217201063	1166.0001217201063	1166.0001217201063	1166.0001217201063	1166.0001217201063	1166.0001217201063	1166.0001217201063	1166.0001217201063	1166.0001217201063	1166.0001217201063	1166.0001217201063	1166.0001217201063	1166.0001217201063	1166.0001217201063	1166.0001217201063	1166.0001217201063	1166.0001217201063	1166.0001217201063	1166.0001217201063	1166.0001217201063	1166.0001217201063	1166.0001217201063	1166.0001217201063	1166.0001217201063	1166.0001217201063	1166.0001217201063
1166.0001217201063	1166.0001217201063	1166.0001217201063	1166.0001217201063	1166.0001217201063	1166.0001217201063	1166.0001217201063	1166.0001217201063	1166.0001217201063	1166.0001217201063	1166.0001217201063	1166.0001217201063	1166.0001217201063	1166.0001217201063	1166.0001217201063	1166.0001217201063	1166.0001217201063	1166.0001217201063	1166.0001217201063	1166.0001217201063	1166.0001217201063	1166.0001217201063	1166.0001217201063	1166.0001217201063	1166.0001217201063	1166.0001217201063	1166.0001217201063	1166.0001217201063	1166.0001217201063	1166.0001217201063
1166.0001217201063	1166.0001217201063	1166.0001217201063	1166.0001217201063	1166.0001217201063	1166.0001217201063	1166.0001217201063	1166.0001217201063	1166.0001217201063	1166.0001217201063	1166.0001217201063	1166.0001217201063	1166.0001217201063	1166.0001217201063	1166.0001217201063	1166.0001217201063	1166.0001217201063	1166.0001217201063	1166.0001217201063	1166.0001217201063	1166.0001217201063	1166.0001217201063	1166.0001217201063	1166.0001217201063	1166.0001217201063	1166.0001217201063	1166.0001217201063	1166.0001217201063	1166.0001217201063	1166.0001217201063
1166.0000775867504	1166.0000775867504	1166.0000775867504	1166.0000775867504	1166.0000775867504	1166.0000775867504	1166.0000775867504	1166.0000775867504	1166.0000775867504	1166.0000775867504	1166.0000775867504	1166.0000775867504	1166.0000775867504	1166.0000775867504	1166.0000775867504	1166.0000775867504	1166.0000775867504	1166.0000775867504	1166.0000775867504	1166.0000775867504	1166.0000775867504	1166.0000775867504	1166.0000775867504	1166.0000775867504	1166.0000775867504	1166.0000775867504	1166.0000775867504	1166.0000775867504	1166.0000775867504	1166.0000775867504
1166.0000775867504	1166.0000775867504	1166.0000775867504	1166.0000775867504	1166.0000775867504	1166.0000775867504	1166.0000775867504	1166.0000775867504	1166.0000775867504	1166.0000775867504	1166.0000775867504	1166.0000775867504	1166.0000775867504	1166.0000775867504	1166.0000775867504	1166.0000775867504	1166.0000775867504	1166.0000775867504	1166.0000775867504	1166.0000775867504	1166.0000775867504	1166.0000775867504	1166.0000775867504	1166.0000775867504	1166.0000775867504	1166.0000775867504	1166.0000775867504	1166.0000775867504	1166.0000775867504	1166.0000775867504
1166.0000775867504	1166.0000775867504	1166.0000775867504	1166.0000775867504	1166.0000775867504	1166.0000775867504	1166.0000775867504	1166.0000775867504	1166.0000775867504	1166.0000775867504	1166.0000775867504	1166.0000775867504	1166.0000775867504	1166.0000775867504	1166.0000775867504	1166.0000775867504	1166.0000775867504	1166.0000775867504	1166.0000775867504	1166.0000775867504	1166.0000775867504	1166.0000775867504	1166.0000775867504	1166.0000775867504	1166.0000775867504	1166.0000775867504	1166.0000775867504	1166.0000775867504	1166.0000775867504	1166.0000775867504
1166.0000775867504	1166.0000775867504	1166.0000775867504	1166.0000775867504	1166.0000775867504	1166.0000775867504	1166.0000775867504	1166.0000775867504	1166.0000775867504	1166.0000775867504	1166.0000775867504	1166.0000775867504	1166.0000775867504	1166.0000775867504	1166.0000775867504	1166.0000775867504	1166.0000775867504	1166.0000775867504	1166.0000775867504	1166.0000775867504	1166.0000775867504	1166.0000775867504	1166.0000775867504	1166.0000775867504	1166.0000775867504	1166.0000775867504	1166.0000775867504	1166.0000775867504	1166.0000775867504	1166.0000775867504
1166.0000775867504	1166.0000775867504	1166.0000775867504	1166.0000775867504	1166.0000775867504	1166.0000775867504	1166.0000775867504	1166.0000775867504	1166.0000775867504	1166.0000775867504	1166.0000775867504	1166.0000775867504	1166.0000775867504	1166.0000775867504	1166.0000775867504	1166.0000775867504	1166.0000775867504	1166.0000775867504	1166.0000775867504	1166.0000775867504	1166.0000775867504	1166.0000775867504	1166.0000775867504	1166.0000775867504	1166.0000775867504	1166.0000775867504	1166.0000775867504	1166.0000775867504	1166.0000775867504	1166.0000775867504
1166.0000775867504	1166.0000775867504	1166.0000775867504	1166.0000775867504	1166.0000775867504	1166.0000775867504	1166.0000775867504	1166.0000775867504	1166.0000775867504	1166.0000775867504	1166.0000775867504	1166.0000775867504	1166.0000775867504	1166.0000775867504	1166.0000775867504	1166.0000775867504	1166.0000775867504	1166.0000775867504	1166.0000775867504	1166.0000775867504	1166.0000775867504	1166.0000775867504	1166.0000775867504	1166.0000775867504	1166.0000775867504	1166.0000775867504	1166.0000775867504	1166.0000775867504	1166.0000775867504	1166.0000775867504
1166.0000757894354	1166.0000757894354	1166.0000757894354	1166.0000757894354	1166.0000757894354	1166.0000757894354	1166.0000757894354	1166.0000757894354	1166.0000757894354	1166.0000757894354	1166.0000757894354	1166.0000757894354	1166.0000757894354	1166.0000757894354	1166.0000757894354	1166.0000757894354	1166.0000757894354	1166.0000757894354	1166.0000757894354	1166.0000757894354	1166.0000757894354	1166.0000757894354	1166.0000757894354	1166.0000757894354	1166.0000757894354	1166.0000757894354	1166.0000757894354	1166.0000757894354	1166.0000757894354	1166.0000757894354
1166.0000757894354	1166.0000757894354	1166.0000757894354	1166.0000757894354	1166.0000757894354	1166.0000757894354	1166.0000757894354	1166.0000757894354	1166.0000757894354	1166.0000757894354	1166.0000757894354	1166.0000757894354	1166.0000757894354	1166.0000757894354	1166.0000757894354	1166.0000757894354	1166.0000757894354	1166.0000757894354	1166.0000757894354	1166.0000757894354	1166.0000757894354	1166.0000757894354	1166.0000757894354	1166.0000757894354	1166.0000757894354	1166.0000757894354	1166.0000757894354	1166.0000757894354	1166.0000757894354	1166.0000757894354
1166.0000757894354	1166.0000757894354	1166.0000757894354	1166.0000757894354	1166.0000757894354	1166.0000757894354	1166.0000757894354	1166.0000757894354	1166.0000757894354	1166.0000757894354	1166.0000757894354	1166.0000757894354	1166.0000757894354	1166.0000757894354	1166.0000757894354	1166.0000757894354	1166.0000757894354	1166.0000757894354	1166.0000757894354	1166.0000757894354	1166.0000757894354	1166.0000757894354	1166.0000757894354	1166.0000757894354	1166.0000757894354	1166.0000757894354	1166.0000757894354	1166.0000757894354	1166.0000757894354	1166.0000757894354
1166.0000757894354	1166.0000757894354	1166.0000757894354	1166.0000757894354	1166.0000757894354	1166.0000757894354	1166.0000757894354	1166.0000757894354	1166.0000757894354	1166.0000757894354	1166.0000757894354	1166.0000757894354	1166.0000757894354	1166.0000757894354	1166.0000757894354	1166.0000757894354	1166.0000757894354	1166.0000757894354	1166.0000757894354	1166.0000757894354	1166.0000757894354	1166.0000757894354	1166.0000757894354	1166.0000757894354	1166.0000757894354	1166.0000757894354	1166.0000757894354	1166.0000757894354	1166.0000757894354	1166.0000757894354
1166.0000757894354	1166.0000757894354	1166.0000757894354	1166.0000757894354	1166.0000757894354	1166.0000757894354	1166.0000757894354	1166.0000757894354	1166.0000757894354	1166.0000757894354	1166.0000757894354	1166.0000757894354	1166.0000757894354	1166.0000757894354	1166.0000757894354	1166.0000757894354	1166.0000757894354	1166.0000757894354	1166.0000757894354	1166.0000757894354	1166.0000757894354	1166.0000757894354	1166.0000757894354	1166.0000757894354	1166.0000757894354	1166.0000757894354	1166.0000757894354	1166.0000757894354	1166.0000757894354	1166.0000757894354
1166.0000561200227	1166.0000561200227	1166.0000561200227	1166.0000561200227	1166.0000561200227	1166.0000561200227	1166.0000561200227	1166.0000561200227	1166.0000561200227	1166.0000561200227	1166.0000561200227	1166.0000561200227	1166.0000561200227	1166.0000561200227	1166.0000561200227	1166.0000561200227	1166.0000561200227	1166.0000561200227	1166.0000561200227	1166.0000561200227	1166.0000561200227	1166.0000561200227	1166.0000561200227	1166.0000561200227	1166.0000561200227	1166.0000561200227	1166.0000561200227	1166.0000561200227	1166.0000561200227	1166.0000561200227
1166.0000561200227	1166.0000561200227	1166.0000561200227	1166.0000561200227	1166.0000561200227	1166.0000561200227	1166.0000561200227	1166.0000561200227	1166.0000561200227	1166.0000561200227	1166.0000561200227	1166.0000561200227	1166.0000561200227	1166.0000561200227	1166.0000561200227	1166.0000561200227	1166.0000561200227	1166.0000561200227	1166.0000561200227	1166.0000561200227	1166.0000561200227	1166.0000561200227	1166.0000561200227	1166.0000561200227	1166.0000561200227	1166.0000561200227	1166.0000561200227	1166.0000561200227	1166.0000561200227	1166.0000561200227
1166.0000493830807	1166.0000493830807	1166.0000493830807	1166.0000493830807	1166.0000493830807	1166.0000493830807	1166.0000493830807	1166.0000493830807	1166.0000493830807	1166.0000493830807	1166.0000493830807	1166.0000493830807	1166.0000493830807	1166.0000493830807	1166.0000493830807	1166.0000493830807	1166.0000493830807	1166.0000493830807	1166.0000493830807	1166.0000493830807	1166.0000493830807	1166.0000493830807	1166.0000493830807	1166.0000493830807	1166.0000493830807	1166.0000493830807	1166.0000493830807	1166.0000493830807	1166.0000493830807	1166.0000493830807
1166.0000493830807	1166.0000493830807	1166.0000493830807	1166.0000493830807	1166.0000493830807	1166.0000493830807	1166.0000493830807	1166.0000493830807	1166.0000493830807	1166.0000493830807	1166.0000493830807	1166.0000493830807	1166.0000493830807	1166.0000493830807	1166.0000493830807	1166.0000493830807	1166.0000493830807	1166.0000493830807	1166.0000493830807	1166.0000493830807	1166.0000493830807	1166.0000493830807	1166.0000493830807	1166.0000493830807	1166.0000493830807	1166.0000493830807	1166.0000493830807	1166.0000493830807	1166.0000493830807	1166.0000493830807
1166.0000493830807	1166.0000493830807	1166.0000493830807	1166.0000493830807	1166.0000493830807	1166.0000493830807	1166.0000493830807	1166.0000493830807	1166.0000493830807	1166.0000493830807	1166.0000493830807	1166.0000493830807	1166.0000493830807	1166.0000493830807	1166.0000493830807	1166.0000493830807	1166.0000493830807	1166.0000493830807	1166.0000493830807	1166.0000493830807	1166.0000493830807	1166.0000493830807	1166.0000493830807	1166.0000493830807	1166.0000493830807	1166.0000493830807	1166.0000493830807	1166.0000493830807	1166.0000493830807	1166.0000493830807
1166.000022420727	1166.000022420727	1166.000022420727	1166.000022420727	1166.000022420727	1166.000022420727	1166.000022420727	1166.000022420727	1166.000022420727	1166.000022420727	1166.000022420727	1166.000022420727	1166.000022420727	1166.000022420727	1166.000022420727	1166.000022420727	1166.000022420727	1166.000022420727	1166.000022420727	1166.000022420727	1166.000022420727	1166.000022420727	1166.000022420727	1166.000022420727	1166.000022420727	1166.000022420727	1166.000022420727	1166.000022420727	1166.000022420727	1166.000022420727
1166.000022420727	1166.000022420727	1166.000022420727	1166.000022420727	1166.000022420727	1166.000022420727	1166.000022420727	1166.000022420727	1166.000022420727	1166.000022420727	1166.000022420727	1166.000022420727	1166.000022420727	1166.000022420727	1166.000022420727	1166.000022420727	1166.000022420727	1166.000022420727	1166.000022420727	1166.000022420727	1166.000022420727	1166.000022420727	1166.000022420727	1166.000022420727	1166.000022420727	1166.000022420727	1166.000022420727	1166.000022420727	1166.000022420727	1166.000022420727
1166.000022420727	1166.000022420727	1166.000022420727	1166.000022420727	1166.000022420727	1166.000022420727	1166.000022420727	1166.000022420727	1166.000022420727	1166.000022420727	1166.000022420727	1166.000022420727	1166.000022420727	1166.000022420727	1166.000022420727	1166.000022420727	1166.000022420727	1166.000022420727	1166.000022420727	1166.000022420727	1166.000022420727	1166.000022420727	1166.000022420727	1166.000022420727	1166.000022420727	1166.000022420727	1166.000022420727	1166.000022420727	1166.000022420727	1166.000022420727
1166.000022420727	1166.000022420727	1166.000022420727	1166.000022420727	1166.000022420727	1166.000022420727	1166.000022420727	1166.000022420727	1166.000022420727	1166.000022420727	1166.000022420727	1166.000022420727	1166.000022420727	1166.000022420727	1166.000022420727	1166.000022420727	1166.000022420727	1166.000022420727	1166.000022420727	1166.000022420727	1166.000022420727	1166.000022420727	1166.000022420727	1166.000022420727	1166.000022420727	1166.000022420727	1166.000022420727	1166.000022420727	1166.000022420727	1166.000022420727
1166.000022420727	1166.000022420727	1166.000022420727	1166.000022420727	1166.000022420727	1166.000022420727	1166.000022420727	1166.000022420727	1166.000022420727	1166.000022420727	1166.000022420727	1166.000022420727	1166.000022420727	1166.000022420727	1166.000022420727	1166.000022420727	1166.000022420727	1166.000022420727	1166.000022420727	1166.000022420727	1166.000022420727	1166.000022420727	1166.000022420727	1166.000022420727	1166.000022420727	1166.000022420727	1166.000022420727	1166.000022420727	1166.000022420727	1166.000022420727
1166.000022420727	1166.000022420727	1166.000022420727	1166.000022420727	1166.000022420727	1166.000022420727	1166.000022420727	1166.000022420727	1166.000022420727	1166.000022420727	1166.000022420727	1166.000022420727	1166.000022420727	1166.000022420727	1166.000022420727	1166.000022420727	1166.000022420727	1166.000022420727	1166.000022420727	1166.000022420727	1166.000022420727	1166.000022420727	1166.000022420727	1166.000022420727	1166.000022420727	1166.000022420727	1166.000022420727	1166.000022420727	1166.000022420727	1166.000022420727
1166.000022420727	1166.000022420727	1166.000022420727	1166.000022420727	1166.000022420727	1166.000022420727	1166.000022420727	1166.000022420727	1166.000022420727	1166.000022420727	1166.000022420727	1166.000022420727	1166.000022420727	1166.000022420727	1166.000022420727	1166.000022420727	1166.000022420727	1166.000022420727	1166.000022420727	1166.000022420727	1166.000022420727	1166.000022420727	1166.000022420727	1166.000022420727	1166.000022420727	1166.000022420727	1166.000022420727	1166.000022420727	1166.000022420727	1166.000022420727
1166.000022420727	1166.000022420727	1166.000022420727	1166.000022420727	1166.000022420727	1166.000022420727	1166.000022420727	1166.000022420727	1166.000022420727	1166.000022420727	1166.000022420727	1166.000022420727	1166.000022420727	1166.000022420727	1166.000022420727	1166.000022420727	1166.000022420727	1166.000022420727	1166.000022420727	1166.000022420727	1166.000022420727	1166.000022420727	1166.000022420727	1166.000022420727	1166.000022420727	1166.000022420727	1166.000022420727	1166.000022420727	1166.000022420727	1166.000022420727
1166.000022420727	1166.000022420727	1166.000022420727	1166.000022420727	1166.000022420727	1166.000022420727	1166.000022420727	1166.000022420727	1166.000022420727	1166.000022420727	1166.000022420727	1166.000022420727	1166.000022420727	1166.000022420727	1166.000022420727	1166.000022420727	1166.000022420727	1166.000022420727	1166.000022420727	1166.000022420727	1166.000022420727	1166.000022420727	1166.000022420727	1166.000022420727	1166.000022420727	1166.000022420727	1166.000022420727	1166.000022420727	1166.000022420727	1166.000022420727
1166.000022420727	1166.000022420727	1166.000022420727	1166.000022420727	1166.000022420727	1166.000022420727	1166.000022420727	1166.000022420727	1166.000022420727	1166.000022420727	1166.000022420727	1166.000022420727	1166.000022420727	1166.000022420727	1166.000022420727	1166.000022420727	1166.000022420727	1166.000022420727	1166.000022420727	1166.000022420727	1166.000022420727	1166.000022420727	1166.000022420727	1166.000022420727	1166.000022420727	1166.000022420727	1166.000022420727	1166.000022420727	1166.000022420727	1166.000022420727
1166.000022420727	1166.000022420727	1166.000022420727	1166.000022420727	1166.000022420727	1166.000022420727	1166.000022420727	1166.000022420727	1166.000022420727	1166.000022420727	1166.000022420727	1166.000022420727	1166.000022420727	1166.000022420727	1166.000022420727	1166.000022420727	1166.000022420727	1166.000022420727	1166.000022420727	1166.000022420727	1166.000022420727	1166.000022420727	1166.000022420727	1166.000022420727	1166.000022420727	1166.000022420727	1166.000022420727	1166.000022420727	1166.000022420727	1166.000022420727
1166.000022420727	1166.000022420727	1166.000022420727	1166.000022420727	1166.000022420727	1166.000022420727	1166.000022420727	1166.000022420727	1166.000022420727	1166.000022420727	1166.000022420727	1166.000022420727	1166.000022420727	1166.000022420727	1166.000022420727	1166.000022420727	1166.000022420727	1166.000022420727	1166.000022420727	1166.000022420727	1166.000022420727	1166.000022420727	1166.000022420727	1166.000022420727	1166.000022420727	1166.000022420727	1166.000022420727	1166.000022420727	1166.000022420727	1166.000022420727
1166.000022420727	1166.000022420727	1166.000022420727	1166.000022420727	1166.000022420727	1166.000022420727	1166.000022420727	1166.000022420727	1166.000022420727	1166.000022420727	1166.000022420727	1166.000022420727	1166.000022420727	1166.000022420727	1166.000022420727	1166.000022420727	1166.000022420727	1166.000022420727	1166.000022420727	1166.000022420727	1166.000022420727	1166.000022420727	1166.000022420727	1166.000022420727	1166.000022420727	1166.000022420727	1166.000022420727	1166.000022420727	1166.000022420727	1166.000022420727
1166.000022420727	1166.000022420727	1166.000022420727	1166.000022420727	1166.000022420727	1166.000022420727	1166.000022420727	1166.000022420727	1166.000022420727	1166.000022420727	1166.000022420727	1166.000022420727	1166.000022420727	1166.000022420727	1166.000022420727	1166.000022420727	1166.000022420727	1166.000022420727	1166.000022420727	1166.000022420727	1166.000022420727	1166.000022420727	1166.000022420727	1166.000022420727	1166.000022420727	1166.000022420727	1166.000022420727	1166.000022420727	1166.000022420727	1166.000022420727
1166.0000117636666	1166.0000117636666	1166.0000117636666	1166.0000117636666	1166.0000117636666	1166.0000117636666	1166.0000117636666	1166.0000117636666	1166.0000117636666	1166.0000117636666	1166.0000117636666	1166.0000117636666	1166.0000117636666	1166.0000117636666	1166.0000117636666	1166.0000117636666	1166.0000117636666	1166.0000117636666	1166.0000117636666	1166.0000117636666	1166.0000117636666	1166.0000117636666	1166.0000117636666	1166.0000117636666	1166.0000117636666	1166.0000117636666	1166.0000117636666	1166.0000117636666	1166.0000117636666	1166.0000117636666
1166.0000117636666	1166.0000117636666	1166.0000117636666	1166.0000117636666	1166.0000117636666	1166.0000117636666	1166.0000117636666	1166.0000117636666	1166.0000117636666	1166.0000117636666	1166.0000117636666	1166.0000117636666	1166.0000117636666	1166.0000117636666	1166.0000117636666	1166.0000117636666	1166.0000117636666	1166.0000117636666	1166.0000117636666	1166.0000117636666	1166.0000117636666	1166.0000117636666	1166.0000117636666	1166.0000117636666	1166.0000117636666	1166.0000117636666	1166.0000117636666	1166.0000117636666	1166.0000117636666	1166.0000117636666
1166.0000117636666	1166.0000117636666	1166.0000117636666	1166.0000117636666	1166.0000117636666	1166.0000117636666	1166.0000117636666	1166.0000117636666	1166.0000117636666	1166.0000117636666	1166.0000117636666	1166.0000117636666	1166.0000117636666	1166.0000117636666	1166.0000117636666	1166.0000117636666	1166.0000117636666	1166.0000117636666	1166.0000117636666	1166.0000117636666	1166.0000117636666	1166.0000117636666	1166.0000117636666	1166.0000117636666	1166.0000117636666	1166.0000117636666	1166.0000117636666	1166.0000117636666	1166.0000117636666	1166.0000117636666
1166.0000117636666	1166.0000117636666	1166.0000117636666	1166.0000117636666	1166.0000117636666	1166.0000117636666	1166.0000117636666	1166.0000117636666	1166.0000117636666	1166.0000117636666	1166.0000117636666	1166.0000117636666	1166.0000117636666	1166.0000117636666	1166.0000117636666	1166.0000117636666	1166.0000117636666	1166.0000117636666	1166.0000117636666	1166.0000117636666	1166.0000117636666	1166.0000117636666	1166.0000117636666	1166.0000117636666	1166.0000117636666	1166.0000117636666	1166.0000117636666	1166.0000117636666	1166.0000117636666	1166.0000117636666
1166.0000117636666	1166.0000117636666	1166.0000117636666	1166.0000117636666	1166.0000117636666	1166.0000117636666	1166.0000117636666	1166.0000117636666	1166.0000117636666	1166.0000117636666	1166.0000117636666	1166.0000117636666	1166.0000117636666	1166.0000117636666	1166.0000117636666	1166.0000117636666	1166.0000117636666	1166.0000117636666	1166.0000117636666	1166.0000117636666	1166.0000117636666	1166.0000117636666	1166.0000117636666	1166.0000117636666	1166.0000117636666	1166.0000117636666	1166.0000117636666	1166.0000117636666	1166.0000117636666	1166.0000117636666
1166.0000117636666	1166.0000117636666	1166.0000117636666	1166.0000117636666	1166.0000117636666	1166.0000117636666	1166.0000117636666	1166.0000117636666	1166.0000117636666	1166.0000117636666	1166.0000117636666	1166.0000117636666	1166.0000117636666	1166.0000117636666	1166.0000117636666	1166.0000117636666	1166.0000117636666	1166.0000117636666	1166.0000117636666	1166.0000117636666	1166.0000117636666	1166.0000117636666	1166.0000117636666	1166.0000117636666	1166.0000117636666	1166.0000117636666	1166.0000117636666	1166.0000117636666	1166.0000117636666	1166.0000117636666
1166.0000117636666	1166.0000117636666	1166.0000117636666	1166.0000117636666	1166.0000117636666	1166.0000117636666	1166.0000117636666	1166.0000117636666	1166.0000117636666	1166.0000117636666	1166.0000117636666	1166.0000117636666	1166.0000117636666	1166.0000117636666	1166.0000117636666	1166.0000117636666	1166.0000117636666	1166.0000117636666	1166.0000117636666	1166.0000117636666	1166.0000117636666	1166.0000117636666	1166.0000117636666	1166.0000117636666	1166.0000117636666	1166.0000117636666	1166.0000117636666	1166.0000117636666	1166.0000117636666	1166.0000117636666
1166.0000117636666	1166.0000117636666	1166.0000117636666	1166.0000117636666	1166.0000117636666	1166.0000117636666	1166.0000117636666	1166.0000117636666	1166.0000117636666	1166.0000117636666	1166.0000117636666	1166.0000117636666	1166.0000117636666	1166.0000117636666	1166.0000117636666	1166.0000117636666	1166.0000117636666	1166.0000117636666	1166.0000117636666	1166.0000117636666	1166.0000117636666	1166.0000117636666	1166.0000117636666	1166.0000117636666	1166.0000117636666	1166.0000117636666	1166.0000117636666	1166.0000117636666	1166.0000117636666	1166.0000117636666
1166.0000117636666	1166.0000117636666	1166.0000117636666	1166.0000117636666	1166.0000117636666	1166.0000117636666	1166.0000117636666	1166.0000117636666	1166.0000117636666	1166.0000117636666	1166.0000117636666	1166.0000117636666	1166.0000117636666	1166.0000117636666	1166.0000117636666	1166.0000117636666	1166.0000117636666	1166.0000117636666	1166.0000117636666	1166.0000117636666	1166.0000117636666	1166.0000117636666	1166.0000117636666	1166.0000117636666	1166.0000117636666	1166.0000117636666	1166.0000117636666	1166.0000117636666	1166.0000117636666	1166.0000117636666
1166.0000117636666	1166.0000117636666	1166.0000117636666	1166.0000117636666	1166.0000117636666	1166.0000117636666	1166.0000117636666	1166.0000117636666	1166.0000117636666	1166.0000117636666	1166.0000117636666	1166.0000117636666	1166.0000117636666	1166.0000117636666	1166.0000117636666	1166.0000117636666	1166.0000117636666	1166.0000117636666	1166.0000117636666	1166.0000117636666	1166.0000117636666	1166.0000117636666	1166.0000117636666	1166.0000117636666	1166.0000117636666	1166.0000117636666	1166.0000117636666	1166.0000117636666	1166.0000117636666	1166.0000117636666
1166.0000117636666	1166.0000117636666	1166.0000117636666	1166.0000117636666	1166.0000117636666	1166.0000117636666	1166.0000117636666	1166.0000117636666	1166.0000117636666	1166.0000117636666	1166.0000117636666	1166.0000117636666	1166.0000117636666	1166.0000117636666	1166.0000117636666	1166.0000117636666	1166.0000117636666	1166.0000117636666	1166.0000117636666	1166.0000117636666	1166.0000117636666	1166.0000117636666	1166.0000117636666	1166.0000117636666	1166.0000117636666	1166.0000117636666	1166.0000117636666	1166.0000117636666	1166.0000117636666	1166.0000117636666
1166.0000117636666	1166.0000117636666	1166.0000117636666	1166.0000117636666	1166.0000117636666	1166.0000117636666	1166.0000117636666	1166.0000117636666	1166.0000117636666	1166.0000117636666	1166.0000117636666	1166.0000117636666	1166.0000117636666	1166.0000117636666	1166.0000117636666	1166.0000117636666	1166.0000117636666	1166.0000117636666	1166.0000117636666	1166.0000117636666	1166.0000117636666	1166.0000117636666	1166.0000117636666	1166.0000117636666	1166.0000117636666	1166.0000117636666	1166.0000117636666	1166.0000117636666	1166.0000117636666	1166.0000117636666
1166.0000027667948	1166.0000027667948	1166.0000027667948	1166.0000027667948	1166.0000027667948	1166.0000027667948	1166.0000027667948	1166.0000027667948	1166.0000027667948	1166.0000027667948	1166.0000027667948	1166.0000027667948	1166.0000027667948	1166.0000027667948	1166.0000027667948	1166.0000027667948	1166.0000027667948	1166.0000027667948	1166.0000027667948	1166.0000027667948	1166.0000027667948	1166.0000027667948	1166.0000027667948	1166.0000027667948	1166.0000027667948	1166.0000027667948	1166.0000027667948	1166.0000027667948	1166.0000027667948	1166.0000027667948
1166.0000027667948	1166.0000027667948	1166.0000027667948	1166.0000027667948	1166.0000027667948	1166.0000027667948	1166.0000027667948	1166.0000027667948	1166.0000027667948	1166.0000027667948	1166.0000027667948	1166.0000027667948	1166.0000027667948	1166.0000027667948	1166.0000027667948	1166.0000027667948	1166.0000027667948	1166.0000027667948	1166.0000027667948	1166.0000027667948	1166.0000027667948	1166.0000027667948	1166.0000027667948	1166.0000027667948	1166.0000027667948	1166.0000027667948	1166.0000027667948	1166.0000027667948	1166.0000027667948	1166.0000027667948
1166.0000027667948	1166.0000027667948	1166.0000027667948	1166.0000027667948	1166.0000027667948	1166.0000027667948	1166.0000027667948	1166.0000027667948	1166.0000027667948	1166.0000027667948	1166.0000027667948	1166.0000027667948	1166.0000027667948	1166.0000027667948	1166.0000027667948	1166.0000027667948	1166.0000027667948	1166.0000027667948	1166.0000027667948	1166.0000027667948	1166.0000027667948	1166.0000027667948	1166.0000027667948	1166.0000027667948	1166.0000027667948	1166.0000027667948	1166.0000027667948	1166.0000027667948	1166.0000027667948	1166.0000027667948
1166.0000027667948	1166.0000027667948	1166.0000027667948	1166.0000027667948	1166.0000027667948	1166.0000027667948	1166.0000027667948	1166.0000027667948	1166.0000027667948	1166.0000027667948	1166.0000027667948	1166.0000027667948	1166.0000027667948	1166.0000027667948	1166.0000027667948	1166.0000027667948	1166.0000027667948	1166.0000027667948	1166.0000027667948	1166.0000027667948	1166.0000027667948	1166.0000027667948	1166.0000027667948	1166.0000027667948	1166.0000027667948	1166.0000027667948	1166.0000027667948	1166.0000027667948	1166.0000027667948	1166.0000027667948
1166.0000027667948	1166.0000027667948	1166.0000027667948	1166.0000027667948	1166.0000027667948	1166.0000027667948	1166.0000027667948	1166.0000027667948	1166.0000027667948	1166.0000027667948	1166.0000027667948	1166.0000027667948	1166.0000027667948	1166.0000027667948	1166.0000027667948	1166.0000027667948	1166.0000027667948	1166.0000027667948	1166.0000027667948	1166.0000027667948	1166.0000027667948	1166.0000027667948	1166.0000027667948	1166.0000027667948	1166.0000027667948	1166.0000027667948	1166.0000027667948	1166.0000027667948	1166.0000027667948	1166.0000027667948
1166.0000027667948	1166.0000027667948	1166.0000027667948	1166.0000027667948	1166.0000027667948	1166.0000027667948	1166.0000027667948	1166.0000027667948	1166.0000027667948	1166.0000027667948	1166.0000027667948	1166.0000027667948	1166.0000027667948	1166.0000027667948	1166.0000027667948	1166.0000027667948	1166.0000027667948	1166.0000027667948	1166.0000027667948	1166.0000027667948	1166.0000027667948	1166.0000027667948	1166.0000027667948	1166.0000027667948	1166.0000027667948	1166.0000027667948	1166.0000027667948	1166.0000027667948	1166.0000027667948	1166.0000027667948
1166.0000027667948	1166.0000027667948	1166.0000027667948	1166.0000027667948	1166.0000027667948	1166.0000027667948	1166.0000027667948	1166.0000027667948	1166.0000027667948	1166.0000027667948	1166.0000027667948	1166.0000027667948	1166.0000027667948	1166.0000027667948	1166.0000027667948	1166.0000027667948	1166.0000027667948	1166.0000027667948	1166.0000027667948	1166.0000027667948	1166.0000027667948	1166.0000027667948	1166.0000027667948	1166.0000027667948	1166.0000027667948	1166.0000027667948	1166.0000027667948	1166.0000027667948	1166.0000027667948	1166.0000027667948
1166.0000027667948	1166.0000027667948	1166.0000027667948	1166.0000027667948	1166.0000027667948	1166.0000027667948	1166.0000027667948	1166.0000027667948	1166.0000027667948	1166.0000027667948	1166.0000027667948	1166.0000027667948	1166.0000027667948	1166.0000027667948	1166.0000027667948	1166.0000027667948	1166.0000027667948	1166.0000027667948	1166.0000027667948	1166.0000027667948	1166.0000027667948	1166.0000027667948	1166.0000027667948	1166.0000027667948	1166.0000027667948	1166.0000027667948	1166.0000027667948	1166.0000027667948	1166.0000027667948	1166.0000027667948
1166.0000027667948	1166.0000027667948	1166.0000027667948	1166.0000027667948	1166.0000027667948	1166.0000027667948	1166.0000027667948	1166.0000027667948	1166.0000027667948	1166.0000027667948	1166.0000027667948	1166.0000027667948	1166.0000027667948	1166.0000027667948	1166.0000027667948	1166.0000027667948	1166.0000027667948	1166.0000027667948	1166.0000027667948	1166.0000027667948	1166.0000027667948	1166.0000027667948	1166.0000027667948	1166.0000027667948	1166.0000027667948	1166.0000027667948	1166.0000027667948	1166.0000027667948	1166.0000027667948	1166.0000027667948
1166.0000027667948	1166.0000027667948	1166.0000027667948	1166.0000027667948	1166.0000027667948	1166.0000027667948	1166.0000027667948	1166.0000027667948	1166.0000027667948	1166.0000027667948	1166.0000027667948	1166.0000027667948	1166.0000027667948	1166.0000027667948	1166.0000027667948	1166.0000027667948	1166.0000027667948	1166.0000027667948	1166.0000027667948	1166.0000027667948	1166.0000027667948	1166.0000027667948	1166.0000027667948	1166.0000027667948	1166.0000027667948	1166.0000027667948	1166.0000027667948	1166.0000027667948	1166.0000027667948	1166.0000027667948
1166.0000027667948	1166.0000027667948	1166.0000027667948	1166.0000027667948	1166.0000027667948	1166.0000027667948	1166.0000027667948	1166.0000027667948	1166.0000027667948	1166.0000027667948	1166.0000027667948	1166.0000027667948	1166.0000027667948	1166.0000027667948	1166.0000027667948	1166.0000027667948	1166.0000027667948	1166.0000027667948	1166.0000027667948	1166.0000027667948	1166.0000027667948	1166.0000027667948	1166.0000027667948	1166.0000027667948	1166.0000027667948	1166.0000027667948	1166.0000027667948	1166.0000027667948	1166.0000027667948	1166.0000027667948
1166.0000027667948	1166.0000027667948	1166.0000027667948	1166.0000027667948	1166.0000027667948	1166.0000027667948	1166.0000027667948	1166.0000027667948	1166.0000027667948	1166.0000027667948	1166.0000027667948	1166.0000027667948	1166.0000027667948	1166.0000027667948	1166.0000027667948	1166.0000027667948	1166.0000027667948	1166.0000027667948	1166.0000027667948	1166.0000027667948	1166.0000027667948	1166.0000027667948	1166.0000027667948	1166.0000027667948	1166.0000027667948	1166.0000027667948	1166.0000027667948	1166.0000027667948	1166.0000027667948	1166.0000027667948
1166.0000027667948	1166.0000027667948	1166.0000027667948	1166.0000027667948	1166.0000027667948	1166.0000027667948	1166.0000027667948	1166.0000027667948	1166.0000027667948	1166.0000027667948	1166.0000027667948	1166.0000027667948	1166.0000027667948	1166.0000027667948	1166.0000027667948	1166.0000027667948	1166.0000027667948	1166.0000027667948	1166.0000027667948	1166.0000027667948	1166.0000027667948	1166.0000027667948	1166.0000027667948	1166.0000027667948	1166.0000027667948	1166.0000027667948	1166.0000027667948	1166.0000027667948	1166.0000027667948	1166.0000027667948
1166.0000027667948	1166.0000027667948	1166.0000027667948	1166.0000027667948	1166.0000027667948	1166.0000027667948	1166.0000027667948	1166.0000027667948	1166.0000027667948	1166.0000027667948	1166.0000027667948	1166.0000027667948	1166.0000027667948	1166.0000027667948	1166.0000027667948	1166.0000027667948	1166.0000027667948	1166.0000027667948	1166.0000027667948	1166.0000027667948	1166.0000027667948	1166.0000027667948	1166.0000027667948	1166.0000027667948	1166.0000027667948	1166.0000027667948	1166.0000027667948	1166.0000027667948	1166.0000027667948	1166.0000027667948
1166.0000027667948	1166.0000027667948	1166.0000027667948	1166.0000027667948	1166.0000027667948	1166.0000027667948	1166.0000027667948	1166.0000027667948	1166.0000027667948	1166.0000027667948	1166.0000027667948	1166.0000027667948	1166.0000027667948	1166.0000027667948	1166.0000027667948	1166.0000027667948	1166.0000027667948	1166.0000027667948	1166.0000027667948	1166.0000027667948	1166.0000027667948	1166.0000027667948	1166.0000027667948	1166.0000027667948	1166.0000027667948	1166.0000027667948	1166.0000027667948	1166.0000027667948	1166.0000027667948	1166.0000027667948
1166.0000027667948	1166.0000027667948	1166.0000027667948	1166.0000027667948	1166.0000027667948	1166.0000027667948	1166.0000027667948	1166.0000027667948	1166.0000027667948	1166.0000027667948	1166.0000027667948	1166.0000027667948	1166.0000027667948	1166.0000027667948	1166.0000027667948	1166.0000027667948	1166.0000027667948	1166.0000027667948	1166.0000027667948	1166.0000027667948	1166.0000027667948	1166.0000027667948	1166.0000027667948	1166.0000027667948	1166.0000027667948	1166.0000027667948	1166.0000027667948	1166.0000027667948	1166.0000027667948	1166.0000027667948
1166.0000027667948	1166.0000027667948	1166.0000027667948	1166.0000027667948	1166.0000027667948	1166.0000027667948	1166.0000027667948	1166.0000027667948	1166.0000027667948	1166.0000027667948	1166.0000027667948	1166.0000027667948	1166.0000027667948	1166.0000027667948	1166.0000027667948	1166.0000027667948	1166.0000027667948	1166.0000027667948	1166.0000027667948	1166.0000027667948	1166.0000027667948	1166.0000027667948	1166.0000027667948	1166.0000027667948	1166.0000027667948	1166.0000027667948	1166.0000027667948	1166.0000027667948	1166.0000027667948	1166.0000027667948
1166.0000027667948	1166.0000027667948	1166.0000027667948	1166.0000027667948	1166.0000027667948	1166.0000027667948	1166.0000027667948	1166.0000027667948	1166.0000027667948	1166.0000027667948	1166.0000027667948	1166.0000027667948	1166.0000027667948	1166.0000027667948	1166.0000027667948	1166.0000027667948	1166.0000027667948	1166.0000027667948	1166.0000027667948	1166.0000027667948	1166.0000027667948	1166.0000027667948	1166.0000027667948	1166.0000027667948	1166.0000027667948	1166.0000027667948	1166.0000027667948	1166.0000027667948	1166.0000027667948	1166.0000027667948
1166.0000027667948	1166.0000027667948	1166.0000027667948	1166.0000027667948	1166.0000027667948	1166.0000027667948	1166.0000027667948	1166.0000027667948	1166.0000027667948	1166.0000027667948	1166.0000027667948	1166.0000027667948	1166.0000027667948	1166.0000027667948	1166.0000027667948	1166.0000027667948	1166.0000027667948	1166.0000027667948	1166.0000027667948	1166.0000027667948	1166.0000027667948	1166.0000027667948	1166.0000027667948	1166.0000027667948	1166.0000027667948	1166.0000027667948	1166.0000027667948	1166.0000027667948	1166.0000027667948	1166.0000027667948
1166.0000027667948	1166.0000027667948	1166.0000027667948	1166.0000027667948	1166.0000027667948	1166.0000027667948	1166.0000027667948	1166.0000027667948	1166.0000027667948	1166.0000027667948	1166.0000027667948	1166.0000027667948	1166.0000027667948	1166.0000027667948	1166.0000027667948	1166.0000027667948	1166.0000027667948	1166.0000027667948	1166.0000027667948	1166.0000027667948	1166.0000027667948	1166.0000027667948	1166.0000027667948	1166.0000027667948	1166.0000027667948	1166.0000027667948	1166.0000027667948	1166.0000027667948	1166.0000027667948	1166.0000027667948
1166.0000027667948	1166.0000027667948	1166.0000027667948	1166.0000027667948	1166.0000027667948	1166.0000027667948	1166.0000027667948	1166.0000027667948	1166.0000027667948	1166.0000027667948	1166.0000027667948	1166.0000027667948	1166.0000027667948	1166.0000027667948	1166.0000027667948	1166.0000027667948	1166.0000027667948	1166.0000027667948	1166.0000027667948	1166.0000027667948	1166.0000027667948	1166.0000027667948	1166.0000027667948	1166.0000027667948	1166.0000027667948	1166.0000027667948	1166.0000027667948	1166.0000027667948	1166.0000027667948	1166.0000027667948
1166.0000027667948	1166.0000027667948	1166.0000027667948	1166.0000027667948	1166.0000027667948	1166.0000027667948	1166.0000027667948	1166.0000027667948	1166.0000027667948	1166.0000027667948	1166.0000027667948	1166.0000027667948	1166.0000027667948	1166.0000027667948	1166.0000027667948	1166.0000027667948	1166.0000027667948	1166.0000027667948	1166.0000027667948	1166.0000027667948	1166.0000027667948	1166.0000027667948	1166.0000027667948	1166.0000027667948	1166.0000027667948	1166.0000027667948	1166.0000027667948	1166.0000027667948	1166.0000027667948	1166.0000027667948
1166.0000027667948	1166.0000027667948	1166.0000027667948	1166.0000027667948	1166.0000027667948	1166.0000027667948	1166.0000027667948	1166.0000027667948	1166.0000027667948	1166.0000027667948	1166.0000027667948	1166.0000027667948	1166.0000027667948	1166.0000027667948	1166.0000027667948	1166.0000027667948	1166.0000027667948	1166.0000027667948	1166.0000027667948	1166.0000027667948	1166.0000027667948	1166.0000027667948	1166.0000027667948	1166.0000027667948	1166.0000027667948	1166.0000027667948	1166.0000027667948	1166.0000027667948	1166.0000027667948	1166.0000027667948
1166.0000027667948	1166.0000027667948	1166.0000027667948	1166.0000027667948	1166.0000027667948	1166.0000027667948	1166.0000027667948	1166.0000027667948	1166.0000027667948	1166.0000027667948	1166.0000027667948	1166.0000027667948	1166.0000027667948	1166.0000027667948	1166.0000027667948	1166.0000027667948	1166.0000027667948	1166.0000027667948	1166.0000027667948	1166.0000027667948	1166.0000027667948	1166.0000027667948	1166.0000027667948	1166.0000027667948	1166.0000027667948	1166.0000027667948	1166.0000027667948	1166.0000027667948	1166.0000027667948	1166.0000027667948
1166.0000027667948	1166.0000027667948	1166.0000027667948	1166.0000027667948	1166.0000027667948	1166.0000027667948	1166.0000027667948	1166.0000027667948	1166.0000027667948	1166.0000027667948	1166.0000027667948	1166.0000027667948	1166.0000027667948	1166.0000027667948	1166.0000027667948	1166.0000027667948	1166.0000027667948	1166.0000027667948	1166.0000027667948	1166.0000027667948	1166.0000027667948	1166.0000027667948	1166.0000027667948	1166.0000027667948	1166.0000027667948	1166.0000027667948	1166.0000027667948	1166.0000027667948	1166.0000027667948	1166.0000027667948
1166.0000027667948	1166.0000027667948	1166.0000027667948	1166.0000027667948	1166.0000027667948	1166.0000027667948	1166.0000027667948	1166.0000027667948	1166.0000027667948	1166.0000027667948	1166.0000027667948	1166.0000027667948	1166.0000027667948	1166.0000027667948	1166.0000027667948	1166.0000027667948	1166.0000027667948	1166.0000027667948	1166.0000027667948	1166.0000027667948	1166.0000027667948	1166.0000027667948	1166.0000027667948	1166.0000027667948	1166.0000027667948	1166.0000027667948	1166.0000027667948	1166.0000027667948	1166.0000027667948	1166.0000027667948
1166.0000027667948	1166.0000027667948	1166.0000027667948	1166.0000027667948	1166.0000027667948	1166.0000027667948	1166.0000027667948	1166.0000027667948	1166.0000027667948	1166.0000027667948	1166.0000027667948	1166.0000027667948	1166.0000027667948	1166.0000027667948	1166.0000027667948	1166.0000027667948	1166.0000027667948	1166.0000027667948	1166.0000027667948	1166.0000027667948	1166.0000027667948	1166.0000027667948	1166.0000027667948	1166.0000027667948	1166.0000027667948	1166.0000027667948	1166.0000027667948	1166.0000027667948	1166.0000027667948	1166.0000027667948
1166.0000027667948	1166.0000027667948	1166.0000027667948	1166.0000027667948	1166.0000027667948	1166.0000027667948	1166.0000027667948	1166.0000027667948	1166.0000027667948	1166.0000027667948	1166.0000027667948	1166.0000027667948	1166.0000027667948	1166.0000027667948	1166.0000027667948	1166.0000027667948	1166.0000027667948	1166.0000027667948	1166.0000027667948	1166.0000027667948	1166.0000027667948	1166.0000027667948	1166.0000027667948	1166.0000027667948	1166.0000027667948	1166.0000027667948	1166.0000027667948	1166.0000027667948	1166.0000027667948	1166.0000027667948
1166.0000027667948	1166.0000027667948	1166.0000027667948	1166.0000027667948	1166.0000027667948	1166.0000027667948	1166.0000027667948	1166.0000027667948	1166.0000027667948	1166.0000027667948	1166.0000027667948	1166.0000027667948	1166.0000027667948	1166.0000027667948	1166.0000027667948	1166.0000027667948	1166.0000027667948	1166.0000027667948	1166.0000027667948	1166.0000027667948	1166.0000027667948	1166.0000027667948	1166.0000027667948	1166.0000027667948	1166.0000027667948	1166.0000027667948	1166.0000027667948	1166.0000027667948	1166.0000027667948	1166.0000027667948
1166.0000027667948	1166.0000027667948	1166.0000027667948	1166.0000027667948	1166.0000027667948	1166.0000027667948	1166.0000027667948	1166.0000027667948	1166.0000027667948	1166.0000027667948	1166.0000027667948	1166.0000027667948	1166.0000027667948	1166.0000027667948	1166.0000027667948	1166.0000027667948	1166.0000027667948	1166.0000027667948	1166.0000027667948	1166.0000027667948	1166.0000027667948	1166.0000027667948	1166.0000027667948	1166.0000027667948	1166.0000027667948	1166.0000027667948	1166.0000027667948	1166.0000027667948	1166.0000027667948	1166.0000027667948
1166.000001562897	1166.000001562897	1166.000001562897	1166.000001562897	1166.000001562897	1166.000001562897	1166.000001562897	1166.000001562897	1166.000001562897	1166.000001562897	1166.000001562897	1166.000001562897	1166.000001562897	1166.000001562897	1166.000001562897	1166.000001562897	1166.000001562897	1166.000001562897	1166.000001562897	1166.000001562897	1166.000001562897	1166.000001562897	1166.000001562897	1166.000001562897	1166.000001562897	1166.000001562897	1166.000001562897	1166.000001562897	1166.000001562897	1166.000001562897
1166.0000010019785	1166.0000010019785	1166.0000010019785	1166.0000010019785	1166.0000010019785	1166.0000010019785	1166.0000010019785	1166.0000010019785	1166.0000010019785	1166.0000010019785	1166.0000010019785	1166.0000010019785	1166.0000010019785	1166.0000010019785	1166.0000010019785	1166.0000010019785	1166.0000010019785	1166.0000010019785	1166.0000010019785	1166.0000010019785	1166.0000010019785	1166.0000010019785	1166.0000010019785	1166.0000010019785	1166.0000010019785	1166.0000010019785	1166.0000010019785	1166.0000010019785	1166.0000010019785	1166.0000010019785
1166.0000010019785	1166.0000010019785	1166.0000010019785	1166.0000010019785	1166.0000010019785	1166.0000010019785	1166.0000010019785	1166.0000010019785	1166.0000010019785	1166.0000010019785	1166.0000010019785	1166.0000010019785	1166.0000010019785	1166.0000010019785	1166.0000010019785	1166.0000010019785	1166.0000010019785	1166.0000010019785	1166.0000010019785	1166.0000010019785	1166.0000010019785	1166.0000010019785	1166.0000010019785	1166.0000010019785	1166.0000010019785	1166.0000010019785	1166.0000010019785	1166.0000010019785	1166.0000010019785	1166.0000010019785
1166.0000010019785	1166.0000010019785	1166.0000010019785	1166.0000010019785	1166.0000010019785	1166.0000010019785	1166.0000010019785	1166.0000010019785	1166.0000010019785	1166.0000010019785	1166.0000010019785	1166.0000010019785	1166.0000010019785	1166.0000010019785	1166.0000010019785	1166.0000010019785	1166.0000010019785	1166.0000010019785	1166.0000010019785	1166.0000010019785	1166.0000010019785	1166.0000010019785	1166.0000010019785	1166.0000010019785	1166.0000010019785	1166.0000010019785	1166.0000010019785	1166.0000010019785	1166.0000010019785	1166.0000010019785
1166.0000010019785	1166.0000010019785	1166.0000010019785	1166.0000010019785	1166.0000010019785	1166.0000010019785	1166.0000010019785	1166.0000010019785	1166.0000010019785	1166.0000010019785	1166.0000010019785	1166.0000010019785	1166.0000010019785	1166.0000010019785	1166.0000010019785	1166.0000010019785	1166.0000010019785	1166.0000010019785	1166.0000010019785	1166.0000010019785	1166.0000010019785	1166.0000010019785	1166.0000010019785	1166.0000010019785	1166.0000010019785	1166.0000010019785	1166.0000010019785	1166.0000010019785	1166.0000010019785	1166.0000010019785
1166.0000010019785	1166.0000010019785	1166.0000010019785	1166.0000010019785	1166.0000010019785	1166.0000010019785	1166.0000010019785	1166.0000010019785	1166.0000010019785	1166.0000010019785	1166.0000010019785	1166.0000010019785	1166.0000010019785	1166.0000010019785	1166.0000010019785	1166.0000010019785	1166.0000010019785	1166.0000010019785	1166.0000010019785	1166.0000010019785	1166.0000010019785	1166.0000010019785	1166.0000010019785	1166.0000010019785	1166.0000010019785	1166.0000010019785	1166.0000010019785	1166.0000010019785	1166.0000010019785	1166.0000010019785
1166.0000010019785	1166.0000010019785	1166.0000010019785	1166.0000010019785	1166.0000010019785	1166.0000010019785	1166.0000010019785	1166.0000010019785	1166.0000010019785	1166.0000010019785	1166.0000010019785	1166.0000010019785	1166.0000010019785	1166.0000010019785	1166.0000010019785	1166.0000010019785	1166.0000010019785	1166.0000010019785	1166.0000010019785	1166.0000010019785	1166.0000010019785	1166.0000010019785	1166.0000010019785	1166.0000010019785	1166.0000010019785	1166.0000010019785	1166.0000010019785	1166.0000010019785	1166.0000010019785	1166.0000010019785
1166.0000010019785	1166.0000010019785	1166.0000010019785	1166.0000010019785	1166.0000010019785	1166.0000010019785	1166.0000010019785	1166.0000010019785	1166.0000010019785	1166.0000010019785	1166.0000010019785	1166.0000010019785	1166.0000010019785	1166.0000010019785	1166.0000010019785	1166.0000010019785	1166.0000010019785	1166.0000010019785	1166.0000010019785	1166.0000010019785	1166.0000010019785	1166.0000010019785	1166.0000010019785	1166.0000010019785	1166.0000010019785	1166.0000010019785	1166.0000010019785	1166.0000010019785	1166.0000010019785	1166.0000010019785
1166.0000010019785	1166.0000010019785	1166.0000010019785	1166.0000010019785	1166.0000010019785	1166.0000010019785	1166.0000010019785	1166.0000010019785	1166.0000010019785	1166.0000010019785	1166.0000010019785	1166.0000010019785	1166.0000010019785	1166.0000010019785	1166.0000010019785	1166.0000010019785	1166.0000010019785	1166.0000010019785	1166.0000010019785	1166.0000010019785	1166.0000010019785	1166.0000010019785	1166.0000010019785	1166.0000010019785	1166.0000010019785	1166.0000010019785	1166.0000010019785	1166.0000010019785	1166.0000010019785	1166.0000010019785
1166.0000010019785	1166.0000010019785	1166.0000010019785	1166.0000010019785	1166.0000010019785	1166.0000010019785	1166.0000010019785	1166.0000010019785	1166.0000010019785	1166.0000010019785	1166.0000010019785	1166.0000010019785	1166.0000010019785	1166.0000010019785	1166.0000010019785	1166.0000010019785	1166.0000010019785	1166.0000010019785	1166.0000010019785	1166.0000010019785	1166.0000010019785	1166.0000010019785	1166.0000010019785	1166.0000010019785	1166.0000010019785	1166.0000010019785	1166.0000010019785	1166.0000010019785	1166.0000010019785	1166.0000010019785
1166.0000010019785	1166.0000010019785	1166.0000010019785	1166.0000010019785	1166.0000010019785	1166.0000010019785	1166.0000010019785	1166.0000010019785	1166.0000010019785	1166.0000010019785	1166.0000010019785	1166.0000010019785	1166.0000010019785	1166.0000010019785	1166.0000010019785	1166.0000010019785	1166.0000010019785	1166.0000010019785	1166.0000010019785	1166.0000010019785	1166.0000010019785	1166.0000010019785	1166.0000010019785	1166.0000010019785	1166.0000010019785	1166.0000010019785	1166.0000010019785	1166.0000010019785	1166.0000010019785	1166.0000010019785
1166.0000010019785	1166.0000010019785	1166.0000010019785	1166.0000010019785	1166.0000010019785	1166.0000010019785	1166.0000010019785	1166.0000010019785	1166.0000010019785	1166.0000010019785	1166.0000010019785	1166.0000010019785	1166.0000010019785	1166.0000010019785	1166.0000010019785	1166.0000010019785	1166.0000010019785	1166.0000010019785	1166.0000010019785	1166.0000010019785	1166.0000010019785	1166.0000010019785	1166.0000010019785	1166.0000010019785	1166.0000010019785	1166.0000010019785	1166.0000010019785	1166.0000010019785	1166.0000010019785	1166.0000010019785
1166.0000010019785	1166.0000010019785	1166.0000010019785	1166.0000010019785	1166.0000010019785	1166.0000010019785	1166.0000010019785	1166.0000010019785	1166.0000010019785	1166.0000010019785	1166.0000010019785	1166.0000010019785	1166.0000010019785	1166.0000010019785	1166.0000010019785	1166.0000010019785	1166.0000010019785	1166.0000010019785	1166.0000010019785	1166.0000010019785	1166.0000010019785	1166.0000010019785	1166.0000010019785	1166.0000010019785	1166.0000010019785	1166.0000010019785	1166.0000010019785	1166.0000010019785	1166.0000010019785	1166.0000010019785
1166.0000010019785	1166.0000010019785	1166.0000010019785	1166.0000010019785	1166.0000010019785	1166.0000010019785	1166.0000010019785	1166.0000010019785	1166.0000010019785	1166.0000010019785	1166.0000010019785	1166.0000010019785	1166.0000010019785	1166.0000010019785	1166.0000010019785	1166.0000010019785	1166.0000010019785	1166.0000010019785	1166.0000010019785	1166.0000010019785	1166.0000010019785	1166.0000010019785	1166.0000010019785	1166.0000010019785	1166.0000010019785	1166.0000010019785	1166.0000010019785	1166.0000010019785	1166.0000010019785	1166.0000010019785
1166.000000897744	1166.000000897744	1166.000000897744	1166.000000897744	1166.000000897744	1166.000000897744	1166.000000897744	1166.000000897744	1166.000000897744	1166.000000897744	1166.000000897744	1166.000000897744	1166.000000897744	1166.000000897744	1166.000000897744	1166.000000897744	1166.000000897744	1166.000000897744	1166.000000897744	1166.000000897744	1166.000000897744	1166.000000897744	1166.000000897744	1166.000000897744	1166.000000897744	1166.000000897744	1166.000000897744	1166.000000897744	1166.000000897744	1166.000000897744
1166.000000897744	1166.000000897744	1166.000000897744	1166.000000897744	1166.000000897744	1166.000000897744	1166.000000897744	1166.000000897744	1166.000000897744	1166.000000897744	1166.000000897744	1166.000000897744	1166.000000897744	1166.000000897744	1166.000000897744	1166.000000897744	1166.000000897744	1166.000000897744	1166.000000897744	1166.000000897744	1166.000000897744	1166.000000897744	1166.000000897744	1166.000000897744	1166.000000897744	1166.000000897744	1166.000000897744	1166.000000897744	1166.000000897744	1166.000000897744
1166.000000897744	1166.000000897744	1166.000000897744	1166.000000897744	1166.000000897744	1166.000000897744	1166.000000897744	1166.000000897744	1166.000000897744	1166.000000897744	1166.000000897744	1166.000000897744	1166.000000897744	1166.000000897744	1166.000000897744	1166.000000897744	1166.000000897744	1166.000000897744	1166.000000897744	1166.000000897744	1166.000000897744	1166.000000897744	1166.000000897744	1166.000000897744	1166.000000897744	1166.000000897744	1166.000000897744	1166.000000897744	1166.000000897744	1166.000000897744
1166.000000897744	1166.000000897744	1166.000000897744	1166.000000897744	1166.000000897744	1166.000000897744	1166.000000897744	1166.000000897744	1166.000000897744	1166.000000897744	1166.000000897744	1166.000000897744	1166.000000897744	1166.000000897744	1166.000000897744	1166.000000897744	1166.000000897744	1166.000000897744	1166.000000897744	1166.000000897744	1166.000000897744	1166.000000897744	1166.000000897744	1166.000000897744	1166.000000897744	1166.000000897744	1166.000000897744	1166.000000897744	1166.000000897744	1166.000000897744
1166.000000897744	1166.000000897744	1166.000000897744	1166.000000897744	1166.000000897744	1166.000000897744	1166.000000897744	1166.000000897744	1166.000000897744	1166.000000897744	1166.000000897744	1166.000000897744	1166.000000897744	1166.000000897744	1166.000000897744	1166.000000897744	1166.000000897744	1166.000000897744	1166.000000897744	1166.000000897744	1166.000000897744	1166.000000897744	1166.000000897744	1166.000000897744	1166.000000897744	1166.000000897744	1166.000000897744	1166.000000897744	1166.000000897744	1166.000000897744
1166.0000007781634	1166.0000007781634	1166.0000007781634	1166.0000007781634	1166.0000007781634	1166.0000007781634	1166.0000007781634	1166.0000007781634	1166.0000007781634	1166.0000007781634	1166.0000007781634	1166.0000007781634	1166.0000007781634	1166.0000007781634	1166.0000007781634	1166.0000007781634	1166.0000007781634	1166.0000007781634	1166.0000007781634	1166.0000007781634	1166.0000007781634	1166.0000007781634	1166.0000007781634	1166.0000007781634	1166.0000007781634	1166.0000007781634	1166.0000007781634	1166.0000007781634	1166.0000007781634	1166.0000007781634
1166.0000007781634	1166.0000007781634	1166.0000007781634	1166.0000007781634	1166.0000007781634	1166.0000007781634	1166.0000007781634	1166.0000007781634	1166.0000007781634	1166.0000007781634	1166.0000007781634	1166.0000007781634	1166.0000007781634	1166.0000007781634	1166.0000007781634	1166.0000007781634	1166.0000007781634	1166.0000007781634	1166.0000007781634	1166.0000007781634	1166.0000007781634	1166.0000007781634	1166.0000007781634	1166.0000007781634	1166.0000007781634	1166.0000007781634	1166.0000007781634	1166.0000007781634	1166.0000007781634	1166.0000007781634
1166.0000007781634	1166.0000007781634	1166.0000007781634	1166.0000007781634	1166.0000007781634	1166.0000007781634	1166.0000007781634	1166.0000007781634	1166.0000007781634	1166.0000007781634	1166.0000007781634	1166.0000007781634	1166.0000007781634	1166.0000007781634	1166.0000007781634	1166.0000007781634	1166.0000007781634	1166.0000007781634	1166.0000007781634	1166.0000007781634	1166.0000007781634	1166.0000007781634	1166.0000007781634	1166.0000007781634	1166.0000007781634	1166.0000007781634	1166.0000007781634	1166.0000007781634	1166.0000007781634	1166.0000007781634
1166.0000007781634	1166.0000007781634	1166.0000007781634	1166.0000007781634	1166.0000007781634	1166.0000007781634	1166.0000007781634	1166.0000007781634	1166.0000007781634	1166.0000007781634	1166.0000007781634	1166.0000007781634	1166.0000007781634	1166.0000007781634	1166.0000007781634	1166.0000007781634	1166.0000007781634	1166.0000007781634	1166.0000007781634	1166.0000007781634	1166.0000007781634	1166.0000007781634	1166.0000007781634	1166.0000007781634	1166.0000007781634	1166.0000007781634	1166.0000007781634	1166.0000007781634	1166.0000007781634	1166.0000007781634
1166.0000007781634	1166.0000007781634	1166.0000007781634	1166.0000007781634	1166.0000007781634	1166.0000007781634	1166.0000007781634	1166.0000007781634	1166.0000007781634	1166.0000007781634	1166.0000007781634	1166.0000007781634	1166.0000007781634	1166.0000007781634	1166.0000007781634	1166.0000007781634	1166.0000007781634	1166.0000007781634	1166.0000007781634	1166.0000007781634	1166.0000007781634	1166.0000007781634	1166.0000007781634	1166.0000007781634	1166.0000007781634	1166.0000007781634	1166.0000007781634	1166.0000007781634	1166.0000007781634	1166.0000007781634
1166.0000007781634	1166.0000007781634	1166.0000007781634	1166.0000007781634	1166.0000007781634	1166.0000007781634	1166.0000007781634	1166.0000007781634	1166.0000007781634	1166.0000007781634	1166.0000007781634	1166.0000007781634	1166.0000007781634	1166.0000007781634	1166.0000007781634	1166.0000007781634	1166.0000007781634	1166.0000007781634	1166.0000007781634	1166.0000007781634	1166.0000007781634	1166.0000007781634	1166.0000007781634	1166.0000007781634	1166.0000007781634	1166.0000007781634	1166.0000007781634	1166.0000007781634	1166.0000007781634	1166.0000007781634
1166.0000007781634	1166.0000007781634	1166.0000007781634	1166.0000007781634	1166.0000007781634	1166.0000007781634	1166.0000007781634	1166.0000007781634	1166.0000007781634	1166.0000007781634	1166.0000007781634	1166.0000007781634	1166.0000007781634	1166.0000007781634	1166.0000007781634	1166.0000007781634	1166.0000007781634	1166.0000007781634	1166.0000007781634	1166.0000007781634	1166.0000007781634	1166.0000007781634	1166.0000007781634	1166.0000007781634	1166.0000007781634	1166.0000007781634	1166.0000007781634	1166.0000007781634	1166.0000007781634	1166.0000007781634
1166.0000007781634	1166.0000007781634	1166.0000007781634	1166.0000007781634	1166.0000007781634	1166.0000007781634	1166.0000007781634	1166.0000007781634	1166.0000007781634	1166.0000007781634	1166.0000007781634	1166.0000007781634	1166.0000007781634	1166.0000007781634	1166.0000007781634	1166.0000007781634	1166.0000007781634	1166.0000007781634	1166.0000007781634	1166.0000007781634	1166.0000007781634	1166.0000007781634	1166.0000007781634	1166.0000007781634	1166.0000007781634	1166.0000007781634	1166.0000007781634	1166.0000007781634	1166.0000007781634	1166.0000007781634
1166.0000007781634	1166.0000007781634	1166.0000007781634	1166.0000007781634	1166.0000007781634	1166.0000007781634	1166.0000007781634	1166.0000007781634	1166.0000007781634	1166.0000007781634	1166.0000007781634	1166.0000007781634	1166.0000007781634	1166.0000007781634	1166.0000007781634	1166.0000007781634	1166.0000007781634	1166.0000007781634	1166.0000007781634	1166.0000007781634	1166.0000007781634	1166.0000007781634	1166.0000007781634	1166.0000007781634	1166.0000007781634	1166.0000007781634	1166.0000007781634	1166.0000007781634	1166.0000007781634	1166.0000007781634
1166.0000007781634	1166.0000007781634	1166.0000007781634	1166.0000007781634	1166.0000007781634	1166.0000007781634	1166.0000007781634	1166.0000007781634	1166.0000007781634	1166.0000007781634	1166.0000007781634	1166.0000007781634	1166.0000007781634	1166.0000007781634	1166.0000007781634	1166.0000007781634	1166.0000007781634	1166.0000007781634	1166.0000007781634	1166.0000007781634	1166.0000007781634	1166.0000007781634	1166.0000007781634	1166.0000007781634	1166.0000007781634	1166.0000007781634	1166.0000007781634	1166.0000007781634	1166.0000007781634	1166.0000007781634
1166.0000007781634	1166.0000007781634	1166.0000007781634	1166.0000007781634	1166.0000007781634	1166.0000007781634	1166.0000007781634	1166.0000007781634	1166.0000007781634	1166.0000007781634	1166.0000007781634	1166.0000007781634	1166.0000007781634	1166.0000007781634	1166.0000007781634	1166.0000007781634	1166.0000007781634	1166.0000007781634	1166.0000007781634	1166.0000007781634	1166.0000007781634	1166.0000007781634	1166.0000007781634	1166.0000007781634	1166.0000007781634	1166.0000007781634	1166.0000007781634	1166.0000007781634	1166.0000007781634	1166.0000007781634
1166.000000248541	1166.000000248541	1166.000000248541	1166.000000248541	1166.000000248541	1166.000000248541	1166.000000248541	1166.000000248541	1166.000000248541	1166.000000248541	1166.000000248541	1166.000000248541	1166.000000248541	1166.000000248541	1166.000000248541	1166.000000248541	1166.000000248541	1166.000000248541	1166.000000248541	1166.000000248541	1166.000000248541	1166.000000248541	1166.000000248541	1166.000000248541	1166.000000248541	1166.000000248541	1166.000000248541	1166.000000248541	1166.000000248541	1166.000000248541
1166.000000248541	1166.000000248541	1166.000000248541	1166.000000248541	1166.000000248541	1166.000000248541	1166.000000248541	1166.000000248541	1166.000000248541	1166.000000248541	1166.000000248541	1166.000000248541	1166.000000248541	1166.000000248541	1166.000000248541	1166.000000248541	1166.000000248541	1166.000000248541	1166.000000248541	1166.000000248541	1166.000000248541	1166.000000248541	1166.000000248541	1166.000000248541	1166.000000248541	1166.000000248541	1166.000000248541	1166.000000248541	1166.000000248541	1166.000000248541
1166.000000248541	1166.000000248541	1166.000000248541	1166.000000248541	1166.000000248541	1166.000000248541	1166.000000248541	1166.000000248541	1166.000000248541	1166.000000248541	1166.000000248541	1166.000000248541	1166.000000248541	1166.000000248541	1166.000000248541	1166.000000248541	1166.000000248541	1166.000000248541	1166.000000248541	1166.000000248541	1166.000000248541	1166.000000248541	1166.000000248541	1166.000000248541	1166.000000248541	1166.000000248541	1166.000000248541	1166.000000248541	1166.000000248541	1166.000000248541
1166.000000248541	1166.000000248541	1166.000000248541	1166.000000248541	1166.000000248541	1166.000000248541	1166.000000248541	1166.000000248541	1166.000000248541	1166.000000248541	1166.000000248541	1166.000000248541	1166.000000248541	1166.000000248541	1166.000000248541	1166.000000248541	1166.000000248541	1166.000000248541	1166.000000248541	1166.000000248541	1166.000000248541	1166.000000248541	1166.000000248541	1166.000000248541	1166.000000248541	1166.000000248541	1166.000000248541	1166.000000248541	1166.000000248541	1166.000000248541
1166.000000248541	1166.000000248541	1166.000000248541	1166.000000248541	1166.000000248541	1166.000000248541	1166.000000248541	1166.000000248541	1166.000000248541	1166.000000248541	1166.000000248541	1166.000000248541	1166.000000248541	1166.000000248541	1166.000000248541	1166.000000248541	1166.000000248541	1166.000000248541	1166.000000248541	1166.000000248541	1166.000000248541	1166.000000248541	1166.000000248541	1166.000000248541	1166.000000248541	1166.000000248541	1166.000000248541	1166.000000248541	1166.000000248541	1166.000000248541
1166.000000061074	1166.000000061074	1166.000000061074	1166.000000061074	1166.000000061074	1166.000000061074	1166.000000061074	1166.000000061074	1166.000000061074	1166.000000061074	1166.000000061074	1166.000000061074	1166.000000061074	1166.000000061074	1166.000000061074	1166.000000061074	1166.000000061074	1166.000000061074	1166.000000061074	1166.000000061074	1166.000000061074	1166.000000061074	1166.000000061074	1166.000000061074	1166.000000061074	1166.000000061074	1166.000000061074	1166.000000061074	1166.000000061074	1166.000000061074
1166.000000061074	1166.000000061074	1166.000000061074	1166.000000061074	1166.000000061074	1166.000000061074	1166.000000061074	1166.000000061074	1166.000000061074	1166.000000061074	1166.000000061074	1166.000000061074	1166.000000061074	1166.000000061074	1166.000000061074	1166.000000061074	1166.000000061074	1166.000000061074	1166.000000061074	1166.000000061074	1166.000000061074	1166.000000061074	1166.000000061074	1166.000000061074	1166.000000061074	1166.000000061074	1166.000000061074	1166.000000061074	1166.000000061074	1166.000000061074
1166.000000061074	1166.000000061074	1166.000000061074	1166.000000061074	1166.000000061074	1166.000000061074	1166.000000061074	1166.000000061074	1166.000000061074	1166.000000061074	1166.000000061074	1166.000000061074	1166.000000061074	1166.000000061074	1166.000000061074	1166.000000061074	1166.000000061074	1166.000000061074	1166.000000061074	1166.000000061074	1166.000000061074	1166.000000061074	1166.000000061074	1166.000000061074	1166.000000061074	1166.000000061074	1166.000000061074	1166.000000061074	1166.000000061074	1166.000000061074
1166.000000061074	1166.000000061074	1166.000000061074	1166.000000061074	1166.000000061074	1166.000000061074	1166.000000061074	1166.000000061074	1166.000000061074	1166.000000061074	1166.000000061074	1166.000000061074	1166.000000061074	1166.000000061074	1166.000000061074	1166.000000061074	1166.000000061074	1166.000000061074	1166.000000061074	1166.000000061074	1166.000000061074	1166.000000061074	1166.000000061074	1166.000000061074	1166.000000061074	1166.000000061074	1166.000000061074	1166.000000061074	1166.000000061074	1166.000000061074
1166.000000061074	1166.000000061074	1166.000000061074	1166.000000061074	1166.000000061074	1166.000000061074	1166.000000061074	1166.000000061074	1166.000000061074	1166.000000061074	1166.000000061074	1166.000000061074	1166.000000061074	1166.000000061074	1166.000000061074	1166.000000061074	1166.000000061074	1166.000000061074	1166.000000061074	1166.000000061074	1166.000000061074	1166.000000061074	1166.000000061074	1166.000000061074	1166.000000061074	1166.000000061074	1166.000000061074	1166.000000061074	1166.000000061074	1166.000000061074
1166.000000061074	1166.000000061074	1166.000000061074	1166.000000061074	1166.000000061074	1166.000000061074	1166.000000061074	1166.000000061074	1166.000000061074	1166.000000061074	1166.000000061074	1166.000000061074	1166.000000061074	1166.000000061074	1166.000000061074	1166.000000061074	1166.000000061074	1166.000000061074	1166.000000061074	1166.000000061074	1166.000000061074	1166.000000061074	1166.000000061074	1166.000000061074	1166.000000061074	1166.000000061074	1166.000000061074	1166.000000061074	1166.000000061074	1166.000000061074
1166.000000061074	1166.000000061074	1166.000000061074	1166.000000061074	1166.000000061074	1166.000000061074	1166.000000061074	1166.000000061074	1166.000000061074	1166.000000061074	1166.000000061074	1166.000000061074	1166.000000061074	1166.000000061074	1166.000000061074	1166.000000061074	1166.000000061074	1166.000000061074	1166.000000061074	1166.000000061074	1166.000000061074	1166.000000061074	1166.000000061074	1166.000000061074	1166.000000061074	1166.000000061074	1166.000000061074	1166.000000061074	1166.000000061074	1166.000000061074
1166.000000061074	1166.000000061074	1166.000000061074	1166.000000061074	1166.000000061074	1166.000000061074	1166.000000061074	1166.000000061074	1166.000000061074	1166.000000061074	1166.000000061074	1166.000000061074	1166.000000061074	1166.000000061074	1166.000000061074	1166.000000061074	1166.000000061074	1166.000000061074	1166.000000061074	1166.000000061074	1166.000000061074	1166.000000061074	1166.000000061074	1166.000000061074	1166.000000061074	1166.000000061074	1166.000000061074	1166.000000061074	1166.000000061074	1166.000000061074
1166.000000061074	1166.000000061074	1166.000000061074	1166.000000061074	1166.000000061074	1166.000000061074	1166.000000061074	1166.000000061074	1166.000000061074	1166.000000061074	1166.000000061074	1166.000000061074	1166.000000061074	1166.000000061074	1166.000000061074	1166.000000061074	1166.000000061074	1166.000000061074	1166.000000061074	1166.000000061074	1166.000000061074	1166.000000061074	1166.000000061074	1166.000000061074	1166.000000061074	1166.000000061074	1166.000000061074	1166.000000061074	1166.000000061074	1166.000000061074
1166.000000061074	1166.000000061074	1166.000000061074	1166.000000061074	1166.000000061074	1166.000000061074	1166.000000061074	1166.000000061074	1166.000000061074	1166.000000061074	1166.000000061074	1166.000000061074	1166.000000061074	1166.000000061074	1166.000000061074	1166.000000061074	1166.000000061074	1166.000000061074	1166.000000061074	1166.000000061074	1166.000000061074	1166.000000061074	1166.000000061074	1166.000000061074	1166.000000061074	1166.000000061074	1166.000000061074	1166.000000061074	1166.000000061074	1166.000000061074
1166.000000061074	1166.000000061074	1166.000000061074	1166.000000061074	1166.000000061074	1166.000000061074	1166.000000061074	1166.000000061074	1166.000000061074	1166.000000061074	1166.000000061074	1166.000000061074	1166.000000061074	1166.000000061074	1166.000000061074	1166.000000061074	1166.000000061074	1166.000000061074	1166.000000061074	1166.000000061074	1166.000000061074	1166.000000061074	1166.000000061074	1166.000000061074	1166.000000061074	1166.000000061074	1166.000000061074	1166.000000061074	1166.000000061074	1166.000000061074
1166.000000061074	1166.000000061074	1166.000000061074	1166.000000061074	1166.000000061074	1166.000000061074	1166.000000061074	1166.000000061074	1166.000000061074	1166.000000061074	1166.000000061074	1166.000000061074	1166.000000061074	1166.000000061074	1166.000000061074	1166.000000061074	1166.000000061074	1166.000000061074	1166.000000061074	1166.000000061074	1166.000000061074	1166.000000061074	1166.000000061074	1166.000000061074	1166.000000061074	1166.000000061074	1166.000000061074	1166.000000061074	1166.000000061074	1166.000000061074
1166.000000061074	1166.000000061074	1166.000000061074	1166.000000061074	1166.000000061074	1166.000000061074	1166.000000061074	1166.000000061074	1166.000000061074	1166.000000061074	1166.000000061074	1166.000000061074	1166.000000061074	1166.000000061074	1166.000000061074	1166.000000061074	1166.000000061074	1166.000000061074	1166.000000061074	1166.000000061074	1166.000000061074	1166.000000061074	1166.000000061074	1166.000000061074	1166.000000061074	1166.000000061074	1166.000000061074	1166.000000061074	1166.000000061074	1166.000000061074
1166.000000061074	1166.000000061074	1166.000000061074	1166.000000061074	1166.000000061074	1166.000000061074	1166.000000061074	1166.000000061074	1166.000000061074	1166.000000061074	1166.000000061074	1166.000000061074	1166.000000061074	1166.000000061074	1166.000000061074	1166.000000061074	1166.000000061074	1166.000000061074	1166.000000061074	1166.000000061074	1166.000000061074	1166.000000061074	1166.000000061074	1166.000000061074	1166.000000061074	1166.000000061074	1166.000000061074	1166.000000061074	1166.000000061074	1166.000000061074
1166.000000061074	1166.000000061074	1166.000000061074	1166.000000061074	1166.000000061074	1166.000000061074	1166.000000061074	1166.000000061074	1166.000000061074	1166.000000061074	1166.000000061074	1166.000000061074	1166.000000061074	1166.000000061074	1166.000000061074	1166.000000061074	1166.000000061074	1166.000000061074	1166.000000061074	1166.000000061074	1166.000000061074	1166.000000061074	1166.000000061074	1166.000000061074	1166.000000061074	1166.000000061074	1166.000000061074	1166.000000061074	1166.000000061074	1166.000000061074
1166.000000061074	1166.000000061074	1166.000000061074	1166.000000061074	1166.000000061074	1166.000000061074	1166.000000061074	1166.000000061074	1166.000000061074	1166.000000061074	1166.000000061074	1166.000000061074	1166.000000061074	1166.000000061074	1166.000000061074	1166.000000061074	1166.000000061074	1166.000000061074	1166.000000061074	1166.000000061074	1166.000000061074	1166.000000061074	1166.000000061074	1166.000000061074	1166.000000061074	1166.000000061074	1166.000000061074	1166.000000061074	1166.000000061074	1166.000000061074
1166.000000061074	1166.000000061074	1166.000000061074	1166.000000061074	1166.000000061074	1166.000000061074	1166.000000061074	1166.000000061074	1166.000000061074	1166.000000061074	1166.000000061074	1166.000000061074	1166.000000061074	1166.000000061074	1166.000000061074	1166.000000061074	1166.000000061074	1166.000000061074	1166.000000061074	1166.000000061074	1166.000000061074	1166.000000061074	1166.000000061074	1166.000000061074	1166.000000061074	1166.000000061074	1166.000000061074	1166.000000061074	1166.000000061074	1166.000000061074
1166.000000061074	1166.000000061074	1166.000000061074	1166.000000061074	1166.000000061074	1166.000000061074	1166.000000061074	1166.000000061074	1166.000000061074	1166.000000061074	1166.000000061074	1166.000000061074	1166.000000061074	1166.000000061074	1166.000000061074	1166.000000061074	1166.000000061074	1166.000000061074	1166.000000061074	1166.000000061074	1166.000000061074	1166.000000061074	1166.000000061074	1166.000000061074	1166.000000061074	1166.000000061074	1166.000000061074	1166.000000061074	1166.000000061074	1166.000000061074
1166.000000061074	1166.000000061074	1166.000000061074	1166.000000061074	1166.000000061074	1166.000000061074	1166.000000061074	1166.000000061074	1166.000000061074	1166.000000061074	1166.000000061074	1166.000000061074	1166.000000061074	1166.000000061074	1166.000000061074	1166.000000061074	1166.000000061074	1166.000000061074	1166.000000061074	1166.000000061074	1166.000000061074	1166.000000061074	1166.000000061074	1166.000000061074	1166.000000061074	1166.000000061074	1166.000000061074	1166.000000061074	1166.000000061074	1166.000000061074
1166.000000061074	1166.000000061074	1166.000000061074	1166.000000061074	1166.000000061074	1166.000000061074	1166.000000061074	1166.000000061074	1166.000000061074	1166.000000061074	1166.000000061074	1166.000000061074	1166.000000061074	1166.000000061074	1166.000000061074	1166.000000061074	1166.000000061074	1166.000000061074	1166.000000061074	1166.000000061074	1166.000000061074	1166.000000061074	1166.000000061074	1166.000000061074	1166.000000061074	1166.000000061074	1166.000000061074	1166.000000061074	1166.000000061074	1166.000000061074
1166.000000061074	1166.000000061074	1166.000000061074	1166.000000061074	1166.000000061074	1166.000000061074	1166.000000061074	1166.000000061074	1166.000000061074	1166.000000061074	1166.000000061074	1166.000000061074	1166.000000061074	1166.000000061074	1166.000000061074	1166.000000061074	1166.000000061074	1166.000000061074	1166.000000061074	1166.000000061074	1166.000000061074	1166.000000061074	1166.000000061074	1166.000000061074	1166.000000061074	1166.000000061074	1166.000000061074	1166.000000061074	1166.000000061074	1166.000000061074
1166.000000061074	1166.000000061074	1166.000000061074	1166.000000061074	1166.000000061074	1166.000000061074	1166.000000061074	1166.000000061074	1166.000000061074	1166.000000061074	1166.000000061074	1166.000000061074	1166.000000061074	1166.000000061074	1166.000000061074	1166.000000061074	1166.000000061074	1166.000000061074	1166.000000061074	1166.000000061074	1166.000000061074	1166.000000061074	1166.000000061074	1166.000000061074	1166.000000061074	1166.000000061074	1166.000000061074	1166.000000061074	1166.000000061074	1166.000000061074
1166.000000061074	1166.000000061074	1166.000000061074	1166.000000061074	1166.000000061074	1166.000000061074	1166.000000061074	1166.000000061074	1166.000000061074	1166.000000061074	1166.000000061074	1166.000000061074	1166.000000061074	1166.000000061074	1166.000000061074	1166.000000061074	1166.000000061074	1166.000000061074	1166.000000061074	1166.000000061074	1166.000000061074	1166.000000061074	1166.000000061074	1166.000000061074	1166.000000061074	1166.000000061074	1166.000000061074	1166.000000061074	1166.000000061074	1166.000000061074
1166.000000061074	1166.000000061074	1166.000000061074	1166.000000061074	1166.000000061074	1166.000000061074	1166.000000061074	1166.000000061074	1166.000000061074	1166.000000061074	1166.000000061074	1166.000000061074	1166.000000061074	1166.000000061074	1166.000000061074	1166.000000061074	1166.000000061074	1166.000000061074	1166.000000061074	1166.000000061074	1166.000000061074	1166.000000061074	1166.000000061074	1166.000000061074	1166.000000061074	1166.000000061074	1166.000000061074	1166.000000061074	1166.000000061074	1166.000000061074
1166.000000061074	1166.000000061074	1166.000000061074	1166.000000061074	1166.000000061074	1166.000000061074	1166.000000061074	1166.000000061074	1166.000000061074	1166.000000061074	1166.000000061074	1166.000000061074	1166.000000061074	1166.000000061074	1166.000000061074	1166.000000061074	1166.000000061074	1166.000000061074	1166.000000061074	1166.000000061074	1166.000000061074	1166.000000061074	1166.000000061074	1166.000000061074	1166.000000061074	1166.000000061074	1166.000000061074	1166.000000061074	1166.000000061074	1166.000000061074
1166.000000061074	1166.000000061074	1166.000000061074	1166.000000061074	1166.000000061074	1166.000000061074	1166.000000061074	1166.000000061074	1166.000000061074	1166.000000061074	1166.000000061074	1166.000000061074	1166.000000061074	1166.000000061074	1166.000000061074	1166.000000061074	1166.000000061074	1166.000000061074	1166.000000061074	1166.000000061074	1166.000000061074	1166.000000061074	1166.000000061074	1166.000000061074	1166.000000061074	1166.000000061074	1166.000000061074	1166.000000061074	1166.000000061074	1166.000000061074
1166.0000000570876	1166.0000000570876	1166.0000000570876	1166.0000000570876	1166.0000000570876	1166.0000000570876	1166.0000000570876	1166.0000000570876	1166.0000000570876	1166.0000000570876	1166.0000000570876	1166.0000000570876	1166.0000000570876	1166.0000000570876	1166.0000000570876	1166.0000000570876	1166.0000000570876	1166.0000000570876	1166.0000000570876	1166.0000000570876	1166.0000000570876	1166.0000000570876	1166.0000000570876	1166.0000000570876	1166.0000000570876	1166.0000000570876	1166.0000000570876	1166.0000000570876	1166.0000000570876	1166.0000000570876
1166.0000000570876	1166.0000000570876	1166.0000000570876	1166.0000000570876	1166.0000000570876	1166.0000000570876	1166.0000000570876	1166.0000000570876	1166.0000000570876	1166.0000000570876	1166.0000000570876	1166.0000000570876	1166.0000000570876	1166.0000000570876	1166.0000000570876	1166.0000000570876	1166.0000000570876	1166.0000000570876	1166.0000000570876	1166.0000000570876	1166.0000000570876	1166.0000000570876	1166.0000000570876	1166.0000000570876	1166.0000000570876	1166.0000000570876	1166.0000000570876	1166.0000000570876	1166.0000000570876	1166.0000000570876
1166.0000000570876	1166.0000000570876	1166.0000000570876	1166.0000000570876	1166.0000000570876	1166.0000000570876	1166.0000000570876	1166.0000000570876	1166.0000000570876	1166.0000000570876	1166.0000000570876	1166.0000000570876	1166.0000000570876	1166.0000000570876	1166.0000000570876	1166.0000000570876	1166.0000000570876	1166.0000000570876	1166.0000000570876	1166.0000000570876	1166.0000000570876	1166.0000000570876	1166.0000000570876	1166.0000000570876	1166.0000000570876	1166.0000000570876	1166.0000000570876	1166.0000000570876	1166.0000000570876	1166.0000000570876
1166.0000000570876	1166.0000000570876	1166.0000000570876	1166.0000000570876	1166.0000000570876	1166.0000000570876	1166.0000000570876	1166.0000000570876	1166.0000000570876	1166.0000000570876	1166.0000000570876	1166.0000000570876	1166.0000000570876	1166.0000000570876	1166.0000000570876	1166.0000000570876	1166.0000000570876	1166.0000000570876	1166.0000000570876	1166.0000000570876	1166.0000000570876	1166.0000000570876	1166.0000000570876	1166.0000000570876	1166.0000000570876	1166.0000000570876	1166.0000000570876	1166.0000000570876	1166.0000000570876	1166.0000000570876
1166.0000000570876	1166.0000000570876	1166.0000000570876	1166.0000000570876	1166.0000000570876	1166.0000000570876	1166.0000000570876	1166.0000000570876	1166.0000000570876	1166.0000000570876	1166.0000000570876	1166.0000000570876	1166.0000000570876	1166.0000000570876	1166.0000000570876	1166.0000000570876	1166.0000000570876	1166.0000000570876	1166.0000000570876	1166.0000000570876	1166.0000000570876	1166.0000000570876	1166.0000000570876	1166.0000000570876	1166.0000000570876	1166.0000000570876	1166.0000000570876	1166.0000000570876	1166.0000000570876	1166.0000000570876
1166.0000000570876	1166.0000000570876	1166.0000000570876	1166.0000000570876	1166.0000000570876	1166.0000000570876	1166.0000000570876	1166.0000000570876	1166.0000000570876	1166.0000000570876	1166.0000000570876	1166.0000000570876	1166.0000000570876	1166.0000000570876	1166.0000000570876	1166.0000000570876	1166.0000000570876	1166.0000000570876	1166.0000000570876	1166.0000000570876	1166.0000000570876	1166.0000000570876	1166.0000000570876	1166.0000000570876	1166.0000000570876	1166.0000000570876	1166.0000000570876	1166.0000000570876	1166.0000000570876	1166.0000000570876
1166.0000000570876	1166.0000000570876	1166.0000000570876	1166.0000000570876	1166.0000000570876	1166.0000000570876	1166.0000000570876	1166.0000000570876	1166.0000000570876	1166.0000000570876	1166.0000000570876	1166.0000000570876	1166.0000000570876	1166.0000000570876	1166.0000000570876	1166.0000000570876	1166.0000000570876	1166.0000000570876	1166.0000000570876	1166.0000000570876	1166.0000000570876	1166.0000000570876	1166.0000000570876	1166.0000000570876	1166.0000000570876	1166.0000000570876	1166.0000000570876	1166.0000000570876	1166.0000000570876	1166.0000000570876
1166.0000000570876	1166.0000000570876	1166.0000000570876	1166.0000000570876	1166.0000000570876	1166.0000000570876	1166.0000000570876	1166.0000000570876	1166.0000000570876	1166.0000000570876	1166.0000000570876	1166.0000000570876	1166.0000000570876	1166.0000000570876	1166.0000000570876	1166.0000000570876	1166.0000000570876	1166.0000000570876	1166.0000000570876	1166.0000000570876	1166.0000000570876	1166.0000000570876	1166.0000000570876	1166.0000000570876	1166.0000000570876	1166.0000000570876	1166.0000000570876	1166.0000000570876	1166.0000000570876	1166.0000000570876
1166.0000000570876	1166.0000000570876	1166.0000000570876	1166.0000000570876	1166.0000000570876	1166.0000000570876	1166.0000000570876	1166.0000000570876	1166.0000000570876	1166.0000000570876	1166.0000000570876	1166.0000000570876	1166.0000000570876	1166.0000000570876	1166.0000000570876	1166.0000000570876	1166.0000000570876	1166.0000000570876	1166.0000000570876	1166.0000000570876	1166.0000000570876	1166.0000000570876	1166.0000000570876	1166.0000000570876	1166.0000000570876	1166.0000000570876	1166.0000000570876	1166.0000000570876	1166.0000000570876	1166.0000000570876
1166.0000000570876	1166.0000000570876	1166.0000000570876	1166.0000000570876	1166.0000000570876	1166.0000000570876	1166.0000000570876	1166.0000000570876	1166.0000000570876	1166.0000000570876	1166.0000000570876	1166.0000000570876	1166.0000000570876	1166.0000000570876	1166.0000000570876	1166.0000000570876	1166.0000000570876	1166.0000000570876	1166.0000000570876	1166.0000000570876	1166.0000000570876	1166.0000000570876	1166.0000000570876	1166.0000000570876	1166.0000000570876	1166.0000000570876	1166.0000000570876	1166.0000000570876	1166.0000000570876	1166.0000000570876
1166.0000000570876	1166.0000000570876	1166.0000000570876	1166.0000000570876	1166.0000000570876	1166.0000000570876	1166.0000000570876	1166.0000000570876	1166.0000000570876	1166.0000000570876	1166.0000000570876	1166.0000000570876	1166.0000000570876	1166.0000000570876	1166.0000000570876	1166.0000000570876	1166.0000000570876	1166.0000000570876	1166.0000000570876	1166.0000000570876	1166.0000000570876	1166.0000000570876	1166.0000000570876	1166.0000000570876	1166.0000000570876	1166.0000000570876	1166.0000000570876	1166.0000000570876	1166.0000000570876	1166.0000000570876
1166.0000000570876	1166.0000000570876	1166.0000000570876	1166.0000000570876	1166.0000000570876	1166.0000000570876	1166.0000000570876	1166.0000000570876	1166.0000000570876	1166.0000000570876	1166.0000000570876	1166.0000000570876	1166.0000000570876	1166.0000000570876	1166.0000000570876	1166.0000000570876	1166.0000000570876	1166.0000000570876	1166.0000000570876	1166.0000000570876	1166.0000000570876	1166.0000000570876	1166.0000000570876	1166.0000000570876	1166.0000000570876	1166.0000000570876	1166.0000000570876	1166.0000000570876	1166.0000000570876	1166.0000000570876
1166.0000000570876	1166.0000000570876	1166.0000000570876	1166.0000000570876	1166.0000000570876	1166.0000000570876	1166.0000000570876	1166.0000000570876	1166.0000000570876	1166.0000000570876	1166.0000000570876	1166.0000000570876	1166.0000000570876	1166.0000000570876	1166.0000000570876	1166.0000000570876	1166.0000000570876	1166.0000000570876	1166.0000000570876	1166.0000000570876	1166.0000000570876	1166.0000000570876	1166.0000000570876	1166.0000000570876	1166.0000000570876	1166.0000000570876	1166.0000000570876	1166.0000000570876	1166.0000000570876	1166.0000000570876
1166.0000000570876	1166.0000000570876	1166.0000000570876	1166.0000000570876	1166.0000000570876	1166.0000000570876	1166.0000000570876	1166.0000000570876	1166.0000000570876	1166.0000000570876	1166.0000000570876	1166.0000000570876	1166.0000000570876	1166.0000000570876	1166.0000000570876	1166.0000000570876	1166.0000000570876	1166.0000000570876	1166.0000000570876	1166.0000000570876	1166.0000000570876	1166.0000000570876	1166.0000000570876	1166.0000000570876	1166.0000000570876	1166.0000000570876	1166.0000000570876	1166.0000000570876	1166.0000000570876	1166.0000000570876
1166.0000000570876	1166.0000000570876	1166.0000000570876	1166.0000000570876	1166.0000000570876	1166.0000000570876	1166.0000000570876	1166.0000000570876	1166.0000000570876	1166.0000000570876	1166.0000000570876	1166.0000000570876	1166.0000000570876	1166.0000000570876	1166.0000000570876	1166.0000000570876	1166.0000000570876	1166.0000000570876	1166.0000000570876	1166.0000000570876	1166.0000000570876	1166.0000000570876	1166.0000000570876	1166.0000000570876	1166.0000000570876	1166.0000000570876	1166.0000000570876	1166.0000000570876	1166.0000000570876	1166.0000000570876
1166.0000000399912	1166.0000000399912	1166.0000000399912	1166.0000000399912	1166.0000000399912	1166.0000000399912	1166.0000000399912	1166.0000000399912	1166.0000000399912	1166.0000000399912	1166.0000000399912	1166.0000000399912	1166.0000000399912	1166.0000000399912	1166.0000000399912	1166.0000000399912	1166.0000000399912	1166.0000000399912	1166.0000000399912	1166.0000000399912	1166.0000000399912	1166.0000000399912	1166.0000000399912	1166.0000000399912	1166.0000000399912	1166.0000000399912	1166.0000000399912	1166.0000000399912	1166.0000000399912	1166.0000000399912
1166.0000000399912	1166.0000000399912	1166.0000000399912	1166.0000000399912	1166.0000000399912	1166.0000000399912	1166.0000000399912	1166.0000000399912	1166.0000000399912	1166.0000000399912	1166.0000000399912	1166.0000000399912	1166.0000000399912	1166.0000000399912	1166.0000000399912	1166.0000000399912	1166.0000000399912	1166.0000000399912	1166.0000000399912	1166.0000000399912	1166.0000000399912	1166.0000000399912	1166.0000000399912	1166.0000000399912	1166.0000000399912	1166.0000000399912	1166.0000000399912	1166.0000000399912	1166.0000000399912	1166.0000000399912
1166.0000000358245	1166.0000000358245	1166.0000000358245	1166.0000000358245	1166.0000000358245	1166.0000000358245	1166.0000000358245	1166.0000000358245	1166.0000000358245	1166.0000000358245	1166.0000000358245	1166.0000000358245	1166.0000000358245	1166.0000000358245	1166.0000000358245	1166.0000000358245	1166.0000000358245	1166.0000000358245	1166.0000000358245	1166.0000000358245	1166.0000000358245	1166.0000000358245	1166.0000000358245	1166.0000000358245	1166.0000000358245	1166.0000000358245	1166.0000000358245	1166.0000000358245	1166.0000000358245	1166.0000000358245
1166.0000000358245	1166.0000000358245	1166.0000000358245	1166.0000000358245	1166.0000000358245	1166.0000000358245	1166.0000000358245	1166.0000000358245	1166.0000000358245	1166.0000000358245	1166.0000000358245	1166.0000000358245	1166.0000000358245	1166.0000000358245	1166.0000000358245	1166.0000000358245	1166.0000000358245	1166.0000000358245	1166.0000000358245	1166.0000000358245	1166.0000000358245	1166.0000000358245	1166.0000000358245	1166.0000000358245	1166.0000000358245	1166.0000000358245	1166.0000000358245	1166.0000000358245	1166.0000000358245	1166.0000000358245
1166.0000000358245	1166.0000000358245	1166.0000000358245	1166.0000000358245	1166.0000000358245	1166.0000000358245	1166.0000000358245	1166.0000000358245	1166.0000000358245	1166.0000000358245	1166.0000000358245	1166.0000000358245	1166.0000000358245	1166.0000000358245	1166.0000000358245	1166.0000000358245	1166.0000000358245	1166.0000000358245	1166.0000000358245	1166.0000000358245	1166.0000000358245	1166.0000000358245	1166.0000000358245	1166.0000000358245	1166.0000000358245	1166.0000000358245	1166.0000000358245	1166.0000000358245	1166.0000000358245	1166.0000000358245
1166.0000000358245	1166.0000000358245	1166.0000000358245	1166.0000000358245	1166.0000000358245	1166.0000000358245	1166.0000000358245	1166.0000000358245	1166.0000000358245	1166.0000000358245	1166.0000000358245	1166.0000000358245	1166.0000000358245	1166.0000000358245	1166.0000000358245	1166.0000000358245	1166.0000000358245	1166.0000000358245	1166.0000000358245	1166.0000000358245	1166.0000000358245	1166.0000000358245	1166.0000000358245	1166.0000000358245	1166.0000000358245	1166.0000000358245	1166.0000000358245	1166.0000000358245	1166.0000000358245	1166.0000000358245
1166.0000000358245	1166.0000000358245	1166.0000000358245	1166.0000000358245	1166.0000000358245	1166.0000000358245	1166.0000000358245	1166.0000000358245	1166.0000000358245	1166.0000000358245	1166.0000000358245	1166.0000000358245	1166.0000000358245	1166.0000000358245	1166.0000000358245	1166.0000000358245	1166.0000000358245	1166.0000000358245	1166.0000000358245	1166.0000000358245	1166.0000000358245	1166.0000000358245	1166.0000000358245	1166.0000000358245	1166.0000000358245	1166.0000000358245	1166.0000000358245	1166.0000000358245	1166.0000000358245	1166.0000000358245
1166.0000000358245	1166.0000000358245	1166.0000000358245	1166.0000000358245	1166.0000000358245	1166.0000000358245	1166.0000000358245	1166.0000000358245	1166.0000000358245	1166.0000000358245	1166.0000000358245	1166.0000000358245	1166.0000000358245	1166.0000000358245	1166.0000000358245	1166.0000000358245	1166.0000000358245	1166.0000000358245	1166.0000000358245	1166.0000000358245	1166.0000000358245	1166.0000000358245	1166.0000000358245	1166.0000000358245	1166.0000000358245	1166.0000000358245	1166.0000000358245	1166.0000000358245	1166.0000000358245	1166.0000000358245
1166.0000000358245	1166.0000000358245	1166.0000000358245	1166.0000000358245	1166.0000000358245	1166.0000000358245	1166.0000000358245	1166.0000000358245	1166.0000000358245	1166.0000000358245	1166.0000000358245	1166.0000000358245	1166.0000000358245	1166.0000000358245	1166.0000000358245	1166.0000000358245	1166.0000000358245	1166.0000000358245	1166.0000000358245	1166.0000000358245	1166.0000000358245	1166.0000000358245	1166.0000000358245	1166.0000000358245	1166.0000000358245	1166.0000000358245	1166.0000000358245	1166.0000000358245	1166.0000000358245	1166.0000000358245
1166.0000000358245	1166.0000000358245	1166.0000000358245	1166.0000000358245	1166.0000000358245	1166.0000000358245	1166.0000000358245	1166.0000000358245	1166.0000000358245	1166.0000000358245	1166.0000000358245	1166.0000000358245	1166.0000000358245	1166.0000000358245	1166.0000000358245	1166.0000000358245	1166.0000000358245	1166.0000000358245	1166.0000000358245	1166.0000000358245	1166.0000000358245	1166.0000000358245	1166.0000000358245	1166.0000000358245	1166.0000000358245	1166.0000000358245	1166.0000000358245	1166.0000000358245	1166.0000000358245	1166.0000000358245
1166.0000000358245	1166.0000000358245	1166.0000000358245	1166.0000000358245	1166.0000000358245	1166.0000000358245	1166.0000000358245	1166.0000000358245	1166.0000000358245	1166.0000000358245	1166.0000000358245	1166.0000000358245	1166.0000000358245	1166.0000000358245	1166.0000000358245	1166.0000000358245	1166.0000000358245	1166.0000000358245	1166.0000000358245	1166.0000000358245	1166.0000000358245	1166.0000000358245	1166.0000000358245	1166.0000000358245	1166.0000000358245	1166.0000000358245	1166.0000000358245	1166.0000000358245	1166.0000000358245	1166.0000000358245
1166.0000000358245	1166.0000000358245	1166.0000000358245	1166.0000000358245	1166.0000000358245	1166.0000000358245	1166.0000000358245	1166.0000000358245	1166.0000000358245	1166.0000000358245	1166.0000000358245	1166.0000000358245	1166.0000000358245	1166.0000000358245	1166.0000000358245	1166.0000000358245	1166.0000000358245	1166.0000000358245	1166.0000000358245	1166.0000000358245	1166.0000000358245	1166.0000000358245	1166.0000000358245	1166.0000000358245	1166.0000000358245	1166.0000000358245	1166.0000000358245	1166.0000000358245	1166.0000000358245	1166.0000000358245
1166.0000000358245	1166.0000000358245	1166.0000000358245	1166.0000000358245	1166.0000000358245	1166.0000000358245	1166.0000000358245	1166.0000000358245	1166.0000000358245	1166.0000000358245	1166.0000000358245	1166.0000000358245	1166.0000000358245	1166.0000000358245	1166.0000000358245	1166.0000000358245	1166.0000000358245	1166.0000000358245	1166.0000000358245	1166.0000000358245	1166.0000000358245	1166.0000000358245	1166.0000000358245	1166.0000000358245	1166.0000000358245	1166.0000000358245	1166.0000000358245	1166.0000000358245	1166.0000000358245	1166.0000000358245
1166.0000000316743	1166.0000000316743	1166.0000000316743	1166.0000000316743	1166.0000000316743	1166.0000000316743	1166.0000000316743	1166.0000000316743	1166.0000000316743	1166.0000000316743	1166.0000000316743	1166.0000000316743	1166.0000000316743	1166.0000000316743	1166.0000000316743	1166.0000000316743	1166.0000000316743	1166.0000000316743	1166.0000000316743	1166.0000000316743	1166.0000000316743	1166.0000000316743	1166.0000000316743	1166.0000000316743	1166.0000000316743	1166.0000000316743	1166.0000000316743	1166.0000000316743	1166.0000000316743	1166.0000000316743
1166.0000000316743	1166.0000000316743	1166.0000000316743	1166.0000000316743	1166.0000000316743	1166.0000000316743	1166.0000000316743	1166.0000000316743	1166.0000000316743	1166.0000000316743	1166.0000000316743	1166.0000000316743	1166.0000000316743	1166.0000000316743	1166.0000000316743	1166.0000000316743	1166.0000000316743	1166.0000000316743	1166.0000000316743	1166.0000000316743	1166.0000000316743	1166.0000000316743	1166.0000000316743	1166.0000000316743	1166.0000000316743	1166.0000000316743	1166.0000000316743	1166.0000000316743	1166.0000000316743	1166.0000000316743
1166.000000024321	1166.000000024321	1166.000000024321	1166.000000024321	1166.000000024321	1166.000000024321	1166.000000024321	1166.000000024321	1166.000000024321	1166.000000024321	1166.000000024321	1166.000000024321	1166.000000024321	1166.000000024321	1166.000000024321	1166.000000024321	1166.000000024321	1166.000000024321	1166.000000024321	1166.000000024321	1166.000000024321	1166.000000024321	1166.000000024321	1166.000000024321	1166.000000024321	1166.000000024321	1166.000000024321	1166.000000024321	1166.000000024321	1166.000000024321
1166.0000000242983	1166.0000000242983	1166.0000000242983	1166.0000000242983	1166.0000000242983	1166.0000000242983	1166.0000000242983	1166.0000000242983	1166.0000000242983	1166.0000000242983	1166.0000000242983	1166.0000000242983	1166.0000000242983	1166.0000000242983	1166.0000000242983	1166.0000000242983	1166.0000000242983	1166.0000000242983	1166.0000000242983	1166.0000000242983	1166.0000000242983	1166.0000000242983	1166.0000000242983	1166.0000000242983	1166.0000000242983	1166.0000000242983	1166.0000000242983	1166.0000000242983	1166.0000000242983	1166.0000000242983
1166.0000000242983	1166.0000000242983	1166.0000000242983	1166.0000000242983	1166.0000000242983	1166.0000000242983	1166.0000000242983	1166.0000000242983	1166.0000000242983	1166.0000000242983	1166.0000000242983	1166.0000000242983	1166.0000000242983	1166.0000000242983	1166.0000000242983	1166.0000000242983	1166.0000000242983	1166.0000000242983	1166.0000000242983	1166.0000000242983	1166.0000000242983	1166.0000000242983	1166.0000000242983	1166.0000000242983	1166.0000000242983	1166.0000000242983	1166.0000000242983	1166.0000000242983	1166.0000000242983	1166.0000000242983
1166.0000000242983	1166.0000000242983	1166.0000000242983	1166.0000000242983	1166.0000000242983	1166.0000000242983	1166.0000000242983	1166.0000000242983	1166.0000000242983	1166.0000000242983	1166.0000000242983	1166.0000000242983	1166.0000000242983	1166.0000000242983	1166.0000000242983	1166.0000000242983	1166.0000000242983	1166.0000000242983	1166.0000000242983	1166.0000000242983	1166.0000000242983	1166.0000000242983	1166.0000000242983	1166.0000000242983	1166.0000000242983	1166.0000000242983	1166.0000000242983	1166.0000000242983	1166.0000000242983	1166.0000000242983
1166.0000000242983	1166.0000000242983	1166.0000000242983	1166.0000000242983	1166.0000000242983	1166.0000000242983	1166.0000000242983	1166.0000000242983	1166.0000000242983	1166.0000000242983	1166.0000000242983	1166.0000000242983	1166.0000000242983	1166.0000000242983	1166.0000000242983	1166.0000000242983	1166.0000000242983	1166.0000000242983	1166.0000000242983	1166.0000000242983	1166.0000000242983	1166.0000000242983	1166.0000000242983	1166.0000000242983	1166.0000000242983	1166.0000000242983	1166.0000000242983	1166.0000000242983	1166.0000000242983	1166.0000000242983
1166.0000000242983	1166.0000000242983	1166.0000000242983	1166.0000000242983	1166.0000000242983	1166.0000000242983	1166.0000000242983	1166.0000000242983	1166.0000000242983	1166.0000000242983	1166.0000000242983	1166.0000000242983	1166.0000000242983	1166.0000000242983	1166.0000000242983	1166.0000000242983	1166.0000000242983	1166.0000000242983	1166.0000000242983	1166.0000000242983	1166.0000000242983	1166.0000000242983	1166.0000000242983	1166.0000000242983	1166.0000000242983	1166.0000000242983	1166.0000000242983	1166.0000000242983	1166.0000000242983	1166.0000000242983
1166.0000000242983	1166.0000000242983	1166.0000000242983	1166.0000000242983	1166.0000000242983	1166.0000000242983	1166.0000000242983	1166.0000000242983	1166.0000000242983	1166.0000000242983	1166.0000000242983	1166.0000000242983	1166.0000000242983	1166.0000000242983	1166.0000000242983	1166.0000000242983	1166.0000000242983	1166.0000000242983	1166.0000000242983	1166.0000000242983	1166.0000000242983	1166.0000000242983	1166.0000000242983	1166.0000000242983	1166.0000000242983	1166.0000000242983	1166.0000000242983	1166.0000000242983	1166.0000000242983	1166.0000000242983
1166.0000000242983	1166.0000000242983	1166.0000000242983	1166.0000000242983	1166.0000000242983	1166.0000000242983	1166.0000000242983	1166.0000000242983	1166.0000000242983	1166.0000000242983	1166.0000000242983	1166.0000000242983	1166.0000000242983	1166.0000000242983	1166.0000000242983	1166.0000000242983	1166.0000000242983	1166.0000000242983	1166.0000000242983	1166.0000000242983	1166.0000000242983	1166.0000000242983	1166.0000000242983	1166.0000000242983	1166.0000000242983	1166.0000000242983	1166.0000000242983	1166.0000000242983	1166.0000000242983	1166.0000000242983
1166.0000000057478	1166.0000000057478	1166.0000000057478	1166.0000000057478	1166.0000000057478	1166.0000000057478	1166.0000000057478	1166.0000000057478	1166.0000000057478	1166.0000000057478	1166.0000000057478	1166.0000000057478	1166.0000000057478	1166.0000000057478	1166.0000000057478	1166.0000000057478	1166.0000000057478	1166.0000000057478	1166.0000000057478	1166.0000000057478	1166.0000000057478	1166.0000000057478	1166.0000000057478	1166.0000000057478	1166.0000000057478	1166.0000000057478	1166.0000000057478	1166.0000000057478	1166.0000000057478	1166.0000000057478
1166.0000000057478	1166.0000000057478	1166.0000000057478	1166.0000000057478	1166.0000000057478	1166.0000000057478	1166.0000000057478	1166.0000000057478	1166.0000000057478	1166.0000000057478	1166.0000000057478	1166.0000000057478	1166.0000000057478	1166.0000000057478	1166.0000000057478	1166.0000000057478	1166.0000000057478	1166.0000000057478	1166.0000000057478	1166.0000000057478	1166.0000000057478	1166.0000000057478	1166.0000000057478	1166.0000000057478	1166.0000000057478	1166.0000000057478	1166.0000000057478	1166.0000000057478	1166.0000000057478	1166.0000000057478
1166.0000000057478	1166.0000000057478	1166.0000000057478	1166.0000000057478	1166.0000000057478	1166.0000000057478	1166.0000000057478	1166.0000000057478	1166.0000000057478	1166.0000000057478	1166.0000000057478	1166.0000000057478	1166.0000000057478	1166.0000000057478	1166.0000000057478	1166.0000000057478	1166.0000000057478	1166.0000000057478	1166.0000000057478	1166.0000000057478	1166.0000000057478	1166.0000000057478	1166.0000000057478	1166.0000000057478	1166.0000000057478	1166.0000000057478	1166.0000000057478	1166.0000000057478	1166.0000000057478	1166.0000000057478
1166.0000000057478	1166.0000000057478	1166.0000000057478	1166.0000000057478	1166.0000000057478	1166.0000000057478	1166.0000000057478	1166.0000000057478	1166.0000000057478	1166.0000000057478	1166.0000000057478	1166.0000000057478	1166.0000000057478	1166.0000000057478	1166.0000000057478	1166.0000000057478	1166.0000000057478	1166.0000000057478	1166.0000000057478	1166.0000000057478	1166.0000000057478	1166.0000000057478	1166.0000000057478	1166.0000000057478	1166.0000000057478	1166.0000000057478	1166.0000000057478	1166.0000000057478	1166.0000000057478	1166.0000000057478
1166.0000000057478	1166.0000000057478	1166.0000000057478	1166.0000000057478	1166.0000000057478	1166.0000000057478	1166.0000000057478	1166.0000000057478	1166.0000000057478	1166.0000000057478	1166.0000000057478	1166.0000000057478	1166.0000000057478	1166.0000000057478	1166.0000000057478	1166.0000000057478	1166.0000000057478	1166.0000000057478	1166.0000000057478	1166.0000000057478	1166.0000000057478	1166.0000000057478	1166.0000000057478	1166.0000000057478	1166.0000000057478	1166.0000000057478	1166.0000000057478	1166.0000000057478	1166.0000000057478	1166.0000000057478
1166.0000000057478	1166.0000000057478	1166.0000000057478	1166.0000000057478	1166.0000000057478	1166.0000000057478	1166.0000000057478	1166.0000000057478	1166.0000000057478	1166.0000000057478	1166.0000000057478	1166.0000000057478	1166.0000000057478	1166.0000000057478	1166.0000000057478	1166.0000000057478	1166.0000000057478	1166.0000000057478	1166.0000000057478	1166.0000000057478	1166.0000000057478	1166.0000000057478	1166.0000000057478	1166.0000000057478	1166.0000000057478	1166.0000000057478	1166.0000000057478	1166.0000000057478	1166.0000000057478	1166.0000000057478
1166.0000000057478	1166.0000000057478	1166.0000000057478	1166.0000000057478	1166.0000000057478	1166.0000000057478	1166.0000000057478	1166.0000000057478	1166.0000000057478	1166.0000000057478	1166.0000000057478	1166.0000000057478	1166.0000000057478	1166.0000000057478	1166.0000000057478	1166.0000000057478	1166.0000000057478	1166.0000000057478	1166.0000000057478	1166.0000000057478	1166.0000000057478	1166.0000000057478	1166.0000000057478	1166.0000000057478	1166.0000000057478	1166.0000000057478	1166.0000000057478	1166.0000000057478	1166.0000000057478	1166.0000000057478
1166.0000000057478	1166.0000000057478	1166.0000000057478	1166.0000000057478	1166.0000000057478	1166.0000000057478	1166.0000000057478	1166.0000000057478	1166.0000000057478	1166.0000000057478	1166.0000000057478	1166.0000000057478	1166.0000000057478	1166.0000000057478	1166.0000000057478	1166.0000000057478	1166.0000000057478	1166.0000000057478	1166.0000000057478	1166.0000000057478	1166.0000000057478	1166.0000000057478	1166.0000000057478	1166.0000000057478	1166.0000000057478	1166.0000000057478	1166.0000000057478	1166.0000000057478	1166.0000000057478	1166.0000000057478
1166.0000000057478	1166.0000000057478	1166.0000000057478	1166.0000000057478	1166.0000000057478	1166.0000000057478	1166.0000000057478	1166.0000000057478	1166.0000000057478	1166.0000000057478	1166.0000000057478	1166.0000000057478	1166.0000000057478	1166.0000000057478	1166.0000000057478	1166.0000000057478	1166.0000000057478	1166.0000000057478	1166.0000000057478	1166.0000000057478	1166.0000000057478	1166.0000000057478	1166.0000000057478	1166.0000000057478	1166.0000000057478	1166.0000000057478	1166.0000000057478	1166.0000000057478	1166.0000000057478	1166.0000000057478
1166.0000000057478	1166.0000000057478	1166.0000000057478	1166.0000000057478	1166.0000000057478	1166.0000000057478	1166.0000000057478	1166.0000000057478	1166.0000000057478	1166.0000000057478	1166.0000000057478	1166.0000000057478	1166.0000000057478	1166.0000000057478	1166.0000000057478	1166.0000000057478	1166.0000000057478	1166.0000000057478	1166.0000000057478	1166.0000000057478	1166.0000000057478	1166.0000000057478	1166.0000000057478	1166.0000000057478	1166.0000000057478	1166.0000000057478	1166.0000000057478	1166.0000000057478	1166.0000000057478	1166.0000000057478
1166.0000000057478	1166.0000000057478	1166.0000000057478	1166.0000000057478	1166.0000000057478	1166.0000000057478	1166.0000000057478	1166.0000000057478	1166.0000000057478	1166.0000000057478	1166.0000000057478	1166.0000000057478	1166.0000000057478	1166.0000000057478	1166.0000000057478	1166.0000000057478	1166.0000000057478	1166.0000000057478	1166.0000000057478	1166.0000000057478	1166.0000000057478	1166.0000000057478	1166.0000000057478	1166.0000000057478	1166.0000000057478	1166.0000000057478	1166.0000000057478	1166.0000000057478	1166.0000000057478	1166.0000000057478
1166.0000000057478	1166.0000000057478	1166.0000000057478	1166.0000000057478	1166.0000000057478	1166.0000000057478	1166.0000000057478	1166.0000000057478	1166.0000000057478	1166.0000000057478	1166.0000000057478	1166.0000000057478	1166.0000000057478	1166.0000000057478	1166.0000000057478	1166.0000000057478	1166.0000000057478	1166.0000000057478	1166.0000000057478	1166.0000000057478	1166.0000000057478	1166.0000000057478	1166.0000000057478	1166.0000000057478	1166.0000000057478	1166.0000000057478	1166.0000000057478	1166.0000000057478	1166.0000000057478	1166.0000000057478
1166.0000000057478	1166.0000000057478	1166.0000000057478	1166.0000000057478	1166.0000000057478	1166.0000000057478	1166.0000000057478	1166.0000000057478	1166.0000000057478	1166.0000000057478	1166.0000000057478	1166.0000000057478	1166.0000000057478	1166.0000000057478	1166.0000000057478	1166.0000000057478	1166.0000000057478	1166.0000000057478	1166.0000000057478	1166.0000000057478	1166.0000000057478	1166.0000000057478	1166.0000000057478	1166.0000000057478	1166.0000000057478	1166.0000000057478	1166.0000000057478	1166.0000000057478	1166.0000000057478	1166.0000000057478
1166.0000000057478	1166.0000000057478	1166.0000000057478	1166.0000000057478	1166.0000000057478	1166.0000000057478	1166.0000000057478	1166.0000000057478	1166.0000000057478	1166.0000000057478	1166.0000000057478	1166.0000000057478	1166.0000000057478	1166.0000000057478	1166.0000000057478	1166.0000000057478	1166.0000000057478	1166.0000000057478	1166.0000000057478	1166.0000000057478	1166.0000000057478	1166.0000000057478	1166.0000000057478	1166.0000000057478	1166.0000000057478	1166.0000000057478	1166.0000000057478	1166.0000000057478	1166.0000000057478	1166.0000000057478
1166.0000000057478	1166.0000000057478	1166.0000000057478	1166.0000000057478	1166.0000000057478	1166.0000000057478	1166.0000000057478	1166.0000000057478	1166.0000000057478	1166.0000000057478	1166.0000000057478	1166.0000000057478	1166.0000000057478	1166.0000000057478	1166.0000000057478	1166.0000000057478	1166.0000000057478	1166.0000000057478	1166.0000000057478	1166.0000000057478	1166.0000000057478	1166.0000000057478	1166.0000000057478	1166.0000000057478	1166.0000000057478	1166.0000000057478	1166.0000000057478	1166.0000000057478	1166.0000000057478	1166.0000000057478
1166.0000000057478	1166.0000000057478	1166.0000000057478	1166.0000000057478	1166.0000000057478	1166.0000000057478	1166.0000000057478	1166.0000000057478	1166.0000000057478	1166.0000000057478	1166.0000000057478	1166.0000000057478	1166.0000000057478	1166.0000000057478	1166.0000000057478	1166.0000000057478	1166.0000000057478	1166.0000000057478	1166.0000000057478	1166.0000000057478	1166.0000000057478	1166.0000000057478	1166.0000000057478	1166.0000000057478	1166.0000000057478	1166.0000000057478	1166.0000000057478	1166.0000000057478	1166.0000000057478	1166.0000000057478
1166.0000000057478	1166.0000000057478	1166.0000000057478	1166.0000000057478	1166.0000000057478	1166.0000000057478	1166.0000000057478	1166.0000000057478	1166.0000000057478	1166.0000000057478	1166.0000000057478	1166.0000000057478	1166.0000000057478	1166.0000000057478	1166.0000000057478	1166.0000000057478	1166.0000000057478	1166.0000000057478	1166.0000000057478	1166.0000000057478	1166.0000000057478	1166.0000000057478	1166.0000000057478	1166.0000000057478	1166.0000000057478	1166.0000000057478	1166.0000000057478	1166.0000000057478	1166.0000000057478	1166.0000000057478
1166.0000000057478	1166.0000000057478	1166.0000000057478	1166.0000000057478	1166.0000000057478	1166.0000000057478	1166.0000000057478	1166.0000000057478	1166.0000000057478	1166.0000000057478	1166.0000000057478	1166.0000000057478	1166.0000000057478	1166.0000000057478	1166.0000000057478	1166.0000000057478	1166.0000000057478	1166.0000000057478	1166.0000000057478	1166.0000000057478	1166.0000000057478	1166.0000000057478	1166.0000000057478	1166.0000000057478	1166.0000000057478	1166.0000000057478	1166.0000000057478	1166.0000000057478	1166.0000000057478	1166.0000000057478
1166.0000000057478	1166.0000000057478	1166.0000000057478	1166.0000000057478	1166.0000000057478	1166.0000000057478	1166.0000000057478	1166.0000000057478	1166.0000000057478	1166.0000000057478	1166.0000000057478	1166.0000000057478	1166.0000000057478	1166.0000000057478	1166.0000000057478	1166.0000000057478	1166.0000000057478	1166.0000000057478	1166.0000000057478	1166.0000000057478	1166.0000000057478	1166.0000000057478	1166.0000000057478	1166.0000000057478	1166.0000000057478	1166.0000000057478	1166.0000000057478	1166.0000000057478	1166.0000000057478	1166.0000000057478
1166.0000000057478	1166.0000000057478	1166.0000000057478	1166.0000000057478	1166.0000000057478	1166.0000000057478	1166.0000000057478	1166.0000000057478	1166.0000000057478	1166.0000000057478	1166.0000000057478	1166.0000000057478	1166.0000000057478	1166.0000000057478	1166.0000000057478	1166.0000000057478	1166.0000000057478	1166.0000000057478	1166.0000000057478	1166.0000000057478	1166.0000000057478	1166.0000000057478	1166.0000000057478	1166.0000000057478	1166.0000000057478	1166.0000000057478	1166.0000000057478	1166.0000000057478	1166.0000000057478	1166.0000000057478
1166.0000000057478	1166.0000000057478	1166.0000000057478	1166.0000000057478	1166.0000000057478	1166.0000000057478	1166.0000000057478	1166.0000000057478	1166.0000000057478	1166.0000000057478	1166.0000000057478	1166.0000000057478	1166.0000000057478	1166.0000000057478	1166.0000000057478	1166.0000000057478	1166.0000000057478	1166.0000000057478	1166.0000000057478	1166.0000000057478	1166.0000000057478	1166.0000000057478	1166.0000000057478	1166.0000000057478	1166.0000000057478	1166.0000000057478	1166.0000000057478	1166.0000000057478	1166.0000000057478	1166.0000000057478
1166.0000000057478	1166.0000000057478	1166.0000000057478	1166.0000000057478	1166.0000000057478	1166.0000000057478	1166.0000000057478	1166.0000000057478	1166.0000000057478	1166.0000000057478	1166.0000000057478	1166.0000000057478	1166.0000000057478	1166.0000000057478	1166.0000000057478	1166.0000000057478	1166.0000000057478	1166.0000000057478	1166.0000000057478	1166.0000000057478	1166.0000000057478	1166.0000000057478	1166.0000000057478	1166.0000000057478	1166.0000000057478	1166.0000000057478	1166.0000000057478	1166.0000000057478	1166.0000000057478	1166.0000000057478
1166.0000000057478	1166.0000000057478	1166.0000000057478	1166.0000000057478	1166.0000000057478	1166.0000000057478	1166.0000000057478	1166.0000000057478	1166.0000000057478	1166.0000000057478	1166.0000000057478	1166.0000000057478	1166.0000000057478	1166.0000000057478	1166.0000000057478	1166.0000000057478	1166.0000000057478	1166.0000000057478	1166.0000000057478	1166.0000000057478	1166.0000000057478	1166.0000000057478	1166.0000000057478	1166.0000000057478	1166.0000000057478	1166.0000000057478	1166.0000000057478	1166.0000000057478	1166.0000000057478	1166.0000000057478
1166.0000000057478	1166.0000000057478	1166.0000000057478	1166.0000000057478	1166.0000000057478	1166.0000000057478	1166.0000000057478	1166.0000000057478	1166.0000000057478	1166.0000000057478	1166.0000000057478	1166.0000000057478	1166.0000000057478	1166.0000000057478	1166.0000000057478	1166.0000000057478	1166.0000000057478	1166.0000000057478	1166.0000000057478	1166.0000000057478	1166.0000000057478	1166.0000000057478	1166.0000000057478	1166.0000000057478	1166.0000000057478	1166.0000000057478	1166.0000000057478	1166.0000000057478	1166.0000000057478	1166.0000000057478
1166.0000000057478	1166.0000000057478	1166.0000000057478	1166.0000000057478	1166.0000000057478	1166.0000000057478	1166.0000000057478	1166.0000000057478	1166.0000000057478	1166.0000000057478	1166.0000000057478	1166.0000000057478	1166.0000000057478	1166.0000000057478	1166.0000000057478	1166.0000000057478	1166.0000000057478	1166.0000000057478	1166.0000000057478	1166.0000000057478	1166.0000000057478	1166.0000000057478	1166.0000000057478	1166.0000000057478	1166.0000000057478	1166.0000000057478	1166.0000000057478	1166.0000000057478	1166.0000000057478	1166.0000000057478
1166.0000000057478	1166.0000000057478	1166.0000000057478	1166.0000000057478	1166.0000000057478	1166.0000000057478	1166.0000000057478	1166.0000000057478	1166.0000000057478	1166.0000000057478	1166.0000000057478	1166.0000000057478	1166.0000000057478	1166.0000000057478	1166.0000000057478	1166.0000000057478	1166.0000000057478	1166.0000000057478	1166.0000000057478	1166.0000000057478	1166.0000000057478	1166.0000000057478	1166.0000000057478	1166.0000000057478	1166.0000000057478	1166.0000000057478	1166.0000000057478	1166.0000000057478	1166.0000000057478	1166.0000000057478
1166.0000000057478	1166.0000000057478	1166.0000000057478	1166.0000000057478	1166.0000000057478	1166.0000000057478	1166.0000000057478	1166.0000000057478	1166.0000000057478	1166.0000000057478	1166.0000000057478	1166.0000000057478	1166.0000000057478	1166.0000000057478	1166.0000000057478	1166.0000000057478	1166.0000000057478	1166.0000000057478	1166.0000000057478	1166.0000000057478	1166.0000000057478	1166.0000000057478	1166.0000000057478	1166.0000000057478	1166.0000000057478	1166.0000000057478	1166.0000000057478	1166.0000000057478	1166.0000000057478	1166.0000000057478
1166.0000000057478	1166.0000000057478	1166.0000000057478	1166.0000000057478	1166.0000000057478	1166.0000000057478	1166.0000000057478	1166.0000000057478	1166.0000000057478	1166.0000000057478	1166.0000000057478	1166.0000000057478	1166.0000000057478	1166.0000000057478	1166.0000000057478	1166.0000000057478	1166.0000000057478	1166.0000000057478	1166.0000000057478	1166.0000000057478	1166.0000000057478	1166.0000000057478	1166.0000000057478	1166.0000000057478	1166.0000000057478	1166.0000000057478	1166.0000000057478	1166.0000000057478	1166.0000000057478	1166.0000000057478
1166.0000000057478	1166.0000000057478	1166.0000000057478	1166.0000000057478	1166.0000000057478	1166.0000000057478	1166.0000000057478	1166.0000000057478	1166.0000000057478	1166.0000000057478	1166.0000000057478	1166.0000000057478	1166.0000000057478	1166.0000000057478	1166.0000000057478	1166.0000000057478	1166.0000000057478	1166.0000000057478	1166.0000000057478	1166.0000000057478	1166.0000000057478	1166.0000000057478	1166.0000000057478	1166.0000000057478	1166.0000000057478	1166.0000000057478	1166.0000000057478	1166.0000000057478	1166.0000000057478	1166.0000000057478
1166.0000000057478	1166.0000000057478	1166.0000000057478	1166.0000000057478	1166.0000000057478	1166.0000000057478	1166.0000000057478	1166.0000000057478	1166.0000000057478	1166.0000000057478	1166.0000000057478	1166.0000000057478	1166.0000000057478	1166.0000000057478	1166.0000000057478	1166.0000000057478	1166.0000000057478	1166.0000000057478	1166.0000000057478	1166.0000000057478	1166.0000000057478	1166.0000000057478	1166.0000000057478	1166.0000000057478	1166.0000000057478	1166.0000000057478	1166.0000000057478	1166.0000000057478	1166.0000000057478	1166.0000000057478
1166.0000000057478	1166.0000000057478	1166.0000000057478	1166.0000000057478	1166.0000000057478	1166.0000000057478	1166.0000000057478	1166.0000000057478	1166.0000000057478	1166.0000000057478	1166.0000000057478	1166.0000000057478	1166.0000000057478	1166.0000000057478	1166.0000000057478	1166.0000000057478	1166.0000000057478	1166.0000000057478	1166.0000000057478	1166.0000000057478	1166.0000000057478	1166.0000000057478	1166.0000000057478	1166.0000000057478	1166.0000000057478	1166.0000000057478	1166.0000000057478	1166.0000000057478	1166.0000000057478	1166.0000000057478
1166.0000000057478	1166.0000000057478	1166.0000000057478	1166.0000000057478	1166.0000000057478	1166.0000000057478	1166.0000000057478	1166.0000000057478	1166.0000000057478	1166.0000000057478	1166.0000000057478	1166.0000000057478	1166.0000000057478	1166.0000000057478	1166.0000000057478	1166.0000000057478	1166.0000000057478	1166.0000000057478	1166.0000000057478	1166.0000000057478	1166.0000000057478	1166.0000000057478	1166.0000000057478	1166.0000000057478	1166.0000000057478	1166.0000000057478	1166.0000000057478	1166.0000000057478	1166.0000000057478	1166.0000000057478
1166.0000000057478	1166.0000000057478	1166.0000000057478	1166.0000000057478	1166.0000000057478	1166.0000000057478	1166.0000000057478	1166.0000000057478	1166.0000000057478	1166.0000000057478	1166.0000000057478	1166.0000000057478	1166.0000000057478	1166.0000000057478	1166.0000000057478	1166.0000000057478	1166.0000000057478	1166.0000000057478	1166.0000000057478	1166.0000000057478	1166.0000000057478	1166.0000000057478	1166.0000000057478	1166.0000000057478	1166.0000000057478	1166.0000000057478	1166.0000000057478	1166.0000000057478	1166.0000000057478	1166.0000000057478
1166.0000000057478	1166.0000000057478	1166.0000000057478	1166.0000000057478	1166.0000000057478	1166.0000000057478	1166.0000000057478	1166.0000000057478	1166.0000000057478	1166.0000000057478	1166.0000000057478	1166.0000000057478	1166.0000000057478	1166.0000000057478	1166.0000000057478	1166.0000000057478	1166.0000000057478	1166.0000000057478	1166.0000000057478	1166.0000000057478	1166.0000000057478	1166.0000000057478	1166.0000000057478	1166.0000000057478	1166.0000000057478	1166.0000000057478	1166.0000000057478	1166.0000000057478	1166.0000000057478	1166.0000000057478
1166.000000005353	1166.000000005353	1166.000000005353	1166.000000005353	1166.000000005353	1166.000000005353	1166.000000005353	1166.000000005353	1166.000000005353	1166.000000005353	1166.000000005353	1166.000000005353	1166.000000005353	1166.000000005353	1166.000000005353	1166.000000005353	1166.000000005353	1166.000000005353	1166.000000005353	1166.000000005353	1166.000000005353	1166.000000005353	1166.000000005353	1166.000000005353	1166.000000005353	1166.000000005353	1166.000000005353	1166.000000005353	1166.000000005353	1166.000000005353
1166.000000005353	1166.000000005353	1166.000000005353	1166.000000005353	1166.000000005353	1166.000000005353	1166.000000005353	1166.000000005353	1166.000000005353	1166.000000005353	1166.000000005353	1166.000000005353	1166.000000005353	1166.000000005353	1166.000000005353	1166.000000005353	1166.000000005353	1166.000000005353	1166.000000005353	1166.000000005353	1166.000000005353	1166.000000005353	1166.000000005353	1166.000000005353	1166.000000005353	1166.000000005353	1166.000000005353	1166.000000005353	1166.000000005353	1166.000000005353
1166.000000005353	1166.000000005353	1166.000000005353	1166.000000005353	1166.000000005353	1166.000000005353	1166.000000005353	1166.000000005353	1166.000000005353	1166.000000005353	1166.000000005353	1166.000000005353	1166.000000005353	1166.000000005353	1166.000000005353	1166.000000005353	1166.000000005353	1166.000000005353	1166.000000005353	1166.000000005353	1166.000000005353	1166.000000005353	1166.000000005353	1166.000000005353	1166.000000005353	1166.000000005353	1166.000000005353	1166.000000005353	1166.000000005353	1166.000000005353
1166.000000005353	1166.000000005353	1166.000000005353	1166.000000005353	1166.000000005353	1166.000000005353	1166.000000005353	1166.000000005353	1166.000000005353	1166.000000005353	1166.000000005353	1166.000000005353	1166.000000005353	1166.000000005353	1166.000000005353	1166.000000005353	1166.000000005353	1166.000000005353	1166.000000005353	1166.000000005353	1166.000000005353	1166.000000005353	1166.000000005353	1166.000000005353	1166.000000005353	1166.000000005353	1166.000000005353	1166.000000005353	1166.000000005353	1166.000000005353
1166.00000000419	1166.00000000419	1166.00000000419	1166.00000000419	1166.00000000419	1166.00000000419	1166.00000000419	1166.00000000419	1166.00000000419	1166.00000000419	1166.00000000419	1166.00000000419	1166.00000000419	1166.00000000419	1166.00000000419	1166.00000000419	1166.00000000419	1166.00000000419	1166.00000000419	1166.00000000419	1166.00000000419	1166.00000000419	1166.00000000419	1166.00000000419	1166.00000000419	1166.00000000419	1166.00000000419	1166.00000000419	1166.00000000419	1166.00000000419
1166.00000000419	1166.00000000419	1166.00000000419	1166.00000000419	1166.00000000419	1166.00000000419	1166.00000000419	1166.00000000419	1166.00000000419	1166.00000000419	1166.00000000419	1166.00000000419	1166.00000000419	1166.00000000419	1166.00000000419	1166.00000000419	1166.00000000419	1166.00000000419	1166.00000000419	1166.00000000419	1166.00000000419	1166.00000000419	1166.00000000419	1166.00000000419	1166.00000000419	1166.00000000419	1166.00000000419	1166.00000000419	1166.00000000419	1166.00000000419
1166.00000000419	1166.00000000419	1166.00000000419	1166.00000000419	1166.00000000419	1166.00000000419	1166.00000000419	1166.00000000419	1166.00000000419	1166.00000000419	1166.00000000419	1166.00000000419	1166.00000000419	1166.00000000419	1166.00000000419	1166.00000000419	1166.00000000419	1166.00000000419	1166.00000000419	1166.00000000419	1166.00000000419	1166.00000000419	1166.00000000419	1166.00000000419	1166.00000000419	1166.00000000419	1166.00000000419	1166.00000000419	1166.00000000419	1166.00000000419
1166.00000000419	1166.00000000419	1166.00000000419	1166.00000000419	1166.00000000419	1166.00000000419	1166.00000000419	1166.00000000419	1166.00000000419	1166.00000000419	1166.00000000419	1166.00000000419	1166.00000000419	1166.00000000419	1166.00000000419	1166.00000000419	1166.00000000419	1166.00000000419	1166.00000000419	1166.00000000419	1166.00000000419	1166.00000000419	1166.00000000419	1166.00000000419	1166.00000000419	1166.00000000419	1166.00000000419	1166.00000000419	1166.00000000419	1166.00000000419
1166.0000000017421	1166.0000000017421	1166.0000000017421	1166.0000000017421	1166.0000000017421	1166.0000000017421	1166.0000000017421	1166.0000000017421	1166.0000000017421	1166.0000000017421	1166.0000000017421	1166.0000000017421	1166.0000000017421	1166.0000000017421	1166.0000000017421	1166.0000000017421	1166.0000000017421	1166.0000000017421	1166.0000000017421	1166.0000000017421	1166.0000000017421	1166.0000000017421	1166.0000000017421	1166.0000000017421	1166.0000000017421	1166.0000000017421	1166.0000000017421	1166.0000000017421	1166.0000000017421	1166.0000000017421
1166.0000000017421	1166.0000000017421	1166.0000000017421	1166.0000000017421	1166.0000000017421	1166.0000000017421	1166.0000000017421	1166.0000000017421	1166.0000000017421	1166.0000000017421	1166.0000000017421	1166.0000000017421	1166.0000000017421	1166.0000000017421	1166.0000000017421	1166.0000000017421	1166.0000000017421	1166.0000000017421	1166.0000000017421	1166.0000000017421	1166.0000000017421	1166.0000000017421	1166.0000000017421	1166.0000000017421	1166.0000000017421	1166.0000000017421	1166.0000000017421	1166.0000000017421	1166.0000000017421	1166.0000000017421
1166.0000000017421	1166.0000000017421	1166.0000000017421	1166.0000000017421	1166.0000000017421	1166.0000000017421	1166.0000000017421	1166.0000000017421	1166.0000000017421	1166.0000000017421	1166.0000000017421	1166.0000000017421	1166.0000000017421	1166.0000000017421	1166.0000000017421	1166.0000000017421	1166.0000000017421	1166.0000000017421	1166.0000000017421	1166.0000000017421	1166.0000000017421	1166.0000000017421	1166.0000000017421	1166.0000000017421	1166.0000000017421	1166.0000000017421	1166.0000000017421	1166.0000000017421	1166.0000000017421	1166.0000000017421
1166.0000000017421	1166.0000000017421	1166.0000000017421	1166.0000000017421	1166.0000000017421	1166.0000000017421	1166.0000000017421	1166.0000000017421	1166.0000000017421	1166.0000000017421	1166.0000000017421	1166.0000000017421	1166.0000000017421	1166.0000000017421	1166.0000000017421	1166.0000000017421	1166.0000000017421	1166.0000000017421	1166.0000000017421	1166.0000000017421	1166.0000000017421	1166.0000000017421	1166.0000000017421	1166.0000000017421	1166.0000000017421	1166.0000000017421	1166.0000000017421	1166.0000000017421	1166.0000000017421	1166.0000000017421
1166.0000000017421	1166.0000000017421	1166.0000000017421	1166.0000000017421	1166.0000000017421	1166.0000000017421	1166.0000000017421	1166.0000000017421	1166.0000000017421	1166.0000000017421	1166.0000000017421	1166.0000000017421	1166.0000000017421	1166.0000000017421	1166.0000000017421	1166.0000000017421	1166.0000000017421	1166.0000000017421	1166.0000000017421	1166.0000000017421	1166.0000000017421	1166.0000000017421	1166.0000000017421	1166.0000000017421	1166.0000000017421	1166.0000000017421	1166.0000000017421	1166.0000000017421	1166.0000000017421	1166.0000000017421
1166.0000000017421	1166.0000000017421	1166.0000000017421	1166.0000000017421	1166.0000000017421	1166.0000000017421	1166.0000000017421	1166.0000000017421	1166.0000000017421	1166.0000000017421	1166.0000000017421	1166.0000000017421	1166.0000000017421	1166.0000000017421	1166.0000000017421	1166.0000000017421	1166.0000000017421	1166.0000000017421	1166.0000000017421	1166.0000000017421	1166.0000000017421	1166.0000000017421	1166.0000000017421	1166.0000000017421	1166.0000000017421	1166.0000000017421	1166.0000000017421	1166.0000000017421	1166.0000000017421	1166.0000000017421
