# Supplementary material for: An improved FOX optimization algorithm using adaptive exploration and exploitation for global optimization
Source: PLoS One. 2025 Sep 18;20(9):e0331965. doi: 10.1371/journal.pone.0331965 (PMC12445531; doi:10.1371/journal.pone.0331965)
Supplement: S2 File — This compressed file contains all the results of the conducted experiments. Each main directory within the archive includes three subdirectories: Analysis, best_fit, and convergence. The best_fit and convergence folders contain the raw experimental data obtained from 30 independent runs. The Analysis folder includes tables and figures derived from these raw results. These files can be used to reproduce and further analyze the results presented in the manuscript. (ZIP) [file pone.0331965.s002.zip › cec2017/convergence/CMAES/C17F15.csv]

trial_1	trial_2	trial_3	trial_4	trial_5	trial_6	trial_7	trial_8	trial_9	trial_10	trial_11	trial_12	trial_13	trial_14	trial_15	trial_16	trial_17	trial_18	trial_19	trial_20	trial_21	trial_22	trial_23	trial_24	trial_25	trial_26	trial_27	trial_28	trial_29	trial_30
31393515781.491085	20196578934.48798	28255131288.640392	11457000726.444317	18919617209.55842	73091874377.6909	9179164977.34258	22759889261.84821	38817301595.771645	13652205574.964066	5478978003.093152	24502546773.52275	35367333665.19095	36117122462.61266	21413887528.62299	73091874377.6909	9485288139.621418	25126516862.01207	47046151808.856476	24514460914.03883	61448976667.81981	38499763039.17145	18629102586.10366	38443740253.63607	13845390995.508633	50050230562.01158	9029183371.232176	21911067937.81411	27931936623.619194	21938817686.361317
31393515781.491085	20196578934.48798	28255131288.640392	11457000726.444317	18919617209.55842	73000507824.37968	9179164977.34258	22759889261.84821	38817301595.771645	13652205574.964066	5478978003.093152	24502546773.52275	35367333665.19095	36117122462.61266	21413887528.62299	73000507824.37968	9485288139.621418	25126516862.01207	47046151808.856476	24514460914.03883	61448976667.81981	38499763039.17145	18629102586.10366	38443740253.63607	13845390995.508633	50050230562.01158	9029183371.232176	21911067937.81411	27931936623.619194	21938817686.361317
31393515781.491085	20196578934.48798	28255131288.640392	11457000726.444317	18919617209.55842	72905342051.19482	9179164977.34258	22759889261.84821	38817301595.771645	13652205574.964066	5478978003.093152	24502546773.52275	35367333665.19095	36117122462.61266	21413887528.62299	72905342051.19482	9485288139.621418	25126516862.01207	47046151808.856476	24514460914.03883	61448976667.81981	38499763039.17145	18629102586.10366	38443740253.63607	13845390995.508633	50050230562.01158	9029183371.232176	21911067937.81411	27931936623.619194	21938817686.361317
31393515781.491085	20196578934.48798	28255131288.640392	11457000726.444317	18919617209.55842	72811446475.77406	9179164977.34258	22759889261.84821	38817301595.771645	13652205574.964066	5478978003.093152	24502546773.52275	35367333665.19095	36117122462.61266	21413887528.62299	72811446475.77406	9485288139.621418	25126516862.01207	47046151808.856476	24514460914.03883	61448976667.81981	38499763039.17145	18629102586.10366	38443740253.63607	13845390995.508633	50050230562.01158	9029183371.232176	21911067937.81411	27931936623.619194	21938817686.361317
31393515781.491085	20196578934.48798	28255131288.640392	11457000726.444317	18919617209.55842	72678927867.48123	9179164977.34258	22759889261.84821	38817301595.771645	13652205574.964066	5478978003.093152	24502546773.52275	35367333665.19095	36117122462.61266	21413887528.62299	72678927867.48123	9485288139.621418	25126516862.01207	47046151808.856476	24514460914.03883	61448976667.81981	38499763039.17145	18629102586.10366	38443740253.63607	13845390995.508633	50050230562.01158	9029183371.232176	21911067937.81411	27931936623.619194	21938817686.361317
31393515781.491085	20196578934.48798	28255131288.640392	11457000726.444317	18919617209.55842	72572188326.67659	9179164977.34258	22759889261.84821	38817301595.771645	13652205574.964066	5478978003.093152	24502546773.52275	35367333665.19095	36117122462.61266	21413887528.62299	72572188326.67659	9485288139.621418	25126516862.01207	47046151808.856476	24514460914.03883	61448976667.81981	38499763039.17145	18629102586.10366	38443740253.63607	13845390995.508633	50050230562.01158	9029183371.232176	21911067937.81411	27931936623.619194	21938817686.361317
31393515781.491085	20196578934.48798	28255131288.640392	11457000726.444317	18919617209.55842	72193086976.503	9179164977.34258	22759889261.84821	38817301595.771645	13652205574.964066	5478978003.093152	24502546773.52275	35367333665.19095	36117122462.61266	21413887528.62299	72193086976.503	9485288139.621418	25126516862.01207	47046151808.856476	24514460914.03883	61448976667.81981	38499763039.17145	18629102586.10366	38443740253.63607	13845390995.508633	50050230562.01158	9029183371.232176	21911067937.81411	27931936623.619194	21938817686.361317
31393515781.491085	20196578934.48798	28255131288.640392	11457000726.444317	18919617209.55842	72129805242.8958	9179164977.34258	22759889261.84821	38817301595.771645	13652205574.964066	5478978003.093152	24502546773.52275	35367333665.19095	36117122462.61266	21413887528.62299	72129805242.8958	9485288139.621418	25126516862.01207	47046151808.856476	24514460914.03883	61448976667.81981	38499763039.17145	18629102586.10366	38443740253.63607	13845390995.508633	50050230562.01158	9029183371.232176	21911067937.81411	27931936623.619194	21938817686.361317
31393515781.491085	20196578934.48798	28255131288.640392	11457000726.444317	18919617209.55842	71988395482.92708	9179164977.34258	22759889261.84821	38817301595.771645	13652205574.964066	5478978003.093152	24502546773.52275	35367333665.19095	36117122462.61266	21413887528.62299	71988395482.92708	9485288139.621418	25126516862.01207	47046151808.856476	24514460914.03883	61448976667.81981	38499763039.17145	18629102586.10366	38443740253.63607	13845390995.508633	50050230562.01158	9029183371.232176	21911067937.81411	27931936623.619194	21938817686.361317
31393515781.491085	20196578934.48798	28255131288.640392	11457000726.444317	18919617209.55842	71695255736.3134	9179164977.34258	22759889261.84821	38817301595.771645	13652205574.964066	5478978003.093152	24502546773.52275	35367333665.19095	36117122462.61266	21413887528.62299	71695255736.3134	9485288139.621418	25126516862.01207	47046151808.856476	24514460914.03883	61448976667.81981	38499763039.17145	18629102586.10366	38443740253.63607	13845390995.508633	50050230562.01158	9029183371.232176	21911067937.81411	27931936623.619194	21938817686.361317
31393515781.491085	20196578934.48798	28255131288.640392	11457000726.444317	18919617209.55842	71096653909.50734	9179164977.34258	22759889261.84821	38817301595.771645	13652205574.964066	5478978003.093152	24502546773.52275	35367333665.19095	36117122462.61266	21413887528.62299	71096653909.50734	9485288139.621418	25126516862.01207	47046151808.856476	24514460914.03883	61448976667.81981	38499763039.17145	18629102586.10366	38443740253.63607	13845390995.508633	50050230562.01158	9029183371.232176	21911067937.81411	27931936623.619194	21938817686.361317
31393515781.491085	20196578934.48798	28255131288.640392	11457000726.444317	18919617209.55842	70717488887.79349	9179164977.34258	22759889261.84821	38817301595.771645	13652205574.964066	5478978003.093152	24502546773.52275	35367333665.19095	36117122462.61266	21413887528.62299	70717488887.79349	9485288139.621418	25126516862.01207	47046151808.856476	24514460914.03883	61448976667.81981	38499763039.17145	18629102586.10366	38443740253.63607	13845390995.508633	50050230562.01158	9029183371.232176	21911067937.81411	27931936623.619194	21938817686.361317
31393515781.491085	20196578934.48798	28255131288.640392	11457000726.444317	18919617209.55842	69796538490.69594	9179164977.34258	22759889261.84821	38817301595.771645	13652205574.964066	5478978003.093152	24502546773.52275	35367333665.19095	36117122462.61266	21413887528.62299	69796538490.69594	9485288139.621418	25126516862.01207	47046151808.856476	24514460914.03883	61448976667.81981	38499763039.17145	18629102586.10366	38443740253.63607	13845390995.508633	50050230562.01158	9029183371.232176	21911067937.81411	27931936623.619194	21938817686.361317
31393515781.491085	20196578934.48798	28255131288.640392	11457000726.444317	18919617209.55842	68073153795.82396	9179164977.34258	22759889261.84821	38817301595.771645	13652205574.964066	5478978003.093152	24502546773.52275	35367333665.19095	36117122462.61266	21413887528.62299	68073153795.82396	9485288139.621418	25126516862.01207	47046151808.856476	24514460914.03883	61448976667.81981	38499763039.17145	18629102586.10366	38443740253.63607	13845390995.508633	50050230562.01158	9029183371.232176	21911067937.81411	27931936623.619194	21938817686.361317
31393515781.491085	20196578934.48798	28255131288.640392	11457000726.444317	18919617209.55842	67017208431.92586	9179164977.34258	22759889261.84821	38817301595.771645	13652205574.964066	5478978003.093152	24502546773.52275	35367333665.19095	36117122462.61266	21413887528.62299	67017208431.92586	9485288139.621418	25126516862.01207	47046151808.856476	24514460914.03883	61448976667.81981	38499763039.17145	18629102586.10366	38443740253.63607	13845390995.508633	50050230562.01158	9029183371.232176	21911067937.81411	27931936623.619194	21938817686.361317
31393515781.491085	20196578934.48798	28255131288.640392	11457000726.444317	18919617209.55842	65116837519.82023	9179164977.34258	22759889261.84821	38817301595.771645	13652205574.964066	5478978003.093152	24502546773.52275	35367333665.19095	36117122462.61266	21413887528.62299	65116837519.82023	9485288139.621418	25126516862.01207	47046151808.856476	24514460914.03883	61448976667.81981	38499763039.17145	18629102586.10366	38443740253.63607	13845390995.508633	50050230562.01158	9029183371.232176	21911067937.81411	27931936623.619194	21938817686.361317
31393515781.491085	20196578934.48798	28255131288.640392	11457000726.444317	18919617209.55842	62294025486.693665	9179164977.34258	22759889261.84821	38817301595.771645	13652205574.964066	5478978003.093152	24502546773.52275	35367333665.19095	36117122462.61266	21413887528.62299	62294025486.693665	9485288139.621418	25126516862.01207	47046151808.856476	24514460914.03883	61448976667.81981	38499763039.17145	18629102586.10366	38443740253.63607	13845390995.508633	50050230562.01158	9029183371.232176	21911067937.81411	27931936623.619194	21938817686.361317
31393515781.491085	20196578934.48798	28255131288.640392	11457000726.444317	18919617209.55842	61714233473.67298	9179164977.34258	22759889261.84821	38817301595.771645	13652205574.964066	5478978003.093152	24502546773.52275	35367333665.19095	36117122462.61266	21413887528.62299	61714233473.67298	9485288139.621418	25126516862.01207	47046151808.856476	24514460914.03883	61448976667.81981	38499763039.17145	18629102586.10366	38443740253.63607	13845390995.508633	50050230562.01158	9029183371.232176	21911067937.81411	27931936623.619194	21938817686.361317
31393515781.491085	20196578934.48798	28255131288.640392	11457000726.444317	18919617209.55842	57741451896.08366	9179164977.34258	22759889261.84821	38817301595.771645	13652205574.964066	5478978003.093152	24502546773.52275	35367333665.19095	36117122462.61266	21413887528.62299	57741451896.08366	9485288139.621418	25126516862.01207	47046151808.856476	24514460914.03883	57741451896.08366	38499763039.17145	18629102586.10366	38443740253.63607	13845390995.508633	50050230562.01158	9029183371.232176	21911067937.81411	27931936623.619194	21938817686.361317
31393515781.491085	20196578934.48798	28255131288.640392	11457000726.444317	18919617209.55842	49971871502.92552	9179164977.34258	22759889261.84821	38817301595.771645	13652205574.964066	5478978003.093152	24502546773.52275	35367333665.19095	36117122462.61266	21413887528.62299	49971871502.92552	9485288139.621418	25126516862.01207	47046151808.856476	24514460914.03883	49971871502.92552	38499763039.17145	18629102586.10366	38443740253.63607	13845390995.508633	49971871502.92552	9029183371.232176	21911067937.81411	27931936623.619194	21938817686.361317
31393515781.491085	20196578934.48798	28255131288.640392	11457000726.444317	18919617209.55842	46401963522.15162	9179164977.34258	22759889261.84821	38817301595.771645	13652205574.964066	5478978003.093152	24502546773.52275	35367333665.19095	36117122462.61266	21413887528.62299	46401963522.15162	9485288139.621418	25126516862.01207	46401963522.15162	24514460914.03883	46401963522.15162	38499763039.17145	18629102586.10366	38443740253.63607	13845390995.508633	46401963522.15162	9029183371.232176	21911067937.81411	27931936623.619194	21938817686.361317
31393515781.491085	20196578934.48798	28255131288.640392	11457000726.444317	18919617209.55842	41180738632.46552	9179164977.34258	22759889261.84821	38817301595.771645	13652205574.964066	5478978003.093152	24502546773.52275	35367333665.19095	36117122462.61266	21413887528.62299	41180738632.46552	9485288139.621418	25126516862.01207	41180738632.46552	24514460914.03883	41180738632.46552	38499763039.17145	18629102586.10366	38443740253.63607	13845390995.508633	41180738632.46552	9029183371.232176	21911067937.81411	27931936623.619194	21938817686.361317
31393515781.491085	20196578934.48798	28255131288.640392	11457000726.444317	18919617209.55842	34374117030.727066	9179164977.34258	22759889261.84821	34374117030.727066	13652205574.964066	5478978003.093152	24502546773.52275	34374117030.727066	34374117030.727066	21413887528.62299	34374117030.727066	9485288139.621418	25126516862.01207	34374117030.727066	24514460914.03883	34374117030.727066	34374117030.727066	18629102586.10366	34374117030.727066	13845390995.508633	34374117030.727066	9029183371.232176	21911067937.81411	27931936623.619194	21938817686.361317
26819989500.793564	20196578934.48798	26819989500.793564	11457000726.444317	18919617209.55842	26819989500.793564	9179164977.34258	22759889261.84821	26819989500.793564	13652205574.964066	5478978003.093152	24502546773.52275	26819989500.793564	26819989500.793564	21413887528.62299	26819989500.793564	9485288139.621418	25126516862.01207	26819989500.793564	24514460914.03883	26819989500.793564	26819989500.793564	18629102586.10366	26819989500.793564	13845390995.508633	26819989500.793564	9029183371.232176	21911067937.81411	26819989500.793564	21938817686.361317
16878352134.395144	16878352134.395144	16878352134.395144	11457000726.444317	16878352134.395144	16878352134.395144	9179164977.34258	16878352134.395144	16878352134.395144	13652205574.964066	5478978003.093152	16878352134.395144	16878352134.395144	16878352134.395144	16878352134.395144	16878352134.395144	9485288139.621418	16878352134.395144	16878352134.395144	16878352134.395144	16878352134.395144	16878352134.395144	16878352134.395144	16878352134.395144	13845390995.508633	16878352134.395144	9029183371.232176	16878352134.395144	16878352134.395144	16878352134.395144
6303931131.167216	6303931131.167216	6303931131.167216	6303931131.167216	6303931131.167216	6303931131.167216	6303931131.167216	6303931131.167216	6303931131.167216	6303931131.167216	5478978003.093152	6303931131.167216	6303931131.167216	6303931131.167216	6303931131.167216	6303931131.167216	6303931131.167216	6303931131.167216	6303931131.167216	6303931131.167216	6303931131.167216	6303931131.167216	6303931131.167216	6303931131.167216	6303931131.167216	6303931131.167216	6303931131.167216	6303931131.167216	6303931131.167216	6303931131.167216
3122967794.432032	3122967794.432032	3122967794.432032	3122967794.432032	3122967794.432032	3122967794.432032	3122967794.432032	3122967794.432032	3122967794.432032	3122967794.432032	3122967794.432032	3122967794.432032	3122967794.432032	3122967794.432032	3122967794.432032	3122967794.432032	3122967794.432032	3122967794.432032	3122967794.432032	3122967794.432032	3122967794.432032	3122967794.432032	3122967794.432032	3122967794.432032	3122967794.432032	3122967794.432032	3122967794.432032	3122967794.432032	3122967794.432032	3122967794.432032
1821222058.5816576	1821222058.5816576	1821222058.5816576	1821222058.5816576	1821222058.5816576	1821222058.5816576	1821222058.5816576	1821222058.5816576	1821222058.5816576	1821222058.5816576	1821222058.5816576	1821222058.5816576	1821222058.5816576	1821222058.5816576	1821222058.5816576	1821222058.5816576	1821222058.5816576	1821222058.5816576	1821222058.5816576	1821222058.5816576	1821222058.5816576	1821222058.5816576	1821222058.5816576	1821222058.5816576	1821222058.5816576	1821222058.5816576	1821222058.5816576	1821222058.5816576	1821222058.5816576	1821222058.5816576
958122918.2076684	958122918.2076684	958122918.2076684	958122918.2076684	958122918.2076684	958122918.2076684	958122918.2076684	958122918.2076684	958122918.2076684	958122918.2076684	958122918.2076684	958122918.2076684	958122918.2076684	958122918.2076684	958122918.2076684	958122918.2076684	958122918.2076684	958122918.2076684	958122918.2076684	958122918.2076684	958122918.2076684	958122918.2076684	958122918.2076684	958122918.2076684	958122918.2076684	958122918.2076684	958122918.2076684	958122918.2076684	958122918.2076684	958122918.2076684
583789925.9725562	583789925.9725562	583789925.9725562	583789925.9725562	583789925.9725562	583789925.9725562	583789925.9725562	583789925.9725562	583789925.9725562	583789925.9725562	583789925.9725562	583789925.9725562	583789925.9725562	583789925.9725562	583789925.9725562	583789925.9725562	583789925.9725562	583789925.9725562	583789925.9725562	583789925.9725562	583789925.9725562	583789925.9725562	583789925.9725562	583789925.9725562	583789925.9725562	583789925.9725562	583789925.9725562	583789925.9725562	583789925.9725562	583789925.9725562
408377102.55530816	408377102.55530816	408377102.55530816	408377102.55530816	408377102.55530816	408377102.55530816	408377102.55530816	408377102.55530816	408377102.55530816	408377102.55530816	408377102.55530816	408377102.55530816	408377102.55530816	408377102.55530816	408377102.55530816	408377102.55530816	408377102.55530816	408377102.55530816	408377102.55530816	408377102.55530816	408377102.55530816	408377102.55530816	408377102.55530816	408377102.55530816	408377102.55530816	408377102.55530816	408377102.55530816	408377102.55530816	408377102.55530816	408377102.55530816
408377102.55530816	408377102.55530816	408377102.55530816	408377102.55530816	408377102.55530816	408377102.55530816	408377102.55530816	408377102.55530816	408377102.55530816	408377102.55530816	408377102.55530816	408377102.55530816	408377102.55530816	408377102.55530816	408377102.55530816	408377102.55530816	408377102.55530816	408377102.55530816	408377102.55530816	408377102.55530816	408377102.55530816	408377102.55530816	408377102.55530816	408377102.55530816	408377102.55530816	408377102.55530816	408377102.55530816	408377102.55530816	408377102.55530816	408377102.55530816
149027795.30204418	149027795.30204418	149027795.30204418	149027795.30204418	149027795.30204418	149027795.30204418	149027795.30204418	149027795.30204418	149027795.30204418	149027795.30204418	149027795.30204418	149027795.30204418	149027795.30204418	149027795.30204418	149027795.30204418	149027795.30204418	149027795.30204418	149027795.30204418	149027795.30204418	149027795.30204418	149027795.30204418	149027795.30204418	149027795.30204418	149027795.30204418	149027795.30204418	149027795.30204418	149027795.30204418	149027795.30204418	149027795.30204418	149027795.30204418
149027795.30204418	149027795.30204418	149027795.30204418	149027795.30204418	149027795.30204418	149027795.30204418	149027795.30204418	149027795.30204418	149027795.30204418	149027795.30204418	149027795.30204418	149027795.30204418	149027795.30204418	149027795.30204418	149027795.30204418	149027795.30204418	149027795.30204418	149027795.30204418	149027795.30204418	149027795.30204418	149027795.30204418	149027795.30204418	149027795.30204418	149027795.30204418	149027795.30204418	149027795.30204418	149027795.30204418	149027795.30204418	149027795.30204418	149027795.30204418
29638318.683728244	29638318.683728244	29638318.683728244	29638318.683728244	29638318.683728244	29638318.683728244	29638318.683728244	29638318.683728244	29638318.683728244	29638318.683728244	29638318.683728244	29638318.683728244	29638318.683728244	29638318.683728244	29638318.683728244	29638318.683728244	29638318.683728244	29638318.683728244	29638318.683728244	29638318.683728244	29638318.683728244	29638318.683728244	29638318.683728244	29638318.683728244	29638318.683728244	29638318.683728244	29638318.683728244	29638318.683728244	29638318.683728244	29638318.683728244
29638318.683728244	29638318.683728244	29638318.683728244	29638318.683728244	29638318.683728244	29638318.683728244	29638318.683728244	29638318.683728244	29638318.683728244	29638318.683728244	29638318.683728244	29638318.683728244	29638318.683728244	29638318.683728244	29638318.683728244	29638318.683728244	29638318.683728244	29638318.683728244	29638318.683728244	29638318.683728244	29638318.683728244	29638318.683728244	29638318.683728244	29638318.683728244	29638318.683728244	29638318.683728244	29638318.683728244	29638318.683728244	29638318.683728244	29638318.683728244
29638318.683728244	29638318.683728244	29638318.683728244	29638318.683728244	29638318.683728244	29638318.683728244	29638318.683728244	29638318.683728244	29638318.683728244	29638318.683728244	29638318.683728244	29638318.683728244	29638318.683728244	29638318.683728244	29638318.683728244	29638318.683728244	29638318.683728244	29638318.683728244	29638318.683728244	29638318.683728244	29638318.683728244	29638318.683728244	29638318.683728244	29638318.683728244	29638318.683728244	29638318.683728244	29638318.683728244	29638318.683728244	29638318.683728244	29638318.683728244
29638318.683728244	29638318.683728244	29638318.683728244	29638318.683728244	29638318.683728244	29638318.683728244	29638318.683728244	29638318.683728244	29638318.683728244	29638318.683728244	29638318.683728244	29638318.683728244	29638318.683728244	29638318.683728244	29638318.683728244	29638318.683728244	29638318.683728244	29638318.683728244	29638318.683728244	29638318.683728244	29638318.683728244	29638318.683728244	29638318.683728244	29638318.683728244	29638318.683728244	29638318.683728244	29638318.683728244	29638318.683728244	29638318.683728244	29638318.683728244
29638318.683728244	29638318.683728244	29638318.683728244	29638318.683728244	29638318.683728244	29638318.683728244	29638318.683728244	29638318.683728244	29638318.683728244	29638318.683728244	29638318.683728244	29638318.683728244	29638318.683728244	29638318.683728244	29638318.683728244	29638318.683728244	29638318.683728244	29638318.683728244	29638318.683728244	29638318.683728244	29638318.683728244	29638318.683728244	29638318.683728244	29638318.683728244	29638318.683728244	29638318.683728244	29638318.683728244	29638318.683728244	29638318.683728244	29638318.683728244
29638318.683728244	29638318.683728244	29638318.683728244	29638318.683728244	29638318.683728244	29638318.683728244	29638318.683728244	29638318.683728244	29638318.683728244	29638318.683728244	29638318.683728244	29638318.683728244	29638318.683728244	29638318.683728244	29638318.683728244	29638318.683728244	29638318.683728244	29638318.683728244	29638318.683728244	29638318.683728244	29638318.683728244	29638318.683728244	29638318.683728244	29638318.683728244	29638318.683728244	29638318.683728244	29638318.683728244	29638318.683728244	29638318.683728244	29638318.683728244
27424451.360078618	27424451.360078618	27424451.360078618	27424451.360078618	27424451.360078618	27424451.360078618	27424451.360078618	27424451.360078618	27424451.360078618	27424451.360078618	27424451.360078618	27424451.360078618	27424451.360078618	27424451.360078618	27424451.360078618	27424451.360078618	27424451.360078618	27424451.360078618	27424451.360078618	27424451.360078618	27424451.360078618	27424451.360078618	27424451.360078618	27424451.360078618	27424451.360078618	27424451.360078618	27424451.360078618	27424451.360078618	27424451.360078618	27424451.360078618
27424451.360078618	27424451.360078618	27424451.360078618	27424451.360078618	27424451.360078618	27424451.360078618	27424451.360078618	27424451.360078618	27424451.360078618	27424451.360078618	27424451.360078618	27424451.360078618	27424451.360078618	27424451.360078618	27424451.360078618	27424451.360078618	27424451.360078618	27424451.360078618	27424451.360078618	27424451.360078618	27424451.360078618	27424451.360078618	27424451.360078618	27424451.360078618	27424451.360078618	27424451.360078618	27424451.360078618	27424451.360078618	27424451.360078618	27424451.360078618
27424451.360078618	27424451.360078618	27424451.360078618	27424451.360078618	27424451.360078618	27424451.360078618	27424451.360078618	27424451.360078618	27424451.360078618	27424451.360078618	27424451.360078618	27424451.360078618	27424451.360078618	27424451.360078618	27424451.360078618	27424451.360078618	27424451.360078618	27424451.360078618	27424451.360078618	27424451.360078618	27424451.360078618	27424451.360078618	27424451.360078618	27424451.360078618	27424451.360078618	27424451.360078618	27424451.360078618	27424451.360078618	27424451.360078618	27424451.360078618
27424451.360078618	27424451.360078618	27424451.360078618	27424451.360078618	27424451.360078618	27424451.360078618	27424451.360078618	27424451.360078618	27424451.360078618	27424451.360078618	27424451.360078618	27424451.360078618	27424451.360078618	27424451.360078618	27424451.360078618	27424451.360078618	27424451.360078618	27424451.360078618	27424451.360078618	27424451.360078618	27424451.360078618	27424451.360078618	27424451.360078618	27424451.360078618	27424451.360078618	27424451.360078618	27424451.360078618	27424451.360078618	27424451.360078618	27424451.360078618
17539350.926711883	17539350.926711883	17539350.926711883	17539350.926711883	17539350.926711883	17539350.926711883	17539350.926711883	17539350.926711883	17539350.926711883	17539350.926711883	17539350.926711883	17539350.926711883	17539350.926711883	17539350.926711883	17539350.926711883	17539350.926711883	17539350.926711883	17539350.926711883	17539350.926711883	17539350.926711883	17539350.926711883	17539350.926711883	17539350.926711883	17539350.926711883	17539350.926711883	17539350.926711883	17539350.926711883	17539350.926711883	17539350.926711883	17539350.926711883
17539350.926711883	17539350.926711883	17539350.926711883	17539350.926711883	17539350.926711883	17539350.926711883	17539350.926711883	17539350.926711883	17539350.926711883	17539350.926711883	17539350.926711883	17539350.926711883	17539350.926711883	17539350.926711883	17539350.926711883	17539350.926711883	17539350.926711883	17539350.926711883	17539350.926711883	17539350.926711883	17539350.926711883	17539350.926711883	17539350.926711883	17539350.926711883	17539350.926711883	17539350.926711883	17539350.926711883	17539350.926711883	17539350.926711883	17539350.926711883
17539350.926711883	17539350.926711883	17539350.926711883	17539350.926711883	17539350.926711883	17539350.926711883	17539350.926711883	17539350.926711883	17539350.926711883	17539350.926711883	17539350.926711883	17539350.926711883	17539350.926711883	17539350.926711883	17539350.926711883	17539350.926711883	17539350.926711883	17539350.926711883	17539350.926711883	17539350.926711883	17539350.926711883	17539350.926711883	17539350.926711883	17539350.926711883	17539350.926711883	17539350.926711883	17539350.926711883	17539350.926711883	17539350.926711883	17539350.926711883
17539350.926711883	17539350.926711883	17539350.926711883	17539350.926711883	17539350.926711883	17539350.926711883	17539350.926711883	17539350.926711883	17539350.926711883	17539350.926711883	17539350.926711883	17539350.926711883	17539350.926711883	17539350.926711883	17539350.926711883	17539350.926711883	17539350.926711883	17539350.926711883	17539350.926711883	17539350.926711883	17539350.926711883	17539350.926711883	17539350.926711883	17539350.926711883	17539350.926711883	17539350.926711883	17539350.926711883	17539350.926711883	17539350.926711883	17539350.926711883
17539350.926711883	17539350.926711883	17539350.926711883	17539350.926711883	17539350.926711883	17539350.926711883	17539350.926711883	17539350.926711883	17539350.926711883	17539350.926711883	17539350.926711883	17539350.926711883	17539350.926711883	17539350.926711883	17539350.926711883	17539350.926711883	17539350.926711883	17539350.926711883	17539350.926711883	17539350.926711883	17539350.926711883	17539350.926711883	17539350.926711883	17539350.926711883	17539350.926711883	17539350.926711883	17539350.926711883	17539350.926711883	17539350.926711883	17539350.926711883
17539350.926711883	17539350.926711883	17539350.926711883	17539350.926711883	17539350.926711883	17539350.926711883	17539350.926711883	17539350.926711883	17539350.926711883	17539350.926711883	17539350.926711883	17539350.926711883	17539350.926711883	17539350.926711883	17539350.926711883	17539350.926711883	17539350.926711883	17539350.926711883	17539350.926711883	17539350.926711883	17539350.926711883	17539350.926711883	17539350.926711883	17539350.926711883	17539350.926711883	17539350.926711883	17539350.926711883	17539350.926711883	17539350.926711883	17539350.926711883
17539350.926711883	17539350.926711883	17539350.926711883	17539350.926711883	17539350.926711883	17539350.926711883	17539350.926711883	17539350.926711883	17539350.926711883	17539350.926711883	17539350.926711883	17539350.926711883	17539350.926711883	17539350.926711883	17539350.926711883	17539350.926711883	17539350.926711883	17539350.926711883	17539350.926711883	17539350.926711883	17539350.926711883	17539350.926711883	17539350.926711883	17539350.926711883	17539350.926711883	17539350.926711883	17539350.926711883	17539350.926711883	17539350.926711883	17539350.926711883
17539350.926711883	17539350.926711883	17539350.926711883	17539350.926711883	17539350.926711883	17539350.926711883	17539350.926711883	17539350.926711883	17539350.926711883	17539350.926711883	17539350.926711883	17539350.926711883	17539350.926711883	17539350.926711883	17539350.926711883	17539350.926711883	17539350.926711883	17539350.926711883	17539350.926711883	17539350.926711883	17539350.926711883	17539350.926711883	17539350.926711883	17539350.926711883	17539350.926711883	17539350.926711883	17539350.926711883	17539350.926711883	17539350.926711883	17539350.926711883
17539350.926711883	17539350.926711883	17539350.926711883	17539350.926711883	17539350.926711883	17539350.926711883	17539350.926711883	17539350.926711883	17539350.926711883	17539350.926711883	17539350.926711883	17539350.926711883	17539350.926711883	17539350.926711883	17539350.926711883	17539350.926711883	17539350.926711883	17539350.926711883	17539350.926711883	17539350.926711883	17539350.926711883	17539350.926711883	17539350.926711883	17539350.926711883	17539350.926711883	17539350.926711883	17539350.926711883	17539350.926711883	17539350.926711883	17539350.926711883
17539350.926711883	17539350.926711883	17539350.926711883	17539350.926711883	17539350.926711883	17539350.926711883	17539350.926711883	17539350.926711883	17539350.926711883	17539350.926711883	17539350.926711883	17539350.926711883	17539350.926711883	17539350.926711883	17539350.926711883	17539350.926711883	17539350.926711883	17539350.926711883	17539350.926711883	17539350.926711883	17539350.926711883	17539350.926711883	17539350.926711883	17539350.926711883	17539350.926711883	17539350.926711883	17539350.926711883	17539350.926711883	17539350.926711883	17539350.926711883
14441334.751263943	14441334.751263943	14441334.751263943	14441334.751263943	14441334.751263943	14441334.751263943	14441334.751263943	14441334.751263943	14441334.751263943	14441334.751263943	14441334.751263943	14441334.751263943	14441334.751263943	14441334.751263943	14441334.751263943	14441334.751263943	14441334.751263943	14441334.751263943	14441334.751263943	14441334.751263943	14441334.751263943	14441334.751263943	14441334.751263943	14441334.751263943	14441334.751263943	14441334.751263943	14441334.751263943	14441334.751263943	14441334.751263943	14441334.751263943
14441334.751263943	14441334.751263943	14441334.751263943	14441334.751263943	14441334.751263943	14441334.751263943	14441334.751263943	14441334.751263943	14441334.751263943	14441334.751263943	14441334.751263943	14441334.751263943	14441334.751263943	14441334.751263943	14441334.751263943	14441334.751263943	14441334.751263943	14441334.751263943	14441334.751263943	14441334.751263943	14441334.751263943	14441334.751263943	14441334.751263943	14441334.751263943	14441334.751263943	14441334.751263943	14441334.751263943	14441334.751263943	14441334.751263943	14441334.751263943
6090875.320680003	6090875.320680003	6090875.320680003	6090875.320680003	6090875.320680003	6090875.320680003	6090875.320680003	6090875.320680003	6090875.320680003	6090875.320680003	6090875.320680003	6090875.320680003	6090875.320680003	6090875.320680003	6090875.320680003	6090875.320680003	6090875.320680003	6090875.320680003	6090875.320680003	6090875.320680003	6090875.320680003	6090875.320680003	6090875.320680003	6090875.320680003	6090875.320680003	6090875.320680003	6090875.320680003	6090875.320680003	6090875.320680003	6090875.320680003
6090875.320680003	6090875.320680003	6090875.320680003	6090875.320680003	6090875.320680003	6090875.320680003	6090875.320680003	6090875.320680003	6090875.320680003	6090875.320680003	6090875.320680003	6090875.320680003	6090875.320680003	6090875.320680003	6090875.320680003	6090875.320680003	6090875.320680003	6090875.320680003	6090875.320680003	6090875.320680003	6090875.320680003	6090875.320680003	6090875.320680003	6090875.320680003	6090875.320680003	6090875.320680003	6090875.320680003	6090875.320680003	6090875.320680003	6090875.320680003
3488235.814465945	3488235.814465945	3488235.814465945	3488235.814465945	3488235.814465945	3488235.814465945	3488235.814465945	3488235.814465945	3488235.814465945	3488235.814465945	3488235.814465945	3488235.814465945	3488235.814465945	3488235.814465945	3488235.814465945	3488235.814465945	3488235.814465945	3488235.814465945	3488235.814465945	3488235.814465945	3488235.814465945	3488235.814465945	3488235.814465945	3488235.814465945	3488235.814465945	3488235.814465945	3488235.814465945	3488235.814465945	3488235.814465945	3488235.814465945
3488235.814465945	3488235.814465945	3488235.814465945	3488235.814465945	3488235.814465945	3488235.814465945	3488235.814465945	3488235.814465945	3488235.814465945	3488235.814465945	3488235.814465945	3488235.814465945	3488235.814465945	3488235.814465945	3488235.814465945	3488235.814465945	3488235.814465945	3488235.814465945	3488235.814465945	3488235.814465945	3488235.814465945	3488235.814465945	3488235.814465945	3488235.814465945	3488235.814465945	3488235.814465945	3488235.814465945	3488235.814465945	3488235.814465945	3488235.814465945
3488235.814465945	3488235.814465945	3488235.814465945	3488235.814465945	3488235.814465945	3488235.814465945	3488235.814465945	3488235.814465945	3488235.814465945	3488235.814465945	3488235.814465945	3488235.814465945	3488235.814465945	3488235.814465945	3488235.814465945	3488235.814465945	3488235.814465945	3488235.814465945	3488235.814465945	3488235.814465945	3488235.814465945	3488235.814465945	3488235.814465945	3488235.814465945	3488235.814465945	3488235.814465945	3488235.814465945	3488235.814465945	3488235.814465945	3488235.814465945
3488235.814465945	3488235.814465945	3488235.814465945	3488235.814465945	3488235.814465945	3488235.814465945	3488235.814465945	3488235.814465945	3488235.814465945	3488235.814465945	3488235.814465945	3488235.814465945	3488235.814465945	3488235.814465945	3488235.814465945	3488235.814465945	3488235.814465945	3488235.814465945	3488235.814465945	3488235.814465945	3488235.814465945	3488235.814465945	3488235.814465945	3488235.814465945	3488235.814465945	3488235.814465945	3488235.814465945	3488235.814465945	3488235.814465945	3488235.814465945
3488235.814465945	3488235.814465945	3488235.814465945	3488235.814465945	3488235.814465945	3488235.814465945	3488235.814465945	3488235.814465945	3488235.814465945	3488235.814465945	3488235.814465945	3488235.814465945	3488235.814465945	3488235.814465945	3488235.814465945	3488235.814465945	3488235.814465945	3488235.814465945	3488235.814465945	3488235.814465945	3488235.814465945	3488235.814465945	3488235.814465945	3488235.814465945	3488235.814465945	3488235.814465945	3488235.814465945	3488235.814465945	3488235.814465945	3488235.814465945
3488235.814465945	3488235.814465945	3488235.814465945	3488235.814465945	3488235.814465945	3488235.814465945	3488235.814465945	3488235.814465945	3488235.814465945	3488235.814465945	3488235.814465945	3488235.814465945	3488235.814465945	3488235.814465945	3488235.814465945	3488235.814465945	3488235.814465945	3488235.814465945	3488235.814465945	3488235.814465945	3488235.814465945	3488235.814465945	3488235.814465945	3488235.814465945	3488235.814465945	3488235.814465945	3488235.814465945	3488235.814465945	3488235.814465945	3488235.814465945
3253552.480367885	3253552.480367885	3253552.480367885	3253552.480367885	3253552.480367885	3253552.480367885	3253552.480367885	3253552.480367885	3253552.480367885	3253552.480367885	3253552.480367885	3253552.480367885	3253552.480367885	3253552.480367885	3253552.480367885	3253552.480367885	3253552.480367885	3253552.480367885	3253552.480367885	3253552.480367885	3253552.480367885	3253552.480367885	3253552.480367885	3253552.480367885	3253552.480367885	3253552.480367885	3253552.480367885	3253552.480367885	3253552.480367885	3253552.480367885
3253552.480367885	3253552.480367885	3253552.480367885	3253552.480367885	3253552.480367885	3253552.480367885	3253552.480367885	3253552.480367885	3253552.480367885	3253552.480367885	3253552.480367885	3253552.480367885	3253552.480367885	3253552.480367885	3253552.480367885	3253552.480367885	3253552.480367885	3253552.480367885	3253552.480367885	3253552.480367885	3253552.480367885	3253552.480367885	3253552.480367885	3253552.480367885	3253552.480367885	3253552.480367885	3253552.480367885	3253552.480367885	3253552.480367885	3253552.480367885
3253552.480367885	3253552.480367885	3253552.480367885	3253552.480367885	3253552.480367885	3253552.480367885	3253552.480367885	3253552.480367885	3253552.480367885	3253552.480367885	3253552.480367885	3253552.480367885	3253552.480367885	3253552.480367885	3253552.480367885	3253552.480367885	3253552.480367885	3253552.480367885	3253552.480367885	3253552.480367885	3253552.480367885	3253552.480367885	3253552.480367885	3253552.480367885	3253552.480367885	3253552.480367885	3253552.480367885	3253552.480367885	3253552.480367885	3253552.480367885
3253552.480367885	3253552.480367885	3253552.480367885	3253552.480367885	3253552.480367885	3253552.480367885	3253552.480367885	3253552.480367885	3253552.480367885	3253552.480367885	3253552.480367885	3253552.480367885	3253552.480367885	3253552.480367885	3253552.480367885	3253552.480367885	3253552.480367885	3253552.480367885	3253552.480367885	3253552.480367885	3253552.480367885	3253552.480367885	3253552.480367885	3253552.480367885	3253552.480367885	3253552.480367885	3253552.480367885	3253552.480367885	3253552.480367885	3253552.480367885
2964043.2028826275	2964043.2028826275	2964043.2028826275	2964043.2028826275	2964043.2028826275	2964043.2028826275	2964043.2028826275	2964043.2028826275	2964043.2028826275	2964043.2028826275	2964043.2028826275	2964043.2028826275	2964043.2028826275	2964043.2028826275	2964043.2028826275	2964043.2028826275	2964043.2028826275	2964043.2028826275	2964043.2028826275	2964043.2028826275	2964043.2028826275	2964043.2028826275	2964043.2028826275	2964043.2028826275	2964043.2028826275	2964043.2028826275	2964043.2028826275	2964043.2028826275	2964043.2028826275	2964043.2028826275
1424684.7900144544	1424684.7900144544	1424684.7900144544	1424684.7900144544	1424684.7900144544	1424684.7900144544	1424684.7900144544	1424684.7900144544	1424684.7900144544	1424684.7900144544	1424684.7900144544	1424684.7900144544	1424684.7900144544	1424684.7900144544	1424684.7900144544	1424684.7900144544	1424684.7900144544	1424684.7900144544	1424684.7900144544	1424684.7900144544	1424684.7900144544	1424684.7900144544	1424684.7900144544	1424684.7900144544	1424684.7900144544	1424684.7900144544	1424684.7900144544	1424684.7900144544	1424684.7900144544	1424684.7900144544
1424684.7900144544	1424684.7900144544	1424684.7900144544	1424684.7900144544	1424684.7900144544	1424684.7900144544	1424684.7900144544	1424684.7900144544	1424684.7900144544	1424684.7900144544	1424684.7900144544	1424684.7900144544	1424684.7900144544	1424684.7900144544	1424684.7900144544	1424684.7900144544	1424684.7900144544	1424684.7900144544	1424684.7900144544	1424684.7900144544	1424684.7900144544	1424684.7900144544	1424684.7900144544	1424684.7900144544	1424684.7900144544	1424684.7900144544	1424684.7900144544	1424684.7900144544	1424684.7900144544	1424684.7900144544
1424684.7900144544	1424684.7900144544	1424684.7900144544	1424684.7900144544	1424684.7900144544	1424684.7900144544	1424684.7900144544	1424684.7900144544	1424684.7900144544	1424684.7900144544	1424684.7900144544	1424684.7900144544	1424684.7900144544	1424684.7900144544	1424684.7900144544	1424684.7900144544	1424684.7900144544	1424684.7900144544	1424684.7900144544	1424684.7900144544	1424684.7900144544	1424684.7900144544	1424684.7900144544	1424684.7900144544	1424684.7900144544	1424684.7900144544	1424684.7900144544	1424684.7900144544	1424684.7900144544	1424684.7900144544
1424684.7900144544	1424684.7900144544	1424684.7900144544	1424684.7900144544	1424684.7900144544	1424684.7900144544	1424684.7900144544	1424684.7900144544	1424684.7900144544	1424684.7900144544	1424684.7900144544	1424684.7900144544	1424684.7900144544	1424684.7900144544	1424684.7900144544	1424684.7900144544	1424684.7900144544	1424684.7900144544	1424684.7900144544	1424684.7900144544	1424684.7900144544	1424684.7900144544	1424684.7900144544	1424684.7900144544	1424684.7900144544	1424684.7900144544	1424684.7900144544	1424684.7900144544	1424684.7900144544	1424684.7900144544
1424684.7900144544	1424684.7900144544	1424684.7900144544	1424684.7900144544	1424684.7900144544	1424684.7900144544	1424684.7900144544	1424684.7900144544	1424684.7900144544	1424684.7900144544	1424684.7900144544	1424684.7900144544	1424684.7900144544	1424684.7900144544	1424684.7900144544	1424684.7900144544	1424684.7900144544	1424684.7900144544	1424684.7900144544	1424684.7900144544	1424684.7900144544	1424684.7900144544	1424684.7900144544	1424684.7900144544	1424684.7900144544	1424684.7900144544	1424684.7900144544	1424684.7900144544	1424684.7900144544	1424684.7900144544
1424684.7900144544	1424684.7900144544	1424684.7900144544	1424684.7900144544	1424684.7900144544	1424684.7900144544	1424684.7900144544	1424684.7900144544	1424684.7900144544	1424684.7900144544	1424684.7900144544	1424684.7900144544	1424684.7900144544	1424684.7900144544	1424684.7900144544	1424684.7900144544	1424684.7900144544	1424684.7900144544	1424684.7900144544	1424684.7900144544	1424684.7900144544	1424684.7900144544	1424684.7900144544	1424684.7900144544	1424684.7900144544	1424684.7900144544	1424684.7900144544	1424684.7900144544	1424684.7900144544	1424684.7900144544
1424684.7900144544	1424684.7900144544	1424684.7900144544	1424684.7900144544	1424684.7900144544	1424684.7900144544	1424684.7900144544	1424684.7900144544	1424684.7900144544	1424684.7900144544	1424684.7900144544	1424684.7900144544	1424684.7900144544	1424684.7900144544	1424684.7900144544	1424684.7900144544	1424684.7900144544	1424684.7900144544	1424684.7900144544	1424684.7900144544	1424684.7900144544	1424684.7900144544	1424684.7900144544	1424684.7900144544	1424684.7900144544	1424684.7900144544	1424684.7900144544	1424684.7900144544	1424684.7900144544	1424684.7900144544
1424684.7900144544	1424684.7900144544	1424684.7900144544	1424684.7900144544	1424684.7900144544	1424684.7900144544	1424684.7900144544	1424684.7900144544	1424684.7900144544	1424684.7900144544	1424684.7900144544	1424684.7900144544	1424684.7900144544	1424684.7900144544	1424684.7900144544	1424684.7900144544	1424684.7900144544	1424684.7900144544	1424684.7900144544	1424684.7900144544	1424684.7900144544	1424684.7900144544	1424684.7900144544	1424684.7900144544	1424684.7900144544	1424684.7900144544	1424684.7900144544	1424684.7900144544	1424684.7900144544	1424684.7900144544
1424684.7900144544	1424684.7900144544	1424684.7900144544	1424684.7900144544	1424684.7900144544	1424684.7900144544	1424684.7900144544	1424684.7900144544	1424684.7900144544	1424684.7900144544	1424684.7900144544	1424684.7900144544	1424684.7900144544	1424684.7900144544	1424684.7900144544	1424684.7900144544	1424684.7900144544	1424684.7900144544	1424684.7900144544	1424684.7900144544	1424684.7900144544	1424684.7900144544	1424684.7900144544	1424684.7900144544	1424684.7900144544	1424684.7900144544	1424684.7900144544	1424684.7900144544	1424684.7900144544	1424684.7900144544
1424684.7900144544	1424684.7900144544	1424684.7900144544	1424684.7900144544	1424684.7900144544	1424684.7900144544	1424684.7900144544	1424684.7900144544	1424684.7900144544	1424684.7900144544	1424684.7900144544	1424684.7900144544	1424684.7900144544	1424684.7900144544	1424684.7900144544	1424684.7900144544	1424684.7900144544	1424684.7900144544	1424684.7900144544	1424684.7900144544	1424684.7900144544	1424684.7900144544	1424684.7900144544	1424684.7900144544	1424684.7900144544	1424684.7900144544	1424684.7900144544	1424684.7900144544	1424684.7900144544	1424684.7900144544
1424684.7900144544	1424684.7900144544	1424684.7900144544	1424684.7900144544	1424684.7900144544	1424684.7900144544	1424684.7900144544	1424684.7900144544	1424684.7900144544	1424684.7900144544	1424684.7900144544	1424684.7900144544	1424684.7900144544	1424684.7900144544	1424684.7900144544	1424684.7900144544	1424684.7900144544	1424684.7900144544	1424684.7900144544	1424684.7900144544	1424684.7900144544	1424684.7900144544	1424684.7900144544	1424684.7900144544	1424684.7900144544	1424684.7900144544	1424684.7900144544	1424684.7900144544	1424684.7900144544	1424684.7900144544
1424684.7900144544	1424684.7900144544	1424684.7900144544	1424684.7900144544	1424684.7900144544	1424684.7900144544	1424684.7900144544	1424684.7900144544	1424684.7900144544	1424684.7900144544	1424684.7900144544	1424684.7900144544	1424684.7900144544	1424684.7900144544	1424684.7900144544	1424684.7900144544	1424684.7900144544	1424684.7900144544	1424684.7900144544	1424684.7900144544	1424684.7900144544	1424684.7900144544	1424684.7900144544	1424684.7900144544	1424684.7900144544	1424684.7900144544	1424684.7900144544	1424684.7900144544	1424684.7900144544	1424684.7900144544
1424684.7900144544	1424684.7900144544	1424684.7900144544	1424684.7900144544	1424684.7900144544	1424684.7900144544	1424684.7900144544	1424684.7900144544	1424684.7900144544	1424684.7900144544	1424684.7900144544	1424684.7900144544	1424684.7900144544	1424684.7900144544	1424684.7900144544	1424684.7900144544	1424684.7900144544	1424684.7900144544	1424684.7900144544	1424684.7900144544	1424684.7900144544	1424684.7900144544	1424684.7900144544	1424684.7900144544	1424684.7900144544	1424684.7900144544	1424684.7900144544	1424684.7900144544	1424684.7900144544	1424684.7900144544
1424684.7900144544	1424684.7900144544	1424684.7900144544	1424684.7900144544	1424684.7900144544	1424684.7900144544	1424684.7900144544	1424684.7900144544	1424684.7900144544	1424684.7900144544	1424684.7900144544	1424684.7900144544	1424684.7900144544	1424684.7900144544	1424684.7900144544	1424684.7900144544	1424684.7900144544	1424684.7900144544	1424684.7900144544	1424684.7900144544	1424684.7900144544	1424684.7900144544	1424684.7900144544	1424684.7900144544	1424684.7900144544	1424684.7900144544	1424684.7900144544	1424684.7900144544	1424684.7900144544	1424684.7900144544
1424684.7900144544	1424684.7900144544	1424684.7900144544	1424684.7900144544	1424684.7900144544	1424684.7900144544	1424684.7900144544	1424684.7900144544	1424684.7900144544	1424684.7900144544	1424684.7900144544	1424684.7900144544	1424684.7900144544	1424684.7900144544	1424684.7900144544	1424684.7900144544	1424684.7900144544	1424684.7900144544	1424684.7900144544	1424684.7900144544	1424684.7900144544	1424684.7900144544	1424684.7900144544	1424684.7900144544	1424684.7900144544	1424684.7900144544	1424684.7900144544	1424684.7900144544	1424684.7900144544	1424684.7900144544
1424684.7900144544	1424684.7900144544	1424684.7900144544	1424684.7900144544	1424684.7900144544	1424684.7900144544	1424684.7900144544	1424684.7900144544	1424684.7900144544	1424684.7900144544	1424684.7900144544	1424684.7900144544	1424684.7900144544	1424684.7900144544	1424684.7900144544	1424684.7900144544	1424684.7900144544	1424684.7900144544	1424684.7900144544	1424684.7900144544	1424684.7900144544	1424684.7900144544	1424684.7900144544	1424684.7900144544	1424684.7900144544	1424684.7900144544	1424684.7900144544	1424684.7900144544	1424684.7900144544	1424684.7900144544
1424684.7900144544	1424684.7900144544	1424684.7900144544	1424684.7900144544	1424684.7900144544	1424684.7900144544	1424684.7900144544	1424684.7900144544	1424684.7900144544	1424684.7900144544	1424684.7900144544	1424684.7900144544	1424684.7900144544	1424684.7900144544	1424684.7900144544	1424684.7900144544	1424684.7900144544	1424684.7900144544	1424684.7900144544	1424684.7900144544	1424684.7900144544	1424684.7900144544	1424684.7900144544	1424684.7900144544	1424684.7900144544	1424684.7900144544	1424684.7900144544	1424684.7900144544	1424684.7900144544	1424684.7900144544
1424684.7900144544	1424684.7900144544	1424684.7900144544	1424684.7900144544	1424684.7900144544	1424684.7900144544	1424684.7900144544	1424684.7900144544	1424684.7900144544	1424684.7900144544	1424684.7900144544	1424684.7900144544	1424684.7900144544	1424684.7900144544	1424684.7900144544	1424684.7900144544	1424684.7900144544	1424684.7900144544	1424684.7900144544	1424684.7900144544	1424684.7900144544	1424684.7900144544	1424684.7900144544	1424684.7900144544	1424684.7900144544	1424684.7900144544	1424684.7900144544	1424684.7900144544	1424684.7900144544	1424684.7900144544
1424684.7900144544	1424684.7900144544	1424684.7900144544	1424684.7900144544	1424684.7900144544	1424684.7900144544	1424684.7900144544	1424684.7900144544	1424684.7900144544	1424684.7900144544	1424684.7900144544	1424684.7900144544	1424684.7900144544	1424684.7900144544	1424684.7900144544	1424684.7900144544	1424684.7900144544	1424684.7900144544	1424684.7900144544	1424684.7900144544	1424684.7900144544	1424684.7900144544	1424684.7900144544	1424684.7900144544	1424684.7900144544	1424684.7900144544	1424684.7900144544	1424684.7900144544	1424684.7900144544	1424684.7900144544
1424684.7900144544	1424684.7900144544	1424684.7900144544	1424684.7900144544	1424684.7900144544	1424684.7900144544	1424684.7900144544	1424684.7900144544	1424684.7900144544	1424684.7900144544	1424684.7900144544	1424684.7900144544	1424684.7900144544	1424684.7900144544	1424684.7900144544	1424684.7900144544	1424684.7900144544	1424684.7900144544	1424684.7900144544	1424684.7900144544	1424684.7900144544	1424684.7900144544	1424684.7900144544	1424684.7900144544	1424684.7900144544	1424684.7900144544	1424684.7900144544	1424684.7900144544	1424684.7900144544	1424684.7900144544
1424684.7900144544	1424684.7900144544	1424684.7900144544	1424684.7900144544	1424684.7900144544	1424684.7900144544	1424684.7900144544	1424684.7900144544	1424684.7900144544	1424684.7900144544	1424684.7900144544	1424684.7900144544	1424684.7900144544	1424684.7900144544	1424684.7900144544	1424684.7900144544	1424684.7900144544	1424684.7900144544	1424684.7900144544	1424684.7900144544	1424684.7900144544	1424684.7900144544	1424684.7900144544	1424684.7900144544	1424684.7900144544	1424684.7900144544	1424684.7900144544	1424684.7900144544	1424684.7900144544	1424684.7900144544
1424684.7900144544	1424684.7900144544	1424684.7900144544	1424684.7900144544	1424684.7900144544	1424684.7900144544	1424684.7900144544	1424684.7900144544	1424684.7900144544	1424684.7900144544	1424684.7900144544	1424684.7900144544	1424684.7900144544	1424684.7900144544	1424684.7900144544	1424684.7900144544	1424684.7900144544	1424684.7900144544	1424684.7900144544	1424684.7900144544	1424684.7900144544	1424684.7900144544	1424684.7900144544	1424684.7900144544	1424684.7900144544	1424684.7900144544	1424684.7900144544	1424684.7900144544	1424684.7900144544	1424684.7900144544
1424684.7900144544	1424684.7900144544	1424684.7900144544	1424684.7900144544	1424684.7900144544	1424684.7900144544	1424684.7900144544	1424684.7900144544	1424684.7900144544	1424684.7900144544	1424684.7900144544	1424684.7900144544	1424684.7900144544	1424684.7900144544	1424684.7900144544	1424684.7900144544	1424684.7900144544	1424684.7900144544	1424684.7900144544	1424684.7900144544	1424684.7900144544	1424684.7900144544	1424684.7900144544	1424684.7900144544	1424684.7900144544	1424684.7900144544	1424684.7900144544	1424684.7900144544	1424684.7900144544	1424684.7900144544
1424684.7900144544	1424684.7900144544	1424684.7900144544	1424684.7900144544	1424684.7900144544	1424684.7900144544	1424684.7900144544	1424684.7900144544	1424684.7900144544	1424684.7900144544	1424684.7900144544	1424684.7900144544	1424684.7900144544	1424684.7900144544	1424684.7900144544	1424684.7900144544	1424684.7900144544	1424684.7900144544	1424684.7900144544	1424684.7900144544	1424684.7900144544	1424684.7900144544	1424684.7900144544	1424684.7900144544	1424684.7900144544	1424684.7900144544	1424684.7900144544	1424684.7900144544	1424684.7900144544	1424684.7900144544
1424684.7900144544	1424684.7900144544	1424684.7900144544	1424684.7900144544	1424684.7900144544	1424684.7900144544	1424684.7900144544	1424684.7900144544	1424684.7900144544	1424684.7900144544	1424684.7900144544	1424684.7900144544	1424684.7900144544	1424684.7900144544	1424684.7900144544	1424684.7900144544	1424684.7900144544	1424684.7900144544	1424684.7900144544	1424684.7900144544	1424684.7900144544	1424684.7900144544	1424684.7900144544	1424684.7900144544	1424684.7900144544	1424684.7900144544	1424684.7900144544	1424684.7900144544	1424684.7900144544	1424684.7900144544
1424684.7900144544	1424684.7900144544	1424684.7900144544	1424684.7900144544	1424684.7900144544	1424684.7900144544	1424684.7900144544	1424684.7900144544	1424684.7900144544	1424684.7900144544	1424684.7900144544	1424684.7900144544	1424684.7900144544	1424684.7900144544	1424684.7900144544	1424684.7900144544	1424684.7900144544	1424684.7900144544	1424684.7900144544	1424684.7900144544	1424684.7900144544	1424684.7900144544	1424684.7900144544	1424684.7900144544	1424684.7900144544	1424684.7900144544	1424684.7900144544	1424684.7900144544	1424684.7900144544	1424684.7900144544
1424684.7900144544	1424684.7900144544	1424684.7900144544	1424684.7900144544	1424684.7900144544	1424684.7900144544	1424684.7900144544	1424684.7900144544	1424684.7900144544	1424684.7900144544	1424684.7900144544	1424684.7900144544	1424684.7900144544	1424684.7900144544	1424684.7900144544	1424684.7900144544	1424684.7900144544	1424684.7900144544	1424684.7900144544	1424684.7900144544	1424684.7900144544	1424684.7900144544	1424684.7900144544	1424684.7900144544	1424684.7900144544	1424684.7900144544	1424684.7900144544	1424684.7900144544	1424684.7900144544	1424684.7900144544
1424684.7900144544	1424684.7900144544	1424684.7900144544	1424684.7900144544	1424684.7900144544	1424684.7900144544	1424684.7900144544	1424684.7900144544	1424684.7900144544	1424684.7900144544	1424684.7900144544	1424684.7900144544	1424684.7900144544	1424684.7900144544	1424684.7900144544	1424684.7900144544	1424684.7900144544	1424684.7900144544	1424684.7900144544	1424684.7900144544	1424684.7900144544	1424684.7900144544	1424684.7900144544	1424684.7900144544	1424684.7900144544	1424684.7900144544	1424684.7900144544	1424684.7900144544	1424684.7900144544	1424684.7900144544
1353737.6592510014	1353737.6592510014	1353737.6592510014	1353737.6592510014	1353737.6592510014	1353737.6592510014	1353737.6592510014	1353737.6592510014	1353737.6592510014	1353737.6592510014	1353737.6592510014	1353737.6592510014	1353737.6592510014	1353737.6592510014	1353737.6592510014	1353737.6592510014	1353737.6592510014	1353737.6592510014	1353737.6592510014	1353737.6592510014	1353737.6592510014	1353737.6592510014	1353737.6592510014	1353737.6592510014	1353737.6592510014	1353737.6592510014	1353737.6592510014	1353737.6592510014	1353737.6592510014	1353737.6592510014
1353737.6592510014	1353737.6592510014	1353737.6592510014	1353737.6592510014	1353737.6592510014	1353737.6592510014	1353737.6592510014	1353737.6592510014	1353737.6592510014	1353737.6592510014	1353737.6592510014	1353737.6592510014	1353737.6592510014	1353737.6592510014	1353737.6592510014	1353737.6592510014	1353737.6592510014	1353737.6592510014	1353737.6592510014	1353737.6592510014	1353737.6592510014	1353737.6592510014	1353737.6592510014	1353737.6592510014	1353737.6592510014	1353737.6592510014	1353737.6592510014	1353737.6592510014	1353737.6592510014	1353737.6592510014
1353737.6592510014	1353737.6592510014	1353737.6592510014	1353737.6592510014	1353737.6592510014	1353737.6592510014	1353737.6592510014	1353737.6592510014	1353737.6592510014	1353737.6592510014	1353737.6592510014	1353737.6592510014	1353737.6592510014	1353737.6592510014	1353737.6592510014	1353737.6592510014	1353737.6592510014	1353737.6592510014	1353737.6592510014	1353737.6592510014	1353737.6592510014	1353737.6592510014	1353737.6592510014	1353737.6592510014	1353737.6592510014	1353737.6592510014	1353737.6592510014	1353737.6592510014	1353737.6592510014	1353737.6592510014
1353737.6592510014	1353737.6592510014	1353737.6592510014	1353737.6592510014	1353737.6592510014	1353737.6592510014	1353737.6592510014	1353737.6592510014	1353737.6592510014	1353737.6592510014	1353737.6592510014	1353737.6592510014	1353737.6592510014	1353737.6592510014	1353737.6592510014	1353737.6592510014	1353737.6592510014	1353737.6592510014	1353737.6592510014	1353737.6592510014	1353737.6592510014	1353737.6592510014	1353737.6592510014	1353737.6592510014	1353737.6592510014	1353737.6592510014	1353737.6592510014	1353737.6592510014	1353737.6592510014	1353737.6592510014
1353737.6592510014	1353737.6592510014	1353737.6592510014	1353737.6592510014	1353737.6592510014	1353737.6592510014	1353737.6592510014	1353737.6592510014	1353737.6592510014	1353737.6592510014	1353737.6592510014	1353737.6592510014	1353737.6592510014	1353737.6592510014	1353737.6592510014	1353737.6592510014	1353737.6592510014	1353737.6592510014	1353737.6592510014	1353737.6592510014	1353737.6592510014	1353737.6592510014	1353737.6592510014	1353737.6592510014	1353737.6592510014	1353737.6592510014	1353737.6592510014	1353737.6592510014	1353737.6592510014	1353737.6592510014
1353737.6592510014	1353737.6592510014	1353737.6592510014	1353737.6592510014	1353737.6592510014	1353737.6592510014	1353737.6592510014	1353737.6592510014	1353737.6592510014	1353737.6592510014	1353737.6592510014	1353737.6592510014	1353737.6592510014	1353737.6592510014	1353737.6592510014	1353737.6592510014	1353737.6592510014	1353737.6592510014	1353737.6592510014	1353737.6592510014	1353737.6592510014	1353737.6592510014	1353737.6592510014	1353737.6592510014	1353737.6592510014	1353737.6592510014	1353737.6592510014	1353737.6592510014	1353737.6592510014	1353737.6592510014
1308407.0667998036	1308407.0667998036	1308407.0667998036	1308407.0667998036	1308407.0667998036	1308407.0667998036	1308407.0667998036	1308407.0667998036	1308407.0667998036	1308407.0667998036	1308407.0667998036	1308407.0667998036	1308407.0667998036	1308407.0667998036	1308407.0667998036	1308407.0667998036	1308407.0667998036	1308407.0667998036	1308407.0667998036	1308407.0667998036	1308407.0667998036	1308407.0667998036	1308407.0667998036	1308407.0667998036	1308407.0667998036	1308407.0667998036	1308407.0667998036	1308407.0667998036	1308407.0667998036	1308407.0667998036
1308407.0667998036	1308407.0667998036	1308407.0667998036	1308407.0667998036	1308407.0667998036	1308407.0667998036	1308407.0667998036	1308407.0667998036	1308407.0667998036	1308407.0667998036	1308407.0667998036	1308407.0667998036	1308407.0667998036	1308407.0667998036	1308407.0667998036	1308407.0667998036	1308407.0667998036	1308407.0667998036	1308407.0667998036	1308407.0667998036	1308407.0667998036	1308407.0667998036	1308407.0667998036	1308407.0667998036	1308407.0667998036	1308407.0667998036	1308407.0667998036	1308407.0667998036	1308407.0667998036	1308407.0667998036
1308407.0667998036	1308407.0667998036	1308407.0667998036	1308407.0667998036	1308407.0667998036	1308407.0667998036	1308407.0667998036	1308407.0667998036	1308407.0667998036	1308407.0667998036	1308407.0667998036	1308407.0667998036	1308407.0667998036	1308407.0667998036	1308407.0667998036	1308407.0667998036	1308407.0667998036	1308407.0667998036	1308407.0667998036	1308407.0667998036	1308407.0667998036	1308407.0667998036	1308407.0667998036	1308407.0667998036	1308407.0667998036	1308407.0667998036	1308407.0667998036	1308407.0667998036	1308407.0667998036	1308407.0667998036
1308407.0667998036	1308407.0667998036	1308407.0667998036	1308407.0667998036	1308407.0667998036	1308407.0667998036	1308407.0667998036	1308407.0667998036	1308407.0667998036	1308407.0667998036	1308407.0667998036	1308407.0667998036	1308407.0667998036	1308407.0667998036	1308407.0667998036	1308407.0667998036	1308407.0667998036	1308407.0667998036	1308407.0667998036	1308407.0667998036	1308407.0667998036	1308407.0667998036	1308407.0667998036	1308407.0667998036	1308407.0667998036	1308407.0667998036	1308407.0667998036	1308407.0667998036	1308407.0667998036	1308407.0667998036
1308407.0667998036	1308407.0667998036	1308407.0667998036	1308407.0667998036	1308407.0667998036	1308407.0667998036	1308407.0667998036	1308407.0667998036	1308407.0667998036	1308407.0667998036	1308407.0667998036	1308407.0667998036	1308407.0667998036	1308407.0667998036	1308407.0667998036	1308407.0667998036	1308407.0667998036	1308407.0667998036	1308407.0667998036	1308407.0667998036	1308407.0667998036	1308407.0667998036	1308407.0667998036	1308407.0667998036	1308407.0667998036	1308407.0667998036	1308407.0667998036	1308407.0667998036	1308407.0667998036	1308407.0667998036
1300999.1308984777	1300999.1308984777	1300999.1308984777	1300999.1308984777	1300999.1308984777	1300999.1308984777	1300999.1308984777	1300999.1308984777	1300999.1308984777	1300999.1308984777	1300999.1308984777	1300999.1308984777	1300999.1308984777	1300999.1308984777	1300999.1308984777	1300999.1308984777	1300999.1308984777	1300999.1308984777	1300999.1308984777	1300999.1308984777	1300999.1308984777	1300999.1308984777	1300999.1308984777	1300999.1308984777	1300999.1308984777	1300999.1308984777	1300999.1308984777	1300999.1308984777	1300999.1308984777	1300999.1308984777
1300999.1308984777	1300999.1308984777	1300999.1308984777	1300999.1308984777	1300999.1308984777	1300999.1308984777	1300999.1308984777	1300999.1308984777	1300999.1308984777	1300999.1308984777	1300999.1308984777	1300999.1308984777	1300999.1308984777	1300999.1308984777	1300999.1308984777	1300999.1308984777	1300999.1308984777	1300999.1308984777	1300999.1308984777	1300999.1308984777	1300999.1308984777	1300999.1308984777	1300999.1308984777	1300999.1308984777	1300999.1308984777	1300999.1308984777	1300999.1308984777	1300999.1308984777	1300999.1308984777	1300999.1308984777
1080354.6024206684	1080354.6024206684	1080354.6024206684	1080354.6024206684	1080354.6024206684	1080354.6024206684	1080354.6024206684	1080354.6024206684	1080354.6024206684	1080354.6024206684	1080354.6024206684	1080354.6024206684	1080354.6024206684	1080354.6024206684	1080354.6024206684	1080354.6024206684	1080354.6024206684	1080354.6024206684	1080354.6024206684	1080354.6024206684	1080354.6024206684	1080354.6024206684	1080354.6024206684	1080354.6024206684	1080354.6024206684	1080354.6024206684	1080354.6024206684	1080354.6024206684	1080354.6024206684	1080354.6024206684
1080354.6024206684	1080354.6024206684	1080354.6024206684	1080354.6024206684	1080354.6024206684	1080354.6024206684	1080354.6024206684	1080354.6024206684	1080354.6024206684	1080354.6024206684	1080354.6024206684	1080354.6024206684	1080354.6024206684	1080354.6024206684	1080354.6024206684	1080354.6024206684	1080354.6024206684	1080354.6024206684	1080354.6024206684	1080354.6024206684	1080354.6024206684	1080354.6024206684	1080354.6024206684	1080354.6024206684	1080354.6024206684	1080354.6024206684	1080354.6024206684	1080354.6024206684	1080354.6024206684	1080354.6024206684
920780.7988049352	920780.7988049352	920780.7988049352	920780.7988049352	920780.7988049352	920780.7988049352	920780.7988049352	920780.7988049352	920780.7988049352	920780.7988049352	920780.7988049352	920780.7988049352	920780.7988049352	920780.7988049352	920780.7988049352	920780.7988049352	920780.7988049352	920780.7988049352	920780.7988049352	920780.7988049352	920780.7988049352	920780.7988049352	920780.7988049352	920780.7988049352	920780.7988049352	920780.7988049352	920780.7988049352	920780.7988049352	920780.7988049352	920780.7988049352
920780.7988049352	920780.7988049352	920780.7988049352	920780.7988049352	920780.7988049352	920780.7988049352	920780.7988049352	920780.7988049352	920780.7988049352	920780.7988049352	920780.7988049352	920780.7988049352	920780.7988049352	920780.7988049352	920780.7988049352	920780.7988049352	920780.7988049352	920780.7988049352	920780.7988049352	920780.7988049352	920780.7988049352	920780.7988049352	920780.7988049352	920780.7988049352	920780.7988049352	920780.7988049352	920780.7988049352	920780.7988049352	920780.7988049352	920780.7988049352
920780.7988049352	920780.7988049352	920780.7988049352	920780.7988049352	920780.7988049352	920780.7988049352	920780.7988049352	920780.7988049352	920780.7988049352	920780.7988049352	920780.7988049352	920780.7988049352	920780.7988049352	920780.7988049352	920780.7988049352	920780.7988049352	920780.7988049352	920780.7988049352	920780.7988049352	920780.7988049352	920780.7988049352	920780.7988049352	920780.7988049352	920780.7988049352	920780.7988049352	920780.7988049352	920780.7988049352	920780.7988049352	920780.7988049352	920780.7988049352
920780.7988049352	920780.7988049352	920780.7988049352	920780.7988049352	920780.7988049352	920780.7988049352	920780.7988049352	920780.7988049352	920780.7988049352	920780.7988049352	920780.7988049352	920780.7988049352	920780.7988049352	920780.7988049352	920780.7988049352	920780.7988049352	920780.7988049352	920780.7988049352	920780.7988049352	920780.7988049352	920780.7988049352	920780.7988049352	920780.7988049352	920780.7988049352	920780.7988049352	920780.7988049352	920780.7988049352	920780.7988049352	920780.7988049352	920780.7988049352
920780.7988049352	920780.7988049352	920780.7988049352	920780.7988049352	920780.7988049352	920780.7988049352	920780.7988049352	920780.7988049352	920780.7988049352	920780.7988049352	920780.7988049352	920780.7988049352	920780.7988049352	920780.7988049352	920780.7988049352	920780.7988049352	920780.7988049352	920780.7988049352	920780.7988049352	920780.7988049352	920780.7988049352	920780.7988049352	920780.7988049352	920780.7988049352	920780.7988049352	920780.7988049352	920780.7988049352	920780.7988049352	920780.7988049352	920780.7988049352
842202.4771172806	842202.4771172806	842202.4771172806	842202.4771172806	842202.4771172806	842202.4771172806	842202.4771172806	842202.4771172806	842202.4771172806	842202.4771172806	842202.4771172806	842202.4771172806	842202.4771172806	842202.4771172806	842202.4771172806	842202.4771172806	842202.4771172806	842202.4771172806	842202.4771172806	842202.4771172806	842202.4771172806	842202.4771172806	842202.4771172806	842202.4771172806	842202.4771172806	842202.4771172806	842202.4771172806	842202.4771172806	842202.4771172806	842202.4771172806
842202.4771172806	842202.4771172806	842202.4771172806	842202.4771172806	842202.4771172806	842202.4771172806	842202.4771172806	842202.4771172806	842202.4771172806	842202.4771172806	842202.4771172806	842202.4771172806	842202.4771172806	842202.4771172806	842202.4771172806	842202.4771172806	842202.4771172806	842202.4771172806	842202.4771172806	842202.4771172806	842202.4771172806	842202.4771172806	842202.4771172806	842202.4771172806	842202.4771172806	842202.4771172806	842202.4771172806	842202.4771172806	842202.4771172806	842202.4771172806
842202.4771172806	842202.4771172806	842202.4771172806	842202.4771172806	842202.4771172806	842202.4771172806	842202.4771172806	842202.4771172806	842202.4771172806	842202.4771172806	842202.4771172806	842202.4771172806	842202.4771172806	842202.4771172806	842202.4771172806	842202.4771172806	842202.4771172806	842202.4771172806	842202.4771172806	842202.4771172806	842202.4771172806	842202.4771172806	842202.4771172806	842202.4771172806	842202.4771172806	842202.4771172806	842202.4771172806	842202.4771172806	842202.4771172806	842202.4771172806
842202.4771172806	842202.4771172806	842202.4771172806	842202.4771172806	842202.4771172806	842202.4771172806	842202.4771172806	842202.4771172806	842202.4771172806	842202.4771172806	842202.4771172806	842202.4771172806	842202.4771172806	842202.4771172806	842202.4771172806	842202.4771172806	842202.4771172806	842202.4771172806	842202.4771172806	842202.4771172806	842202.4771172806	842202.4771172806	842202.4771172806	842202.4771172806	842202.4771172806	842202.4771172806	842202.4771172806	842202.4771172806	842202.4771172806	842202.4771172806
842202.4771172806	842202.4771172806	842202.4771172806	842202.4771172806	842202.4771172806	842202.4771172806	842202.4771172806	842202.4771172806	842202.4771172806	842202.4771172806	842202.4771172806	842202.4771172806	842202.4771172806	842202.4771172806	842202.4771172806	842202.4771172806	842202.4771172806	842202.4771172806	842202.4771172806	842202.4771172806	842202.4771172806	842202.4771172806	842202.4771172806	842202.4771172806	842202.4771172806	842202.4771172806	842202.4771172806	842202.4771172806	842202.4771172806	842202.4771172806
842202.4771172806	842202.4771172806	842202.4771172806	842202.4771172806	842202.4771172806	842202.4771172806	842202.4771172806	842202.4771172806	842202.4771172806	842202.4771172806	842202.4771172806	842202.4771172806	842202.4771172806	842202.4771172806	842202.4771172806	842202.4771172806	842202.4771172806	842202.4771172806	842202.4771172806	842202.4771172806	842202.4771172806	842202.4771172806	842202.4771172806	842202.4771172806	842202.4771172806	842202.4771172806	842202.4771172806	842202.4771172806	842202.4771172806	842202.4771172806
842202.4771172806	842202.4771172806	842202.4771172806	842202.4771172806	842202.4771172806	842202.4771172806	842202.4771172806	842202.4771172806	842202.4771172806	842202.4771172806	842202.4771172806	842202.4771172806	842202.4771172806	842202.4771172806	842202.4771172806	842202.4771172806	842202.4771172806	842202.4771172806	842202.4771172806	842202.4771172806	842202.4771172806	842202.4771172806	842202.4771172806	842202.4771172806	842202.4771172806	842202.4771172806	842202.4771172806	842202.4771172806	842202.4771172806	842202.4771172806
842202.4771172806	842202.4771172806	842202.4771172806	842202.4771172806	842202.4771172806	842202.4771172806	842202.4771172806	842202.4771172806	842202.4771172806	842202.4771172806	842202.4771172806	842202.4771172806	842202.4771172806	842202.4771172806	842202.4771172806	842202.4771172806	842202.4771172806	842202.4771172806	842202.4771172806	842202.4771172806	842202.4771172806	842202.4771172806	842202.4771172806	842202.4771172806	842202.4771172806	842202.4771172806	842202.4771172806	842202.4771172806	842202.4771172806	842202.4771172806
842202.4771172806	842202.4771172806	842202.4771172806	842202.4771172806	842202.4771172806	842202.4771172806	842202.4771172806	842202.4771172806	842202.4771172806	842202.4771172806	842202.4771172806	842202.4771172806	842202.4771172806	842202.4771172806	842202.4771172806	842202.4771172806	842202.4771172806	842202.4771172806	842202.4771172806	842202.4771172806	842202.4771172806	842202.4771172806	842202.4771172806	842202.4771172806	842202.4771172806	842202.4771172806	842202.4771172806	842202.4771172806	842202.4771172806	842202.4771172806
716226.6502027309	716226.6502027309	716226.6502027309	716226.6502027309	716226.6502027309	716226.6502027309	716226.6502027309	716226.6502027309	716226.6502027309	716226.6502027309	716226.6502027309	716226.6502027309	716226.6502027309	716226.6502027309	716226.6502027309	716226.6502027309	716226.6502027309	716226.6502027309	716226.6502027309	716226.6502027309	716226.6502027309	716226.6502027309	716226.6502027309	716226.6502027309	716226.6502027309	716226.6502027309	716226.6502027309	716226.6502027309	716226.6502027309	716226.6502027309
716226.6502027309	716226.6502027309	716226.6502027309	716226.6502027309	716226.6502027309	716226.6502027309	716226.6502027309	716226.6502027309	716226.6502027309	716226.6502027309	716226.6502027309	716226.6502027309	716226.6502027309	716226.6502027309	716226.6502027309	716226.6502027309	716226.6502027309	716226.6502027309	716226.6502027309	716226.6502027309	716226.6502027309	716226.6502027309	716226.6502027309	716226.6502027309	716226.6502027309	716226.6502027309	716226.6502027309	716226.6502027309	716226.6502027309	716226.6502027309
716226.6502027309	716226.6502027309	716226.6502027309	716226.6502027309	716226.6502027309	716226.6502027309	716226.6502027309	716226.6502027309	716226.6502027309	716226.6502027309	716226.6502027309	716226.6502027309	716226.6502027309	716226.6502027309	716226.6502027309	716226.6502027309	716226.6502027309	716226.6502027309	716226.6502027309	716226.6502027309	716226.6502027309	716226.6502027309	716226.6502027309	716226.6502027309	716226.6502027309	716226.6502027309	716226.6502027309	716226.6502027309	716226.6502027309	716226.6502027309
716226.6502027309	716226.6502027309	716226.6502027309	716226.6502027309	716226.6502027309	716226.6502027309	716226.6502027309	716226.6502027309	716226.6502027309	716226.6502027309	716226.6502027309	716226.6502027309	716226.6502027309	716226.6502027309	716226.6502027309	716226.6502027309	716226.6502027309	716226.6502027309	716226.6502027309	716226.6502027309	716226.6502027309	716226.6502027309	716226.6502027309	716226.6502027309	716226.6502027309	716226.6502027309	716226.6502027309	716226.6502027309	716226.6502027309	716226.6502027309
716226.6502027309	716226.6502027309	716226.6502027309	716226.6502027309	716226.6502027309	716226.6502027309	716226.6502027309	716226.6502027309	716226.6502027309	716226.6502027309	716226.6502027309	716226.6502027309	716226.6502027309	716226.6502027309	716226.6502027309	716226.6502027309	716226.6502027309	716226.6502027309	716226.6502027309	716226.6502027309	716226.6502027309	716226.6502027309	716226.6502027309	716226.6502027309	716226.6502027309	716226.6502027309	716226.6502027309	716226.6502027309	716226.6502027309	716226.6502027309
716226.6502027309	716226.6502027309	716226.6502027309	716226.6502027309	716226.6502027309	716226.6502027309	716226.6502027309	716226.6502027309	716226.6502027309	716226.6502027309	716226.6502027309	716226.6502027309	716226.6502027309	716226.6502027309	716226.6502027309	716226.6502027309	716226.6502027309	716226.6502027309	716226.6502027309	716226.6502027309	716226.6502027309	716226.6502027309	716226.6502027309	716226.6502027309	716226.6502027309	716226.6502027309	716226.6502027309	716226.6502027309	716226.6502027309	716226.6502027309
716226.6502027309	716226.6502027309	716226.6502027309	716226.6502027309	716226.6502027309	716226.6502027309	716226.6502027309	716226.6502027309	716226.6502027309	716226.6502027309	716226.6502027309	716226.6502027309	716226.6502027309	716226.6502027309	716226.6502027309	716226.6502027309	716226.6502027309	716226.6502027309	716226.6502027309	716226.6502027309	716226.6502027309	716226.6502027309	716226.6502027309	716226.6502027309	716226.6502027309	716226.6502027309	716226.6502027309	716226.6502027309	716226.6502027309	716226.6502027309
716226.6502027309	716226.6502027309	716226.6502027309	716226.6502027309	716226.6502027309	716226.6502027309	716226.6502027309	716226.6502027309	716226.6502027309	716226.6502027309	716226.6502027309	716226.6502027309	716226.6502027309	716226.6502027309	716226.6502027309	716226.6502027309	716226.6502027309	716226.6502027309	716226.6502027309	716226.6502027309	716226.6502027309	716226.6502027309	716226.6502027309	716226.6502027309	716226.6502027309	716226.6502027309	716226.6502027309	716226.6502027309	716226.6502027309	716226.6502027309
716226.6502027309	716226.6502027309	716226.6502027309	716226.6502027309	716226.6502027309	716226.6502027309	716226.6502027309	716226.6502027309	716226.6502027309	716226.6502027309	716226.6502027309	716226.6502027309	716226.6502027309	716226.6502027309	716226.6502027309	716226.6502027309	716226.6502027309	716226.6502027309	716226.6502027309	716226.6502027309	716226.6502027309	716226.6502027309	716226.6502027309	716226.6502027309	716226.6502027309	716226.6502027309	716226.6502027309	716226.6502027309	716226.6502027309	716226.6502027309
716226.6502027309	716226.6502027309	716226.6502027309	716226.6502027309	716226.6502027309	716226.6502027309	716226.6502027309	716226.6502027309	716226.6502027309	716226.6502027309	716226.6502027309	716226.6502027309	716226.6502027309	716226.6502027309	716226.6502027309	716226.6502027309	716226.6502027309	716226.6502027309	716226.6502027309	716226.6502027309	716226.6502027309	716226.6502027309	716226.6502027309	716226.6502027309	716226.6502027309	716226.6502027309	716226.6502027309	716226.6502027309	716226.6502027309	716226.6502027309
716226.6502027309	716226.6502027309	716226.6502027309	716226.6502027309	716226.6502027309	716226.6502027309	716226.6502027309	716226.6502027309	716226.6502027309	716226.6502027309	716226.6502027309	716226.6502027309	716226.6502027309	716226.6502027309	716226.6502027309	716226.6502027309	716226.6502027309	716226.6502027309	716226.6502027309	716226.6502027309	716226.6502027309	716226.6502027309	716226.6502027309	716226.6502027309	716226.6502027309	716226.6502027309	716226.6502027309	716226.6502027309	716226.6502027309	716226.6502027309
716226.6502027309	716226.6502027309	716226.6502027309	716226.6502027309	716226.6502027309	716226.6502027309	716226.6502027309	716226.6502027309	716226.6502027309	716226.6502027309	716226.6502027309	716226.6502027309	716226.6502027309	716226.6502027309	716226.6502027309	716226.6502027309	716226.6502027309	716226.6502027309	716226.6502027309	716226.6502027309	716226.6502027309	716226.6502027309	716226.6502027309	716226.6502027309	716226.6502027309	716226.6502027309	716226.6502027309	716226.6502027309	716226.6502027309	716226.6502027309
716226.6502027309	716226.6502027309	716226.6502027309	716226.6502027309	716226.6502027309	716226.6502027309	716226.6502027309	716226.6502027309	716226.6502027309	716226.6502027309	716226.6502027309	716226.6502027309	716226.6502027309	716226.6502027309	716226.6502027309	716226.6502027309	716226.6502027309	716226.6502027309	716226.6502027309	716226.6502027309	716226.6502027309	716226.6502027309	716226.6502027309	716226.6502027309	716226.6502027309	716226.6502027309	716226.6502027309	716226.6502027309	716226.6502027309	716226.6502027309
716226.6502027309	716226.6502027309	716226.6502027309	716226.6502027309	716226.6502027309	716226.6502027309	716226.6502027309	716226.6502027309	716226.6502027309	716226.6502027309	716226.6502027309	716226.6502027309	716226.6502027309	716226.6502027309	716226.6502027309	716226.6502027309	716226.6502027309	716226.6502027309	716226.6502027309	716226.6502027309	716226.6502027309	716226.6502027309	716226.6502027309	716226.6502027309	716226.6502027309	716226.6502027309	716226.6502027309	716226.6502027309	716226.6502027309	716226.6502027309
697170.4980070806	697170.4980070806	697170.4980070806	697170.4980070806	697170.4980070806	697170.4980070806	697170.4980070806	697170.4980070806	697170.4980070806	697170.4980070806	697170.4980070806	697170.4980070806	697170.4980070806	697170.4980070806	697170.4980070806	697170.4980070806	697170.4980070806	697170.4980070806	697170.4980070806	697170.4980070806	697170.4980070806	697170.4980070806	697170.4980070806	697170.4980070806	697170.4980070806	697170.4980070806	697170.4980070806	697170.4980070806	697170.4980070806	697170.4980070806
683801.241996356	683801.241996356	683801.241996356	683801.241996356	683801.241996356	683801.241996356	683801.241996356	683801.241996356	683801.241996356	683801.241996356	683801.241996356	683801.241996356	683801.241996356	683801.241996356	683801.241996356	683801.241996356	683801.241996356	683801.241996356	683801.241996356	683801.241996356	683801.241996356	683801.241996356	683801.241996356	683801.241996356	683801.241996356	683801.241996356	683801.241996356	683801.241996356	683801.241996356	683801.241996356
683801.241996356	683801.241996356	683801.241996356	683801.241996356	683801.241996356	683801.241996356	683801.241996356	683801.241996356	683801.241996356	683801.241996356	683801.241996356	683801.241996356	683801.241996356	683801.241996356	683801.241996356	683801.241996356	683801.241996356	683801.241996356	683801.241996356	683801.241996356	683801.241996356	683801.241996356	683801.241996356	683801.241996356	683801.241996356	683801.241996356	683801.241996356	683801.241996356	683801.241996356	683801.241996356
639321.5861020604	639321.5861020604	639321.5861020604	639321.5861020604	639321.5861020604	639321.5861020604	639321.5861020604	639321.5861020604	639321.5861020604	639321.5861020604	639321.5861020604	639321.5861020604	639321.5861020604	639321.5861020604	639321.5861020604	639321.5861020604	639321.5861020604	639321.5861020604	639321.5861020604	639321.5861020604	639321.5861020604	639321.5861020604	639321.5861020604	639321.5861020604	639321.5861020604	639321.5861020604	639321.5861020604	639321.5861020604	639321.5861020604	639321.5861020604
639321.5861020604	639321.5861020604	639321.5861020604	639321.5861020604	639321.5861020604	639321.5861020604	639321.5861020604	639321.5861020604	639321.5861020604	639321.5861020604	639321.5861020604	639321.5861020604	639321.5861020604	639321.5861020604	639321.5861020604	639321.5861020604	639321.5861020604	639321.5861020604	639321.5861020604	639321.5861020604	639321.5861020604	639321.5861020604	639321.5861020604	639321.5861020604	639321.5861020604	639321.5861020604	639321.5861020604	639321.5861020604	639321.5861020604	639321.5861020604
630836.5777659562	630836.5777659562	630836.5777659562	630836.5777659562	630836.5777659562	630836.5777659562	630836.5777659562	630836.5777659562	630836.5777659562	630836.5777659562	630836.5777659562	630836.5777659562	630836.5777659562	630836.5777659562	630836.5777659562	630836.5777659562	630836.5777659562	630836.5777659562	630836.5777659562	630836.5777659562	630836.5777659562	630836.5777659562	630836.5777659562	630836.5777659562	630836.5777659562	630836.5777659562	630836.5777659562	630836.5777659562	630836.5777659562	630836.5777659562
587791.7259900487	587791.7259900487	587791.7259900487	587791.7259900487	587791.7259900487	587791.7259900487	587791.7259900487	587791.7259900487	587791.7259900487	587791.7259900487	587791.7259900487	587791.7259900487	587791.7259900487	587791.7259900487	587791.7259900487	587791.7259900487	587791.7259900487	587791.7259900487	587791.7259900487	587791.7259900487	587791.7259900487	587791.7259900487	587791.7259900487	587791.7259900487	587791.7259900487	587791.7259900487	587791.7259900487	587791.7259900487	587791.7259900487	587791.7259900487
579251.0009949114	579251.0009949114	579251.0009949114	579251.0009949114	579251.0009949114	579251.0009949114	579251.0009949114	579251.0009949114	579251.0009949114	579251.0009949114	579251.0009949114	579251.0009949114	579251.0009949114	579251.0009949114	579251.0009949114	579251.0009949114	579251.0009949114	579251.0009949114	579251.0009949114	579251.0009949114	579251.0009949114	579251.0009949114	579251.0009949114	579251.0009949114	579251.0009949114	579251.0009949114	579251.0009949114	579251.0009949114	579251.0009949114	579251.0009949114
532459.901017625	532459.901017625	532459.901017625	532459.901017625	532459.901017625	532459.901017625	532459.901017625	532459.901017625	532459.901017625	532459.901017625	532459.901017625	532459.901017625	532459.901017625	532459.901017625	532459.901017625	532459.901017625	532459.901017625	532459.901017625	532459.901017625	532459.901017625	532459.901017625	532459.901017625	532459.901017625	532459.901017625	532459.901017625	532459.901017625	532459.901017625	532459.901017625	532459.901017625	532459.901017625
532459.901017625	532459.901017625	532459.901017625	532459.901017625	532459.901017625	532459.901017625	532459.901017625	532459.901017625	532459.901017625	532459.901017625	532459.901017625	532459.901017625	532459.901017625	532459.901017625	532459.901017625	532459.901017625	532459.901017625	532459.901017625	532459.901017625	532459.901017625	532459.901017625	532459.901017625	532459.901017625	532459.901017625	532459.901017625	532459.901017625	532459.901017625	532459.901017625	532459.901017625	532459.901017625
532459.901017625	532459.901017625	532459.901017625	532459.901017625	532459.901017625	532459.901017625	532459.901017625	532459.901017625	532459.901017625	532459.901017625	532459.901017625	532459.901017625	532459.901017625	532459.901017625	532459.901017625	532459.901017625	532459.901017625	532459.901017625	532459.901017625	532459.901017625	532459.901017625	532459.901017625	532459.901017625	532459.901017625	532459.901017625	532459.901017625	532459.901017625	532459.901017625	532459.901017625	532459.901017625
532459.901017625	532459.901017625	532459.901017625	532459.901017625	532459.901017625	532459.901017625	532459.901017625	532459.901017625	532459.901017625	532459.901017625	532459.901017625	532459.901017625	532459.901017625	532459.901017625	532459.901017625	532459.901017625	532459.901017625	532459.901017625	532459.901017625	532459.901017625	532459.901017625	532459.901017625	532459.901017625	532459.901017625	532459.901017625	532459.901017625	532459.901017625	532459.901017625	532459.901017625	532459.901017625
532459.901017625	532459.901017625	532459.901017625	532459.901017625	532459.901017625	532459.901017625	532459.901017625	532459.901017625	532459.901017625	532459.901017625	532459.901017625	532459.901017625	532459.901017625	532459.901017625	532459.901017625	532459.901017625	532459.901017625	532459.901017625	532459.901017625	532459.901017625	532459.901017625	532459.901017625	532459.901017625	532459.901017625	532459.901017625	532459.901017625	532459.901017625	532459.901017625	532459.901017625	532459.901017625
501077.2357473685	501077.2357473685	501077.2357473685	501077.2357473685	501077.2357473685	501077.2357473685	501077.2357473685	501077.2357473685	501077.2357473685	501077.2357473685	501077.2357473685	501077.2357473685	501077.2357473685	501077.2357473685	501077.2357473685	501077.2357473685	501077.2357473685	501077.2357473685	501077.2357473685	501077.2357473685	501077.2357473685	501077.2357473685	501077.2357473685	501077.2357473685	501077.2357473685	501077.2357473685	501077.2357473685	501077.2357473685	501077.2357473685	501077.2357473685
501077.2357473685	501077.2357473685	501077.2357473685	501077.2357473685	501077.2357473685	501077.2357473685	501077.2357473685	501077.2357473685	501077.2357473685	501077.2357473685	501077.2357473685	501077.2357473685	501077.2357473685	501077.2357473685	501077.2357473685	501077.2357473685	501077.2357473685	501077.2357473685	501077.2357473685	501077.2357473685	501077.2357473685	501077.2357473685	501077.2357473685	501077.2357473685	501077.2357473685	501077.2357473685	501077.2357473685	501077.2357473685	501077.2357473685	501077.2357473685
501077.2357473685	501077.2357473685	501077.2357473685	501077.2357473685	501077.2357473685	501077.2357473685	501077.2357473685	501077.2357473685	501077.2357473685	501077.2357473685	501077.2357473685	501077.2357473685	501077.2357473685	501077.2357473685	501077.2357473685	501077.2357473685	501077.2357473685	501077.2357473685	501077.2357473685	501077.2357473685	501077.2357473685	501077.2357473685	501077.2357473685	501077.2357473685	501077.2357473685	501077.2357473685	501077.2357473685	501077.2357473685	501077.2357473685	501077.2357473685
501077.2357473685	501077.2357473685	501077.2357473685	501077.2357473685	501077.2357473685	501077.2357473685	501077.2357473685	501077.2357473685	501077.2357473685	501077.2357473685	501077.2357473685	501077.2357473685	501077.2357473685	501077.2357473685	501077.2357473685	501077.2357473685	501077.2357473685	501077.2357473685	501077.2357473685	501077.2357473685	501077.2357473685	501077.2357473685	501077.2357473685	501077.2357473685	501077.2357473685	501077.2357473685	501077.2357473685	501077.2357473685	501077.2357473685	501077.2357473685
478929.39271855727	478929.39271855727	478929.39271855727	478929.39271855727	478929.39271855727	478929.39271855727	478929.39271855727	478929.39271855727	478929.39271855727	478929.39271855727	478929.39271855727	478929.39271855727	478929.39271855727	478929.39271855727	478929.39271855727	478929.39271855727	478929.39271855727	478929.39271855727	478929.39271855727	478929.39271855727	478929.39271855727	478929.39271855727	478929.39271855727	478929.39271855727	478929.39271855727	478929.39271855727	478929.39271855727	478929.39271855727	478929.39271855727	478929.39271855727
401565.6189554985	401565.6189554985	401565.6189554985	401565.6189554985	401565.6189554985	401565.6189554985	401565.6189554985	401565.6189554985	401565.6189554985	401565.6189554985	401565.6189554985	401565.6189554985	401565.6189554985	401565.6189554985	401565.6189554985	401565.6189554985	401565.6189554985	401565.6189554985	401565.6189554985	401565.6189554985	401565.6189554985	401565.6189554985	401565.6189554985	401565.6189554985	401565.6189554985	401565.6189554985	401565.6189554985	401565.6189554985	401565.6189554985	401565.6189554985
401565.6189554985	401565.6189554985	401565.6189554985	401565.6189554985	401565.6189554985	401565.6189554985	401565.6189554985	401565.6189554985	401565.6189554985	401565.6189554985	401565.6189554985	401565.6189554985	401565.6189554985	401565.6189554985	401565.6189554985	401565.6189554985	401565.6189554985	401565.6189554985	401565.6189554985	401565.6189554985	401565.6189554985	401565.6189554985	401565.6189554985	401565.6189554985	401565.6189554985	401565.6189554985	401565.6189554985	401565.6189554985	401565.6189554985	401565.6189554985
401565.6189554985	401565.6189554985	401565.6189554985	401565.6189554985	401565.6189554985	401565.6189554985	401565.6189554985	401565.6189554985	401565.6189554985	401565.6189554985	401565.6189554985	401565.6189554985	401565.6189554985	401565.6189554985	401565.6189554985	401565.6189554985	401565.6189554985	401565.6189554985	401565.6189554985	401565.6189554985	401565.6189554985	401565.6189554985	401565.6189554985	401565.6189554985	401565.6189554985	401565.6189554985	401565.6189554985	401565.6189554985	401565.6189554985	401565.6189554985
401565.6189554985	401565.6189554985	401565.6189554985	401565.6189554985	401565.6189554985	401565.6189554985	401565.6189554985	401565.6189554985	401565.6189554985	401565.6189554985	401565.6189554985	401565.6189554985	401565.6189554985	401565.6189554985	401565.6189554985	401565.6189554985	401565.6189554985	401565.6189554985	401565.6189554985	401565.6189554985	401565.6189554985	401565.6189554985	401565.6189554985	401565.6189554985	401565.6189554985	401565.6189554985	401565.6189554985	401565.6189554985	401565.6189554985	401565.6189554985
382398.4801687654	382398.4801687654	382398.4801687654	382398.4801687654	382398.4801687654	382398.4801687654	382398.4801687654	382398.4801687654	382398.4801687654	382398.4801687654	382398.4801687654	382398.4801687654	382398.4801687654	382398.4801687654	382398.4801687654	382398.4801687654	382398.4801687654	382398.4801687654	382398.4801687654	382398.4801687654	382398.4801687654	382398.4801687654	382398.4801687654	382398.4801687654	382398.4801687654	382398.4801687654	382398.4801687654	382398.4801687654	382398.4801687654	382398.4801687654
382398.4801687654	382398.4801687654	382398.4801687654	382398.4801687654	382398.4801687654	382398.4801687654	382398.4801687654	382398.4801687654	382398.4801687654	382398.4801687654	382398.4801687654	382398.4801687654	382398.4801687654	382398.4801687654	382398.4801687654	382398.4801687654	382398.4801687654	382398.4801687654	382398.4801687654	382398.4801687654	382398.4801687654	382398.4801687654	382398.4801687654	382398.4801687654	382398.4801687654	382398.4801687654	382398.4801687654	382398.4801687654	382398.4801687654	382398.4801687654
334053.73001935857	334053.73001935857	334053.73001935857	334053.73001935857	334053.73001935857	334053.73001935857	334053.73001935857	334053.73001935857	334053.73001935857	334053.73001935857	334053.73001935857	334053.73001935857	334053.73001935857	334053.73001935857	334053.73001935857	334053.73001935857	334053.73001935857	334053.73001935857	334053.73001935857	334053.73001935857	334053.73001935857	334053.73001935857	334053.73001935857	334053.73001935857	334053.73001935857	334053.73001935857	334053.73001935857	334053.73001935857	334053.73001935857	334053.73001935857
334053.73001935857	334053.73001935857	334053.73001935857	334053.73001935857	334053.73001935857	334053.73001935857	334053.73001935857	334053.73001935857	334053.73001935857	334053.73001935857	334053.73001935857	334053.73001935857	334053.73001935857	334053.73001935857	334053.73001935857	334053.73001935857	334053.73001935857	334053.73001935857	334053.73001935857	334053.73001935857	334053.73001935857	334053.73001935857	334053.73001935857	334053.73001935857	334053.73001935857	334053.73001935857	334053.73001935857	334053.73001935857	334053.73001935857	334053.73001935857
304162.9068569872	304162.9068569872	304162.9068569872	304162.9068569872	304162.9068569872	304162.9068569872	304162.9068569872	304162.9068569872	304162.9068569872	304162.9068569872	304162.9068569872	304162.9068569872	304162.9068569872	304162.9068569872	304162.9068569872	304162.9068569872	304162.9068569872	304162.9068569872	304162.9068569872	304162.9068569872	304162.9068569872	304162.9068569872	304162.9068569872	304162.9068569872	304162.9068569872	304162.9068569872	304162.9068569872	304162.9068569872	304162.9068569872	304162.9068569872
304162.9068569872	304162.9068569872	304162.9068569872	304162.9068569872	304162.9068569872	304162.9068569872	304162.9068569872	304162.9068569872	304162.9068569872	304162.9068569872	304162.9068569872	304162.9068569872	304162.9068569872	304162.9068569872	304162.9068569872	304162.9068569872	304162.9068569872	304162.9068569872	304162.9068569872	304162.9068569872	304162.9068569872	304162.9068569872	304162.9068569872	304162.9068569872	304162.9068569872	304162.9068569872	304162.9068569872	304162.9068569872	304162.9068569872	304162.9068569872
304162.9068569872	304162.9068569872	304162.9068569872	304162.9068569872	304162.9068569872	304162.9068569872	304162.9068569872	304162.9068569872	304162.9068569872	304162.9068569872	304162.9068569872	304162.9068569872	304162.9068569872	304162.9068569872	304162.9068569872	304162.9068569872	304162.9068569872	304162.9068569872	304162.9068569872	304162.9068569872	304162.9068569872	304162.9068569872	304162.9068569872	304162.9068569872	304162.9068569872	304162.9068569872	304162.9068569872	304162.9068569872	304162.9068569872	304162.9068569872
304162.9068569872	304162.9068569872	304162.9068569872	304162.9068569872	304162.9068569872	304162.9068569872	304162.9068569872	304162.9068569872	304162.9068569872	304162.9068569872	304162.9068569872	304162.9068569872	304162.9068569872	304162.9068569872	304162.9068569872	304162.9068569872	304162.9068569872	304162.9068569872	304162.9068569872	304162.9068569872	304162.9068569872	304162.9068569872	304162.9068569872	304162.9068569872	304162.9068569872	304162.9068569872	304162.9068569872	304162.9068569872	304162.9068569872	304162.9068569872
304162.9068569872	304162.9068569872	304162.9068569872	304162.9068569872	304162.9068569872	304162.9068569872	304162.9068569872	304162.9068569872	304162.9068569872	304162.9068569872	304162.9068569872	304162.9068569872	304162.9068569872	304162.9068569872	304162.9068569872	304162.9068569872	304162.9068569872	304162.9068569872	304162.9068569872	304162.9068569872	304162.9068569872	304162.9068569872	304162.9068569872	304162.9068569872	304162.9068569872	304162.9068569872	304162.9068569872	304162.9068569872	304162.9068569872	304162.9068569872
304162.9068569872	304162.9068569872	304162.9068569872	304162.9068569872	304162.9068569872	304162.9068569872	304162.9068569872	304162.9068569872	304162.9068569872	304162.9068569872	304162.9068569872	304162.9068569872	304162.9068569872	304162.9068569872	304162.9068569872	304162.9068569872	304162.9068569872	304162.9068569872	304162.9068569872	304162.9068569872	304162.9068569872	304162.9068569872	304162.9068569872	304162.9068569872	304162.9068569872	304162.9068569872	304162.9068569872	304162.9068569872	304162.9068569872	304162.9068569872
252787.1351578459	252787.1351578459	252787.1351578459	252787.1351578459	252787.1351578459	252787.1351578459	252787.1351578459	252787.1351578459	252787.1351578459	252787.1351578459	252787.1351578459	252787.1351578459	252787.1351578459	252787.1351578459	252787.1351578459	252787.1351578459	252787.1351578459	252787.1351578459	252787.1351578459	252787.1351578459	252787.1351578459	252787.1351578459	252787.1351578459	252787.1351578459	252787.1351578459	252787.1351578459	252787.1351578459	252787.1351578459	252787.1351578459	252787.1351578459
252787.1351578459	252787.1351578459	252787.1351578459	252787.1351578459	252787.1351578459	252787.1351578459	252787.1351578459	252787.1351578459	252787.1351578459	252787.1351578459	252787.1351578459	252787.1351578459	252787.1351578459	252787.1351578459	252787.1351578459	252787.1351578459	252787.1351578459	252787.1351578459	252787.1351578459	252787.1351578459	252787.1351578459	252787.1351578459	252787.1351578459	252787.1351578459	252787.1351578459	252787.1351578459	252787.1351578459	252787.1351578459	252787.1351578459	252787.1351578459
252787.1351578459	252787.1351578459	252787.1351578459	252787.1351578459	252787.1351578459	252787.1351578459	252787.1351578459	252787.1351578459	252787.1351578459	252787.1351578459	252787.1351578459	252787.1351578459	252787.1351578459	252787.1351578459	252787.1351578459	252787.1351578459	252787.1351578459	252787.1351578459	252787.1351578459	252787.1351578459	252787.1351578459	252787.1351578459	252787.1351578459	252787.1351578459	252787.1351578459	252787.1351578459	252787.1351578459	252787.1351578459	252787.1351578459	252787.1351578459
252787.1351578459	252787.1351578459	252787.1351578459	252787.1351578459	252787.1351578459	252787.1351578459	252787.1351578459	252787.1351578459	252787.1351578459	252787.1351578459	252787.1351578459	252787.1351578459	252787.1351578459	252787.1351578459	252787.1351578459	252787.1351578459	252787.1351578459	252787.1351578459	252787.1351578459	252787.1351578459	252787.1351578459	252787.1351578459	252787.1351578459	252787.1351578459	252787.1351578459	252787.1351578459	252787.1351578459	252787.1351578459	252787.1351578459	252787.1351578459
252787.1351578459	252787.1351578459	252787.1351578459	252787.1351578459	252787.1351578459	252787.1351578459	252787.1351578459	252787.1351578459	252787.1351578459	252787.1351578459	252787.1351578459	252787.1351578459	252787.1351578459	252787.1351578459	252787.1351578459	252787.1351578459	252787.1351578459	252787.1351578459	252787.1351578459	252787.1351578459	252787.1351578459	252787.1351578459	252787.1351578459	252787.1351578459	252787.1351578459	252787.1351578459	252787.1351578459	252787.1351578459	252787.1351578459	252787.1351578459
199031.4499726401	199031.4499726401	199031.4499726401	199031.4499726401	199031.4499726401	199031.4499726401	199031.4499726401	199031.4499726401	199031.4499726401	199031.4499726401	199031.4499726401	199031.4499726401	199031.4499726401	199031.4499726401	199031.4499726401	199031.4499726401	199031.4499726401	199031.4499726401	199031.4499726401	199031.4499726401	199031.4499726401	199031.4499726401	199031.4499726401	199031.4499726401	199031.4499726401	199031.4499726401	199031.4499726401	199031.4499726401	199031.4499726401	199031.4499726401
199031.4499726401	199031.4499726401	199031.4499726401	199031.4499726401	199031.4499726401	199031.4499726401	199031.4499726401	199031.4499726401	199031.4499726401	199031.4499726401	199031.4499726401	199031.4499726401	199031.4499726401	199031.4499726401	199031.4499726401	199031.4499726401	199031.4499726401	199031.4499726401	199031.4499726401	199031.4499726401	199031.4499726401	199031.4499726401	199031.4499726401	199031.4499726401	199031.4499726401	199031.4499726401	199031.4499726401	199031.4499726401	199031.4499726401	199031.4499726401
189318.0794015858	189318.0794015858	189318.0794015858	189318.0794015858	189318.0794015858	189318.0794015858	189318.0794015858	189318.0794015858	189318.0794015858	189318.0794015858	189318.0794015858	189318.0794015858	189318.0794015858	189318.0794015858	189318.0794015858	189318.0794015858	189318.0794015858	189318.0794015858	189318.0794015858	189318.0794015858	189318.0794015858	189318.0794015858	189318.0794015858	189318.0794015858	189318.0794015858	189318.0794015858	189318.0794015858	189318.0794015858	189318.0794015858	189318.0794015858
189318.0794015858	189318.0794015858	189318.0794015858	189318.0794015858	189318.0794015858	189318.0794015858	189318.0794015858	189318.0794015858	189318.0794015858	189318.0794015858	189318.0794015858	189318.0794015858	189318.0794015858	189318.0794015858	189318.0794015858	189318.0794015858	189318.0794015858	189318.0794015858	189318.0794015858	189318.0794015858	189318.0794015858	189318.0794015858	189318.0794015858	189318.0794015858	189318.0794015858	189318.0794015858	189318.0794015858	189318.0794015858	189318.0794015858	189318.0794015858
121886.36378817697	121886.36378817697	121886.36378817697	121886.36378817697	121886.36378817697	121886.36378817697	121886.36378817697	121886.36378817697	121886.36378817697	121886.36378817697	121886.36378817697	121886.36378817697	121886.36378817697	121886.36378817697	121886.36378817697	121886.36378817697	121886.36378817697	121886.36378817697	121886.36378817697	121886.36378817697	121886.36378817697	121886.36378817697	121886.36378817697	121886.36378817697	121886.36378817697	121886.36378817697	121886.36378817697	121886.36378817697	121886.36378817697	121886.36378817697
121886.36378817697	121886.36378817697	121886.36378817697	121886.36378817697	121886.36378817697	121886.36378817697	121886.36378817697	121886.36378817697	121886.36378817697	121886.36378817697	121886.36378817697	121886.36378817697	121886.36378817697	121886.36378817697	121886.36378817697	121886.36378817697	121886.36378817697	121886.36378817697	121886.36378817697	121886.36378817697	121886.36378817697	121886.36378817697	121886.36378817697	121886.36378817697	121886.36378817697	121886.36378817697	121886.36378817697	121886.36378817697	121886.36378817697	121886.36378817697
121886.36378817697	121886.36378817697	121886.36378817697	121886.36378817697	121886.36378817697	121886.36378817697	121886.36378817697	121886.36378817697	121886.36378817697	121886.36378817697	121886.36378817697	121886.36378817697	121886.36378817697	121886.36378817697	121886.36378817697	121886.36378817697	121886.36378817697	121886.36378817697	121886.36378817697	121886.36378817697	121886.36378817697	121886.36378817697	121886.36378817697	121886.36378817697	121886.36378817697	121886.36378817697	121886.36378817697	121886.36378817697	121886.36378817697	121886.36378817697
93375.43329217818	93375.43329217818	93375.43329217818	93375.43329217818	93375.43329217818	93375.43329217818	93375.43329217818	93375.43329217818	93375.43329217818	93375.43329217818	93375.43329217818	93375.43329217818	93375.43329217818	93375.43329217818	93375.43329217818	93375.43329217818	93375.43329217818	93375.43329217818	93375.43329217818	93375.43329217818	93375.43329217818	93375.43329217818	93375.43329217818	93375.43329217818	93375.43329217818	93375.43329217818	93375.43329217818	93375.43329217818	93375.43329217818	93375.43329217818
93375.43329217818	93375.43329217818	93375.43329217818	93375.43329217818	93375.43329217818	93375.43329217818	93375.43329217818	93375.43329217818	93375.43329217818	93375.43329217818	93375.43329217818	93375.43329217818	93375.43329217818	93375.43329217818	93375.43329217818	93375.43329217818	93375.43329217818	93375.43329217818	93375.43329217818	93375.43329217818	93375.43329217818	93375.43329217818	93375.43329217818	93375.43329217818	93375.43329217818	93375.43329217818	93375.43329217818	93375.43329217818	93375.43329217818	93375.43329217818
93375.43329217818	93375.43329217818	93375.43329217818	93375.43329217818	93375.43329217818	93375.43329217818	93375.43329217818	93375.43329217818	93375.43329217818	93375.43329217818	93375.43329217818	93375.43329217818	93375.43329217818	93375.43329217818	93375.43329217818	93375.43329217818	93375.43329217818	93375.43329217818	93375.43329217818	93375.43329217818	93375.43329217818	93375.43329217818	93375.43329217818	93375.43329217818	93375.43329217818	93375.43329217818	93375.43329217818	93375.43329217818	93375.43329217818	93375.43329217818
93375.43329217818	93375.43329217818	93375.43329217818	93375.43329217818	93375.43329217818	93375.43329217818	93375.43329217818	93375.43329217818	93375.43329217818	93375.43329217818	93375.43329217818	93375.43329217818	93375.43329217818	93375.43329217818	93375.43329217818	93375.43329217818	93375.43329217818	93375.43329217818	93375.43329217818	93375.43329217818	93375.43329217818	93375.43329217818	93375.43329217818	93375.43329217818	93375.43329217818	93375.43329217818	93375.43329217818	93375.43329217818	93375.43329217818	93375.43329217818
93375.43329217818	93375.43329217818	93375.43329217818	93375.43329217818	93375.43329217818	93375.43329217818	93375.43329217818	93375.43329217818	93375.43329217818	93375.43329217818	93375.43329217818	93375.43329217818	93375.43329217818	93375.43329217818	93375.43329217818	93375.43329217818	93375.43329217818	93375.43329217818	93375.43329217818	93375.43329217818	93375.43329217818	93375.43329217818	93375.43329217818	93375.43329217818	93375.43329217818	93375.43329217818	93375.43329217818	93375.43329217818	93375.43329217818	93375.43329217818
93375.43329217818	93375.43329217818	93375.43329217818	93375.43329217818	93375.43329217818	93375.43329217818	93375.43329217818	93375.43329217818	93375.43329217818	93375.43329217818	93375.43329217818	93375.43329217818	93375.43329217818	93375.43329217818	93375.43329217818	93375.43329217818	93375.43329217818	93375.43329217818	93375.43329217818	93375.43329217818	93375.43329217818	93375.43329217818	93375.43329217818	93375.43329217818	93375.43329217818	93375.43329217818	93375.43329217818	93375.43329217818	93375.43329217818	93375.43329217818
78924.18089264275	78924.18089264275	78924.18089264275	78924.18089264275	78924.18089264275	78924.18089264275	78924.18089264275	78924.18089264275	78924.18089264275	78924.18089264275	78924.18089264275	78924.18089264275	78924.18089264275	78924.18089264275	78924.18089264275	78924.18089264275	78924.18089264275	78924.18089264275	78924.18089264275	78924.18089264275	78924.18089264275	78924.18089264275	78924.18089264275	78924.18089264275	78924.18089264275	78924.18089264275	78924.18089264275	78924.18089264275	78924.18089264275	78924.18089264275
78924.18089264275	78924.18089264275	78924.18089264275	78924.18089264275	78924.18089264275	78924.18089264275	78924.18089264275	78924.18089264275	78924.18089264275	78924.18089264275	78924.18089264275	78924.18089264275	78924.18089264275	78924.18089264275	78924.18089264275	78924.18089264275	78924.18089264275	78924.18089264275	78924.18089264275	78924.18089264275	78924.18089264275	78924.18089264275	78924.18089264275	78924.18089264275	78924.18089264275	78924.18089264275	78924.18089264275	78924.18089264275	78924.18089264275	78924.18089264275
56549.349555942455	56549.349555942455	56549.349555942455	56549.349555942455	56549.349555942455	56549.349555942455	56549.349555942455	56549.349555942455	56549.349555942455	56549.349555942455	56549.349555942455	56549.349555942455	56549.349555942455	56549.349555942455	56549.349555942455	56549.349555942455	56549.349555942455	56549.349555942455	56549.349555942455	56549.349555942455	56549.349555942455	56549.349555942455	56549.349555942455	56549.349555942455	56549.349555942455	56549.349555942455	56549.349555942455	56549.349555942455	56549.349555942455	56549.349555942455
48532.949578797154	48532.949578797154	48532.949578797154	48532.949578797154	48532.949578797154	48532.949578797154	48532.949578797154	48532.949578797154	48532.949578797154	48532.949578797154	48532.949578797154	48532.949578797154	48532.949578797154	48532.949578797154	48532.949578797154	48532.949578797154	48532.949578797154	48532.949578797154	48532.949578797154	48532.949578797154	48532.949578797154	48532.949578797154	48532.949578797154	48532.949578797154	48532.949578797154	48532.949578797154	48532.949578797154	48532.949578797154	48532.949578797154	48532.949578797154
48532.949578797154	48532.949578797154	48532.949578797154	48532.949578797154	48532.949578797154	48532.949578797154	48532.949578797154	48532.949578797154	48532.949578797154	48532.949578797154	48532.949578797154	48532.949578797154	48532.949578797154	48532.949578797154	48532.949578797154	48532.949578797154	48532.949578797154	48532.949578797154	48532.949578797154	48532.949578797154	48532.949578797154	48532.949578797154	48532.949578797154	48532.949578797154	48532.949578797154	48532.949578797154	48532.949578797154	48532.949578797154	48532.949578797154	48532.949578797154
48532.949578797154	48532.949578797154	48532.949578797154	48532.949578797154	48532.949578797154	48532.949578797154	48532.949578797154	48532.949578797154	48532.949578797154	48532.949578797154	48532.949578797154	48532.949578797154	48532.949578797154	48532.949578797154	48532.949578797154	48532.949578797154	48532.949578797154	48532.949578797154	48532.949578797154	48532.949578797154	48532.949578797154	48532.949578797154	48532.949578797154	48532.949578797154	48532.949578797154	48532.949578797154	48532.949578797154	48532.949578797154	48532.949578797154	48532.949578797154
48532.949578797154	48532.949578797154	48532.949578797154	48532.949578797154	48532.949578797154	48532.949578797154	48532.949578797154	48532.949578797154	48532.949578797154	48532.949578797154	48532.949578797154	48532.949578797154	48532.949578797154	48532.949578797154	48532.949578797154	48532.949578797154	48532.949578797154	48532.949578797154	48532.949578797154	48532.949578797154	48532.949578797154	48532.949578797154	48532.949578797154	48532.949578797154	48532.949578797154	48532.949578797154	48532.949578797154	48532.949578797154	48532.949578797154	48532.949578797154
48532.949578797154	48532.949578797154	48532.949578797154	48532.949578797154	48532.949578797154	48532.949578797154	48532.949578797154	48532.949578797154	48532.949578797154	48532.949578797154	48532.949578797154	48532.949578797154	48532.949578797154	48532.949578797154	48532.949578797154	48532.949578797154	48532.949578797154	48532.949578797154	48532.949578797154	48532.949578797154	48532.949578797154	48532.949578797154	48532.949578797154	48532.949578797154	48532.949578797154	48532.949578797154	48532.949578797154	48532.949578797154	48532.949578797154	48532.949578797154
48532.949578797154	48532.949578797154	48532.949578797154	48532.949578797154	48532.949578797154	48532.949578797154	48532.949578797154	48532.949578797154	48532.949578797154	48532.949578797154	48532.949578797154	48532.949578797154	48532.949578797154	48532.949578797154	48532.949578797154	48532.949578797154	48532.949578797154	48532.949578797154	48532.949578797154	48532.949578797154	48532.949578797154	48532.949578797154	48532.949578797154	48532.949578797154	48532.949578797154	48532.949578797154	48532.949578797154	48532.949578797154	48532.949578797154	48532.949578797154
40917.50132521669	40917.50132521669	40917.50132521669	40917.50132521669	40917.50132521669	40917.50132521669	40917.50132521669	40917.50132521669	40917.50132521669	40917.50132521669	40917.50132521669	40917.50132521669	40917.50132521669	40917.50132521669	40917.50132521669	40917.50132521669	40917.50132521669	40917.50132521669	40917.50132521669	40917.50132521669	40917.50132521669	40917.50132521669	40917.50132521669	40917.50132521669	40917.50132521669	40917.50132521669	40917.50132521669	40917.50132521669	40917.50132521669	40917.50132521669
40917.50132521669	40917.50132521669	40917.50132521669	40917.50132521669	40917.50132521669	40917.50132521669	40917.50132521669	40917.50132521669	40917.50132521669	40917.50132521669	40917.50132521669	40917.50132521669	40917.50132521669	40917.50132521669	40917.50132521669	40917.50132521669	40917.50132521669	40917.50132521669	40917.50132521669	40917.50132521669	40917.50132521669	40917.50132521669	40917.50132521669	40917.50132521669	40917.50132521669	40917.50132521669	40917.50132521669	40917.50132521669	40917.50132521669	40917.50132521669
38551.34756414731	38551.34756414731	38551.34756414731	38551.34756414731	38551.34756414731	38551.34756414731	38551.34756414731	38551.34756414731	38551.34756414731	38551.34756414731	38551.34756414731	38551.34756414731	38551.34756414731	38551.34756414731	38551.34756414731	38551.34756414731	38551.34756414731	38551.34756414731	38551.34756414731	38551.34756414731	38551.34756414731	38551.34756414731	38551.34756414731	38551.34756414731	38551.34756414731	38551.34756414731	38551.34756414731	38551.34756414731	38551.34756414731	38551.34756414731
38551.34756414731	38551.34756414731	38551.34756414731	38551.34756414731	38551.34756414731	38551.34756414731	38551.34756414731	38551.34756414731	38551.34756414731	38551.34756414731	38551.34756414731	38551.34756414731	38551.34756414731	38551.34756414731	38551.34756414731	38551.34756414731	38551.34756414731	38551.34756414731	38551.34756414731	38551.34756414731	38551.34756414731	38551.34756414731	38551.34756414731	38551.34756414731	38551.34756414731	38551.34756414731	38551.34756414731	38551.34756414731	38551.34756414731	38551.34756414731
38551.34756414731	38551.34756414731	38551.34756414731	38551.34756414731	38551.34756414731	38551.34756414731	38551.34756414731	38551.34756414731	38551.34756414731	38551.34756414731	38551.34756414731	38551.34756414731	38551.34756414731	38551.34756414731	38551.34756414731	38551.34756414731	38551.34756414731	38551.34756414731	38551.34756414731	38551.34756414731	38551.34756414731	38551.34756414731	38551.34756414731	38551.34756414731	38551.34756414731	38551.34756414731	38551.34756414731	38551.34756414731	38551.34756414731	38551.34756414731
38551.34756414731	38551.34756414731	38551.34756414731	38551.34756414731	38551.34756414731	38551.34756414731	38551.34756414731	38551.34756414731	38551.34756414731	38551.34756414731	38551.34756414731	38551.34756414731	38551.34756414731	38551.34756414731	38551.34756414731	38551.34756414731	38551.34756414731	38551.34756414731	38551.34756414731	38551.34756414731	38551.34756414731	38551.34756414731	38551.34756414731	38551.34756414731	38551.34756414731	38551.34756414731	38551.34756414731	38551.34756414731	38551.34756414731	38551.34756414731
35404.004779619674	35404.004779619674	35404.004779619674	35404.004779619674	35404.004779619674	35404.004779619674	35404.004779619674	35404.004779619674	35404.004779619674	35404.004779619674	35404.004779619674	35404.004779619674	35404.004779619674	35404.004779619674	35404.004779619674	35404.004779619674	35404.004779619674	35404.004779619674	35404.004779619674	35404.004779619674	35404.004779619674	35404.004779619674	35404.004779619674	35404.004779619674	35404.004779619674	35404.004779619674	35404.004779619674	35404.004779619674	35404.004779619674	35404.004779619674
35404.004779619674	35404.004779619674	35404.004779619674	35404.004779619674	35404.004779619674	35404.004779619674	35404.004779619674	35404.004779619674	35404.004779619674	35404.004779619674	35404.004779619674	35404.004779619674	35404.004779619674	35404.004779619674	35404.004779619674	35404.004779619674	35404.004779619674	35404.004779619674	35404.004779619674	35404.004779619674	35404.004779619674	35404.004779619674	35404.004779619674	35404.004779619674	35404.004779619674	35404.004779619674	35404.004779619674	35404.004779619674	35404.004779619674	35404.004779619674
35404.004779619674	35404.004779619674	35404.004779619674	35404.004779619674	35404.004779619674	35404.004779619674	35404.004779619674	35404.004779619674	35404.004779619674	35404.004779619674	35404.004779619674	35404.004779619674	35404.004779619674	35404.004779619674	35404.004779619674	35404.004779619674	35404.004779619674	35404.004779619674	35404.004779619674	35404.004779619674	35404.004779619674	35404.004779619674	35404.004779619674	35404.004779619674	35404.004779619674	35404.004779619674	35404.004779619674	35404.004779619674	35404.004779619674	35404.004779619674
35404.004779619674	35404.004779619674	35404.004779619674	35404.004779619674	35404.004779619674	35404.004779619674	35404.004779619674	35404.004779619674	35404.004779619674	35404.004779619674	35404.004779619674	35404.004779619674	35404.004779619674	35404.004779619674	35404.004779619674	35404.004779619674	35404.004779619674	35404.004779619674	35404.004779619674	35404.004779619674	35404.004779619674	35404.004779619674	35404.004779619674	35404.004779619674	35404.004779619674	35404.004779619674	35404.004779619674	35404.004779619674	35404.004779619674	35404.004779619674
35404.004779619674	35404.004779619674	35404.004779619674	35404.004779619674	35404.004779619674	35404.004779619674	35404.004779619674	35404.004779619674	35404.004779619674	35404.004779619674	35404.004779619674	35404.004779619674	35404.004779619674	35404.004779619674	35404.004779619674	35404.004779619674	35404.004779619674	35404.004779619674	35404.004779619674	35404.004779619674	35404.004779619674	35404.004779619674	35404.004779619674	35404.004779619674	35404.004779619674	35404.004779619674	35404.004779619674	35404.004779619674	35404.004779619674	35404.004779619674
35404.004779619674	35404.004779619674	35404.004779619674	35404.004779619674	35404.004779619674	35404.004779619674	35404.004779619674	35404.004779619674	35404.004779619674	35404.004779619674	35404.004779619674	35404.004779619674	35404.004779619674	35404.004779619674	35404.004779619674	35404.004779619674	35404.004779619674	35404.004779619674	35404.004779619674	35404.004779619674	35404.004779619674	35404.004779619674	35404.004779619674	35404.004779619674	35404.004779619674	35404.004779619674	35404.004779619674	35404.004779619674	35404.004779619674	35404.004779619674
35404.004779619674	35404.004779619674	35404.004779619674	35404.004779619674	35404.004779619674	35404.004779619674	35404.004779619674	35404.004779619674	35404.004779619674	35404.004779619674	35404.004779619674	35404.004779619674	35404.004779619674	35404.004779619674	35404.004779619674	35404.004779619674	35404.004779619674	35404.004779619674	35404.004779619674	35404.004779619674	35404.004779619674	35404.004779619674	35404.004779619674	35404.004779619674	35404.004779619674	35404.004779619674	35404.004779619674	35404.004779619674	35404.004779619674	35404.004779619674
35404.004779619674	35404.004779619674	35404.004779619674	35404.004779619674	35404.004779619674	35404.004779619674	35404.004779619674	35404.004779619674	35404.004779619674	35404.004779619674	35404.004779619674	35404.004779619674	35404.004779619674	35404.004779619674	35404.004779619674	35404.004779619674	35404.004779619674	35404.004779619674	35404.004779619674	35404.004779619674	35404.004779619674	35404.004779619674	35404.004779619674	35404.004779619674	35404.004779619674	35404.004779619674	35404.004779619674	35404.004779619674	35404.004779619674	35404.004779619674
35404.004779619674	35404.004779619674	35404.004779619674	35404.004779619674	35404.004779619674	35404.004779619674	35404.004779619674	35404.004779619674	35404.004779619674	35404.004779619674	35404.004779619674	35404.004779619674	35404.004779619674	35404.004779619674	35404.004779619674	35404.004779619674	35404.004779619674	35404.004779619674	35404.004779619674	35404.004779619674	35404.004779619674	35404.004779619674	35404.004779619674	35404.004779619674	35404.004779619674	35404.004779619674	35404.004779619674	35404.004779619674	35404.004779619674	35404.004779619674
35404.004779619674	35404.004779619674	35404.004779619674	35404.004779619674	35404.004779619674	35404.004779619674	35404.004779619674	35404.004779619674	35404.004779619674	35404.004779619674	35404.004779619674	35404.004779619674	35404.004779619674	35404.004779619674	35404.004779619674	35404.004779619674	35404.004779619674	35404.004779619674	35404.004779619674	35404.004779619674	35404.004779619674	35404.004779619674	35404.004779619674	35404.004779619674	35404.004779619674	35404.004779619674	35404.004779619674	35404.004779619674	35404.004779619674	35404.004779619674
35404.004779619674	35404.004779619674	35404.004779619674	35404.004779619674	35404.004779619674	35404.004779619674	35404.004779619674	35404.004779619674	35404.004779619674	35404.004779619674	35404.004779619674	35404.004779619674	35404.004779619674	35404.004779619674	35404.004779619674	35404.004779619674	35404.004779619674	35404.004779619674	35404.004779619674	35404.004779619674	35404.004779619674	35404.004779619674	35404.004779619674	35404.004779619674	35404.004779619674	35404.004779619674	35404.004779619674	35404.004779619674	35404.004779619674	35404.004779619674
35404.004779619674	35404.004779619674	35404.004779619674	35404.004779619674	35404.004779619674	35404.004779619674	35404.004779619674	35404.004779619674	35404.004779619674	35404.004779619674	35404.004779619674	35404.004779619674	35404.004779619674	35404.004779619674	35404.004779619674	35404.004779619674	35404.004779619674	35404.004779619674	35404.004779619674	35404.004779619674	35404.004779619674	35404.004779619674	35404.004779619674	35404.004779619674	35404.004779619674	35404.004779619674	35404.004779619674	35404.004779619674	35404.004779619674	35404.004779619674
35404.004779619674	35404.004779619674	35404.004779619674	35404.004779619674	35404.004779619674	35404.004779619674	35404.004779619674	35404.004779619674	35404.004779619674	35404.004779619674	35404.004779619674	35404.004779619674	35404.004779619674	35404.004779619674	35404.004779619674	35404.004779619674	35404.004779619674	35404.004779619674	35404.004779619674	35404.004779619674	35404.004779619674	35404.004779619674	35404.004779619674	35404.004779619674	35404.004779619674	35404.004779619674	35404.004779619674	35404.004779619674	35404.004779619674	35404.004779619674
35404.004779619674	35404.004779619674	35404.004779619674	35404.004779619674	35404.004779619674	35404.004779619674	35404.004779619674	35404.004779619674	35404.004779619674	35404.004779619674	35404.004779619674	35404.004779619674	35404.004779619674	35404.004779619674	35404.004779619674	35404.004779619674	35404.004779619674	35404.004779619674	35404.004779619674	35404.004779619674	35404.004779619674	35404.004779619674	35404.004779619674	35404.004779619674	35404.004779619674	35404.004779619674	35404.004779619674	35404.004779619674	35404.004779619674	35404.004779619674
35404.004779619674	35404.004779619674	35404.004779619674	35404.004779619674	35404.004779619674	35404.004779619674	35404.004779619674	35404.004779619674	35404.004779619674	35404.004779619674	35404.004779619674	35404.004779619674	35404.004779619674	35404.004779619674	35404.004779619674	35404.004779619674	35404.004779619674	35404.004779619674	35404.004779619674	35404.004779619674	35404.004779619674	35404.004779619674	35404.004779619674	35404.004779619674	35404.004779619674	35404.004779619674	35404.004779619674	35404.004779619674	35404.004779619674	35404.004779619674
35404.004779619674	35404.004779619674	35404.004779619674	35404.004779619674	35404.004779619674	35404.004779619674	35404.004779619674	35404.004779619674	35404.004779619674	35404.004779619674	35404.004779619674	35404.004779619674	35404.004779619674	35404.004779619674	35404.004779619674	35404.004779619674	35404.004779619674	35404.004779619674	35404.004779619674	35404.004779619674	35404.004779619674	35404.004779619674	35404.004779619674	35404.004779619674	35404.004779619674	35404.004779619674	35404.004779619674	35404.004779619674	35404.004779619674	35404.004779619674
35404.004779619674	35404.004779619674	35404.004779619674	35404.004779619674	35404.004779619674	35404.004779619674	35404.004779619674	35404.004779619674	35404.004779619674	35404.004779619674	35404.004779619674	35404.004779619674	35404.004779619674	35404.004779619674	35404.004779619674	35404.004779619674	35404.004779619674	35404.004779619674	35404.004779619674	35404.004779619674	35404.004779619674	35404.004779619674	35404.004779619674	35404.004779619674	35404.004779619674	35404.004779619674	35404.004779619674	35404.004779619674	35404.004779619674	35404.004779619674
35404.004779619674	35404.004779619674	35404.004779619674	35404.004779619674	35404.004779619674	35404.004779619674	35404.004779619674	35404.004779619674	35404.004779619674	35404.004779619674	35404.004779619674	35404.004779619674	35404.004779619674	35404.004779619674	35404.004779619674	35404.004779619674	35404.004779619674	35404.004779619674	35404.004779619674	35404.004779619674	35404.004779619674	35404.004779619674	35404.004779619674	35404.004779619674	35404.004779619674	35404.004779619674	35404.004779619674	35404.004779619674	35404.004779619674	35404.004779619674
35404.004779619674	35404.004779619674	35404.004779619674	35404.004779619674	35404.004779619674	35404.004779619674	35404.004779619674	35404.004779619674	35404.004779619674	35404.004779619674	35404.004779619674	35404.004779619674	35404.004779619674	35404.004779619674	35404.004779619674	35404.004779619674	35404.004779619674	35404.004779619674	35404.004779619674	35404.004779619674	35404.004779619674	35404.004779619674	35404.004779619674	35404.004779619674	35404.004779619674	35404.004779619674	35404.004779619674	35404.004779619674	35404.004779619674	35404.004779619674
35404.004779619674	35404.004779619674	35404.004779619674	35404.004779619674	35404.004779619674	35404.004779619674	35404.004779619674	35404.004779619674	35404.004779619674	35404.004779619674	35404.004779619674	35404.004779619674	35404.004779619674	35404.004779619674	35404.004779619674	35404.004779619674	35404.004779619674	35404.004779619674	35404.004779619674	35404.004779619674	35404.004779619674	35404.004779619674	35404.004779619674	35404.004779619674	35404.004779619674	35404.004779619674	35404.004779619674	35404.004779619674	35404.004779619674	35404.004779619674
35404.004779619674	35404.004779619674	35404.004779619674	35404.004779619674	35404.004779619674	35404.004779619674	35404.004779619674	35404.004779619674	35404.004779619674	35404.004779619674	35404.004779619674	35404.004779619674	35404.004779619674	35404.004779619674	35404.004779619674	35404.004779619674	35404.004779619674	35404.004779619674	35404.004779619674	35404.004779619674	35404.004779619674	35404.004779619674	35404.004779619674	35404.004779619674	35404.004779619674	35404.004779619674	35404.004779619674	35404.004779619674	35404.004779619674	35404.004779619674
35404.004779619674	35404.004779619674	35404.004779619674	35404.004779619674	35404.004779619674	35404.004779619674	35404.004779619674	35404.004779619674	35404.004779619674	35404.004779619674	35404.004779619674	35404.004779619674	35404.004779619674	35404.004779619674	35404.004779619674	35404.004779619674	35404.004779619674	35404.004779619674	35404.004779619674	35404.004779619674	35404.004779619674	35404.004779619674	35404.004779619674	35404.004779619674	35404.004779619674	35404.004779619674	35404.004779619674	35404.004779619674	35404.004779619674	35404.004779619674
35404.004779619674	35404.004779619674	35404.004779619674	35404.004779619674	35404.004779619674	35404.004779619674	35404.004779619674	35404.004779619674	35404.004779619674	35404.004779619674	35404.004779619674	35404.004779619674	35404.004779619674	35404.004779619674	35404.004779619674	35404.004779619674	35404.004779619674	35404.004779619674	35404.004779619674	35404.004779619674	35404.004779619674	35404.004779619674	35404.004779619674	35404.004779619674	35404.004779619674	35404.004779619674	35404.004779619674	35404.004779619674	35404.004779619674	35404.004779619674
35404.004779619674	35404.004779619674	35404.004779619674	35404.004779619674	35404.004779619674	35404.004779619674	35404.004779619674	35404.004779619674	35404.004779619674	35404.004779619674	35404.004779619674	35404.004779619674	35404.004779619674	35404.004779619674	35404.004779619674	35404.004779619674	35404.004779619674	35404.004779619674	35404.004779619674	35404.004779619674	35404.004779619674	35404.004779619674	35404.004779619674	35404.004779619674	35404.004779619674	35404.004779619674	35404.004779619674	35404.004779619674	35404.004779619674	35404.004779619674
34844.828114228076	34844.828114228076	34844.828114228076	34844.828114228076	34844.828114228076	34844.828114228076	34844.828114228076	34844.828114228076	34844.828114228076	34844.828114228076	34844.828114228076	34844.828114228076	34844.828114228076	34844.828114228076	34844.828114228076	34844.828114228076	34844.828114228076	34844.828114228076	34844.828114228076	34844.828114228076	34844.828114228076	34844.828114228076	34844.828114228076	34844.828114228076	34844.828114228076	34844.828114228076	34844.828114228076	34844.828114228076	34844.828114228076	34844.828114228076
34844.828114228076	34844.828114228076	34844.828114228076	34844.828114228076	34844.828114228076	34844.828114228076	34844.828114228076	34844.828114228076	34844.828114228076	34844.828114228076	34844.828114228076	34844.828114228076	34844.828114228076	34844.828114228076	34844.828114228076	34844.828114228076	34844.828114228076	34844.828114228076	34844.828114228076	34844.828114228076	34844.828114228076	34844.828114228076	34844.828114228076	34844.828114228076	34844.828114228076	34844.828114228076	34844.828114228076	34844.828114228076	34844.828114228076	34844.828114228076
34844.828114228076	34844.828114228076	34844.828114228076	34844.828114228076	34844.828114228076	34844.828114228076	34844.828114228076	34844.828114228076	34844.828114228076	34844.828114228076	34844.828114228076	34844.828114228076	34844.828114228076	34844.828114228076	34844.828114228076	34844.828114228076	34844.828114228076	34844.828114228076	34844.828114228076	34844.828114228076	34844.828114228076	34844.828114228076	34844.828114228076	34844.828114228076	34844.828114228076	34844.828114228076	34844.828114228076	34844.828114228076	34844.828114228076	34844.828114228076
34844.828114228076	34844.828114228076	34844.828114228076	34844.828114228076	34844.828114228076	34844.828114228076	34844.828114228076	34844.828114228076	34844.828114228076	34844.828114228076	34844.828114228076	34844.828114228076	34844.828114228076	34844.828114228076	34844.828114228076	34844.828114228076	34844.828114228076	34844.828114228076	34844.828114228076	34844.828114228076	34844.828114228076	34844.828114228076	34844.828114228076	34844.828114228076	34844.828114228076	34844.828114228076	34844.828114228076	34844.828114228076	34844.828114228076	34844.828114228076
34844.828114228076	34844.828114228076	34844.828114228076	34844.828114228076	34844.828114228076	34844.828114228076	34844.828114228076	34844.828114228076	34844.828114228076	34844.828114228076	34844.828114228076	34844.828114228076	34844.828114228076	34844.828114228076	34844.828114228076	34844.828114228076	34844.828114228076	34844.828114228076	34844.828114228076	34844.828114228076	34844.828114228076	34844.828114228076	34844.828114228076	34844.828114228076	34844.828114228076	34844.828114228076	34844.828114228076	34844.828114228076	34844.828114228076	34844.828114228076
34844.828114228076	34844.828114228076	34844.828114228076	34844.828114228076	34844.828114228076	34844.828114228076	34844.828114228076	34844.828114228076	34844.828114228076	34844.828114228076	34844.828114228076	34844.828114228076	34844.828114228076	34844.828114228076	34844.828114228076	34844.828114228076	34844.828114228076	34844.828114228076	34844.828114228076	34844.828114228076	34844.828114228076	34844.828114228076	34844.828114228076	34844.828114228076	34844.828114228076	34844.828114228076	34844.828114228076	34844.828114228076	34844.828114228076	34844.828114228076
34844.828114228076	34844.828114228076	34844.828114228076	34844.828114228076	34844.828114228076	34844.828114228076	34844.828114228076	34844.828114228076	34844.828114228076	34844.828114228076	34844.828114228076	34844.828114228076	34844.828114228076	34844.828114228076	34844.828114228076	34844.828114228076	34844.828114228076	34844.828114228076	34844.828114228076	34844.828114228076	34844.828114228076	34844.828114228076	34844.828114228076	34844.828114228076	34844.828114228076	34844.828114228076	34844.828114228076	34844.828114228076	34844.828114228076	34844.828114228076
34843.23691352034	34843.23691352034	34843.23691352034	34843.23691352034	34843.23691352034	34843.23691352034	34843.23691352034	34843.23691352034	34843.23691352034	34843.23691352034	34843.23691352034	34843.23691352034	34843.23691352034	34843.23691352034	34843.23691352034	34843.23691352034	34843.23691352034	34843.23691352034	34843.23691352034	34843.23691352034	34843.23691352034	34843.23691352034	34843.23691352034	34843.23691352034	34843.23691352034	34843.23691352034	34843.23691352034	34843.23691352034	34843.23691352034	34843.23691352034
34843.23691352034	34843.23691352034	34843.23691352034	34843.23691352034	34843.23691352034	34843.23691352034	34843.23691352034	34843.23691352034	34843.23691352034	34843.23691352034	34843.23691352034	34843.23691352034	34843.23691352034	34843.23691352034	34843.23691352034	34843.23691352034	34843.23691352034	34843.23691352034	34843.23691352034	34843.23691352034	34843.23691352034	34843.23691352034	34843.23691352034	34843.23691352034	34843.23691352034	34843.23691352034	34843.23691352034	34843.23691352034	34843.23691352034	34843.23691352034
34408.26994471627	34408.26994471627	34408.26994471627	34408.26994471627	34408.26994471627	34408.26994471627	34408.26994471627	34408.26994471627	34408.26994471627	34408.26994471627	34408.26994471627	34408.26994471627	34408.26994471627	34408.26994471627	34408.26994471627	34408.26994471627	34408.26994471627	34408.26994471627	34408.26994471627	34408.26994471627	34408.26994471627	34408.26994471627	34408.26994471627	34408.26994471627	34408.26994471627	34408.26994471627	34408.26994471627	34408.26994471627	34408.26994471627	34408.26994471627
34254.69801138961	34254.69801138961	34254.69801138961	34254.69801138961	34254.69801138961	34254.69801138961	34254.69801138961	34254.69801138961	34254.69801138961	34254.69801138961	34254.69801138961	34254.69801138961	34254.69801138961	34254.69801138961	34254.69801138961	34254.69801138961	34254.69801138961	34254.69801138961	34254.69801138961	34254.69801138961	34254.69801138961	34254.69801138961	34254.69801138961	34254.69801138961	34254.69801138961	34254.69801138961	34254.69801138961	34254.69801138961	34254.69801138961	34254.69801138961
34008.80869789078	34008.80869789078	34008.80869789078	34008.80869789078	34008.80869789078	34008.80869789078	34008.80869789078	34008.80869789078	34008.80869789078	34008.80869789078	34008.80869789078	34008.80869789078	34008.80869789078	34008.80869789078	34008.80869789078	34008.80869789078	34008.80869789078	34008.80869789078	34008.80869789078	34008.80869789078	34008.80869789078	34008.80869789078	34008.80869789078	34008.80869789078	34008.80869789078	34008.80869789078	34008.80869789078	34008.80869789078	34008.80869789078	34008.80869789078
34008.80869789078	34008.80869789078	34008.80869789078	34008.80869789078	34008.80869789078	34008.80869789078	34008.80869789078	34008.80869789078	34008.80869789078	34008.80869789078	34008.80869789078	34008.80869789078	34008.80869789078	34008.80869789078	34008.80869789078	34008.80869789078	34008.80869789078	34008.80869789078	34008.80869789078	34008.80869789078	34008.80869789078	34008.80869789078	34008.80869789078	34008.80869789078	34008.80869789078	34008.80869789078	34008.80869789078	34008.80869789078	34008.80869789078	34008.80869789078
34008.80869789078	34008.80869789078	34008.80869789078	34008.80869789078	34008.80869789078	34008.80869789078	34008.80869789078	34008.80869789078	34008.80869789078	34008.80869789078	34008.80869789078	34008.80869789078	34008.80869789078	34008.80869789078	34008.80869789078	34008.80869789078	34008.80869789078	34008.80869789078	34008.80869789078	34008.80869789078	34008.80869789078	34008.80869789078	34008.80869789078	34008.80869789078	34008.80869789078	34008.80869789078	34008.80869789078	34008.80869789078	34008.80869789078	34008.80869789078
34008.80869789078	34008.80869789078	34008.80869789078	34008.80869789078	34008.80869789078	34008.80869789078	34008.80869789078	34008.80869789078	34008.80869789078	34008.80869789078	34008.80869789078	34008.80869789078	34008.80869789078	34008.80869789078	34008.80869789078	34008.80869789078	34008.80869789078	34008.80869789078	34008.80869789078	34008.80869789078	34008.80869789078	34008.80869789078	34008.80869789078	34008.80869789078	34008.80869789078	34008.80869789078	34008.80869789078	34008.80869789078	34008.80869789078	34008.80869789078
34008.80869789078	34008.80869789078	34008.80869789078	34008.80869789078	34008.80869789078	34008.80869789078	34008.80869789078	34008.80869789078	34008.80869789078	34008.80869789078	34008.80869789078	34008.80869789078	34008.80869789078	34008.80869789078	34008.80869789078	34008.80869789078	34008.80869789078	34008.80869789078	34008.80869789078	34008.80869789078	34008.80869789078	34008.80869789078	34008.80869789078	34008.80869789078	34008.80869789078	34008.80869789078	34008.80869789078	34008.80869789078	34008.80869789078	34008.80869789078
34008.80869789078	34008.80869789078	34008.80869789078	34008.80869789078	34008.80869789078	34008.80869789078	34008.80869789078	34008.80869789078	34008.80869789078	34008.80869789078	34008.80869789078	34008.80869789078	34008.80869789078	34008.80869789078	34008.80869789078	34008.80869789078	34008.80869789078	34008.80869789078	34008.80869789078	34008.80869789078	34008.80869789078	34008.80869789078	34008.80869789078	34008.80869789078	34008.80869789078	34008.80869789078	34008.80869789078	34008.80869789078	34008.80869789078	34008.80869789078
34008.80869789078	34008.80869789078	34008.80869789078	34008.80869789078	34008.80869789078	34008.80869789078	34008.80869789078	34008.80869789078	34008.80869789078	34008.80869789078	34008.80869789078	34008.80869789078	34008.80869789078	34008.80869789078	34008.80869789078	34008.80869789078	34008.80869789078	34008.80869789078	34008.80869789078	34008.80869789078	34008.80869789078	34008.80869789078	34008.80869789078	34008.80869789078	34008.80869789078	34008.80869789078	34008.80869789078	34008.80869789078	34008.80869789078	34008.80869789078
34008.80869789078	34008.80869789078	34008.80869789078	34008.80869789078	34008.80869789078	34008.80869789078	34008.80869789078	34008.80869789078	34008.80869789078	34008.80869789078	34008.80869789078	34008.80869789078	34008.80869789078	34008.80869789078	34008.80869789078	34008.80869789078	34008.80869789078	34008.80869789078	34008.80869789078	34008.80869789078	34008.80869789078	34008.80869789078	34008.80869789078	34008.80869789078	34008.80869789078	34008.80869789078	34008.80869789078	34008.80869789078	34008.80869789078	34008.80869789078
34008.80869789078	34008.80869789078	34008.80869789078	34008.80869789078	34008.80869789078	34008.80869789078	34008.80869789078	34008.80869789078	34008.80869789078	34008.80869789078	34008.80869789078	34008.80869789078	34008.80869789078	34008.80869789078	34008.80869789078	34008.80869789078	34008.80869789078	34008.80869789078	34008.80869789078	34008.80869789078	34008.80869789078	34008.80869789078	34008.80869789078	34008.80869789078	34008.80869789078	34008.80869789078	34008.80869789078	34008.80869789078	34008.80869789078	34008.80869789078
34008.80869789078	34008.80869789078	34008.80869789078	34008.80869789078	34008.80869789078	34008.80869789078	34008.80869789078	34008.80869789078	34008.80869789078	34008.80869789078	34008.80869789078	34008.80869789078	34008.80869789078	34008.80869789078	34008.80869789078	34008.80869789078	34008.80869789078	34008.80869789078	34008.80869789078	34008.80869789078	34008.80869789078	34008.80869789078	34008.80869789078	34008.80869789078	34008.80869789078	34008.80869789078	34008.80869789078	34008.80869789078	34008.80869789078	34008.80869789078
34008.80869789078	34008.80869789078	34008.80869789078	34008.80869789078	34008.80869789078	34008.80869789078	34008.80869789078	34008.80869789078	34008.80869789078	34008.80869789078	34008.80869789078	34008.80869789078	34008.80869789078	34008.80869789078	34008.80869789078	34008.80869789078	34008.80869789078	34008.80869789078	34008.80869789078	34008.80869789078	34008.80869789078	34008.80869789078	34008.80869789078	34008.80869789078	34008.80869789078	34008.80869789078	34008.80869789078	34008.80869789078	34008.80869789078	34008.80869789078
34008.80869789078	34008.80869789078	34008.80869789078	34008.80869789078	34008.80869789078	34008.80869789078	34008.80869789078	34008.80869789078	34008.80869789078	34008.80869789078	34008.80869789078	34008.80869789078	34008.80869789078	34008.80869789078	34008.80869789078	34008.80869789078	34008.80869789078	34008.80869789078	34008.80869789078	34008.80869789078	34008.80869789078	34008.80869789078	34008.80869789078	34008.80869789078	34008.80869789078	34008.80869789078	34008.80869789078	34008.80869789078	34008.80869789078	34008.80869789078
34008.80869789078	34008.80869789078	34008.80869789078	34008.80869789078	34008.80869789078	34008.80869789078	34008.80869789078	34008.80869789078	34008.80869789078	34008.80869789078	34008.80869789078	34008.80869789078	34008.80869789078	34008.80869789078	34008.80869789078	34008.80869789078	34008.80869789078	34008.80869789078	34008.80869789078	34008.80869789078	34008.80869789078	34008.80869789078	34008.80869789078	34008.80869789078	34008.80869789078	34008.80869789078	34008.80869789078	34008.80869789078	34008.80869789078	34008.80869789078
33394.428779567665	33394.428779567665	33394.428779567665	33394.428779567665	33394.428779567665	33394.428779567665	33394.428779567665	33394.428779567665	33394.428779567665	33394.428779567665	33394.428779567665	33394.428779567665	33394.428779567665	33394.428779567665	33394.428779567665	33394.428779567665	33394.428779567665	33394.428779567665	33394.428779567665	33394.428779567665	33394.428779567665	33394.428779567665	33394.428779567665	33394.428779567665	33394.428779567665	33394.428779567665	33394.428779567665	33394.428779567665	33394.428779567665	33394.428779567665
33394.428779567665	33394.428779567665	33394.428779567665	33394.428779567665	33394.428779567665	33394.428779567665	33394.428779567665	33394.428779567665	33394.428779567665	33394.428779567665	33394.428779567665	33394.428779567665	33394.428779567665	33394.428779567665	33394.428779567665	33394.428779567665	33394.428779567665	33394.428779567665	33394.428779567665	33394.428779567665	33394.428779567665	33394.428779567665	33394.428779567665	33394.428779567665	33394.428779567665	33394.428779567665	33394.428779567665	33394.428779567665	33394.428779567665	33394.428779567665
33341.85326379092	33341.85326379092	33341.85326379092	33341.85326379092	33341.85326379092	33341.85326379092	33341.85326379092	33341.85326379092	33341.85326379092	33341.85326379092	33341.85326379092	33341.85326379092	33341.85326379092	33341.85326379092	33341.85326379092	33341.85326379092	33341.85326379092	33341.85326379092	33341.85326379092	33341.85326379092	33341.85326379092	33341.85326379092	33341.85326379092	33341.85326379092	33341.85326379092	33341.85326379092	33341.85326379092	33341.85326379092	33341.85326379092	33341.85326379092
32987.04066478858	32987.04066478858	32987.04066478858	32987.04066478858	32987.04066478858	32987.04066478858	32987.04066478858	32987.04066478858	32987.04066478858	32987.04066478858	32987.04066478858	32987.04066478858	32987.04066478858	32987.04066478858	32987.04066478858	32987.04066478858	32987.04066478858	32987.04066478858	32987.04066478858	32987.04066478858	32987.04066478858	32987.04066478858	32987.04066478858	32987.04066478858	32987.04066478858	32987.04066478858	32987.04066478858	32987.04066478858	32987.04066478858	32987.04066478858
31838.51458324821	31838.51458324821	31838.51458324821	31838.51458324821	31838.51458324821	31838.51458324821	31838.51458324821	31838.51458324821	31838.51458324821	31838.51458324821	31838.51458324821	31838.51458324821	31838.51458324821	31838.51458324821	31838.51458324821	31838.51458324821	31838.51458324821	31838.51458324821	31838.51458324821	31838.51458324821	31838.51458324821	31838.51458324821	31838.51458324821	31838.51458324821	31838.51458324821	31838.51458324821	31838.51458324821	31838.51458324821	31838.51458324821	31838.51458324821
31838.51458324821	31838.51458324821	31838.51458324821	31838.51458324821	31838.51458324821	31838.51458324821	31838.51458324821	31838.51458324821	31838.51458324821	31838.51458324821	31838.51458324821	31838.51458324821	31838.51458324821	31838.51458324821	31838.51458324821	31838.51458324821	31838.51458324821	31838.51458324821	31838.51458324821	31838.51458324821	31838.51458324821	31838.51458324821	31838.51458324821	31838.51458324821	31838.51458324821	31838.51458324821	31838.51458324821	31838.51458324821	31838.51458324821	31838.51458324821
31838.51458324821	31838.51458324821	31838.51458324821	31838.51458324821	31838.51458324821	31838.51458324821	31838.51458324821	31838.51458324821	31838.51458324821	31838.51458324821	31838.51458324821	31838.51458324821	31838.51458324821	31838.51458324821	31838.51458324821	31838.51458324821	31838.51458324821	31838.51458324821	31838.51458324821	31838.51458324821	31838.51458324821	31838.51458324821	31838.51458324821	31838.51458324821	31838.51458324821	31838.51458324821	31838.51458324821	31838.51458324821	31838.51458324821	31838.51458324821
31838.51458324821	31838.51458324821	31838.51458324821	31838.51458324821	31838.51458324821	31838.51458324821	31838.51458324821	31838.51458324821	31838.51458324821	31838.51458324821	31838.51458324821	31838.51458324821	31838.51458324821	31838.51458324821	31838.51458324821	31838.51458324821	31838.51458324821	31838.51458324821	31838.51458324821	31838.51458324821	31838.51458324821	31838.51458324821	31838.51458324821	31838.51458324821	31838.51458324821	31838.51458324821	31838.51458324821	31838.51458324821	31838.51458324821	31838.51458324821
31517.589476024583	31517.589476024583	31517.589476024583	31517.589476024583	31517.589476024583	31517.589476024583	31517.589476024583	31517.589476024583	31517.589476024583	31517.589476024583	31517.589476024583	31517.589476024583	31517.589476024583	31517.589476024583	31517.589476024583	31517.589476024583	31517.589476024583	31517.589476024583	31517.589476024583	31517.589476024583	31517.589476024583	31517.589476024583	31517.589476024583	31517.589476024583	31517.589476024583	31517.589476024583	31517.589476024583	31517.589476024583	31517.589476024583	31517.589476024583
31455.680823674127	31455.680823674127	31455.680823674127	31455.680823674127	31455.680823674127	31455.680823674127	31455.680823674127	31455.680823674127	31455.680823674127	31455.680823674127	31455.680823674127	31455.680823674127	31455.680823674127	31455.680823674127	31455.680823674127	31455.680823674127	31455.680823674127	31455.680823674127	31455.680823674127	31455.680823674127	31455.680823674127	31455.680823674127	31455.680823674127	31455.680823674127	31455.680823674127	31455.680823674127	31455.680823674127	31455.680823674127	31455.680823674127	31455.680823674127
31455.680823674127	31455.680823674127	31455.680823674127	31455.680823674127	31455.680823674127	31455.680823674127	31455.680823674127	31455.680823674127	31455.680823674127	31455.680823674127	31455.680823674127	31455.680823674127	31455.680823674127	31455.680823674127	31455.680823674127	31455.680823674127	31455.680823674127	31455.680823674127	31455.680823674127	31455.680823674127	31455.680823674127	31455.680823674127	31455.680823674127	31455.680823674127	31455.680823674127	31455.680823674127	31455.680823674127	31455.680823674127	31455.680823674127	31455.680823674127
31455.680823674127	31455.680823674127	31455.680823674127	31455.680823674127	31455.680823674127	31455.680823674127	31455.680823674127	31455.680823674127	31455.680823674127	31455.680823674127	31455.680823674127	31455.680823674127	31455.680823674127	31455.680823674127	31455.680823674127	31455.680823674127	31455.680823674127	31455.680823674127	31455.680823674127	31455.680823674127	31455.680823674127	31455.680823674127	31455.680823674127	31455.680823674127	31455.680823674127	31455.680823674127	31455.680823674127	31455.680823674127	31455.680823674127	31455.680823674127
31455.680823674127	31455.680823674127	31455.680823674127	31455.680823674127	31455.680823674127	31455.680823674127	31455.680823674127	31455.680823674127	31455.680823674127	31455.680823674127	31455.680823674127	31455.680823674127	31455.680823674127	31455.680823674127	31455.680823674127	31455.680823674127	31455.680823674127	31455.680823674127	31455.680823674127	31455.680823674127	31455.680823674127	31455.680823674127	31455.680823674127	31455.680823674127	31455.680823674127	31455.680823674127	31455.680823674127	31455.680823674127	31455.680823674127	31455.680823674127
31455.680823674127	31455.680823674127	31455.680823674127	31455.680823674127	31455.680823674127	31455.680823674127	31455.680823674127	31455.680823674127	31455.680823674127	31455.680823674127	31455.680823674127	31455.680823674127	31455.680823674127	31455.680823674127	31455.680823674127	31455.680823674127	31455.680823674127	31455.680823674127	31455.680823674127	31455.680823674127	31455.680823674127	31455.680823674127	31455.680823674127	31455.680823674127	31455.680823674127	31455.680823674127	31455.680823674127	31455.680823674127	31455.680823674127	31455.680823674127
30963.259014814677	30963.259014814677	30963.259014814677	30963.259014814677	30963.259014814677	30963.259014814677	30963.259014814677	30963.259014814677	30963.259014814677	30963.259014814677	30963.259014814677	30963.259014814677	30963.259014814677	30963.259014814677	30963.259014814677	30963.259014814677	30963.259014814677	30963.259014814677	30963.259014814677	30963.259014814677	30963.259014814677	30963.259014814677	30963.259014814677	30963.259014814677	30963.259014814677	30963.259014814677	30963.259014814677	30963.259014814677	30963.259014814677	30963.259014814677
30963.259014814677	30963.259014814677	30963.259014814677	30963.259014814677	30963.259014814677	30963.259014814677	30963.259014814677	30963.259014814677	30963.259014814677	30963.259014814677	30963.259014814677	30963.259014814677	30963.259014814677	30963.259014814677	30963.259014814677	30963.259014814677	30963.259014814677	30963.259014814677	30963.259014814677	30963.259014814677	30963.259014814677	30963.259014814677	30963.259014814677	30963.259014814677	30963.259014814677	30963.259014814677	30963.259014814677	30963.259014814677	30963.259014814677	30963.259014814677
30512.239050864595	30512.239050864595	30512.239050864595	30512.239050864595	30512.239050864595	30512.239050864595	30512.239050864595	30512.239050864595	30512.239050864595	30512.239050864595	30512.239050864595	30512.239050864595	30512.239050864595	30512.239050864595	30512.239050864595	30512.239050864595	30512.239050864595	30512.239050864595	30512.239050864595	30512.239050864595	30512.239050864595	30512.239050864595	30512.239050864595	30512.239050864595	30512.239050864595	30512.239050864595	30512.239050864595	30512.239050864595	30512.239050864595	30512.239050864595
30001.5479115514	30001.5479115514	30001.5479115514	30001.5479115514	30001.5479115514	30001.5479115514	30001.5479115514	30001.5479115514	30001.5479115514	30001.5479115514	30001.5479115514	30001.5479115514	30001.5479115514	30001.5479115514	30001.5479115514	30001.5479115514	30001.5479115514	30001.5479115514	30001.5479115514	30001.5479115514	30001.5479115514	30001.5479115514	30001.5479115514	30001.5479115514	30001.5479115514	30001.5479115514	30001.5479115514	30001.5479115514	30001.5479115514	30001.5479115514
30001.5479115514	30001.5479115514	30001.5479115514	30001.5479115514	30001.5479115514	30001.5479115514	30001.5479115514	30001.5479115514	30001.5479115514	30001.5479115514	30001.5479115514	30001.5479115514	30001.5479115514	30001.5479115514	30001.5479115514	30001.5479115514	30001.5479115514	30001.5479115514	30001.5479115514	30001.5479115514	30001.5479115514	30001.5479115514	30001.5479115514	30001.5479115514	30001.5479115514	30001.5479115514	30001.5479115514	30001.5479115514	30001.5479115514	30001.5479115514
30001.5479115514	30001.5479115514	30001.5479115514	30001.5479115514	30001.5479115514	30001.5479115514	30001.5479115514	30001.5479115514	30001.5479115514	30001.5479115514	30001.5479115514	30001.5479115514	30001.5479115514	30001.5479115514	30001.5479115514	30001.5479115514	30001.5479115514	30001.5479115514	30001.5479115514	30001.5479115514	30001.5479115514	30001.5479115514	30001.5479115514	30001.5479115514	30001.5479115514	30001.5479115514	30001.5479115514	30001.5479115514	30001.5479115514	30001.5479115514
28723.693586167894	28723.693586167894	28723.693586167894	28723.693586167894	28723.693586167894	28723.693586167894	28723.693586167894	28723.693586167894	28723.693586167894	28723.693586167894	28723.693586167894	28723.693586167894	28723.693586167894	28723.693586167894	28723.693586167894	28723.693586167894	28723.693586167894	28723.693586167894	28723.693586167894	28723.693586167894	28723.693586167894	28723.693586167894	28723.693586167894	28723.693586167894	28723.693586167894	28723.693586167894	28723.693586167894	28723.693586167894	28723.693586167894	28723.693586167894
28723.693586167894	28723.693586167894	28723.693586167894	28723.693586167894	28723.693586167894	28723.693586167894	28723.693586167894	28723.693586167894	28723.693586167894	28723.693586167894	28723.693586167894	28723.693586167894	28723.693586167894	28723.693586167894	28723.693586167894	28723.693586167894	28723.693586167894	28723.693586167894	28723.693586167894	28723.693586167894	28723.693586167894	28723.693586167894	28723.693586167894	28723.693586167894	28723.693586167894	28723.693586167894	28723.693586167894	28723.693586167894	28723.693586167894	28723.693586167894
28723.693586167894	28723.693586167894	28723.693586167894	28723.693586167894	28723.693586167894	28723.693586167894	28723.693586167894	28723.693586167894	28723.693586167894	28723.693586167894	28723.693586167894	28723.693586167894	28723.693586167894	28723.693586167894	28723.693586167894	28723.693586167894	28723.693586167894	28723.693586167894	28723.693586167894	28723.693586167894	28723.693586167894	28723.693586167894	28723.693586167894	28723.693586167894	28723.693586167894	28723.693586167894	28723.693586167894	28723.693586167894	28723.693586167894	28723.693586167894
28523.40924221059	28523.40924221059	28523.40924221059	28523.40924221059	28523.40924221059	28523.40924221059	28523.40924221059	28523.40924221059	28523.40924221059	28523.40924221059	28523.40924221059	28523.40924221059	28523.40924221059	28523.40924221059	28523.40924221059	28523.40924221059	28523.40924221059	28523.40924221059	28523.40924221059	28523.40924221059	28523.40924221059	28523.40924221059	28523.40924221059	28523.40924221059	28523.40924221059	28523.40924221059	28523.40924221059	28523.40924221059	28523.40924221059	28523.40924221059
26378.468046092792	26378.468046092792	26378.468046092792	26378.468046092792	26378.468046092792	26378.468046092792	26378.468046092792	26378.468046092792	26378.468046092792	26378.468046092792	26378.468046092792	26378.468046092792	26378.468046092792	26378.468046092792	26378.468046092792	26378.468046092792	26378.468046092792	26378.468046092792	26378.468046092792	26378.468046092792	26378.468046092792	26378.468046092792	26378.468046092792	26378.468046092792	26378.468046092792	26378.468046092792	26378.468046092792	26378.468046092792	26378.468046092792	26378.468046092792
26378.468046092792	26378.468046092792	26378.468046092792	26378.468046092792	26378.468046092792	26378.468046092792	26378.468046092792	26378.468046092792	26378.468046092792	26378.468046092792	26378.468046092792	26378.468046092792	26378.468046092792	26378.468046092792	26378.468046092792	26378.468046092792	26378.468046092792	26378.468046092792	26378.468046092792	26378.468046092792	26378.468046092792	26378.468046092792	26378.468046092792	26378.468046092792	26378.468046092792	26378.468046092792	26378.468046092792	26378.468046092792	26378.468046092792	26378.468046092792
26378.468046092792	26378.468046092792	26378.468046092792	26378.468046092792	26378.468046092792	26378.468046092792	26378.468046092792	26378.468046092792	26378.468046092792	26378.468046092792	26378.468046092792	26378.468046092792	26378.468046092792	26378.468046092792	26378.468046092792	26378.468046092792	26378.468046092792	26378.468046092792	26378.468046092792	26378.468046092792	26378.468046092792	26378.468046092792	26378.468046092792	26378.468046092792	26378.468046092792	26378.468046092792	26378.468046092792	26378.468046092792	26378.468046092792	26378.468046092792
26378.468046092792	26378.468046092792	26378.468046092792	26378.468046092792	26378.468046092792	26378.468046092792	26378.468046092792	26378.468046092792	26378.468046092792	26378.468046092792	26378.468046092792	26378.468046092792	26378.468046092792	26378.468046092792	26378.468046092792	26378.468046092792	26378.468046092792	26378.468046092792	26378.468046092792	26378.468046092792	26378.468046092792	26378.468046092792	26378.468046092792	26378.468046092792	26378.468046092792	26378.468046092792	26378.468046092792	26378.468046092792	26378.468046092792	26378.468046092792
26378.468046092792	26378.468046092792	26378.468046092792	26378.468046092792	26378.468046092792	26378.468046092792	26378.468046092792	26378.468046092792	26378.468046092792	26378.468046092792	26378.468046092792	26378.468046092792	26378.468046092792	26378.468046092792	26378.468046092792	26378.468046092792	26378.468046092792	26378.468046092792	26378.468046092792	26378.468046092792	26378.468046092792	26378.468046092792	26378.468046092792	26378.468046092792	26378.468046092792	26378.468046092792	26378.468046092792	26378.468046092792	26378.468046092792	26378.468046092792
26378.468046092792	26378.468046092792	26378.468046092792	26378.468046092792	26378.468046092792	26378.468046092792	26378.468046092792	26378.468046092792	26378.468046092792	26378.468046092792	26378.468046092792	26378.468046092792	26378.468046092792	26378.468046092792	26378.468046092792	26378.468046092792	26378.468046092792	26378.468046092792	26378.468046092792	26378.468046092792	26378.468046092792	26378.468046092792	26378.468046092792	26378.468046092792	26378.468046092792	26378.468046092792	26378.468046092792	26378.468046092792	26378.468046092792	26378.468046092792
26378.468046092792	26378.468046092792	26378.468046092792	26378.468046092792	26378.468046092792	26378.468046092792	26378.468046092792	26378.468046092792	26378.468046092792	26378.468046092792	26378.468046092792	26378.468046092792	26378.468046092792	26378.468046092792	26378.468046092792	26378.468046092792	26378.468046092792	26378.468046092792	26378.468046092792	26378.468046092792	26378.468046092792	26378.468046092792	26378.468046092792	26378.468046092792	26378.468046092792	26378.468046092792	26378.468046092792	26378.468046092792	26378.468046092792	26378.468046092792
26378.468046092792	26378.468046092792	26378.468046092792	26378.468046092792	26378.468046092792	26378.468046092792	26378.468046092792	26378.468046092792	26378.468046092792	26378.468046092792	26378.468046092792	26378.468046092792	26378.468046092792	26378.468046092792	26378.468046092792	26378.468046092792	26378.468046092792	26378.468046092792	26378.468046092792	26378.468046092792	26378.468046092792	26378.468046092792	26378.468046092792	26378.468046092792	26378.468046092792	26378.468046092792	26378.468046092792	26378.468046092792	26378.468046092792	26378.468046092792
26378.468046092792	26378.468046092792	26378.468046092792	26378.468046092792	26378.468046092792	26378.468046092792	26378.468046092792	26378.468046092792	26378.468046092792	26378.468046092792	26378.468046092792	26378.468046092792	26378.468046092792	26378.468046092792	26378.468046092792	26378.468046092792	26378.468046092792	26378.468046092792	26378.468046092792	26378.468046092792	26378.468046092792	26378.468046092792	26378.468046092792	26378.468046092792	26378.468046092792	26378.468046092792	26378.468046092792	26378.468046092792	26378.468046092792	26378.468046092792
26033.534742023086	26033.534742023086	26033.534742023086	26033.534742023086	26033.534742023086	26033.534742023086	26033.534742023086	26033.534742023086	26033.534742023086	26033.534742023086	26033.534742023086	26033.534742023086	26033.534742023086	26033.534742023086	26033.534742023086	26033.534742023086	26033.534742023086	26033.534742023086	26033.534742023086	26033.534742023086	26033.534742023086	26033.534742023086	26033.534742023086	26033.534742023086	26033.534742023086	26033.534742023086	26033.534742023086	26033.534742023086	26033.534742023086	26033.534742023086
24771.85850649697	24771.85850649697	24771.85850649697	24771.85850649697	24771.85850649697	24771.85850649697	24771.85850649697	24771.85850649697	24771.85850649697	24771.85850649697	24771.85850649697	24771.85850649697	24771.85850649697	24771.85850649697	24771.85850649697	24771.85850649697	24771.85850649697	24771.85850649697	24771.85850649697	24771.85850649697	24771.85850649697	24771.85850649697	24771.85850649697	24771.85850649697	24771.85850649697	24771.85850649697	24771.85850649697	24771.85850649697	24771.85850649697	24771.85850649697
23924.32600978694	23924.32600978694	23924.32600978694	23924.32600978694	23924.32600978694	23924.32600978694	23924.32600978694	23924.32600978694	23924.32600978694	23924.32600978694	23924.32600978694	23924.32600978694	23924.32600978694	23924.32600978694	23924.32600978694	23924.32600978694	23924.32600978694	23924.32600978694	23924.32600978694	23924.32600978694	23924.32600978694	23924.32600978694	23924.32600978694	23924.32600978694	23924.32600978694	23924.32600978694	23924.32600978694	23924.32600978694	23924.32600978694	23924.32600978694
23924.32600978694	23924.32600978694	23924.32600978694	23924.32600978694	23924.32600978694	23924.32600978694	23924.32600978694	23924.32600978694	23924.32600978694	23924.32600978694	23924.32600978694	23924.32600978694	23924.32600978694	23924.32600978694	23924.32600978694	23924.32600978694	23924.32600978694	23924.32600978694	23924.32600978694	23924.32600978694	23924.32600978694	23924.32600978694	23924.32600978694	23924.32600978694	23924.32600978694	23924.32600978694	23924.32600978694	23924.32600978694	23924.32600978694	23924.32600978694
23816.998148605555	23816.998148605555	23816.998148605555	23816.998148605555	23816.998148605555	23816.998148605555	23816.998148605555	23816.998148605555	23816.998148605555	23816.998148605555	23816.998148605555	23816.998148605555	23816.998148605555	23816.998148605555	23816.998148605555	23816.998148605555	23816.998148605555	23816.998148605555	23816.998148605555	23816.998148605555	23816.998148605555	23816.998148605555	23816.998148605555	23816.998148605555	23816.998148605555	23816.998148605555	23816.998148605555	23816.998148605555	23816.998148605555	23816.998148605555
23816.998148605555	23816.998148605555	23816.998148605555	23816.998148605555	23816.998148605555	23816.998148605555	23816.998148605555	23816.998148605555	23816.998148605555	23816.998148605555	23816.998148605555	23816.998148605555	23816.998148605555	23816.998148605555	23816.998148605555	23816.998148605555	23816.998148605555	23816.998148605555	23816.998148605555	23816.998148605555	23816.998148605555	23816.998148605555	23816.998148605555	23816.998148605555	23816.998148605555	23816.998148605555	23816.998148605555	23816.998148605555	23816.998148605555	23816.998148605555
23816.998148605555	23816.998148605555	23816.998148605555	23816.998148605555	23816.998148605555	23816.998148605555	23816.998148605555	23816.998148605555	23816.998148605555	23816.998148605555	23816.998148605555	23816.998148605555	23816.998148605555	23816.998148605555	23816.998148605555	23816.998148605555	23816.998148605555	23816.998148605555	23816.998148605555	23816.998148605555	23816.998148605555	23816.998148605555	23816.998148605555	23816.998148605555	23816.998148605555	23816.998148605555	23816.998148605555	23816.998148605555	23816.998148605555	23816.998148605555
23657.45284045263	23657.45284045263	23657.45284045263	23657.45284045263	23657.45284045263	23657.45284045263	23657.45284045263	23657.45284045263	23657.45284045263	23657.45284045263	23657.45284045263	23657.45284045263	23657.45284045263	23657.45284045263	23657.45284045263	23657.45284045263	23657.45284045263	23657.45284045263	23657.45284045263	23657.45284045263	23657.45284045263	23657.45284045263	23657.45284045263	23657.45284045263	23657.45284045263	23657.45284045263	23657.45284045263	23657.45284045263	23657.45284045263	23657.45284045263
23657.45284045263	23657.45284045263	23657.45284045263	23657.45284045263	23657.45284045263	23657.45284045263	23657.45284045263	23657.45284045263	23657.45284045263	23657.45284045263	23657.45284045263	23657.45284045263	23657.45284045263	23657.45284045263	23657.45284045263	23657.45284045263	23657.45284045263	23657.45284045263	23657.45284045263	23657.45284045263	23657.45284045263	23657.45284045263	23657.45284045263	23657.45284045263	23657.45284045263	23657.45284045263	23657.45284045263	23657.45284045263	23657.45284045263	23657.45284045263
22917.903303027073	22917.903303027073	22917.903303027073	22917.903303027073	22917.903303027073	22917.903303027073	22917.903303027073	22917.903303027073	22917.903303027073	22917.903303027073	22917.903303027073	22917.903303027073	22917.903303027073	22917.903303027073	22917.903303027073	22917.903303027073	22917.903303027073	22917.903303027073	22917.903303027073	22917.903303027073	22917.903303027073	22917.903303027073	22917.903303027073	22917.903303027073	22917.903303027073	22917.903303027073	22917.903303027073	22917.903303027073	22917.903303027073	22917.903303027073
21344.41484545253	21344.41484545253	21344.41484545253	21344.41484545253	21344.41484545253	21344.41484545253	21344.41484545253	21344.41484545253	21344.41484545253	21344.41484545253	21344.41484545253	21344.41484545253	21344.41484545253	21344.41484545253	21344.41484545253	21344.41484545253	21344.41484545253	21344.41484545253	21344.41484545253	21344.41484545253	21344.41484545253	21344.41484545253	21344.41484545253	21344.41484545253	21344.41484545253	21344.41484545253	21344.41484545253	21344.41484545253	21344.41484545253	21344.41484545253
21344.41484545253	21344.41484545253	21344.41484545253	21344.41484545253	21344.41484545253	21344.41484545253	21344.41484545253	21344.41484545253	21344.41484545253	21344.41484545253	21344.41484545253	21344.41484545253	21344.41484545253	21344.41484545253	21344.41484545253	21344.41484545253	21344.41484545253	21344.41484545253	21344.41484545253	21344.41484545253	21344.41484545253	21344.41484545253	21344.41484545253	21344.41484545253	21344.41484545253	21344.41484545253	21344.41484545253	21344.41484545253	21344.41484545253	21344.41484545253
21344.41484545253	21344.41484545253	21344.41484545253	21344.41484545253	21344.41484545253	21344.41484545253	21344.41484545253	21344.41484545253	21344.41484545253	21344.41484545253	21344.41484545253	21344.41484545253	21344.41484545253	21344.41484545253	21344.41484545253	21344.41484545253	21344.41484545253	21344.41484545253	21344.41484545253	21344.41484545253	21344.41484545253	21344.41484545253	21344.41484545253	21344.41484545253	21344.41484545253	21344.41484545253	21344.41484545253	21344.41484545253	21344.41484545253	21344.41484545253
21344.41484545253	21344.41484545253	21344.41484545253	21344.41484545253	21344.41484545253	21344.41484545253	21344.41484545253	21344.41484545253	21344.41484545253	21344.41484545253	21344.41484545253	21344.41484545253	21344.41484545253	21344.41484545253	21344.41484545253	21344.41484545253	21344.41484545253	21344.41484545253	21344.41484545253	21344.41484545253	21344.41484545253	21344.41484545253	21344.41484545253	21344.41484545253	21344.41484545253	21344.41484545253	21344.41484545253	21344.41484545253	21344.41484545253	21344.41484545253
20495.003905321726	20495.003905321726	20495.003905321726	20495.003905321726	20495.003905321726	20495.003905321726	20495.003905321726	20495.003905321726	20495.003905321726	20495.003905321726	20495.003905321726	20495.003905321726	20495.003905321726	20495.003905321726	20495.003905321726	20495.003905321726	20495.003905321726	20495.003905321726	20495.003905321726	20495.003905321726	20495.003905321726	20495.003905321726	20495.003905321726	20495.003905321726	20495.003905321726	20495.003905321726	20495.003905321726	20495.003905321726	20495.003905321726	20495.003905321726
20495.003905321726	20495.003905321726	20495.003905321726	20495.003905321726	20495.003905321726	20495.003905321726	20495.003905321726	20495.003905321726	20495.003905321726	20495.003905321726	20495.003905321726	20495.003905321726	20495.003905321726	20495.003905321726	20495.003905321726	20495.003905321726	20495.003905321726	20495.003905321726	20495.003905321726	20495.003905321726	20495.003905321726	20495.003905321726	20495.003905321726	20495.003905321726	20495.003905321726	20495.003905321726	20495.003905321726	20495.003905321726	20495.003905321726	20495.003905321726
20421.490776394414	20421.490776394414	20421.490776394414	20421.490776394414	20421.490776394414	20421.490776394414	20421.490776394414	20421.490776394414	20421.490776394414	20421.490776394414	20421.490776394414	20421.490776394414	20421.490776394414	20421.490776394414	20421.490776394414	20421.490776394414	20421.490776394414	20421.490776394414	20421.490776394414	20421.490776394414	20421.490776394414	20421.490776394414	20421.490776394414	20421.490776394414	20421.490776394414	20421.490776394414	20421.490776394414	20421.490776394414	20421.490776394414	20421.490776394414
18430.475047678498	18430.475047678498	18430.475047678498	18430.475047678498	18430.475047678498	18430.475047678498	18430.475047678498	18430.475047678498	18430.475047678498	18430.475047678498	18430.475047678498	18430.475047678498	18430.475047678498	18430.475047678498	18430.475047678498	18430.475047678498	18430.475047678498	18430.475047678498	18430.475047678498	18430.475047678498	18430.475047678498	18430.475047678498	18430.475047678498	18430.475047678498	18430.475047678498	18430.475047678498	18430.475047678498	18430.475047678498	18430.475047678498	18430.475047678498
18430.475047678498	18430.475047678498	18430.475047678498	18430.475047678498	18430.475047678498	18430.475047678498	18430.475047678498	18430.475047678498	18430.475047678498	18430.475047678498	18430.475047678498	18430.475047678498	18430.475047678498	18430.475047678498	18430.475047678498	18430.475047678498	18430.475047678498	18430.475047678498	18430.475047678498	18430.475047678498	18430.475047678498	18430.475047678498	18430.475047678498	18430.475047678498	18430.475047678498	18430.475047678498	18430.475047678498	18430.475047678498	18430.475047678498	18430.475047678498
18430.475047678498	18430.475047678498	18430.475047678498	18430.475047678498	18430.475047678498	18430.475047678498	18430.475047678498	18430.475047678498	18430.475047678498	18430.475047678498	18430.475047678498	18430.475047678498	18430.475047678498	18430.475047678498	18430.475047678498	18430.475047678498	18430.475047678498	18430.475047678498	18430.475047678498	18430.475047678498	18430.475047678498	18430.475047678498	18430.475047678498	18430.475047678498	18430.475047678498	18430.475047678498	18430.475047678498	18430.475047678498	18430.475047678498	18430.475047678498
18430.475047678498	18430.475047678498	18430.475047678498	18430.475047678498	18430.475047678498	18430.475047678498	18430.475047678498	18430.475047678498	18430.475047678498	18430.475047678498	18430.475047678498	18430.475047678498	18430.475047678498	18430.475047678498	18430.475047678498	18430.475047678498	18430.475047678498	18430.475047678498	18430.475047678498	18430.475047678498	18430.475047678498	18430.475047678498	18430.475047678498	18430.475047678498	18430.475047678498	18430.475047678498	18430.475047678498	18430.475047678498	18430.475047678498	18430.475047678498
18430.475047678498	18430.475047678498	18430.475047678498	18430.475047678498	18430.475047678498	18430.475047678498	18430.475047678498	18430.475047678498	18430.475047678498	18430.475047678498	18430.475047678498	18430.475047678498	18430.475047678498	18430.475047678498	18430.475047678498	18430.475047678498	18430.475047678498	18430.475047678498	18430.475047678498	18430.475047678498	18430.475047678498	18430.475047678498	18430.475047678498	18430.475047678498	18430.475047678498	18430.475047678498	18430.475047678498	18430.475047678498	18430.475047678498	18430.475047678498
18430.475047678498	18430.475047678498	18430.475047678498	18430.475047678498	18430.475047678498	18430.475047678498	18430.475047678498	18430.475047678498	18430.475047678498	18430.475047678498	18430.475047678498	18430.475047678498	18430.475047678498	18430.475047678498	18430.475047678498	18430.475047678498	18430.475047678498	18430.475047678498	18430.475047678498	18430.475047678498	18430.475047678498	18430.475047678498	18430.475047678498	18430.475047678498	18430.475047678498	18430.475047678498	18430.475047678498	18430.475047678498	18430.475047678498	18430.475047678498
18430.475047678498	18430.475047678498	18430.475047678498	18430.475047678498	18430.475047678498	18430.475047678498	18430.475047678498	18430.475047678498	18430.475047678498	18430.475047678498	18430.475047678498	18430.475047678498	18430.475047678498	18430.475047678498	18430.475047678498	18430.475047678498	18430.475047678498	18430.475047678498	18430.475047678498	18430.475047678498	18430.475047678498	18430.475047678498	18430.475047678498	18430.475047678498	18430.475047678498	18430.475047678498	18430.475047678498	18430.475047678498	18430.475047678498	18430.475047678498
18430.475047678498	18430.475047678498	18430.475047678498	18430.475047678498	18430.475047678498	18430.475047678498	18430.475047678498	18430.475047678498	18430.475047678498	18430.475047678498	18430.475047678498	18430.475047678498	18430.475047678498	18430.475047678498	18430.475047678498	18430.475047678498	18430.475047678498	18430.475047678498	18430.475047678498	18430.475047678498	18430.475047678498	18430.475047678498	18430.475047678498	18430.475047678498	18430.475047678498	18430.475047678498	18430.475047678498	18430.475047678498	18430.475047678498	18430.475047678498
18350.52923232641	18350.52923232641	18350.52923232641	18350.52923232641	18350.52923232641	18350.52923232641	18350.52923232641	18350.52923232641	18350.52923232641	18350.52923232641	18350.52923232641	18350.52923232641	18350.52923232641	18350.52923232641	18350.52923232641	18350.52923232641	18350.52923232641	18350.52923232641	18350.52923232641	18350.52923232641	18350.52923232641	18350.52923232641	18350.52923232641	18350.52923232641	18350.52923232641	18350.52923232641	18350.52923232641	18350.52923232641	18350.52923232641	18350.52923232641
18350.52923232641	18350.52923232641	18350.52923232641	18350.52923232641	18350.52923232641	18350.52923232641	18350.52923232641	18350.52923232641	18350.52923232641	18350.52923232641	18350.52923232641	18350.52923232641	18350.52923232641	18350.52923232641	18350.52923232641	18350.52923232641	18350.52923232641	18350.52923232641	18350.52923232641	18350.52923232641	18350.52923232641	18350.52923232641	18350.52923232641	18350.52923232641	18350.52923232641	18350.52923232641	18350.52923232641	18350.52923232641	18350.52923232641	18350.52923232641
18210.34615988171	18210.34615988171	18210.34615988171	18210.34615988171	18210.34615988171	18210.34615988171	18210.34615988171	18210.34615988171	18210.34615988171	18210.34615988171	18210.34615988171	18210.34615988171	18210.34615988171	18210.34615988171	18210.34615988171	18210.34615988171	18210.34615988171	18210.34615988171	18210.34615988171	18210.34615988171	18210.34615988171	18210.34615988171	18210.34615988171	18210.34615988171	18210.34615988171	18210.34615988171	18210.34615988171	18210.34615988171	18210.34615988171	18210.34615988171
17602.0794969672	17602.0794969672	17602.0794969672	17602.0794969672	17602.0794969672	17602.0794969672	17602.0794969672	17602.0794969672	17602.0794969672	17602.0794969672	17602.0794969672	17602.0794969672	17602.0794969672	17602.0794969672	17602.0794969672	17602.0794969672	17602.0794969672	17602.0794969672	17602.0794969672	17602.0794969672	17602.0794969672	17602.0794969672	17602.0794969672	17602.0794969672	17602.0794969672	17602.0794969672	17602.0794969672	17602.0794969672	17602.0794969672	17602.0794969672
16480.979910658618	16480.979910658618	16480.979910658618	16480.979910658618	16480.979910658618	16480.979910658618	16480.979910658618	16480.979910658618	16480.979910658618	16480.979910658618	16480.979910658618	16480.979910658618	16480.979910658618	16480.979910658618	16480.979910658618	16480.979910658618	16480.979910658618	16480.979910658618	16480.979910658618	16480.979910658618	16480.979910658618	16480.979910658618	16480.979910658618	16480.979910658618	16480.979910658618	16480.979910658618	16480.979910658618	16480.979910658618	16480.979910658618	16480.979910658618
16480.979910658618	16480.979910658618	16480.979910658618	16480.979910658618	16480.979910658618	16480.979910658618	16480.979910658618	16480.979910658618	16480.979910658618	16480.979910658618	16480.979910658618	16480.979910658618	16480.979910658618	16480.979910658618	16480.979910658618	16480.979910658618	16480.979910658618	16480.979910658618	16480.979910658618	16480.979910658618	16480.979910658618	16480.979910658618	16480.979910658618	16480.979910658618	16480.979910658618	16480.979910658618	16480.979910658618	16480.979910658618	16480.979910658618	16480.979910658618
16480.979910658618	16480.979910658618	16480.979910658618	16480.979910658618	16480.979910658618	16480.979910658618	16480.979910658618	16480.979910658618	16480.979910658618	16480.979910658618	16480.979910658618	16480.979910658618	16480.979910658618	16480.979910658618	16480.979910658618	16480.979910658618	16480.979910658618	16480.979910658618	16480.979910658618	16480.979910658618	16480.979910658618	16480.979910658618	16480.979910658618	16480.979910658618	16480.979910658618	16480.979910658618	16480.979910658618	16480.979910658618	16480.979910658618	16480.979910658618
16480.979910658618	16480.979910658618	16480.979910658618	16480.979910658618	16480.979910658618	16480.979910658618	16480.979910658618	16480.979910658618	16480.979910658618	16480.979910658618	16480.979910658618	16480.979910658618	16480.979910658618	16480.979910658618	16480.979910658618	16480.979910658618	16480.979910658618	16480.979910658618	16480.979910658618	16480.979910658618	16480.979910658618	16480.979910658618	16480.979910658618	16480.979910658618	16480.979910658618	16480.979910658618	16480.979910658618	16480.979910658618	16480.979910658618	16480.979910658618
16480.979910658618	16480.979910658618	16480.979910658618	16480.979910658618	16480.979910658618	16480.979910658618	16480.979910658618	16480.979910658618	16480.979910658618	16480.979910658618	16480.979910658618	16480.979910658618	16480.979910658618	16480.979910658618	16480.979910658618	16480.979910658618	16480.979910658618	16480.979910658618	16480.979910658618	16480.979910658618	16480.979910658618	16480.979910658618	16480.979910658618	16480.979910658618	16480.979910658618	16480.979910658618	16480.979910658618	16480.979910658618	16480.979910658618	16480.979910658618
16480.979910658618	16480.979910658618	16480.979910658618	16480.979910658618	16480.979910658618	16480.979910658618	16480.979910658618	16480.979910658618	16480.979910658618	16480.979910658618	16480.979910658618	16480.979910658618	16480.979910658618	16480.979910658618	16480.979910658618	16480.979910658618	16480.979910658618	16480.979910658618	16480.979910658618	16480.979910658618	16480.979910658618	16480.979910658618	16480.979910658618	16480.979910658618	16480.979910658618	16480.979910658618	16480.979910658618	16480.979910658618	16480.979910658618	16480.979910658618
15981.377761238327	15981.377761238327	15981.377761238327	15981.377761238327	15981.377761238327	15981.377761238327	15981.377761238327	15981.377761238327	15981.377761238327	15981.377761238327	15981.377761238327	15981.377761238327	15981.377761238327	15981.377761238327	15981.377761238327	15981.377761238327	15981.377761238327	15981.377761238327	15981.377761238327	15981.377761238327	15981.377761238327	15981.377761238327	15981.377761238327	15981.377761238327	15981.377761238327	15981.377761238327	15981.377761238327	15981.377761238327	15981.377761238327	15981.377761238327
15981.377761238327	15981.377761238327	15981.377761238327	15981.377761238327	15981.377761238327	15981.377761238327	15981.377761238327	15981.377761238327	15981.377761238327	15981.377761238327	15981.377761238327	15981.377761238327	15981.377761238327	15981.377761238327	15981.377761238327	15981.377761238327	15981.377761238327	15981.377761238327	15981.377761238327	15981.377761238327	15981.377761238327	15981.377761238327	15981.377761238327	15981.377761238327	15981.377761238327	15981.377761238327	15981.377761238327	15981.377761238327	15981.377761238327	15981.377761238327
15981.377761238327	15981.377761238327	15981.377761238327	15981.377761238327	15981.377761238327	15981.377761238327	15981.377761238327	15981.377761238327	15981.377761238327	15981.377761238327	15981.377761238327	15981.377761238327	15981.377761238327	15981.377761238327	15981.377761238327	15981.377761238327	15981.377761238327	15981.377761238327	15981.377761238327	15981.377761238327	15981.377761238327	15981.377761238327	15981.377761238327	15981.377761238327	15981.377761238327	15981.377761238327	15981.377761238327	15981.377761238327	15981.377761238327	15981.377761238327
15740.573290984743	15740.573290984743	15740.573290984743	15740.573290984743	15740.573290984743	15740.573290984743	15740.573290984743	15740.573290984743	15740.573290984743	15740.573290984743	15740.573290984743	15740.573290984743	15740.573290984743	15740.573290984743	15740.573290984743	15740.573290984743	15740.573290984743	15740.573290984743	15740.573290984743	15740.573290984743	15740.573290984743	15740.573290984743	15740.573290984743	15740.573290984743	15740.573290984743	15740.573290984743	15740.573290984743	15740.573290984743	15740.573290984743	15740.573290984743
15457.41940113031	15457.41940113031	15457.41940113031	15457.41940113031	15457.41940113031	15457.41940113031	15457.41940113031	15457.41940113031	15457.41940113031	15457.41940113031	15457.41940113031	15457.41940113031	15457.41940113031	15457.41940113031	15457.41940113031	15457.41940113031	15457.41940113031	15457.41940113031	15457.41940113031	15457.41940113031	15457.41940113031	15457.41940113031	15457.41940113031	15457.41940113031	15457.41940113031	15457.41940113031	15457.41940113031	15457.41940113031	15457.41940113031	15457.41940113031
15457.41940113031	15457.41940113031	15457.41940113031	15457.41940113031	15457.41940113031	15457.41940113031	15457.41940113031	15457.41940113031	15457.41940113031	15457.41940113031	15457.41940113031	15457.41940113031	15457.41940113031	15457.41940113031	15457.41940113031	15457.41940113031	15457.41940113031	15457.41940113031	15457.41940113031	15457.41940113031	15457.41940113031	15457.41940113031	15457.41940113031	15457.41940113031	15457.41940113031	15457.41940113031	15457.41940113031	15457.41940113031	15457.41940113031	15457.41940113031
15457.41940113031	15457.41940113031	15457.41940113031	15457.41940113031	15457.41940113031	15457.41940113031	15457.41940113031	15457.41940113031	15457.41940113031	15457.41940113031	15457.41940113031	15457.41940113031	15457.41940113031	15457.41940113031	15457.41940113031	15457.41940113031	15457.41940113031	15457.41940113031	15457.41940113031	15457.41940113031	15457.41940113031	15457.41940113031	15457.41940113031	15457.41940113031	15457.41940113031	15457.41940113031	15457.41940113031	15457.41940113031	15457.41940113031	15457.41940113031
15457.41940113031	15457.41940113031	15457.41940113031	15457.41940113031	15457.41940113031	15457.41940113031	15457.41940113031	15457.41940113031	15457.41940113031	15457.41940113031	15457.41940113031	15457.41940113031	15457.41940113031	15457.41940113031	15457.41940113031	15457.41940113031	15457.41940113031	15457.41940113031	15457.41940113031	15457.41940113031	15457.41940113031	15457.41940113031	15457.41940113031	15457.41940113031	15457.41940113031	15457.41940113031	15457.41940113031	15457.41940113031	15457.41940113031	15457.41940113031
14162.52673483142	14162.52673483142	14162.52673483142	14162.52673483142	14162.52673483142	14162.52673483142	14162.52673483142	14162.52673483142	14162.52673483142	14162.52673483142	14162.52673483142	14162.52673483142	14162.52673483142	14162.52673483142	14162.52673483142	14162.52673483142	14162.52673483142	14162.52673483142	14162.52673483142	14162.52673483142	14162.52673483142	14162.52673483142	14162.52673483142	14162.52673483142	14162.52673483142	14162.52673483142	14162.52673483142	14162.52673483142	14162.52673483142	14162.52673483142
14162.52673483142	14162.52673483142	14162.52673483142	14162.52673483142	14162.52673483142	14162.52673483142	14162.52673483142	14162.52673483142	14162.52673483142	14162.52673483142	14162.52673483142	14162.52673483142	14162.52673483142	14162.52673483142	14162.52673483142	14162.52673483142	14162.52673483142	14162.52673483142	14162.52673483142	14162.52673483142	14162.52673483142	14162.52673483142	14162.52673483142	14162.52673483142	14162.52673483142	14162.52673483142	14162.52673483142	14162.52673483142	14162.52673483142	14162.52673483142
14162.52673483142	14162.52673483142	14162.52673483142	14162.52673483142	14162.52673483142	14162.52673483142	14162.52673483142	14162.52673483142	14162.52673483142	14162.52673483142	14162.52673483142	14162.52673483142	14162.52673483142	14162.52673483142	14162.52673483142	14162.52673483142	14162.52673483142	14162.52673483142	14162.52673483142	14162.52673483142	14162.52673483142	14162.52673483142	14162.52673483142	14162.52673483142	14162.52673483142	14162.52673483142	14162.52673483142	14162.52673483142	14162.52673483142	14162.52673483142
14162.52673483142	14162.52673483142	14162.52673483142	14162.52673483142	14162.52673483142	14162.52673483142	14162.52673483142	14162.52673483142	14162.52673483142	14162.52673483142	14162.52673483142	14162.52673483142	14162.52673483142	14162.52673483142	14162.52673483142	14162.52673483142	14162.52673483142	14162.52673483142	14162.52673483142	14162.52673483142	14162.52673483142	14162.52673483142	14162.52673483142	14162.52673483142	14162.52673483142	14162.52673483142	14162.52673483142	14162.52673483142	14162.52673483142	14162.52673483142
13869.309527550275	13869.309527550275	13869.309527550275	13869.309527550275	13869.309527550275	13869.309527550275	13869.309527550275	13869.309527550275	13869.309527550275	13869.309527550275	13869.309527550275	13869.309527550275	13869.309527550275	13869.309527550275	13869.309527550275	13869.309527550275	13869.309527550275	13869.309527550275	13869.309527550275	13869.309527550275	13869.309527550275	13869.309527550275	13869.309527550275	13869.309527550275	13869.309527550275	13869.309527550275	13869.309527550275	13869.309527550275	13869.309527550275	13869.309527550275
13694.37434871255	13694.37434871255	13694.37434871255	13694.37434871255	13694.37434871255	13694.37434871255	13694.37434871255	13694.37434871255	13694.37434871255	13694.37434871255	13694.37434871255	13694.37434871255	13694.37434871255	13694.37434871255	13694.37434871255	13694.37434871255	13694.37434871255	13694.37434871255	13694.37434871255	13694.37434871255	13694.37434871255	13694.37434871255	13694.37434871255	13694.37434871255	13694.37434871255	13694.37434871255	13694.37434871255	13694.37434871255	13694.37434871255	13694.37434871255
13091.559239675546	13091.559239675546	13091.559239675546	13091.559239675546	13091.559239675546	13091.559239675546	13091.559239675546	13091.559239675546	13091.559239675546	13091.559239675546	13091.559239675546	13091.559239675546	13091.559239675546	13091.559239675546	13091.559239675546	13091.559239675546	13091.559239675546	13091.559239675546	13091.559239675546	13091.559239675546	13091.559239675546	13091.559239675546	13091.559239675546	13091.559239675546	13091.559239675546	13091.559239675546	13091.559239675546	13091.559239675546	13091.559239675546	13091.559239675546
13091.559239675546	13091.559239675546	13091.559239675546	13091.559239675546	13091.559239675546	13091.559239675546	13091.559239675546	13091.559239675546	13091.559239675546	13091.559239675546	13091.559239675546	13091.559239675546	13091.559239675546	13091.559239675546	13091.559239675546	13091.559239675546	13091.559239675546	13091.559239675546	13091.559239675546	13091.559239675546	13091.559239675546	13091.559239675546	13091.559239675546	13091.559239675546	13091.559239675546	13091.559239675546	13091.559239675546	13091.559239675546	13091.559239675546	13091.559239675546
13091.559239675546	13091.559239675546	13091.559239675546	13091.559239675546	13091.559239675546	13091.559239675546	13091.559239675546	13091.559239675546	13091.559239675546	13091.559239675546	13091.559239675546	13091.559239675546	13091.559239675546	13091.559239675546	13091.559239675546	13091.559239675546	13091.559239675546	13091.559239675546	13091.559239675546	13091.559239675546	13091.559239675546	13091.559239675546	13091.559239675546	13091.559239675546	13091.559239675546	13091.559239675546	13091.559239675546	13091.559239675546	13091.559239675546	13091.559239675546
13067.176546199877	13067.176546199877	13067.176546199877	13067.176546199877	13067.176546199877	13067.176546199877	13067.176546199877	13067.176546199877	13067.176546199877	13067.176546199877	13067.176546199877	13067.176546199877	13067.176546199877	13067.176546199877	13067.176546199877	13067.176546199877	13067.176546199877	13067.176546199877	13067.176546199877	13067.176546199877	13067.176546199877	13067.176546199877	13067.176546199877	13067.176546199877	13067.176546199877	13067.176546199877	13067.176546199877	13067.176546199877	13067.176546199877	13067.176546199877
12816.249050546685	12816.249050546685	12816.249050546685	12816.249050546685	12816.249050546685	12816.249050546685	12816.249050546685	12816.249050546685	12816.249050546685	12816.249050546685	12816.249050546685	12816.249050546685	12816.249050546685	12816.249050546685	12816.249050546685	12816.249050546685	12816.249050546685	12816.249050546685	12816.249050546685	12816.249050546685	12816.249050546685	12816.249050546685	12816.249050546685	12816.249050546685	12816.249050546685	12816.249050546685	12816.249050546685	12816.249050546685	12816.249050546685	12816.249050546685
12816.249050546685	12816.249050546685	12816.249050546685	12816.249050546685	12816.249050546685	12816.249050546685	12816.249050546685	12816.249050546685	12816.249050546685	12816.249050546685	12816.249050546685	12816.249050546685	12816.249050546685	12816.249050546685	12816.249050546685	12816.249050546685	12816.249050546685	12816.249050546685	12816.249050546685	12816.249050546685	12816.249050546685	12816.249050546685	12816.249050546685	12816.249050546685	12816.249050546685	12816.249050546685	12816.249050546685	12816.249050546685	12816.249050546685	12816.249050546685
12333.718065460063	12333.718065460063	12333.718065460063	12333.718065460063	12333.718065460063	12333.718065460063	12333.718065460063	12333.718065460063	12333.718065460063	12333.718065460063	12333.718065460063	12333.718065460063	12333.718065460063	12333.718065460063	12333.718065460063	12333.718065460063	12333.718065460063	12333.718065460063	12333.718065460063	12333.718065460063	12333.718065460063	12333.718065460063	12333.718065460063	12333.718065460063	12333.718065460063	12333.718065460063	12333.718065460063	12333.718065460063	12333.718065460063	12333.718065460063
12323.563965758822	12323.563965758822	12323.563965758822	12323.563965758822	12323.563965758822	12323.563965758822	12323.563965758822	12323.563965758822	12323.563965758822	12323.563965758822	12323.563965758822	12323.563965758822	12323.563965758822	12323.563965758822	12323.563965758822	12323.563965758822	12323.563965758822	12323.563965758822	12323.563965758822	12323.563965758822	12323.563965758822	12323.563965758822	12323.563965758822	12323.563965758822	12323.563965758822	12323.563965758822	12323.563965758822	12323.563965758822	12323.563965758822	12323.563965758822
12230.360358031665	12230.360358031665	12230.360358031665	12230.360358031665	12230.360358031665	12230.360358031665	12230.360358031665	12230.360358031665	12230.360358031665	12230.360358031665	12230.360358031665	12230.360358031665	12230.360358031665	12230.360358031665	12230.360358031665	12230.360358031665	12230.360358031665	12230.360358031665	12230.360358031665	12230.360358031665	12230.360358031665	12230.360358031665	12230.360358031665	12230.360358031665	12230.360358031665	12230.360358031665	12230.360358031665	12230.360358031665	12230.360358031665	12230.360358031665
11929.990653355148	11929.990653355148	11929.990653355148	11929.990653355148	11929.990653355148	11929.990653355148	11929.990653355148	11929.990653355148	11929.990653355148	11929.990653355148	11929.990653355148	11929.990653355148	11929.990653355148	11929.990653355148	11929.990653355148	11929.990653355148	11929.990653355148	11929.990653355148	11929.990653355148	11929.990653355148	11929.990653355148	11929.990653355148	11929.990653355148	11929.990653355148	11929.990653355148	11929.990653355148	11929.990653355148	11929.990653355148	11929.990653355148	11929.990653355148
11929.990653355148	11929.990653355148	11929.990653355148	11929.990653355148	11929.990653355148	11929.990653355148	11929.990653355148	11929.990653355148	11929.990653355148	11929.990653355148	11929.990653355148	11929.990653355148	11929.990653355148	11929.990653355148	11929.990653355148	11929.990653355148	11929.990653355148	11929.990653355148	11929.990653355148	11929.990653355148	11929.990653355148	11929.990653355148	11929.990653355148	11929.990653355148	11929.990653355148	11929.990653355148	11929.990653355148	11929.990653355148	11929.990653355148	11929.990653355148
11929.990653355148	11929.990653355148	11929.990653355148	11929.990653355148	11929.990653355148	11929.990653355148	11929.990653355148	11929.990653355148	11929.990653355148	11929.990653355148	11929.990653355148	11929.990653355148	11929.990653355148	11929.990653355148	11929.990653355148	11929.990653355148	11929.990653355148	11929.990653355148	11929.990653355148	11929.990653355148	11929.990653355148	11929.990653355148	11929.990653355148	11929.990653355148	11929.990653355148	11929.990653355148	11929.990653355148	11929.990653355148	11929.990653355148	11929.990653355148
11929.990653355148	11929.990653355148	11929.990653355148	11929.990653355148	11929.990653355148	11929.990653355148	11929.990653355148	11929.990653355148	11929.990653355148	11929.990653355148	11929.990653355148	11929.990653355148	11929.990653355148	11929.990653355148	11929.990653355148	11929.990653355148	11929.990653355148	11929.990653355148	11929.990653355148	11929.990653355148	11929.990653355148	11929.990653355148	11929.990653355148	11929.990653355148	11929.990653355148	11929.990653355148	11929.990653355148	11929.990653355148	11929.990653355148	11929.990653355148
11433.75702507216	11433.75702507216	11433.75702507216	11433.75702507216	11433.75702507216	11433.75702507216	11433.75702507216	11433.75702507216	11433.75702507216	11433.75702507216	11433.75702507216	11433.75702507216	11433.75702507216	11433.75702507216	11433.75702507216	11433.75702507216	11433.75702507216	11433.75702507216	11433.75702507216	11433.75702507216	11433.75702507216	11433.75702507216	11433.75702507216	11433.75702507216	11433.75702507216	11433.75702507216	11433.75702507216	11433.75702507216	11433.75702507216	11433.75702507216
11433.75702507216	11433.75702507216	11433.75702507216	11433.75702507216	11433.75702507216	11433.75702507216	11433.75702507216	11433.75702507216	11433.75702507216	11433.75702507216	11433.75702507216	11433.75702507216	11433.75702507216	11433.75702507216	11433.75702507216	11433.75702507216	11433.75702507216	11433.75702507216	11433.75702507216	11433.75702507216	11433.75702507216	11433.75702507216	11433.75702507216	11433.75702507216	11433.75702507216	11433.75702507216	11433.75702507216	11433.75702507216	11433.75702507216	11433.75702507216
11433.75702507216	11433.75702507216	11433.75702507216	11433.75702507216	11433.75702507216	11433.75702507216	11433.75702507216	11433.75702507216	11433.75702507216	11433.75702507216	11433.75702507216	11433.75702507216	11433.75702507216	11433.75702507216	11433.75702507216	11433.75702507216	11433.75702507216	11433.75702507216	11433.75702507216	11433.75702507216	11433.75702507216	11433.75702507216	11433.75702507216	11433.75702507216	11433.75702507216	11433.75702507216	11433.75702507216	11433.75702507216	11433.75702507216	11433.75702507216
11194.730939685487	11194.730939685487	11194.730939685487	11194.730939685487	11194.730939685487	11194.730939685487	11194.730939685487	11194.730939685487	11194.730939685487	11194.730939685487	11194.730939685487	11194.730939685487	11194.730939685487	11194.730939685487	11194.730939685487	11194.730939685487	11194.730939685487	11194.730939685487	11194.730939685487	11194.730939685487	11194.730939685487	11194.730939685487	11194.730939685487	11194.730939685487	11194.730939685487	11194.730939685487	11194.730939685487	11194.730939685487	11194.730939685487	11194.730939685487
11194.730939685487	11194.730939685487	11194.730939685487	11194.730939685487	11194.730939685487	11194.730939685487	11194.730939685487	11194.730939685487	11194.730939685487	11194.730939685487	11194.730939685487	11194.730939685487	11194.730939685487	11194.730939685487	11194.730939685487	11194.730939685487	11194.730939685487	11194.730939685487	11194.730939685487	11194.730939685487	11194.730939685487	11194.730939685487	11194.730939685487	11194.730939685487	11194.730939685487	11194.730939685487	11194.730939685487	11194.730939685487	11194.730939685487	11194.730939685487
11099.624050165265	11099.624050165265	11099.624050165265	11099.624050165265	11099.624050165265	11099.624050165265	11099.624050165265	11099.624050165265	11099.624050165265	11099.624050165265	11099.624050165265	11099.624050165265	11099.624050165265	11099.624050165265	11099.624050165265	11099.624050165265	11099.624050165265	11099.624050165265	11099.624050165265	11099.624050165265	11099.624050165265	11099.624050165265	11099.624050165265	11099.624050165265	11099.624050165265	11099.624050165265	11099.624050165265	11099.624050165265	11099.624050165265	11099.624050165265
10814.835135740774	10814.835135740774	10814.835135740774	10814.835135740774	10814.835135740774	10814.835135740774	10814.835135740774	10814.835135740774	10814.835135740774	10814.835135740774	10814.835135740774	10814.835135740774	10814.835135740774	10814.835135740774	10814.835135740774	10814.835135740774	10814.835135740774	10814.835135740774	10814.835135740774	10814.835135740774	10814.835135740774	10814.835135740774	10814.835135740774	10814.835135740774	10814.835135740774	10814.835135740774	10814.835135740774	10814.835135740774	10814.835135740774	10814.835135740774
10814.835135740774	10814.835135740774	10814.835135740774	10814.835135740774	10814.835135740774	10814.835135740774	10814.835135740774	10814.835135740774	10814.835135740774	10814.835135740774	10814.835135740774	10814.835135740774	10814.835135740774	10814.835135740774	10814.835135740774	10814.835135740774	10814.835135740774	10814.835135740774	10814.835135740774	10814.835135740774	10814.835135740774	10814.835135740774	10814.835135740774	10814.835135740774	10814.835135740774	10814.835135740774	10814.835135740774	10814.835135740774	10814.835135740774	10814.835135740774
10651.613546805118	10651.613546805118	10651.613546805118	10651.613546805118	10651.613546805118	10651.613546805118	10651.613546805118	10651.613546805118	10651.613546805118	10651.613546805118	10651.613546805118	10651.613546805118	10651.613546805118	10651.613546805118	10651.613546805118	10651.613546805118	10651.613546805118	10651.613546805118	10651.613546805118	10651.613546805118	10651.613546805118	10651.613546805118	10651.613546805118	10651.613546805118	10651.613546805118	10651.613546805118	10651.613546805118	10651.613546805118	10651.613546805118	10651.613546805118
10212.315399650932	10212.315399650932	10212.315399650932	10212.315399650932	10212.315399650932	10212.315399650932	10212.315399650932	10212.315399650932	10212.315399650932	10212.315399650932	10212.315399650932	10212.315399650932	10212.315399650932	10212.315399650932	10212.315399650932	10212.315399650932	10212.315399650932	10212.315399650932	10212.315399650932	10212.315399650932	10212.315399650932	10212.315399650932	10212.315399650932	10212.315399650932	10212.315399650932	10212.315399650932	10212.315399650932	10212.315399650932	10212.315399650932	10212.315399650932
10212.315399650932	10212.315399650932	10212.315399650932	10212.315399650932	10212.315399650932	10212.315399650932	10212.315399650932	10212.315399650932	10212.315399650932	10212.315399650932	10212.315399650932	10212.315399650932	10212.315399650932	10212.315399650932	10212.315399650932	10212.315399650932	10212.315399650932	10212.315399650932	10212.315399650932	10212.315399650932	10212.315399650932	10212.315399650932	10212.315399650932	10212.315399650932	10212.315399650932	10212.315399650932	10212.315399650932	10212.315399650932	10212.315399650932	10212.315399650932
10212.315399650932	10212.315399650932	10212.315399650932	10212.315399650932	10212.315399650932	10212.315399650932	10212.315399650932	10212.315399650932	10212.315399650932	10212.315399650932	10212.315399650932	10212.315399650932	10212.315399650932	10212.315399650932	10212.315399650932	10212.315399650932	10212.315399650932	10212.315399650932	10212.315399650932	10212.315399650932	10212.315399650932	10212.315399650932	10212.315399650932	10212.315399650932	10212.315399650932	10212.315399650932	10212.315399650932	10212.315399650932	10212.315399650932	10212.315399650932
10178.640366296217	10178.640366296217	10178.640366296217	10178.640366296217	10178.640366296217	10178.640366296217	10178.640366296217	10178.640366296217	10178.640366296217	10178.640366296217	10178.640366296217	10178.640366296217	10178.640366296217	10178.640366296217	10178.640366296217	10178.640366296217	10178.640366296217	10178.640366296217	10178.640366296217	10178.640366296217	10178.640366296217	10178.640366296217	10178.640366296217	10178.640366296217	10178.640366296217	10178.640366296217	10178.640366296217	10178.640366296217	10178.640366296217	10178.640366296217
9985.651640137301	9985.651640137301	9985.651640137301	9985.651640137301	9985.651640137301	9985.651640137301	9985.651640137301	9985.651640137301	9985.651640137301	9985.651640137301	9985.651640137301	9985.651640137301	9985.651640137301	9985.651640137301	9985.651640137301	9985.651640137301	9985.651640137301	9985.651640137301	9985.651640137301	9985.651640137301	9985.651640137301	9985.651640137301	9985.651640137301	9985.651640137301	9985.651640137301	9985.651640137301	9985.651640137301	9985.651640137301	9985.651640137301	9985.651640137301
9985.651640137301	9985.651640137301	9985.651640137301	9985.651640137301	9985.651640137301	9985.651640137301	9985.651640137301	9985.651640137301	9985.651640137301	9985.651640137301	9985.651640137301	9985.651640137301	9985.651640137301	9985.651640137301	9985.651640137301	9985.651640137301	9985.651640137301	9985.651640137301	9985.651640137301	9985.651640137301	9985.651640137301	9985.651640137301	9985.651640137301	9985.651640137301	9985.651640137301	9985.651640137301	9985.651640137301	9985.651640137301	9985.651640137301	9985.651640137301
9985.651640137301	9985.651640137301	9985.651640137301	9985.651640137301	9985.651640137301	9985.651640137301	9985.651640137301	9985.651640137301	9985.651640137301	9985.651640137301	9985.651640137301	9985.651640137301	9985.651640137301	9985.651640137301	9985.651640137301	9985.651640137301	9985.651640137301	9985.651640137301	9985.651640137301	9985.651640137301	9985.651640137301	9985.651640137301	9985.651640137301	9985.651640137301	9985.651640137301	9985.651640137301	9985.651640137301	9985.651640137301	9985.651640137301	9985.651640137301
9985.651640137301	9985.651640137301	9985.651640137301	9985.651640137301	9985.651640137301	9985.651640137301	9985.651640137301	9985.651640137301	9985.651640137301	9985.651640137301	9985.651640137301	9985.651640137301	9985.651640137301	9985.651640137301	9985.651640137301	9985.651640137301	9985.651640137301	9985.651640137301	9985.651640137301	9985.651640137301	9985.651640137301	9985.651640137301	9985.651640137301	9985.651640137301	9985.651640137301	9985.651640137301	9985.651640137301	9985.651640137301	9985.651640137301	9985.651640137301
9985.651640137301	9985.651640137301	9985.651640137301	9985.651640137301	9985.651640137301	9985.651640137301	9985.651640137301	9985.651640137301	9985.651640137301	9985.651640137301	9985.651640137301	9985.651640137301	9985.651640137301	9985.651640137301	9985.651640137301	9985.651640137301	9985.651640137301	9985.651640137301	9985.651640137301	9985.651640137301	9985.651640137301	9985.651640137301	9985.651640137301	9985.651640137301	9985.651640137301	9985.651640137301	9985.651640137301	9985.651640137301	9985.651640137301	9985.651640137301
9985.651640137301	9985.651640137301	9985.651640137301	9985.651640137301	9985.651640137301	9985.651640137301	9985.651640137301	9985.651640137301	9985.651640137301	9985.651640137301	9985.651640137301	9985.651640137301	9985.651640137301	9985.651640137301	9985.651640137301	9985.651640137301	9985.651640137301	9985.651640137301	9985.651640137301	9985.651640137301	9985.651640137301	9985.651640137301	9985.651640137301	9985.651640137301	9985.651640137301	9985.651640137301	9985.651640137301	9985.651640137301	9985.651640137301	9985.651640137301
9824.419695687884	9824.419695687884	9824.419695687884	9824.419695687884	9824.419695687884	9824.419695687884	9824.419695687884	9824.419695687884	9824.419695687884	9824.419695687884	9824.419695687884	9824.419695687884	9824.419695687884	9824.419695687884	9824.419695687884	9824.419695687884	9824.419695687884	9824.419695687884	9824.419695687884	9824.419695687884	9824.419695687884	9824.419695687884	9824.419695687884	9824.419695687884	9824.419695687884	9824.419695687884	9824.419695687884	9824.419695687884	9824.419695687884	9824.419695687884
9824.419695687884	9824.419695687884	9824.419695687884	9824.419695687884	9824.419695687884	9824.419695687884	9824.419695687884	9824.419695687884	9824.419695687884	9824.419695687884	9824.419695687884	9824.419695687884	9824.419695687884	9824.419695687884	9824.419695687884	9824.419695687884	9824.419695687884	9824.419695687884	9824.419695687884	9824.419695687884	9824.419695687884	9824.419695687884	9824.419695687884	9824.419695687884	9824.419695687884	9824.419695687884	9824.419695687884	9824.419695687884	9824.419695687884	9824.419695687884
9824.419695687884	9824.419695687884	9824.419695687884	9824.419695687884	9824.419695687884	9824.419695687884	9824.419695687884	9824.419695687884	9824.419695687884	9824.419695687884	9824.419695687884	9824.419695687884	9824.419695687884	9824.419695687884	9824.419695687884	9824.419695687884	9824.419695687884	9824.419695687884	9824.419695687884	9824.419695687884	9824.419695687884	9824.419695687884	9824.419695687884	9824.419695687884	9824.419695687884	9824.419695687884	9824.419695687884	9824.419695687884	9824.419695687884	9824.419695687884
9722.453306770836	9722.453306770836	9722.453306770836	9722.453306770836	9722.453306770836	9722.453306770836	9722.453306770836	9722.453306770836	9722.453306770836	9722.453306770836	9722.453306770836	9722.453306770836	9722.453306770836	9722.453306770836	9722.453306770836	9722.453306770836	9722.453306770836	9722.453306770836	9722.453306770836	9722.453306770836	9722.453306770836	9722.453306770836	9722.453306770836	9722.453306770836	9722.453306770836	9722.453306770836	9722.453306770836	9722.453306770836	9722.453306770836	9722.453306770836
9722.453306770836	9722.453306770836	9722.453306770836	9722.453306770836	9722.453306770836	9722.453306770836	9722.453306770836	9722.453306770836	9722.453306770836	9722.453306770836	9722.453306770836	9722.453306770836	9722.453306770836	9722.453306770836	9722.453306770836	9722.453306770836	9722.453306770836	9722.453306770836	9722.453306770836	9722.453306770836	9722.453306770836	9722.453306770836	9722.453306770836	9722.453306770836	9722.453306770836	9722.453306770836	9722.453306770836	9722.453306770836	9722.453306770836	9722.453306770836
9722.453306770836	9722.453306770836	9722.453306770836	9722.453306770836	9722.453306770836	9722.453306770836	9722.453306770836	9722.453306770836	9722.453306770836	9722.453306770836	9722.453306770836	9722.453306770836	9722.453306770836	9722.453306770836	9722.453306770836	9722.453306770836	9722.453306770836	9722.453306770836	9722.453306770836	9722.453306770836	9722.453306770836	9722.453306770836	9722.453306770836	9722.453306770836	9722.453306770836	9722.453306770836	9722.453306770836	9722.453306770836	9722.453306770836	9722.453306770836
9427.547687122802	9427.547687122802	9427.547687122802	9427.547687122802	9427.547687122802	9427.547687122802	9427.547687122802	9427.547687122802	9427.547687122802	9427.547687122802	9427.547687122802	9427.547687122802	9427.547687122802	9427.547687122802	9427.547687122802	9427.547687122802	9427.547687122802	9427.547687122802	9427.547687122802	9427.547687122802	9427.547687122802	9427.547687122802	9427.547687122802	9427.547687122802	9427.547687122802	9427.547687122802	9427.547687122802	9427.547687122802	9427.547687122802	9427.547687122802
8969.264170439676	8969.264170439676	8969.264170439676	8969.264170439676	8969.264170439676	8969.264170439676	8969.264170439676	8969.264170439676	8969.264170439676	8969.264170439676	8969.264170439676	8969.264170439676	8969.264170439676	8969.264170439676	8969.264170439676	8969.264170439676	8969.264170439676	8969.264170439676	8969.264170439676	8969.264170439676	8969.264170439676	8969.264170439676	8969.264170439676	8969.264170439676	8969.264170439676	8969.264170439676	8969.264170439676	8969.264170439676	8969.264170439676	8969.264170439676
8969.264170439676	8969.264170439676	8969.264170439676	8969.264170439676	8969.264170439676	8969.264170439676	8969.264170439676	8969.264170439676	8969.264170439676	8969.264170439676	8969.264170439676	8969.264170439676	8969.264170439676	8969.264170439676	8969.264170439676	8969.264170439676	8969.264170439676	8969.264170439676	8969.264170439676	8969.264170439676	8969.264170439676	8969.264170439676	8969.264170439676	8969.264170439676	8969.264170439676	8969.264170439676	8969.264170439676	8969.264170439676	8969.264170439676	8969.264170439676
8969.264170439676	8969.264170439676	8969.264170439676	8969.264170439676	8969.264170439676	8969.264170439676	8969.264170439676	8969.264170439676	8969.264170439676	8969.264170439676	8969.264170439676	8969.264170439676	8969.264170439676	8969.264170439676	8969.264170439676	8969.264170439676	8969.264170439676	8969.264170439676	8969.264170439676	8969.264170439676	8969.264170439676	8969.264170439676	8969.264170439676	8969.264170439676	8969.264170439676	8969.264170439676	8969.264170439676	8969.264170439676	8969.264170439676	8969.264170439676
8819.614424622447	8819.614424622447	8819.614424622447	8819.614424622447	8819.614424622447	8819.614424622447	8819.614424622447	8819.614424622447	8819.614424622447	8819.614424622447	8819.614424622447	8819.614424622447	8819.614424622447	8819.614424622447	8819.614424622447	8819.614424622447	8819.614424622447	8819.614424622447	8819.614424622447	8819.614424622447	8819.614424622447	8819.614424622447	8819.614424622447	8819.614424622447	8819.614424622447	8819.614424622447	8819.614424622447	8819.614424622447	8819.614424622447	8819.614424622447
8493.133718895118	8493.133718895118	8493.133718895118	8493.133718895118	8493.133718895118	8493.133718895118	8493.133718895118	8493.133718895118	8493.133718895118	8493.133718895118	8493.133718895118	8493.133718895118	8493.133718895118	8493.133718895118	8493.133718895118	8493.133718895118	8493.133718895118	8493.133718895118	8493.133718895118	8493.133718895118	8493.133718895118	8493.133718895118	8493.133718895118	8493.133718895118	8493.133718895118	8493.133718895118	8493.133718895118	8493.133718895118	8493.133718895118	8493.133718895118
8493.133718895118	8493.133718895118	8493.133718895118	8493.133718895118	8493.133718895118	8493.133718895118	8493.133718895118	8493.133718895118	8493.133718895118	8493.133718895118	8493.133718895118	8493.133718895118	8493.133718895118	8493.133718895118	8493.133718895118	8493.133718895118	8493.133718895118	8493.133718895118	8493.133718895118	8493.133718895118	8493.133718895118	8493.133718895118	8493.133718895118	8493.133718895118	8493.133718895118	8493.133718895118	8493.133718895118	8493.133718895118	8493.133718895118	8493.133718895118
8493.133718895118	8493.133718895118	8493.133718895118	8493.133718895118	8493.133718895118	8493.133718895118	8493.133718895118	8493.133718895118	8493.133718895118	8493.133718895118	8493.133718895118	8493.133718895118	8493.133718895118	8493.133718895118	8493.133718895118	8493.133718895118	8493.133718895118	8493.133718895118	8493.133718895118	8493.133718895118	8493.133718895118	8493.133718895118	8493.133718895118	8493.133718895118	8493.133718895118	8493.133718895118	8493.133718895118	8493.133718895118	8493.133718895118	8493.133718895118
8368.400475826442	8368.400475826442	8368.400475826442	8368.400475826442	8368.400475826442	8368.400475826442	8368.400475826442	8368.400475826442	8368.400475826442	8368.400475826442	8368.400475826442	8368.400475826442	8368.400475826442	8368.400475826442	8368.400475826442	8368.400475826442	8368.400475826442	8368.400475826442	8368.400475826442	8368.400475826442	8368.400475826442	8368.400475826442	8368.400475826442	8368.400475826442	8368.400475826442	8368.400475826442	8368.400475826442	8368.400475826442	8368.400475826442	8368.400475826442
8368.400475826442	8368.400475826442	8368.400475826442	8368.400475826442	8368.400475826442	8368.400475826442	8368.400475826442	8368.400475826442	8368.400475826442	8368.400475826442	8368.400475826442	8368.400475826442	8368.400475826442	8368.400475826442	8368.400475826442	8368.400475826442	8368.400475826442	8368.400475826442	8368.400475826442	8368.400475826442	8368.400475826442	8368.400475826442	8368.400475826442	8368.400475826442	8368.400475826442	8368.400475826442	8368.400475826442	8368.400475826442	8368.400475826442	8368.400475826442
8334.404437471901	8334.404437471901	8334.404437471901	8334.404437471901	8334.404437471901	8334.404437471901	8334.404437471901	8334.404437471901	8334.404437471901	8334.404437471901	8334.404437471901	8334.404437471901	8334.404437471901	8334.404437471901	8334.404437471901	8334.404437471901	8334.404437471901	8334.404437471901	8334.404437471901	8334.404437471901	8334.404437471901	8334.404437471901	8334.404437471901	8334.404437471901	8334.404437471901	8334.404437471901	8334.404437471901	8334.404437471901	8334.404437471901	8334.404437471901
8272.3061150407	8272.3061150407	8272.3061150407	8272.3061150407	8272.3061150407	8272.3061150407	8272.3061150407	8272.3061150407	8272.3061150407	8272.3061150407	8272.3061150407	8272.3061150407	8272.3061150407	8272.3061150407	8272.3061150407	8272.3061150407	8272.3061150407	8272.3061150407	8272.3061150407	8272.3061150407	8272.3061150407	8272.3061150407	8272.3061150407	8272.3061150407	8272.3061150407	8272.3061150407	8272.3061150407	8272.3061150407	8272.3061150407	8272.3061150407
8272.3061150407	8272.3061150407	8272.3061150407	8272.3061150407	8272.3061150407	8272.3061150407	8272.3061150407	8272.3061150407	8272.3061150407	8272.3061150407	8272.3061150407	8272.3061150407	8272.3061150407	8272.3061150407	8272.3061150407	8272.3061150407	8272.3061150407	8272.3061150407	8272.3061150407	8272.3061150407	8272.3061150407	8272.3061150407	8272.3061150407	8272.3061150407	8272.3061150407	8272.3061150407	8272.3061150407	8272.3061150407	8272.3061150407	8272.3061150407
7844.323416160374	7844.323416160374	7844.323416160374	7844.323416160374	7844.323416160374	7844.323416160374	7844.323416160374	7844.323416160374	7844.323416160374	7844.323416160374	7844.323416160374	7844.323416160374	7844.323416160374	7844.323416160374	7844.323416160374	7844.323416160374	7844.323416160374	7844.323416160374	7844.323416160374	7844.323416160374	7844.323416160374	7844.323416160374	7844.323416160374	7844.323416160374	7844.323416160374	7844.323416160374	7844.323416160374	7844.323416160374	7844.323416160374	7844.323416160374
7844.323416160374	7844.323416160374	7844.323416160374	7844.323416160374	7844.323416160374	7844.323416160374	7844.323416160374	7844.323416160374	7844.323416160374	7844.323416160374	7844.323416160374	7844.323416160374	7844.323416160374	7844.323416160374	7844.323416160374	7844.323416160374	7844.323416160374	7844.323416160374	7844.323416160374	7844.323416160374	7844.323416160374	7844.323416160374	7844.323416160374	7844.323416160374	7844.323416160374	7844.323416160374	7844.323416160374	7844.323416160374	7844.323416160374	7844.323416160374
7789.252379125011	7789.252379125011	7789.252379125011	7789.252379125011	7789.252379125011	7789.252379125011	7789.252379125011	7789.252379125011	7789.252379125011	7789.252379125011	7789.252379125011	7789.252379125011	7789.252379125011	7789.252379125011	7789.252379125011	7789.252379125011	7789.252379125011	7789.252379125011	7789.252379125011	7789.252379125011	7789.252379125011	7789.252379125011	7789.252379125011	7789.252379125011	7789.252379125011	7789.252379125011	7789.252379125011	7789.252379125011	7789.252379125011	7789.252379125011
7630.908322034042	7630.908322034042	7630.908322034042	7630.908322034042	7630.908322034042	7630.908322034042	7630.908322034042	7630.908322034042	7630.908322034042	7630.908322034042	7630.908322034042	7630.908322034042	7630.908322034042	7630.908322034042	7630.908322034042	7630.908322034042	7630.908322034042	7630.908322034042	7630.908322034042	7630.908322034042	7630.908322034042	7630.908322034042	7630.908322034042	7630.908322034042	7630.908322034042	7630.908322034042	7630.908322034042	7630.908322034042	7630.908322034042	7630.908322034042
7212.590715042765	7212.590715042765	7212.590715042765	7212.590715042765	7212.590715042765	7212.590715042765	7212.590715042765	7212.590715042765	7212.590715042765	7212.590715042765	7212.590715042765	7212.590715042765	7212.590715042765	7212.590715042765	7212.590715042765	7212.590715042765	7212.590715042765	7212.590715042765	7212.590715042765	7212.590715042765	7212.590715042765	7212.590715042765	7212.590715042765	7212.590715042765	7212.590715042765	7212.590715042765	7212.590715042765	7212.590715042765	7212.590715042765	7212.590715042765
7212.590715042765	7212.590715042765	7212.590715042765	7212.590715042765	7212.590715042765	7212.590715042765	7212.590715042765	7212.590715042765	7212.590715042765	7212.590715042765	7212.590715042765	7212.590715042765	7212.590715042765	7212.590715042765	7212.590715042765	7212.590715042765	7212.590715042765	7212.590715042765	7212.590715042765	7212.590715042765	7212.590715042765	7212.590715042765	7212.590715042765	7212.590715042765	7212.590715042765	7212.590715042765	7212.590715042765	7212.590715042765	7212.590715042765	7212.590715042765
7210.717631855799	7210.717631855799	7210.717631855799	7210.717631855799	7210.717631855799	7210.717631855799	7210.717631855799	7210.717631855799	7210.717631855799	7210.717631855799	7210.717631855799	7210.717631855799	7210.717631855799	7210.717631855799	7210.717631855799	7210.717631855799	7210.717631855799	7210.717631855799	7210.717631855799	7210.717631855799	7210.717631855799	7210.717631855799	7210.717631855799	7210.717631855799	7210.717631855799	7210.717631855799	7210.717631855799	7210.717631855799	7210.717631855799	7210.717631855799
6979.371770742086	6979.371770742086	6979.371770742086	6979.371770742086	6979.371770742086	6979.371770742086	6979.371770742086	6979.371770742086	6979.371770742086	6979.371770742086	6979.371770742086	6979.371770742086	6979.371770742086	6979.371770742086	6979.371770742086	6979.371770742086	6979.371770742086	6979.371770742086	6979.371770742086	6979.371770742086	6979.371770742086	6979.371770742086	6979.371770742086	6979.371770742086	6979.371770742086	6979.371770742086	6979.371770742086	6979.371770742086	6979.371770742086	6979.371770742086
6979.371770742086	6979.371770742086	6979.371770742086	6979.371770742086	6979.371770742086	6979.371770742086	6979.371770742086	6979.371770742086	6979.371770742086	6979.371770742086	6979.371770742086	6979.371770742086	6979.371770742086	6979.371770742086	6979.371770742086	6979.371770742086	6979.371770742086	6979.371770742086	6979.371770742086	6979.371770742086	6979.371770742086	6979.371770742086	6979.371770742086	6979.371770742086	6979.371770742086	6979.371770742086	6979.371770742086	6979.371770742086	6979.371770742086	6979.371770742086
6552.426974259423	6552.426974259423	6552.426974259423	6552.426974259423	6552.426974259423	6552.426974259423	6552.426974259423	6552.426974259423	6552.426974259423	6552.426974259423	6552.426974259423	6552.426974259423	6552.426974259423	6552.426974259423	6552.426974259423	6552.426974259423	6552.426974259423	6552.426974259423	6552.426974259423	6552.426974259423	6552.426974259423	6552.426974259423	6552.426974259423	6552.426974259423	6552.426974259423	6552.426974259423	6552.426974259423	6552.426974259423	6552.426974259423	6552.426974259423
6552.426974259423	6552.426974259423	6552.426974259423	6552.426974259423	6552.426974259423	6552.426974259423	6552.426974259423	6552.426974259423	6552.426974259423	6552.426974259423	6552.426974259423	6552.426974259423	6552.426974259423	6552.426974259423	6552.426974259423	6552.426974259423	6552.426974259423	6552.426974259423	6552.426974259423	6552.426974259423	6552.426974259423	6552.426974259423	6552.426974259423	6552.426974259423	6552.426974259423	6552.426974259423	6552.426974259423	6552.426974259423	6552.426974259423	6552.426974259423
6235.757130511265	6235.757130511265	6235.757130511265	6235.757130511265	6235.757130511265	6235.757130511265	6235.757130511265	6235.757130511265	6235.757130511265	6235.757130511265	6235.757130511265	6235.757130511265	6235.757130511265	6235.757130511265	6235.757130511265	6235.757130511265	6235.757130511265	6235.757130511265	6235.757130511265	6235.757130511265	6235.757130511265	6235.757130511265	6235.757130511265	6235.757130511265	6235.757130511265	6235.757130511265	6235.757130511265	6235.757130511265	6235.757130511265	6235.757130511265
6235.757130511265	6235.757130511265	6235.757130511265	6235.757130511265	6235.757130511265	6235.757130511265	6235.757130511265	6235.757130511265	6235.757130511265	6235.757130511265	6235.757130511265	6235.757130511265	6235.757130511265	6235.757130511265	6235.757130511265	6235.757130511265	6235.757130511265	6235.757130511265	6235.757130511265	6235.757130511265	6235.757130511265	6235.757130511265	6235.757130511265	6235.757130511265	6235.757130511265	6235.757130511265	6235.757130511265	6235.757130511265	6235.757130511265	6235.757130511265
6235.757130511265	6235.757130511265	6235.757130511265	6235.757130511265	6235.757130511265	6235.757130511265	6235.757130511265	6235.757130511265	6235.757130511265	6235.757130511265	6235.757130511265	6235.757130511265	6235.757130511265	6235.757130511265	6235.757130511265	6235.757130511265	6235.757130511265	6235.757130511265	6235.757130511265	6235.757130511265	6235.757130511265	6235.757130511265	6235.757130511265	6235.757130511265	6235.757130511265	6235.757130511265	6235.757130511265	6235.757130511265	6235.757130511265	6235.757130511265
6235.757130511265	6235.757130511265	6235.757130511265	6235.757130511265	6235.757130511265	6235.757130511265	6235.757130511265	6235.757130511265	6235.757130511265	6235.757130511265	6235.757130511265	6235.757130511265	6235.757130511265	6235.757130511265	6235.757130511265	6235.757130511265	6235.757130511265	6235.757130511265	6235.757130511265	6235.757130511265	6235.757130511265	6235.757130511265	6235.757130511265	6235.757130511265	6235.757130511265	6235.757130511265	6235.757130511265	6235.757130511265	6235.757130511265	6235.757130511265
6235.757130511265	6235.757130511265	6235.757130511265	6235.757130511265	6235.757130511265	6235.757130511265	6235.757130511265	6235.757130511265	6235.757130511265	6235.757130511265	6235.757130511265	6235.757130511265	6235.757130511265	6235.757130511265	6235.757130511265	6235.757130511265	6235.757130511265	6235.757130511265	6235.757130511265	6235.757130511265	6235.757130511265	6235.757130511265	6235.757130511265	6235.757130511265	6235.757130511265	6235.757130511265	6235.757130511265	6235.757130511265	6235.757130511265	6235.757130511265
6168.578994785508	6168.578994785508	6168.578994785508	6168.578994785508	6168.578994785508	6168.578994785508	6168.578994785508	6168.578994785508	6168.578994785508	6168.578994785508	6168.578994785508	6168.578994785508	6168.578994785508	6168.578994785508	6168.578994785508	6168.578994785508	6168.578994785508	6168.578994785508	6168.578994785508	6168.578994785508	6168.578994785508	6168.578994785508	6168.578994785508	6168.578994785508	6168.578994785508	6168.578994785508	6168.578994785508	6168.578994785508	6168.578994785508	6168.578994785508
6060.216384646639	6060.216384646639	6060.216384646639	6060.216384646639	6060.216384646639	6060.216384646639	6060.216384646639	6060.216384646639	6060.216384646639	6060.216384646639	6060.216384646639	6060.216384646639	6060.216384646639	6060.216384646639	6060.216384646639	6060.216384646639	6060.216384646639	6060.216384646639	6060.216384646639	6060.216384646639	6060.216384646639	6060.216384646639	6060.216384646639	6060.216384646639	6060.216384646639	6060.216384646639	6060.216384646639	6060.216384646639	6060.216384646639	6060.216384646639
5801.63836310097	5801.63836310097	5801.63836310097	5801.63836310097	5801.63836310097	5801.63836310097	5801.63836310097	5801.63836310097	5801.63836310097	5801.63836310097	5801.63836310097	5801.63836310097	5801.63836310097	5801.63836310097	5801.63836310097	5801.63836310097	5801.63836310097	5801.63836310097	5801.63836310097	5801.63836310097	5801.63836310097	5801.63836310097	5801.63836310097	5801.63836310097	5801.63836310097	5801.63836310097	5801.63836310097	5801.63836310097	5801.63836310097	5801.63836310097
5242.665494597503	5242.665494597503	5242.665494597503	5242.665494597503	5242.665494597503	5242.665494597503	5242.665494597503	5242.665494597503	5242.665494597503	5242.665494597503	5242.665494597503	5242.665494597503	5242.665494597503	5242.665494597503	5242.665494597503	5242.665494597503	5242.665494597503	5242.665494597503	5242.665494597503	5242.665494597503	5242.665494597503	5242.665494597503	5242.665494597503	5242.665494597503	5242.665494597503	5242.665494597503	5242.665494597503	5242.665494597503	5242.665494597503	5242.665494597503
5055.280435047283	5055.280435047283	5055.280435047283	5055.280435047283	5055.280435047283	5055.280435047283	5055.280435047283	5055.280435047283	5055.280435047283	5055.280435047283	5055.280435047283	5055.280435047283	5055.280435047283	5055.280435047283	5055.280435047283	5055.280435047283	5055.280435047283	5055.280435047283	5055.280435047283	5055.280435047283	5055.280435047283	5055.280435047283	5055.280435047283	5055.280435047283	5055.280435047283	5055.280435047283	5055.280435047283	5055.280435047283	5055.280435047283	5055.280435047283
5055.280435047283	5055.280435047283	5055.280435047283	5055.280435047283	5055.280435047283	5055.280435047283	5055.280435047283	5055.280435047283	5055.280435047283	5055.280435047283	5055.280435047283	5055.280435047283	5055.280435047283	5055.280435047283	5055.280435047283	5055.280435047283	5055.280435047283	5055.280435047283	5055.280435047283	5055.280435047283	5055.280435047283	5055.280435047283	5055.280435047283	5055.280435047283	5055.280435047283	5055.280435047283	5055.280435047283	5055.280435047283	5055.280435047283	5055.280435047283
5055.280435047283	5055.280435047283	5055.280435047283	5055.280435047283	5055.280435047283	5055.280435047283	5055.280435047283	5055.280435047283	5055.280435047283	5055.280435047283	5055.280435047283	5055.280435047283	5055.280435047283	5055.280435047283	5055.280435047283	5055.280435047283	5055.280435047283	5055.280435047283	5055.280435047283	5055.280435047283	5055.280435047283	5055.280435047283	5055.280435047283	5055.280435047283	5055.280435047283	5055.280435047283	5055.280435047283	5055.280435047283	5055.280435047283	5055.280435047283
5055.280435047283	5055.280435047283	5055.280435047283	5055.280435047283	5055.280435047283	5055.280435047283	5055.280435047283	5055.280435047283	5055.280435047283	5055.280435047283	5055.280435047283	5055.280435047283	5055.280435047283	5055.280435047283	5055.280435047283	5055.280435047283	5055.280435047283	5055.280435047283	5055.280435047283	5055.280435047283	5055.280435047283	5055.280435047283	5055.280435047283	5055.280435047283	5055.280435047283	5055.280435047283	5055.280435047283	5055.280435047283	5055.280435047283	5055.280435047283
5055.280435047283	5055.280435047283	5055.280435047283	5055.280435047283	5055.280435047283	5055.280435047283	5055.280435047283	5055.280435047283	5055.280435047283	5055.280435047283	5055.280435047283	5055.280435047283	5055.280435047283	5055.280435047283	5055.280435047283	5055.280435047283	5055.280435047283	5055.280435047283	5055.280435047283	5055.280435047283	5055.280435047283	5055.280435047283	5055.280435047283	5055.280435047283	5055.280435047283	5055.280435047283	5055.280435047283	5055.280435047283	5055.280435047283	5055.280435047283
5055.280435047283	5055.280435047283	5055.280435047283	5055.280435047283	5055.280435047283	5055.280435047283	5055.280435047283	5055.280435047283	5055.280435047283	5055.280435047283	5055.280435047283	5055.280435047283	5055.280435047283	5055.280435047283	5055.280435047283	5055.280435047283	5055.280435047283	5055.280435047283	5055.280435047283	5055.280435047283	5055.280435047283	5055.280435047283	5055.280435047283	5055.280435047283	5055.280435047283	5055.280435047283	5055.280435047283	5055.280435047283	5055.280435047283	5055.280435047283
5055.280435047283	5055.280435047283	5055.280435047283	5055.280435047283	5055.280435047283	5055.280435047283	5055.280435047283	5055.280435047283	5055.280435047283	5055.280435047283	5055.280435047283	5055.280435047283	5055.280435047283	5055.280435047283	5055.280435047283	5055.280435047283	5055.280435047283	5055.280435047283	5055.280435047283	5055.280435047283	5055.280435047283	5055.280435047283	5055.280435047283	5055.280435047283	5055.280435047283	5055.280435047283	5055.280435047283	5055.280435047283	5055.280435047283	5055.280435047283
5055.280435047283	5055.280435047283	5055.280435047283	5055.280435047283	5055.280435047283	5055.280435047283	5055.280435047283	5055.280435047283	5055.280435047283	5055.280435047283	5055.280435047283	5055.280435047283	5055.280435047283	5055.280435047283	5055.280435047283	5055.280435047283	5055.280435047283	5055.280435047283	5055.280435047283	5055.280435047283	5055.280435047283	5055.280435047283	5055.280435047283	5055.280435047283	5055.280435047283	5055.280435047283	5055.280435047283	5055.280435047283	5055.280435047283	5055.280435047283
4978.375932930761	4978.375932930761	4978.375932930761	4978.375932930761	4978.375932930761	4978.375932930761	4978.375932930761	4978.375932930761	4978.375932930761	4978.375932930761	4978.375932930761	4978.375932930761	4978.375932930761	4978.375932930761	4978.375932930761	4978.375932930761	4978.375932930761	4978.375932930761	4978.375932930761	4978.375932930761	4978.375932930761	4978.375932930761	4978.375932930761	4978.375932930761	4978.375932930761	4978.375932930761	4978.375932930761	4978.375932930761	4978.375932930761	4978.375932930761
4978.375932930761	4978.375932930761	4978.375932930761	4978.375932930761	4978.375932930761	4978.375932930761	4978.375932930761	4978.375932930761	4978.375932930761	4978.375932930761	4978.375932930761	4978.375932930761	4978.375932930761	4978.375932930761	4978.375932930761	4978.375932930761	4978.375932930761	4978.375932930761	4978.375932930761	4978.375932930761	4978.375932930761	4978.375932930761	4978.375932930761	4978.375932930761	4978.375932930761	4978.375932930761	4978.375932930761	4978.375932930761	4978.375932930761	4978.375932930761
4978.375932930761	4978.375932930761	4978.375932930761	4978.375932930761	4978.375932930761	4978.375932930761	4978.375932930761	4978.375932930761	4978.375932930761	4978.375932930761	4978.375932930761	4978.375932930761	4978.375932930761	4978.375932930761	4978.375932930761	4978.375932930761	4978.375932930761	4978.375932930761	4978.375932930761	4978.375932930761	4978.375932930761	4978.375932930761	4978.375932930761	4978.375932930761	4978.375932930761	4978.375932930761	4978.375932930761	4978.375932930761	4978.375932930761	4978.375932930761
4978.375932930761	4978.375932930761	4978.375932930761	4978.375932930761	4978.375932930761	4978.375932930761	4978.375932930761	4978.375932930761	4978.375932930761	4978.375932930761	4978.375932930761	4978.375932930761	4978.375932930761	4978.375932930761	4978.375932930761	4978.375932930761	4978.375932930761	4978.375932930761	4978.375932930761	4978.375932930761	4978.375932930761	4978.375932930761	4978.375932930761	4978.375932930761	4978.375932930761	4978.375932930761	4978.375932930761	4978.375932930761	4978.375932930761	4978.375932930761
4889.344654619832	4889.344654619832	4889.344654619832	4889.344654619832	4889.344654619832	4889.344654619832	4889.344654619832	4889.344654619832	4889.344654619832	4889.344654619832	4889.344654619832	4889.344654619832	4889.344654619832	4889.344654619832	4889.344654619832	4889.344654619832	4889.344654619832	4889.344654619832	4889.344654619832	4889.344654619832	4889.344654619832	4889.344654619832	4889.344654619832	4889.344654619832	4889.344654619832	4889.344654619832	4889.344654619832	4889.344654619832	4889.344654619832	4889.344654619832
4889.344654619832	4889.344654619832	4889.344654619832	4889.344654619832	4889.344654619832	4889.344654619832	4889.344654619832	4889.344654619832	4889.344654619832	4889.344654619832	4889.344654619832	4889.344654619832	4889.344654619832	4889.344654619832	4889.344654619832	4889.344654619832	4889.344654619832	4889.344654619832	4889.344654619832	4889.344654619832	4889.344654619832	4889.344654619832	4889.344654619832	4889.344654619832	4889.344654619832	4889.344654619832	4889.344654619832	4889.344654619832	4889.344654619832	4889.344654619832
4584.608440906964	4584.608440906964	4584.608440906964	4584.608440906964	4584.608440906964	4584.608440906964	4584.608440906964	4584.608440906964	4584.608440906964	4584.608440906964	4584.608440906964	4584.608440906964	4584.608440906964	4584.608440906964	4584.608440906964	4584.608440906964	4584.608440906964	4584.608440906964	4584.608440906964	4584.608440906964	4584.608440906964	4584.608440906964	4584.608440906964	4584.608440906964	4584.608440906964	4584.608440906964	4584.608440906964	4584.608440906964	4584.608440906964	4584.608440906964
4584.608440906964	4584.608440906964	4584.608440906964	4584.608440906964	4584.608440906964	4584.608440906964	4584.608440906964	4584.608440906964	4584.608440906964	4584.608440906964	4584.608440906964	4584.608440906964	4584.608440906964	4584.608440906964	4584.608440906964	4584.608440906964	4584.608440906964	4584.608440906964	4584.608440906964	4584.608440906964	4584.608440906964	4584.608440906964	4584.608440906964	4584.608440906964	4584.608440906964	4584.608440906964	4584.608440906964	4584.608440906964	4584.608440906964	4584.608440906964
4584.608440906964	4584.608440906964	4584.608440906964	4584.608440906964	4584.608440906964	4584.608440906964	4584.608440906964	4584.608440906964	4584.608440906964	4584.608440906964	4584.608440906964	4584.608440906964	4584.608440906964	4584.608440906964	4584.608440906964	4584.608440906964	4584.608440906964	4584.608440906964	4584.608440906964	4584.608440906964	4584.608440906964	4584.608440906964	4584.608440906964	4584.608440906964	4584.608440906964	4584.608440906964	4584.608440906964	4584.608440906964	4584.608440906964	4584.608440906964
4584.608440906964	4584.608440906964	4584.608440906964	4584.608440906964	4584.608440906964	4584.608440906964	4584.608440906964	4584.608440906964	4584.608440906964	4584.608440906964	4584.608440906964	4584.608440906964	4584.608440906964	4584.608440906964	4584.608440906964	4584.608440906964	4584.608440906964	4584.608440906964	4584.608440906964	4584.608440906964	4584.608440906964	4584.608440906964	4584.608440906964	4584.608440906964	4584.608440906964	4584.608440906964	4584.608440906964	4584.608440906964	4584.608440906964	4584.608440906964
4584.608440906964	4584.608440906964	4584.608440906964	4584.608440906964	4584.608440906964	4584.608440906964	4584.608440906964	4584.608440906964	4584.608440906964	4584.608440906964	4584.608440906964	4584.608440906964	4584.608440906964	4584.608440906964	4584.608440906964	4584.608440906964	4584.608440906964	4584.608440906964	4584.608440906964	4584.608440906964	4584.608440906964	4584.608440906964	4584.608440906964	4584.608440906964	4584.608440906964	4584.608440906964	4584.608440906964	4584.608440906964	4584.608440906964	4584.608440906964
4584.608440906964	4584.608440906964	4584.608440906964	4584.608440906964	4584.608440906964	4584.608440906964	4584.608440906964	4584.608440906964	4584.608440906964	4584.608440906964	4584.608440906964	4584.608440906964	4584.608440906964	4584.608440906964	4584.608440906964	4584.608440906964	4584.608440906964	4584.608440906964	4584.608440906964	4584.608440906964	4584.608440906964	4584.608440906964	4584.608440906964	4584.608440906964	4584.608440906964	4584.608440906964	4584.608440906964	4584.608440906964	4584.608440906964	4584.608440906964
4584.608440906964	4584.608440906964	4584.608440906964	4584.608440906964	4584.608440906964	4584.608440906964	4584.608440906964	4584.608440906964	4584.608440906964	4584.608440906964	4584.608440906964	4584.608440906964	4584.608440906964	4584.608440906964	4584.608440906964	4584.608440906964	4584.608440906964	4584.608440906964	4584.608440906964	4584.608440906964	4584.608440906964	4584.608440906964	4584.608440906964	4584.608440906964	4584.608440906964	4584.608440906964	4584.608440906964	4584.608440906964	4584.608440906964	4584.608440906964
4584.608440906964	4584.608440906964	4584.608440906964	4584.608440906964	4584.608440906964	4584.608440906964	4584.608440906964	4584.608440906964	4584.608440906964	4584.608440906964	4584.608440906964	4584.608440906964	4584.608440906964	4584.608440906964	4584.608440906964	4584.608440906964	4584.608440906964	4584.608440906964	4584.608440906964	4584.608440906964	4584.608440906964	4584.608440906964	4584.608440906964	4584.608440906964	4584.608440906964	4584.608440906964	4584.608440906964	4584.608440906964	4584.608440906964	4584.608440906964
4584.608440906964	4584.608440906964	4584.608440906964	4584.608440906964	4584.608440906964	4584.608440906964	4584.608440906964	4584.608440906964	4584.608440906964	4584.608440906964	4584.608440906964	4584.608440906964	4584.608440906964	4584.608440906964	4584.608440906964	4584.608440906964	4584.608440906964	4584.608440906964	4584.608440906964	4584.608440906964	4584.608440906964	4584.608440906964	4584.608440906964	4584.608440906964	4584.608440906964	4584.608440906964	4584.608440906964	4584.608440906964	4584.608440906964	4584.608440906964
4584.608440906964	4584.608440906964	4584.608440906964	4584.608440906964	4584.608440906964	4584.608440906964	4584.608440906964	4584.608440906964	4584.608440906964	4584.608440906964	4584.608440906964	4584.608440906964	4584.608440906964	4584.608440906964	4584.608440906964	4584.608440906964	4584.608440906964	4584.608440906964	4584.608440906964	4584.608440906964	4584.608440906964	4584.608440906964	4584.608440906964	4584.608440906964	4584.608440906964	4584.608440906964	4584.608440906964	4584.608440906964	4584.608440906964	4584.608440906964
4584.608440906964	4584.608440906964	4584.608440906964	4584.608440906964	4584.608440906964	4584.608440906964	4584.608440906964	4584.608440906964	4584.608440906964	4584.608440906964	4584.608440906964	4584.608440906964	4584.608440906964	4584.608440906964	4584.608440906964	4584.608440906964	4584.608440906964	4584.608440906964	4584.608440906964	4584.608440906964	4584.608440906964	4584.608440906964	4584.608440906964	4584.608440906964	4584.608440906964	4584.608440906964	4584.608440906964	4584.608440906964	4584.608440906964	4584.608440906964
4584.608440906964	4584.608440906964	4584.608440906964	4584.608440906964	4584.608440906964	4584.608440906964	4584.608440906964	4584.608440906964	4584.608440906964	4584.608440906964	4584.608440906964	4584.608440906964	4584.608440906964	4584.608440906964	4584.608440906964	4584.608440906964	4584.608440906964	4584.608440906964	4584.608440906964	4584.608440906964	4584.608440906964	4584.608440906964	4584.608440906964	4584.608440906964	4584.608440906964	4584.608440906964	4584.608440906964	4584.608440906964	4584.608440906964	4584.608440906964
4584.608440906964	4584.608440906964	4584.608440906964	4584.608440906964	4584.608440906964	4584.608440906964	4584.608440906964	4584.608440906964	4584.608440906964	4584.608440906964	4584.608440906964	4584.608440906964	4584.608440906964	4584.608440906964	4584.608440906964	4584.608440906964	4584.608440906964	4584.608440906964	4584.608440906964	4584.608440906964	4584.608440906964	4584.608440906964	4584.608440906964	4584.608440906964	4584.608440906964	4584.608440906964	4584.608440906964	4584.608440906964	4584.608440906964	4584.608440906964
4584.608440906964	4584.608440906964	4584.608440906964	4584.608440906964	4584.608440906964	4584.608440906964	4584.608440906964	4584.608440906964	4584.608440906964	4584.608440906964	4584.608440906964	4584.608440906964	4584.608440906964	4584.608440906964	4584.608440906964	4584.608440906964	4584.608440906964	4584.608440906964	4584.608440906964	4584.608440906964	4584.608440906964	4584.608440906964	4584.608440906964	4584.608440906964	4584.608440906964	4584.608440906964	4584.608440906964	4584.608440906964	4584.608440906964	4584.608440906964
4584.608440906964	4584.608440906964	4584.608440906964	4584.608440906964	4584.608440906964	4584.608440906964	4584.608440906964	4584.608440906964	4584.608440906964	4584.608440906964	4584.608440906964	4584.608440906964	4584.608440906964	4584.608440906964	4584.608440906964	4584.608440906964	4584.608440906964	4584.608440906964	4584.608440906964	4584.608440906964	4584.608440906964	4584.608440906964	4584.608440906964	4584.608440906964	4584.608440906964	4584.608440906964	4584.608440906964	4584.608440906964	4584.608440906964	4584.608440906964
4584.608440906964	4584.608440906964	4584.608440906964	4584.608440906964	4584.608440906964	4584.608440906964	4584.608440906964	4584.608440906964	4584.608440906964	4584.608440906964	4584.608440906964	4584.608440906964	4584.608440906964	4584.608440906964	4584.608440906964	4584.608440906964	4584.608440906964	4584.608440906964	4584.608440906964	4584.608440906964	4584.608440906964	4584.608440906964	4584.608440906964	4584.608440906964	4584.608440906964	4584.608440906964	4584.608440906964	4584.608440906964	4584.608440906964	4584.608440906964
4584.608440906964	4584.608440906964	4584.608440906964	4584.608440906964	4584.608440906964	4584.608440906964	4584.608440906964	4584.608440906964	4584.608440906964	4584.608440906964	4584.608440906964	4584.608440906964	4584.608440906964	4584.608440906964	4584.608440906964	4584.608440906964	4584.608440906964	4584.608440906964	4584.608440906964	4584.608440906964	4584.608440906964	4584.608440906964	4584.608440906964	4584.608440906964	4584.608440906964	4584.608440906964	4584.608440906964	4584.608440906964	4584.608440906964	4584.608440906964
4584.608440906964	4584.608440906964	4584.608440906964	4584.608440906964	4584.608440906964	4584.608440906964	4584.608440906964	4584.608440906964	4584.608440906964	4584.608440906964	4584.608440906964	4584.608440906964	4584.608440906964	4584.608440906964	4584.608440906964	4584.608440906964	4584.608440906964	4584.608440906964	4584.608440906964	4584.608440906964	4584.608440906964	4584.608440906964	4584.608440906964	4584.608440906964	4584.608440906964	4584.608440906964	4584.608440906964	4584.608440906964	4584.608440906964	4584.608440906964
4584.608440906964	4584.608440906964	4584.608440906964	4584.608440906964	4584.608440906964	4584.608440906964	4584.608440906964	4584.608440906964	4584.608440906964	4584.608440906964	4584.608440906964	4584.608440906964	4584.608440906964	4584.608440906964	4584.608440906964	4584.608440906964	4584.608440906964	4584.608440906964	4584.608440906964	4584.608440906964	4584.608440906964	4584.608440906964	4584.608440906964	4584.608440906964	4584.608440906964	4584.608440906964	4584.608440906964	4584.608440906964	4584.608440906964	4584.608440906964
4584.608440906964	4584.608440906964	4584.608440906964	4584.608440906964	4584.608440906964	4584.608440906964	4584.608440906964	4584.608440906964	4584.608440906964	4584.608440906964	4584.608440906964	4584.608440906964	4584.608440906964	4584.608440906964	4584.608440906964	4584.608440906964	4584.608440906964	4584.608440906964	4584.608440906964	4584.608440906964	4584.608440906964	4584.608440906964	4584.608440906964	4584.608440906964	4584.608440906964	4584.608440906964	4584.608440906964	4584.608440906964	4584.608440906964	4584.608440906964
4584.608440906964	4584.608440906964	4584.608440906964	4584.608440906964	4584.608440906964	4584.608440906964	4584.608440906964	4584.608440906964	4584.608440906964	4584.608440906964	4584.608440906964	4584.608440906964	4584.608440906964	4584.608440906964	4584.608440906964	4584.608440906964	4584.608440906964	4584.608440906964	4584.608440906964	4584.608440906964	4584.608440906964	4584.608440906964	4584.608440906964	4584.608440906964	4584.608440906964	4584.608440906964	4584.608440906964	4584.608440906964	4584.608440906964	4584.608440906964
4584.608440906964	4584.608440906964	4584.608440906964	4584.608440906964	4584.608440906964	4584.608440906964	4584.608440906964	4584.608440906964	4584.608440906964	4584.608440906964	4584.608440906964	4584.608440906964	4584.608440906964	4584.608440906964	4584.608440906964	4584.608440906964	4584.608440906964	4584.608440906964	4584.608440906964	4584.608440906964	4584.608440906964	4584.608440906964	4584.608440906964	4584.608440906964	4584.608440906964	4584.608440906964	4584.608440906964	4584.608440906964	4584.608440906964	4584.608440906964
4581.062415637742	4581.062415637742	4581.062415637742	4581.062415637742	4581.062415637742	4581.062415637742	4581.062415637742	4581.062415637742	4581.062415637742	4581.062415637742	4581.062415637742	4581.062415637742	4581.062415637742	4581.062415637742	4581.062415637742	4581.062415637742	4581.062415637742	4581.062415637742	4581.062415637742	4581.062415637742	4581.062415637742	4581.062415637742	4581.062415637742	4581.062415637742	4581.062415637742	4581.062415637742	4581.062415637742	4581.062415637742	4581.062415637742	4581.062415637742
4521.072715495027	4521.072715495027	4521.072715495027	4521.072715495027	4521.072715495027	4521.072715495027	4521.072715495027	4521.072715495027	4521.072715495027	4521.072715495027	4521.072715495027	4521.072715495027	4521.072715495027	4521.072715495027	4521.072715495027	4521.072715495027	4521.072715495027	4521.072715495027	4521.072715495027	4521.072715495027	4521.072715495027	4521.072715495027	4521.072715495027	4521.072715495027	4521.072715495027	4521.072715495027	4521.072715495027	4521.072715495027	4521.072715495027	4521.072715495027
4481.042989921749	4481.042989921749	4481.042989921749	4481.042989921749	4481.042989921749	4481.042989921749	4481.042989921749	4481.042989921749	4481.042989921749	4481.042989921749	4481.042989921749	4481.042989921749	4481.042989921749	4481.042989921749	4481.042989921749	4481.042989921749	4481.042989921749	4481.042989921749	4481.042989921749	4481.042989921749	4481.042989921749	4481.042989921749	4481.042989921749	4481.042989921749	4481.042989921749	4481.042989921749	4481.042989921749	4481.042989921749	4481.042989921749	4481.042989921749
4481.042989921749	4481.042989921749	4481.042989921749	4481.042989921749	4481.042989921749	4481.042989921749	4481.042989921749	4481.042989921749	4481.042989921749	4481.042989921749	4481.042989921749	4481.042989921749	4481.042989921749	4481.042989921749	4481.042989921749	4481.042989921749	4481.042989921749	4481.042989921749	4481.042989921749	4481.042989921749	4481.042989921749	4481.042989921749	4481.042989921749	4481.042989921749	4481.042989921749	4481.042989921749	4481.042989921749	4481.042989921749	4481.042989921749	4481.042989921749
4481.042989921749	4481.042989921749	4481.042989921749	4481.042989921749	4481.042989921749	4481.042989921749	4481.042989921749	4481.042989921749	4481.042989921749	4481.042989921749	4481.042989921749	4481.042989921749	4481.042989921749	4481.042989921749	4481.042989921749	4481.042989921749	4481.042989921749	4481.042989921749	4481.042989921749	4481.042989921749	4481.042989921749	4481.042989921749	4481.042989921749	4481.042989921749	4481.042989921749	4481.042989921749	4481.042989921749	4481.042989921749	4481.042989921749	4481.042989921749
4481.042989921749	4481.042989921749	4481.042989921749	4481.042989921749	4481.042989921749	4481.042989921749	4481.042989921749	4481.042989921749	4481.042989921749	4481.042989921749	4481.042989921749	4481.042989921749	4481.042989921749	4481.042989921749	4481.042989921749	4481.042989921749	4481.042989921749	4481.042989921749	4481.042989921749	4481.042989921749	4481.042989921749	4481.042989921749	4481.042989921749	4481.042989921749	4481.042989921749	4481.042989921749	4481.042989921749	4481.042989921749	4481.042989921749	4481.042989921749
4481.042989921749	4481.042989921749	4481.042989921749	4481.042989921749	4481.042989921749	4481.042989921749	4481.042989921749	4481.042989921749	4481.042989921749	4481.042989921749	4481.042989921749	4481.042989921749	4481.042989921749	4481.042989921749	4481.042989921749	4481.042989921749	4481.042989921749	4481.042989921749	4481.042989921749	4481.042989921749	4481.042989921749	4481.042989921749	4481.042989921749	4481.042989921749	4481.042989921749	4481.042989921749	4481.042989921749	4481.042989921749	4481.042989921749	4481.042989921749
4389.833413753255	4389.833413753255	4389.833413753255	4389.833413753255	4389.833413753255	4389.833413753255	4389.833413753255	4389.833413753255	4389.833413753255	4389.833413753255	4389.833413753255	4389.833413753255	4389.833413753255	4389.833413753255	4389.833413753255	4389.833413753255	4389.833413753255	4389.833413753255	4389.833413753255	4389.833413753255	4389.833413753255	4389.833413753255	4389.833413753255	4389.833413753255	4389.833413753255	4389.833413753255	4389.833413753255	4389.833413753255	4389.833413753255	4389.833413753255
4389.833413753255	4389.833413753255	4389.833413753255	4389.833413753255	4389.833413753255	4389.833413753255	4389.833413753255	4389.833413753255	4389.833413753255	4389.833413753255	4389.833413753255	4389.833413753255	4389.833413753255	4389.833413753255	4389.833413753255	4389.833413753255	4389.833413753255	4389.833413753255	4389.833413753255	4389.833413753255	4389.833413753255	4389.833413753255	4389.833413753255	4389.833413753255	4389.833413753255	4389.833413753255	4389.833413753255	4389.833413753255	4389.833413753255	4389.833413753255
4389.833413753255	4389.833413753255	4389.833413753255	4389.833413753255	4389.833413753255	4389.833413753255	4389.833413753255	4389.833413753255	4389.833413753255	4389.833413753255	4389.833413753255	4389.833413753255	4389.833413753255	4389.833413753255	4389.833413753255	4389.833413753255	4389.833413753255	4389.833413753255	4389.833413753255	4389.833413753255	4389.833413753255	4389.833413753255	4389.833413753255	4389.833413753255	4389.833413753255	4389.833413753255	4389.833413753255	4389.833413753255	4389.833413753255	4389.833413753255
4361.307652332582	4361.307652332582	4361.307652332582	4361.307652332582	4361.307652332582	4361.307652332582	4361.307652332582	4361.307652332582	4361.307652332582	4361.307652332582	4361.307652332582	4361.307652332582	4361.307652332582	4361.307652332582	4361.307652332582	4361.307652332582	4361.307652332582	4361.307652332582	4361.307652332582	4361.307652332582	4361.307652332582	4361.307652332582	4361.307652332582	4361.307652332582	4361.307652332582	4361.307652332582	4361.307652332582	4361.307652332582	4361.307652332582	4361.307652332582
4361.307652332582	4361.307652332582	4361.307652332582	4361.307652332582	4361.307652332582	4361.307652332582	4361.307652332582	4361.307652332582	4361.307652332582	4361.307652332582	4361.307652332582	4361.307652332582	4361.307652332582	4361.307652332582	4361.307652332582	4361.307652332582	4361.307652332582	4361.307652332582	4361.307652332582	4361.307652332582	4361.307652332582	4361.307652332582	4361.307652332582	4361.307652332582	4361.307652332582	4361.307652332582	4361.307652332582	4361.307652332582	4361.307652332582	4361.307652332582
4361.307652332582	4361.307652332582	4361.307652332582	4361.307652332582	4361.307652332582	4361.307652332582	4361.307652332582	4361.307652332582	4361.307652332582	4361.307652332582	4361.307652332582	4361.307652332582	4361.307652332582	4361.307652332582	4361.307652332582	4361.307652332582	4361.307652332582	4361.307652332582	4361.307652332582	4361.307652332582	4361.307652332582	4361.307652332582	4361.307652332582	4361.307652332582	4361.307652332582	4361.307652332582	4361.307652332582	4361.307652332582	4361.307652332582	4361.307652332582
4346.578779378142	4346.578779378142	4346.578779378142	4346.578779378142	4346.578779378142	4346.578779378142	4346.578779378142	4346.578779378142	4346.578779378142	4346.578779378142	4346.578779378142	4346.578779378142	4346.578779378142	4346.578779378142	4346.578779378142	4346.578779378142	4346.578779378142	4346.578779378142	4346.578779378142	4346.578779378142	4346.578779378142	4346.578779378142	4346.578779378142	4346.578779378142	4346.578779378142	4346.578779378142	4346.578779378142	4346.578779378142	4346.578779378142	4346.578779378142
4346.578779378142	4346.578779378142	4346.578779378142	4346.578779378142	4346.578779378142	4346.578779378142	4346.578779378142	4346.578779378142	4346.578779378142	4346.578779378142	4346.578779378142	4346.578779378142	4346.578779378142	4346.578779378142	4346.578779378142	4346.578779378142	4346.578779378142	4346.578779378142	4346.578779378142	4346.578779378142	4346.578779378142	4346.578779378142	4346.578779378142	4346.578779378142	4346.578779378142	4346.578779378142	4346.578779378142	4346.578779378142	4346.578779378142	4346.578779378142
4307.419344202993	4307.419344202993	4307.419344202993	4307.419344202993	4307.419344202993	4307.419344202993	4307.419344202993	4307.419344202993	4307.419344202993	4307.419344202993	4307.419344202993	4307.419344202993	4307.419344202993	4307.419344202993	4307.419344202993	4307.419344202993	4307.419344202993	4307.419344202993	4307.419344202993	4307.419344202993	4307.419344202993	4307.419344202993	4307.419344202993	4307.419344202993	4307.419344202993	4307.419344202993	4307.419344202993	4307.419344202993	4307.419344202993	4307.419344202993
4285.0758799202495	4285.0758799202495	4285.0758799202495	4285.0758799202495	4285.0758799202495	4285.0758799202495	4285.0758799202495	4285.0758799202495	4285.0758799202495	4285.0758799202495	4285.0758799202495	4285.0758799202495	4285.0758799202495	4285.0758799202495	4285.0758799202495	4285.0758799202495	4285.0758799202495	4285.0758799202495	4285.0758799202495	4285.0758799202495	4285.0758799202495	4285.0758799202495	4285.0758799202495	4285.0758799202495	4285.0758799202495	4285.0758799202495	4285.0758799202495	4285.0758799202495	4285.0758799202495	4285.0758799202495
4285.0758799202495	4285.0758799202495	4285.0758799202495	4285.0758799202495	4285.0758799202495	4285.0758799202495	4285.0758799202495	4285.0758799202495	4285.0758799202495	4285.0758799202495	4285.0758799202495	4285.0758799202495	4285.0758799202495	4285.0758799202495	4285.0758799202495	4285.0758799202495	4285.0758799202495	4285.0758799202495	4285.0758799202495	4285.0758799202495	4285.0758799202495	4285.0758799202495	4285.0758799202495	4285.0758799202495	4285.0758799202495	4285.0758799202495	4285.0758799202495	4285.0758799202495	4285.0758799202495	4285.0758799202495
4285.0758799202495	4285.0758799202495	4285.0758799202495	4285.0758799202495	4285.0758799202495	4285.0758799202495	4285.0758799202495	4285.0758799202495	4285.0758799202495	4285.0758799202495	4285.0758799202495	4285.0758799202495	4285.0758799202495	4285.0758799202495	4285.0758799202495	4285.0758799202495	4285.0758799202495	4285.0758799202495	4285.0758799202495	4285.0758799202495	4285.0758799202495	4285.0758799202495	4285.0758799202495	4285.0758799202495	4285.0758799202495	4285.0758799202495	4285.0758799202495	4285.0758799202495	4285.0758799202495	4285.0758799202495
4285.0758799202495	4285.0758799202495	4285.0758799202495	4285.0758799202495	4285.0758799202495	4285.0758799202495	4285.0758799202495	4285.0758799202495	4285.0758799202495	4285.0758799202495	4285.0758799202495	4285.0758799202495	4285.0758799202495	4285.0758799202495	4285.0758799202495	4285.0758799202495	4285.0758799202495	4285.0758799202495	4285.0758799202495	4285.0758799202495	4285.0758799202495	4285.0758799202495	4285.0758799202495	4285.0758799202495	4285.0758799202495	4285.0758799202495	4285.0758799202495	4285.0758799202495	4285.0758799202495	4285.0758799202495
4285.0758799202495	4285.0758799202495	4285.0758799202495	4285.0758799202495	4285.0758799202495	4285.0758799202495	4285.0758799202495	4285.0758799202495	4285.0758799202495	4285.0758799202495	4285.0758799202495	4285.0758799202495	4285.0758799202495	4285.0758799202495	4285.0758799202495	4285.0758799202495	4285.0758799202495	4285.0758799202495	4285.0758799202495	4285.0758799202495	4285.0758799202495	4285.0758799202495	4285.0758799202495	4285.0758799202495	4285.0758799202495	4285.0758799202495	4285.0758799202495	4285.0758799202495	4285.0758799202495	4285.0758799202495
4259.764472296762	4259.764472296762	4259.764472296762	4259.764472296762	4259.764472296762	4259.764472296762	4259.764472296762	4259.764472296762	4259.764472296762	4259.764472296762	4259.764472296762	4259.764472296762	4259.764472296762	4259.764472296762	4259.764472296762	4259.764472296762	4259.764472296762	4259.764472296762	4259.764472296762	4259.764472296762	4259.764472296762	4259.764472296762	4259.764472296762	4259.764472296762	4259.764472296762	4259.764472296762	4259.764472296762	4259.764472296762	4259.764472296762	4259.764472296762
4245.0401432528	4245.0401432528	4245.0401432528	4245.0401432528	4245.0401432528	4245.0401432528	4245.0401432528	4245.0401432528	4245.0401432528	4245.0401432528	4245.0401432528	4245.0401432528	4245.0401432528	4245.0401432528	4245.0401432528	4245.0401432528	4245.0401432528	4245.0401432528	4245.0401432528	4245.0401432528	4245.0401432528	4245.0401432528	4245.0401432528	4245.0401432528	4245.0401432528	4245.0401432528	4245.0401432528	4245.0401432528	4245.0401432528	4245.0401432528
4245.0401432528	4245.0401432528	4245.0401432528	4245.0401432528	4245.0401432528	4245.0401432528	4245.0401432528	4245.0401432528	4245.0401432528	4245.0401432528	4245.0401432528	4245.0401432528	4245.0401432528	4245.0401432528	4245.0401432528	4245.0401432528	4245.0401432528	4245.0401432528	4245.0401432528	4245.0401432528	4245.0401432528	4245.0401432528	4245.0401432528	4245.0401432528	4245.0401432528	4245.0401432528	4245.0401432528	4245.0401432528	4245.0401432528	4245.0401432528
4245.0401432528	4245.0401432528	4245.0401432528	4245.0401432528	4245.0401432528	4245.0401432528	4245.0401432528	4245.0401432528	4245.0401432528	4245.0401432528	4245.0401432528	4245.0401432528	4245.0401432528	4245.0401432528	4245.0401432528	4245.0401432528	4245.0401432528	4245.0401432528	4245.0401432528	4245.0401432528	4245.0401432528	4245.0401432528	4245.0401432528	4245.0401432528	4245.0401432528	4245.0401432528	4245.0401432528	4245.0401432528	4245.0401432528	4245.0401432528
4233.725702523175	4233.725702523175	4233.725702523175	4233.725702523175	4233.725702523175	4233.725702523175	4233.725702523175	4233.725702523175	4233.725702523175	4233.725702523175	4233.725702523175	4233.725702523175	4233.725702523175	4233.725702523175	4233.725702523175	4233.725702523175	4233.725702523175	4233.725702523175	4233.725702523175	4233.725702523175	4233.725702523175	4233.725702523175	4233.725702523175	4233.725702523175	4233.725702523175	4233.725702523175	4233.725702523175	4233.725702523175	4233.725702523175	4233.725702523175
4226.021371033766	4226.021371033766	4226.021371033766	4226.021371033766	4226.021371033766	4226.021371033766	4226.021371033766	4226.021371033766	4226.021371033766	4226.021371033766	4226.021371033766	4226.021371033766	4226.021371033766	4226.021371033766	4226.021371033766	4226.021371033766	4226.021371033766	4226.021371033766	4226.021371033766	4226.021371033766	4226.021371033766	4226.021371033766	4226.021371033766	4226.021371033766	4226.021371033766	4226.021371033766	4226.021371033766	4226.021371033766	4226.021371033766	4226.021371033766
4226.021371033766	4226.021371033766	4226.021371033766	4226.021371033766	4226.021371033766	4226.021371033766	4226.021371033766	4226.021371033766	4226.021371033766	4226.021371033766	4226.021371033766	4226.021371033766	4226.021371033766	4226.021371033766	4226.021371033766	4226.021371033766	4226.021371033766	4226.021371033766	4226.021371033766	4226.021371033766	4226.021371033766	4226.021371033766	4226.021371033766	4226.021371033766	4226.021371033766	4226.021371033766	4226.021371033766	4226.021371033766	4226.021371033766	4226.021371033766
4226.021371033766	4226.021371033766	4226.021371033766	4226.021371033766	4226.021371033766	4226.021371033766	4226.021371033766	4226.021371033766	4226.021371033766	4226.021371033766	4226.021371033766	4226.021371033766	4226.021371033766	4226.021371033766	4226.021371033766	4226.021371033766	4226.021371033766	4226.021371033766	4226.021371033766	4226.021371033766	4226.021371033766	4226.021371033766	4226.021371033766	4226.021371033766	4226.021371033766	4226.021371033766	4226.021371033766	4226.021371033766	4226.021371033766	4226.021371033766
4185.928553203437	4185.928553203437	4185.928553203437	4185.928553203437	4185.928553203437	4185.928553203437	4185.928553203437	4185.928553203437	4185.928553203437	4185.928553203437	4185.928553203437	4185.928553203437	4185.928553203437	4185.928553203437	4185.928553203437	4185.928553203437	4185.928553203437	4185.928553203437	4185.928553203437	4185.928553203437	4185.928553203437	4185.928553203437	4185.928553203437	4185.928553203437	4185.928553203437	4185.928553203437	4185.928553203437	4185.928553203437	4185.928553203437	4185.928553203437
4156.6261431496305	4156.6261431496305	4156.6261431496305	4156.6261431496305	4156.6261431496305	4156.6261431496305	4156.6261431496305	4156.6261431496305	4156.6261431496305	4156.6261431496305	4156.6261431496305	4156.6261431496305	4156.6261431496305	4156.6261431496305	4156.6261431496305	4156.6261431496305	4156.6261431496305	4156.6261431496305	4156.6261431496305	4156.6261431496305	4156.6261431496305	4156.6261431496305	4156.6261431496305	4156.6261431496305	4156.6261431496305	4156.6261431496305	4156.6261431496305	4156.6261431496305	4156.6261431496305	4156.6261431496305
4138.906289164192	4138.906289164192	4138.906289164192	4138.906289164192	4138.906289164192	4138.906289164192	4138.906289164192	4138.906289164192	4138.906289164192	4138.906289164192	4138.906289164192	4138.906289164192	4138.906289164192	4138.906289164192	4138.906289164192	4138.906289164192	4138.906289164192	4138.906289164192	4138.906289164192	4138.906289164192	4138.906289164192	4138.906289164192	4138.906289164192	4138.906289164192	4138.906289164192	4138.906289164192	4138.906289164192	4138.906289164192	4138.906289164192	4138.906289164192
4138.906289164192	4138.906289164192	4138.906289164192	4138.906289164192	4138.906289164192	4138.906289164192	4138.906289164192	4138.906289164192	4138.906289164192	4138.906289164192	4138.906289164192	4138.906289164192	4138.906289164192	4138.906289164192	4138.906289164192	4138.906289164192	4138.906289164192	4138.906289164192	4138.906289164192	4138.906289164192	4138.906289164192	4138.906289164192	4138.906289164192	4138.906289164192	4138.906289164192	4138.906289164192	4138.906289164192	4138.906289164192	4138.906289164192	4138.906289164192
4080.3407730144704	4080.3407730144704	4080.3407730144704	4080.3407730144704	4080.3407730144704	4080.3407730144704	4080.3407730144704	4080.3407730144704	4080.3407730144704	4080.3407730144704	4080.3407730144704	4080.3407730144704	4080.3407730144704	4080.3407730144704	4080.3407730144704	4080.3407730144704	4080.3407730144704	4080.3407730144704	4080.3407730144704	4080.3407730144704	4080.3407730144704	4080.3407730144704	4080.3407730144704	4080.3407730144704	4080.3407730144704	4080.3407730144704	4080.3407730144704	4080.3407730144704	4080.3407730144704	4080.3407730144704
4080.3407730144704	4080.3407730144704	4080.3407730144704	4080.3407730144704	4080.3407730144704	4080.3407730144704	4080.3407730144704	4080.3407730144704	4080.3407730144704	4080.3407730144704	4080.3407730144704	4080.3407730144704	4080.3407730144704	4080.3407730144704	4080.3407730144704	4080.3407730144704	4080.3407730144704	4080.3407730144704	4080.3407730144704	4080.3407730144704	4080.3407730144704	4080.3407730144704	4080.3407730144704	4080.3407730144704	4080.3407730144704	4080.3407730144704	4080.3407730144704	4080.3407730144704	4080.3407730144704	4080.3407730144704
4080.3407730144704	4080.3407730144704	4080.3407730144704	4080.3407730144704	4080.3407730144704	4080.3407730144704	4080.3407730144704	4080.3407730144704	4080.3407730144704	4080.3407730144704	4080.3407730144704	4080.3407730144704	4080.3407730144704	4080.3407730144704	4080.3407730144704	4080.3407730144704	4080.3407730144704	4080.3407730144704	4080.3407730144704	4080.3407730144704	4080.3407730144704	4080.3407730144704	4080.3407730144704	4080.3407730144704	4080.3407730144704	4080.3407730144704	4080.3407730144704	4080.3407730144704	4080.3407730144704	4080.3407730144704
4080.3407730144704	4080.3407730144704	4080.3407730144704	4080.3407730144704	4080.3407730144704	4080.3407730144704	4080.3407730144704	4080.3407730144704	4080.3407730144704	4080.3407730144704	4080.3407730144704	4080.3407730144704	4080.3407730144704	4080.3407730144704	4080.3407730144704	4080.3407730144704	4080.3407730144704	4080.3407730144704	4080.3407730144704	4080.3407730144704	4080.3407730144704	4080.3407730144704	4080.3407730144704	4080.3407730144704	4080.3407730144704	4080.3407730144704	4080.3407730144704	4080.3407730144704	4080.3407730144704	4080.3407730144704
4080.3407730144704	4080.3407730144704	4080.3407730144704	4080.3407730144704	4080.3407730144704	4080.3407730144704	4080.3407730144704	4080.3407730144704	4080.3407730144704	4080.3407730144704	4080.3407730144704	4080.3407730144704	4080.3407730144704	4080.3407730144704	4080.3407730144704	4080.3407730144704	4080.3407730144704	4080.3407730144704	4080.3407730144704	4080.3407730144704	4080.3407730144704	4080.3407730144704	4080.3407730144704	4080.3407730144704	4080.3407730144704	4080.3407730144704	4080.3407730144704	4080.3407730144704	4080.3407730144704	4080.3407730144704
4060.3239121566176	4060.3239121566176	4060.3239121566176	4060.3239121566176	4060.3239121566176	4060.3239121566176	4060.3239121566176	4060.3239121566176	4060.3239121566176	4060.3239121566176	4060.3239121566176	4060.3239121566176	4060.3239121566176	4060.3239121566176	4060.3239121566176	4060.3239121566176	4060.3239121566176	4060.3239121566176	4060.3239121566176	4060.3239121566176	4060.3239121566176	4060.3239121566176	4060.3239121566176	4060.3239121566176	4060.3239121566176	4060.3239121566176	4060.3239121566176	4060.3239121566176	4060.3239121566176	4060.3239121566176
4021.835537981789	4021.835537981789	4021.835537981789	4021.835537981789	4021.835537981789	4021.835537981789	4021.835537981789	4021.835537981789	4021.835537981789	4021.835537981789	4021.835537981789	4021.835537981789	4021.835537981789	4021.835537981789	4021.835537981789	4021.835537981789	4021.835537981789	4021.835537981789	4021.835537981789	4021.835537981789	4021.835537981789	4021.835537981789	4021.835537981789	4021.835537981789	4021.835537981789	4021.835537981789	4021.835537981789	4021.835537981789	4021.835537981789	4021.835537981789
4021.835537981789	4021.835537981789	4021.835537981789	4021.835537981789	4021.835537981789	4021.835537981789	4021.835537981789	4021.835537981789	4021.835537981789	4021.835537981789	4021.835537981789	4021.835537981789	4021.835537981789	4021.835537981789	4021.835537981789	4021.835537981789	4021.835537981789	4021.835537981789	4021.835537981789	4021.835537981789	4021.835537981789	4021.835537981789	4021.835537981789	4021.835537981789	4021.835537981789	4021.835537981789	4021.835537981789	4021.835537981789	4021.835537981789	4021.835537981789
4021.835537981789	4021.835537981789	4021.835537981789	4021.835537981789	4021.835537981789	4021.835537981789	4021.835537981789	4021.835537981789	4021.835537981789	4021.835537981789	4021.835537981789	4021.835537981789	4021.835537981789	4021.835537981789	4021.835537981789	4021.835537981789	4021.835537981789	4021.835537981789	4021.835537981789	4021.835537981789	4021.835537981789	4021.835537981789	4021.835537981789	4021.835537981789	4021.835537981789	4021.835537981789	4021.835537981789	4021.835537981789	4021.835537981789	4021.835537981789
4021.835537981789	4021.835537981789	4021.835537981789	4021.835537981789	4021.835537981789	4021.835537981789	4021.835537981789	4021.835537981789	4021.835537981789	4021.835537981789	4021.835537981789	4021.835537981789	4021.835537981789	4021.835537981789	4021.835537981789	4021.835537981789	4021.835537981789	4021.835537981789	4021.835537981789	4021.835537981789	4021.835537981789	4021.835537981789	4021.835537981789	4021.835537981789	4021.835537981789	4021.835537981789	4021.835537981789	4021.835537981789	4021.835537981789	4021.835537981789
4021.835537981789	4021.835537981789	4021.835537981789	4021.835537981789	4021.835537981789	4021.835537981789	4021.835537981789	4021.835537981789	4021.835537981789	4021.835537981789	4021.835537981789	4021.835537981789	4021.835537981789	4021.835537981789	4021.835537981789	4021.835537981789	4021.835537981789	4021.835537981789	4021.835537981789	4021.835537981789	4021.835537981789	4021.835537981789	4021.835537981789	4021.835537981789	4021.835537981789	4021.835537981789	4021.835537981789	4021.835537981789	4021.835537981789	4021.835537981789
4007.2395493517806	4007.2395493517806	4007.2395493517806	4007.2395493517806	4007.2395493517806	4007.2395493517806	4007.2395493517806	4007.2395493517806	4007.2395493517806	4007.2395493517806	4007.2395493517806	4007.2395493517806	4007.2395493517806	4007.2395493517806	4007.2395493517806	4007.2395493517806	4007.2395493517806	4007.2395493517806	4007.2395493517806	4007.2395493517806	4007.2395493517806	4007.2395493517806	4007.2395493517806	4007.2395493517806	4007.2395493517806	4007.2395493517806	4007.2395493517806	4007.2395493517806	4007.2395493517806	4007.2395493517806
4007.2395493517806	4007.2395493517806	4007.2395493517806	4007.2395493517806	4007.2395493517806	4007.2395493517806	4007.2395493517806	4007.2395493517806	4007.2395493517806	4007.2395493517806	4007.2395493517806	4007.2395493517806	4007.2395493517806	4007.2395493517806	4007.2395493517806	4007.2395493517806	4007.2395493517806	4007.2395493517806	4007.2395493517806	4007.2395493517806	4007.2395493517806	4007.2395493517806	4007.2395493517806	4007.2395493517806	4007.2395493517806	4007.2395493517806	4007.2395493517806	4007.2395493517806	4007.2395493517806	4007.2395493517806
4007.2395493517806	4007.2395493517806	4007.2395493517806	4007.2395493517806	4007.2395493517806	4007.2395493517806	4007.2395493517806	4007.2395493517806	4007.2395493517806	4007.2395493517806	4007.2395493517806	4007.2395493517806	4007.2395493517806	4007.2395493517806	4007.2395493517806	4007.2395493517806	4007.2395493517806	4007.2395493517806	4007.2395493517806	4007.2395493517806	4007.2395493517806	4007.2395493517806	4007.2395493517806	4007.2395493517806	4007.2395493517806	4007.2395493517806	4007.2395493517806	4007.2395493517806	4007.2395493517806	4007.2395493517806
4007.2395493517806	4007.2395493517806	4007.2395493517806	4007.2395493517806	4007.2395493517806	4007.2395493517806	4007.2395493517806	4007.2395493517806	4007.2395493517806	4007.2395493517806	4007.2395493517806	4007.2395493517806	4007.2395493517806	4007.2395493517806	4007.2395493517806	4007.2395493517806	4007.2395493517806	4007.2395493517806	4007.2395493517806	4007.2395493517806	4007.2395493517806	4007.2395493517806	4007.2395493517806	4007.2395493517806	4007.2395493517806	4007.2395493517806	4007.2395493517806	4007.2395493517806	4007.2395493517806	4007.2395493517806
4007.2395493517806	4007.2395493517806	4007.2395493517806	4007.2395493517806	4007.2395493517806	4007.2395493517806	4007.2395493517806	4007.2395493517806	4007.2395493517806	4007.2395493517806	4007.2395493517806	4007.2395493517806	4007.2395493517806	4007.2395493517806	4007.2395493517806	4007.2395493517806	4007.2395493517806	4007.2395493517806	4007.2395493517806	4007.2395493517806	4007.2395493517806	4007.2395493517806	4007.2395493517806	4007.2395493517806	4007.2395493517806	4007.2395493517806	4007.2395493517806	4007.2395493517806	4007.2395493517806	4007.2395493517806
3988.137155012575	3988.137155012575	3988.137155012575	3988.137155012575	3988.137155012575	3988.137155012575	3988.137155012575	3988.137155012575	3988.137155012575	3988.137155012575	3988.137155012575	3988.137155012575	3988.137155012575	3988.137155012575	3988.137155012575	3988.137155012575	3988.137155012575	3988.137155012575	3988.137155012575	3988.137155012575	3988.137155012575	3988.137155012575	3988.137155012575	3988.137155012575	3988.137155012575	3988.137155012575	3988.137155012575	3988.137155012575	3988.137155012575	3988.137155012575
3988.137155012575	3988.137155012575	3988.137155012575	3988.137155012575	3988.137155012575	3988.137155012575	3988.137155012575	3988.137155012575	3988.137155012575	3988.137155012575	3988.137155012575	3988.137155012575	3988.137155012575	3988.137155012575	3988.137155012575	3988.137155012575	3988.137155012575	3988.137155012575	3988.137155012575	3988.137155012575	3988.137155012575	3988.137155012575	3988.137155012575	3988.137155012575	3988.137155012575	3988.137155012575	3988.137155012575	3988.137155012575	3988.137155012575	3988.137155012575
3988.137155012575	3988.137155012575	3988.137155012575	3988.137155012575	3988.137155012575	3988.137155012575	3988.137155012575	3988.137155012575	3988.137155012575	3988.137155012575	3988.137155012575	3988.137155012575	3988.137155012575	3988.137155012575	3988.137155012575	3988.137155012575	3988.137155012575	3988.137155012575	3988.137155012575	3988.137155012575	3988.137155012575	3988.137155012575	3988.137155012575	3988.137155012575	3988.137155012575	3988.137155012575	3988.137155012575	3988.137155012575	3988.137155012575	3988.137155012575
3935.595073687946	3935.595073687946	3935.595073687946	3935.595073687946	3935.595073687946	3935.595073687946	3935.595073687946	3935.595073687946	3935.595073687946	3935.595073687946	3935.595073687946	3935.595073687946	3935.595073687946	3935.595073687946	3935.595073687946	3935.595073687946	3935.595073687946	3935.595073687946	3935.595073687946	3935.595073687946	3935.595073687946	3935.595073687946	3935.595073687946	3935.595073687946	3935.595073687946	3935.595073687946	3935.595073687946	3935.595073687946	3935.595073687946	3935.595073687946
3911.45149267374	3911.45149267374	3911.45149267374	3911.45149267374	3911.45149267374	3911.45149267374	3911.45149267374	3911.45149267374	3911.45149267374	3911.45149267374	3911.45149267374	3911.45149267374	3911.45149267374	3911.45149267374	3911.45149267374	3911.45149267374	3911.45149267374	3911.45149267374	3911.45149267374	3911.45149267374	3911.45149267374	3911.45149267374	3911.45149267374	3911.45149267374	3911.45149267374	3911.45149267374	3911.45149267374	3911.45149267374	3911.45149267374	3911.45149267374
3911.45149267374	3911.45149267374	3911.45149267374	3911.45149267374	3911.45149267374	3911.45149267374	3911.45149267374	3911.45149267374	3911.45149267374	3911.45149267374	3911.45149267374	3911.45149267374	3911.45149267374	3911.45149267374	3911.45149267374	3911.45149267374	3911.45149267374	3911.45149267374	3911.45149267374	3911.45149267374	3911.45149267374	3911.45149267374	3911.45149267374	3911.45149267374	3911.45149267374	3911.45149267374	3911.45149267374	3911.45149267374	3911.45149267374	3911.45149267374
3911.45149267374	3911.45149267374	3911.45149267374	3911.45149267374	3911.45149267374	3911.45149267374	3911.45149267374	3911.45149267374	3911.45149267374	3911.45149267374	3911.45149267374	3911.45149267374	3911.45149267374	3911.45149267374	3911.45149267374	3911.45149267374	3911.45149267374	3911.45149267374	3911.45149267374	3911.45149267374	3911.45149267374	3911.45149267374	3911.45149267374	3911.45149267374	3911.45149267374	3911.45149267374	3911.45149267374	3911.45149267374	3911.45149267374	3911.45149267374
3911.45149267374	3911.45149267374	3911.45149267374	3911.45149267374	3911.45149267374	3911.45149267374	3911.45149267374	3911.45149267374	3911.45149267374	3911.45149267374	3911.45149267374	3911.45149267374	3911.45149267374	3911.45149267374	3911.45149267374	3911.45149267374	3911.45149267374	3911.45149267374	3911.45149267374	3911.45149267374	3911.45149267374	3911.45149267374	3911.45149267374	3911.45149267374	3911.45149267374	3911.45149267374	3911.45149267374	3911.45149267374	3911.45149267374	3911.45149267374
3911.45149267374	3911.45149267374	3911.45149267374	3911.45149267374	3911.45149267374	3911.45149267374	3911.45149267374	3911.45149267374	3911.45149267374	3911.45149267374	3911.45149267374	3911.45149267374	3911.45149267374	3911.45149267374	3911.45149267374	3911.45149267374	3911.45149267374	3911.45149267374	3911.45149267374	3911.45149267374	3911.45149267374	3911.45149267374	3911.45149267374	3911.45149267374	3911.45149267374	3911.45149267374	3911.45149267374	3911.45149267374	3911.45149267374	3911.45149267374
